# Supplementary material for: A central CRMP complex essential for invasion in Toxoplasma gondii
Source: PLoS Biol. 2023 Jan 5;21(1):e3001937. doi: 10.1371/journal.pbio.3001937 (PMC9815656; doi:10.1371/journal.pbio.3001937)
Supplement: S1 Data — (XLSX) [file pbio.3001937.s003.xlsx]

## Sheet: Fig1B
		Data for Figure1B: Domain prediction	gene	domain	start	end
		using EMBL SMART. For clarity,	DICDI_Q86I19 [Dictyostelium discoideum AX4] XP_643780.1
		not all domains are included in Figure1B.		signal peptide	1	29	N/A
				low complexity	80	92	N/A
				low complexity	328	373	N/A
				PbH1	394	415	4680
				PbH1	462	483	4110
				low complexity	518	529	N/A
				PbH1	535	562	2700
				PbH1	563	588	931
				low complexity	607	623	N/A
				PbH1	723	753	7570
				PbH1	774	801	3180
				PbH1	854	878	5860
				PbH1	920	943	1560
				transmembrane region	1087	1106	N/A
				transmembrane region	1118	1140	N/A
				transmembrane region	1169	1191	N/A
				low complexity	1195	1209	N/A
				low complexity	1211	1224	N/A
				low complexity	1257	1279	N/A
				low complexity	1298	1309	N/A
				transmembrane region	1382	1404	N/A
				transmembrane region	1430	1447	N/A
				transmembrane region	1454	1473	N/A
				transmembrane region	1509	1531	N/A
				coiled coil	1607	1647	N/A
				low complexity	1657	1675	N/A
				d1ds9a_	595	810	3e-16	SCOP:d1ds9a_
				Q86I19_DICDI 394-415	394	415	0.0002	Blast:PbH1
				Q86I19_DICDI 462-483	462	483	7e-05	Blast:PbH1
				d1air__	524	824	3e-05	SCOP:d1air__
				Q86I19_DICDI 563-588	563	588	6e-07	Blast:PbH1
				Q86I19_DICDI 723-753	723	753	2e-08	Blast:PbH1
				Q86I19_DICDI 774-801	774	801	3e-09	Blast:PbH1
				Q86I19_DICDI 854-878	854	878	1e-06	Blast:PbH1
				Q86I19_DICDI 920-943	920	943	2e-05	Blast:PbH1
				d1igra3	978	1086	6e-05	SCOP:d1igra3
			Cvel_18313 [Chromera velia CCMP2878]
				signal peptide	1	18	N/A
				low complexity	191	208	N/A
				low complexity	1142	1153	N/A
				low complexity	1226	1236	N/A
				transmembrane region	1342	1364	N/A
				transmembrane region	1385	1404	N/A
				transmembrane region	1471	1493	N/A
				low complexity	1553	1568	N/A
				transmembrane region	1786	1808	N/A
				transmembrane region	1836	1858	N/A
				transmembrane region	1865	1882	N/A
				transmembrane region	1897	1919	N/A
				transmembrane region	1932	1954	N/A
				low complexity	2084	2101	N/A
				low complexity	2277	2293	N/A
				low complexity	2320	2332	N/A
				low complexity	2349	2363	N/A
				low complexity	2491	2505	N/A
				low complexity	2529	2548	N/A
				low complexity	2663	2674	N/A
				low complexity	2793	2803	N/A
				low complexity	2836	2861	N/A
				low complexity	2880	2898	N/A
				low complexity	2904	2932	N/A
				low complexity	2967	2985	N/A
				d1ds9a_	595	810	3e-16	SCOP:d1ds9a_
				S0B2Z3_ENTIV 111-174	948	1005	2e-08	Blast:FU
			>CRMPA_TGGT1_261080 [Toxoplasma gondii GT1] EPR62726.1
				transmembrane region	39	61	N/A
				low complexity	452	463	N/A
				KR	490	562	4.45e-12
				low complexity	780	795	N/A
				Ephrin_rec_like	1411	1464	8.04e-12
				Ephrin_rec_like	1469	1522	0.0425
				Ephrin_rec_like	1527	1582	1130
				Ephrin_rec_like	1615	1662	1.47e-05
				Ephrin_rec_like	1732	1784	21.8
				Ephrin_rec_like	1789	1842	0.0173
				Ephrin_rec_like	1847	1899	6.15e-08
				Ephrin_rec_like	1904	1969	1660
				Ephrin_rec_like	1974	2026	299
				EGF	2102	2142	9.82
				transmembrane region	2146	2168	N/A
				transmembrane region	2189	2211	N/A
				transmembrane region	2257	2279	N/A
				transmembrane region	2346	2368	N/A
				transmembrane region	2407	2429	N/A
				transmembrane region	2487	2504	N/A
				transmembrane region	2524	2546	N/A
				transmembrane region	2551	2573	N/A
				low complexity	2787	2802	N/A
				low complexity	2836	2846	N/A
				coiled coil	2868	2987	N/A
				low complexity	3003	3014	N/A
				UPI000185D92A 462-534	490	562	2e-45	Blast:KR
				d1i71a_	499	562	5e-20	SCOP:d1i71a_
				1jfn	501	562	9e-12	PDB:1JFN|A
				F0VGI7_NEOCL 1430-1487	1484	1541	1e-22	Blast:EGF_like
				UPI000185D929 620-660	2102	2142	9e-20	Blast:EGF
			CRMPA_BESB_084890 [Besnoitia besnoiti] XP_029217299.1
				low complexity	22	40	N/A
				low complexity	53	66	N/A
				transmembrane region	82	100	N/A
				low complexity	268	280	N/A
				low complexity	363	377	N/A
				KR	573	645	3.1e-11
				low complexity	1360	1371	N/A
				Ephrin_rec_like	1497	1550	5.35e-08
				Ephrin_rec_like	1555	1608	0.000409
				Ephrin_rec_like	1613	1668	1460
				Ephrin_rec_like	1701	1748	2.08e-05
				Ephrin_rec_like	1754	1813	2140
				Ephrin_rec_like	1818	1870	2560
				Ephrin_rec_like	1875	1928	2.37
				Ephrin_rec_like	1933	1986	3.67e-06
				Ephrin_rec_like	1991	2056	2910
				EGF_like	2024	2077	62.8
				Ephrin_rec_like	2061	2113	1220
				EGF	2189	2229	18.4
				transmembrane region	2276	2298	N/A
				transmembrane region	2343	2365	N/A
				low complexity	2374	2388	N/A
				transmembrane region	2433	2452	N/A
				transmembrane region	2494	2516	N/A
				transmembrane region	2547	2564	N/A
				transmembrane region	2574	2591	N/A
				transmembrane region	2611	2628	N/A
				transmembrane region	2638	2660	N/A
				transmembrane region	2731	2748	N/A
				low complexity	2839	2849	N/A
				low complexity	2898	2910	N/A
				low complexity	2924	2936	N/A
				coiled coil	2994	3077	N/A
				low complexity	3094	3107	N/A
				F0VGI7_NEOCL 434-506	573	645	9e-30	Blast:KR
				1i5k	584	645	7e-13	PDB:1I5K|B
				d1i71a_	584	645	6e-22	SCOP:d1i71a_
				F0VGI7_NEOCL 1430-1487	1570	1627	6e-18	Blast:EGF_like
				UPI000185D929 620-660	2190	2229	3e-17	Blast:EGF
			CRMPA_TA16980 [Theileria annulata] XP_953733.1
				KR	269	336	0.0175
				low complexity	1152	1168	N/A
				Ephrin_rec_like	1289	1351	0.00216
				EGF_like	1309	1368	43.7
				Ephrin_rec_like	1356	1408	0.898
				EGF_like	1369	1426	72.3
				Ephrin_rec_like	1413	1471	19
				Ephrin_rec_like	1510	1557	2.92
				Ephrin_rec_like	1627	1676	0.516
				Ephrin_rec_like	1681	1734	53.6
				Ephrin_rec_like	1739	1788	1.39e-06
				EGF_like	1752	1801	48.3
				Ephrin_rec_like	1793	1853	3060
				Ephrin_rec_like	1858	1910	33
				EGF_like	1875	1925	47.4
				EGF_like	1983	2023	48.3
				transmembrane region	2033	2055	N/A
				transmembrane region	2062	2084	N/A
				transmembrane region	2140	2162	N/A
				transmembrane region	2286	2308	N/A
				transmembrane region	2336	2358	N/A
				transmembrane region	2363	2385	N/A
				transmembrane region	2405	2422	N/A
				transmembrane region	2429	2451	N/A
				coiled coil	2714	2743	N/A
				Q4UIN4_THEAN 269-336	269	336	1e-40	Blast:KR
				d1i71a_	274	332	6e-05	SCOP:d1i71a_
				Q4UIN4_THEAN 1309-1368	1309	1368	2e-24	Blast:EGF_like
				Q4UIN4_THEAN 1369-1426	1369	1426	3e-31	Blast:EGF_like
				F2UDW2_SALR5 1867-1933	1519	1582	3e-05	Blast:FU
				I7J539_BABMI 1549-1601	1638	1683	3e-07	Blast:EGF
				Q4UIN5_THEAN 1489-1538	1752	1801	1e-26	Blast:EGF_like
				Q4UIN5_THEAN 1612-1662	1875	1925	1e-27	Blast:EGF_like
				Q4UIN5_THEAN 1720-1760	1983	2023	8e-20	Blast:EGF_like
			CRMPA_TA16985 [Theileria annulata] XP_953732.1
				low complexity	470	480	N/A
				low complexity	550	562	N/A
				low complexity	1023	1040	N/A
				Ephrin_rec_like	1061	1112	1.62e-07
				Ephrin_rec_like	1117	1171	33604
				Ephrin_rec_like	1176	1224	3.37e-05
				Ephrin_rec_like	1246	1294	0.00108
				Ephrin_rec_like	1364	1413	0.516
				Ephrin_rec_like	1418	1471	53.6
				Ephrin_rec_like	1476	1525	1.39e-06
				EGF_like	1489	1538	48.3
				Ephrin_rec_like	1530	1590	3060
				Ephrin_rec_like	1595	1647	33
				EGF_like	1612	1662	47.4
				EGF_like	1720	1760	48.3
				transmembrane region	1770	1792	N/A
				transmembrane region	1799	1821	N/A
				transmembrane region	1877	1899	N/A
				transmembrane region	2023	2045	N/A
				transmembrane region	2073	2095	N/A
				transmembrane region	2102	2121	N/A
				transmembrane region	2141	2160	N/A
				transmembrane region	2167	2189	N/A
				low complexity	2331	2343	N/A
				coiled coil	2430	2462	N/A
				Q4UIN4_THEAN 1369-1426	1133	1189	3e-08	Blast:EGF_like
				I7J539_BABMI 1549-1601	1375	1420	4e-07	Blast:EGF
				d1m6ba4	1412	1497	0.0005	SCOP:d1m6ba4
				Q4UIN5_THEAN 1489-1538	1489	1538	1e-26	Blast:EGF_like
				Q4UIN5_THEAN 1612-1662	1612	1662	8e-28	Blast:EGF_like
				Q4UIN5_THEAN 1720-1760	1720	1760	7e-20	Blast:EGF_like
			CRMP1_PbANKA_0812400 [Plasmodium berghei ANKA] XP_034421095.1
				low complexity	258	271	N/A
				KR	279	353	4.62e-05
				low complexity	384	407	N/A
				coiled coil	602	627	N/A
				low complexity	671	696	N/A
				low complexity	752	769	N/A
				low complexity	1003	1024	N/A
				low complexity	1078	1089	N/A
				low complexity	1169	1188	N/A
				Ephrin_rec_like	1325	1377	0.00248
				Ephrin_rec_like	1382	1438	1220
				Ephrin_rec_like	1443	1495	1070
				Ephrin_rec_like	1531	1577	7.87e-06
				Ephrin_rec_like	1583	1642	10700
				Ephrin_rec_like	1653	1699	0.276
				Ephrin_rec_like	1704	1755	3.73e-07
				Ephrin_rec_like	1795	1852	1320
				Ephrin_rec_like	2053	2105	3.93e-06
				transmembrane region	2231	2253	N/A
				transmembrane region	2260	2282	N/A
				transmembrane region	2336	2358	N/A
				transmembrane region	2482	2504	N/A
				transmembrane region	2533	2555	N/A
				transmembrane region	2562	2584	N/A
				transmembrane region	2599	2619	N/A
				transmembrane region	2626	2648	N/A
				low complexity	2920	2944	N/A
				low complexity	2987	3022	N/A
				Q8WRD2_PLABE 279-353	279	353	3e-44	Blast:KR
				d1pmla_	285	351	2e-17	SCOP:d1pmla_
				Q4N6X8_THEPA 391-450	1336	1391	0.0008	Blast:EGF_like
				A5K6I2_PLAVS 1271-1329	1399	1456	6e-08	Blast:EGF_like
				L1I6R0_GUITH 1659-1723	1540	1600	0.0003	Blast:FU
				L1I6R0_GUITH 1960-2024	1662	1722	7e-09	Blast:FU
				K6URG0_9APIC 1875-1928	1797	1850	3e-14	Blast:EGF_like
				3qo4	2049	2118	0.001	PDB:3QO4|A
				L1I6R0_GUITH 825-887	2068	2124	1e-05	Blast:FU
				Q7RSL8_PLAYO 2181-2220	2182	2221	1e-16	Blast:EGF_like
			CRMP2_PbANKA_0615900 [Plasmodium berghei ANKA] XP_034420659.1
				signal peptide	1	26	N/A
				low complexity	144	155	N/A
				low complexity	262	278	N/A
				low complexity	639	651	N/A
				low complexity	652	667	N/A
				low complexity	885	895	N/A
				Ephrin_rec_like	1010	1061	5.82e-09
				Ephrin_rec_like	1066	1115	0.317
				EGF_like	1077	1133	37.9
				Ephrin_rec_like	1120	1169	113
				Ephrin_rec_like	1201	1247	0.00655
				Ephrin_rec_like	1253	1310	2910
				Ephrin_rec_like	1315	1365	5.08
				Ephrin_rec_like	1370	1431	128
				Ephrin_rec_like	1436	1485	0.00031
				Ephrin_rec_like	1490	1547	4610
				Ephrin_rec_like	1552	1603	1.46
				EGF	1678	1718	5.24
				transmembrane region	1728	1750	N/A
				transmembrane region	1757	1779	N/A
				transmembrane region	1832	1854	N/A
				transmembrane region	1922	1944	N/A
				transmembrane region	1978	2000	N/A
				transmembrane region	2013	2035	N/A
				transmembrane region	2055	2077	N/A
				transmembrane region	2090	2112	N/A
				transmembrane region	2122	2144	N/A
				transmembrane region	2215	2237	N/A
				low complexity	2303	2316	N/A
				coiled coil	2444	2466	N/A
				low complexity	2475	2486	N/A
				Q8IBR8_PLAF7 1025-1081	1020	1076	6e-23	Blast:EGF_like
				3mbw	1058	1127	0.0002	PDB:3MBW|A
				Q8WRD1_PLABE 1077-1133	1077	1133	3e-31	Blast:EGF_like
				4m4r	1192	1261	0.0008	PDB:4M4R|G
				UPI0003292698 236-364	1205	1260	0.0003	Blast:FN3
				d1igra3	1310	1451	8e-05	SCOP:d1igra3
				L1I6R0_GUITH 1960-2024	1328	1388	0.001	Blast:FU
				A7AQ91_BABBO 1453-1502	1450	1497	3e-05	Blast:EGF_like
				d1igra3	1467	1570	0.19	SCOP:d1igra3
				L1I6R0_GUITH 825-887	1566	1622	1e-06	Blast:FU
				Q8WRD1_PLABE 1678-1718	1678	1718	4e-19	Blast:EGF
			Cvel_10473 [Chromera velia CCMP2878]
				low complexity	19	33	N/A
				CCP	50	109	0.737
				EGF_like	95	153	28.6
				Ephrin_rec_like	112	158	7300
				EGF_CA	154	200	9.47e-07
				low complexity	459	475	N/A
				low complexity	562	573	N/A
				Pfam:He_PIG	1048	1102	2.3e-10
				Ephrin_rec_like	1117	1166	3.29e-08
				Ephrin_rec_like	1171	1217	75.8
				low complexity	1257	1267	N/A
				transmembrane region	1352	1374	N/A
				transmembrane region	1387	1406	N/A
				transmembrane region	1462	1484	N/A
				transmembrane region	1550	1572	N/A
				transmembrane region	1577	1596	N/A
				transmembrane region	1616	1635	N/A
				transmembrane region	1640	1662	N/A
				low complexity	1715	1742	N/A
				transmembrane region	1819	1841	N/A
				low complexity	1919	1937	N/A
				low complexity	1966	1979	N/A
				coiled coil	2180	2215	N/A
				low complexity	2261	2290	N/A
				low complexity	2327	2343	N/A
				low complexity	2360	2397	N/A
				low complexity	2534	2583	N/A
				low complexity	2589	2597	N/A
				low complexity	2606	2612	N/A
				low complexity	2625	2637	N/A
				low complexity	2650	2666	N/A
				low complexity	2693	2715	N/A
				low complexity	2718	2732	N/A
				low complexity	2734	2767	N/A
				low complexity	2771	2785	N/A
				Pfam:DUF1810	2887	3028	1.5e-13
				low complexity	3072	3079	N/A
				low complexity	3085	3108	N/A
				low complexity	3111	3184	N/A
				4d0e	110	187	0.0001	PDB:4D0E|A
				d1fjsl_	134	166	7e-08	SCOP:d1fjsl_
				H2Y8P7_CIOSA 331-371	154	194	7e-08	Blast:EGF_CA
				H0SMQ5_9BRAD 401-484	1060	1112	2e-07	Blast:CADG
				F0VCY0_NEOCL 5962-6018	1183	1232	3e-07	Blast:EGF_like
			Cvel_1447 [Chromera velia CCMP2878]
				Ephrin_rec_like	159	209	203
				Ephrin_rec_like	221	270	1.84e-06
				Ephrin_rec_like	276	320	1020
				Ephrin_rec_like	332	388	524
				low complexity	396	407	N/A
				Ephrin_rec_like	653	693	0.365
				EGF_like	658	718	70.9
				Ephrin_rec_like	705	778	1.56
				Ephrin_rec_like	794	837	9.48
				low complexity	905	916	N/A
				EGF_like	970	1011	62.8
				transmembrane region	1127	1149	N/A
				transmembrane region	1209	1228	N/A
				transmembrane region	1278	1300	N/A
				transmembrane region	1327	1349	N/A
				transmembrane region	1354	1371	N/A
				transmembrane region	1391	1408	N/A
				transmembrane region	1418	1438	N/A
				transmembrane region	1445	1467	N/A
				coiled coil	1641	1663	N/A
				low complexity	1684	1691	N/A
				low complexity	1923	1937	N/A
				coiled coil	1951	1985	N/A
				low complexity	2009	2027	N/A
				coiled coil	2074	2102	N/A
				low complexity	2179	2198	N/A
				low complexity	2264	2296	N/A
				low complexity	2357	2366	N/A
				low complexity	2428	2440	N/A
				low complexity	2448	2475	N/A
				low complexity	2478	2506	N/A
				d1igra3	635	727	0.059	SCOP:d1igra3
				d1igra3	773	871	2.2	SCOP:d1igra3
			CRMPB_TGGT1_292020 [Toxoplasma gondii GT1] EPR59691.1
				low complexity	2	16	N/A
				transmembrane region	60	82	N/A
				low complexity	99	115	N/A
				low complexity	138	152	N/A
				CLECT	557	754	0.608
				internal repeat 1	1205	1370	7.92e-13
				low complexity	1394	1410	N/A
				low complexity	1577	1590	N/A
				internal repeat 2	1882	2273	7.92e-13
				internal repeat 1	2092	2253	7.92e-13
				internal repeat 2	2435	2825	7.92e-13
				low complexity	3179	3197	N/A
				low complexity	3353	3364	N/A
				low complexity	3823	3832	N/A
				low complexity	4087	4103	N/A
				low complexity	4333	4341	N/A
				low complexity	4677	4691	N/A
				low complexity	4695	4702	N/A
				Ephrin_rec_like	5246	5294	0.000235
				Ephrin_rec_like	5299	5346	0.0851
				Ephrin_rec_like	5353	5397	0.037
				Ephrin_rec_like	5402	5465	154
				Ephrin_rec_like	5471	5517	1.18
				EGF_like	5483	5539	55.6
				Ephrin_rec_like	5525	5576	0.000252
				low complexity	5584	5595	N/A
				low complexity	5601	5613	N/A
				low complexity	5617	5631	N/A
				Ephrin_rec_like	5817	5862	1.19e-05
				low complexity	5872	5883	N/A
				low complexity	5942	5954	N/A
				low complexity	5955	5968	N/A
				Ephrin_rec_like	6087	6134	3140
				EGF_like	6305	6346	48.3
				transmembrane region	6358	6380	N/A
				transmembrane region	6389	6411	N/A
				transmembrane region	6426	6448	N/A
				transmembrane region	6461	6483	N/A
				transmembrane region	6606	6628	N/A
				transmembrane region	6723	6742	N/A
				transmembrane region	6747	6769	N/A
				low complexity	6831	6838	N/A
				transmembrane region	6853	6875	N/A
				low complexity	6956	6969	N/A
				low complexity	7081	7091	N/A
				low complexity	7139	7149	N/A
				low complexity	7211	7222	N/A
				low complexity	7293	7333	N/A
				low complexity	7346	7367	N/A
				low complexity	7371	7419	N/A
				S7UNY5_TOXGO 557-754	557	754	1e-135	Blast:CLECT
				d1m6ba3	5293	5430	2e-06	SCOP:d1m6ba3
				K6UCG4_9APIC 1030-1086	5310	5355	6e-05	Blast:EGF
				S8G8P0_TOXGO 5634-5690	5483	5539	2e-31	Blast:EGF_like
				A7AR16_BABBO 1715-1762	5783	5821	0.0003	Blast:EGF_like
				F0VCY0_NEOCL 5962-6018	6099	6155	7e-28	Blast:EGF_like
				S8G8P0_TOXGO 6456-6497	6305	6346	2e-20	Blast:EGF_like
			CRMPB_BESB_019000 [Besnoitia besnoiti] XP_029215968.1
				signal peptide	1	21	N/A
				CLECT	488	685	4.57
				low complexity	729	736	N/A
				low complexity	849	872	N/A
				low complexity	928	940	N/A
				internal repeat 1	1053	1303	3.17e-14
				low complexity	1314	1326	N/A
				low complexity	1387	1392	N/A
				low complexity	1558	1566	N/A
				low complexity	1956	1967	N/A
				internal repeat 1	1975	2222	3.17e-14
				low complexity	2269	2283	N/A
				low complexity	2661	2675	N/A
				low complexity	2813	2827	N/A
				low complexity	3256	3267	N/A
				low complexity	4237	4250	N/A
				low complexity	4442	4454	N/A
				low complexity	4637	4651	N/A
				Ephrin_rec_like	5046	5094	0.0106
				Ephrin_rec_like	5099	5148	1.11
				EGF_like	5110	5162	55.6
				Ephrin_rec_like	5153	5197	0.000763
				Ephrin_rec_like	5202	5265	193
				Ephrin_rec_like	5271	5317	0.17
				Ephrin_rec_like	5324	5376	0.00305
				Ephrin_rec_like	5620	5665	4.84e-06
				Ephrin_rec_like	5864	5911	1320
				low complexity	6007	6033	N/A
				EGF_like	6086	6127	72.3
				transmembrane region	6139	6161	N/A
				transmembrane region	6170	6189	N/A
				transmembrane region	6244	6266	N/A
				transmembrane region	6386	6408	N/A
				transmembrane region	6502	6524	N/A
				transmembrane region	6529	6551	N/A
				low complexity	6613	6627	N/A
				low complexity	6708	6722	N/A
				low complexity	6737	6750	N/A
				low complexity	7085	7100	N/A
				low complexity	7123	7133	N/A
				low complexity	7160	7174	N/A
				S8G8P0_TOXGO 720-917	488	685	8e-79	Blast:CLECT
				K6UCG4_9APIC 1030-1086	5110	5156	7e-05	Blast:EGF
				S8G8P0_TOXGO 5634-5690	5283	5339	4e-16	Blast:EGF_like
				F0VCY0_NEOCL 5962-6018	5876	5932	2e-26	Blast:EGF_like
				F0VCY0_NEOCL 6172-6213	6086	6126	2e-13	Blast:EGF_like
				d1eq1a_	6769	6926	4e-08	SCOP:d1eq1a_
			CRMPB_BBOV_IV006250 [Babesia bovis T2Bo] XP_001610552.1
				low complexity	321	332	N/A
				Ephrin_rec_like	1649	1699	0.635
				Ephrin_rec_like	1704	1754	220
				Ephrin_rec_like	1798	1839	4.74
				Ephrin_rec_like	1946	1992	40.6
				Ephrin_rec_like	2004	2052	40.6
				Ephrin_rec_like	2206	2249	524
				EGF_like	2216	2266	70.9
				Ephrin_rec_like	2254	2302	2.29e-07
				Ephrin_rec_like	2540	2588	611
				EGF_like	2693	2728	64.1
				transmembrane region	2736	2758	N/A
				transmembrane region	2763	2785	N/A
				transmembrane region	2841	2863	N/A
				low complexity	2870	2895	N/A
				low complexity	2897	2909	N/A
				transmembrane region	2928	2947	N/A
				transmembrane region	2988	3010	N/A
				transmembrane region	3030	3052	N/A
				transmembrane region	3062	3084	N/A
				transmembrane region	3097	3116	N/A
				transmembrane region	3126	3148	N/A
				d1m6ba4	1644	1723	0.01	SCOP:d1m6ba4
				Q8I5W5_PLAF7 841-894	1662	1713	6e-06	Blast:EGF_like
				d1m6ba4	1997	2036	4.5	SCOP:d1m6ba4
				A7AR15_BABBO 2216-2266	2216	2266	8e-27	Blast:EGF_like
				F0VCY0_NEOCL 5962-6018	2553	2595	5e-10	Blast:EGF_like
				A7AR15_BABBO 2693-2728	2693	2728	3e-16	Blast:EGF_like
			CRMP3_PbANKA_0606700 [Plasmodium berghei ANKA] XP_034420568
				low complexity	296	322	N/A
				low complexity	351	363	N/A
				low complexity	619	639	N/A
				low complexity	914	922	N/A
				Ephrin_rec_like	930	979	0.014
				Ephrin_rec_like	984	1032	0.000763
				Ephrin_rec_like	1037	1088	119
				Ephrin_rec_like	1093	1131	4610
				Ephrin_rec_like	1173	1219	627
				Ephrin_rec_like	1231	1277	1.15e-07
				low complexity	1283	1294	N/A
				low complexity	1328	1338	N/A
				low complexity	1411	1425	N/A
				low complexity	1511	1527	N/A
				low complexity	1676	1700	N/A
				Ephrin_rec_like	1768	1815	1.38e-10
				low complexity	1885	1898	N/A
				Ephrin_rec_like	1944	2004	4730
				Ephrin_rec_like	2009	2058	810
				low complexity	2194	2209	N/A
				transmembrane region	2297	2319	N/A
				transmembrane region	2326	2348	N/A
				transmembrane region	2406	2428	N/A
				low complexity	2440	2455	N/A
				low complexity	2503	2523	N/A
				low complexity	2526	2541	N/A
				low complexity	2548	2560	N/A
				transmembrane region	2621	2643	N/A
				transmembrane region	2663	2685	N/A
				transmembrane region	2715	2737	N/A
				transmembrane region	2770	2792	N/A
				transmembrane region	2799	2818	N/A
				transmembrane region	2833	2854	N/A
				transmembrane region	2856	2875	N/A
				low complexity	2934	2948	N/A
				low complexity	3052	3065	N/A
				low complexity	3177	3194	N/A
				low complexity	3309	3319	N/A
				low complexity	3356	3382	N/A
				d1m6ba4	926	1002	1e-11	SCOP:d1m6ba4
				A5K0I2_PLAVS 828-882	942	991	3e-10	Blast:EGF_like
				Q8I5W5_PLAF7 895-949	994	1040	2e-11	Blast:EGF_like
				B3LB69_PLAKH 1188-1228	1170	1210	1e-08	Blast:TNFR
				B3LB69_PLAKH 1753-1789	1781	1817	3e-07	Blast:TNFR
				Q8IK84_PLAF7 4579-4620	2247	2286	2e-05	Blast:EGF_like
			CRMP4_PbANKA_1300800 [Plasmodium berghei ANKA] XP_034423161
				signal peptide	1	28	N/A
				low complexity	226	240	N/A
				low complexity	622	641	N/A
				low complexity	954	967	N/A
				low complexity	1292	1310	N/A
				low complexity	1368	1379	N/A
				low complexity	1964	1989	N/A
				low complexity	1991	2001	N/A
				low complexity	2030	2040	N/A
				low complexity	2045	2055	N/A
				coiled coil	2066	2095	N/A
				low complexity	2168	2180	N/A
				low complexity	2336	2348	N/A
				low complexity	2476	2489	N/A
				low complexity	2499	2510	N/A
				low complexity	2524	2533	N/A
				Ephrin_rec_like	2926	2975	0.34
				Ephrin_rec_like	2980	3030	0.0912
				Ephrin_rec_like	3035	3095	1190
				Ephrin_rec_like	3226	3271	110
				Ephrin_rec_like	3278	3330	0.00062
				low complexity	3391	3413	N/A
				low complexity	3420	3439	N/A
				low complexity	3464	3478	N/A
				low complexity	3601	3609	N/A
				Ephrin_rec_like	3653	3701	5.74e-08
				Ephrin_rec_like	3836	3886	10.2
				low complexity	3984	4003	N/A
				low complexity	4037	4048	N/A
				transmembrane region	4224	4246	N/A
				transmembrane region	4253	4275	N/A
				transmembrane region	4331	4353	N/A
				low complexity	4378	4399	N/A
				transmembrane region	4550	4572	N/A
				transmembrane region	4615	4637	N/A
				low complexity	4643	4653	N/A
				transmembrane region	4667	4689	N/A
				transmembrane region	4718	4740	N/A
				transmembrane region	4747	4766	N/A
				low complexity	4886	4894	N/A
				low complexity	5111	5122	N/A
				low complexity	5138	5159	N/A
				low complexity	5164	5183	N/A
				low complexity	5238	5248	N/A
				low complexity	5291	5316	N/A
				d1m6ba4	2923	3001	0.0008	SCOP:d1m6ba4
				4bkf	2972	3127	4e-05	PDB:4BKF|B
				J4C7F0_THEOR 1293-1345	2992	3043	0.0002	Blast:EGF_like
				E3X232_ANODA 1771-1807	3296	3332	0.0002	Blast:TNFR
				UPI00026528AA 1120-1162	3661	3701	4e-05	Blast:EGF_like
				J4CCK1_THEOR 1539-1589	3851	3893	3e-06	Blast:EGF
				Q8IK84_PLAF7 4579-4620	4174	4214	3e-14	Blast:EGF_like

## Sheet: Fig2E
	Data of Figure 2E: Respective parasites were labed with SNAP for Ron2 and fixed after pulse invasion and stained for HA (488) and hoechst.
	All parasites that showed a front /back signal for Ron2 (see Figure 2E) were scored most basal HA signal relative to Ron2. Each
	line represents one image with 20x magnification.
		RH-CRMPB-3HAfloxed CRMPA-sYFP2 Ron2-SNAP						RH-CRMPA-3HAfloxed CRMPB-sYFP2 Ron2-SNAP
			signal together	CRMP outside	CRMP only intracellular	sum			signal together	CRMP outside	CRMP only intracellular	sum
			5	2	4	11			5	5	7	17
			4	3	8	15			4	4	12	20
			6	2	2	10			0	1	14	15
			3	0	7	10			0	3	8	11
			2	2	2	6			0	1	7	8
			3	6	4	13			1	0	11	12
			4	3	12	19			1	3	7	11
		sum	27	18	39	84		sum	11	17	66	94

## Sheet: Fig3B
	Data of Figure 3B: Freshly syringed and filtered parasites were incubated in a heated chamber on FBS coated slides and imaged
	with 1 pfs with a 20x objective. Parasites were manually tracked and average speed was calculated for each indidividual
	parasites. Speed was only assessed for motile parasites and only during motility. The speed of tachyzoites moving for 10 or more
	consecutive seconds is shown. Statistical analysis: two-tailed student’s t-test.
	summary						raw data
								track n	slince n	x	y	distance	velocity	pixel value		track n	slince n	x	y	distance	velocity	pixel value		track n	slince n	x	y	distance	velocity	pixel value		track n	slince n	x	y	distance	velocity	pixel value
	"+R RH-CRMPB-3HAfloxed"	"-R RH-CRMPB-3HAfloxed "	"+R RH-CRMPA-3HAfloxed"	"-R RH-CRMPA-3HAfloxed "			"+R RH-CRMPB-3HAfloxed"	1	28	173	352	-1000		14212	"-R RH-CRMPB-3HAfloxed "	62	18	297	100	-1000	-1000	16376	"+R RH-CRMPA-3HAfloxed"		17	383	1368	-1000	-1000	28372	"-R RH-CRMPA-3HAfloxed "	27	25	122	271	-1000	-1000	19821
mean	2.12564	2.36348	2.32376	2.20325				1	29	174	352	0.315	0.315	14252		62	19	297	104	1260	1260	22334		1	18	391	1365	2691	2691	28513		27	26	124	269	0.891	0.891	17962
	velocity							1	30	172	352	0.630	0.630	14282		62	20	294	102	1136	1136	18744		1	19	400	1360	3243	3243	29002		27	27	130	270	1916	1916	19968
	2.692	1.82171	2.09273	2.29033				1	31	174	357	1696	1696	14404		62	21	281	103	4107	4107	19715		1	20	398	1353	2293	2293	30166		27	28	136	273	2113	2113	20777
	2.5404	2.37506	2.27894	2.6315				1	32	188	365	5079	5079	14655		62	22	281	103	0.000	0.000	21050		1	21	398	1349	1260	1260	28537		27	29	132	271	1409	1409	18928
	2.01531	2.61958	1.90413	1.97868				1	33	192	367	1409	1409	14058		62	23	280	106	0.996	0.996	24968		1	22	395	1342	2399	2399	27965		27	30	134	273	0.891	0.891	19255
	1.8069	2.79665	3.58582	1.95171				1	34	194	377	3212	3212	14594		62	24	284	109	1575	1575	19063		1	23	392	1342	0.945	0.945	29260		27	31	136	271	0.891	0.891	19221
	2.06273	1.98119	2.49143	2.03989				1	35	202	371	3150	3150	13075		62	25	283	111	0.704	0.704	19224		1	24	383	1342	2835	2835	28354		27	32	137	269	0.704	0.704	20054
	2.73473	1.74687	1.94975	1.85086				1	36	207	370	1606	1606	12893		62	26	281	113	0.891	0.891	19072		1	25	378	1336	2460	2460	29639		27	33	137	269	0.000	0.000	19818
	2.02524	2.16666	1.89762	1.776				2	1	445	731	-1000		15806		62	27	278	120	2399	2399	18758		1	26	372	1338	1992	1992	28993		27	34	137	270	0.315	0.315	19406
	1.7504	1.69325	2.71756	2.1063				2	2	457	731	3780	3780	14395		62	28	280	123	1136	1136	17525		1	27	372	1341	0.945	0.945	28423		27	35	137	270	0.000	0.000	20172
	1.81559	2.031	1.96408	2.13				2	3	446	733	3522	3522	14158		62	29	284	125	1409	1409	19102		1	28	370	1344	1136	1136	29099		27	36	144	258	4376	4376	20381
	1.406	3.16387	2.50033	2.42636				2	4	454	737	2817	2817	14870		62	30	284	126	0.315	0.315	18789		1	29	369	1344	0.315	0.315	29622		27	37	136	250	3564	3564	19540
	1.98189	2.89861	2.58067	2.43731				2	5	460	736	1916	1916	14287		62	31	291	132	2904	2904	22054		1	30	367	1347	1136	1136	29368		27	38	130	248	1992	1992	19629
	2.02464	2.16094	2.637	2.85088				2	6	465	729	2710	2710	14213		62	32	296	135	1837	1837	21319		1	31	367	1347	0.000	0.000	28944		27	39	129	252	1299	1299	20061
	3.2116	2.45044	1.56247	2.14858				2	7	466	724	1606	1606	13718		62	33	295	137	0.704	0.704	20064		1	32	364	1351	1575	1575	28797		27	40	117	256	3984	3984	18833
	2.46271	2.51661	2.15691	2.98287				2	8	464	719	1696	1696	13466		62	34	295	138	0.315	0.315	19668		1	33	362	1351	0.630	0.630	29243		27	41	116	262	1916	1916	18435
	2.5908	2.05192	2.91978	1.4525				2	9	460	717	1409	1409	13488		62	35	297	138	0.630	0.630	20317		1	34	361	1351	0.315	0.315	29405		27	42	116	266	1260	1260	18509
	1.91767	1.67378	2.40458	2.65291				2	10	450	717	3150	3150	14117		62	36	299	140	0.891	0.891	19523		1	35	360	1353	0.704	0.704	29962		27	43	115	272	1916	1916	18845
	1.74748	2.66	3.0859	2.532				2	11	446	719	1409	1409	14213		62	37	299	140	0.000	0.000	22447		1	36	360	1353	0.000	0.000	29035		27	44	118	278	2113	2113	18931
	2.15568	2.51505	2.60856	2.57				2	12	443	723	1575	1575	14307		62	38	302	141	0.996	0.996	23213		1	37	360	1353	0.000	0.000	29240		27	45	126	281	2691	2691	18667
	1.99775	2.09912	1.84155	1.99714				2	13	440	724	0.996	0.996	14309		62	39	302	145	1260	1260	23088		2	2	880	1662	-1000	-1000	29398		27	46	132	281	1890	1890	19268
	2.23205	1.93908	1.86822	1.84318				2	14	443	728	1575	1575	13773		62	40	308	153	3150	3150	23886		2	3	885	1666	2017	2017	28523		27	47	138	282	1916	1916	17977
	1.89923	3.34715	1.75092	2.03127				2	15	440	733	1837	1837	14684		62	41	310	156	1136	1136	23818		2	4	885	1666	0.000	0.000	28821		27	48	138	283	0.315	0.315	19175
	1.54763	3.2821		2.13793				2	16	441	737	1299	1299	14545		62	42	313	158	1136	1136	23828		2	5	892	1661	2710	2710	29288		28	48	127	378	-1000	-1000	21475
	2.42597	2.62859		2.3443				2	17	430	738	3479	3479	14099		62	43	315	163	1696	1696	23642		2	6	894	1658	1136	1136	29040		28	49	129	382	1409	1409	18851
	1.93671	2.10428		1.96863				2	18	445	737	4735	4735	16057		62	44	319	170	2540	2540	23726		2	7	908	1656	4455	4455	28765		28	50	131	382	0.630	0.630	19474
	1.485			2.41865				2	19	445	740	0.945	0.945	15030		62	45	322	175	1837	1837	21580		2	8	906	1649	2293	2293	27893		28	51	131	383	0.315	0.315	19949
	2.39925			1.73463				2	20	443	742	0.891	0.891	14367		62	46	323	179	1299	1299	17990		2	9	901	1649	1575	1575	28314		28	52	133	384	0.704	0.704	20385
	2.38867							2	21	452	742	2835	2835	14774		62	47	323	179	0.000	0.000	21369		2	10	895	1644	2460	2460	28380		28	53	139	384	1890	1890	19860
	2.3307							2	22	447	746	2017	2017	14321		62	48	323	184	1575	1575	22893		2	11	889	1648	2271	2271	31118		28	54	145	378	2673	2673	20507
	1.89147							2	23	444	746	0.945	0.945	14373		62	49	329	191	2904	2904	23564		2	12	891	1645	1136	1136	32665		28	55	152	370	3348	3348	20668
	2.12744							2	24	447	744	1136	1136	15161		62	50	332	195	1575	1575	19162		2	13	891	1656	3465	3465	28268		28	56	153	367	0.996	0.996	20798
	2.31243							2	25	449	747	1136	1136	14590		62	51	336	197	1409	1409	19082		2	14	890	1667	3479	3479	30923		28	57	154	356	3479	3479	20571
	1.85403							2	26	446	748	0.996	0.996	13895		62	52	337	199	0.704	0.704	23317		2	15	891	1671	1299	1299	30123		28	58	160	351	2460	2460	20604
	1.95728							2	27	447	744	1299	1299	14866		62	53	340	202	1336	1336	23111		2	16	895	1675	1782	1782	28955		28	59	156	345	2271	2271	20384
	1.8359							2	28	443	747	1575	1575	15090		62	54	342	207	1696	1696	23257		2	17	904	1674	2852	2852	33875		28	60	154	334	3522	3522	20550
	1.86139							2	29	446	750	1336	1336	14684		62	55	346	205	1409	1409	20761		2	18	907	1674	0.945	0.945	30296		30	1	266	759	-1000	-1000	17877
	2.13096							2	30	449	751	0.996	0.996	14412		62	56	346	206	0.315	0.315	23257		2	19	910	1679	1837	1837	30260		30	2	265	761	0.704	0.704	18394
	3.62564							2	31	442	756	2710	2710	14641		62	57	347	206	0.315	0.315	24253		2	20	915	1677	1696	1696	32296		30	3	263	760	0.704	0.704	18919
	1.59325							2	32	445	761	1837	1837	15329		62	58	346	205	0.445	0.445	21025		2	21	916	1672	1606	1606	29967		30	4	264	760	0.315	0.315	18064
								2	33	460	761	4725	4725	14925		62	59	346	205	0.000	0.000	18447		2	22	923	1668	2540	2540	29402		30	5	267	762	1136	1136	19533
								2	34	460	762	0.315	0.315	14733		64	1	785	1493	-1000	-1000	24239		2	23	925	1664	1409	1409	30318		30	6	278	763	3479	3479	19809
								2	35	459	766	1299	1299	14977		64	2	791	1502	3407	3407	24388		2	24	925	1661	0.945	0.945	30552		30	7	283	761	1696	1696	21629
								2	36	457	774	2598	2598	16106		64	3	794	1502	0.945	0.945	23864		2	25	924	1661	0.315	0.315	29559		30	8	282	752	2852	2852	20326
								2	37	474	766	5918	5918	14438		64	4	800	1502	1890	1890	23866		2	26	919	1661	1575	1575	29889		30	9	277	748	2017	2017	19868
								2	38	477	768	1136	1136	15557		64	5	802	1506	1409	1409	23531		2	27	914	1661	1575	1575	30040		30	10	273	747	1299	1299	19135
								2	39	478	770	0.704	0.704	14150		64	6	813	1510	3687	3687	26151		2	28	908	1661	1890	1890	33517		30	11	266	747	2205	2205	18848
								2	40	477	774	1299	1299	16074		64	7	806	1517	3118	3118	25028		2	29	907	1667	1916	1916	27829		30	12	263	752	1837	1837	19750
								2	41	482	756	5885	5885	12990		64	8	809	1524	2399	2399	24916		2	30	903	1670	1575	1575	30510		30	13	264	757	1606	1606	21194
								2	42	488	758	1992	1992	14234		64	9	809	1535	3465	3465	25070		2	31	898	1672	1696	1696	36548		30	14	272	764	3348	3348	19033
								2	43	486	758	0.630	0.630	14718		64	10	807	1541	1992	1992	25132		2	32	898	1675	0.945	0.945	32558		30	15	277	765	1606	1606	21246
								2	44	489	758	0.945	0.945	14656		64	11	802	1547	2460	2460	24791		2	33	901	1679	1575	1575	27425		30	16	278	763	0.704	0.704	20011
								2	45	486	757	0.996	0.996	13457		64	12	799	1549	1136	1136	24476		2	34	901	1682	0.945	0.945	28348		30	17	275	761	1136	1136	19980
								2	46	487	758	0.445	0.445	14004		64	13	799	1555	1890	1890	24423		2	35	908	1684	2293	2293	28277		30	18	275	763	0.630	0.630	19249
								2	47	489	760	0.891	0.891	14907		64	14	797	1562	2293	2293	24390		2	36	910	1684	0.630	0.630	31518		30	19	277	760	1136	1136	19825
								2	48	493	761	1299	1299	14799		64	15	795	1570	2598	2598	24324		2	37	913	1687	1336	1336	28726		30	20	277	757	0.945	0.945	23220
								2	49	486	750	4107	4107	13250		64	16	793	1580	3212	3212	23818		2	38	913	1687	0.000	0.000	29247		30	21	279	762	1696	1696	19652
								2	50	486	742	2520	2520	13433		64	17	793	1584	1260	1260	23350		2	39	913	1680	2205	2205	34050		30	22	281	762	0.630	0.630	19609
								2	51	485	741	0.445	0.445	12500		64	18	789	1584	1260	1260	23462		2	40	911	1688	2598	2598	27227		30	23	285	761	1299	1299	21165
								2	52	485	739	0.630	0.630	13223		64	19	783	1588	2271	2271	22256		2	41	910	1689	0.445	0.445	28050		30	24	297	756	4095	4095	21802
								2	53	485	738	0.315	0.315	12377		64	20	781	1589	0.704	0.704	22861		2	42	919	1685	3102	3102	27538		30	25	297	753	0.945	0.945	21167
								2	54	492	735	2399	2399	13451		64	21	776	1591	1696	1696	23613		2	43	919	1685	0.000	0.000	26953		30	26	294	748	1837	1837	20412
								2	55	472	733	6331	6331	13653		64	22	767	1591	2835	2835	23809		2	44	915	1682	1575	1575	26917		30	27	293	740	2540	2540	20886
								2	56	469	731	1136	1136	13157		64	23	763	1591	1260	1260	22670		2	45	914	1682	0.315	0.315	27340		30	28	290	737	1336	1336	21052
								2	57	470	720	3479	3479	12763		64	24	760	1591	0.945	0.945	23064		2	46	914	1683	0.315	0.315	27385		30	29	285	730	2710	2710	20937
								2	58	461	723	2988	2988	13233		64	25	754	1594	2113	2113	23539		2	47	914	1683	0.000	0.000	27551		30	30	279	728	1992	1992	20882
								2	59	453	733	4034	4034	14336		64	26	741	1595	4107	4107	23949		3	25	944	1882	-1000	-1000	30453		30	31	273	727	1916	1916	20360
								2	60	448	731	1696	1696	13437		64	27	734	1597	2293	2293	24003		3	26	943	1902	6308	6308	30603		30	32	264	727	2835	2835	19719
								4	29	302	1108	-1000		14903		64	28	728	1594	2113	2113	23575		3	27	954	1909	4107	4107	29038		30	33	262	729	0.891	0.891	19670
								4	30	306	1104	1782	1782	13656		64	29	719	1585	4009	4009	23696		3	28	961	1889	6675	6675	30171		30	34	260	739	3212	3212	19792
								4	31	309	1101	1336	1336	14661		64	30	717	1580	1696	1696	24366		3	29	947	1882	4931	4931	30491		30	35	262	745	1992	1992	18778
								4	32	312	1094	2399	2399	14461		64	31	717	1572	2520	2520	23810		3	30	941	1898	5383	5383	29930		30	36	265	745	0.945	0.945	18744
								4	33	311	1086	2540	2540	13858		64	32	722	1571	1606	1606	23966		3	31	950	1909	4477	4477	29537		30	37	269	749	1782	1782	19473
								4	34	310	1083	0.996	0.996	14429		64	33	727	1556	4981	4981	24092		3	32	956	1902	2904	2904	29393		30	38	275	750	1916	1916	20875
								4	35	310	1081	0.630	0.630	14155		64	34	732	1553	1837	1837	24475		3	33	958	1892	3212	3212	29031		30	39	275	746	1260	1260	21444
								4	36	302	1077	2817	2817	14006		64	35	738	1553	1890	1890	23715		3	34	947	1886	3947	3947	30055		30	40	276	740	1916	1916	21121
								4	37	295	1077	2205	2205	12989		64	36	742	1554	1299	1299	23083		3	35	934	1899	5791	5791	28972		30	41	278	736	1409	1409	20109
								4	38	293	1079	0.891	0.891	13390		64	37	743	1557	0.996	0.996	24330		3	36	948	1905	4798	4798	30003		30	42	275	733	1336	1336	20094
								4	39	289	1081	1409	1409	12924		64	38	743	1558	0.315	0.315	23432		3	37	955	1902	2399	2399	29340		30	43	271	729	1782	1782	20216
								4	40	283	1093	4226	4226	15090		64	39	744	1561	0.996	0.996	23838		3	38	955	1889	4095	4095	29371		30	44	269	729	0.630	0.630	21141
								4	41	284	1098	1606	1606	13642		65	36	1688	1775	-1000	-1000	23949		3	39	941	1887	4455	4455	30113		30	45	266	729	0.945	0.945	20379
								4	42	288	1100	1409	1409	14451		65	37	1686	1765	3212	3212	24479		3	40	939	1894	2293	2293	29681		30	46	259	732	2399	2399	20397
								4	43	292	1103	1575	1575	14165		65	38	1677	1768	2988	2988	24037		3	41	942	1905	3592	3592	30726		30	47	255	734	1409	1409	19007
								4	44	298	1103	1890	1890	15568		65	39	1666	1767	3479	3479	24248		3	42	949	1908	2399	2399	29067		30	48	254	737	0.996	0.996	17825
								4	45	304	1101	1992	1992	14209		65	40	1660	1764	2113	2113	23651		3	43	964	1899	5510	5510	29751		30	49	254	743	1890	1890	19676
								4	46	306	1098	1136	1136	14315		65	41	1658	1762	0.891	0.891	23935		3	44	955	1892	3592	3592	30071		30	50	256	747	1409	1409	21475
								4	47	308	1093	1696	1696	13913		65	42	1652	1755	2904	2904	24381		3	45	943	1899	4376	4376	30877		30	51	256	753	1890	1890	18362
								4	48	308	1090	0.945	0.945	14252		65	43	1640	1753	3832	3832	24393		3	46	946	1909	3289	3289	30130		30	52	255	753	0.315	0.315	16313
								4	49	307	1083	2227	2227	14096		65	44	1638	1759	1992	1992	22637		3	47	954	1911	2598	2598	29802		31	39	515	603	-1000	-1000	17681
								4	50	307	1080	0.945	0.945	14111		65	45	1635	1765	2113	2113	24415		3	48	961	1901	3845	3845	30386		31	40	515	609	1890	1890	18963
								4	51	306	1081	0.445	0.445	14998		65	46	1633	1773	2598	2598	23302		3	49	952	1893	3793	3793	28665		31	41	507	613	2817	2817	19257
								4	52	307	1082	0.445	0.445	13456		65	47	1633	1776	0.945	0.945	24468		3	50	945	1891	2293	2293	30290		31	42	501	614	1916	1916	19405
								4	53	307	1080	0.630	0.630	13820		65	48	1636	1781	1837	1837	23899		3	51	941	1895	1782	1782	29907		31	43	499	621	2293	2293	20036
								4	54	306	1079	0.445	0.445	15032		65	49	1643	1783	2293	2293	24218		3	52	940	1904	2852	2852	29063		31	44	497	626	1696	1696	18772
								5	1	70	1477	-1000		12932		65	50	1652	1779	3102	3102	24178		3	53	942	1911	2293	2293	29489		31	45	497	630	1260	1260	17022
								5	2	67	1475	1136	1136	13108		65	51	1655	1779	0.945	0.945	24347		3	54	949	1906	2710	2710	28242		31	46	498	635	1606	1606	19466
								5	3	67	1473	0.630	0.630	12796		65	52	1660	1775	2017	2017	24246		3	55	956	1915	3592	3592	30476		31	47	504	637	1992	1992	18581
								5	4	66	1471	0.704	0.704	13220		65	53	1660	1774	0.315	0.315	23596		3	56	957	1910	1606	1606	30338		31	48	510	637	1890	1890	19593
								5	5	61	1471	1575	1575	12728		65	54	1661	1773	0.445	0.445	23847		3	57	963	1909	1916	1916	28774		31	49	515	637	1575	1575	18535
								5	6	64	1470	0.996	0.996	12658		65	55	1664	1769	1575	1575	24227		3	58	961	1909	0.630	0.630	28300		31	50	520	635	1696	1696	20768
								5	7	61	1468	1136	1136	12489		65	56	1659	1762	2710	2710	24342		3	59	955	1906	2113	2113	33167		31	51	521	631	1299	1299	18291
								5	8	58	1470	1136	1136	12525		65	57	1653	1756	2673	2673	24446		3	60	957	1912	1992	1992	33682		31	52	522	631	0.315	0.315	20466
								5	9	57	1471	0.445	0.445	12207		65	58	1642	1753	3592	3592	23902		5	6	1692	1945	-1000	-1000	28935		31	53	522	629	0.630	0.630	21208
								5	10	47	1468	3289	3289	12684		65	59	1636	1753	1890	1890	24574		5	7	1699	1946	2227	2227	28688		31	54	517	617	4095	4095	21905
								5	11	43	1468	1260	1260	13024		65	60	1635	1762	2852	2852	24073		5	8	1702	1946	0.945	0.945	29750		31	55	513	616	1299	1299	19101
								5	12	42	1472	1299	1299	13530		67	1	1826	1872	-1000	-1000	23386		5	9	1711	1946	2835	2835	30395		31	56	513	617	0.315	0.315	16696
								5	13	41	1473	0.445	0.445	14120		67	2	1834	1868	2817	2817	23341		5	10	1710	1938	2540	2540	29449		32	29	304	1254	-1000	-1000	21016
								5	14	41	1476	0.945	0.945	12323		67	3	1848	1866	4455	4455	22345		5	11	1710	1932	1890	1890	29722		32	30	307	1258	1575	1575	18784
								5	15	34	1482	2904	2904	13266		67	4	1848	1868	0.630	0.630	22146		5	12	1709	1925	2227	2227	29870		32	31	312	1262	2017	2017	22345
								5	16	36	1488	1992	1992	13066		67	5	1853	1868	1575	1575	22892		5	13	1703	1918	2904	2904	30127		32	32	318	1260	1992	1992	21859
								5	17	37	1489	0.445	0.445	12780		67	6	1861	1868	2520	2520	22941		5	14	1695	1914	2817	2817	29206		32	33	322	1259	1299	1299	22277
								5	18	37	1492	0.945	0.945	13697		67	7	1866	1866	1696	1696	22558		5	15	1694	1913	0.445	0.445	33638		32	34	328	1255	2271	2271	20122
								5	19	39	1493	0.704	0.704	12712		67	8	1876	1859	3845	3845	22702		5	16	1694	1916	0.945	0.945	27639		32	35	328	1253	0.630	0.630	18304
								5	20	41	1494	0.704	0.704	13101		67	9	1886	1857	3212	3212	21801		5	17	1694	1915	0.315	0.315	28539		32	36	336	1244	3793	3793	22200
								5	21	41	1496	0.630	0.630	13483		67	10	1896	1852	3522	3522	21829		6	45	1438	1334	-1000	-1000	30850		32	37	338	1240	1409	1409	20943
								5	22	43	1499	1136	1136	13253		67	11	1902	1850	1992	1992	22068		6	46	1438	1334	0.000	0.000	30483		32	38	337	1229	3479	3479	22548
								5	23	49	1500	1916	1916	13232		67	12	1907	1850	1575	1575	21758		6	47	1438	1335	0.315	0.315	31405		32	39	339	1226	1136	1136	21601
								5	24	54	1500	1575	1575	13058		67	13	1909	1848	0.891	0.891	21871		6	48	1439	1335	0.315	0.315	32050		32	40	338	1226	0.315	0.315	17408
								5	25	59	1500	1575	1575	12864		67	14	1912	1840	2691	2691	22737		6	49	1442	1335	0.945	0.945	33616		32	41	337	1218	2540	2540	18764
								5	26	62	1500	0.945	0.945	12896		67	15	1918	1834	2673	2673	22660		6	50	1444	1334	0.704	0.704	31626		32	42	338	1215	0.996	0.996	22491
								5	27	64	1496	1409	1409	12430		67	16	1923	1828	2460	2460	22626		6	51	1438	1327	2904	2904	32036		32	43	335	1211	1575	1575	19632
								5	28	62	1493	1136	1136	13132		67	17	1925	1822	1992	1992	22860		6	52	1435	1321	2113	2113	30587		32	44	332	1201	3289	3289	20910
								5	29	65	1492	0.996	0.996	13094		67	18	1930	1818	2017	2017	22714		6	53	1432	1320	0.996	0.996	30936		32	45	325	1196	2710	2710	20006
								5	30	66	1489	0.996	0.996	13238		67	19	1930	1813	1575	1575	23095		6	54	1428	1321	1299	1299	30574		32	46	322	1196	0.945	0.945	20111
								5	31	66	1487	0.630	0.630	13048		67	20	1930	1796	5355	5355	22789		6	55	1422	1321	1890	1890	30724		32	47	319	1194	1136	1136	19482
								5	32	67	1486	0.445	0.445	13111		67	21	1932	1794	0.891	0.891	22537		6	56	1415	1320	2227	2227	29577		32	48	312	1192	2293	2293	20692
								5	33	68	1472	4421	4421	12479		67	22	1931	1791	0.996	0.996	22445		6	57	1412	1323	1336	1336	30726		32	49	310	1192	0.630	0.630	19231
								5	34	68	1478	1890	1890	13257		67	23	1926	1784	2710	2710	22668		6	58	1410	1329	1992	1992	30759		32	50	308	1191	0.704	0.704	19961
								5	35	69	1474	1299	1299	12934		67	24	1928	1772	3832	3832	23505		6	59	1405	1332	1837	1837	29411		32	51	310	1190	0.704	0.704	19739
								5	36	68	1472	0.704	0.704	13131		67	25	1926	1760	3832	3832	22847		6	60	1406	1334	0.704	0.704	30399		32	52	309	1194	1299	1299	19866
								5	37	64	1470	1409	1409	12882		67	26	1927	1756	1299	1299	22492		8	16	149	270	-1000	-1000	17467		32	53	308	1195	0.445	0.445	20511
								5	38	58	1467	2113	2113	12124		67	27	1927	1754	0.630	0.630	23362		8	17	148	272	0.704	0.704	22405		32	54	312	1196	1299	1299	21559
								5	39	53	1467	1575	1575	12615		67	28	1928	1743	3479	3479	23063		8	18	154	272	1890	1890	21254		32	55	311	1191	1606	1606	18695
								5	40	52	1466	0.445	0.445	12800		67	29	1932	1734	3102	3102	23129		8	19	160	276	2271	2271	21668		33	1	641	1245	-1000	-1000	21233
								5	41	51	1466	0.315	0.315	12556		67	30	1929	1726	2691	2691	23418		8	20	161	276	0.315	0.315	21522		33	2	640	1243	0.704	0.704	20448
								5	42	51	1467	0.315	0.315	13284		67	31	1928	1721	1606	1606	23174		8	21	158	270	2113	2113	19870		33	3	643	1242	0.996	0.996	19041
								5	43	51	1471	1260	1260	13584		67	32	1922	1713	3150	3150	22839		8	22	162	268	1409	1409	22971		33	4	643	1240	0.630	0.630	18998
								5	44	45	1475	2271	2271	13623		67	33	1914	1710	2691	2691	23652		8	23	162	262	1890	1890	22491		33	5	642	1238	0.704	0.704	21082
								5	45	37	1478	2691	2691	12051		67	34	1908	1702	3150	3150	24127		8	24	162	258	1260	1260	21905		33	6	643	1232	1916	1916	21340
								5	46	37	1480	0.630	0.630	12888		67	35	1902	1700	1992	1992	23688		8	25	158	250	2817	2817	18382		33	7	644	1228	1299	1299	20252
								5	47	36	1484	1299	1299	12773		67	36	1897	1690	3522	3522	23129		8	26	153	253	1837	1837	16697		33	8	644	1225	0.945	0.945	20924
								5	48	36	1485	0.315	0.315	13219		67	37	1888	1682	3793	3793	24170		8	27	146	254	2227	2227	21162		33	9	642	1221	1409	1409	19778
								5	49	34	1491	1992	1992	13082		67	38	1883	1673	3243	3243	23929		8	28	146	254	0.000	0.000	23111		33	10	640	1221	0.630	0.630	20316
								5	50	35	1500	2852	2852	13449		67	39	1880	1668	1837	1837	23992		8	29	145	250	1299	1299	17177		33	11	636	1214	2540	2540	21048
								5	51	37	1504	1409	1409	13284		67	40	1880	1668	0.000	0.000	23171		8	30	137	250	2520	2520	20534		33	12	629	1218	2540	2540	18300
								5	52	43	1506	1992	1992	13337		67	41	1880	1668	0.000	0.000	24092		8	31	133	249	1299	1299	21069		33	13	629	1221	0.945	0.945	19964
								5	53	46	1505	0.996	0.996	13016		67	42	1871	1665	2988	2988	24151		8	32	133	249	0.000	0.000	20036		33	14	628	1224	0.996	0.996	20971
								5	54	50	1505	1260	1260	13189		67	43	1864	1660	2710	2710	24568		8	33	128	252	1837	1837	21528		33	15	628	1228	1260	1260	21164
								5	55	52	1506	0.704	0.704	13153		67	44	1856	1654	3150	3150	23635		9	38	965	326	-1000	-1000	21859		33	16	626	1234	1992	1992	19055
								5	56	55	1505	0.996	0.996	12843		67	45	1853	1649	1837	1837	23774		9	39	966	324	0.704	0.704	21810		33	17	626	1235	0.315	0.315	19434
								5	57	58	1504	0.996	0.996	12958		67	46	1846	1640	3592	3592	23985		9	40	973	314	3845	3845	22526		34	33	630	1226	-1000	-1000	19216
								5	58	58	1502	0.630	0.630	12711		67	47	1839	1631	3592	3592	24434		9	41	973	312	0.630	0.630	22024		34	34	630	1225	0.315	0.315	19274
								5	59	59	1501	0.445	0.445	12865		67	48	1832	1630	2227	2227	24087		9	42	974	312	0.315	0.315	22087		34	35	635	1225	1575	1575	22036
								5	60	61	1499	0.891	0.891	12776		67	49	1816	1622	5635	5635	23501		9	43	974	303	2835	2835	21985		34	36	630	1225	1575	1575	19241
								7	1	126	1886	-1000		12934		67	50	1816	1622	0.000	0.000	24395		9	44	966	289	5079	5079	20419		34	37	628	1224	0.704	0.704	19933
								7	2	130	1892	2271	2271	12834		67	51	1816	1622	0.000	0.000	24362		9	45	958	289	2520	2520	20367		34	38	625	1219	1837	1837	19782
								7	3	136	1896	2271	2271	13757		67	52	1816	1621	0.315	0.315	23741		9	46	953	290	1606	1606	19872		34	39	616	1217	2904	2904	19728
								7	4	141	1901	2227	2227	12740		67	53	1820	1618	1575	1575	24427		9	47	948	294	2017	2017	20448		34	40	611	1220	1837	1837	19060
								7	5	145	1902	1299	1299	13129		67	54	1822	1608	3212	3212	23868		9	48	945	302	2691	2691	20269		34	41	608	1225	1837	1837	19837
								7	6	151	1902	1890	1890	12605		67	55	1822	1602	1890	1890	22963		9	49	946	308	1916	1916	20223		34	42	608	1226	0.315	0.315	19048
								7	7	154	1898	1575	1575	13041		67	56	1827	1600	1696	1696	23327		9	50	954	314	3150	3150	21427		34	43	608	1232	1890	1890	19968
								7	8	159	1895	1837	1837	12684		67	57	1834	1592	3348	3348	23987		9	51	961	311	2399	2399	21449		34	44	608	1234	0.630	0.630	21103
								7	9	162	1891	1575	1575	12638		67	58	1834	1586	1890	1890	23988		9	52	967	308	2113	2113	21578		34	45	613	1237	1837	1837	19541
								7	10	167	1884	2710	2710	12761		67	59	1830	1577	3102	3102	24151		9	53	967	306	0.630	0.630	21295		34	46	616	1237	0.945	0.945	21139
								7	11	170	1877	2399	2399	12784		67	60	1822	1574	2691	2691	22883		9	54	969	292	4455	4455	21210		34	47	618	1237	0.630	0.630	22224
								7	12	171	1869	2540	2540	13140		69	1	1686	1718	-1000	-1000	22796		9	55	960	285	3592	3592	22759		34	48	621	1236	0.996	0.996	22469
								7	13	171	1865	1260	1260	13033		69	2	1686	1719	0.315	0.315	22904		9	56	955	282	1837	1837	20298		34	49	626	1236	1575	1575	21778
								7	14	166	1864	1606	1606	12893		69	3	1692	1722	2113	2113	24198		9	57	949	286	2271	2271	19801		34	50	630	1236	1260	1260	20471
								7	15	161	1851	4387	4387	12040		69	4	1695	1721	0.996	0.996	22940		9	58	946	294	2691	2691	21474		34	51	632	1236	0.630	0.630	20395
								7	16	154	1848	2399	2399	12348		69	5	1699	1723	1409	1409	24838		9	59	947	299	1606	1606	21605		34	52	634	1235	0.704	0.704	21208
								7	17	148	1847	1916	1916	12478		69	6	1704	1724	1606	1606	23422		9	60	949	306	2293	2293	20553		34	53	636	1231	1409	1409	19890
								7	18	142	1847	1890	1890	11807		69	7	1709	1724	1575	1575	21765		11	1	223	1570	-1000	-1000	21072		35	17	1228	1880	-1000	-1000	21412
								7	19	137	1848	1606	1606	11865		69	8	1711	1725	0.704	0.704	23050		11	2	216	1573	2399	2399	19637		35	18	1232	1878	1409	1409	21845
								7	20	130	1850	2293	2293	12143		69	9	1715	1725	1260	1260	22777		11	3	216	1576	0.945	0.945	20819		35	19	1235	1878	0.945	0.945	21666
								7	21	125	1854	2017	2017	11260		69	10	1718	1725	0.945	0.945	23959		11	4	217	1573	0.996	0.996	20971		35	20	1239	1874	1782	1782	22213
								7	22	121	1857	1575	1575	11760		69	11	1717	1724	0.445	0.445	23132		11	5	219	1573	0.630	0.630	20776		35	21	1238	1874	0.315	0.315	20478
								7	23	118	1858	0.996	0.996	12109		69	12	1716	1722	0.704	0.704	20677		11	6	221	1574	0.704	0.704	20368		35	22	1226	1868	4226	4226	21390
								7	24	113	1861	1837	1837	12171		69	13	1716	1720	0.630	0.630	22345		11	7	217	1582	2817	2817	21007		35	23	1224	1863	1696	1696	21827
								7	25	110	1862	0.996	0.996	11738		69	14	1718	1718	0.891	0.891	22759		11	8	215	1585	1136	1136	21008		35	24	1220	1856	2540	2540	21671
								7	26	108	1862	0.630	0.630	12340		69	15	1721	1716	1136	1136	22884		11	9	214	1587	0.704	0.704	19473		35	25	1216	1853	1575	1575	21134
								7	27	110	1862	0.630	0.630	12317		69	16	1724	1712	1575	1575	22415		11	10	215	1590	0.996	0.996	18873		35	26	1215	1845	2540	2540	20997
								7	28	109	1861	0.445	0.445	12204		69	17	1722	1706	1992	1992	22702		11	11	215	1591	0.315	0.315	19241		35	27	1210	1839	2460	2460	21528
								7	29	109	1861	0.000	0.000	12204		69	18	1722	1702	1260	1260	22435		11	12	219	1597	2271	2271	20811		35	28	1206	1839	1260	1260	20623
								7	30	109	1861	0.000	0.000	12625		69	19	1722	1698	1260	1260	23073		11	13	219	1600	0.945	0.945	20923		35	29	1202	1836	1575	1575	20808
								7	31	108	1861	0.315	0.315	12966		69	20	1718	1687	3687	3687	23088		11	14	217	1605	1696	1696	18271		35	30	1204	1834	0.891	0.891	21833
								7	32	108	1861	0.000	0.000	12765		69	21	1714	1678	3102	3102	23374		11	15	218	1596	2852	2852	21883		36	1	1495	1462	-1000	-1000	19878
								7	33	109	1861	0.315	0.315	13113		69	22	1711	1672	2113	2113	25444		11	16	218	1601	1575	1575	19976		36	2	1498	1471	2988	2988	20303
								7	34	109	1861	0.000	0.000	13793		69	23	1704	1669	2399	2399	23002		11	17	218	1603	0.630	0.630	19777		36	3	1506	1474	2691	2691	19493
								7	35	109	1861	0.000	0.000	14049		69	24	1698	1669	1890	1890	23225		11	18	218	1608	1575	1575	19917		36	4	1508	1477	1136	1136	19062
								7	36	108	1863	0.704	0.704	13035		69	25	1691	1666	2399	2399	22025		11	19	218	1616	2520	2520	20792		36	5	1508	1478	0.315	0.315	19612
								8	47	559	1964	-1000		12598		69	26	1683	1670	2817	2817	23354		11	20	221	1616	0.945	0.945	20164		36	6	1510	1479	0.704	0.704	19539
								8	48	559	1966	0.630	0.630	13744		69	27	1679	1672	1409	1409	21472		11	21	222	1616	0.315	0.315	21746		36	7	1513	1479	0.945	0.945	20186
								8	49	560	1964	0.704	0.704	13072		69	28	1676	1673	0.996	0.996	21711		11	22	225	1618	1136	1136	20358		36	8	1516	1478	0.996	0.996	20113
								8	50	557	1962	1136	1136	12950		69	29	1666	1678	3522	3522	22057		11	23	230	1618	1575	1575	21422		36	9	1521	1473	2227	2227	20303
								8	51	549	1962	2520	2520	13037		69	30	1662	1682	1782	1782	21037		11	24	229	1616	0.704	0.704	20167		36	10	1524	1470	1336	1336	20866
								8	52	538	1962	3465	3465	14228		69	31	1658	1683	1299	1299	22035		11	25	231	1616	0.630	0.630	21551		36	11	1525	1469	0.445	0.445	21687
								8	53	530	1952	4034	4034	13443		69	32	1658	1683	0.000	0.000	23240		11	26	235	1611	2017	2017	22102		36	12	1525	1468	0.315	0.315	22003
								8	54	524	1966	4798	4798	13022		70	1	1585	928	-1000	-1000	24498		11	27	233	1609	0.891	0.891	20133		36	13	1525	1466	0.630	0.630	21611
								8	55	520	1962	1782	1782	12965		70	2	1585	927	0.315	0.315	23280		11	28	234	1607	0.704	0.704	19413		36	14	1525	1466	0.000	0.000	20364
								8	56	514	1957	2460	2460	12790		70	3	1585	927	0.000	0.000	22125		11	29	235	1608	0.445	0.445	20512		36	15	1526	1466	0.315	0.315	21452
								8	57	504	1955	3212	3212	13141		70	4	1585	927	0.000	0.000	23212		11	30	235	1608	0.000	0.000	20545		36	16	1526	1467	0.315	0.315	20950
								8	58	499	1965	3522	3522	12812		70	5	1581	926	1299	1299	20506		12	30	1207	154	-1000	-1000	21932		36	17	1525	1466	0.445	0.445	20331
								8	59	495	1960	2017	2017	12589		70	6	1581	926	0.000	0.000	20108		12	31	1208	155	0.445	0.445	22859		36	18	1524	1461	1606	1606	20194
								8	60	492	1958	1136	1136	13251		70	7	1579	925	0.704	0.704	20119		12	32	1208	153	0.630	0.630	21469		36	19	1524	1459	0.630	0.630	20487
								10	29	823	1694	-1000		14188		70	8	1577	928	1136	1136	19277		12	33	1223	154	4735	4735	20839		36	20	1520	1447	3984	3984	19670
								10	30	816	1688	2904	2904	14056		70	9	1578	930	0.704	0.704	19293		12	34	1230	150	2540	2540	23680		36	21	1513	1446	2227	2227	18962
								10	31	806	1687	3166	3166	13635		70	10	1578	933	0.945	0.945	20792		12	35	1232	150	0.630	0.630	23748		36	22	1507	1451	2460	2460	20519
								10	32	798	1692	2972	2972	13831		70	11	1577	936	0.996	0.996	21079		12	36	1232	149	0.315	0.315	22916		36	23	1507	1458	2205	2205	20083
								10	33	796	1696	1409	1409	14926		70	12	1577	937	0.315	0.315	22633		12	37	1233	141	2540	2540	23099		36	24	1511	1464	2271	2271	19960
								10	34	793	1705	2988	2988	13133		70	13	1575	937	0.630	0.630	19817		12	38	1233	138	0.945	0.945	23029		36	25	1512	1465	0.445	0.445	20264
								10	35	793	1705	0.000	0.000	13166		70	14	1575	940	0.945	0.945	24666		12	39	1232	132	1916	1916	22543		36	26	1516	1466	1299	1299	20235
								10	36	795	1711	1992	1992	14035		70	15	1577	942	0.891	0.891	23761		12	40	1227	130	1696	1696	23543		36	27	1520	1466	1260	1260	19759
								10	37	795	1714	0.945	0.945	14273		70	16	1575	948	1992	1992	21931		12	41	1222	130	1575	1575	21104		36	28	1521	1467	0.445	0.445	19954
								10	38	794	1721	2227	2227	12844		70	17	1575	956	2520	2520	24034		12	42	1223	133	0.996	0.996	23679		36	29	1522	1468	0.445	0.445	20631
								10	39	795	1723	0.704	0.704	13773		70	18	1573	962	1992	1992	23784		13	39	968	325	-1000	-1000	22127		37	41	1743	1479	-1000	-1000	19578
								10	40	793	1726	1136	1136	14150		70	19	1571	965	1136	1136	21877		13	40	972	315	3393	3393	21707		37	42	1745	1488	2904	2904	20317
								10	41	796	1726	0.945	0.945	16041		70	20	1570	969	1299	1299	24418		13	41	975	310	1837	1837	22621		37	43	1758	1486	4143	4143	19616
								10	42	796	1726	0.000	0.000	13119		70	21	1565	976	2710	2710	24437		13	42	975	310	0.000	0.000	22587		37	44	1762	1482	1782	1782	18915
								10	43	796	1727	0.315	0.315	14405		70	22	1558	978	2293	2293	19962		13	43	974	310	0.315	0.315	20889		37	45	1762	1477	1575	1575	19881
								10	44	794	1738	3522	3522	14138		70	23	1555	979	0.996	0.996	21895		13	44	970	290	6425	6425	20949		37	46	1759	1472	1837	1837	19525
								10	45	793	1744	1916	1916	14398		70	24	1555	981	0.630	0.630	21891		13	45	960	289	3166	3166	21735		37	47	1754	1471	1606	1606	19848
								10	46	793	1746	0.630	0.630	15587		70	25	1555	986	1575	1575	23842		13	46	955	292	1837	1837	21073		37	48	1750	1469	1409	1409	19927
								10	47	792	1748	0.704	0.704	14712		70	26	1555	992	1890	1890	21925		13	47	948	297	2710	2710	18610		37	49	1744	1469	1890	1890	20737
								10	48	791	1752	1299	1299	15016		70	27	1557	996	1409	1409	20085		13	48	948	300	0.945	0.945	19757		37	50	1738	1482	4510	4510	19713
								10	49	791	1754	0.630	0.630	13101		70	28	1560	1000	1575	1575	23852		13	49	945	307	2399	2399	20709		37	51	1739	1490	2540	2540	19077
								10	50	789	1763	2904	2904	13635		70	29	1563	1002	1136	1136	23667		13	50	954	310	2988	2988	20302		37	52	1743	1498	2817	2817	19263
								10	51	792	1765	1136	1136	13648		70	30	1567	1002	1260	1260	24255		13	51	959	311	1606	1606	20865		37	53	1747	1498	1260	1260	19812
								10	52	795	1769	1575	1575	13343		70	31	1571	1003	1299	1299	22452		13	52	963	307	1782	1782	20532		37	54	1753	1498	1890	1890	19971
								10	53	799	1770	1299	1299	13324		70	32	1571	1003	0.000	0.000	22757		13	53	967	303	1782	1782	21177		37	55	1755	1497	0.704	0.704	19846
								10	54	800	1770	0.315	0.315	13136		70	33	1571	1004	0.315	0.315	24417		13	54	967	292	3465	3465	21928		37	56	1760	1486	3806	3806	20041
								10	55	802	1777	2293	2293	14414		70	34	1571	1006	0.630	0.630	25483		13	55	960	284	3348	3348	21681		37	57	1760	1483	0.945	0.945	19649
								10	56	804	1774	1136	1136	13656		70	35	1572	1006	0.315	0.315	25962		13	56	955	285	1606	1606	21545		37	58	1760	1483	0.000	0.000	19394
								10	57	803	1776	0.704	0.704	13105		70	36	1573	1004	0.704	0.704	23201		13	57	951	286	1299	1299	20988		37	59	1763	1484	0.996	0.996	20056
								10	58	803	1776	0.000	0.000	13563		70	37	1572	1003	0.445	0.445	23644		13	58	948	293	2399	2399	20981		37	60	1762	1481	0.996	0.996	18189
								10	59	806	1779	1336	1336	13726		70	38	1572	1003	0.000	0.000	24542		13	59	948	298	1575	1575	20917		39	15	1919	1360	-1000	-1000	20430
								10	60	816	1782	3289	3289	13776		70	39	1575	1004	0.996	0.996	24232		13	60	948	307	2835	2835	20487		39	16	1923	1360	1260	1260	19437
								12	1	1730	1643	-1000		15315		70	40	1577	1006	0.891	0.891	23965		15	2	134	802	-1000	-1000	27399		39	17	1926	1365	1837	1837	19712
								12	2	1730	1641	0.630	0.630	15251		70	41	1579	1010	1409	1409	23461		15	3	133	805	0.996	0.996	27449		39	18	1927	1366	0.445	0.445	20488
								12	3	1730	1640	0.315	0.315	14789		70	42	1585	1014	2271	2271	23932		15	4	142	815	4238	4238	28824		39	19	1929	1369	1136	1136	19574
								12	4	1730	1637	0.945	0.945	14584		70	43	1589	1014	1260	1260	24117		15	5	145	817	1136	1136	27898		39	20	1934	1378	3243	3243	20405
								12	5	1737	1633	2540	2540	14885		70	44	1591	1013	0.704	0.704	23811		15	6	143	821	1409	1409	26681		39	21	1945	1380	3522	3522	19379
								12	6	1735	1629	1409	1409	15694		70	45	1597	1012	1916	1916	23670		15	7	143	822	0.315	0.315	26050		39	22	1953	1380	2520	2520	20478
								12	7	1734	1624	1606	1606	15221		70	46	1601	1012	1260	1260	23871		15	8	146	823	0.996	0.996	26079		39	23	1964	1372	4284	4284	20742
								12	8	1730	1621	1575	1575	16033		70	47	1606	1013	1606	1606	22155		15	9	149	830	2399	2399	30300		39	24	1975	1370	3522	3522	20869
								12	9	1729	1617	1299	1299	15368		70	48	1607	1014	0.445	0.445	23177		15	10	150	835	1606	1606	27681		39	25	1977	1366	1409	1409	20345
								12	10	1719	1616	3166	3166	14823		70	49	1610	1010	1575	1575	23404		15	11	152	835	0.630	0.630	25180		39	26	1977	1359	2205	2205	19961
								12	11	1714	1616	1575	1575	14294		70	50	1623	1009	4107	4107	24516		15	12	153	837	0.704	0.704	25780		39	27	1978	1352	2227	2227	20047
								12	12	1712	1616	0.630	0.630	14526		70	51	1625	1008	0.704	0.704	24804		15	13	156	834	1336	1336	26333		39	28	1983	1347	2227	2227	19947
								12	13	1708	1618	1409	1409	14031		70	52	1625	1006	0.630	0.630	21173		15	14	164	843	3793	3793	28913		39	29	1985	1340	2293	2293	19836
								12	14	1704	1619	1299	1299	14889		70	53	1625	1006	0.000	0.000	22964		15	15	185	840	6682	6682	29193		40	29	1915	324	-1000	-1000	18457
								12	15	1704	1620	0.315	0.315	14205		70	54	1625	1006	0.000	0.000	22269		15	16	187	845	1696	1696	26928		40	30	1915	324	0.000	0.000	18728
								12	16	1700	1622	1409	1409	13763		71	1	1802	81	-1000	-1000	23280		15	17	187	845	0.000	0.000	26860		40	31	1911	340	5195	5195	18903
								12	17	1695	1622	1575	1575	14273		71	2	1808	82	1916	1916	22971		15	18	189	845	0.630	0.630	25909		40	32	1913	348	2598	2598	20559
								12	18	1694	1624	0.704	0.704	14137		71	3	1820	82	3780	3780	24391		15	19	188	846	0.445	0.445	28563		40	33	1920	357	3592	3592	20925
								12	19	1694	1624	0.000	0.000	14493		71	4	1818	75	2293	2293	22969		15	20	198	845	3166	3166	29948		40	34	1928	354	2691	2691	21417
								12	20	1692	1625	0.704	0.704	16214		71	5	1819	70	1606	1606	23991		15	21	209	850	3806	3806	27791		40	35	1937	344	4238	4238	21799
								12	21	1685	1625	2205	2205	14127		71	6	1817	65	1696	1696	23736		15	22	205	854	1782	1782	25992		40	36	1936	337	2227	2227	21925
								12	22	1678	1625	2205	2205	14962		71	7	1812	63	1696	1696	22448		15	23	211	859	2460	2460	28916		40	37	1935	334	0.996	0.996	20700
								12	23	1677	1628	0.996	0.996	14691		71	8	1804	66	2691	2691	20734		15	24	208	858	0.996	0.996	29818		40	38	1921	329	4683	4683	20197
								12	24	1675	1624	1409	1409	14421		71	9	1802	73	2293	2293	22374		15	25	210	860	0.891	0.891	28294		40	39	1917	329	1260	1260	21275
								12	25	1672	1628	1575	1575	12655		71	10	1802	79	1890	1890	23374		15	26	206	858	1409	1409	27979		40	40	1908	336	3592	3592	19910
								13	1	1697	433	-1000		13719		71	11	1806	83	1782	1782	23396		16	1	357	877	-1000	-1000	25603		40	41	1905	344	2691	2691	19416
								13	2	1702	437	2017	2017	14240		71	12	1816	79	3393	3393	21729		16	2	359	879	0.891	0.891	25721		40	42	1905	353	2835	2835	20357
								13	3	1705	445	2691	2691	15535		71	13	1819	73	2113	2113	23996		16	3	360	879	0.315	0.315	26165		40	43	1920	364	5859	5859	21641
								13	4	1708	447	1136	1136	12400		71	14	1818	64	2852	2852	23851		16	4	360	876	0.945	0.945	28794		40	44	1928	360	2817	2817	22622
								13	5	1708	448	0.315	0.315	13943		71	15	1811	60	2540	2540	22644		16	5	358	878	0.891	0.891	24872		40	45	1928	360	0.000	0.000	20346
								13	6	1710	451	1136	1136	14959		71	16	1801	64	3393	3393	23179		16	6	359	881	0.996	0.996	26084		40	46	1936	350	4034	4034	21367
								13	7	1724	451	4410	4410	12846		71	17	1802	69	1606	1606	22014		16	7	363	880	1299	1299	30873		40	47	1936	341	2835	2835	21132
								13	8	1726	455	1409	1409	13244		71	18	1802	73	1260	1260	23839		16	8	360	880	0.945	0.945	25416		40	48	1932	337	1782	1782	21891
								13	9	1729	455	0.945	0.945	12953		71	19	1807	77	2017	2017	23405		16	9	360	876	1260	1260	25696		40	49	1924	337	2520	2520	21285
								13	10	1731	454	0.704	0.704	14499		71	20	1812	79	1696	1696	22238		16	10	362	879	1136	1136	28858		40	50	1916	336	2540	2540	21791
								13	11	1735	451	1575	1575	15528		71	21	1817	77	1696	1696	22969		16	11	359	877	1136	1136	24999		40	51	1908	336	2520	2520	17925
								13	12	1740	449	1696	1696	15958		71	22	1822	72	2227	2227	21714		16	12	362	877	0.945	0.945	26840		40	52	1904	340	1782	1782	19398
								13	13	1744	447	1409	1409	15187		71	23	1823	66	1916	1916	22824		16	13	362	880	0.945	0.945	29804		40	53	1903	348	2540	2540	18303
								13	14	1745	445	0.704	0.704	14294		71	24	1823	60	1890	1890	23908		16	14	359	879	0.996	0.996	25923		40	54	1903	348	0.000	0.000	19879
								13	15	1746	441	1299	1299	15078		71	25	1817	56	2271	2271	24066		16	15	362	878	0.996	0.996	27770		40	55	1903	354	1890	1890	21705
								13	16	1746	434	2205	2205	15468		71	26	1810	58	2293	2293	22304		16	16	364	883	1696	1696	26516		40	56	1909	356	1992	1992	21917
								13	17	1747	428	1916	1916	13848		71	27	1807	62	1575	1575	22066		16	17	364	883	0.000	0.000	23897		40	57	1913	356	1260	1260	20703
								13	18	1744	427	0.996	0.996	15433		71	28	1808	73	3479	3479	21700		16	18	366	885	0.891	0.891	26843		40	58	1913	357	0.315	0.315	20440
								13	19	1743	422	1606	1606	15169		71	29	1811	78	1837	1837	21015		16	19	367	885	0.315	0.315	25443		40	59	1915	357	0.630	0.630	20534
								13	20	1743	419	0.945	0.945	15299		71	30	1812	79	0.445	0.445	22509		16	20	372	885	1575	1575	29793		40	60	1919	356	1299	1299	19308
								13	21	1740	407	3896	3896	12661		71	31	1810	82	1136	1136	19373		16	21	377	884	1606	1606	31263		42	19	1889	360	-1000	-1000	18433
								13	22	1736	407	1260	1260	13983		71	32	1812	81	0.704	0.704	21056		16	22	382	879	2227	2227	27880		42	20	1887	357	1136	1136	16044
								13	23	1732	405	1409	1409	15713		71	33	1812	82	0.315	0.315	20485		16	23	382	875	1260	1260	27088		42	21	1892	354	1837	1837	20723
								13	24	1729	399	2113	2113	15019		72	1	1455	705	-1000	-1000	24583		16	24	382	878	0.945	0.945	25087		42	22	1891	358	1299	1299	17997
								13	25	1724	397	1696	1696	15404		72	2	1457	702	1136	1136	22101		16	25	383	881	0.996	0.996	27630		42	23	1889	361	1136	1136	20182
								13	26	1722	391	1992	1992	14010		72	3	1460	700	1136	1136	21097		16	26	379	881	1260	1260	24690		42	24	1887	361	0.630	0.630	21416
								13	27	1722	388	0.945	0.945	15339		72	4	1462	700	0.630	0.630	22474		16	27	381	883	0.891	0.891	24787		42	25	1885	358	1136	1136	20822
								13	28	1721	381	2227	2227	15923		72	5	1465	697	1336	1336	23140		16	28	381	885	0.630	0.630	25112		42	26	1884	348	3166	3166	21906
								13	29	1719	379	0.891	0.891	15307		72	6	1467	691	1992	1992	24036		16	29	385	885	1260	1260	26549		42	27	1879	344	2017	2017	21571
								13	30	1716	375	1575	1575	15892		72	7	1464	687	1575	1575	23598		16	30	386	885	0.315	0.315	26882		42	28	1871	342	2598	2598	21272
								13	31	1713	371	1575	1575	15082		72	8	1461	684	1336	1336	23201		16	31	392	885	1890	1890	26469		42	29	1871	340	0.630	0.630	21220
								13	32	1706	367	2540	2540	16995		72	9	1460	684	0.315	0.315	24217		16	32	395	887	1136	1136	27290		42	30	1865	332	3150	3150	20971
								13	33	1703	365	1136	1136	13139		72	10	1458	681	1136	1136	24590		16	33	404	889	2904	2904	27896		42	31	1863	330	0.891	0.891	20568
								13	34	1700	366	0.996	0.996	15717		72	11	1453	681	1575	1575	25289		16	34	404	889	0.000	0.000	28556		42	32	1856	329	2227	2227	20749
								13	35	1697	366	0.945	0.945	15066		72	12	1447	682	1916	1916	22289		16	35	404	889	0.000	0.000	26604		42	33	1849	324	2710	2710	21277
								13	36	1689	367	2540	2540	12202		72	13	1446	683	0.445	0.445	23714		16	36	401	888	0.996	0.996	23897		42	34	1837	324	3780	3780	22200
								13	37	1689	367	0.000	0	14295		72	14	1445	685	0.704	0.704	23588		16	37	396	891	1837	1837	28153		42	35	1836	324	0.315	0.315	21495
								13	38	1686	369	1136	1136	14860		72	15	1442	689	1575	1575	20192		16	38	400	891	1260	1260	27867		42	36	1824	326	3832	3832	21029
								13	39	1684	375	1992	1992	15667		72	16	1440	694	1696	1696	22492		16	39	400	888	0.945	0.945	23130		42	37	1823	325	0.445	0.445	19992
								13	40	1684	381	1890	1890	12503		72	17	1440	699	1575	1575	24417		16	40	400	889	0.315	0.315	28421		42	38	1820	329	1575	1575	20114
								13	41	1684	385	1260	1260	12684		72	18	1442	702	1136	1136	24857		16	41	399	888	0.445	0.445	27803		42	39	1817	338	2988	2988	19335
								13	42	1688	381	1782	1782	13542		72	19	1444	703	0.704	0.704	24302		16	42	398	888	0.315	0.315	25437		42	40	1817	341	0.945	0.945	19009
								13	43	1684	384	1575	1575	11603		72	20	1450	705	1992	1992	23886		16	43	395	888	0.945	0.945	25934		42	41	1817	342	0.315	0.315	18579
								13	44	1683	385	0.445	0.445	14140		72	21	1453	705	0.945	0.945	23465		16	44	389	891	2113	2113	28348		42	42	1811	344	1992	1992	21408
								14	1	1829	70	-1000		13666		72	22	1456	703	1136	1136	23174		16	45	384	889	1696	1696	25466		42	43	1815	344	1260	1260	20759
								14	2	1829	74	1260	1260	13826		72	23	1456	703	0.000	0.000	23533		16	46	384	891	0.630	0.630	25304		42	44	1819	342	1409	1409	21559
								14	3	1828	80	1916	1916	12717		72	24	1458	701	0.891	0.891	24252		16	47	386	894	1136	1136	29497		42	45	1820	344	0.704	0.704	23153
								14	4	1828	80	0.000	0.000	13483		72	25	1461	700	0.996	0.996	23656		17	6	94	1163	-1000	-1000	28348		42	46	1823	340	1575	1575	18147
								14	5	1828	83	0.945	0.945	13786		72	26	1465	698	1409	1409	24385		17	7	95	1163	0.315	0.315	28992		43	1	1213	516	-1000	-1000	20116
								14	6	1828	88	1575	1575	12264		72	27	1467	692	1992	1992	21538		17	8	89	1157	2673	2673	26340		43	2	1219	502	4798	4798	20240
								14	7	1828	89	0.315	0.315	12687		72	28	1470	691	0.996	0.996	23178		17	9	86	1159	1136	1136	27466		43	3	1209	497	3522	3522	20613
								14	8	1828	90	0.315	0.315	13875		72	29	1475	686	2227	2227	23145		17	10	78	1158	2540	2540	28787		43	4	1205	482	4890	4890	20452
								14	9	1828	92	0.630	0.630	14947		72	30	1477	683	1136	1136	21688		17	11	69	1166	3793	3793	27620		43	5	1204	480	0.704	0.704	20476
								14	10	1830	94	0.891	0.891	15146		72	31	1477	681	0.630	0.630	21796		17	12	66	1167	0.996	0.996	27962		43	6	1204	478	0.630	0.630	20101
								14	11	1832	94	0.630	0.630	13426		72	32	1477	680	0.315	0.315	21872		17	13	60	1166	1916	1916	26317		43	7	1203	476	0.704	0.704	19462
								14	12	1833	95	0.445	0.445	13505		72	33	1477	680	0.000	0.000	23725		17	14	57	1169	1336	1336	25622		43	8	1201	474	0.891	0.891	18460
								14	13	1835	96	0.704	0.704	14011		72	34	1486	669	4477	4477	24193		17	15	52	1174	2227	2227	27383		43	9	1201	466	2520	2520	20367
								14	14	1836	97	0.445	0.445	14285		72	35	1486	668	0.315	0.315	23242		17	16	56	1177	1575	1575	26621		43	10	1201	464	0.630	0.630	20920
								14	15	1840	97	1260	1260	12742		72	36	1487	665	0.996	0.996	22643		17	17	54	1179	0.891	0.891	24714		43	11	1208	458	2904	2904	19789
								14	16	1840	98	0.315	0.315	13464		72	37	1489	658	2293	2293	21428		17	18	51	1179	0.945	0.945	27677		43	12	1208	458	0.000	0.000	20422
								14	17	1840	98	0.000	0.000	13896		72	38	1490	658	0.315	0.315	23339		17	19	54	1179	0.945	0.945	25729		43	13	1208	453	1575	1575	19929
								14	18	1840	98	0.000	0.000	13701		72	39	1490	657	0.315	0.315	23791		17	20	55	1179	0.315	0.315	26138		43	14	1204	448	2017	2017	20694
								14	19	1841	98	0.315	0.315	13990		72	40	1490	656	0.315	0.315	23974		17	21	57	1180	0.704	0.704	25239		43	15	1205	446	0.704	0.704	19327
								14	20	1842	98	0.315	0.315	14369		72	41	1495	650	2460	2460	23520		17	22	58	1181	0.445	0.445	27293		43	16	1205	446	0.000	0.000	19789
								14	21	1846	95	1575	1575	15020		72	42	1495	646	1260	1260	23589		17	23	61	1180	0.996	0.996	24381		43	17	1207	441	1696	1696	19005
								14	22	1845	93	0.704	0.704	12613		72	43	1497	643	1136	1136	24010		17	24	60	1183	0.996	0.996	26660		43	18	1204	436	1837	1837	20919
								14	23	1845	93	0.000	0.000	13740		72	44	1497	641	0.630	0.630	22207		17	25	62	1183	0.630	0.630	28688		43	19	1197	432	2540	2540	17800
								14	24	1844	93	0.315	0.315	13821		72	45	1495	640	0.704	0.704	20869		17	26	70	1179	2817	2817	31343		43	20	1192	428	2017	2017	19554
								14	25	1844	92	0.315	0.315	14140		72	46	1495	639	0.315	0.315	20460		17	27	74	1174	2017	2017	29854		43	21	1189	428	0.945	0.945	19996
								14	26	1844	90	0.630	0.630	13636		72	47	1495	639	0.000	0.000	17604		17	28	71	1174	0.945	0.945	28234		43	22	1180	422	3407	3407	18325
								14	27	1844	88	0.630	0.630	13650		72	48	1496	638	0.445	0.445	19475		17	29	70	1174	0.315	0.315	28855		43	23	1177	421	0.996	0.996	19128
								14	28	1842	86	0.891	0.891	14226		73	24	296	100	-1000	-1000	22586		17	30	70	1172	0.630	0.630	27715		43	24	1172	418	1837	1837	20959
								14	29	1842	84	0.630	0.630	14444		73	25	290	101	1916	1916	23369		17	31	72	1172	0.630	0.630	30807		43	25	1160	409	4725	4725	20870
								14	30	1840	84	0.630	0.630	15449		73	26	281	108	3592	3592	23612		17	32	70	1171	0.704	0.704	24795		43	26	1155	406	1837	1837	17826
								14	31	1840	84	0.000	0.000	15154		73	27	280	116	2540	2540	22174		17	33	75	1169	1696	1696	29372		43	27	1148	406	2205	2205	21059
								14	32	1840	84	0.000	0.000	14696		73	28	281	118	0.704	0.704	23702		17	34	74	1169	0.315	0.315	24068		43	28	1127	402	6734	6734	20317
								14	33	1840	84	0.000	0.000	14595		73	29	281	123	1575	1575	19475		18	28	237	1223	-1000	-1000	28068		43	29	1123	401	1299	1299	18978
								14	34	1837	82	1136	1136	15268		73	30	284	124	0.996	0.996	20279		18	29	246	1216	3592	3592	26953		43	30	1115	400	2540	2540	19895
								14	35	1836	82	0.315	0.315	15554		73	31	284	128	1260	1260	23096		18	30	249	1214	1136	1136	27586		43	31	1108	402	2293	2293	19681
								14	36	1834	80	0.891	0.891	12413		73	32	291	135	3118	3118	23141		18	31	243	1207	2904	2904	30145		43	32	1105	402	0.945	0.945	21201
								14	37	1830	80	1260	1260	12884		73	33	292	138	0.996	0.996	22657		18	32	238	1201	2460	2460	29145		43	33	1101	408	2271	2271	20006
								14	38	1830	83	0.945	0.945	12102		73	34	293	138	0.315	0.315	22116		18	33	229	1204	2988	2988	27128		43	34	1085	412	5195	5195	18803
								14	39	1828	84	0.704	0.704	12767		73	35	293	138	0.000	0.000	22872		18	34	227	1215	3522	3522	28144		43	35	1085	413	0.315	0.315	18010
								14	40	1828	84	0.000	0.000	12801		73	36	295	140	0.891	0.891	22416		18	35	227	1217	0.630	0.630	29078		43	36	1085	416	0.945	0.945	18638
								14	41	1825	86	1136	1136	13275		73	37	296	141	0.445	0.445	23394		18	36	232	1217	1575	1575	26899		43	37	1087	418	0.891	0.891	20683
								14	42	1824	88	0.704	0.704	14504		73	38	299	144	1336	1336	22970		18	37	241	1216	2852	2852	27374		43	38	1087	420	0.630	0.630	20109
								14	43	1824	88	0.000	0.000	13943		73	39	306	150	2904	2904	23914		18	38	243	1207	2904	2904	26382		43	39	1076	426	3947	3947	20241
								14	44	1823	93	1606	1606	14682		73	40	308	154	1409	1409	23804		18	39	236	1196	4107	4107	28541		43	40	1073	426	0.945	0.945	18005
								14	45	1823	95	0.630	0.630	15137		73	41	310	155	0.704	0.704	23452		18	40	225	1200	3687	3687	27230		43	41	1073	426	0.000	0.000	17869
								14	46	1823	96	0.315	0.315	15352		73	42	312	156	0.704	0.704	23916		18	41	225	1204	1260	1260	28066		43	42	1073	426	0.000	0.000	18031
								14	47	1823	97	0.315	0.315	15427		73	43	315	163	2399	2399	23642		18	42	224	1207	0.996	0.996	26389		44	1	1013	294	-1000	-1000	21021
								14	48	1824	98	0.445	0.445	14850		73	44	320	168	2227	2227	23693		18	43	227	1215	2691	2691	26928		44	2	1014	293	0.445	0.445	20769
								14	49	1826	98	0.630	0.630	13928		73	45	321	172	1299	1299	23622		18	44	232	1217	1696	1696	28640		44	3	1013	290	0.996	0.996	21042
								14	50	1826	98	0.000	0.000	13491		73	46	322	174	0.704	0.704	23235		18	45	240	1213	2817	2817	31172		44	4	1015	290	0.630	0.630	20889
								14	51	1829	101	1336	1336	15078		73	47	322	179	1575	1575	21313		18	46	240	1200	4095	4095	29241		44	5	1016	289	0.445	0.445	20822
								14	52	1831	101	0.630	0.630	14079		73	48	323	183	1299	1299	22816		18	47	230	1195	3522	3522	28318		44	6	1015	286	0.996	0.996	21046
								14	53	1832	102	0.445	0.445	14171		73	49	330	192	3592	3592	22346		18	48	222	1197	2598	2598	27306		44	7	1015	284	0.630	0.630	20828
								14	54	1832	102	0.000	0.000	13706		73	50	332	193	0.704	0.704	21087		18	49	224	1197	0.630	0.630	25330		44	8	1014	282	0.704	0.704	20720
								14	55	1834	104	0.891	0.891	14971		73	51	331	197	1299	1299	22175		18	50	226	1199	0.891	0.891	27481		44	9	1014	282	0.000	0.000	21189
								14	56	1837	104	0.945	0.945	15259		73	52	336	200	1837	1837	23303		18	51	222	1212	4284	4284	27905		44	10	1015	282	0.315	0.315	20678
								14	57	1838	104	0.315	0.315	15076		73	53	339	205	1837	1837	23241		18	52	233	1217	3806	3806	27465		44	11	1015	281	0.315	0.315	20920
								14	58	1840	103	0.704	0.704	14937		73	54	344	205	1575	1575	22324		18	53	239	1215	1992	1992	30337		44	12	1015	278	0.945	0.945	20985
								14	59	1842	102	0.704	0.704	14544		73	55	346	205	0.630	0.630	20761		18	54	240	1213	0.704	0.704	30190		44	13	1014	275	0.996	0.996	21079
								14	60	1843	100	0.704	0.704	14460		73	56	346	205	0.000	0.000	21791		18	55	238	1213	0.630	0.630	31411		44	14	1013	271	1299	1299	21479
								16	15	760	21	-1000		15068		73	57	347	205	0.315	0.315	22843		18	56	236	1201	3832	3832	28032		44	15	1012	266	1606	1606	20995
								16	16	758	18	1136	1136	12397		73	58	347	205	0.000	0.000	22183		18	57	234	1199	0.891	0.891	28308		44	16	1012	266	0.000	0.000	20994
								16	17	742	31	6494	6494	14357		75	1	658	307	-1000	-1000	22657		18	58	225	1199	2835	2835	29447		44	17	1012	263	0.945	0.945	21007
								16	18	746	32	1299	1299	12331		75	2	658	311	1260	1260	22961		18	59	224	1199	0.315	0.315	28078		44	18	1011	261	0.704	0.704	21010
								16	19	750	35	1575	1575	12527		75	3	657	311	0.315	0.315	24195		18	60	224	1198	0.315	0.315	27683		44	19	1009	260	0.704	0.704	21538
								16	20	754	36	1299	1299	13169		75	4	657	311	0.000	0.000	22767		20	40	612	1917	-1000	-1000	29013		44	20	1009	259	0.315	0.315	21272
								16	21	758	36	1260	1260	14539		75	5	649	315	2817	2817	22481		20	41	618	1919	1992	1992	28088		44	21	1009	258	0.315	0.315	20946
								16	22	765	32	2540	2540	15152		75	6	645	330	4890	4890	22135		20	42	623	1920	1606	1606	27603		44	22	1009	257	0.315	0.315	19684
								16	23	764	25	2227	2227	13618		75	7	649	338	2817	2817	22369		20	43	622	1920	0.315	0.315	28602		44	23	1007	258	0.704	0.704	20633
								16	24	762	24	0.704	0.704	14655		75	8	654	344	2460	2460	20903		20	44	623	1918	0.704	0.704	29343		44	24	1007	258	0.000	0.000	21434
								16	25	760	19	1696	1696	14274		75	9	663	349	3243	3243	21499		20	45	621	1920	0.891	0.891	27402		44	25	1007	256	0.630	0.630	20767
								16	26	757	16	1336	1336	14905		75	10	676	345	4284	4284	22253		20	46	620	1925	1606	1606	29457		44	26	1007	256	0.000	0.000	20438
								16	27	752	15	1606	1606	13707		75	11	682	339	2673	2673	22664		20	47	612	1932	3348	3348	30501		44	27	1007	254	0.630	0.630	19617
								16	28	746	16	1916	1916	13038		75	12	684	328	3522	3522	20811		20	48	608	1936	1782	1782	28833		44	28	1007	254	0.000	0.000	18912
								16	29	743	20	1575	1575	11613		75	13	680	318	3393	3393	22546		20	49	604	1948	3984	3984	29258		44	29	1007	254	0.000	0.000	19652
								16	30	744	26	1916	1916	11668		75	14	672	312	3150	3150	22178		20	50	600	1951	1575	1575	28295		44	30	1007	254	0.000	0.000	19321
								16	31	742	33	2293	2293	14268		75	15	657	317	4981	4981	22335		20	51	602	1963	3832	3832	26725		45	25	373	290	-1000	-1000	20808
								16	32	743	33	0.315	0.315	13936		75	16	650	324	3118	3118	21406		20	52	601	1970	2227	2227	27821		45	26	387	291	4421	4421	20998
								16	33	750	37	2540	2540	13876		75	17	647	334	3289	3289	20900		20	53	604	1975	1837	1837	26840		45	27	387	287	1260	1260	20903
								16	34	754	37	1260	1260	13895		75	18	647	343	2835	2835	21313		20	54	610	1983	3150	3150	26672		45	28	393	273	4798	4798	18303
								16	35	757	38	0.996	0.996	14752		75	19	647	349	1890	1890	21265		20	55	610	1984	0.315	0.315	27467		45	29	393	273	0.000	0.000	18210
								16	36	760	38	0.945	0.945	13943		75	20	646	350	0.445	0.445	25776		20	56	612	1983	0.704	0.704	25561		45	30	395	275	0.891	0.891	21681
								16	37	765	38	1575	1575	14821		76	1	638	564	-1000	-1000	22258		20	57	613	1989	1916	1916	29639		45	31	399	275	1260	1260	19152
								16	38	768	39	0.996	0.996	14234		76	2	634	564	1260	1260	21744		20	58	613	1988	0.315	0.315	27584		45	32	402	277	1136	1136	20631
								16	39	770	40	0.704	0.704	13916		76	3	616	566	5705	5705	21456		21	48	1234	1756	-1000	-1000	29904		45	33	404	279	0.891	0.891	20480
								16	40	773	46	2113	2113	15333		76	4	616	570	1260	1260	22917		21	49	1239	1755	1606	1606	29496		45	34	404	279	0.000	0.000	21011
								16	41	772	46	0.315	0.315	15683		76	5	617	577	2227	2227	23246		21	50	1239	1758	0.945	0.945	27941		45	35	411	284	2710	2710	17681
								17	1	306	263	-1000		14390		76	6	619	584	2293	2293	22357		21	51	1247	1760	2598	2598	31420		45	36	413	287	1136	1136	19947
								17	2	306	263	0.000	0.000	14130		76	7	622	592	2691	2691	23167		21	52	1246	1758	0.704	0.704	31623		45	37	423	292	3522	3522	20614
								17	3	303	262	0.996	0.996	18715		76	8	627	594	1696	1696	22188		21	53	1255	1756	2904	2904	27733		45	38	428	296	2017	2017	20475
								17	4	305	262	0.630	0.630	15295		76	9	632	594	1575	1575	22391		21	54	1261	1752	2271	2271	28575		45	39	432	302	2271	2271	20653
								17	5	305	262	0.000	0.000	15565		76	10	641	586	3793	3793	22165		21	55	1263	1732	6331	6331	30701		45	40	434	308	1992	1992	20235
								17	6	305	262	0.000	0.000	15362		76	11	642	579	2227	2227	21891		21	56	1249	1730	4455	4455	29515		45	41	433	315	2227	2227	20035
								17	7	305	262	0.000	0.000	12963		76	12	636	566	4510	4510	22173		21	57	1239	1728	3212	3212	28433		45	42	431	327	3832	3832	20630
								17	8	302	258	1575	1575	13834		76	13	623	568	4143	4143	23658		21	58	1231	1728	2520	2520	28388		45	43	434	335	2691	2691	20672
								17	9	300	258	0.630	0.630	13652		76	14	619	577	3102	3102	23723		21	59	1223	1731	2691	2691	28475		45	44	433	343	2540	2540	20139
								17	10	297	262	1575	1575	14092		76	15	618	585	2540	2540	22338		21	60	1219	1737	2271	2271	29657		45	45	427	358	5089	5089	20863
								17	11	294	262	0.945	0.945	15024		76	16	619	591	1916	1916	21870		23	1	1138	1221	-1000	-1000	30907		45	46	428	370	3793	3793	19984
								17	12	294	264	0.630	0.630	15396		76	17	627	598	3348	3348	22272		23	2	1155	1220	5364	5364	29464		45	47	424	373	1575	1575	19427
								17	13	290	263	1299	1299	14120		76	18	638	593	3806	3806	22501		23	3	1148	1221	2227	2227	30489		45	48	419	380	2710	2710	20400
								17	14	280	264	3166	3166	13149		76	19	643	587	2460	2460	22270		23	4	1137	1219	3522	3522	30541		45	49	416	390	3289	3289	20402
								17	15	278	266	0.891	0.891	14085		76	20	642	580	2227	2227	21752		23	5	1130	1213	2904	2904	29504		45	50	416	399	2835	2835	18999
								17	16	272	268	1992	1992	13991		76	21	636	569	3947	3947	22533		23	6	1125	1216	1837	1837	29369		45	51	416	403	1260	1260	21248
								17	17	267	269	1606	1606	15072		76	22	629	570	2227	2227	22490		23	7	1116	1218	2904	2904	29844		46	1	227	786	-1000	-1000	21781
								17	18	261	269	1890	1890	13977		76	23	621	571	2540	2540	23806		23	8	1109	1216	2293	2293	30617		46	2	232	783	1837	1837	21213
								17	19	258	269	0.945	0.945	13780		76	24	616	575	2017	2017	23385		23	9	1103	1218	1992	1992	31231		46	3	231	783	0.315	0.315	20893
								17	20	248	270	3166	3166	13740		76	25	614	582	2293	2293	22718		23	10	1101	1221	1136	1136	30428		46	4	231	782	0.315	0.315	20963
								17	21	245	274	1575	1575	14045		76	26	612	593	3522	3522	21699		23	11	1095	1226	2460	2460	30732		46	5	240	777	3243	3243	21022
								17	22	243	275	0.704	0.704	13855		76	27	619	600	3118	3118	21409		23	12	1092	1230	1575	1575	31025		46	6	246	772	2460	2460	20748
								17	23	242	276	0.445	0.445	14377		76	28	627	604	2817	2817	22481		23	13	1090	1230	0.630	0.630	28064		46	7	243	767	1837	1837	20792
								17	24	235	283	3118	3118	14335		76	29	633	599	2460	2460	22492		23	14	1090	1231	0.315	0.315	29800		46	8	243	760	2205	2205	21160
								17	25	232	284	0.996	0.996	13915		76	30	638	590	3243	3243	22297		23	15	1090	1233	0.630	0.630	30158		46	9	240	753	2399	2399	21980
								17	26	228	289	2017	2017	13955		76	31	637	579	3479	3479	22385		23	16	1089	1235	0.704	0.704	31688		46	10	233	744	3592	3592	19474
								17	27	224	292	1575	1575	14342		76	32	629	576	2691	2691	22891		23	17	1091	1229	1992	1992	30824		46	11	229	753	3102	3102	20368
								17	28	212	298	4226	4226	14418		76	33	621	578	2598	2598	23439		23	18	1101	1218	4683	4683	31531		46	12	226	759	2113	2113	18750
								17	29	211	300	0.704	0.704	14768		76	34	616	588	3522	3522	23588		23	19	1104	1215	1336	1336	29009		46	13	225	760	0.445	0.445	18599
								17	30	206	300	1575	1575	14849		76	35	615	599	3479	3479	22690		23	20	1099	1216	1606	1606	32561		46	14	225	763	0.945	0.945	21191
								17	31	199	301	2227	2227	15009		76	36	624	607	3793	3793	21883		23	21	1087	1209	4376	4376	32673		47	15	519	340	-1000	-1000	22432
								17	32	194	302	1606	1606	14378		76	37	632	609	2598	2598	22971		23	22	1086	1207	0.704	0.704	30540		47	16	521	340	0.630	0.630	22662
								17	33	186	302	2520	2520	14497		76	38	635	603	2113	2113	22497		23	23	1079	1208	2227	2227	29042		47	17	527	330	3673	3673	20226
								17	34	182	302	1260	1260	15562		76	39	640	596	2710	2710	21891		23	24	1071	1208	2520	2520	31364		47	18	529	327	1136	1136	21225
								17	35	177	304	1696	1696	15191		76	40	642	588	2598	2598	22144		23	25	1070	1211	0.996	0.996	30738		47	19	527	319	2598	2598	21141
								17	36	165	304	3780	3780	14132		76	41	639	580	2691	2691	22436		23	26	1069	1214	0.996	0.996	32581		47	20	521	318	1916	1916	21570
								17	37	162	304	0.945	0.945	15843		76	42	623	574	5383	5383	23635		23	27	1069	1213	0.315	0.315	32228		47	21	510	318	3465	3465	21083
								17	38	157	301	1837	1837	16569		76	43	618	582	2972	2972	23427		23	28	1069	1212	0.315	0.315	30943		47	22	503	315	2399	2399	19763
								17	39	156	301	0.315	0.315	14523		76	44	617	594	3793	3793	22460		23	29	1069	1209	0.945	0.945	29718		47	23	502	313	0.704	0.704	20482
								17	40	150	302	1916	1916	14038		76	45	621	602	2817	2817	22070		24	44	1617	1254	-1000	-1000	31145		47	24	496	319	2673	2673	20730
								17	41	145	304	1696	1696	14457		76	46	632	602	3465	3465	22172		24	45	1615	1258	1409	1409	30729		47	25	491	324	2227	2227	20741
								17	42	140	305	1606	1606	14743		76	47	639	595	3118	3118	22964		24	46	1614	1262	1299	1299	30573		47	26	482	335	4477	4477	18238
								17	43	133	302	2399	2399	14038		76	48	638	584	3479	3479	22039		24	47	1614	1268	1890	1890	31043		47	27	482	335	0.000	0.000	21157
								17	44	132	302	0.315	0.315	15202		76	49	636	577	2293	2293	22172		24	48	1613	1272	1299	1299	31201		47	28	479	337	1136	1136	20880
								17	45	126	302	1890	1890	15124		76	50	634	572	1696	1696	22402		24	49	1617	1282	3393	3393	29793		47	29	477	335	0.891	0.891	15776
								17	46	120	304	1992	1992	13957		76	51	625	570	2904	2904	22546		24	50	1623	1284	1992	1992	29863		47	30	478	337	0.704	0.704	15573
								17	47	116	305	1299	1299	14843		76	52	615	578	4034	4034	23465		24	51	1629	1283	1916	1916	30332		47	31	478	338	0.315	0.315	19476
								17	48	113	306	0.996	0.996	15200		76	53	611	585	2540	2540	22827		24	52	1633	1279	1782	1782	30268		47	32	480	338	0.630	0.630	16739
								17	49	106	306	2205	2205	13662		76	54	612	592	2227	2227	22648		24	53	1635	1278	0.704	0.704	30289		47	33	480	338	0.000	0.000	21649
								17	50	102	308	1409	1409	15168		76	55	619	604	4376	4376	22396		24	54	1637	1271	2293	2293	32674		48	1	396	1758	-1000	-1000	20704
								17	51	101	308	0.315	0.315	13342		76	56	627	601	2691	2691	22678		24	55	1639	1267	1409	1409	30465		48	2	396	1750	2520	2520	20323
								17	52	101	310	0.630	0.630	13997		76	57	629	601	0.630	0.630	21891		24	56	1642	1268	0.996	0.996	31686		48	3	393	1751	0.996	0.996	20854
								17	53	98	312	1136	1136	14192		76	58	633	600	1299	1299	21739		24	57	1644	1268	0.630	0.630	33199		48	4	392	1744	2227	2227	21127
								17	54	97	314	0.704	0.704	13983		76	59	636	599	0.996	0.996	22588		24	58	1641	1268	0.945	0.945	30111		48	5	390	1740	1409	1409	21173
								17	55	94	314	0.945	0.945	15550		76	60	638	598	0.704	0.704	22358		24	59	1643	1269	0.704	0.704	31685		48	6	388	1739	0.704	0.704	20937
								17	56	88	316	1992	1992	15090		78	10	550	851	-1000	-1000	23077		24	60	1647	1266	1575	1575	31154		48	7	380	1735	2817	2817	21992
								17	57	82	318	1992	1992	14831		78	11	554	842	3102	3102	22748		25	16	354	879	-1000	-1000	28699		48	8	374	1735	1890	1890	23076
								17	58	81	319	0.445	0.445	12194		78	12	554	836	1890	1890	21501		25	17	362	879	2520	2520	26927		48	9	372	1727	2598	2598	17645
								17	59	81	319	0.000	0.000	13415		78	13	554	835	0.315	0.315	22302		25	18	362	885	1890	1890	27478		48	10	368	1727	1260	1260	18635
								17	60	79	320	0.704	0.704	13896		78	14	550	833	1409	1409	22380		25	19	363	886	0.445	0.445	26719		48	11	362	1722	2460	2460	21881
								19	25	336	516	-1000		14987		78	15	548	833	0.630	0.630	23303		25	20	366	886	0.945	0.945	29046		48	12	358	1715	2540	2540	20946
								19	26	328	513	2691	2691	15000		78	16	537	827	3947	3947	22463		25	21	372	884	1992	1992	29784		48	13	356	1712	1136	1136	20566
								19	27	312	522	5783	5783	15228		78	17	537	823	1260	1260	22264		25	22	378	881	2113	2113	28132		48	14	353	1710	1136	1136	20619
								19	28	314	531	2904	2904	15758		78	18	534	824	0.996	0.996	22621		25	23	378	882	0.315	0.315	31417		48	15	353	1708	0.630	0.630	20315
								19	29	324	538	3845	3845	15259		78	19	522	826	3832	3832	22985		25	24	378	880	0.630	0.630	27035		48	16	346	1706	2293	2293	20217
								19	30	332	534	2817	2817	16412		78	20	516	828	1992	1992	25499		25	25	378	878	0.630	0.630	25051		48	17	341	1703	1837	1837	19996
								19	31	338	520	4798	4798	14959		78	21	515	829	0.445	0.445	25919		25	26	378	878	0.000	0.000	23072		48	18	338	1698	1837	1837	20728
								19	32	328	519	3166	3166	15520		78	22	515	829	0.000	0.000	25716		25	27	380	881	1136	1136	24053		48	19	336	1696	0.891	0.891	19640
								19	33	324	517	1409	1409	14720		78	23	513	830	0.704	0.704	23167		25	28	381	882	0.445	0.445	23360		49	1	788	1718	-1000	-1000	22592
								19	34	313	519	3522	3522	15068		78	24	506	832	2293	2293	23313		25	29	380	886	1299	1299	28165		49	2	783	1715	1837	1837	22179
								19	35	314	530	3479	3479	14559		78	25	499	831	2227	2227	22508		25	30	382	886	0.630	0.630	30445		49	3	780	1714	0.996	0.996	22951
								19	36	318	538	2817	2817	15501		78	26	500	837	1916	1916	24328		25	31	386	887	1299	1299	28399		49	4	773	1715	2227	2227	23479
								19	37	326	540	2598	2598	16240		78	27	500	839	0.630	0.630	22548		25	32	389	888	0.996	0.996	29333		49	5	767	1721	2673	2673	19647
								19	38	333	541	2227	2227	15187		78	28	497	847	2691	2691	22150		25	33	396	890	2293	2293	30007		49	6	766	1725	1299	1299	20481
								19	39	330	526	4819	4819	15166		78	29	496	849	0.704	0.704	24648		25	34	401	892	1696	1696	30606		49	7	769	1727	1136	1136	21486
								19	40	334	525	1299	1299	13840		78	30	498	855	1992	1992	22792		25	35	401	888	1260	1260	23073		49	8	775	1729	1992	1992	20745
								19	41	337	525	0.945	0.945	14159		78	31	504	855	1890	1890	22173		25	36	402	887	0.445	0.445	25043		49	9	779	1730	1299	1299	21439
								20	19	90	902	-1000		15850		78	32	507	856	0.996	0.996	21424		25	37	402	887	0.000	0.000	25700		49	10	781	1729	0.704	0.704	23723
								20	20	96	897	2460	2460	15186		78	33	508	859	0.996	0.996	22120		25	38	401	884	0.996	0.996	25603		49	11	781	1728	0.315	0.315	22367
								20	21	105	891	3407	3407	16480		78	34	510	860	0.704	0.704	22189		25	39	404	886	1136	1136	25862		49	12	782	1723	1606	1606	22290
								20	22	105	883	2520	2520	15673		78	35	514	863	1575	1575	22469		25	40	402	890	1409	1409	29591		49	13	780	1717	1992	1992	21808
								20	23	94	878	3806	3806	16484		78	36	517	863	0.945	0.945	22598		25	41	400	888	0.891	0.891	27530		49	14	774	1715	1992	1992	24046
								20	24	87	879	2227	2227	15588		78	37	518	863	0.315	0.315	23264		25	42	400	888	0.000	0.000	28536		49	15	768	1721	2673	2673	19472
								20	25	82	885	2460	2460	15156		78	38	522	863	1260	1260	22735		25	43	397	888	0.945	0.945	28721		49	16	767	1726	1606	1606	21084
								20	26	83	889	1299	1299	15123		78	39	524	864	0.704	0.704	22205		25	44	389	892	2817	2817	29967		49	17	771	1730	1782	1782	22067
								20	27	86	892	1336	1336	14998		78	40	528	865	1299	1299	24242		25	45	386	889	1336	1336	27928		49	18	776	1731	1606	1606	21904
								20	28	93	895	2399	2399	15606		79	6	22	1329	-1000	-1000	22580		25	46	385	888	0.445	0.445	26681		49	19	781	1727	2017	2017	21307
								20	29	103	888	3845	3845	15652		79	7	22	1333	1260	1260	23549		25	47	384	900	3793	3793	30142		49	20	782	1721	1916	1916	21025
								20	30	101	885	1136	1136	16416		79	8	22	1332	0.315	0.315	24514		25	48	385	893	2227	2227	24710		49	21	784	1716	1696	1696	22091
								20	31	98	882	1336	1336	15802		79	9	32	1335	3289	3289	23795		25	49	387	893	0.630	0.630	27148		49	22	783	1711	1606	1606	20096
								20	32	96	878	1409	1409	15983		79	10	38	1337	1992	1992	21904		25	50	383	896	1575	1575	27102		49	23	782	1710	0.445	0.445	22984
								20	33	97	867	3479	3479	16369		79	11	42	1339	1409	1409	24149		25	51	388	893	1837	1837	25633		49	24	775	1710	2205	2205	23591
								20	34	95	865	0.891	0.891	19373		79	12	42	1340	0.315	0.315	28149		26	10	1677	1206	-1000	-1000	31579		49	25	769	1715	2460	2460	20836
								20	35	95	868	0.945	0.945	19128		79	13	42	1341	0.315	0.315	24040		26	11	1680	1205	0.996	0.996	33149		49	26	767	1724	2904	2904	21503
								20	36	95	868	0.000	0.000	16944		79	14	42	1342	0.315	0.315	23279		26	12	1680	1204	0.315	0.315	30665		49	27	769	1727	1136	1136	21253
								20	37	95	868	0.000	0.000	16647		79	15	43	1342	0.315	0.315	23425		26	13	1680	1204	0.000	0.000	30999		49	28	774	1729	1696	1696	21647
								20	38	97	868	0.630	0.630	17316		79	16	43	1340	0.630	0.630	24200		26	14	1680	1201	0.945	0.945	30626		49	29	779	1730	1606	1606	22768
								20	39	102	854	4683	4683	15019		79	17	42	1340	0.315	0.315	23403		26	15	1676	1198	1575	1575	31061		49	30	784	1729	1606	1606	22191
								20	40	101	861	2227	2227	14864		79	18	42	1340	0.000	0.000	23668		26	16	1670	1195	2113	2113	30652		49	31	786	1720	2904	2904	23952
								20	41	96	864	1837	1837	14252		79	19	41	1341	0.445	0.445	23118		26	17	1668	1189	1992	1992	31255		49	32	785	1716	1299	1299	22233
								21	15	312	962	-1000		16834		79	20	43	1339	0.891	0.891	23503		26	18	1668	1189	0.000	0.000	30175		49	33	782	1712	1575	1575	22081
								21	16	312	961	0.315	0.315	21816		79	21	45	1341	0.891	0.891	22841		26	19	1666	1189	0.630	0.630	29563		49	34	773	1716	3102	3102	21451
								21	17	314	959	0.891	0.891	17253		79	22	52	1352	4107	4107	23098		26	20	1665	1191	0.704	0.704	30773		49	35	771	1719	1136	1136	20861
								21	18	316	958	0.704	0.704	16965		79	23	62	1353	3166	3166	22593		26	21	1664	1194	0.996	0.996	30993		49	36	771	1722	0.945	0.945	20335
								21	19	321	957	1606	1606	13991		79	24	66	1351	1409	1409	22414		26	22	1667	1191	1336	1336	30872		49	37	772	1728	1916	1916	22213
								21	20	324	953	1575	1575	15664		79	25	75	1342	4009	4009	22581		26	23	1667	1187	1260	1260	31417		49	38	773	1730	0.704	0.704	22435
								21	21	326	951	0.891	0.891	16874		79	26	78	1334	2691	2691	22761		26	24	1671	1184	1575	1575	30823		49	39	778	1728	1696	1696	21801
								21	22	329	934	5438	5438	15747		79	27	78	1332	0.630	0.630	22580		26	25	1672	1179	1606	1606	30711		49	40	777	1728	0.315	0.315	22805
								21	23	328	928	1916	1916	14958		79	28	79	1327	1606	1606	22822		26	26	1670	1174	1696	1696	29819		49	41	777	1728	0.000	0.000	22115
								21	24	323	918	3522	3522	15513		79	29	82	1325	1136	1136	22491		26	27	1669	1175	0.445	0.445	28959		49	42	777	1728	0.000	0.000	19065
								21	25	312	911	4107	4107	15690		79	30	79	1311	4510	4510	23052		26	28	1672	1179	1575	1575	30810		49	43	779	1731	1136	1136	22069
								21	26	310	908	1136	1136	15700		79	31	82	1309	1136	1136	22750		26	29	1680	1188	3793	3793	30329		49	44	776	1728	1336	1336	19372
								21	27	309	901	2227	2227	15627		79	32	86	1305	1782	1782	23031		26	30	1685	1190	1696	1696	32246		49	45	776	1730	0.630	0.630	20278
								21	28	304	893	2972	2972	15705		79	33	98	1301	3984	3984	22380		26	31	1684	1187	0.996	0.996	30504		50	12	1188	1253	-1000	-1000	23500
								21	29	302	889	1409	1409	19699		79	34	104	1289	4226	4226	22503		26	32	1684	1187	0.000	0.000	29938		50	13	1184	1249	1782	1782	22625
								21	30	303	889	0.315	0.315	17418		79	35	104	1289	0.000	0.000	22951		26	33	1685	1187	0.315	0.315	30383		50	14	1181	1249	0.945	0.945	23528
								21	31	303	889	0.000	0.000	14884		79	36	104	1285	1260	1260	22658		26	34	1685	1188	0.315	0.315	30621		50	15	1176	1245	2017	2017	23958
								21	32	304	890	0.445	0.445	20318		79	37	106	1282	1136	1136	21541		26	35	1684	1187	0.445	0.445	30304		50	16	1171	1245	1575	1575	23338
								21	33	302	889	0.704	0.704	16098		80	1	1881	1519	-1000	-1000	22235		26	36	1682	1191	1409	1409	30668		50	17	1163	1242	2691	2691	23679
								22	15	655	1580	-1000		14864		80	2	1881	1519	0.000	0.000	22168		26	37	1684	1192	0.704	0.704	30984		50	18	1159	1242	1260	1260	22357
								22	16	657	1580	0.630	0.630	16210		80	3	1887	1528	3407	3407	21692		26	38	1687	1190	1136	1136	32769		50	19	1154	1246	2017	2017	24184
								22	17	658	1578	0.704	0.704	14367		80	4	1895	1526	2598	2598	21763		26	39	1689	1188	0.891	0.891	32838		50	20	1152	1245	0.704	0.704	23668
								22	18	657	1579	0.445	0.445	15880		80	5	1911	1516	5943	5943	22290		26	40	1691	1186	0.891	0.891	34109		50	21	1148	1243	1409	1409	23069
								22	19	656	1580	0.445	0.445	15702		80	6	1910	1508	2540	2540	23127		26	41	1688	1186	0.945	0.945	32486		50	22	1138	1244	3166	3166	23411
								22	20	656	1580	0.000	0.000	15567		80	7	1903	1502	2904	2904	22716		26	42	1688	1184	0.630	0.630	33218		50	23	1135	1241	1336	1336	22557
								22	21	649	1579	2227	2227	16244		80	8	1895	1502	2520	2520	22961		26	43	1687	1185	0.445	0.445	31570		50	24	1126	1250	4009	4009	23995
								22	22	647	1579	0.630	0.630	16097		80	9	1890	1506	2017	2017	22716		26	44	1688	1186	0.445	0.445	31454		50	25	1117	1252	2904	2904	23914
								22	23	645	1579	0.630	0.630	16738		80	10	1880	1510	3393	3393	21721										50	26	1114	1254	1136	1136	23504
								22	24	642	1580	0.996	0.996	16109		80	11	1881	1514	1299	1299	21903										50	27	1110	1259	2017	2017	23123
								22	25	640	1580	0.630	0.630	17705		80	12	1883	1519	1696	1696	22134										50	28	1107	1263	1575	1575	22603
								22	26	640	1579	0.315	0.315	17688		80	13	1887	1525	2271	2271	21774										50	29	1104	1267	1575	1575	19635
								22	27	640	1578	0.315	0.315	17760		80	14	1893	1529	2271	2271	22959										50	30	1104	1267	0.000	0.000	20213
								22	28	639	1578	0.315	0.315	16688		80	15	1901	1525	2817	2817	22080										50	31	1104	1267	0.000	0.000	20921
								22	29	639	1577	0.315	0.315	15804		80	16	1905	1518	2540	2540	22470										50	32	1104	1267	0.000	0.000	17877
								22	30	639	1576	0.315	0.315	15504		80	17	1903	1508	3212	3212	22235										50	33	1104	1267	0.000	0.000	18430
								22	31	638	1576	0.315	0.315	16647		80	18	1898	1504	2017	2017	22246										51	16	1056	252	-1000	-1000	20667
								22	32	638	1576	0.000	0.000	15357		80	19	1891	1506	2293	2293	22558										51	17	1054	254	0.891	0.891	20912
								22	33	638	1575	0.315	0.315	15856		80	20	1886	1512	2460	2460	22671										51	18	1051	268	4510	4510	20991
								22	34	638	1574	0.315	0.315	16258		80	21	1883	1522	3289	3289	22036										51	19	1045	274	2673	2673	20280
								22	35	638	1572	0.630	0.630	16936		80	22	1885	1524	0.891	0.891	21886										51	20	1044	277	0.996	0.996	21008
								22	36	639	1571	0.445	0.445	16713		80	23	1889	1526	1409	1409	21144										51	21	1044	283	1890	1890	20470
								22	37	639	1571	0.000	0.000	17097		80	24	1899	1528	3212	3212	22124										51	22	1044	285	0.630	0.630	20971
								22	38	639	1570	0.315	0.315	16235		80	25	1905	1517	3947	3947	22996										51	23	1041	287	1136	1136	20419
								22	39	640	1569	0.445	0.445	16084		80	26	1905	1513	1260	1260	22592										51	24	1041	288	0.315	0.315	20944
								22	40	640	1569	0.000	0.000	16341		80	27	1901	1507	2271	2271	22223										51	25	1041	289	0.315	0.315	20102
								22	41	641	1569	0.315	0.315	15937		80	28	1887	1505	4455	4455	22534										51	26	1040	289	0.315	0.315	21275
								22	42	641	1568	0.315	0.315	15733		80	29	1883	1512	2540	2540	22192										51	27	1030	296	3845	3845	21557
								22	43	642	1561	2227	2227	14984		80	30	1882	1517	1606	1606	22113										51	28	1025	301	2227	2227	20680
								22	44	644	1559	0.891	0.891	15793		80	31	1885	1524	2399	2399	21819										51	29	1025	301	0.000	0.000	21114
								22	45	645	1558	0.445	0.445	15768		80	32	1888	1530	2113	2113	22013										51	30	1018	307	2904	2904	21389
								22	46	647	1556	0.891	0.891	15766		80	33	1895	1525	2710	2710	22289										51	31	1017	314	2227	2227	18859
								22	47	647	1555	0.315	0.315	15778		80	34	1908	1519	4510	4510	22014										51	32	1017	315	0.315	0.315	19424
								22	48	647	1554	0.315	0.315	15452		80	35	1909	1510	2852	2852	23365										51	33	1017	315	0.000	0.000	21396
								22	49	647	1551	0.945	0.945	16002		80	36	1909	1510	0.000	0.000	22907										51	34	1017	319	1260	1260	19181
								22	50	647	1548	0.945	0.945	15898		80	37	1908	1506	1299	1299	22547										51	35	1016	324	1606	1606	18844
								22	51	648	1544	1299	1299	15003		80	38	1901	1502	2540	2540	22849										51	36	1016	324	0.000	0.000	21025
								22	52	649	1543	0.445	0.445	15880		80	39	1893	1500	2598	2598	23031										51	37	1023	326	2293	2293	21354
								22	53	649	1540	0.945	0.945	16928		80	40	1885	1502	2598	2598	22780										51	38	1028	326	1575	1575	21657
								22	54	650	1539	0.445	0.445	17256		80	41	1883	1506	1409	1409	22068										51	39	1032	327	1299	1299	21545
								22	55	651	1539	0.315	0.315	17013		80	42	1885	1513	2293	2293	22002										51	40	1038	327	1890	1890	20228
								22	56	653	1539	0.630	0.630	16872		80	43	1889	1518	2017	2017	21467										51	41	1042	321	2271	2271	20997
								22	57	655	1539	0.630	0.630	16190		80	44	1895	1521	2113	2113	22636										51	42	1039	314	2399	2399	21326
								22	58	656	1539	0.315	0.315	15787		80	45	1901	1521	1890	1890	22445										51	43	1035	313	1299	1299	21172
								22	59	658	1538	0.704	0.704	16565		80	46	1907	1516	2460	2460	22414										51	44	1032	308	1837	1837	21813
								22	60	659	1537	0.445	0.445	15864		80	47	1909	1509	2293	2293	22422										51	45	1028	304	1782	1782	21124
								24	1	871	1228	-1000		16007		80	48	1907	1500	2904	2904	22580										51	46	1020	302	2598	2598	21025
								24	2	872	1236	2540	2540	16489		80	49	1901	1495	2460	2460	22112										51	47	1014	302	1890	1890	22393
								24	3	872	1234	0.630	0.630	18450		80	50	1892	1495	2835	2835	22872										51	48	1013	300	0.704	0.704	22662
								24	4	870	1235	0.704	0.704	17257		80	51	1889	1497	1136	1136	21915										51	49	1013	300	0.000	0.000	18235
								24	5	874	1239	1782	1782	14055		80	52	1886	1504	2399	2399	21969										51	50	1013	297	0.945	0.945	19119
								24	6	880	1242	2113	2113	17760		80	53	1886	1507	0.945	0.945	22257										51	51	1014	296	0.445	0.445	21285
								24	7	875	1246	2017	2017	19088		80	54	1887	1509	0.704	0.704	21828										51	52	1015	303	2227	2227	21480
								24	8	876	1247	0.445	0.445	18982		80	55	1888	1513	1299	1299	22080										51	53	1015	310	2205	2205	21151
								24	9	876	1247	0.000	0.000	19049		80	56	1887	1515	0.704	0.704	22090										51	54	1005	311	3166	3166	21265
								24	10	877	1252	1606	1606	15642		80	57	1887	1515	0.000	0.000	22090										51	55	1001	312	1299	1299	21563
								24	11	881	1254	1409	1409	14099		80	58	1887	1518	0.945	0.945	22545										51	56	999	312	0.630	0.630	21717
								24	12	888	1255	2227	2227	16814		80	59	1887	1518	0.000	0.000	22314										51	57	994	308	2017	2017	21516
								24	13	884	1261	2271	2271	20324		80	60	1887	1519	0.315	0.315	22135										51	58	990	306	1409	1409	21474
								24	14	881	1261	0.945	0.945	20003		82	14	1787	1592	-1000	-1000	23368										51	59	985	306	1575	1575	21471
								24	15	882	1263	0.704	0.704	16408		82	15	1787	1593	0.315	0.315	23000										51	60	982	314	2691	2691	21613
								24	16	883	1263	0.315	0.315	17180		82	16	1783	1586	2540	2540	22581										53	33	407	708	-1000	-1000	21001
								24	17	881	1266	1136	1136	14661		82	17	1778	1583	1837	1837	22768										53	34	407	711	0.945	0.945	22318
								24	18	884	1268	1136	1136	15857		82	18	1771	1577	2904	2904	23432										53	35	404	715	1575	1575	21847
								24	19	886	1273	1696	1696	16496		82	19	1759	1580	3896	3896	22871										53	36	399	720	2227	2227	21822
								24	20	883	1273	0.945	0.945	16980		82	20	1755	1582	1409	1409	22033										53	37	402	726	2113	2113	21991
								24	21	883	1274	0.315	0.315	17047		82	21	1755	1590	2520	2520	21351										53	38	408	736	3673	3673	21202
								24	22	883	1277	0.945	0.945	16632		82	22	1757	1596	1992	1992	21725										53	39	416	736	2520	2520	20957
								24	23	883	1280	0.945	0.945	15697		82	23	1761	1598	1409	1409	23064										53	40	420	736	1260	1260	22447
								24	24	889	1284	2271	2271	16392		82	24	1761	1599	0.315	0.315	22669										53	41	423	735	0.996	0.996	21237
								24	25	886	1289	1837	1837	17719		82	25	1769	1597	2598	2598	21768										53	42	423	733	0.630	0.630	21033
								24	26	886	1293	1260	1260	15911		82	26	1771	1593	1409	1409	21871										53	43	424	721	3793	3793	21503
								24	27	886	1292	0.315	0.315	16572		82	27	1773	1590	1136	1136	22256										53	44	424	715	1890	1890	21283
								24	28	887	1291	0.445	0.445	17054		82	28	1780	1577	4651	4651	23017										53	45	416	711	2817	2817	21171
								24	29	888	1292	0.445	0.445	15292		82	29	1778	1572	1696	1696	23395										53	46	413	711	0.945	0.945	22849
								24	30	892	1296	1782	1782	16631		82	30	1773	1570	1696	1696	22895										53	47	408	711	1575	1575	18609
								24	31	894	1297	0.704	0.704	14348		82	31	1770	1567	1336	1336	22927										53	48	407	711	0.315	0.315	18786
								24	32	894	1298	0.315	0.315	14693		82	32	1763	1564	2399	2399	23156										53	49	406	711	0.315	0.315	20583
								24	33	896	1301	1136	1136	17517		82	33	1751	1568	3984	3984	22927										53	50	405	711	0.315	0.315	20984
								24	34	901	1303	1696	1696	16467		82	34	1749	1571	1136	1136	21980										53	51	405	711	0.000	0.000	20890
								24	35	904	1300	1336	1336	16630		82	35	1751	1574	1136	1136	21981										54	7	731	1622	-1000	-1000	20920
								24	36	904	1300	0.000	0.000	15182		82	36	1753	1578	1409	1409	23906										54	8	734	1624	1136	1136	21913
								24	37	906	1299	0.704	0.704	15676		82	37	1757	1579	1299	1299	22547										54	9	738	1621	1575	1575	21765
								24	38	912	1300	1916	1916	21289		82	38	1761	1580	1299	1299	22087										54	10	732	1621	1890	1890	20920
								24	39	912	1300	0.000	0.000	19983		82	39	1763	1582	0.891	0.891	22246										54	11	736	1618	1575	1575	21417
								24	40	914	1299	0.704	0.704	18138		82	40	1772	1582	2835	2835	22615										54	12	741	1615	1837	1837	21495
								24	41	914	1299	0.000	0.000	16938		82	41	1777	1580	1696	1696	22848										54	13	746	1612	1837	1837	20526
								24	42	918	1295	1782	1782	17020		82	42	1783	1578	1992	1992	21915										54	14	749	1612	0.945	0.945	21697
								24	43	916	1293	0.891	0.891	16121		82	43	1783	1576	0.630	0.630	22711										54	15	747	1611	0.704	0.704	21289
								24	44	920	1293	1260	1260	16672		82	44	1782	1574	0.704	0.704	21429										54	16	747	1611	0.000	0.000	20865
								24	45	920	1291	0.630	0.630	18074		82	45	1781	1574	0.315	0.315	20455										54	17	746	1611	0.315	0.315	20754
								24	46	921	1290	0.445	0.445	19202		82	46	1781	1576	0.630	0.630	22526										54	18	746	1611	0.000	0.000	20855
								24	47	921	1290	0.000	0.000	18456		82	47	1779	1579	1136	1136	22972										54	19	744	1613	0.891	0.891	21800
								24	48	923	1290	0.630	0.630	16123		83	9	1801	156	-1000	-1000	20355										54	20	744	1613	0.000	0.000	21766
								24	49	923	1289	0.315	0.315	16425		83	10	1805	159	1575	1575	22397										54	21	744	1613	0.000	0.000	22157
								24	50	923	1286	0.945	0.945	16307		83	11	1805	162	0.945	0.945	23325										54	22	742	1602	3522	3522	21501
								24	51	922	1285	0.445	0.445	17365		83	12	1807	164	0.891	0.891	24341										54	23	742	1598	1260	1260	21107
								24	52	921	1285	0.315	0.315	16672		83	13	1812	167	1837	1837	25765										54	24	741	1597	0.445	0.445	20407
								24	53	918	1280	1837	1837	16598		83	14	1817	168	1606	1606	27993										54	25	741	1587	3150	3150	20920
								24	54	913	1274	2460	2460	15978		83	15	1821	169	1299	1299	26794										54	26	738	1583	1575	1575	19579
								24	55	908	1273	1606	1606	18342		83	16	1823	170	0.704	0.704	22043										54	27	738	1583	0.000	0.000	20005
								24	56	906	1275	0.891	0.891	18314		83	17	1825	171	0.704	0.704	21381										54	28	738	1583	0.000	0.000	19712
								24	57	904	1276	0.704	0.704	16781		83	18	1827	170	0.704	0.704	21974										54	29	737	1583	0.315	0.315	19216
								24	58	902	1277	0.704	0.704	17637		83	19	1829	164	1992	1992	22224										54	30	737	1583	0.000	0.000	20660
								24	59	902	1278	0.315	0.315	17551		83	20	1835	158	2673	2673	21654										54	31	735	1583	0.630	0.630	20575
								24	60	898	1281	1575	1575	17184		83	21	1835	153	1575	1575	21454										54	32	729	1591	3150	3150	21608
								26	28	777	1310	-1000		17303		83	22	1835	152	0.315	0.315	20734										54	33	726	1595	1575	1575	20526
								26	29	777	1307	0.945	0.945	16338		83	23	1835	152	0.000	0.000	20733										54	34	726	1596	0.315	0.315	20403
								26	30	779	1304	1136	1136	16292		83	24	1835	146	1890	1890	26692										54	35	724	1600	1409	1409	20290
								26	31	777	1304	0.630	0.630	16080		83	25	1835	146	0.000	0.000	24346										54	36	724	1603	0.945	0.945	20368
								26	32	776	1304	0.315	0.315	15752		83	26	1827	143	2691	2691	22337										54	37	724	1605	0.630	0.630	21153
								26	33	774	1299	1696	1696	16235		83	27	1828	139	1299	1299	22578										54	38	724	1606	0.315	0.315	21120
								26	34	772	1292	2293	2293	18280		83	28	1830	138	0.704	0.704	23635										54	39	729	1611	2227	2227	20695
								26	35	770	1291	0.704	0.704	17592		83	29	1830	138	0.000	0.000	23175										54	40	732	1612	0.996	0.996	20883
								26	36	768	1291	0.630	0.630	16963		83	30	1830	138	0.000	0.000	22732										54	41	736	1615	1575	1575	20458
								26	37	765	1291	0.945	0.945	16829		83	31	1830	137	0.315	0.315	23463										54	42	736	1622	2205	2205	21635
								26	38	761	1296	2017	2017	17207		83	32	1827	137	0.945	0.945	26177										54	43	736	1622	0.000	0.000	21105
								26	39	758	1299	1336	1336	15043		83	33	1827	137	0.000	0.000	24355										54	44	735	1624	0.704	0.704	21177
								26	40	754	1310	3687	3687	13761		83	34	1826	138	0.445	0.445	23167										54	45	735	1624	0.000	0.000	20782
								26	41	756	1316	1992	1992	17411		83	35	1824	141	1136	1136	25685										55	24	1414	1783	-1000	-1000	20012
								26	42	755	1321	1606	1606	17029		83	36	1823	143	0.704	0.704	27217										55	25	1412	1783	0.630	0.630	21253
								26	43	753	1320	0.704	0.704	16847		83	37	1823	143	0.000	0.000	26509										55	26	1414	1787	1409	1409	21119
								26	44	752	1324	1299	1299	15037		83	38	1821	144	0.704	0.704	27980										55	27	1414	1794	2205	2205	20470
								26	45	753	1333	2852	2852	15911		83	39	1821	145	0.315	0.315	27378										55	28	1414	1794	0.000	0.000	21059
								26	46	752	1339	1916	1916	16588		83	40	1820	147	0.704	0.704	25177										55	29	1408	1806	4226	4226	20405
								26	47	752	1342	0.945	0.945	16847		83	41	1820	148	0.315	0.315	24550										55	30	1408	1812	1890	1890	21065
								26	48	753	1343	0.445	0.445	16314		83	42	1820	150	0.630	0.630	23201										55	31	1419	1818	3947	3947	20431
								26	49	761	1351	3564	3564	16663		83	43	1823	152	1136	1136	24032										55	32	1424	1820	1696	1696	21384
								26	50	760	1355	1299	1299	17546		83	44	1823	152	0.000	0.000	22849										55	33	1424	1823	0.945	0.945	20545
								26	51	764	1359	1782	1782	15199		83	45	1823	152	0.000	0.000	21396										55	34	1428	1823	1260	1260	21270
								26	52	765	1359	0.315	0.315	15121		83	46	1826	153	0.996	0.996	22506										55	35	1430	1824	0.704	0.704	20501
								26	53	774	1358	2852	2852	15800		83	47	1826	156	0.945	0.945	22950										55	36	1435	1834	3522	3522	21224
								26	54	775	1360	0.704	0.704	17961		83	48	1829	156	0.945	0.945	22044										55	37	1442	1834	2205	2205	20988
								26	55	775	1361	0.315	0.315	15204		83	49	1834	154	1696	1696	23178										55	38	1446	1831	1575	1575	21089
								26	56	779	1363	1409	1409	16309		83	50	1835	153	0.445	0.445	20853										55	39	1448	1831	0.630	0.630	20454
								26	57	788	1363	2835	2835	16714		83	51	1838	152	0.996	0.996	21680										55	40	1458	1828	3289	3289	20919
								26	58	791	1363	0.945	0.945	15474		83	52	1841	151	0.996	0.996	22147										55	41	1463	1826	1696	1696	20775
								26	59	794	1356	2399	2399	16147		83	53	1842	150	0.445	0.445	22131										55	42	1463	1824	0.630	0.630	20991
								26	60	803	1353	2988	2988	16870		83	54	1845	148	1136	1136	22081										55	43	1464	1820	1299	1299	20890
								28	1	1134	1596	-1000		17199		83	55	1849	146	1409	1409	22334										55	44	1472	1818	2598	2598	20877
								28	2	1130	1593	1575	1575	16647		83	56	1850	143	0.996	0.996	22238										55	45	1479	1814	2540	2540	20969
								28	3	1126	1591	1409	1409	16524		83	57	1850	136	2205	2205	22379										55	46	1480	1806	2540	2540	21102
								28	4	1126	1591	0.000	0.000	16747		83	58	1848	133	1136	1136	22338										55	47	1482	1798	2598	2598	19027
								28	5	1122	1591	1260	1260	16672		83	59	1843	130	1837	1837	21481										55	48	1484	1799	0.704	0.704	20545
								28	6	1120	1590	0.704	0.704	16439		83	60	1841	129	0.704	0.704	21209										55	49	1480	1786	4284	4284	22047
								28	7	1111	1589	2852	2852	15238		85	1	960	938	-1000	-1000	23995										55	50	1480	1792	1890	1890	21434
								28	8	1108	1594	1837	1837	15483		85	2	956	928	3393	3393	23498										55	51	1482	1784	2598	2598	20819
								28	9	1096	1597	3896	3896	16822		85	3	944	929	3793	3793	25331										55	52	1482	1784	0.000	0.000	21776
								28	10	1099	1601	1575	1575	17521		85	4	940	932	1575	1575	22513										55	53	1480	1774	3212	3212	21795
								28	11	1100	1608	2227	2227	17761		85	5	941	935	0.996	0.996	23873										55	54	1478	1772	0.891	0.891	21182
								28	12	1105	1617	3243	3243	16581		85	6	939	948	4143	4143	23916										55	55	1474	1772	1260	1260	21243
								28	13	1111	1621	2271	2271	16638		85	7	940	951	0.996	0.996	23554										55	56	1474	1772	0.000	0.000	21610
								28	14	1113	1621	0.630	0.630	16449		85	8	942	949	0.891	0.891	23646										55	57	1468	1772	1890	1890	21022
								28	15	1116	1624	1336	1336	16532		85	9	946	949	1260	1260	22715										56	15	1647	158	-1000	-1000	23862
								28	16	1119	1624	0.945	0.945	17357		85	10	952	948	1916	1916	22939										56	16	1652	153	2227	2227	21915
								28	17	1122	1625	0.996	0.996	16880		85	11	960	947	2540	2540	21209										56	17	1653	146	2227	2227	22454
								28	18	1126	1628	1575	1575	18491		85	12	962	945	0.891	0.891	21781										56	18	1655	144	0.891	0.891	24160
								28	19	1130	1628	1260	1260	17727		85	13	960	944	0.704	0.704	23096										56	19	1656	140	1299	1299	22909
								28	20	1137	1625	2399	2399	18160		86	8	1074	923	-1000	-1000	23257										56	20	1651	137	1837	1837	23578
								28	21	1140	1623	1136	1136	17416		86	9	1073	926	0.996	0.996	23487										56	21	1647	134	1575	1575	23761
								28	22	1141	1620	0.996	0.996	16928		86	10	1069	941	4890	4890	23623										56	22	1645	133	0.704	0.704	23201
								28	23	1144	1614	2113	2113	15850		86	11	1072	947	2113	2113	24336										56	23	1643	129	1409	1409	23223
								28	24	1147	1613	0.996	0.996	17242		86	12	1076	951	1782	1782	22501										56	24	1639	126	1575	1575	22311
								28	25	1147	1613	0.000	0.000	16871		86	13	1086	952	3166	3166	23279										56	25	1637	126	0.630	0.630	21902
								28	26	1149	1615	0.891	0.891	16889		86	14	1092	940	4226	4226	21861										56	26	1635	128	0.891	0.891	22116
								29	1	1190	1224	-1000		16004		86	15	1091	935	1606	1606	22475										56	27	1631	128	1260	1260	21277
								29	2	1189	1227	0.996	0.996	15589		86	16	1086	932	1837	1837	23010										56	28	1629	128	0.630	0.630	21258
								29	3	1188	1229	0.704	0.704	15624		86	17	1074	930	3832	3832	23106										56	29	1627	128	0.630	0.630	22281
								29	4	1188	1235	1890	1890	16401		86	18	1070	935	2017	2017	23144										56	30	1625	128	0.630	0.630	22209
								29	5	1188	1239	1260	1260	15728		86	19	1068	942	2293	2293	22804										56	31	1624	128	0.315	0.315	21465
								29	6	1191	1247	2691	2691	16614		86	20	1070	951	2904	2904	23201										56	32	1623	128	0.315	0.315	21176
								29	7	1196	1251	2017	2017	16084		86	21	1074	955	1782	1782	24447										56	33	1623	128	0.000	0.000	23473
								29	8	1205	1253	2904	2904	16151		86	22	1075	956	0.445	0.445	22961										56	34	1621	130	0.891	0.891	23281
								29	9	1213	1253	2520	2520	15797		86	23	1077	961	1696	1696	23028										56	35	1616	136	2460	2460	22472
								29	10	1218	1252	1606	1606	16208		86	24	1088	963	3522	3522	22987										56	36	1609	137	2227	2227	22167
								29	11	1221	1247	1837	1837	16184		86	25	1095	959	2540	2540	23099										56	37	1607	141	1409	1409	22687
								29	12	1222	1245	0.704	0.704	15785		86	26	1097	952	2293	2293	21987										56	38	1605	142	0.704	0.704	22543
								29	13	1225	1243	1136	1136	16664		86	27	1095	949	1136	1136	22665										56	39	1601	144	1409	1409	22256
								29	14	1232	1237	2904	2904	16333		86	28	1094	940	2852	2852	23314										56	40	1596	144	1575	1575	22825
								29	15	1235	1236	0.996	0.996	16406		86	29	1090	939	1299	1299	23427										56	41	1593	144	0.945	0.945	22062
								29	16	1233	1227	2904	2904	15778		86	30	1090	937	0.630	0.630	23518										56	42	1589	153	3102	3102	22297
								29	17	1233	1220	2205	2205	16115		87	1	775	672	-1000	-1000	21838										56	43	1588	156	0.996	0.996	22928
								29	18	1233	1219	0.315	0.315	16375		87	2	777	668	1409	1409	21504										56	44	1585	157	0.996	0.996	22434
								29	19	1229	1216	1575	1575	16040		87	3	776	671	0.996	0.996	21534										56	45	1581	160	1575	1575	21794
								29	20	1224	1209	2710	2710	16244		87	4	775	677	1916	1916	22175										56	46	1581	160	0.000	0.000	22033
								29	21	1219	1206	1837	1837	16098		87	5	775	680	0.945	0.945	21734										56	47	1577	164	1782	1782	23190
								29	22	1212	1205	2227	2227	16174		87	6	779	689	3102	3102	21924										56	48	1577	164	0.000	0.000	22637
								29	23	1207	1204	1606	1606	16408		87	7	785	690	1916	1916	21251										56	49	1576	168	1299	1299	22570
								29	24	1200	1201	2399	2399	16547		87	8	788	690	0.945	0.945	21131										56	50	1573	172	1575	1575	22507
								29	25	1193	1193	3348	3348	15844		87	9	790	690	0.630	0.630	22242										56	51	1572	174	0.704	0.704	22927
								29	26	1190	1194	0.996	0.996	16033		87	10	793	689	0.996	0.996	21731										56	52	1571	174	0.315	0.315	22636
								29	27	1187	1194	0.945	0.945	15735		87	11	797	689	1260	1260	21807										56	53	1569	177	1136	1136	22615
								29	28	1180	1186	3348	3348	16209		87	12	801	690	1299	1299	21836										56	54	1569	180	0.945	0.945	21484
								29	29	1176	1182	1782	1782	19710		87	13	801	690	0.000	0.000	21905
								29	30	1183	1185	2399	2399	16796		87	14	809	690	2520	2520	21601
								29	31	1183	1185	0.000	0.000	16441		87	15	811	690	0.630	0.630	22134
								30	1	1820	923	-1000		15252		87	16	818	688	2293	2293	22119
								30	2	1823	922	0.996	0.996	14867		87	17	818	688	0.000	0.000	22228
								30	3	1824	923	0.445	0.445	15437		87	18	821	688	0.945	0.945	22689
								30	4	1823	925	0.704	0.704	16930		87	19	826	692	2017	2017	22269
								30	5	1826	920	1837	1837	15948		87	20	831	695	1837	1837	23190
								30	6	1826	923	0.945	0.945	17587		87	21	832	695	0.315	0.315	22779
								30	7	1826	923	0.000	0.000	16884		87	22	838	704	3407	3407	22657
								30	8	1824	924	0.704	0.704	16811		87	23	848	707	3289	3289	23517
								30	9	1825	922	0.704	0.704	17468		87	24	851	707	0.945	0.945	23039
								30	10	1830	917	2227	2227	18112		87	25	857	705	1992	1992	21987
								30	11	1830	916	0.315	0.315	16927		87	26	857	694	3465	3465	23139
								30	12	1829	917	0.445	0.445	19131		87	27	857	691	0.945	0.945	22713
								30	13	1829	917	0.000	0.000	19233		87	28	854	685	2113	2113	22984
								30	14	1830	917	0.315	0.315	16851		87	29	847	680	2710	2710	21485
								30	15	1832	914	1136	1136	16410		87	30	841	679	1916	1916	22369
								30	16	1831	910	1299	1299	15686		87	31	837	682	1575	1575	23010
								30	17	1825	907	2113	2113	16493		87	32	834	682	0.945	0.945	23185
								30	18	1818	906	2227	2227	15060		87	33	828	685	2113	2113	22348
								30	19	1816	910	1409	1409	16215		87	34	826	688	1136	1136	23032
								30	20	1816	912	0.630	0.630	16562		87	35	826	688	0.000	0.000	22702
								30	21	1819	916	1575	1575	15801		87	36	824	691	1136	1136	22331
								30	22	1822	919	1336	1336	15932		87	37	824	692	0.315	0.315	21994
								30	23	1830	920	2540	2540	17299		87	38	824	692	0.000	0.000	22709
								30	24	1832	917	1136	1136	16137		87	39	824	692	0.000	0.000	22675
								30	25	1832	914	0.945	0.945	16443		87	40	826	700	2598	2598	22941
								30	26	1834	905	2904	2904	16818		87	41	820	701	1916	1916	22624
								30	27	1839	901	2017	2017	17207		87	42	817	703	1136	1136	22680
								30	28	1840	901	0.315	0.315	16628		87	43	811	715	4226	4226	22472
								30	29	1840	898	0.945	0.945	16038		87	44	809	719	1409	1409	23517
								30	30	1827	891	4651	4651	15922		87	45	809	723	1260	1260	23281
								30	31	1825	894	1136	1136	14859		87	46	809	724	0.315	0.315	21863
								30	32	1825	898	1260	1260	15721		87	47	815	725	1916	1916	22654
								30	33	1828	902	1575	1575	15767		87	48	814	726	0.445	0.445	23198
								30	34	1834	903	1916	1916	15604		87	49	814	728	0.630	0.630	23055
								30	35	1837	903	0.945	0.945	16300		87	50	815	730	0.704	0.704	22756
								30	36	1841	899	1782	1782	17192		87	51	819	730	1260	1260	24117
								30	37	1842	898	0.445	0.445	16416		87	52	820	732	0.704	0.704	24242
								30	38	1840	894	1409	1409	16000		87	53	823	733	0.996	0.996	24630
								30	39	1837	890	1575	1575	16751		87	54	826	734	0.996	0.996	22487
								30	40	1831	889	1916	1916	16538		87	55	835	735	2852	2852	22617
								30	41	1828	892	1336	1336	15588		87	56	841	733	1992	1992	22815
								30	42	1827	894	0.704	0.704	16134		87	57	843	726	2293	2293	23033
								30	43	1828	901	2227	2227	15139		87	58	843	726	0.000	0.000	22736
								30	44	1832	905	1782	1782	17996		87	59	841	720	1992	1992	22766
								30	45	1834	906	0.704	0.704	16968		87	60	841	718	0.630	0.630	22598
								30	46	1837	905	0.996	0.996	16815		89	8	1390	1209	-1000	-1000	23036
								30	47	1839	903	0.891	0.891	16401		89	9	1390	1207	0.630	0.630	25747
								30	48	1839	900	0.945	0.945	15876		89	10	1391	1207	0.315	0.315	23700
								30	49	1836	893	2399	2399	16617		89	11	1403	1200	4376	4376	24294
								30	50	1832	892	1299	1299	17249		89	12	1406	1199	0.996	0.996	21893
								30	51	1829	891	0.996	0.996	16880		89	13	1405	1196	0.996	0.996	24160
								30	52	1824	891	1575	1575	14810		89	14	1406	1194	0.704	0.704	23685
								30	53	1824	892	0.315	0.315	15804		89	15	1408	1192	0.891	0.891	21948
								30	54	1828	903	3687	3687	16271		89	16	1409	1190	0.704	0.704	22627
								30	55	1833	905	1696	1696	17715		89	17	1406	1190	0.945	0.945	22837
								30	56	1835	905	0.630	0.630	16532		89	18	1404	1190	0.630	0.630	22570
								30	57	1838	904	0.996	0.996	16015		89	19	1403	1190	0.315	0.315	22178
								30	58	1839	902	0.704	0.704	16041		89	20	1399	1188	1409	1409	22279
								30	59	1841	900	0.891	0.891	16046		89	21	1398	1187	0.445	0.445	23214
								30	60	1841	898	0.630	0.630	16120		89	22	1394	1187	1260	1260	22614
								32	1	1938	891	-1000		16040		89	23	1392	1187	0.630	0.630	23161
								32	2	1936	893	0.891	0.891	16129		89	24	1391	1188	0.445	0.445	23151
								32	3	1927	901	3793	3793	17681		89	25	1390	1188	0.315	0.315	23819
								32	4	1927	903	0.630	0.630	18517		89	26	1386	1189	1299	1299	23199
								32	5	1924	902	0.996	0.996	17742		89	27	1378	1192	2691	2691	22814
								32	6	1922	902	0.630	0.630	17630		89	28	1373	1192	1575	1575	23283
								32	7	1922	900	0.630	0.630	15433		89	29	1371	1188	1409	1409	21979
								32	8	1919	899	0.996	0.996	15338		89	30	1371	1188	0.000	0.000	22636
								32	9	1917	899	0.630	0.630	16038		89	31	1368	1188	0.945	0.945	23431
								32	10	1913	897	1409	1409	16041		89	32	1358	1184	3393	3393	23261
								32	11	1913	897	0.000	0.000	15743		89	33	1353	1182	1696	1696	23313
								32	12	1911	897	0.630	0.630	16130		89	34	1345	1176	3150	3150	23686
								32	13	1911	896	0.315	0.315	15754		89	35	1336	1171	3243	3243	21855
								32	14	1909	893	1136	1136	15895		89	36	1334	1171	0.630	0.630	23824
								32	15	1909	892	0.315	0.315	16350		89	37	1333	1173	0.704	0.704	23540
								32	16	1908	891	0.445	0.445	16465		89	38	1332	1174	0.445	0.445	23253
								32	17	1908	890	0.315	0.315	16293		89	39	1332	1174	0.000	0.000	23679
								32	18	1908	887	0.945	0.945	16733		89	40	1328	1176	1409	1409	23588
								32	19	1908	886	0.315	0.315	17063		89	41	1321	1179	2399	2399	23717
								32	20	1907	884	0.704	0.704	16769		89	42	1315	1181	1992	1992	23003
								32	21	1907	882	0.630	0.630	17171		89	43	1313	1186	1696	1696	23221
								32	22	1908	881	0.445	0.445	16368		89	44	1313	1188	0.630	0.630	23582
								32	23	1908	880	0.315	0.315	16223		89	45	1311	1191	1136	1136	23229
								32	24	1911	878	1136	1136	16304		89	46	1309	1193	0.891	0.891	23351
								32	25	1913	875	1136	1136	17307		89	47	1305	1198	2017	2017	23198
								32	26	1916	875	0.945	0.945	16988		89	48	1304	1202	1299	1299	23299
								32	27	1919	876	0.996	0.996	16767		89	49	1308	1207	2017	2017	26020
								32	28	1920	876	0.315	0.315	17066		89	50	1305	1212	1837	1837	23495
								32	29	1922	876	0.630	0.630	17400		89	51	1304	1216	1299	1299	24171
								32	30	1922	877	0.315	0.315	15246		89	52	1304	1220	1260	1260	24666
								32	31	1924	879	0.891	0.891	16539		89	53	1304	1222	0.630	0.630	22102
								32	32	1925	882	0.996	0.996	16211		89	54	1308	1223	1299	1299	22102
								32	33	1927	884	0.891	0.891	16422		89	55	1310	1224	0.704	0.704	22547
								32	34	1930	886	1136	1136	15041		89	56	1309	1226	0.704	0.704	22659
								32	35	1930	888	0.630	0.630	15494		89	57	1309	1227	0.315	0.315	22255
								32	36	1930	890	0.630	0.630	15254		89	58	1310	1231	1299	1299	22390
								32	37	1930	893	0.945	0.945	15607		89	59	1311	1234	0.996	0.996	22246
								32	38	1931	895	0.704	0.704	14841		89	60	1315	1239	2017	2017	21699
								32	39	1928	898	1336	1336	15466		91	34	1907	1997	-1000	-1000	21935
								32	40	1927	898	0.315	0.315	15225		91	35	1924	1999	5392	5392	21317
								32	41	1926	900	0.704	0.704	15186		91	36	1935	1998	3479	3479	22003
								32	42	1926	900	0.000	0.000	15254		91	37	1940	2002	2017	2017	21192
								32	43	1923	901	0.996	0.996	15286		91	38	1955	2000	4767	4767	21025
								32	44	1922	902	0.445	0.445	15660		91	39	1963	2007	3348	3348	21595
								32	45	1922	903	0.315	0.315	16665		91	40	1980	2011	5501	5501	21958
								32	46	1922	903	0.000	0.000	16229		91	41	1988	2017	3150	3150	22234
								32	47	1922	903	0.000	0.000	15989		91	42	1990	2017	0.630	0.630	22425
								32	48	1920	904	0.704	0.704	16783		91	43	1998	2013	2817	2817	22091
								32	49	1920	904	0.000	0.000	16012		91	44	2005	2016	2399	2399	21692
								32	50	1916	905	1299	1299	17300		91	45	2012	2013	2399	2399	21657
								32	51	1916	905	0.000	0.000	16225		91	46	2023	2017	3687	3687	21196
								32	52	1916	905	0.000	0.000	16927		91	47	2031	2018	2540	2540	22190
								32	53	1914	905	0.630	0.630	15976		91	48	2032	2018	0.315	0.315	21541
								32	54	1913	905	0.315	0.315	15674		91	49	2032	2018	0.000	0.000	22367
								32	55	1913	904	0.315	0.315	16010		91	50	2031	2018	0.315	0.315	21802
								32	56	1913	904	0.000	0.000	15874		91	51	2036	2022	2017	2017	21349
								32	57	1911	904	0.630	0.630	15506		92	38	1219	1223	-1000	-1000	24388
								32	58	1910	903	0.445	0.445	15662		92	39	1217	1225	0.891	0.891	25402
								32	59	1908	903	0.630	0.630	15813		92	40	1208	1233	3793	3793	24081
								32	60	1908	901	0.630	0.630	16209		92	41	1207	1243	3166	3166	21957
								34	1	1899	328	-1000		16034		92	42	1204	1247	1575	1575	24437
								34	2	1897	335	2293	2293	15944		92	43	1203	1251	1299	1299	26713
								34	3	1897	339	1260	1260	16670		92	44	1203	1267	5040	5040	22793
								34	4	1897	340	0.315	0.315	17698		92	45	1205	1275	2598	2598	23768
								34	5	1898	340	0.315	0.315	17299		92	46	1203	1292	5392	5392	24751
								34	6	1898	341	0.315	0.315	17920		92	47	1204	1297	1606	1606	23471
								34	7	1898	341	0.000	0.000	17221		92	48	1191	1305	4808	4808	26361
								34	8	1900	342	0.704	0.704	15641		92	49	1189	1320	4767	4767	23591
								34	9	1902	344	0.891	0.891	16134		92	50	1176	1323	4203	4203	23329
								34	10	1912	346	3212	3212	17960		92	51	1175	1327	1299	1299	25336
								34	11	1914	346	0.630	0.630	16941		92	52	1169	1336	3407	3407	25612
								34	12	1916	345	0.704	0.704	16352		92	53	1168	1338	0.704	0.704	24642
								34	13	1918	342	1136	1136	15963		92	54	1156	1350	5346	5346	24092
								34	14	1917	331	3479	3479	16076		92	55	1141	1348	4767	4767	24188
								34	15	1915	326	1696	1696	15716		92	56	1137	1357	3102	3102	24539
								34	16	1913	323	1136	1136	16422		92	57	1135	1363	1992	1992	25655
								34	17	1901	323	3780	3780	16176		92	58	1141	1369	2673	2673	25540
								34	18	1897	324	1299	1299	14900		92	59	1147	1367	1992	1992	24092
								34	19	1894	326	1136	1136	15232		92	60	1151	1359	2817	2817	23764
								34	20	1891	331	1837	1837	16206		94	1	1371	674	-1000	-1000	21984
								34	21	1890	339	2540	2540	16339		94	2	1383	673	3793	3793	22293
								34	22	1891	342	0.996	0.996	16174		94	3	1388	675	1696	1696	21655
								34	23	1901	344	3212	3212	15864		94	4	1394	670	2460	2460	21870
								34	24	1912	338	3947	3947	15753		94	5	1402	678	3564	3564	21500
								34	25	1915	335	1336	1336	16065		94	6	1407	674	2017	2017	23452
								34	26	1898	327	5918	5918	15332		94	7	1417	670	3393	3393	22003
								34	27	1895	328	0.996	0.996	16333		94	8	1422	674	2017	2017	22216
								34	28	1893	333	1696	1696	17063		94	9	1430	676	2598	2598	22312
								34	29	1893	338	1575	1575	16774		94	10	1447	675	5364	5364	21222
								34	30	1894	349	3479	3479	16279		94	11	1449	671	1409	1409	23291
								34	31	1902	350	2540	2540	17425		94	12	1453	665	2271	2271	24646
								34	32	1906	351	1299	1299	16340		94	13	1463	667	3212	3212	22248
								34	33	1911	347	2017	2017	16191		94	14	1465	665	0.891	0.891	22313
								34	34	1910	341	1916	1916	16010		94	15	1471	664	1916	1916	22660
								34	35	1910	337	1260	1260	17030		94	16	1481	658	3673	3673	22055
								34	36	1910	335	0.630	0.630	15778		94	17	1486	656	1696	1696	22128
								34	37	1910	336	0.315	0.315	16467		94	18	1490	650	2271	2271	22277
								34	38	1909	337	0.445	0.445	16836		94	19	1495	639	3806	3806	21827
								34	39	1909	337	0.000	0.000	16442		94	20	1498	633	2113	2113	22276
								34	40	1908	335	0.704	0.704	16277		94	21	1505	631	2293	2293	22078
								34	41	1898	323	4920	4920	16249		94	22	1510	623	2972	2972	23004
								34	42	1888	325	3212	3212	15531		94	23	1512	617	1992	1992	21334
								34	43	1886	328	1136	1136	15539		94	24	1515	606	3592	3592	22763
								34	44	1886	332	1260	1260	15176		94	25	1514	605	0.445	0.445	22325
								34	45	1885	339	2227	2227	15758		94	26	1514	598	2205	2205	21989
								34	46	1893	350	4284	4284	17848		94	27	1513	589	2852	2852	21310
								34	47	1899	350	1890	1890	16325		94	28	1511	586	1136	1136	22425
								34	48	1901	351	0.704	0.704	15872		94	29	1510	584	0.704	0.704	21520
								34	49	1902	351	0.315	0.315	16316		94	30	1505	571	4387	4387	23703
								34	50	1901	351	0.315	0.315	16367		94	31	1505	565	1890	1890	23667
								34	51	1895	338	4510	4510	15941		94	32	1507	555	3212	3212	21675
								34	52	1898	334	1575	1575	15656		94	33	1513	555	1890	1890	23325
								34	53	1900	325	2904	2904	15920		94	34	1510	548	2399	2399	21954
								34	54	1898	331	1992	1992	15872		94	35	1507	537	3592	3592	22239
								35	34	1866	371	-1000		16270		94	36	1507	531	1890	1890	22803
								35	35	1865	370	0.445	0.445	16069		94	37	1507	524	2205	2205	23611
								35	36	1857	372	2598	2598	16296		94	38	1503	517	2540	2540	22572
								35	37	1848	371	2852	2852	16216		94	39	1502	510	2227	2227	22305
								35	38	1846	373	0.891	0.891	16214		94	40	1493	505	3243	3243	22282
								35	39	1843	377	1575	1575	16178		94	41	1490	497	2691	2691	22132
								35	40	1842	382	1606	1606	15770		94	42	1487	494	1336	1336	23088
								35	41	1841	386	1299	1299	16259		94	43	1487	494	0.000	0.000	22075
								35	42	1841	391	1575	1575	16437		94	44	1479	482	4543	4543	22622
								35	43	1847	392	1916	1916	16048		94	45	1479	482	0.000	0.000	22961
								35	44	1853	395	2113	2113	15254		94	46	1479	481	0.315	0.315	23038
								35	45	1855	398	1136	1136	18322		94	47	1472	473	3348	3348	22041
								35	46	1856	399	0.445	0.445	16394		94	48	1466	467	2673	2673	22606
								35	47	1863	399	2205	2205	15934		94	49	1461	466	1606	1606	21395
								35	48	1864	399	0.315	0.315	16502		94	50	1450	458	4284	4284	22331
								35	49	1872	400	2540	2540	16221		94	51	1445	458	1575	1575	25442
								35	50	1874	400	0.630	0.630	16472		94	52	1441	459	1299	1299	22478
								35	51	1878	398	1409	1409	16263		94	53	1435	457	1992	1992	22994
								35	52	1884	396	1992	1992	16189		94	54	1432	458	0.996	0.996	23236
								35	53	1889	393	1837	1837	15897		94	55	1414	462	5808	5808	21626
								35	54	1890	392	0.445	0.445	16680		94	56	1412	467	1696	1696	23088
								35	55	1891	387	1606	1606	16388		94	57	1411	470	0.996	0.996	23507
								35	56	1891	380	2205	2205	16336		94	58	1405	474	2271	2271	22570
								35	57	1890	378	0.704	0.704	15987		94	59	1401	477	1575	1575	22510
								35	58	1885	372	2460	2460	16234		94	60	1397	480	1575	1575	23144
								35	59	1885	371	0.315	0.315	16195		96	25	2020	243	-1000	-1000	20715
								35	60	1884	370	0.445	0.445	16229		96	26	2020	251	2520	2520	22045
								37	1	1488	442	-1000		15859		96	27	2020	254	0.945	0.945	21070
								37	2	1486	439	1136	1136	15442		96	28	2023	257	1336	1336	21820
								37	3	1482	439	1260	1260	16108		96	29	2031	261	2817	2817	21643
								37	4	1479	438	0.996	0.996	16316		96	30	2037	258	2113	2113	22325
								37	5	1477	438	0.630	0.630	16015		96	31	2044	255	2399	2399	21534
								37	6	1474	439	0.996	0.996	15749		96	32	2044	245	3150	3150	22563
								37	7	1474	439	0.000	0.000	16050		96	33	2044	244	0.315	0.315	21678
								37	8	1470	440	1299	1299	15690		96	34	2039	237	2710	2710	24613
								37	9	1468	441	0.704	0.704	14939		96	35	2032	237	2205	2205	25304
								37	10	1468	446	1575	1575	17704		96	36	2029	237	0.945	0.945	27989
								37	11	1465	451	1837	1837	16372		96	37	2024	245	2972	2972	26786
								37	12	1465	453	0.630	0.630	16799		96	38	2024	254	2835	2835	24845
								37	13	1466	457	1299	1299	16689		96	39	2025	259	1606	1606	21662
								37	14	1466	458	0.315	0.315	17012		96	40	2030	260	1606	1606	24023
								37	15	1468	460	0.891	0.891	16807		96	41	2035	261	1606	1606	24857
								37	16	1470	460	0.630	0.630	15546		96	42	2038	260	0.996	0.996	24049
								37	17	1472	461	0.704	0.704	15538		96	43	2041	259	0.996	0.996	21158
								37	18	1473	464	0.996	0.996	16116		96	44	2043	253	1992	1992	22523
								37	19	1473	465	0.315	0.315	16322		96	45	2045	246	2293	2293	21665
								37	20	1473	467	0.630	0.630	15422		96	46	2044	242	1299	1299	21115
								37	21	1478	468	1606	1606	16879		96	47	2041	239	1336	1336	21281
								37	22	1479	469	0.445	0.445	16631		96	48	2036	237	1696	1696	19060
								37	23	1481	470	0.704	0.704	16246		96	49	2033	237	0.945	0.945	20980
								37	24	1483	471	0.704	0.704	16219		96	50	2032	239	0.704	0.704	20659
								37	25	1484	471	0.315	0.315	16758		96	51	2030	240	0.704	0.704	23162
								37	26	1484	471	0.000	0.000	17020		96	52	2030	241	0.315	0.315	20167
								37	27	1485	472	0.445	0.445	17090		96	53	2027	245	1575	1575	24838
								37	28	1486	472	0.315	0.315	16874		96	54	2031	253	2817	2817	24893
								37	29	1488	473	0.704	0.704	16092		96	55	2034	259	2113	2113	25554
								37	30	1489	473	0.315	0.315	15558		96	56	2039	259	1575	1575	26000
								37	31	1489	474	0.315	0.315	16121		96	57	2040	260	0.445	0.445	23074
								37	32	1489	475	0.315	0.315	16023		96	58	2043	254	2113	2113	20416
								37	33	1488	476	0.445	0.445	17325		96	59	2044	247	2227	2227	22096
								37	34	1489	478	0.704	0.704	17401		96	60	2046	242	1696	1696	20877
								37	35	1489	478	0.000	0.000	17468
								37	36	1491	482	1409	1409	16168
								37	37	1493	489	2293	2293	16691
								37	38	1494	490	0.445	0.445	17485
								37	39	1496	491	0.704	0.704	16786
								37	40	1496	493	0.630	0.630	16038
								37	41	1496	495	0.630	0.630	16353
								37	42	1496	495	0.000	0.000	16488
								37	43	1496	496	0.315	0.315	16052
								37	44	1494	499	1136	1136	16575
								37	45	1493	500	0.445	0.445	16289
								37	46	1491	501	0.704	0.704	15691
								37	47	1490	501	0.315	0.315	15965
								37	48	1489	501	0.315	0.315	15843
								37	49	1488	501	0.315	0.315	16305
								37	50	1488	502	0.315	0.315	16373
								37	51	1487	503	0.445	0.445	16462
								37	52	1485	503	0.630	0.630	16397
								37	53	1485	503	0.000	0.000	16054
								37	54	1485	503	0.000	0.000	16329
								37	55	1485	503	0.000	0.000	16970
								37	56	1485	502	0.315	0.315	17351
								37	57	1485	501	0.315	0.315	17780
								37	58	1487	500	0.704	0.704	16886
								37	59	1488	498	0.704	0.704	17178
								37	60	1490	497	0.704	0.704	15737
								39	42	494	179	-1000		13976
								39	43	494	179	0.000	0.000	15084
								39	44	494	178	0.315	0.315	14133
								39	45	494	178	0.000	0.000	14032
								39	46	495	185	2227	2227	14193
								39	47	501	199	4798	4798	16777
								39	48	504	196	1336	1336	15966
								39	49	506	192	1409	1409	15653
								39	50	507	191	0.445	0.445	13869
								39	51	509	184	2293	2293	14165
								39	52	511	180	1409	1409	14949
								39	53	511	170	3150	3150	13638
								39	54	505	165	2460	2460	14735
								39	55	502	161	1575	1575	14940
								39	56	494	154	3348	3348	15254
								39	57	491	148	2113	2113	14886
								39	58	488	148	0.945	0.945	14340
								39	59	482	142	2673	2673	14220
								39	60	479	142	0.945	0.945	14368
								41	42	730	132	-1000		14865
								41	43	739	135	2988	2988	15853
								41	44	745	130	2460	2460	15800
								41	45	749	126	1782	1782	15561
								41	46	749	116	3150	3150	15953
								41	47	748	110	1916	1916	18301
								41	48	748	108	0.630	0.630	15660
								41	49	748	108	0.000	0.000	15993
								41	50	742	98	3673	3673	15721
								41	51	730	98	3780	3780	15328
								41	52	727	99	0.996	0.996	14832
								41	53	725	100	0.704	0.704	16150
								41	54	725	100	0.000	0.000	15818
								41	55	731	105	2460	2460	17032
								41	56	731	105	0.000	0.000	14690
								41	57	736	103	1696	1696	14515
								41	58	738	106	1136	1136	15742
								41	59	734	101	2017	2017	13727
								41	60	729	100	1606	1606	14671
								43	1	412	434	-1000	-1000	15917
								43	2	408	431	1575	1575	15626
								43	3	405	431	0.945	0.945	16035
								43	4	404	439	2540	2540	15225
								43	5	402	445	1992	1992	15385
								43	6	402	452	2205	2205	15218
								43	7	400	460	2598	2598	15256
								43	8	399	465	1606	1606	14795
								43	9	398	471	1916	1916	15709
								43	10	396	484	4143	4143	17923
								43	11	395	487	0.996	0.996	15877
								43	12	395	493	1890	1890	15053
								43	13	393	499	1992	1992	15908
								43	14	395	505	1992	1992	15262
								43	15	396	520	4735	4735	17705
								43	16	397	521	0.445	0.445	15308
								43	17	399	526	1696	1696	15539
								43	18	399	530	1260	1260	15972
								43	19	402	541	3592	3592	13943
								43	20	403	549	2540	2540	15210
								43	21	403	554	1575	1575	15970
								43	22	412	564	4238	4238	15720
								43	23	414	569	1696	1696	15366
								43	24	417	574	1837	1837	15336
								43	25	425	582	3564	3564	17384
								43	26	427	585	1136	1136	15321
								43	27	428	585	0.315	0.315	15437
								43	28	431	587	1136	1136	15656
								43	29	432	589	0.704	0.704	15573
								43	30	435	593	1575	1575	15618
								43	31	437	594	0.704	0.704	15156
								43	32	437	596	0.630	0.630	15970
								43	33	455	605	6339	6339	16744
								43	34	457	608	1136	1136	16578
								43	35	458	605	0.996	0.996	16962
								43	36	460	603	0.891	0.891	15581
								43	37	479	602	5993	5993	16114
								43	38	482	597	1837	1837	15504
								43	39	483	597	0.315	0.315	15740
								43	40	486	591	2113	2113	15934
								43	41	489	588	1336	1336	15792
								43	42	489	581	2205	2205	15773
								43	43	488	573	2540	2540	15638
								43	44	489	569	1299	1299	15637
								43	45	489	566	0.945	0.945	15923
								43	46	486	556	3289	3289	15624
								43	47	484	547	2904	2904	15537
								43	48	483	547	0.315	0.315	15374
								43	49	480	543	1575	1575	15865
								43	50	476	537	2271	2271	15041
								43	51	473	532	1837	1837	15621
								43	52	471	530	0.891	0.891	14479
								43	53	469	527	1136	1136	15479
								43	54	460	520	3592	3592	15957
								43	55	457	515	1837	1837	15905
								43	56	455	511	1409	1409	16108
								43	57	451	508	1575	1575	15826
								43	58	449	506	0.891	0.891	15854
								43	59	445	505	1299	1299	15683
								43	60	445	505	0.000	0.000	15878
								45	1	273	769	-1000		15502
								45	2	273	774	1575	1575	14119
								45	3	274	776	0.704	0.704	15093
								45	4	274	781	1575	1575	15359
								45	5	273	784	0.996	0.996	15313
								45	6	270	788	1575	1575	15192
								45	7	268	788	0.630	0.630	14872
								45	8	279	790	3522	3522	15129
								45	9	280	799	2852	2852	16712
								45	10	285	796	1837	1837	15367
								45	11	286	795	0.445	0.445	14563
								45	12	288	790	1696	1696	18943
								45	13	290	788	0.891	0.891	15430
								45	14	289	785	0.996	0.996	15848
								45	15	288	783	0.704	0.704	14878
								45	16	286	779	1409	1409	15128
								45	17	281	781	1696	1696	15242
								45	18	275	782	1916	1916	14226
								45	19	274	782	0.315	0.315	14552
								45	20	274	786	1260	1260	16077
								45	21	279	789	1837	1837	14717
								45	22	284	796	2710	2710	16829
								45	23	292	797	2540	2540	19520
								45	24	292	798	0.315	0.315	16297
								45	25	294	793	1696	1696	15614
								45	26	294	788	1575	1575	14828
								45	27	300	784	2271	2271	14729
								45	28	297	779	1837	1837	16054
								45	29	294	771	2691	2691	16200
								45	30	292	771	0.630	0.630	17452
								45	31	290	771	0.630	0.630	15227
								45	32	288	770	0.704	0.704	15095
								45	33	286	773	1136	1136	14106
								45	34	284	772	0.704	0.704	15096
								45	35	282	771	0.704	0.704	15227
								45	36	280	776	1696	1696	15452
								45	37	282	780	1409	1409	14785
								45	38	282	783	0.945	0.945	16869
								45	39	280	783	0.630	0.630	17761
								45	40	282	784	0.704	0.704	15806
								45	41	284	784	0.630	0.630	15675
								45	42	286	782	0.891	0.891	15550
								45	43	283	777	1837	1837	15629
								45	44	282	771	1916	1916	15592
								45	45	282	771	0.000	0.000	15456
								45	46	282	771	0.000	0.000	15457
								45	47	278	770	1299	1299	15553
								45	48	276	769	0.704	0.704	15770
								45	49	273	767	1136	1136	15949
								45	50	273	767	0.000	0.000	15355
								45	51	281	768	2540	2540	14692
								45	52	284	769	0.996	0.996	16920
								45	53	286	767	0.891	0.891	15860
								45	54	290	762	2017	2017	15588
								45	55	292	757	1696	1696	16701
								45	56	294	757	0.630	0.630	18468
								45	57	294	757	0.000	0.000	16836
								45	58	294	755	0.630	0.630	15796
								45	59	292	749	1992	1992	14749
								45	60	291	746	0.996	0.996	16573
								47	1	464	757	-1000		15326
								47	2	468	757	1260	1260	15691
								47	3	471	756	0.996	0.996	15618
								47	4	471	752	1260	1260	15823
								47	5	472	748	1299	1299	15330
								47	6	472	745	0.945	0.945	15393
								47	7	467	741	2017	2017	15543
								47	8	462	735	2460	2460	14941
								47	9	461	735	0.315	0.315	15221
								47	10	460	735	0.315	0.315	14604
								47	11	460	735	0.000	0.000	14773
								47	12	459	735	0.315	0.315	14838
								47	13	459	735	0.000	0.000	14805
								47	14	460	736	0.445	0.445	15573
								47	15	460	736	0.000	0.000	15369
								47	16	460	736	0.000	0.000	14913
								47	17	460	736	0.000	0.000	16741
								47	18	460	736	0.000	0.000	15675
								47	19	460	736	0.000	0.000	16267
								47	20	459	736	0.315	0.315	17858
								47	21	459	736	0.000	0.000	16428
								47	22	459	736	0.000	0.000	17130
								47	23	459	736	0.000	0.000	16098
								47	24	459	736	0.000	0.000	15997
								47	25	459	739	0.945	0.945	14918
								47	26	459	739	0.000	0.000	14458
								47	27	458	739	0.315	0.315	14405
								47	28	456	743	1409	1409	15155
								47	29	448	745	2598	2598	15929
								47	30	438	749	3393	3393	15476
								47	31	430	750	2540	2540	15919
								47	32	429	753	0.996	0.996	14611
								47	33	426	757	1575	1575	15005
								47	34	426	761	1260	1260	15633
								47	35	424	763	0.891	0.891	15064
								47	36	426	769	1992	1992	16729
								47	37	432	771	1992	1992	15494
								47	38	434	778	2293	2293	15161
								47	39	438	771	2540	2540	15215
								47	40	445	775	2540	2540	14886
								47	41	452	780	2710	2710	16134
								47	42	452	781	0.315	0.315	19125
								47	43	450	780	0.704	0.704	18355
								47	44	452	780	0.630	0.630	15240
								47	45	452	780	0.000	0.000	15602
								47	46	460	781	2540	2540	15371
								47	47	462	786	1696	1696	14538
								47	48	460	792	1992	1992	14309
								47	49	461	794	0.704	0.704	15115
								47	50	460	795	0.445	0.445	14199
								47	51	461	808	4107	4107	15840
								47	52	461	808	0.000	0.000	16145
								47	53	462	809	0.445	0.445	16187
								47	54	466	809	1260	1260	15720
								47	55	468	809	0.630	0.630	15535
								47	56	470	809	0.630	0.630	15479
								47	57	469	807	0.704	0.704	16638
								47	58	473	799	2817	2817	15119
								47	59	471	795	1409	1409	15116
								47	60	466	790	2227	2227	15415
								49	1	564	2032	-1000		13233
								49	2	563	2031	0.445	0.445	13160
								49	3	567	2028	1575	1575	13251
								49	4	563	2022	2271	2271	13590
								49	5	560	2017	1837	1837	13094
								49	6	555	2011	2460	2460	14108
								49	7	553	2011	0.630	0.630	12930
								49	8	548	2010	1606	1606	13470
								49	9	546	2008	0.891	0.891	14108
								49	10	538	2008	2520	2520	13113
								49	11	534	2012	1782	1782	13376
								49	12	533	2018	1916	1916	13437
								49	13	533	2024	1890	1890	13128
								49	14	535	2031	2293	2293	14204
								49	15	539	2034	1575	1575	13625
								49	16	545	2038	2271	2271	13066
								49	17	549	2036	1409	1409	13102
								49	18	554	2035	1606	1606	13050
								49	19	557	2032	1336	1336	12844
								49	20	558	2031	0.445	0.445	13133
								49	21	559	2027	1299	1299	13220
								49	22	562	2024	1336	1336	13497
								49	23	564	2016	2598	2598	13317
								49	24	563	2013	0.996	0.996	13663
								49	25	556	2004	3592	3592	13010
								49	26	552	1999	2017	2017	13343
								49	27	539	1998	4107	4107	13036
								49	28	537	2006	2598	2598	12908
								49	29	537	2011	1575	1575	12990
								49	30	539	2019	2598	2598	12961
								49	31	547	2025	3150	3150	12937
								49	32	553	2026	1916	1916	13173
								49	33	557	2016	3393	3393	14006
								49	34	553	2010	2271	2271	13284
								49	35	537	2006	5195	5195	13240
								49	36	536	2007	0.445	0.445	12916
								49	37	535	2016	2852	2852	13402
								49	38	541	2023	2904	2904	13166
								49	39	546	2028	2227	2227	13086
								49	40	548	2028	0.630	0.630	13164
								49	41	551	2026	1136	1136	12910
								49	42	552	2024	0.704	0.704	13141
								49	43	551	2012	3793	3793	13324
								49	44	552	2010	0.704	0.704	12970
								49	45	547	2007	1837	1837	13245
								49	46	536	2004	3592	3592	13277
								49	47	532	2015	3687	3687	13338
								49	48	531	2020	1606	1606	13892
								49	49	532	2023	0.996	0.996	12956
								49	50	539	2026	2399	2399	12828
								49	51	543	2026	1260	1260	13311
								49	52	549	2022	2271	2271	13503
								49	53	552	2017	1837	1837	12990
								49	54	549	2010	2399	2399	12771
								49	55	539	2007	3289	3289	13960
								49	56	535	2008	1299	1299	14588
								49	57	534	2008	0.315	0.315	13100
								49	58	533	2009	0.445	0.445	13297
								49	59	527	2011	1992	1992	13517
								49	60	527	2011	0.000	0.000	13224
								51	1	409	1899	-1000		13107
								51	2	411	1897	0.891	0.891	13259
								51	3	412	1896	0.445	0.445	13198
								51	4	409	1890	2113	2113	13277
								51	5	407	1884	1992	1992	12865
								51	6	399	1887	2691	2691	13016
								51	7	397	1886	0.704	0.704	12981
								51	8	389	1886	2520	2520	13271
								51	9	384	1885	1606	1606	13324
								51	10	379	1882	1837	1837	13404
								51	11	372	1881	2227	2227	13440
								51	12	367	1880	1606	1606	12864
								51	13	365	1878	0.891	0.891	13202
								51	14	362	1878	0.945	0.945	13482
								51	15	355	1874	2540	2540	13284
								51	16	349	1870	2271	2271	13068
								51	17	345	1868	1409	1409	13537
								51	18	339	1866	1992	1992	13523
								51	19	335	1866	1260	1260	13266
								51	20	331	1864	1409	1409	13808
								51	21	326	1866	1696	1696	14073
								51	22	314	1870	3984	3984	13684
								51	23	312	1872	0.891	0.891	12974
								51	24	312	1877	1575	1575	13869
								51	25	311	1882	1606	1606	13536
								51	26	310	1886	1299	1299	13219
								51	27	311	1894	2540	2540	13093
								51	28	312	1898	1299	1299	12957
								51	29	315	1904	2113	2113	14185
								51	30	319	1910	2271	2271	13350
								51	31	322	1912	1136	1136	13297
								51	32	325	1913	0.996	0.996	13084
								51	33	329	1914	1299	1299	13151
								51	34	333	1918	1782	1782	13305
								51	35	335	1913	1696	1696	14010
								51	36	335	1911	0.630	0.630	13503
								51	37	334	1906	1606	1606	13536
								51	38	335	1901	1606	1606	12768
								51	39	337	1898	1136	1136	12882
								51	40	333	1890	2817	2817	12445
								51	41	327	1892	1992	1992	13043
								51	42	327	1896	1260	1260	13569
								51	43	327	1896	0.000	0.000	13469
								51	44	327	1901	1575	1575	13377
								51	45	327	1901	0.000	0.000	13543
								51	46	325	1903	0.891	0.891	14908
								51	47	326	1900	0.996	0.996	13900
								51	48	324	1902	0.891	0.891	16310
								51	49	324	1903	0.315	0.315	12837
								51	50	325	1901	0.704	0.704	14533
								51	51	329	1899	1409	1409	16305
								51	52	331	1900	0.704	0.704	11857
								51	53	332	1900	0.315	0.315	13358
								51	54	332	1900	0.000	0.000	12832
								51	55	329	1896	1575	1575	12556
								51	56	329	1897	0.315	0.315	12832
								51	57	327	1898	0.704	0.704	14140
								51	58	328	1898	0.315	0.315	12793
								52	1	1195	1856	-1000		14610
								52	2	1202	1858	2293	2293	16847
								52	3	1196	1864	2673	2673	13456
								52	4	1198	1853	3522	3522	14878
								52	5	1199	1854	0.445	0.445	15445
								52	6	1198	1858	1299	1299	16224
								52	7	1198	1860	0.630	0.630	16913
								52	8	1201	1859	0.996	0.996	15362
								52	9	1198	1861	1136	1136	15281
								52	10	1202	1862	1299	1299	17023
								52	11	1202	1862	0.000	0.000	16548
								52	12	1203	1864	0.704	0.704	15907
								52	13	1209	1868	2271	2271	16482
								52	14	1213	1870	1409	1409	14662
								52	15	1218	1866	2017	2017	16456
								52	16	1220	1866	0.630	0.630	15084
								52	17	1221	1866	0.315	0.315	14562
								52	18	1227	1861	2460	2460	14578
								52	19	1231	1858	1575	1575	14292
								52	20	1233	1852	1992	1992	14543
								52	21	1233	1846	1890	1890	14350
								52	22	1232	1840	1916	1916	14829
								52	23	1233	1835	1606	1606	14175
								52	24	1231	1831	1409	1409	15189
								52	25	1227	1829	1409	1409	14934
								52	26	1221	1828	1916	1916	14474
								52	27	1219	1824	1409	1409	12942
								52	28	1212	1828	2540	2540	13350
								52	29	1209	1834	2113	2113	13017
								52	30	1207	1838	1409	1409	13944
								52	31	1207	1841	0.945	0.945	14970
								52	32	1206	1845	1299	1299	15202
								52	33	1207	1852	2227	2227	15506
								52	34	1207	1856	1260	1260	16537
								52	35	1208	1862	1916	1916	16466
								52	36	1217	1863	2852	2852	15419
								52	37	1220	1866	1336	1336	15184
								52	38	1225	1866	1575	1575	14895
								52	39	1231	1862	2271	2271	14657
								52	40	1234	1861	0.996	0.996	14807
								52	41	1237	1858	1336	1336	14498
								52	42	1238	1858	0.315	0.315	14970
								52	43	1238	1858	0.000	0.000	15070
								52	44	1248	1850	4034	4034	14243
								52	45	1245	1846	1575	1575	15070
								52	46	1246	1843	0.996	0.996	14369
								52	47	1245	1838	1606	1606	15230
								52	48	1243	1837	0.704	0.704	15173
								52	49	1240	1825	3896	3896	14827
								52	50	1236	1824	1299	1299	15026
								52	51	1231	1822	1696	1696	15068
								52	52	1225	1820	1992	1992	13530
								52	53	1220	1820	1575	1575	14543
								52	54	1218	1827	2293	2293	14231
								52	55	1217	1829	0.704	0.704	14704
								52	56	1214	1834	1837	1837	15289
								52	57	1217	1834	0.945	0.945	14900
								52	58	1217	1839	1575	1575	14959
								52	59	1217	1840	0.315	0.315	15137
								52	60	1223	1848	3150	3150	15943
								54	1	1732	1736	-1000		14282
								54	2	1734	1733	1136	1136	14015
								54	3	1735	1733	0.315	0.315	14662
								54	4	1740	1730	1837	1837	14947
								54	5	1737	1723	2399	2399	14734
								54	6	1732	1714	3243	3243	14966
								54	7	1727	1712	1696	1696	14853
								54	8	1725	1711	0.704	0.704	14944
								54	9	1715	1704	3845	3845	14925
								54	10	1711	1706	1409	1409	16805
								54	11	1711	1706	0.000	0.000	15437
								54	12	1711	1706	0.000	0.000	14857
								54	13	1710	1709	0.996	0.996	15239
								54	14	1710	1711	0.630	0.630	15385
								54	15	1709	1717	1916	1916	14871
								54	16	1709	1719	0.630	0.630	15048
								54	17	1712	1726	2399	2399	15668
								54	18	1717	1730	2017	2017	14820
								54	19	1723	1730	1890	1890	14578
								54	20	1726	1730	0.945	0.945	14474
								54	21	1731	1733	1837	1837	14830
								54	22	1735	1730	1575	1575	14779
								54	23	1735	1730	0.000	0.000	14421
								54	24	1737	1722	2598	2598	14275
								54	25	1740	1722	0.945	0.945	14507
								54	26	1738	1715	2293	2293	14307
								54	27	1738	1712	0.945	0.945	14497
								54	28	1736	1712	0.630	0.630	14830
								54	29	1732	1710	1409	1409	16011
								54	30	1728	1708	1409	1409	14196
								54	31	1726	1710	0.891	0.891	14488
								54	32	1724	1712	0.891	0.891	14204
								54	33	1720	1714	1409	1409	14697
								54	34	1718	1719	1696	1696	15370
								54	35	1718	1724	1575	1575	14831
								54	36	1717	1727	0.996	0.996	15207
								54	37	1719	1733	1992	1992	14870
								54	38	1721	1736	1136	1136	14094
								54	39	1723	1740	1409	1409	14407
								54	40	1725	1741	0.704	0.704	14159
								54	41	1727	1741	0.630	0.630	14103
								54	42	1729	1741	0.630	0.630	14812
								54	43	1732	1740	0.996	0.996	13646
								54	44	1733	1740	0.315	0.315	13998
								54	45	1733	1739	0.315	0.315	15301
								54	46	1733	1740	0.315	0.315	13932
								54	47	1731	1744	1409	1409	13817
								54	48	1729	1744	0.630	0.630	14318
								54	49	1727	1748	1409	1409	14059
								54	50	1727	1749	0.315	0.315	14256
								54	51	1724	1754	1837	1837	14974
								54	52	1723	1758	1299	1299	14056
								54	53	1725	1760	0.891	0.891	14692
								54	54	1727	1765	1696	1696	14223
								54	55	1729	1770	1696	1696	14602
								54	56	1731	1770	0.630	0.630	14624
								54	57	1733	1770	0.630	0.630	14235
								54	58	1733	1770	0.000	0.000	14849
								54	59	1735	1772	0.891	0.891	14514
								54	60	1740	1773	1606	1606	14466
								56	26	1279	1512	-1000		13516
								56	27	1277	1515	1136	1136	15389
								56	28	1275	1520	1696	1696	14382
								56	29	1275	1522	0.630	0.630	14469
								56	30	1273	1528	1992	1992	14138
								56	31	1273	1530	0.630	0.630	15997
								56	32	1277	1536	2271	2271	16137
								56	33	1287	1540	3393	3393	15484
								56	34	1289	1544	1409	1409	16018
								56	35	1293	1547	1575	1575	16171
								56	36	1293	1542	1575	1575	17717
								56	37	1296	1541	0.996	0.996	15544
								56	38	1297	1537	1299	1299	15295
								56	39	1306	1534	2988	2988	15514
								56	40	1309	1530	1575	1575	14771
								56	41	1310	1526	1299	1299	14944
								56	42	1307	1522	1575	1575	15195
								56	43	1301	1514	3150	3150	16395
								56	44	1301	1514	0.000	0.000	15525
								56	45	1301	1514	0.000	0.000	15013
								56	46	1296	1515	1606	1606	14922
								56	47	1291	1513	1696	1696	15445
								56	48	1287	1512	1299	1299	13714
								56	49	1282	1514	1696	1696	14669
								56	50	1282	1514	0.000	0.000	14958
								56	51	1283	1518	1299	1299	14398
								56	52	1282	1523	1606	1606	15659
								56	53	1283	1526	0.996	0.996	16285
								56	54	1281	1536	3212	3212	16745
								56	55	1281	1537	0.315	0.315	16646
								56	56	1284	1537	0.945	0.945	16187
								56	57	1290	1537	1890	1890	15658
								56	58	1295	1537	1575	1575	15713
								56	59	1295	1537	0.000	0.000	15647
								56	60	1298	1538	0.996	0.996	15680
								58	1	1926	941	-1000		15880
								58	2	1925	944	0.996	0.996	16329
								58	3	1923	947	1136	1136	15920
								58	4	1923	947	0.000	0.000	15487
								58	5	1923	941	1890	1890	15498
								58	6	1919	942	1299	1299	15086
								58	7	1917	941	0.704	0.704	13915
								58	8	1917	941	0.000	0.000	14606
								58	9	1915	943	0.891	0.891	21552
								58	10	1911	946	1575	1575	18529
								58	11	1901	943	3289	3289	15675
								58	12	1899	941	0.891	0.891	15400
								58	13	1891	939	2598	2598	16101
								58	14	1883	937	2598	2598	16224
								58	15	1883	937	0.000	0.000	15291
								58	16	1881	937	0.630	0.630	15761
								58	17	1871	933	3393	3393	15803
								58	18	1866	932	1606	1606	16179
								58	19	1861	932	1575	1575	15263
								58	20	1849	932	3780	3780	16114
								58	21	1847	932	0.630	0.630	15438
								58	22	1839	935	2691	2691	15788
								58	23	1835	935	1260	1260	15645
								58	24	1828	933	2293	2293	15161
								58	25	1822	935	1992	1992	15570
								58	26	1817	938	1837	1837	15505
								58	27	1812	943	2227	2227	15307
								58	28	1810	945	0.891	0.891	15227
								58	29	1810	945	0.000	0.000	15490
								58	30	1806	949	1782	1782	15236
								58	31	1805	950	0.445	0.445	15311
								58	32	1798	959	3592	3592	15038
								58	33	1798	961	0.630	0.630	15125
								58	34	1796	970	2904	2904	14980
								58	35	1796	974	1260	1260	15103
								58	36	1795	978	1299	1299	16387
								58	37	1794	979	0.445	0.445	15287
								58	38	1797	981	1136	1136	14838
								58	39	1799	981	0.630	0.630	16961
								58	40	1799	981	0.000	0.000	19939
								58	41	1799	981	0.000	0.000	21800
								58	42	1801	980	0.704	0.704	16945
								58	43	1801	980	0.000	0.000	15982
								58	44	1801	980	0.000	0.000	16878
								58	45	1801	980	0.000	0.000	22353
								58	46	1801	980	0.000	0.000	17375
								59	34	1702	1117	-1000		13869
								59	35	1703	1117	0.315	0.315	14459
								59	36	1705	1119	0.891	0.891	14546
								59	37	1715	1103	5943	5943	14922
								59	38	1699	1101	5079	5079	14006
								59	39	1696	1110	2988	2988	15010
								59	40	1699	1114	1575	1575	15044
								59	41	1718	1113	5993	5993	14711
								59	42	1718	1111	0.630	0.630	14945
								59	43	1717	1105	1916	1916	14603
								59	44	1716	1101	1299	1299	14783
								59	45	1696	1097	6425	6425	14238
								59	46	1696	1099	0.630	0.630	14533
								59	47	1696	1107	2520	2520	14716
								59	48	1698	1111	1409	1409	15878
								59	49	1699	1112	0.445	0.445	15124
								59	50	1714	1111	4735	4735	15467
								59	51	1715	1111	0.315	0.315	15140
								59	52	1716	1110	0.445	0.445	15249
								59	53	1716	1110	0.000	0.000	14855
								59	54	1716	1110	0.000	0.000	19048
								59	55	1716	1110	0.000	0.000	15148
								60	1	1513	794	-1000		16588
								60	2	1513	794	0.000	0.000	16554
								60	3	1515	794	0.630	0.630	16184
								60	4	1515	792	0.630	0.630	16272
								60	5	1514	792	0.315	0.315	15908
								60	6	1511	790	1136	1136	16237
								60	7	1511	790	0.000	0.000	15841
								60	8	1511	787	0.945	0.945	15903
								60	9	1511	786	0.315	0.315	15872
								60	10	1511	786	0.000	0.000	16368
								60	11	1509	783	1136	1136	15102
								60	12	1507	783	0.630	0.630	15502
								60	13	1507	783	0.000	0.000	14908
								60	14	1506	783	0.315	0.315	15599
								60	15	1502	784	1299	1299	16150
								60	16	1500	784	0.630	0.630	16477
								60	17	1498	781	1136	1136	15995
								60	18	1489	777	3102	3102	15766
								60	19	1489	777	0.000	0.000	15400
								60	20	1488	774	0.996	0.996	14841
								60	21	1490	775	0.704	0.704	15169
								60	22	1490	778	0.945	0.945	15863
								60	23	1492	780	0.891	0.891	16894
								60	24	1493	780	0.315	0.315	15288
								60	25	1494	781	0.445	0.445	15001
								60	26	1494	781	0.000	0.000	16154
								60	27	1495	779	0.704	0.704	18368
								60	28	1494	778	0.445	0.445	17885
								60	29	1493	779	0.445	0.445	16014
								60	30	1493	779	0.000	0.000	16770
								60	31	1493	779	0.000	0.000	16610
								60	32	1493	779	0.000	0.000	15981
								60	33	1491	779	0.630	0.630	16138
								60	34	1493	775	1409	1409	16413
								60	35	1493	774	0.315	0.315	16751
								60	36	1493	772	0.630	0.630	16258
								60	37	1493	768	1260	1260	16253
								60	38	1496	763	1837	1837	16030
								60	39	1497	763	0.315	0.315	14857
								60	40	1497	761	0.630	0.630	15513
								60	41	1496	761	0.315	0.315	15876
								60	42	1496	761	0.000	0.000	15149
								60	43	1496	759	0.630	0.630	16362
								60	44	1494	759	0.630	0.630	16325
								60	45	1489	761	1696	1696	15239
								60	46	1487	762	0.704	0.704	15373
								60	47	1487	763	0.315	0.315	14521
								60	48	1484	763	0.945	0.945	15651
								60	49	1484	763	0.000	0.000	16080
								60	50	1482	765	0.891	0.891	15403
								60	51	1482	765	0.000	0.000	15770
								60	52	1480	765	0.630	0.630	15502
								60	53	1480	765	0.000	0.000	15501
								60	54	1480	765	0.000	0.000	15671
								60	55	1478	767	0.891	0.891	15292
								60	56	1478	767	0.000	0.000	16212
								60	57	1473	769	1696	1696	15822
								60	58	1472	773	1299	1299	16145
								60	59	1471	776	0.996	0.996	15018
								60	60	1465	779	2113	2113	16458

## Sheet: Fig3C INV
	Data for Figure 3C Invasion: Invasion assays were performed as described in the methods sections as biological triplicates.
	Mic8 extracellular domain deletion was analyzed 48 h post rapamycin induction, all other parasites after 72 h.
	Fixed and stained invasion assays were counted manually. Each series represent one image with 20x magnification.
	Standard deviation between three independent replicates (2 for DiCre) is shown. Statistical analysis: two-tailed student’s t-test.
	summary							normalized data
		R1	R2	R3	mean	standart deviation		R1	R2	R3	mean	standart deviation	t-test
	RH-DiCre		89.3602	104.391	96.8757	7.51547			92.2422	107.758	100	7.75785
	RH-Mic8extrac.floxed	2.92623	2.21476	3.00369	2.71489	0.355059		3.02061	2.28619	3.10056	2.80245	0.36651	0.000460758
	RH-CRMPA-3HAfloxed	2.50226	1.43732	1.21433	1.71797	0.561997		2.58296	1.48367	1.25349	1.77337	0.580122	0.000449886
	RH-CRMPB-3HAfloxed	2.14179	0	1.35265	1.16481	0.884411		2.21086	0	1.39627	1.20238	0.912934	0.000450298
				raw data
							R2							R3
							72h							72h
						inside	outside	total					inside	outside	total
				DiCre -R	series 2	45	34	79			DiCre -R	series 2	43	107	150
					series 3	46	63	109				series 3	43	82	125
						49	55	104					54	63	117
					series 5	66	56	122				series 5	52	56	108
					series 6	54	56	110				series 6	0
					series 7	56	55	111				series 7	0
					total	316	319	635				total	192	308	500
							R2							R2
							72h							72h
						inside	outside	total					inside	outside	total
				DiCre +R	series 2	59	84	143			DiCre +R	series 2	56	72	128
					series 3	54	60	114				series 3	48	69	117
						56	84	140					52	82	134
					series 5	81	72	153				series 5	30	55	85
					series 6	69	92	161				series 6	0
					series 7	83	110	193				series 7	0
					total	402	502	904				total	186	278	464
							R1							R2							R3
							48h							48h							48h
						inside	outside	total					inside	outside	total					inside	outside	total
				"-R RH-Mic8extrac.floxed	series 1	0					"-R RH-Mic8extrac.floxed	series 2	104	117	221			"-R RH-Mic8extrac.floxed	series 2	41	38	79
					series 2	0						series 3	120	126	246				series 3	49	70	119
					series 3	75	45	120					88	98	186					67	71	138
					series 4	93	91	184				series 5	0						series 5	0
					series 5	91	37	128				series 6	0						series 6	0
					series 6	0						series 7	0						series 7	0
					total	259	173	432				total	312	341	653				total	157	179	336
														R2							R3
														48h							48h
													inside	outside	total					inside	outside	total
						0	69	69
				"+R RH-Mic8extrac.floxed	series 2	1	87	88			"+R RH-Mic8extrac.floxed	series 2	0	23	23			"+R RH-Mic8extrac.floxed	series 2	0	32	32
					series 3	2	44	46				series 3	1	38	39				series 3	1	39	40
					series 4	3	48	51					0	27	27					1	43	44
					series 5	0	88	88				series 5	0	26	26				series 5	0	33	33
					series 6	0						series 6	1	43	44				series 6	0	36	36
					series 7	0						series 7	0	30	30				series 7	2	52	54
																				0	46	46
					total	6	336	342				total	2	187	189				total	4	281	285
							R1							R2							R3
							72h							72h							72h
						inside	outside	total					inside	outside	total					inside	outside	total
				"-R RH-CRMPA-3HAfloxed	series 1	67	58	125			"-R RH-CRMPA-3HAfloxed	series 2	24	62	86			"-R RH-CRMPA-3HAfloxed	series 2	38	55	93
					series 2	76	49	125				series 3	34	56	90				series 3	42	52	94
					series 3	92	65	157					44	44	88					36	55	91
					series 4	70	54	124				series 5	55	42	97				series 5	50	55	105
					series 5	45	48	93				series 6	64	61	125				series 6	0
					series 6	0						series 7	0						series 7	0
					total	350	274	624				total	221	265	486				total	166	217	383
							R1
							72h							R2							R3
														72h							72h
						inside	outside	total
													inside	outside	total					inside	outside	total
					series 1	1	35	36
				"+R RH-CRMPA-3HAfloxed	series 2	0	31	31			"+R RH-CRMPA-3HAfloxed	series 2	1	20	21			"+R RH-CRMPA-3HAfloxed	series 2	0	31	31
					series 3	0	41	41				series 3	0	14	14				series 3	0	25	25
					series 4	1	74	75					0	13	13					0	19	19
					series 5	1	32	33				series 5	0	16	16				series 5	0	23	23
					series 6	0	28	28				series 6	0	27	27				series 6	1	42	43
					series 7	1	40	41				series 7	0	34	34				series 7	0	27	27
													0	28	28					0	22	22
					total	4	281	285				total	1	152	153				total	1	189	190
							R1							R2						R2
							72h							72h						72h
						inside	outside	total					inside	outside	total					inside	outside	total
				-R RH-CRMPB-3HAfloxed	series 1	66	44	110			-R RH-CRMPB-3HAfloxed	series 2	194	124	318			-R RH-CRMPB-3HAfloxed	series 2	211	190	401
					series 2	79	20	99				series 3	175	148	323				series 3	0
					series 3	69	87	156					0							0
					series 4	70	30	100				series 5	0						series 5	0
					series 5	60	46	106				series 6	0						series 6	0
					series 6	0						series 7	0						series 7	0
					total	344	227	571				total	369	272	641				total	211	190	401
													inside	outside	total					inside	outside	total
						0	57	57
				+R RH-CRMPB-3HAfloxed	series 2	1	64	65			+R RH-CRMPB-3HAfloxed	series 2	0	26	26			+R RH-CRMPB-3HAfloxed	series 2	0	67	67
					series 3	0	49	49				series 3	0	19	19				series 3	0	65	65
					series 4	1	33	34					0	26	26					1	75	76
					series 5	0	30	30				series 5	0	54	54				series 5	1	72	73
					series 6	2	34	36				series 6	0	38	38				series 6	0
					series 7	0	39	39				series 7	0						series 7	0
					total	4	306	310				total	0	163	163				total	2	279	281

## Sheet: Fig3C Evac
		Data for Figure 3C Evacuole assay: Invasion assays were performed as described in the methods sections as biological triplicates.
		Mic8 extracellular domain deletion was analyzed 48 h post rapamycin induction, all other parasites after 72 h.
		Fixed and stained plaque assays were counted manuallywith 40x magnification.
		Standard deviation between three independent replicates is shown. Statistical analysis: two-tailed student’s t-test.
		summary								normalized values
			R1	R2	R3		mean	std		R1	R2	R3	mean	std	t-test
		RH-DiCre	101.887	62.5	112.121		92.1693	26.199		110.543	67.81	121.647	100	28.4249
		RH-Mic8extrac.floxed	11.7647	19.2308	16		15.6652	3.74428		12.7642	20.8646	17.3594	16.9961	4.06239	0.00745389
		RH-CRMPA-3HAfloxed	4.34783	18.3908	11.3636		11.3674	7.02149		4.71722	19.9533	12.3291	12.3332	7.61803	0.00669883
		RH-CRMPB-3HAfloxed	10.2564	13.8298	16.6667		13.5843	3.21217		11.1278	15.0048	18.0827	14.7384	3.48508	0.00671309
				raw data
		RH-DiCre		R1 -R					R2 -R					R3 -R
		72 h		Evacuoles with Tachyzoite		Evacuole without Tachyzoite			Evacuoles with Tachyzoite		Evacuole without Tachyzoite			Evacuoles with Tachyzoite		Evacuole without Tachyzoite
				2		4			5		3			3		2
				2		4			2		1			4		1
				3		1			4		5			3		2
				3		2			4		6			4		2
				0		1			1		5			3		1
				3		5			3		4			3		5
				3		1			5		4			3		5
				1		3			3		2			7		0
				3		5			4		4			4		1
				2		1			7		4			1		0
				1		2			4		3			2		2
				1		0			1		4			5		3
				R1 +R					R2 +R					R3 +R
				Evacuoles with Tachyzoite		Evacuole without Tachyzoite			Evacuoles with Tachyzoite		Evacuole without Tachyzoite			Evacuoles with Tachyzoite		Evacuole without Tachyzoite
				3		5			3		2			3		1
				0		1			1		1			6		2
				1		3			1		1			5		0
				3		2			4		2			5		0
				5		2			7		0			4		1
				2		1			1		2			7		2
				0		1			3		0			4		1
				2		1			5		2			7		1
				6		7			3		2			5		0
				2		3			5		0			6		2
				4		0			2		1			6		1
									2		5			5		0
		RH-Mic8extrac.floxed		R1 -R					R2 -R					R3 -R
		48h		Evacuoles with Tachyzoite		Evacuole without Tachyzoite			Evacuoles with Tachyzoite		Evacuole without Tachyzoite			Evacuoles with Tachyzoite		Evacuole without Tachyzoite
				1		0			4		5			4		1
				1		1			9		3			6		0
				0		1			5		7			3		1
				1		0			2		3			5		0
				0		1			4		1			3		1
				1		0			5		2			4		1
				2		1			5		6			1		2
				0		0			5		4			1		1
				2		1			2		4			2		3
				0		2			5		5			2		1
				1		0			4		3			1		2
				0		1			6		5			4		1
				R1 +R					R2 +R					R3 +R
				Evacuoles with Tachyzoite		Evacuole without Tachyzoite			Evacuoles with Tachyzoite		Evacuole without Tachyzoite			Evacuoles with Tachyzoite		Evacuole without Tachyzoite
				0		0			1		0			0		0
				0		0			1		1			0		0
				0		0			1		1			0		0
				0		1			1		1			1		0
				0		0			0		0			0		0
				0		0			1		0			0		0
				0		0			2		0			1		1
				1		0			1		1			2		1
				0		0			1		1			0		0
				0		0			2		0			0		0
				0		0			2		0			0		0
				0		0			2		0			1		1
		RH-CRMPA-3HAfloxed		R1 -R					R2 -R					R3 -R
		72h		Evacuoles with Tachyzoite		Evacuole without Tachyzoite			Evacuoles with Tachyzoite		Evacuole without Tachyzoite			Evacuoles with Tachyzoite		Evacuole without Tachyzoite
				0		0			1		5			2		2
				2		0			0		5			2		1
				3		1			1		4			3		1
				0		1			0		7			2		1
				0		1			2		5			0		0
				1		1			3		9			1		1
				3		2			1		2			2		3
				0		3			3		12			1		4
				0		3			2		6			2		3
				2		0			1		6			2		1
									0		5			3		4
									2		5			2		1
				R1 +R					R2 +R					R3 +R
				Evacuoles with Tachyzoite		Evacuole without Tachyzoite			Evacuoles with Tachyzoite		Evacuole without Tachyzoite			Evacuoles with Tachyzoite		Evacuole without Tachyzoite
				0		0			1		0			1		0
				0		0			0		1			0		0
				0		1			0		0			0		0
				0		0			0		0			0		0
				0		0			0		2			0		0
				0		0			0		3			2		0
				0		0			2		1			1		0
				0		0			0		1			0		0
				0		0			0		1			0		1
				0		0								0		0
		RH-CRMPB-3HAfloxed		R1 -R					R2 -R					R3 -R
		72h		Evacuoles with Tachyzoite		Evacuole without Tachyzoite			Evacuoles with Tachyzoite		Evacuole without Tachyzoite			Evacuoles with Tachyzoite		Evacuole without Tachyzoite
				5		0			3		3			0		2
				6		0			3		7			1		1
				5		0			0		3			0		1
				4		0			1		6			0		2
				5		0			1		7			1		4
				2		5			2		7			1		2
				11		3			2		10			4		4
				6		1			6		6			5		0
				5		1			5		4			1		2
				7		1			1		6			2		1
				4		0			0		7			3		1
				6		1			2		2			1		3
				R1 +R					R2 +R					R3 +R
				Evacuoles with Tachyzoite		Evacuole without Tachyzoite			Evacuoles with Tachyzoite		Evacuole without Tachyzoite			Evacuoles with Tachyzoite		Evacuole without Tachyzoite
				0		0			1		0			0		0
				0		0			2		2			1		0
				0		0			0		0			0		0
				1		1			0		0			0		2
				0		1			0		1			0		0
				0		0			0		1			0		0
				0		0			0		1			0		1
				2		1			0		0			0		0
				0		0			0		1			0		0
				0		0			0		0			0		0
				0		1			0		2			1		0
				0		1			0		2			0		2

## Sheet: Fig3C 24hR
		Data for Figure 3C Invasion and 24 h replication assay: Invasion assays were performed as described in the methods sections as biological triplicates.
		For 24 h invasion/replication assay, 5 x 106 of freshly release and filtered tachyzoites were allowed to invade for 20 min. Treatment ± rapamycin was started 72 h before invasion.
		In the +R sample, no intracellular parasites were observed that expressed detectable HA. Relative parasite number within vacuoles was counted for three biological replica.
		Standard deviation between three independent replicates is shown.
			summary						replica
							STD		RH-DiCre			RH-CRMPA-3HAfloxed			RH-CRMPB-3HAfloxed
		parasites/vacuole	RH-DiCre	RH-Mic8extrac.floxed	RH-CRMPA-3HAfloxed	RH-DiCre	RH-CRMPA-3HAfloxed	RH-CRMPB-3HAfloxed	R1	R2	R3	R1	R2	R3	R1	R2	R3
		2	13.0201	1.59393	4.76881	7.30605	1.47569	2.7374	6.94444	10.989	21.1268	1.86916	0	2.91262	2.26629	7.69231	4.34783
		4	14.5892	10.8205	7.80174	5.08802	9.22548	4.73163	16.6667	8.79121	18.3099	4.20561	6.89655	21.3592	6.51558	3.84615	13.0435
		8	31.0334	40.0464	31.8405	1.74457	14.1615	12.1254	30.5556	32.967	29.5775	27.1028	55.1724	37.8641	22.9462	26.9231	45.6522
		16+	41.3573	47.5392	55.589	9.00991	16.6998	16.4837	45.8333	47.2527	30.9859	66.8224	37.931	37.8641	68.272	61.5385	36.9565
			raw data
				+R R1				+R R2				+R R3
					percentage				percentage				percentage
		RH-DiCre	Fields	10				12				12
			2	5	6.94444		2	10	10.989		2	15	21.1268
			4	12	16.6667		4	8	8.79121		4	13	18.3099
			8	22	30.5556		8	30	32.967		8	21	29.5775
			16+	33	45.8333		16+	43	47.2527		16+	22	30.9859
			Parasites/Vacuole	72	100		Parasites/Vacuole	91	100		Parasites/Vacuole	71	100
		RH-CRMPA-3HAfloxed		+R R1				+R R2				+R R3
					percentage				percentage				percentage
			Fields	25				25				25
			2	4	1.86916		2	0	0		2	3	2.91262
			4	9	4.20561		4	2	6.89655		4	22	21.3592
			8	58	27.1028		8	16	55.1724		8	39	37.8641
			16+	143	66.8224		16+	11	37.931		16+	39	37.8641
					0				0				0
				0	0				0				0
			Parasites/Vacuole	214	100		Parasites/Vacuole	29	100		Parasites/Vacuole	103	100
		RH-CRMPB-3HAfloxed		+R R1				+R R2				+R R3
					percentage				percentage				percentage
			Fields	25				25				20
			2	8	2.26629		2	2	7.69231		2	2	4.34783
			4	23	6.51558		4	1	3.84615		4	6	13.0435
			8	81	22.9462		8	7	26.9231		8	21	45.6522
			16+	241	68.272		16+	16	61.5385		16+	17	36.9565
			Parasites/Vacuole	353	100		Parasites/Vacuole	26			Parasites/Vacuole	46	100

## Sheet: Fig3E
		Data for Figure 3E: Parasites were induced 72h post +/- rapamycin induction. Extracellular tag was stained with SNAP-Cell 647-SiR or Janelia Fluor 646 Halo ligand,
		mechanically released, filtered, fixed, permeabilized and labeled for HA and sYFP2. Individual tachyzoites were imaged over the entire z-stack and the raw integrated
		density (sum of all pixel intensities) was recorded using ImageJ. For each parasites an empty region of equal size was selected for background control
		and measured with the same settings. Each parasite measurement is normalized to the mean of all - rapamycin measurements. Statistical analysis: two tailored students t-test.
	summary
		RH-SNAP-CRMPB-3HAfloxed CRMPA-sYFP2										RH-SNAP-CRMPB-3HAfloxed CRMPA-sYFP2											RH-Halo-CRMPA-3HAfloxed CRMPB-sYFP2										RH-Halo-CRMPA-3HAfloxed CRMPB-sYFP2
		"-R"				normalized						"+R"				normalized							"-R"				normalized						"+R"				normalized
		CRMPB HA -R	CRMPAYFP -R	extrac CRMPB -R		CRMPB HA -R	CRMPAYFP -R	extrac CRMPB -R				CRMPB HA +R	CRMPAYFP +R	extrac CRMPB +R		CRMPB HA +R	CRMPAYFP +R	extrac CRMPB +R					CRMPA HA +R	CRMPBYFP +R	extrac CRMPA +R		CRMPA HA +R	CRMPBYFP +R	extrac CRMPA +R				CRMPA HA +R	CRMPBYFP +R	extrac CRMPA +R		CRMPA HA +R	CRMPBYFP +R	extrac CRMPA +R
	mean	98.8224	142.301	96.579		1	1	1			mean	12.8209	69.8742	45.0292		0.129737	0.491032	0.466242				mean	85.1947	126.423	118.11		1	1	1			mean	16.4749	138.421	70.2936		0.19338	1.09491	0.595152
															t-test	4.64892e-09	1.04596e-05	5.04425e-06																		t-test	2.92295e-11	0.228103	2.11214e-06
																																												raw
		"-R"				normalized						"+R"				normalized							"-R"				normalized						"+R"				normalized
	copymean from raw	CRMPB HA -R	CRMPAYFP -R	extrac CRMPB -R		CRMPB HA -R	CRMPAYFP -R	extrac CRMPB -R				CRMPB HA +R	CRMPAYFP +R	extrac CRMPB +R		CRMPB HA +R	CRMPAYFP +R	extrac CRMPB +R				copymean from raw	CRMPA HA +R	CRMPBYFP +R	extrac CRMPA +R		CRMPA HA +R	CRMPBYFP +R	extrac CRMPA +R			copymean from raw	CRMPA HA +R	CRMPBYFP +R	extrac CRMPA +R		CRMPA HA +R	CRMPBYFP +R	extrac CRMPA +R					RH-SNAP-CRMPB-3HAfloxed CRMPA-sYFP2
HA	57.538	57.538	85.706	63.003		0.582237	0.602289	0.652347		HA	13.346	13.346	76.064	52.91		0.13505	0.534531	0.547842				81.038	81.038	131.756	135.077		0.951209	1.04219	1.14365			13.496	13.496	148.419	73.993		0.158414	1.17399	0.626474					"-R"	extracellular
YFP	85.706									YFP	76.064											131.756										148.419													area	mean	rawintden
extrac. CRMPB	63.003									extrac. CRMPB	52.91											135.077										73.993											HA	1	17.28	14.516	69679		HA
HA	138.211	138.211	192.083	143.842		1.39858	1.34984	1.48937		HA	12.19	12.19	77.974	52.999		0.123353	0.547953	0.548763				51.792	51.792	114.429	105.808		0.607925	0.905129	0.895841			11.618	11.618	132.721	68.359		0.13637	1.04982	0.578773				YFP	2	17.28	21.515	103273		YFP
YFP	192.083									YFP	77.974											114.429										132.721											extrac. CRMPB	3	17.28	20.415	97993		extrac. CRMPB
extrac. CRMPB	143.842									extrac. CRMPB	52.999											105.808										68.359										background	HA	4	17.28	2.529	12141	background	HA
HA	65.583	65.583	104.589	77.124		0.663645	0.734987	0.798559		HA	12.981	12.981	60.019	42.427		0.131357	0.421776	0.439299				60.805	60.805	109.762	106.286		0.713718	0.868214	0.899888			16.288	16.288	161.592	80.178		0.191186	1.27819	0.67884				YFP	5	17.28	3.66	17567		YFP
YFP	104.589									YFP	60.019											109.762										161.592											extrac. CRMPB	6	17.28	7.29	34990		extrac. CRMPB
extrac. CRMPB	77.124									extrac. CRMPB	42.427											106.286										80.178											HA	7	29.952	18.625	154961		HA
HA	72.091	72.091	96.435	70.064		0.729501	0.677685	0.725458		HA	11.159	11.159	43.841	28.779		0.11292	0.308087	0.297984				110.867	110.867	200.58	189.513		1.30134	1.58658	1.60454			18.348	18.348	162.302	80.071		0.215366	1.2838	0.677934				YFP	8	29.952	27.343	227492		YFP
YFP	96.435									YFP	43.841											200.58										162.302											extrac. CRMPB	9	29.952	25.266	210214		extrac. CRMPB
extrac. CRMPB	70.064									extrac. CRMPB	28.779											189.513										80.071										background	HA	10	29.952	2.013	16750	background	HA
HA	60.451	60.451	72.382	56.208		0.611714	0.508656	0.58199		HA	9.567	9.567	78.08	46.435		0.0968101	0.548698	0.480798				68.434	68.434	128.345	117.226		0.803266	1.0152	0.992513			15.517	15.517	137.505	70.735		0.182136	1.08766	0.59889				YFP	11	29.952	4.256	35409		YFP
YFP	72.382									YFP	78.08											128.345										137.505											extrac. CRMPB	12	29.952	7.977	66372		extrac. CRMPB
HA	56.208									HA	46.435											117.226										70.735											HA	13	19.267	14.223	76121		HA
YFP	117.39	117.39	192.911	138.456		1.18789	1.35566	1.4336		YFP	13.526	13.526	53.111	34.404		0.136872	0.373231	0.356227				72.355	72.355	132.779	116.801		0.84929	1.05028	0.988915			14.722	14.722	109.446	57.355		0.172804	0.865714	0.485606				YFP	14	19.267	23.618	126401		YFP
extrac. CRMPB	192.911									extrac. CRMPB	53.111											132.779										109.446											extrac. CRMPB	15	19.267	22.447	120136		extrac. CRMPB
HA	138.456									HA	34.404											116.801										57.355										background	HA	16	19.267	1.969	10538	background	HA
YFP	82.125	82.125	119.632	83.216		0.831037	0.8407	0.861637		YFP	15.587	15.587	79.438	54.443		0.157727	0.558241	0.563715				44.348	44.348	106.493	95.862		0.520549	0.842356	0.811631			15.159	15.159	131.961	69.844		0.177934	1.04381	0.591346				YFP	17	19.267	4.075	21812		YFP
extrac. CRMPB	119.632									extrac. CRMPB	79.438											106.493										131.961											extrac. CRMPB	18	19.267	8.037	43012		extrac. CRMPB
HA	83.216									HA	54.443											95.862										69.844											HA	19	20.164	14.819	83002		HA
YFP	63.455	63.455	98.271	67.026		0.642112	0.690588	0.694002		YFP	19.315	19.315	64.997	38.486		0.195452	0.456759	0.398493				33.589	33.589	67.675	52.67		0.394262	0.535307	0.445939			12.854	12.854	120.055	62.542		0.150878	0.949631	0.529522				YFP	20	20.164	21.322	119422		YFP
extrac. CRMPB	98.271									extrac. CRMPB	64.997											67.675										120.055											extrac. CRMPB	21	20.164	20.51	114875		extrac. CRMPB
HA	67.026									HA	38.486											52.67										62.542										background	HA	22	20.164	1.948	10911	background	HA
YFP	70.558	70.558	132.973	92.966		0.713988	0.934452	0.962591		YFP	9.223	9.223	68.923	47.04		0.0933291	0.484348	0.487063				33.19	33.19	71.119	60.637		0.389578	0.562549	0.513393			18.686	18.686	135.789	69.383		0.219333	1.07409	0.587443				YFP	23	20.164	4.104	22987		YFP
extrac. CRMPB	132.973									extrac. CRMPB	68.923											71.119										135.789											extrac. CRMPB	24	20.164	8.001	44811		extrac. CRMPB
HA	92.966									HA	47.04											60.637										69.383											HA	25	20.311	12.542	70763		HA
YFP	109.925	109.925	160.489	113.709		1.11235	1.12782	1.17737		YFP	13.631	13.631	72.304	45.771		0.137934	0.508108	0.473923				34.316	34.316	94.023	75.185		0.402795	0.743719	0.636566			15.954	15.954	122.423	62.395		0.187265	0.968362	0.528278				YFP	26	20.311	16.577	93530		YFP
HA	160.489									HA	72.304											94.023										122.423											extrac. CRMPB	27	20.311	17.857	100752		extrac. CRMPB
YFP	113.709									YFP	45.771											75.185										62.395										background	HA	28	20.311	1.828	10312	background	HA
extrac. CRMPB	81.8	81.8	124.243	82.836		0.827748	0.873103	0.857702		extrac. CRMPB	13.389	13.389	76.419	49.251		0.135486	0.537025	0.509956				44.394	44.394	106.514	95.967		0.521089	0.842522	0.81252			13.854	13.854	111.716	57.548		0.162616	0.88367	0.48724				YFP	29	20.311	3.748	21148		YFP
HA	124.243									HA	76.419											106.514										111.716											extrac. CRMPB	30	20.311	7.895	44544		extrac. CRMPB
YFP	82.836									YFP	49.251											95.967										57.548											HA	31	22.795	20.292	128490		HA
extrac. CRMPB	140.683	140.683	200.891	140.861		1.42359	1.41174	1.45851		extrac. CRMPB	10.88	10.88	72.806	46.141		0.110097	0.511635	0.477754				46.883	46.883	113.671	96.718		0.550304	0.899134	0.818879			20.355	20.355	211.546	105.485		0.238923	1.67332	0.893106				YFP	32	22.795	33.811	214094		YFP
HA	200.891									HA	72.806											113.671										211.546											extrac. CRMPB	33	22.795	29.813	188777		extrac. CRMPB
YFP	140.861									YFP	46.141											96.718										105.485										background	HA	34	22.795	1.753	11100	background	HA
extrac. CRMPB	85.075	85.075	122.14	80.514		0.860888	0.858324	0.83366		extrac. CRMPB	11.878	11.878	84.388	46.293		0.120195	0.593027	0.479328				120.889	120.889	172.854	171.27		1.41897	1.36727	1.45009			12.73	12.73	87.105	44.315		0.149422	0.688998	0.3752				YFP	35	22.795	3.345	21183		YFP
HA	122.14									HA	84.388											172.854										87.105											extrac. CRMPB	36	22.795	7.947	50321		extrac. CRMPB
YFP	80.514									YFP	46.293											171.27										44.315											HA	37	30.784	11.263	96307		HA
extrac. CRMPB	76.354	76.354	128.715	87.721		0.772639	0.904529	0.908283														143.976	143.976	159.023	158.025		1.68996	1.25787	1.33794			15.705	15.705	126.789	65.836		0.184342	1.0029	0.557411				YFP	38	30.784	17.571	150249		YFP
HA	128.715																					159.023										126.789											extrac. CRMPB	39	30.784	17.651	150937		extrac. CRMPB
YFP	87.721																					158.025										65.836										background	HA	40	30.784	1.659	14182	background	HA
HA	106.221	106.221	162.458	99.163		1.07487	1.14165	1.02676														95.989	95.989	131.96	131.626		1.1267	1.0438	1.11443			25.356	25.356	169.778	86.062		0.297624	1.34294	0.728658				YFP	41	30.784	3.581	30617		YFP
YFP	162.458																					131.96										169.778											extrac. CRMPB	42	30.784	7.92	67721		extrac. CRMPB
extrac. CRMPB	99.163																					131.626										86.062											HA	43	13.439	18.541	69212		HA
HA	77.051	77.051	117.231	73.209		0.779692	0.823827	0.758022														100.226	100.226	123.478	125.482		1.17643	0.976707	1.06241			15.975	15.975	146.548	74.413		0.187512	1.15919	0.63003				YFP	44	13.439	29.548	110302		YFP
YFP	117.231																					123.478										146.548											extrac. CRMPB	45	13.439	25.352	94639		extrac. CRMPB
extrac. CRMPB	73.209																					125.482										74.413										background	HA	46	13.439	1.542	5757	background	HA
HA	71.905	71.905	105.198	60.908		0.727619	0.739266	0.630655														45.306	45.306	54.248	51.246		0.531794	0.4291	0.433883			15.084	15.084	120.303	60.064		0.177053	0.951593	0.508542				YFP	47	13.439	3.223	12031		YFP
YFP	105.198																					54.248										120.303											extrac. CRMPB	48	13.439	7.397	27613		extrac. CRMPB
extrac. CRMPB	60.908																					51.246										60.064											HA	49	23.029	12.252	78379		HA
HA	119.482	119.482	179.124	111.652		1.20906	1.25877	1.15607														132.792	132.792	169.803	185.807		1.55869	1.34314	1.57317			20.996	20.996	149.942	75.946		0.246447	1.18604	0.643009				YFP	50	23.029	23.843	152523		YFP
YFP	179.124																					169.803										149.942											extrac. CRMPB	51	23.029	21.422	137037		extrac. CRMPB
extrac. CRMPB	111.652																					185.807										75.946										background	HA	52	23.029	1.223	7821	background	HA
HA	54.354	54.354	116.819	75.238		0.550017	0.820932	0.779031														61.681	61.681	83.324	86.115		0.724	0.65909	0.729107			15.865	15.865	117.209	60.726		0.186221	0.927119	0.514147				YFP	53	23.029	3.056	19550		YFP
YFP	116.819																					83.324										117.209											extrac. CRMPB	54	23.029	6.889	44071		extrac. CRMPB
HA	75.238																					86.115										60.726											HA	55	29.549	14.756	121115		HA
YFP	136.048	136.048	156.31	111.701		1.37669	1.09845	1.15658														62.026	62.026	97.714	92.236		0.72805	0.772914	0.780931			20.937	20.937	165.273	80.622		0.245755	1.3073	0.682599				YFP	56	29.549	22.8	187140		YFP
extrac. CRMPB	156.31																					97.714										165.273											extrac. CRMPB	57	29.549	20.887	171437		extrac. CRMPB
HA	111.701																					92.236										80.622										background	HA	58	29.549	1.363	11190	background	HA
YFP	99.94	99.94	148.415	100.248		1.01131	1.04297	1.03799														114.13	114.13	169.323	159.982		1.33964	1.33934	1.35451														YFP	59	29.549	3.247	26651		YFP
extrac. CRMPB	148.415																					169.323																					extrac. CRMPB	60	29.549	7.033	57728		extrac. CRMPB
HA	100.248																					159.982																					HA	61	29.084	11.597	93694		HA
YFP	75.352	75.352	119.535	81.135		0.7625	0.840018	0.84009														102.088	102.088	113.664	114.235		1.19829	0.899078	0.967189														YFP	62	29.084	18.861	152377		YFP
extrac. CRMPB	119.535																					113.664																					extrac. CRMPB	63	29.084	17.306	139818		extrac. CRMPB
HA	81.135																					114.235																				background	HA	64	29.084	1.472	11894	background	HA
YFP	69.596	69.596	99.616	65.714		0.704254	0.70004	0.680417														168.461	168.461	193.567	189.028		1.97736	1.53111	1.60044														YFP	65	29.084	3.482	28134		YFP
extrac. CRMPB	99.616																					193.567																					extrac. CRMPB	66	29.084	7.053	56982		extrac. CRMPB
HA	65.714																					189.028																					HA	67	16.524	32.21	147842		HA
YFP	169.739	169.739	224.188	146.964		1.71762	1.57545	1.5217														113.951	113.951	139.047	133.874		1.33754	1.09986	1.13347														YFP	68	16.524	47.174	216530		YFP
HA	224.188																					139.047																					extrac. CRMPB	69	16.524	37.803	173518		extrac. CRMPB
YFP	146.964																					133.874																				background	HA	70	16.524	1.56	7159	background	HA
extrac. CRMPB	236.336	236.336	310.496	208.243		2.39152	2.18197	2.15619														101.609	101.609	137.744	128.68		1.19267	1.08955	1.08949														YFP	71	16.524	3.407	15639		YFP
HA	310.496																					137.744																					extrac. CRMPB	72	16.524	7.115	32657		extrac. CRMPB
YFP	208.243																					128.68																					HA	73	13.684	23.713	90134		HA
extrac. CRMPB	145.164	145.164	152.487	100.198		1.46894	1.07158	1.03747														110.428	110.428	166.025	138.978		1.29618	1.31325	1.17668														YFP	74	13.684	35.205	133816		YFP
HA	152.487																					166.025																					extrac. CRMPB	75	13.684	27.667	105163		extrac. CRMPB
YFP	100.198																					138.978																				background	HA	76	13.684	1.331	5059	background	HA
extrac. CRMPB	113.621	113.621	170.324	112.581		1.14975	1.19693	1.16569														114.326	114.326	126.483	121.752		1.34194	1.00048	1.03083														YFP	77	13.684	3.072	11676		YFP
HA	170.324																					126.483																					extrac. CRMPB	78	13.684	6.485	24649		extrac. CRMPB
YFP	112.581																					121.752																					HA	79	20.531	14.821	84524
extrac. CRMPB	70.978	70.978	90.754	59.711		0.718238	0.637763	0.618261														93.282	93.282	100.073	90.292		1.09493	0.791574	0.764472														YFP	80	20.531	25.786	147056
HA	90.754																					100.073																					extrac. CRMPB	81	20.531	22.299	127173
YFP	59.711																					90.292																				background	HA	82	20.531	1.433	8170
																						104.498	104.498	186.051	136.894		1.22658	1.47166	1.15904														YFP	83	20.531	3.216	18341
																						186.051																					extrac. CRMPB	84	20.531	6.918	39452
																						136.894																					HA	85	33.818	12.361	116115
																						88.172	88.172	91.157	80.036		1.03495	0.721049	0.677638														YFP	86	33.818	19.414	182372
																						91.157																					extrac. CRMPB	87	33.818	16.313	153244
																						80.036																				background	HA	88	33.818	1.053	9894
																																											YFP	89	33.818	2.12	19914
																																											extrac. CRMPB	90	33.818	5.757	54081
																																											HA	91	23.825	12.765	84478
																																											YFP	92	23.825	19.939	131954
																																											extrac. CRMPB	93	23.825	17.105	113200
																																										background	HA	94	23.825	1.122	7427
																																											YFP	95	23.825	2.225	14723
																																											extrac. CRMPB	96	23.825	6.043	39991
																																											HA	97	34.114	8.787	83265
																																											YFP	98	34.114	13.524	128156
																																											extrac. CRMPB	99	34.114	12.157	115199
																																										background	HA	100	34.114	1.199	11360
																																											YFP	101	34.114	2.423	22958
																																											extrac. CRMPB	102	34.114	5.729	54291
																																											HA	103	39.726	12.067	133164
																																											YFP	104	39.726	18.842	207917
																																											extrac. CRMPB	105	39.726	16.12	177880
																																										background	HA	106	39.726	1.24	13682
																																											YFP	107	39.726	2.609	28793
																																											extrac. CRMPB	108	39.726	6.002	66228
																																											HA	109	39.726	6.454	71222
																																											YFP	110	39.726	13.442	148335
																																											extrac. CRMPB	111	39.726	12.13	133857
																																										background	HA	112	39.726	1.529	16868
																																											YFP	113	39.726	2.856	31516
																																											extrac. CRMPB	114	39.726	5.312	58619
																																											HA	1	15.055	34.919	146030
																																											YFP	2	15.055	41.27	172590
																																											extrac. CRMPB	3	15.055	34.652	144913
																																										background	HA	4	15.055	2.387	9982
																																											YFP	5	15.055	3.893	16280
																																											extrac. CRMPB	6	15.055	7.942	33212
																																											HA	7	15.696	25.371	110619
																																											YFP	8	15.696	38.056	165923
																																											extrac. CRMPB	9	15.696	30.781	134205
																																										background	HA	10	15.696	2.449	10679
																																											YFP	11	15.696	4.016	17508
																																											extrac. CRMPB	12	15.696	7.788	33957
																																											HA	13	13.093	23.189	84338
																																											YFP	14	13.093	37.022	134650
																																											extrac. CRMPB	15	13.093	29.857	108590
																																										background	HA	16	13.093	2.471	8986
																																											YFP	17	13.093	4.156	15115
																																											extrac. CRMPB	18	13.093	7.549	27455
																																											HA	19	12.431	22.532	77804
																																											YFP	20	12.431	32.851	113435
																																											extrac. CRMPB	21	12.431	26.354	91000
																																										background	HA	22	12.431	2.377	8208
																																											YFP	23	12.431	4.002	13819
																																											extrac. CRMPB	24	12.431	7.323	25286
																																											HA	25	13.172	48.655	178028
																																											YFP	26	13.172	65.109	238235
																																											extrac. CRMPB	27	13.172	47.799	174896
																																										background	HA	28	13.172	2.265	8289
																																											YFP	29	13.172	3.839	14047
																																											extrac. CRMPB	30	13.172	7.634	27932
																																											HA	31	16.679	53.347	247156
																																											YFP	32	16.679	70.861	328301
																																											extrac. CRMPB	33	16.679	52.537	243403
																																										background	HA	34	16.679	2.335	10820
																																											YFP	35	16.679	3.843	17805
																																											extrac. CRMPB	36	16.679	7.589	35160
																																											HA	37	9.666	56.22	150952
																																											YFP	38	9.666	60.571	162633
																																											extrac. CRMPB	39	9.666	44.382	119166
																																										background	HA	40	9.666	2.156	5788
																																											YFP	41	9.666	3.779	10146
																																											extrac. CRMPB	42	9.666	7.064	18968
																																											HA	43	13.345	32.701	121221
																																											YFP	44	13.345	49.6	183867
																																											extrac. CRMPB	45	13.345	36.75	136231
																																										background	HA	46	13.345	2.05	7600
																																											YFP	47	13.345	3.653	13543
																																											extrac. CRMPB	48	13.345	6.38	23650
																																											HA	49	10.645	26.179	77410
																																											YFP	50	10.645	34.307	101446
																																											extrac. CRMPB	51	10.645	26.967	79742
																																										background	HA	52	10.645	2.175	6432
																																											YFP	53	10.645	3.616	10692
																																											extrac. CRMPB	54	10.645	6.774	20031
[truncated: 16 more columns]

## Sheet: Fig5B
		Data for Figure 5 B: Colocalization was analyzed by determining Pearson R values of individual vacuoles of deconvolved z-stacks.
		Analysis was performed with color2 plugin in ImageJ. Each value represents one vacuole in all z-planes.
		In all data points except CRMPB colocalization analysis was performed with CRMPB-3xHA stained with Atto488. Mic15, TSP1, TGGT1_285500
		and TGGT1_247000 were labeled pre-fixation with Janelia646 via SNAP tag, CRMPA-sYFP2 was stained with a-GFP Atto594 and Mic2, with
		Mic8 and Ama1 were labeled with respective antibodies and stained with Star635p. Data points for CRMPB are comparison
		of CRMPA-3xHA stained with Alexa488 with CRMPB-sYFP2 labeled with a-GFP Atto594.
		Mic15	TSP1	CRMPA	CRMPB	285500	247000	Mic2	Mic8	Ama1
		Pearson R	Pearson R	Pearson R	Pearson R	Pearson R	Pearson R	Pearson R	Pearson R	Pearson R
		0.62	0.72	0.79	0.84	0.39	0.59	0.59	0.54	0.37
		0.66	0.74	0.82	0.81	0.31	0.59	0.59	0.55	0.31
		0.68	0.74	0.81	0.87	0.43	0.65	0.47	0.4	0.27
		0.67	0.65	0.77	0.86	0.42	0.66	0.55	0.59	0.43
		0.67	0.65	0.82	0.82	0.48	0.59	0.58	0.47	0.4
		0.73	0.66	0.77	0.8	0.41	0.57	0.59	0.58	0.35
		0.69	0.75	0.78	0.79	0.4	0.48	0.55	0.66	0.16
		0.71	0.7	0.76	0.83	0.39	0.57	0.52	0.46	0.37
		0.63	0.55	0.78	0.82	0.38	0.61	0.41	0.43	0.2
		0.67	0.6	0.77	0.81	0.36	0.54	0.52	0.55	0.43
		Mic15	TSP1	Kringle	GCC2	285500	247000	Mic2	Mic8	Ama1
	Average	0.673	0.676	0.787	0.825	0.397	0.585	0.537	0.523	0.329
	STD	0.0330151	0.0661984	0.0221359	0.0254951	0.0447338	0.0516935	0.0594512	0.0808359	0.0932678

## Sheet: Fig5D
		Data for figure 5D: Quantification of Stat6 phosphorylation by Rop16 was measured 72h post induction with rapamycin. Data of biological triplicates is shown. For each replica,
		16 fields were imaged with 20x magnification. For - rapamycin samples, 1 or 2 fields of Stat6 signal was counted, for + rapamycin, stat6 phosphorylation was counted in all fields.
		Nuclei were counted for 1 or 2 fields and value for 16 fields was calculated. Parasites (Sag1 signal) were automatically counted using ImageJ
		(using autothreshold: Otsu dark; Particle analyzer size=5-150). Counted values are indicated in bold in the raw data.
		summary								raw data
										R1							R2							R3
			"+R"	"-R"	Relative	Average	Normalized	t-test				16 fields	1 field	Stat6 positive nuclei				16 fields	1 field	Stat6 positive nuclei						16 fields	1 field	Stat6 positive nuclei
		DiCre R1	19.6575	13.5766	144.789	114.718	126.213			DiCre +R	Stat6	1171		19.6575			DiCre +R	Stat6	832	52	15.6627			DiCre +R	Stat6	928	58	11.9835
		DiCre R2	15.6627	13.1696	118.93		103.672				Dapi	5957						Dapi	5312	332					Dapi	7744	484
		DiCre R3	11.9835	14.8984	80.4345		70.115				Sag1	3037						Sag1	3632						Sag1	2081
		CRMPA 396 R1	0.418814	14.3921	2.91004	1.89892	2.53669	0.00380966
		CRMPA 396 R2	0.227043	27.1405	0.836547		0.72922
		CRMPA 396 R3	0.502172	25.75	1.95018		1.69998			DiCre -R	Stat6	744	93	13.5766			DiCre -R	Stat6	944	59	13.1696			DiCre -R	Stat6	1056	66	14.8984
		CRMPB 416 R1	0.454309	14.1994	3.1995	3.2721	2.78901	0.00398593			Dapi	5480	685					Dapi	7168	448					Dapi	7088	443
		CRMPB 416 R2	0.47619	21.8563	2.17873		1.89921				Sag1	3681						Sag1	2912						Sag1	2990
		CRMPB 416 R3	0.61747	13.913	4.43806		3.86867
		Mic15 508 R1	0.708763	7.83069	9.05109	8.97252	7.88987	0.00482111
		Mic15 508 R1 R2	0.663717	8.15678	8.137		7.09304			CRMPA +R 396	Stat6	26		0.418814			CRMPA +R 396	Stat6	18		0.227043			CRMPA +R 396	Stat6	37		0.502172
		Mic15 508 R1 R3	0.875247	8.99582	9.72948		8.48122				Dapi	6208	327					Dapi	7928	502					Dapi	7368	359
		TSP1 497 R1	0.972053	14.2212	6.83523	5.60419	5.95829	0.00431234			Sag1	1873						Sag1	1592						Sag1	2090
		TSP1 497 R2	0.793919	19.8198	4.00568		3.49176				Dapi field 2		449					Dapi field 2		489					Dapi field 2		562
		TSP1 497 R3	0.961538	16.1017	5.97166		5.20551
										CRMPA -R 396	Stat6	928	58	14.3921			CRMPA -R 396	Stat6	1344	84	27.1405			CRMPA -R 396	Stat6	1648	103	25.75
											Dapi	6448	403					Dapi	4952	294					Dapi	6400	400
											Sag1	4557						Sag1	5643						Sag1	5351
																		Dapi field 2		325
													12 fields
										CRMPB +R 416	Stat6	35		0.454309			CRMPB +R 416	Stat6	28		0.47619			CRMPB +R 416	Stat6	41		0.61747
											Dapi	7704	515					Dapi	5880	315					Dapi	6640	442
											Sag1	1412						Sag1	1558						Sag1	1670
											Dapi field 2		448					Dapi field 2		420					Dapi field 2		388
										CRMPB -R 416	Stat6	752	47	14.1994			CRMPB -R 416	Stat6	1168	73	21.8563			CRMPB -R 416	Stat6	1024	64	13.913
											Dapi	5296	331					Dapi	5344	334					Dapi	7360	460
											Sag1	3170						Sag1	5617						Sag1	4350
										TSP1 +R	Stat6	64		0.972053			TSP1 +R	Stat6	47		0.793919			TSP1 +R	Stat6	66		0.961538
											Dapi	6584	330					Dapi	5920	338					Dapi	6864	433
											Sag1	1248						Sag1	1671						Sag1	2136
											Dapi field 2		493					Dapi field 2		402					Dapi field 2		425
										TSP1 -R	Stat6	1008	63	14.2212			TSP1 -R	Stat6	1408	88	19.8198			TSP1 -R	Stat6	912	57	16.1017
											Dapi	7088	443					Dapi	7104	444					Dapi	5664	354
											Sag1	4304						Sag1	7782						Sag1	5267
										Mic15 +R	Stat6	66		0.708763			Mic15 +R	Stat6	60		0.663717			Mic15 +R	Stat6	71		0.875247
											Dapi	9312	582					Dapi	9040	565					Dapi	8112	507
											Sag1	2566						Sag1	532						Sag1	902
											Dapi field 2							Dapi field 2							Dapi field 2
										Mic15 -R	Stat6	592	37	7.83069			Mic15 -R	Stat6	616	77	8.15678			Mic15 -R	Stat6	688	43	8.99582
											Dapi	7560	504				595 R1	Dapi	7552	944					Dapi	7648	478
											Sag1	925						Sag1	1049						Sag1	1605
											Dapi field 2		441

## Sheet: Fig5H
		Data for Figure 5H Invasion: Invasion assays were performed as described in the methods sections as biological triplicates.
		Fixed and stained invasion assays were counted manually for intracellular and extracellular parasites. Each series represent one image with 20x magnification.
		Standard deviation between three independent replicates (2 for DiCre and Mic8) is shown. Statistical analysis: two-tailed student’s t-test.
		summary								normalized values
			R1	R2	R3	mean	standart deviation							mean	standart deviation	t-test
		RH-DiCre	87.3416	82.4988		84.9202	2.42138			RH-DiCre	102.851	97.1486		100	2.85136
		RH-Mic8extrac.floxed	0.709025	0.15973		0.434377	0.274647			RH-Mic8extrac.floxed	0.834931	0.188094		0.511512	0.323418	0.000830936
		RH-Mic15-3HAfloxed	13.3395	5.82429	8.20213	9.12198	3.75761			RH-Mic15-3HAfloxed	15.7083	6.85854	9.65864	10.7418	4.42487	0.000194905
		RH-TSP1-3HAfloxed	9.72948	2.71125	12.9472	8.46264	4.27375			RH-TSP1-3HAfloxed	11.4572	3.1927	15.2463	9.96541	5.03266	0.000387501
		raw data
					R1							R2							R3
					72h							72h							72h
				inside	outside	total					inside	outside	total					inside	outside	total
		DiCre -R	series 2	59	54	113			DiCre -R	series 2	140	108	248			DiCre -R	series 2	0
			series 3	66	38	104				series 3	124	109	233				series 3	0
				57	44	101					90	106	196					0
			series 5	53	44	97				series 5	0						series 5	0
			series 6	0						series 6	0						series 6	0
			series 7	0						series 7	0						series 7	0
			sum	235	180	415				sum	354	323	677				sum	0	0	0
						0.566265							0.522895
					R1							R2							R3
					72h							72h							72h
				inside	outside	total					inside	outside	total					inside	outside	total
		DiCre +R	series 1	34	45	79			DiCre +R	series 1	26	35	61			DiCre +R	series 2	0
			series 2	64	61	125				series 2	22	52	74				series 3	0
			series 3	39	34	73				series 3	44	53	97					0
			series 4							series 4	52	43	95				series 5	0
			series 5							series 5	41	21	62				series 6	0
			series 6							series 6	32	36	68				series 7	0
			sum	137	140	277				sum	217	240	457				sum	0	0	0
						0.494585							0.474836
					R1							R2							R3
					72h							72h							72h
				inside	outside	total					inside	outside	total					inside	outside	total
		Mic8extc. -R 337	series 2	49	50	99			Mic8extc. -R 337	series 2	115	79	194			Mic8extc. -R 337	series 2	0
			series 3	42	85	127				series 3	143	64	207				series 3	0
				33	65	98					0							0
			series 5	51	63	114				series 5	0						series 5	0
			series 6	0						series 6	0						series 6	0
			series 7	0						series 7	0						series 7	0
			sum	175	263	438				sum	258	143	401				sum	0	0	0
					R1							R2							R3
					72h							72h							72h
				inside	outside	total					inside	outside	total					inside	outside	total
		Mic8extc. +R 337	series 2	0	62	62			Mic8extc. +R 337	series 2	1	54	55			Mic8extc. +R 337	series 2	0
			series 3	0	41	41				series 3	0	90	90				series 3	0
				0	31	31					0	54	54					0
			series 5	0	60	60				series 5	0	57	57				series 5	0
			series 6	1	61	62				series 6	0	42	42				series 6	0
			series 7	0	39	39				series 7	0	50	50				series 7	0
				0	58	58
			sum	1	352	353				sum	1	347	348				sum	0	0	0
					R1							R2							R3
					72h							72h							72h
				inside	outside	total					inside	outside	total					inside	outside	total
		Mi15 -R 594							Mi15 -R 594							Mi15 -R 594
			series 2	88	155	243				series 2	68	84	152				series 2	79	108	187
			series 3	65	124	189				series 3	59	74	133				series 3	103	124	227
				0							66	73	139					0
			series 5	0						series 5	0						series 5	0
			series 6	0						series 6	0						series 6	0
			series 7	0						series 7	0						series 7	0
			sum	153	279	432				sum	193	231	424				sum	182	232	414
					R1							R2							R3
					72h							72h							72h
				inside	outside	total					inside	outside	total					inside	outside	total
		Mi15 +R 594							Mi15 +R 594							Mi15 +R 594
			series 2	1	59	60				series 2	4	84	88				series 2	5	122	127
			series 3	3	76	79				series 3	0						series 3	5	124	129
				6	56	62					5	83	88					5	155	160
			series 5	4	47	51				series 5	4	82	86				series 5	0
			series 6	3	54	57				series 6	5	66	71				series 6	0
			series 7	1	71	72				series 7	2	96	98				series 7	0
			sum	18	363	381				sum	20	411	431				sum	15	401	416
					R1							R2							R3
					72h							72h							72h
				inside	outside	total					inside	outside	total					inside	outside	total
		TSP1 -R 497							TSP1 -R 497							TSP1 -R 497
				196	125	321					219	106	325					115	124	239
				69	38	107					153	82	235					167	124	291
				0							0							0
				0							0							0
				0							0							0
				0							0							0
			sum	265	163	428				sum	372	188	560				sum	282	248	530
					R1							R2							R3
					72h							72h							72h
				inside	outside	total					inside	outside	total					inside	outside	total
		TSP1 +R497							TSP1 +R497							TSP1 +R497
				12	154	166					13	142	155					9	69	78
				7	88	95					3	129	132					7	79	86
				4	96	100					4	97	101					5	90	95
				7	130	137					5	98	103					4	96	100
				0							0							6	85	91
				0							0							0
			total	30	468	498				total	25	466	491				sum	31	419	450

[truncated: 2 more sheets: FigS3A, FigS5A]
