# Supplementary material for: A central CRMP complex essential for invasion in Toxoplasma gondii
Source: PLoS Biol. 2023 Jan 5;21(1):e3001937. doi: 10.1371/journal.pbio.3001937 (PMC9815656; doi:10.1371/journal.pbio.3001937)
Supplement: S1 Table — (TXT) [file pbio.3001937.s006.txt]

Sequence data and alignment with PRANK algorythm 
for full length CRMP phylogenetic tree of Figure 1A.

>CRMPB_TGGT1_292020 [Toxoplasma gondii GT1] EPR59691.1
MSSLASDANNSSSAADIVHDFCTKICDPVSVSSFAEVGGSPRSSDASSRPLGKALRKSRL
VGFFLVPVFVVFFVLSSDATSSTRGVGVLSARADREEKSSVSSSSRASSSPGASALLVQT
TYAENPYRDTKAAGYTGRSSRRSARARRRRAADGGEGKGFLGDMLNKSMLETRSRSTAAD
PYQQFTSCGSGMFVSTEVGEDGGVEKTAKVDESMNCWNVCAFVEDLVYDQCSSTPSPTEC
ITRALKSHSLVPDGYKGNCRYSSPQDVSPTFWDAEPDSEFCLDKGMNAWLKSDSWDDFVS
KKPPGCIYPKQDPSIPASTPTAYVNDATSGLGEALASLVPVEYYVVVRDAEEAMNNPIEY
GAYVASSIVPREYWDKVSSDAKDGWHVARAFSVPDKPAEFAALTTAADGSSTSANICLYA
AVETANHSDGTSKTFVNYGMIAQTETCEGKIGVLPVADIRGSGILDSSAQEISRKTGFNL
CVARRWVTRHLSENGIKSTAQVPMFQVALDAPCASFVSAYAYTDEVPSHWGQWEQYFVAK
TYPLTRGIYGIPDAARCPWSYAVQYGLKCYTSIEYDFYMYLGSFAEGQIACRRLVSNIQV
PSDFSRLAVMQTDDDEKIMTFLSEPGTFTWVGLFQGSQALVPVKTGFMDSGRVSEQTCPA
EVLATGQFSHRNSEIEEKCLQAGANISTPGWKTTWGGLDGNSEIAPWDIKWCSGHPQTER
NNRYVDCAGLRVNDNMESCIESAPCDEANPVFCTYPVDYGPYLETTTPQGQSSTGPRLPP
YIGCLLRKTCVIQFTLTRPDTSSDTTLPGAHGTIWGVPSEGGFLAVKANCMAVNGPMIGP
YRVTSTVNLASLAAFRSARPGLYELCYCNTNSPAVSVVTTGATPDTQCMHQSSFNQLIAS
LGLTKYNENVGFSQAVQLPTASATVSTKSVLALVGRDSWGGVPTVYCGWQSTGRSCPFDV
RVTSNGSWKLRPFTTKLTFYPVDSSVLVTDLCTSEESPAIVVSVTIQSGDTGSAILDAEN
ATSLFYSVCEGKKFLGYVVLKEIGNAVEAKISLENVVLSDQTNVNADDVTLILRGEFTDA
LLLRSKVVAVSVESATDSDCSTLTLASLPESSVTIVPFPTLSSGTGDLVELHFKAGPSAK
KLCWMETIAMGADRDSRTFSTYLVTFPRASTVRELSVEDSRCFGPSDHPCRFRVTPEPVP
SEENPINASPYLPSTFRVYVMKDGCPSSAEDSVLDEIDNSSGADPVAANAKGILLELEWE
SESAMQAVLQPQYFPWLQAIGSANLCWVYTRGNAETECPIGSTSCGDTFGKMYAVGPTSD
VQANVVVCLPGAPEPCLTTVEGVNLNLYERITDRMAALDTCGSDTGIGLLTPWGHYAGLI
GSSLSALEDGVLRSRSGPSHPSSVSQPSPSFALLGQGLSQTKASFHGSDGRSRGSKSLMW
SFATDNDLTDPSSGNTPSNATSLVFQIPFASEGGSLELCFRTGESDSDDLTRFTEPVGHV
VYGWRLHGATLAVEATTNPNAVFYRVTVVSGIDAAGALSSTVVYLKPVKGYPEGTTVPCD
YDLDTSGDVAHQVQGPVVSSDVDDVTWDDDLGGTSSRGSSASFKIPLLHYQGMAVCWSQL
VEASPAQGSHSQSPFSVRSATLVGYFAGPSLPVLAENSDVAVACALAKTTCEIAVGPGRA
AVDYTGGLAITPAFLDVRVTVVLDAELLAAPCPDPSDPGYENAIRATSQTRLVLPSDVLT
PERQTFLVDSNARELLKTNGKAGICYRVDNCATESDAPTSDCTKFLGLALWVGPTAETPD
KVTICKAQQRDCLLRIDGSNMDVVDYSAPRAAYAATCGEPGQYVTATLVQTSSTPSQETL
DSDLVSNEHASWAAFAFAIQPASLWRLCWNPFDAATMQDEPAEDRFVVNRGFLVFPATPE
VESERVELDSSSQTMLRLVISAMVTEAALEKVSRPDTPVTEHYVYVSPVLSHANGVAEDV
VCADADEETKVQWTSVDAKTPTAFGNEDSNDAATASRIHYSITAISVEQQVCWRSVYRAE
DGTVVHEERIYLSKVPAVLTPELDTSVANQVSPLLTFCSLGTEEMCLVTLKPRASSDSTP
ATFPPGGELYVVHEGDCPSERADPKLVNAAGDGVPTTDTTVVRLHVVTFDTTRVALGFPE
DDRTWMSARKAAALCFVFGENQCPASGACVERIGMIYWRGPRVFEDTQLRVLCNDPQGCD
ISVTGLNLNTYDLSYSRVAALDSCGEPGGLGRLDIVRYPAGYTQDSPVEPLDDYFTSDDS
FGQGSFAINNMGRGVLTCGASEAVSVTTASWGPADLQNSKVACDPVDVLEHVAAHCEGKA
ICVVYPHTPRDDETVRSYIGLKQEEFLRLSDPCPGTANEDLRLVGTHTCVAGTRSVTPEV
AMVETTSRVAAGGANYSNPSTDAMDMVVKLPPDIAKVYELCWNPDPVITLQPARYNVKVG
VAQIVPVAGLVDLISTVFERIDDANVEVVLRGILAEEVAVNTSIYLKQIPDEGAISCSND
DQENAIGKATFMSYESGDAGTTVIRYRIAAVDSEKAVCWRWTSQDFAAGGGGVQSILIGT
LPGTVNPVSRAWGEMMCSLPGGTDCSIEFEPDSLLGTYPTEEEPGSGAVTGFTDYAQFAN
LHSHLRKGTKIGLIAGRESCPEDPQDLAYQRFTQTGIAEGDISDSEVQETTIGLPISGGK
PSSLVSTMSVGLLHWLAVHKDAIVCWVNADECKTTKTPRFATCTATVGTLSWKGPIPTEW
SVTAVDLVCRTGGRCRLKIPGRNMFKLDLSESPVAIVRTCGGDEGPGIAKLQQTPVLYPS
QQADDGVQSGSLLQTTMSLSSNQRRAVRQLRRSCKMGSEDHADRCDTRLATGNTAMGFAA
GSRRHPSFMEVLLGSRKAPSSSVDDSIEVVTTIKTGGEYAICWNPSALSTNLSDFTVNIG
RVFSYGLEQIDALCYSGSYCELNFTYIGSSNPTLFVGVKAVDCSDPDLTTELGSGGVFKT
TGRNTLSLSEPIPRRPQSSRVSYKLCWCDMNEVQECVGTSYSAPVGTLTVQFIEEKAVAC
QEAVGACSISFDASDFQGDSSGTIFLTQYSGTNADCMQPKKYVPHVSAIFGNIVVQVDQA
TLAATLGQHAAEQGSFAICRQMTAAIDEYTGSSNAVPEADENQVESAEPEQNAEGETPEQ
GAEEAGGNAAEPGAESGTQEGAVTPGVEPDGGEPVAPEVDSGGGESVAPGVDSGGGDSVA
PGVDSGGGDSVAPGVDSGSGVAGTASEGVDEQSDLTTSQPEDLEAKSQTALGMVQLDDTG
SDTSLQVTSSPALLGVLQFAGPASTEYQDETQVAVLGMATRIAVVTQGFDRFIDTDITAD
SSDIPTGVAHVRLVPAGGCGHDNGSNSVVLSLSQVIQKESDLPEKAIYSQEEILQINTGA
IRKLDVCWCDLGTACKKDTDFTIPVLSVGLVAPEQDLVVKCPCGSKCPFEFQGVSEAPQH
GVEPDYFVKNDGCSGAPAELPDQGHLVTVVSSVIAAEHSDDAVADVDRSPAGELETLNKQ
IQAFRAEVDRTSVFATGTTEGSREYAICYCAFRTGGCANDALIRIGTLTVYDVWRDKMSA
VVADDVTIRPPSPPFSGIQGTLYAQAGAVTLPVSTLPDKAYQIDLSTLEGRRTPASVVDV
RYCESEVTQSCDDEGAPRIDLTQIELKGPVSLSFEDECRLGFRCTIVTEVFNPTEEEKLA
ALASCGSSSEHDYGLSSGVRTAEDNPAKAVEVTFEWEKTLPDVGRSELDFCWCKKTNQVD
CSAVDQYTLKVGTLYITGLAAGQEATCHVGSVCVAHLKGYRLVEEVVNVRVVAGECGTAG
SEISGLPNGGIFVPEQVAESSAEVSLIEPFFGLAVETAAICQCPMPTQACESEADYAWEA
GRYIFSGPSERVVINALSGQGVEVEIPWRGEQDTASDFFILTRDTMCSGTTSGLIDGVVD
NGLGHLEDGEVAWEEFAYHGGIYSVCYCRRSTPLATGSANPFSGGSASASQHLCGTVAEY
RVSVALVLLSGPVTSNAIFSCFGGLACHVDISVAGVDSLESQEFLDSAALQVSTESCGAD
VIMEAMLSDSEESSDTLDDSSSDAQMKTFNQRFGFPNVVTVSAGYYVACWKPATSSPALL
LGDFVVKGPVADKTPLESSSGEDIDVAVTYVGLESSDEAKAMRIQIAPIPEGRENDAFDC
ASLNLSEAQPYLRYTNLNRAPDTVESVSVQFSRIVWKAVSILIDNQSPNVLPGSYFAICF
CNGNRGDCSVSENYFFQTNKWAVGGLSQRTLDEPLPVGRTITLTLPGKRLPLHNHLMLLP
SLDRSTFAERHCGDAGGAGDGRIISATRLAHVTDWVAFKEVTITSASRTILMCWCGGDNC
QTGDKFRTFVGSLSVEFPKFEATSAVIGGTFTVTLRGSVLRAQDAITVVDQSKQCGEEGT
DEMDASAVEVPVGLEVTDLIQLRQARVVHADSTADSTSLSVADTSTPLVWQSWPIKTKPS
VSGRLRVCYCSSEGGVCTGASRFSVWVGNVQVKGPSTGEVEIVTVDGEAKVETSGVSLAL
TDKLRIFAKSLAASDTVRDRRELCESGITAESTTVVADYVSPDGRTETFPVDLEPGFRYV
LCWSGGTGASTQSARANPAVTRAAPTVNLPSLYRANSGSNASTVQLAEEATAALNMLQQA
ASTGSATSALAPHAETETPTETWSYLDAITPTGFSTGLEFRLVQNFESEVLYIPGSPNVS
HSYVAYVGQKDLQADCEEIKQNPLITMETMIHIQDDSVSFSVGRISEAGLYPVCVCDSTA
NECYDVGTAHVDKTYWKTVAELVYDNRFFMLPCVTRGIQASAADGQSWSEDRVWLPDGMG
AWSFVLTTTDSDSKPAPVLKRTPATGSKAATWVNFYEKGLRSTVACATGSGQRIFFLGPG
VVYMMDPVPGLTPDLSTATGQMFTHSVLKPVDFSVREPYIFFSDYETQVITSINIENPSL
THAFFPTDPVMLFSAGVNVMDTDENFMALCVADTFNHIVGRLNISFDTMNKPQSQVTGTP
WTAYFGTPKTAQNGINGFSYPFALTSYSPQSTSEAELMSLLLVTELVSDRLVFLDLSNNG
LTFYKQISLSERHLISGLQSVDKTVMLISRAWPPTSKSGGMDAYVSLLNLEDVGGDLYFT
YPDFRSKLQSGLFYSFEPLITGSVIQSFKEVSGSDLAKMGLTLNSATGVISGTVSHTGPF
TIAVAGGDLLETFTWTISGEAGCRSGEYFDSTNNACELCPVGTFRDQEANLQKCHDIKPY
STTLSPGSTHLAQCRCFPGFEIGNLGDCHPCGAGTYKSSISDTKCTGRCPGNMHSYIQGA
ENEEDLLCMCDAGYYEDGGGCTPCQQGYYCPGEHSPPEPCPENHTTKGGASKSISDCVCV
AGYTKQGDACVECDRLSYKGTTGNDACTGCPQPAAKGDRDALIASTKLDEAQFTTKPGAK
KVSDCMLCASGFFYDVSNGGCTPCRKNYYCPGTDQEPRACVENATTLRGGAESTFDCKCP
KGYGGSVARNPLDKAIVCVACPKNTFQHLDGVMTDCLPCPPFTMTKSTKSASFSACVARP
GFYLSSRLSDMSRSLAESRSDDGTVGDDVDLDDNALSGTTNSGWTTSSSNSERVRKAEVQ
YENMSDEELLDLPRLCQRGTGLIDILLPEVKMQKYTNSFEQCIIACARNVYCTSLTFTNE
GNAVPAMTASVTNHTGTFIIGYWICELHMYGPPVDQETVASITDPITETVVPASWTVSCA
MQRPESDTVWRSVTYEECPVNAYCPGDEEAQIYQCPASSVTLANRASAAEHCKCIPGYHL
SGRQCEPCRVGTYKNTTDNTNCAECPTGFTTENLASISAYDCACIPGLYMIANADADAEG
EADHTPADGSSNSSEDSIVTHPKPDADSSDSQAPAEQTEGHAGNTNQQVDAADGETPDTT
HEEASEAESVSAVELRGGLLVRGDGGVLQRAFKASQNSASKRSSRALGDAIGEEQGLSFY
QTTAAPWLQPDIRQELEKIVTLHPCVSCYKHMYCPGLWMDPPVNQIHMPPQHCPEGSTVP
LSTALSDSVEKCLCMAGYAVVEGSTGGTHEDNAYFGCEKCAAGTYKELQENAPCAGRCMR
DAETIEGAVAKIQCFCKIGKYAVVAEDAEGIITCQDCIAGGVCPGGLKTRARQAVEQDHS
FVKITIDDHQVPFPSSGFYAVYKPLNETVWSPAMVPMVASFTGDTFKEFTDTGPAPDDHT
DEGGANLDSTGGSGEPSSSAPVDPSGENEGQLLTGTTGAVSALQMRSRANDTSVHQYDRI
PDIHPCVDDVRCRGGSHNSCVHGSAGYLCSACEEDYSEIRYKSGCQACLPLWLDSFIFIL
MRLVVCGIIWIITALTIIAVQQQACIHPVLIRIVMSHMFFLSVYGLMPATSQSQLAGWAS
IYRLFFFEFYFALHPYFKMPCFFRSLGIVMPEAHVWYWQHFFQIFVPFIDAVLLTIIGAI
CVATYKVMYSAYISRVLVVLEEARQAHGDDMWTEKTIRKIESERCLGMFRYIYGTSTPWE
NFVRLCTDLIPAYTAIWFWHFPTFVIECTMLMGCIETRYKSEDPISVLAAFPVQICSFEN
PYFLSGLILGGVGLLVWGVGSIAGFVAYMSGDHSSDTIEQRFKHGFLVNGYQYAYRWWEG
VIGLRKTCVALIITMYVHANASGAQEIFRNSANLALTVLSTALQLQLEPFDKRSHDMANR
MEFYGLMVNIIIGVIFQGSYYFEVFKYMGAIPLAVAIFYYLYVLWSLFVEWGRMVMMRPH
LVSIPSLWRYYNRVTRSLARLYTSRNAKIYYNYITKDMVLEAATKSRVFHLRRLLLRRKK
TSYRKINYENRTYFVAALSDSLSQLVIAWCQFTIPGDWLDFTIRYAFCYCFWQRYQDNRS
LRVPLDLEEFEAVKPTLFSDWYYDSEKNDPQGEGDIDFGTEILEGGEITFNTAEQDFLDL
MLDDDVYDDSPITLMELYVAVQSMQHVPQRQLRRLHLAYRERMTQAGDSTAPQLRKENHA
LEGELEELNRALLEMAGADENMPDLTFSPLDFFFTVEMVNQAQLEVERLRGLIESEIDDI
ARARAAQAVAVHLELSMNEAADVDKLLEAMETDERTTKEEEMTRIGYVEESTSRMEKKAG
LAGRRARLAFADKRPPVNLDDKRRIKLGLAAGVGGAQRRRIGLVTRGAEGPPGAKRRIGR
HEVEFHRTVQGLAAGAAPAAGLRSHMGTSSSLGDQLGDDRRTVRLGTNLSTPSAVGNKRT
LRRDTSGASAELIVDTAPKAPAATRTLSPLLDREPPVVESEGSVGERRESPTPSRSPSGT
TRTVGSVVRSVTPEPSDSVGREESGSEAPLISPSASSLASPRSLSPLTERRGSQSSDLGG
RRRLGPLTGPRPPPPVGEAAPAEAPSPSPRSSSPLAAQPKGQGLPLGKRQLKKPGSPKQE
>CRMPA_TGGT1_261080 [Toxoplasma gondii GT1] EPR62726.1
MQSATEHLRVSTRPCVASTHANSGTFAAVRSRVQRGQALSLFLLFSSSPLLLLLLLHQFF
ISSLHTEAVLGSPLLPALAVEVSSPEALKTTFEEREADSHRGSRDGEKVSGSRDIRFEEQ
EIRSRDGKETIFPSPHGDQPSGAGAWTSEGRRKKRSFYRDHIERGTSHPAFSFFSDPTSR
FVLDPHLPASHASTCERGASCSPVDAIQPVFVSPSHSGNESEKAERARLEQSTPAKLWRP
PKVFAESFASERRQTDTGLVSLHGDVAFRSPGFTVSIKRQAQKEWEREQLREKLLAEGGD
LSMLEVQDDNDSGEIYLYSSMQLALDRQCVSQAEAMKTDWSYVRLHASNFYCFSKDDLNF
ETTGQNCVDSCSQTVACAGVPTTRAIRNITDTAKLPDNILGRNWPLKHCVTSRLQDALNE
ICGSPESIYRVVNDVAGCVPVESIDWTEASPVCVDDCNKVVNCYGQVTNADQMVPFTSDQ
RAMLETRKKSTCLCDETLEQGKLYRGCQTRTRTGRECQRWDVDSPHEHFELREAHNYCRN
VNAEAEIWCYTTDPHVRFDFCDPLGVSERFVQPGETVDIVISGVDLSPHYSLRIYKGSET
NVCGANNGQRAPAAFKDWGVERHFLPKYSVTDGTISLLTWPDLGIEPTATGKIALCACNF
FGFLASNWNGATPCSQDSHFNVQLGVLHVIGPVHASGGEVQMISGVPHEFTVRGAGLRTV
DTLVAVGDRTGVMCTSPNFFQMQLELLRGVGDGAFAVFTKGIATGENQYVKTGFKSVTSD
GLLATTGDLTLLATGHYCLCWQGTNNGQRAYGLVDKLVVTGVDLSLTYRSVYSPSAGSAS
QKLFSTFIHTYRLSKDFADDALTVRTATKTPCEGTVVAQSRKIEKEYRSTTQMATEKLLY
KAKYMSVKNLPESSTTYSEMLHVCLKSPNGEVLQFLGESSISEYYSYPFHDFVLPETLHV
RTPSSVYSYTVSEFSNLGLHWGTVERDGEVVIGNFLDFFTANPFSKVLHFWLSHSGNVIT
AWAFSASDPSPTLMATFKSEFPVGMALHTTANFVHLYLLKGQTPATLFVMDVTVPSTGLS
PEALIHALDPGQAGLVEPSNIVLIYEGEEDESDPVVVLVDSGTGYIHLFDHDLQEVGKSN
GQEALAQPLVKPTDLHCLRKTEGSGTVSSVWDCFATDVGLPRVIYFSIDASTKEFRFLTT
YSGEGTKDGVNTNLRGPISVVAHYFSGKTLIYVAEAASAYPLLLTKVDEEETLHYYAYLS
QNSVGSSSTVGRLSLLHFSDDNSSLEHVSLATFRDAWRGAEVQIVSLDTTATVPNFRYHP
HEWYTVGDTHSLEPSVIGLGTLKGVRKFALSTEIPNAAYVHSIASVDPNTGVVKLELTHI
QRASVEIQVIAQGMVSQMTTTFKFNVACKDGYYYSQGMCVRCAAGTYNSVNLIKADPASS
WAKCRKCGENHTTVAEGSISEDQCQCQLGFHIPDESEEGAKCEPCPAGMWKDTVANTGCI
GSCPAHSSTTVVGAKSAEERRCECDAGYYFVGESVLNQECVLAEKGYFSEGGFEAERVPC
PQHSTTNPNDDPSFVSRNLEACVCEKGYTPASLQSLEDSSSPEWKLMEWLKIHPKHTQLA
KSQVCVPCGRGFYKDSIGAHACTPCPLNSFAATSVATSAAECELCQPGYYQTGNSDVPCG
ECPEGHFCVGSEPTVSSLSQYAGAKIMCPDNTATVPPNAQNDHPYKCMCQEGFEFSKVDS
VTPTVICQPARVGDYKGVVSNTPGQRCPSGSSTQSTGSVSLEDCICTPGYFFSEASGECT
ECPVGFYCPGGRDSLTASHTMPVQCPAETNTRGTMSATSAECVCDKGYYRFSSQVNSGDI
VCRPCPANSFKDWVGNDVCKACSENSGTEQTGANSASQCLCSRGFYYDISQAECVACSNP
LKYCPGGEVECEEEEDNCVNGKKPAEPQACPPHTRITAGYDTPWSLDDCKCDPGFAYESG
SAADGEKRCEPCSAGSYKSSVQDGPCNGLCGTSSTSFPGAQTQSQCFCEEGTYFAADACH
TCPIGAFCGGGLLEEAEAKLREDSSFTGITSADHVKPFAEAGYFLNKLKEELESPNDWQF
TECPIQNACLSHGVCSETMTEYLCSECRRGYTNTFSKGEICTSCPSMVWNIVCLMGYYLA
TLLFNIVMTYMNVAAGFNRRSIHSIVIKIASNYLTGISVLSVIDFSTIAFPSWITDLTAT
VTETVSAKHSTRLMSVDCLLRDNFDLSFSESFFYTMVFYALIPIALPIVATIIMSIIVYR
VRAWYHNSTQRKLELLKQTMQYGLYSLAQQLKEKYEEDRVFMIFRYIALPGESIFRRAAK
FMEDMIPIYVTVLFFVYSSTTRNMLSLLDCTYIDFGRAHQAKYFLRAAMSVECTDILSGP
YFKFFAVGITGLLVWSIGIPLSCFLVLYVNRKTLNSRETRLKYGFLHNGFVKKYWYWEMV
VFARKFLVIVVSSVALIPSADKNGSRVWLAVVIAVIFLIIHLVTQPFDKRSYLTLDKLEN
HSMTIWTITLIVLAMMIGSDFSGSVNMALLLFVAVLSCMFILEVGVSLMFAYFDNVRTQQ
TFFRVPVIGYVFRFFARLSEKRRAREPIVVFDTENEVIQLVAAKRQTWTLFRALRKNINL
AERNYFIKVMSESLGFAVVHMKLDVIPGSFLEFALRLGLAFHRVEEVSQQNKKSLQAIAD
GDLSQLADWSNNEHKRKDLSESAKTSQKKLATELDTFYTDMEEKFAAKDETPTAEEKTEE
QDERLHDLEGELVSDTELEQMKKTMTEAEEAEEDEDRGDDAAYLRNLQDFTNDITGEDEE
TMYLFDQDMMTRGIALSELYLALLKLQMQDSNTINSQFDAFRLRKQIQADEFSEALQKRN
RKLKVMREALESLVLSSGTSLAELGMTEEAFQSKQAELQKLNAEIEKLKTRLQELKDNPD
SYREGGDVEREEDWVDEDRAAEIEKIQEENARRKLEKEEREEADREICMTGEDMENAGWF
GEDDTATIDDSSDAPLPEGTFRLIGQDAETWDEFGYSSSKGNYEAAPDDGL
>CRMPA_Cardiosporidium_KAF8821572 [Cardiosporidium cionae]
MNENGLTYQGCQTKTISGRTCQKWSSQTPQNHGTAGVGDLNENHNFCRNPSNDKTIWCWTADPAKKFEYCEPLGVREALIQPGEKFDILL
HGEDLPIKMRLRIIHGDVPCGGNRARVTTSIHQTKERAKLVMKEGKVVEAMFSNFVTEKVIRSPDAQFRICLCNHDTYNYLGLKSNGDPP
CSVMEHYDIEGGRFSVSGPRYPDDTVSIIKGNSSDPIHVTVEGRDIEEGNALFVIKKGLFSCDMIDIATELQEVLLRQSKNDYFKIIAAI
AQDKEIVAHPSFDFATHQLAANQVRVLTHPFEIPTVGEYTLCWKKSNAFVDSIGKVADITIEGLDRNQHFHAVYTPQKLGEYSMPFSLFI
RGYKADHVAKLGVSEIELRELSDEGPCKGSIVAQTSVLNSIHFSKTEKADQTAHIHKFWKKFALSGSTLENLLADTTFPVAISFWSSTRA
NQIRVWLLRQTEVLPIPLFTFRDVPSPIACSVIQKDDGIFAYVVSKSPPRVAAYNITNPNGNFAEKEIRVTASISGIHGLRQPTGFEVIR
NEVDNSFKLLLIDASSTSLLLLDENLQQLHHTESGFSLHHPRGISCLKKSDGSNENVCFIADSKNDRVIWLGVDVQAAAIVFRGSYTSSK
SSLYTDQQDDASLFFPTTVKAFVYKNETLIYVAQENHFDPWLLLKKNTLQFNSELSLAGYRPTIVKALDIIELQNPLETTGGNYLLLLKK
INANPVVQFLNVLETARVTRFDYFPKKWYKFGEKVILSPVLQDVAATTTISEFAISKAADGNYALSQFQLDQKTGILHGAISDVIKKSIV
FHIIGGGAVSDHIAKVEFNVACPDGNYFNGTSCAPCEPGSFNRFDLVKTNDVYWSQCFPCGIHEKTSGGATSVDLCMCDKGYEKDLATGI
CTACKAGQWKETIGPANCEGKCPDFSSTFITAATTEAERKCRCLNSSPNTFSGGDTAAHTSSFAVPNAAIIFPGYYMIGENEHIRCLKAE
QGYFAKGGYMSEHVKCPSHTSTVAENAAIATGIADTLNACMCQAGYEPVNPSLLADTSSVEYHFWNVLIEENVREFGRGQLTATALCVPC
GSRRWKSRISSESCTRCPPHSFADSVTTTAADGCQHCDPGYYRLGGADAQCIECQENHFCVGSRTNNIHFGLYENRAVPCPGHTKTAPPF
SNNDHPIKCMCDVGYEFIGTQANNELVMCAKTKRNSYKDFVGNTKGIGCPEGSITLSEGAINIIDCSCKSGYYLPKLSNVCKPCPKDSFC
IGGRNHDLALIDKQKCSKFGSNRGTVGTGASSYADCLCKEGYTLFNGVSGVCIPCGENTYKSTVGNDKCIPCNENSGTAGKTASARKSDC
LCSPGNYFNKQCVPCQNPLKFCPGGQMIVRNDVLAVSALSLSSTNYDKHIEKQKRLLFSKGQHIFSLPAPSLLEAKSLVPISAPQPPVGC
PQNTRIIPGYSAPTAFDDCKCDRGYEFIRKDITQQEKVCRKCPRGYYKSTVDDVPSQCYCLPNFYFANQACLQCPVGAKCEGGFTEEATK
ALMANPALSTVSSSSHTKPYALKEFYLHKLEEQLISPDDWKIIPCPIKYSCFRNNTCIESMTDYLCSECKLGNTNNFDKESLCKECPSFG
ANVTLLVLLYIFQILFNIFMTYINVSAGYNRKSIHSIVIKIATNYLTCMAVLQVVRLTEIDLPSWVADATKNASKLGTLDFNFFSTSIDC
LLRSSSGSSHAESFFRSMLFYAMLPLLFPLTITFFVFVIVAFIKHSRKAQIAKKLFLLQQTKQFGLDSVCEGLIEEYENDRIFMIMRYIP
IPGESASKRIAKQFEDMIPVYVTVLFYVYTSTTSKMLSLLDCANINLGSVHGNRYFLRAAMSIECKISPGSEYMKYFILGISGLLVWGIG
IPLLSFLALFLNRRRLNTKEIRLKYGFLHNGYEHGSWYWESVVFLRKFIVLIISNVDLFPTVSKVSNQIWIATVIAEIFLVLHLLIQPFD
ERSYSKLDTLENHSMSAWALTCILFGMVLNANLGGVFNLVLIVVVVSANTLFFGEVIYSLAFAYFDNVRKIRSFYDVPIIGVAFRFMGQL
SSMQKEKEALVTYNSTTNDIELLIRRRKVTSKLMKFNQEKISSPERIYFKKMVQNLVALAVLTMKLDVIPGAFMEFALRLGLVYYKFESE
AEQNKKSISELADGNLSQLIKWKEKEVMKDQFREAFKRTQTKLMESRSMSKRFLSRRLDTASTAAEARTSFIRNASIFSTMKTTENLEFD
DDTLEQEMLEITDEQENVAYLFDQLLLRHGASVCDLYIAILKMQLRSSVSIQKQLDRFRLYKHSLMDEKELQVNQRYSKLALISQKLQDL
LEGEEQLSMDSTRLKALFHEFEEGEEALNQTEADIKRMKAQLQGIQENPESYEDPDDVIHEEWFNEGEANMLHSSVTAREEDASQIEKGH
SFDSSSLYSSDESD
>CRMPB_Cardiosporium_KAF8819220 [Cardiosporidium cionae]
MQDSDTTCLPCPKNTFTERTGSTSLADCKVKRGFYYKGIHAINLDQIRKLEQLYDFSTDSTLSEACTQEKSLLWKKAASIASRIYSASLA
QCKRECMRNLYCTGIIFFKGKRSLARFTAISAEATYNTHYWNCLLQFFEEPSIEIFTPTGKAKVVFSVPNLQEDRCPLHSYCPGGIFGEA
MKCPPFSSTQNRGAYSIEHCLCEAGAETAKGTILGGCQLCPLGYYKNITANSPCVACPDSYTTSIEGAMSAYECACAPGYYYVPPLPHTP
LTPHALNGSPSSSLPSLSSSSAVYLQLIAEVTRSQTGVPVGTHPPFTPSPSLSPSPFPPKEDPLTRVVDLGRCMPCLPHSYCPGLWGDPE
HRRLHKLPQPCPKGSDITTETRNAETMDKCLCLPGYGQASEVAGIGSEDPQRCTPCLSGTYKRSHENTPCTGICMRSASSIEGAIYASQC
FCDVGYYMVRDKKEPTLLSCQACIEGAVCPGGLRPPVMYQILSHPTFSDIHFADHIPPFPKKGYFGSLRYVKKQLSKLLERLETAYVEVN
YRERTSVGLRQRTLQPEMDRMALDLYEDRFISISPCPNPTQCTGGINEACKEGARGYLCGECQQGYDKGYFESSCIACSQRGVLFGRFFL
ARLVLYLLTAMLVYASYNSQKTPMITHGALLRIWLNFIFFMTLYGTLPSTTASSLDIYIQLYQRLFAAPFLFLGSYFPFHCVLAFTQTAD
EAYQRAWYSQRILQMSLPLLDCLFYSFFTWIFYLIFLLLHKKRIQQVTKAIAVAKEEASSYQAIERVVSQMYSQVLWGMMHYLFPEGTST
KYRLRRFFQDLIPAYNIILFLHFPLLFVEFVQMSWCRSDTQNIAASDISMLLHLPSKLCNAKDSLFLLGVSLSSIGLLILCGLVAAWFFY
ELIIRTYQTVNRRLKLGFLLNGYRNQYCYYEAIQFTRKALIAVTLAAHVQLSPRGPSEYFKITCSLFLTSAALIAQLLLQPLDSRSYNLL
NTAETFGLIVNLITALIFQGAYIYSFFKYVGLIPIALTITFHFWMLWMLLVEGGRFVIMRPSLVHLPVPWGWFNRLVRSLARMYIRGTAK
VFYNYLTQDIVVEASVQRTWFRFSSFYKPQAVYLSVKKSMREYFCSIIAESMLHLVLTLNRDSIPGDWLDFTMRYAFAYCYWYRHQAAVM
HSARVPRDVEELLSLKPSAFTELFSDSYSIRKSYQLRRGLAKLLTRSSNADARATTERNFVEMQPRFGEAEEEVINMMFDTAIFDDSAIS
LSELYIGVQSMFELPGTILLGLHARFQQKLSVAEFPTYYALLAETHEKEESVKFFGKALSEKMDVDPQNRLTEQQILKFCLTLERLVVLE
EEKESLYAKIAGEKEAIRNRRSAAALAQRIKLNAHKQEGFEITTDDRVDITALEEEKKEDMLLELSRKTHRRHIQLVEATKTLEKAPSEL
IPLERKGTRWLPRIRRRNVRDVAEKVTQKRLMGIHKPTKGAAAPSEAGLESLEKSQSILPTPSSPAEETLDETIPLLSVDARAAPPSLSP
SQPDAISPFLPPPDATDIIEAIENKDGPSEEDAAVSPTTHPSPRRLRVKQTPPIPQTGRRIKKIEKHNETP
>ParameciumXP_001426280 [Paramecium tetraurelia strain d4-2]
MNEKGLMFYDFECILKYLITIYLFVLMRRLFLFINLYITMELLICRDEMGLTLQIDKSVQIPQYNCTLNVSNEKLMNMTSSGGQLKVIGT
ELLLTQTVILAGFKVVEFQNITIDTLTDTIDIIGPVLLSNVILLRNCQIRSTTMQIRGSQMIGMTYQNTSAFQSPMEIDGLYISDCTFFR
SQLSSQMIQLRNVIIDQVSFINSTLSPQTQVNRLTLNNSFVVQSILIETDISQEVTFQNTYLTLSTGILAKGALYTTVLNVTLSQSVLIQ
LQSENQIKLSSLKINRVISDSQVIVASSQYVYLYNSTITEVESKAFFNMDSQNIFLQQIIISSLVGPLLVSKCDQTNVMLNYFTISNSHQ
RGLFQIKGAFSLSKGNFNSMFGLIINSQTITELNVDQVEFKQINNSILINLKESSLTQLTNVLIEDCSSIQIAKLETVVYLMIRNLTINN
CNECNFLTLNASQADLTHIKMFQISNFLTPLIQALESDINAKGLYLNTITFNNKELITTQNCSKLVLTDLQFTNIDCPQCNGIIVIRQST
HIEIFKSTFKNTQSFSGFISVQDSNNFIAYNSTFTNISANQGSAYVISNTAIKIYGNQFIDLTSPEGGVIYLNQSSGLSHYIQQNLFNNC
SMKTDKHIFMLTSEIVEPDILTYVTGPVYLVVNNDSYLFDNLIKRKDIIHKENYKSGQTLELKIAILDSGRNRICDFKNYLAIEEKIFEF
DELECQYEVFYTHYQQQPKNETIQVLLEFQSLTFYNDTFKLPIYLSLIQCEIGEEWENQSCLKCPAGSYSLDNFNHCQQCITSIESCPGG
SELVLKQGYWRANKTTDSIEYCQSSVSQCLGGSEEFTCSQGYTGALCDDCDYYAEHWNNSYTRGFGGNCTLCQNDVFNIFKIILSFSWIL
IALFISIRGSLRLVRAQLSAHYLRMMGIFFATRSTMVIDQTEILIKLFSSYFQLISIVQVIDFDFPTPIEVIAQAIGNPLSTLGYSIECF
LLNSQLQIEIVYLRQFWNLFVSLLFVFSFVFIYSLIQLCKQSQMENSIKTIFISCLIQVNFYFQGDIIEGLLQLMFCIKASGQYYILAAT
SYMCYTEEYYLYLKILIIPTLILVGIVSPLFYIIKLYRNKNKLWTCQLRMPYGYLYVEYKDNYYYWEFVCFFIKSLFYLLETLLIQDIKL
MFLFAILILLVYLELLNKHHPYIEKQYNFIDKISTQLAMVTLILSYSQDKNPYTSLVYILSILCSVLNLLYCTYIFSKIIREYLSSLKQQ
HIERIVNLIIRYPCIKYCIKKPKNYYNRRKACLLWKKVRVYVMEFIEKLKLQKSNNNLNQDYQLQSSTHRPNTSSTNTTISLLNSMAPQL
LKYIKHNRNSSRVQPETDSRSSKKNLDQNDFNSVVSAYIDPNNSVDAETPQLPKKSTVSSIFSYVVNNHGQTPL
>CRMPA_NCLIV_026200 [Neospora caninum Liverpool] XP_003882863.1
MQFVSSFQTEGVLAPSLLAVHAVDTASSASPREAKEQRTAVGRAGEDREIAGSRDDRHRDQETDERGEADVVSNSGQPSVKVSWTPGKKR
SFYRDHIERGVSHPTFSLFADPASRLVLDSRLPSGLPHARTCTRGASADAGCSPVDAIHPLFASPSAQFPRKDTRLRVGHSRPEKPWRPP
KVSAEPFAQTAPPERESLGMFSAHGDVAFRSHAFTVSIKRQMQKDWELEQRKQKILDEGGDVSLLQEDVDDDADDPSHIYLYSSMQLALD
KQCASQGEAMETTWSYMRLVGSSLYCFSKNDLNFKSTGKNCVDSCGQSVACAGVPSRAAISAVTASANIPEDILSRNSILKYCTSSRLQD
ALNEMCGSPERLYRVIDNDKGCVPVEYIDWKASATVCVDDCHNTVNCSGQVKDTSKFVHITSEQLDTVMNKKKSTCLCDEKLEQGASYTG
CQTKTRTGRECQRWDSDSPHEHTELQEPHNYCRNVNGEAEIWCYTTDPHVRFDFCDPLGVTERFVQPGEKVDIVVSGVNLSPKYSLRVYD
GGETGKNVCGAKSGKTAAASFKDWGVGRHFLPKYTIKDGAISTLTWPDLKVDDTATGSIALCGCNFFGFFASNWGSDAPCSKDEHFNVEL
GVLHVVGPLYALGGEVEMTSGEPKTFTVRGTGMRTVDTLVVVGDRTGVMCASPNFFQMQLELLRGVGEGALAVFTRGIAMGENQYVKTGF
KSVSDDGSVATTGDLNILATGHYSLCWQGTKNGQRAYGLADRLVVTGVDLSMTYRSVYAPSTGSVTQKLFSLFIHTYRDTEVFADDAITV
RAPTKKPCEGAIVAQSRKIDLEYRATTQMSTQKLLFKAKYLTVKNLPESSSTYSETLQVCLQSSKREALQYLGESSITEYHSYPFSDFVL
PASLHLVTPSRVFSYTVSEFSDLGLHWGEVKQDGAVVIGDFREFFTANPFSKVLHFWLSRSTNVITAWAFSASDPSPTLMAIFRTEAPVA
MAIHVTANYVHLYLLKGDTPATLSVLDVTVPSTDFSDDKAIATLYPETENLVNPVKFVLIYPGEPHETKPVVVLIDSGTGYIHLFDHELN
AASKSNGEGSLNQPLVQPTDLYCIRKTDGSAEVSSTWDCFVTDVGLPRVVYFTVDAAKKTFTFLATYSGEGTKDGVDTNLQGPTSVVAHY
FSGKTLIYVAEAASSYPLLLTKVDEEDAIHYYAFLSQNSVGSSSTVGRLSLMHFSDDNSSLERVSLATFRDAWRGAEIQVVSLDTTATVP
SFRYHPHEWYNVGDTHSLEPSVIGLGSLKGVRKFALSSEMANAAYIHSIASVDPSTGVVKLELTNIQRSSVEIEVVAMGMVSQMTTTFKF
NIACKDGYYYSQGMCVRCAAGSYNSVNLVKADPAGSWAKCKKCGEHQTTVAEGSISEDQCQCQQGYHIPDESADNAKCEPCPAGMWKDTV
ANTGCMGSCPAHSSTTVVGATTATERRCECEPGYYFVGESVVNQECVLAEKGYYSEGGFEAERVACPQHSTTNPNDDPSFAATNLEACLC
EKGYTAASLKSLENPSSSESQLMDWLKLHPKYTHLAKSQVCVPCGRGYFKDAVGAQACTPCPQNAFAATSVATSEAECELCRPGYYQTGN
SDVPCAECPDGHFCVGSEPAVSSLAQYAGAKTMCPDNTATVPPNAQNDHPYKCMCQAGFEYSGTDSMTPTVICQPARVGDYKGIVSNTPG
EKCPSGSSTQTTGNVSLEDCICTPGYYFSSASGECTACPVGFYCPGGRDSLTASHTMPVQCPPETNTRGTMSATAGECVCDKGYYRFSSQ
VNSGDIVCRPCPANSYKDWVGNDVCKACSENSGTEQTGANSASQCLCSRGFYYDIKQAECVACSNPLKYCPGGEVDCEEDEANCVNGKKP
VEPQACPPNTRITAGYDTPWSLDDCKCDPGFAYESGSAAEGEKRCEPCSAGSYKSSVQDGPCNGLCGTSSTSFPGAQSQSQCFCEEGTYF
AADVCHTCPTGAFCGGGLLEEAEAKLRQDSSFTGITSADHVKPFAEAGYFLNKLKEELESPNDWQFTPCPIQNACLSHGVCSETMTEYLC
SECRRGYTNTFSKGEICTSCPSMVWNIVCLAGYYLATLLFNIVMTYMNVAAGFNRRSIHSIVIKIASNYLTGISVLSVIDFNTIAFPTWI
TDLTTTVTETVSAKHSTRVMSVDCLLRDNFDLSFSESFFYTMVFYALVPIALPILVTIIMFIIVYRVCAWYRKSTQRKLELLKQTMQYGL
YSLAQQLKEKYEEDRVFMIFRYIVLPGESIFRRAAKFMEDMIPIYVTVLFFIYSSTTRNMLSLLDCTYIDFGRAHQAKYFLRAAMSVECT
NIWNGPYFKFFAVGIVGLVVWSIGIPLSCFLVLYFNRKRLNSRETRLKYGFLHNGFVKKYWYWEMVVFARKFLVIVVSSVALIPSADRNG
SRIWLAVVIAVIFLIIHLVTQPFDKRSYLTLDRLENHSMSIWTITLIVLAMMIGSDFSGNVNMALLLFLAVLTFMFILEVGVSLMFAYFD
NVRSQQTFFRVPVVGYIFRFFARLSEKRRAREPIVVFDTENEVIQLVAAKRQTWTLFRALRKNINLAERNYFIKVMSESLGFAVVHMKLD
VIPGSFLEFALRLGLAFHRVEEVSQQNKKSLQAIADGDLSQLADWSNNEHKRKDIAQSARTVQKKITQDIDTFYTDMEEKFASKVDGAEP
PAEDAEEQQNERLRDLEGEMASDEEVEKMKQEMTKHEEEEGDQDYGDDAAYLRNLQDFTDDITGEDEETMYLFDQDMMTRGIALSELYLA
LLKLQLQDSNTISSQFDAFRLRKQIQADEHSAALLKRNRKLKVMREALESLVLTSGAGLAELGMTEEAFNKKKDELAKLNAEIEKLKGRL
QELKENPDSYKEDEEVEREEDWIDEDRIPEVEKMEEENARRKKEQQEREETDREVCWTADDMENAGWFGEDDDVVSPEETSEVPVPEGTF
RLVGQDAETWDELGYSAANGIQETAPDDGL
>CRMPB_NCLIV_012890 [Neospora caninum Liverpool] XP_003881528.1
MLETGTRSGTSAHEQRTACGSGMFLSSETDDASGETQQTVKIDESMNCWNICAFVEDLVYDTCAKDASPVNCMSSALKTNSLIPDAYKAS
CSYSSPETTSPRFWDAEPDSQFCLDKGMYAWLSSTSWDEFVSKKPKECLYPKQDPTTQEPPPTAYVNDAMSGFGEALGSLTPVEFYVVVR
GAEEAMKNPVEYGAYLASSIVPKDYWEQAAADAKEGWLVARAFAVPDNLSDFAMLTTAEDGTSTSAHICLYAVVETSNYSDGTRKTFTNY
GMIAQSNTCEGQIGVLPVADIRGSGIFDSSAQEISRKTGFNLCVARRWVTSQSEDNGVQVTSQRPMFHVGLDAPCASFVAAYSYTDQVPA
HGGQWEQYFVAKTYPLTRGIYGLPDSARCPWASAVQYGLKCYASVEEDLFMYIGSFAEAQLTCRRLVSDLRVPSDFSRVAVMQSDDDAKI
MNFLSEPDTFSWVGLFQGTQALLPVKSASLDSSRLPEQSCPAAVLEEEQSAHRHSDIEQKCLKAGADISSPPWTTTWVGLDGSAKIAPYV
RSSWHAGREAGQDGIEGLMGGGRGRGTLGSLCQRLSPDTAGVDFVRRWDIKWCSGHPQTEKDNRYVDCAGLRVFDDMQACIESAPCDEAN
PVFCTYPVDYGPYLVATSANAEGSGGTLRLPPSVRCRLGEACVLQFSLTQPGTSSETTLPGSSGTIWGLPPEGGFVAIKASCAAVDGAML
GPVAISSEVDLASLAGFSSASVGLYELCYCNANAPVVTQAANGVAVNTRCSHESEFNQMVASLALAINSESVGFRQAVELPARAVSVSTR
AVLSLVGREAWGGVPTLFCGWEGATKSCPFEVHVTSNGSWKSRPFTTKLRFVPAANDDPSTSWCSADASEISVSVTVEAGDSAKAVFPGE
SATALFYAVCEGKKFIGYVVLKEVIKAVSAAVALDSVQLSVQSTVTDDDVTLVLRGEFTNNLLLRSKVVAVSVDSLTDTDCSSGSLANLP
ESSVTIVPFPALSAATDYLIELHFKAGPSAKKLCWIESVALGDSRPSHNFSTYLTTFPRASDVQTLSLEDSRCFVAPGDQPCSFRVTAEP
LPSEENPINASPYLPSTFRVYVMEEACPSNSQDPVFDEIDNASYDESAGANMKGFPLELQGESDASLRALLQQRFFPWLQARGSAHFCWV
YTRGDAAAACPNDSPPCGGSLGKIYAVGAVADDASNVLVCLPDDPEPCLATVNGVNLNLYETASNRMAALERCGSDTGIGLLTPWGPYSP
LVSSSLSAVEIRVLQAQSGSRLASQARPASSGLHDQPSMGRGSDLKAAAQAHAFQGSDGRGELQRSIWSFVADGDVTDPSAGVPAANSTR
LVFQVPFSSEGAGFDLCFRSGESDSEDLTRFTETVGHVLFAWRLYSATLDAEITSNPMALWYRVDALSGIDLAHTYASVVVYLKPVDGYP
ADTAVPCDYEQDTSGDAALQIQGPVQPFEATGESVPGEPSLEGTLGSFKLQVTHTKTMAVCWSQLLQKASQPNGSTSKNPISAQSATLLG
YVAGPSLPDTGDAPAVAVSCALATSQCRVTVVPVPATVPYTGGLAPAVPAFLDVAVTVLLDTELNQAPCPEPTDPAYNEARRATSKTRRV
LPGDVLTPERQTFLIDSAAGELLKSTGKAGICYRIDRCAAESDASTSKCTQFLGLALWVGPTVETPERVTVCKTEDRQCVFDIDGLNMDA
VDYSTARAAYSTACGGPGEYVYAKVKNSGATSTRDTNSDAVPDEVPQQGTALSAKTFAVDIQPASLWKLCWNPFEASGLEVEELDEDRFV
VSRGFLVFPARPTVASRRVEQDSQGQAALDLVVSAMVTEAALEQISGPDAPVTQHSIYVSPLESVSDGASEDVACADSDQETEIHWSSVE
PSTPTTSGAQASDIHYSILRVSIERKVCWKSIFRDATGKVIYEERIYLTTVPAVLAPELDNTVATQPEADLVLCSLGDEEMCLVTLKPKA
STDPTDTATFAPGGELYVVNGFDCPSVRSDPRFQNAAADVPTTAAEAVLLHVVTSEASKKTLSFPLDDRTWMSSRQAAVLCYIFDSSQCT
MPDGCVEKIGAMFWRGPRISEDTQLRIFCNDSQGCDINVTGLNLNTFDLSYSRVAALDACGKPGGLGRLEIVTYPDGYVQASPVEPLEDY
FSADDRLEQGAFAVNRMGRGLLTCGASETVSVKTASWGLANRQPTAVTCAPLDVAAQVAAHCKGKHICVMYPHSPEDDAAVESYTGLNRD
EFLRLDDPCPESGRDTLTLVGTHECVPGDSRAESAALVEMSSRALEGADSVHPSTKPMQMSLKLPPDVAKLYELCWNPDQVITLQPTRYS
VKLGVAQIVPTAGMVDLISTVFKRIDDANVEVGVKGILSEEAAVQTSIYLKDIPKNGAISCSNDDPDEAIAKSTYMSYESGDSGTAVILY
RIAAVNTEKAVCWRWASDEFASDGGGLQSIFVGTLPGAVNPRPRDWGEMMCGLPGGAECSIEFEPDKLLNTYPAEPQVDDPGAVTGFTDY
SRFTNLHGHLQSAALVGLIAGRETCPDDRQDLAYQRFSQTANVGEDLPDSAIQETTLGLPISGGGPAALASTLSTGHLHWLAVHRDAVVC
WVNERDCTTDQAPRIVKCTATVGTLSWKGPVPTAWSASLLQLMCRTGAPCRLKIPGHNLFKLDLSQSPVAVVRTCGGDDGPGIAQIEQTP
TLYPGGEAAQSEESGALLQTSMSLSSKRRRTVRQFGRSGKRGGRKHADKCDARSSTGKTTVGLVARDRGHFSALEALTGSWRTPSSSVDD
TLEVLTTIKSGGAYAICWNPSASSTSLADFTIKVGEVFSYGVEAINALCYSGSYCEVNFTYIGNSNPTLFIGVKAVDCSDPDLTTELGSG
GVFRNTKRNTIILSEPIPSRPESSRVSYKLCWCDATDVKDCVGTAYTVPVGTLSVQFVEEKAVACQESFGPCRISFDASDFDGDASGGMF
LTEYSGTDADCTQSRRYIPDVVEEAGKLVVQVNQENLATALGHAADNGAFAICRQIKGAVPEDTEGPPASDHDGGNSATPGSEQNAGGNN
EEQGSHQSGGGAPEQESPPAAGEDRADSDAGHGTGEDTTGNGAPGVGDAADKGSENGVGGDAAGPGAEPSGQADPTASQSTNLEAKAPTS
ALVQLDGSADSGGSQQVTLSPARLGVLQFAGPLGAERQDATQAAVLGKPTRITVTTQGFSRFIGTDVTVSRPDMPASLANVRLVPTGGCG
RDNGSNTVPLTLSDVTNGARDITENAVYEQGSILHVNVGSLRQLDVCWCNLETACNDDADFSVPVVTVALVAPQQDLAVECACGSRCPFE
FEGVAADPKHDLEPDYFVREDECSVRPAGLPDTGHLITVDMASARAKGVGGGSETDSDQSSAGTPATSNTQIKAFKEVVSRSPLFPSELE
LKSKAFSICYCASKSGGCATDALIKIGTLTIYDVWMGPMTAILADDVTITPPKPPFHGVQGTVYADAGELRLPVKADSDMAYAVDLSPLG
NEESPASVVAVHYCESEVTQGCEAAGAPRIDLTQIVLRGPASPSVEVECVLGQKCAVFTKVFNPAEEDRLAALESCGSSTGRNYGISNGV
TPGAKDLAKAVDVTFGWEETLPDIGRADLDLCWCKKTDEVDCSTVSQYTFKVGTLNISGLAAGQEVTCHVGAVCDAHLQGYRLREDVTNV
RVVSGACGTGGEVSGLPNGGVLEPQEVDASSAHVTSKQPFFGMAPEAAAICQCPLPSSSCTSPADFAWNAGTFTFEGPSERVVSYAFSGN
AVNVELEWRGEQQAASDFFILTQDTKCTGQTSGLIDGFRQNGLGRLNNAHVSWETFPYKGGIHSVCYCRRSTPLQNGASDPFRAEGGSTA
QHLCSTVAEYRVPVAVVLVTGPVTSSAVFACFVGAECLIDISVAGLDSSDNQDFLKSATVYVTQESCDAEAAMEATLSKAYGASGTLDDA
SANVQMKTFNQTFRFTTAVSIAAGYYVACWKPASASSAILLGDFVVKGPLVEEAAWESSSGQDVDVGLTYAGLEGSKEASEMRIRVYPIP
AGEEKDTFNCAAPDPTESRPYLRFTNLDRAPDAVESVSMQFSRIVWRSVSIVIDDKTPDLTPGAYFAVCFCNGNRGDCAEARSYFFQLNT
WVVGGLSQRTVEESVPVGRTVTLTLSGKRLPLRNHLMMLSQTDPTTLAERHCGDDVSPQDVQIVSATRPTHVTDWVAFKDFTVASSTRTT
LLCWCGGDACETGNMFRTFVGKVSVEYPTFEATTAVIGGTFSITLRGSMLRSLDAITVVDQHTQCGAEGTDAMDASVVEVPAGLPFADLA
TLRTARVVHADSASSGSLTAASDATSLFWQSWPIKTKASVSGHLRVCYCSSEEGVCSGAGRFSIWVGSVQVRGPSTGDVDVVQVEGQQKI
EATGVGLALTDKLKIFPRSLAVADSVSDNRALCESGGLESTTLTADYVSPDGTTETFPADLQPGYRYVLCWSAGTTAPSANARLRRLALK
RTKPSASTPSSTAAEGETSPSTLQLGAEEAAAALNLLKQAGRAESTAAARAAAADNGETSTETGSKWNYLDAFTPKGFRSGLDFRLVQNF
DDEVLYIPGSPDLTHAYVAYLGQQDSAGDCESIKQDPLATFKTMFRLQDDSVSFKVGSMTVAGRYPVCLCDSTADECYDVGTASVEESYW
KTVAELVYDNRFFMLPCVSRGEPETTEDQTGWSEDRVWLPDGMGVWSFILTTTGSQSLHPMPVLKRTRPTGSKAATWVNFYAKGLRSTVA
CATDRKQRLYFLGPGRVYMMEPVPGLSPNLSTATGKTFTHSVLKPVDFSIREPYIFFSDYESQVITTINIENPELTHAFYPTDPVMLFSA
GVTVLDVDQDYMALCVADTFNHIVGRLNISFETMKTRQTAVKAVPWTSYFGTPKTAQHGINGFSYPFALANYSPQSASAGDLASLLLVTE
LVSDRLVFLDLKNNGLSFYKQISLSERHLISGLRSIDKTVLLISRAWPPTATSGGMDAYVALLNLQDVGGNLYFTYPDFRSKLQSGLFYS
FEPLITGSTIQSFREAPGSDLATMGLTLDSATGVIKGTVSHTGSFNIAVTGGDLLETYTWSISGEAGCRSGEYFDSVKNACELCPVGTFR
DQETSLQNCHDIKPYSTTLSPGSTQLAQCRCLPGFEIGNLGDCHPCTSGTYKSSISDTKCTGRCPGNMHSYIQGAESEEALLCLCDAGYY
ADESGCKPCQQGSYCTGEYDPPKPCPENHTTKAGASKSIGDCVCVAGYTKQGDKCVECDRLSYKGTTGNDACTACPQPAAKGDRGALIAS
TKLDEAQFTNKPGAKKVSDCVLCASGFFYDVTNGGCTPCRKNYYCPGKNTEPRGCVENATTLREGAESTFDCRCPKGHGGSVARNPLDKA
IVCVGCPKNTFQHLDGIMTGCLPCPPFTMTKTTKSTSFSACVARPGFYLSSRLADIMRGFAGARALDGVVGEDLDEEEESKSNVTVMSAS
SPTLESVRQAETKYENMSDEDLLEVPRVCQHGTEIVKLLLPEIKMQKYTSSFEQCIVACARNVYCTSLTYTNGGSDVPAMTATVTNHTGT
FIIAYSICELHMYGPDIDAVTAASITDRFTGTTVPASMTVSCALRRPQSDTVWRAVTYEECPANAYCPGSDEAQIYQCPSSSVTIATRAS
TAEHCKCIPGYYLSGRQCEPCKMGTYKNTTDNAACTDCPAGFTTGNMASISAYDCACIPGLYMIANPDTDTNDEALAPPSDGTNSAGGEP
GETEPKPDADGSESDTGGEPAAEHPGRAEPVPNASAGEAADSEAEGGSGTEPVSAVQLLGGRLVRGDRGELQKALKASQDFASIRSAFQR
GDAIGEEQGLSFYQTSKAAWLAPDIRHELEKVVSLHQCVSCYKHMYCPGLWMDPPMNQTHMPPQLCPEGSAVPLSTALSDSVEKCLCLSG
YASVGTSVGGAGDASVAFGCVKCASGTYKELQENAPCAGRCMRDAETIEGAVAKVQCFCKIGKYAIVAEDSEAIITCQDCIPGGVCPGGL
KTLARQAVEEDHNFVQITIYDHQVPFPSNGFYAVYKPLNQTVWDPSMVPMVPSFTGDTFEEFTSGVSESASENDSETAGGLDLVDESTEG
SDETSGVVSPESAGGQGGELSEISGAVSTLQVRTRENTEAVHRYDRIPDIHPCVDDVRCRGGSHNSCVEGSAGYLCSACEDGYSQIRYKS
GCYACLALWLDSLLFILMRLVVCAIIWVITALSNIAVQQQACIHPVLIRIAMSHMFFLSVYGLMPATSQSELSSWASIYRVFFFDFYFST
HPYSKVSCFFRHLGIVLSDTHQWYWQRFFQIFVPFFDAVFLTVLGALCVAAYKVVYSGYIARVRVVLQEAREAHGDDIWTERTIRKIESE
RCLGMFRYISTTSSPFESFVRLLTDLVPAYTALWLWHFPSFVVECTMLMGCVETRYKMEDPIKVLAAFPVQVCSLEDPYFLAGLSLGGVG
LLVWGVGSIAGFVAYMSRDHSSDTIDQRFKHGFLVNGYQYEYRWWEGLIGLRKTCVALIMTMYVHTNSSGAQEIFRNSANLALTVLSTAL
QLQLEPFDKRSHNMANRMEFYGLMVNIVIGIIIQGSYYFDAFKYMGGAPLAVATFYYLYVLWSLFVEWGRMVMMRPYLVSIPSFWRYYNR
VTRSLARLYTSGNAKIYYNYITKDMVLEAATKSRVFHLRRLLLRRKKTSYRKINYENRTYFVAALSDSLSQLVIAWCQFTIPGDWLDFTI
RYAFCYCFWQRYQDTRSLRVPLDLEEFEAVKPTLFSDWYYDSEKHDQQGDGELDFGMEFLDGADITFNTAEQDFLDLMLDDDVYDDSPIT
LMELYVAVQSMQHVPQRQLRRLHMAYRERMTQAADSTAPQLRKENHALEGELEELNRALQEMAGADDKIPDLTFSPLDFFFTVEMVNQAQ
HEIERLRGLIESEIDDIARARAAQAVAVHLELSLNENADVDELLETMAFEEQTAKEEAAARIAYVDESKKRIQKKKAALAGRRPHLALAA
KRPPLNLEDKRRLRLGPAAEAGPAAQRKIGLVVPGAAPVAAKRRISRHTVDMHRTLQGVAEGAAPVGVLRPDRQVPRGASGDQLEGTRRT
IRLGPGPSTDSPYGNKRTLRRDMTGSSSDVGGEPATEPKRVARTVSPLRSRDASVGESAEGDAEKAEPPTSSSGAVGTVRSVLRPEPPGP
TESPLRRDSELSASPSPSSSPSPEPREKQGPELAGRRRLGPLGGSRPPPQDAEAPPPAASSSPLAAQPKGQGLPLGKRQLKRPGNAKQD
>CRMP4_PbANKA_1300800 [Plasmodium berghei ANKA] XP_034423161
MKFKPNIKNLNAFFFILYFVRLLQNINAKISISDFNYYNDVNDISVSLLETEYISILKIIGDGTTNTNFENSYDYLISDDEQDKTCNVIH
NKLGNVIIKKNIDSDIILVQKTNVKTYIKDKNNLCSTITPIKESIYTIQEIKKEDDHISVGDIEQCNDENIRIFTNYFDILKDIIVSDSE
KCNQIIGPTFVKKTKVLNCRGIIGHIKDIHKLYNGTYYICMKDNYISLILSKIIIDKPIPTSTFVCNYRNSNCLIPINANIFSIVPITND
ETVILKSKCDDTSSPHTKTNHKVDGEYYVFNFENNKEYYLEVCIKNMSKYIIVGYVFFLEAFNPITCFENSQCPIKIYTPKDKINYIANN
IKLVNLIWSNTECNQNKSTDKKISTNIQKNDDTLYITSADPIQNENTLCSNNNEYYLPLFTIHLIKNPEYEIHYTIIKGVVFNTMKYLFE
YNNYTGPYIKYECSYNLNVKDEYNNSVDNSDNEFIHSLGKLNFNTNENNAITMRLCLKQYNYYDIGFVKIEKLTNIKNISFNPFLFEGSI
LLYKDNVNTKISRFAIKEHENCHSDKGHFLMSTAYTEYVETLNIHKYVSISAKVNYKIDSQPKLDKSRYYLCMCSDEKLCKNNNNLINYY
TYTNIYIDNETKDLSKTVYICKLFYKCTFTIQFSSSQISDKWVSKVGNSCNTNKIVHIGIDHKYNNVLTDHKSNIIALDFNIYYNINEWN
KNLFNTNIVVCGNYNNQSFNIYIENDYFLIYHNIPNIEFDIINIKHDNLCNNKKDLYIYSYFNGQENLFKEIKIDEKTNHNQINLKIDYN
DLKKNQLYFIRECHYCPNVLTYRHNEDHYIFRNTIKPSERNEDQIIYENNLISPNMDNSINIYNCESSTNENYTVTSVIMFDGPVQEINF
YCPINTDCTHTEQFYLLWYKYSLYIEATDTKRIIVVLHEIPEKRLIQPNSFNTIKISKMILSLSSIKTNGMKPGPYKLIYSKNVNGVIIK
SHVGTFHHIGPMVHTNIVSDAANNILLEGYFKHIENDKIKIIAYSTCNFHKVLTNISKHNENVNEIKKKILSNTHECKYNNDHTLICEDV
QLKNEKIHLCWCYEISEKHCENLLNFQLTIIEYSSLQSILNPITQISKSSNFNFMNYKTDGYFFLIEKNCLDIKNLDLKSNLSDPNHIQE
IYKKLKYPNKYNMCVCILKENILCDKTTDFSRLIVTLKQFSYQLTKKNVNYDFNERNDKIHDFDFDLDPDFKEKLNQGVAPATIILPGPV
KYNNYLCFSGILCRAITHFKRVVPIDGTYAPKKNKEENANEKKVNDENNKRIVKYAKEIGEIYFTLNDTKECKNEHQKIYKSDPGDVLIV
QEIQYLMYQLVDVTYDLKINIIPPKIDKIYEICASLSLKDINYYNIGSVAFYGIFNENYNSSDIVEIADDGKFAPNYYEIVSGIPFSLEI
KQFYTSYDIFIRIVYQQFGDGPSCHINNNTREKIFSRNIVQEFLLQHEKKKIADNVTSYKWENLILSLDVDNINYMISHKNIDMSQYVLV
CSCYELTEGNCRSHDMYTSEIMKYRIHTAILKSPKINSTLKFLEPVTITLQTPKELAGSIKIFPIEMEKDLSKLCLELNRRKFFIIYDKS
NTNEYEQNYGIIIDFLAQGVIICWCPKYMCDDNDYLTKVAFFKTNAPLFLKVDTDRTGHFSFNFLNNLISINDRIIFVDANSSCTGNSHD
NLFENTIQIDNQAYSLSFEQKLNIYGTPQKIVKEINGNFMWVSKIYKIKKPEIGVKICYCFYFYNENCNDVNGYIYIGLVYNNTLMEKNI
KNSDIIYNSPNINYFSKDSIKFVAINSFSKYTNVCNSRIHNNFVIIPFVKNEAFQYHDYKSRILNVFKKYYKNEINFVICYSSYYYGNKT
TFLLKATQVDDNPSYTDTINYNYELSQMGLLLDYKKTNINKQSDTDSDDPEKIDSSLKKIKQGKNVFNDYFYRSISIKSQSASKINIYNN
YKEYNDDNIPLDKKLKKLLSKFYDIQSIDVNELVYYKNNQSIFANFNLEKIIIINAKKAIFCCQEEEYFEVEIVEDNKYMIKKVPKIQQL
LNKFKNYNAELEKNIKDQNLILEQFANFHYKSNRPYYLMIKDSTDIGFYKNHMVINLPKYNFSIQIKGENIPDHNFILYIIEFNNSCYTI
DKKLFYVEKSEISNKNSKSITFKDIHISKINNYKLCILDKTENIYTDVGILNITNYYIVNDSYFDDDDIQSTSNRNNYAILNACVNIQYN
NVYIIKKNRSFYFEIDAKNLTFLKKDNNFNKYFPELQQHQLISCKSKGNYTIILTKTHVFLYTLNHNNNTIELSFSTIHNIMFAVDIDFD
DDYIYISDLHLKKIIRLQIMVNGIPISIMNKRSKRSIIGVDQSNIKMLQKKIINKGKLLKSYVMHAKTSNENNLQTNHLMNSSNIYDVHH
YNKSDVLFPKLLINKKLHKFEQLKLKDYKKSETSNFNKQTTRTNLNYNPQNTQNTKQNNEIIIFLQQYNNHVISNNVKNNFLKDENIQIN
SRENFFFNKDKKNPKESSISKIIGTLYNYLKKTIGNISSSVYLYKILDHKNILKEKSIISTFLNLFKKRKNKIDSYDNDTISLKIPDSII
VHEEKTVPNSSSIMNTTSKLTRKKRSVLQKLDQSNYDKIIQKNIANFVNLPNTEKYLPNNMDYLDIANLKSPLYISIHDNILYLLDMSKN
HFFSYNLKSKEIIELEKYNFSTHKFTLNNPFNFSIYEGNKITHTEHTNKLAFVSQINSNEVKIIDLNQNKYKIVKAIKLRKGYKKHHIIN
KVIPINETLLIITSRDLNDNEITPYHYHYHFNLFSHYFRISFSYTFSKRYTANDDLHIIPEIDNKSDNIIYFCFLNSNNKCTNVDELTKL
NISHDTGIITGKLNYFGTFKLTIFAKTYFQYKINIYDNLYSYCGIGQNFNINNNGCEGCPIGTFWNNYVLLCEECDRHKKNTSTLKIGSK
LITDCLCSAGYEYSEKTHSCEQCKPGYYKNRVGNFICIKGCKINESSIIYGATNYDEMSCKCIEGYYMNNQKCILCLKDHYCPGNGIITQ
CNKNETSQIGSKLKENCVCKENFIYNKENNNCTYCVSIAKVKSEPIYCKLCEEKYLNINIFVVPHQNNYGLVNTIHNYYEDFTLSRENVR
YAYFGKKLEREENREIQIDSKIPRNYANYINFIEFNDHDNNKNDASNGENNTKDTIKFAIEVSMHNRTNCIFCESGYFIDSKKNKCLPCN
NKYCRGFSKEAKNCPNNSIVNKKLASSIFDCVCKRGYGTLNERRNGIKKSLTCKLCPKNFFKHNTTDEYCLPCPYKTYTLSEGSNSIRSC
LPREGHFILMLRNINVEYLRYKFDSNMENTIYNYFQNNSKSFDDDVYDLFLNNNFEQVFQNLNNNTKTNNSINKKNGNKEENLYPKEDKN
QNAINNNPNNQNNNNNKYNLKDLKKLGFLEPNLIYYLYSIMLRNIEDNYNWKNDNNLNVICHINVHSKNNPNFTVTYTPNLSSCISSCKS
NIYCTGVEFSRYRVEYEQIFLKNNQKIIVGYFKCKKFYYKDIYYYSSSNLEQFLNENVQNGVPIKNSLDYKNFILRYKNKTIFTCSIDRD
KKYLLYKKYQIIGCFDGKFCPGNNNPYLISCPSNSKTLVKLASNVNKCLCMEGYAYLGLLSQRCSICERGTYKHTIGNTKCENCPLTFST
IKIGSKNISDCSCTLGNYIEFDTLRNFIKTEKINYKNIDQYFIVPQKTDDNIYYMTKAIKISLHNLNKKDDKEYINQILKLHIAVCRPCS
LDNHYCEGGIESNVTFNNKLINNNIHTLPKKCPNELVIPQGIKQRSSIKNCLCVHGKVLRELKDNILECFPCPPNTFKESEYDNSCSGAC
PHFSTSFIGSSFENQCFCKNNYYLVTEKAHNIKNSNIKKSCELCPTGAICNRGFNIDLYIKLLKDRAYNSISILDHENPYPVYGYYAVYK
RNNKNTLWTPMDDKNSSSDDESAKNNTKKNTYTNFKYTYPYYNLILYIQKHVQNMNYFFFENDNKFYLDKAFIESIKNKNEMKKNNNKHV
DATKSNSDIYDQYNTTSFIQNANKYDTSKYKNDQSHNTRKEKNIYTKQNKNSNITHDPTKVDFYNLLSKQDQYLSFLESNKNVIKDDNND
TNNLIKEIFNNNLKEAKKITERNHQFERTPDIHPCNLPDRCLGTITNLCYEGSTGYQCNSCSKNYDMKYFKSKCTKCRNIYHEILSIILL
KIIYYVIIIYIVSLNYNSCLNNLYVSGVLFRIWLNCSFSFISLGFFSPNNLSFITRYWYVYKEIFLYHLNFCSPYIRVGCFMSYYNTDIT
YKNIWYIQKYLNIFTFFFDVFFITLILFIIMKITNFWHRKKIQNFEIMLSTVPEVYDKFKIEQNDKKKIKNKKTPKIHILNSNHEDQEDG
SQNNLTLIHDLEKNESQSDEYATHGDAQNFQNNRNDCNSQDEQGEEPHTLKNNTNVSVEKKINFLTKNKKSMLNNSQIENKLTEENENIH
DENYELKYIKKEHTMYSQFLNEAVEYIYDKKMFGPWRFIHKKNDCFRKRFLGFISDSIPCYILMIIISTPYILLETVQLFYCKSIKFKSE
KSELYLAYLNTQKCTTSSASFVMGLIVAFVVLLFYIATLILLLYLYSKRKTIKLFNKFLKNLLSGYRQGKEIFEVIFLLKNIILVVMIAF
TIYYQYYYIVLITLTLTLFSILELISDPFDRRSFNILNISLRVGSVLNIFFSIMIWGSFYLNYERHILFPFFIVILYHFYMVHNIVKEVI
LSKYFITIQTYINVQTMGYDDHTIKNKNYKFYYKVMNKIKFVLKKKHKESILQYAKNDSSIEKTHGQPKEYIHFEAIDNIIKKYNDNLKK
TVIRNIDQNEEIIDNEQKNIKGKAQSSLKKKKLSVNVWNVAYIWYDEQNEDLFFQMPFEDKLSSSFNKEPNEKTYNIFARIPDRIKDKET
KYNIKYFVLAIIQVIDKFVVISKSCSIYENWFDFAMRFAFVYISWIKRINKKDIIIPNTMDQLHAITDEYIYIPLFYKYEYFTRPKKAFY
ESPKEETNYAPNNYEEGKYRTETLEKMNSFQNTEIKISRSYGSYSKMNSLKNRKKGKETNDYFNEQNSREDSSNGNDTNSSNFVRKNTKK
SKSEHFGNNSQSVKSSKDDDNNSNEENSVIKYLNEKESRKRNKKKKNSNDDSNTANIAKKASLNTFNYSLDVFSSEMFNEANYHILISLF
ELYIAMNTLKTMNYHTFNKLYKLYNKKYIIFEKNLTFYINNLRNEIKHEANEIDNEIKQENLIEKIKIQNYYYYKEELLKRKNIEKELIL
KIKNLEDCVEANKRSRAIRNFLRNPRNNNEPAESLADDINFIFSFLHNEGTYKLDHSKKKE
>CRMP2_PbANKA_0615900 [Plasmodium berghei ANKA] XP_034420659.1
MVNPNNFFFLLSILVCCLFLEQRTVSEFSKKNQHPNGYRNSNIQKNGSVKSTNLKYKNNVKNLFKKTTKLINERGISFAYVNFGNILELE
SKNPFSLINSIYSKEKEKYLSTCYSDGKPKNVGNCNRFTLSGNICDAPIEFDVNNNFALNEQNENYSKCLSDNKPEYRIKNNNHIVIQSG
EKLNLKIKNESFLLRTSIIITGDNCLNKVKIKSPHFIFQKLENKFGIPILYKGHVIGSQFQNIKVSNDAEGLFNVCSCIIDYLYYSYNKC
SSSNKHYSEVLTIRVIKKPTNEGNNTKKFKTGEKYSINLQEYVTPFPIKSAFIIKNVEGYTCNNIKNIPFNEMHEHFYKSENKMHFYDMF
IHETDSIIFKDDIIFQKPGDYLLCYTSNDGRVDYSALLSPILVIGYNLDKMNYIYIDLNVSKLNIEHSVVLQKYNLNEPLKDIFFKKKER
IQCSGENVAYSNNVSEINSDNDRNLILEVIHISNIQCDEYDVILEICSKYNDNKDDKYNLIGYAIIKPYILHSNYDINHLKCFNIEPDDI
QIYTMNKESEFFIFFPELLENFNKYDIIYLYISSLCYTNENEIILTYNHDKNMTPIFFKYFKISNPSSSILYITKDSIKLYVLKKPNKSL
YLYDITPEKVDNKKKVINNNNLDDPYIDILLSYYLDYADFIKCENCSDPIMMKPIYDENKLLKNIFLLTSHPYDKFLIINLDFSILYTHN
INDVKNEVLYFRDISFSLDILEHQSFFISDISCGIFKNESLDCFLIDQLNNTVLAIEYIKMYNKIILIDTFQGESITHIEENKLYDSMLN
QLDTYLYKPQNIVAYPYYDSYVIFINEDESNELNLMHYDKKKKNNNFSYIGKINNTHIDIGKIKNVYKFYDYKDLINRNILLIIRYYERN
IQFVYIPIRNILSFLELKYNHPSAIQDNGQIYVLKIISDKIQKMNIPHNFQIIVNNINKSQYVTIDKYDGSVQIKLSEFVADPVNLTVEL
RGFFVELKINIEFTVICADGMRVLNGICVPCPLGSYNNINEYIKNKTIYECTSCHENSTTKYEGSIFISQCLCLPGYELNDNDECILCEK
GTWKPELSNTPCIFHCYPNSYSTIEGSKGEDESKCKCNKGFYFVSKDSINFCEQCDIGYFCPGGYKVDKIKCPKNTTNTTQQNDSIKSCE
CEKGYEPFDSSGLINYNFIENPIFNDYKDFTHELQSSQVCVPCKVGFYKTIISDVKCTQCSAHVYTDTEKSTSIFNCNKCEKGYYLHTRD
SCLLCPDNHYCPGGKKGNAKNANYENEKVPCSDRSLTIPPNELNISDLNCLCKKGFEFDRLEGNEFGCLEIPKNYYKGTLSNTKKQACPE
NSVTLYTKTESKSKCICTEGYYWDIHKYKCVKCPKGHYCPGGYLKNCFTRNTLHMCKPKKIMCPIKNSTTQDDKPFSKSNCMCDKGYTIN
KEALGECVMCPVNTYKDVISNVECTMCLAPYTTDGQIGSTKEEDCTCSGGYYFFNHCLPCTDKDTYCMGGKMIVNKKRKTVHYAPSKCLP
NTVVSFETERPYDSSFCVCKKGYKHVYSAKNSTKICAPCESGFFKTIIGDFTCESKCKPNSTSFYGSTHETHCFCLENYYFKNGVCINCP
DGAHCRGGFEEETLLNMKKNENYLDHSKIKHVMPVPRENYALYRLKANIHNYDWFIVECPIKDACLYNGKCYESMTNFLCGECKKGYTNN
FSKLNLCIKCSGIIANILYILFVNMFALLFIVIMAYLNVFTGTNRKSVHSIVIKIGINYFSCMKLFYIIGTSEMYFPINLSSHVNYMTKY
IKRLLKVKKNYGIYCILTSFNISHANAYFYGMLYYAFKPILLAMILTILMYIVVEMYKYKVRDKTNIKLRVIDEIKVLGNNKLYDEIMQE
LISERGLVLFRYISIPGDSRFKRIKIFFEDMIPIHVTLLFFMHTEITYYMLTLLNCKAIYYNDKFIEQYMSFAPSVKCDLSKDYAKFFIL
GISGLVVWGIGIPLMSYLVLYKNRRKLHNENVLLKYGFLNNGFNFQFWYWETIVFLRKNMILLISTVSLLKTTRVLGTTMWLFTCVSSFF
LILQIILQPFDSRNYHILNRLETFSMVAWTISLIILAFLTVSSASSTVNFYVLLSLLFFNCIFMANILIVLCNSYMENLRHIKKNIKIPF
LSKFFEKMSKIAEEKCYKEPIVSLNLHDNSIEFTKKYKKHHLFGKRILTNEEKNYFLNVLSNFIYFGILNLNFTIFHSYFMEFVLRLSII
DNELLQKKTKSGLLKLIAKESQSIDEWIKLKECELKKRTFFERHKKILNLFTNNSFIIQNNIKNIIYKGDKHTIISDYEVLINVLKYDKD
FITDFNFLYDEDAVKSGLILSDLQLSFTKIKMKDKELVMQLFSIFIAKKNIVHFERDIHLKNKIEQLKILYETLVKPNEKKKLTFRKNVE
DAVKGDKFDYKLIENELIPLNNRINTLIDNYQKLKNDTYGEVECNPNDNLILNDNDSEDFDTNLTKFNFQEVPNDVESEENVINEDAEDN
VEEKQNNDKSQDSI
>CRMP1_PbANKA_0812400 [Plasmodium berghei ANKA] XP_034421095.1
MLVKYASIIIISWLFDAFTSRKKYGIIKFENLFKKAYESNEEYKCFSKRVLANLIKNNQFIENKYESKETLNYPRTINYEKNGSIHEDTK
RAKYPITMFKFTENLNLLVYTNDLQLYSSLHISLTQYCYPKIARCDSNSGGCWCYNYSKSLININKHKCLDNCGNFVACRSPLKLKHQEQ
IPHTFVLNNRARTCIVSSIQRKLNNLCGKNKLFRMNGSTYYCIPNNNIDMGISGNYCISDIRSVITCNGFIGNTYLYFIEEFKIIDKEIF
DNTINSKCDEHIRANGANYLGCQNHSISGKTCLPWNTINIIQISEQKDITHNFCRNFEEKETIYCFVRYKDFIYREFCKVKESILTNNNI
TYSQQGDFSFDVTMKNVSDFYIRLSNNSCNKPLSNNNKLNFYFKKNYEIYKYHEIDNEIALTIVFIKQNYRAIGYLTNNDILYICACYND
YYKSEVSTCNNTTYYTQIGKLNFTKKLTNTYSNILYIDEINPIFIEIFKNVIQNKELYIINADYSYQCDRLSGLENKVHMLSEKILNISI
AHMAQKINPPLNPSKNNSYIYEYGNIAYDLKSLVTNFNERKFKPRYIEGGPKTYNILMNNPIENNNKNANEKINEMLKDITIQQIKNLQK
GSNIICIKHNDNHQEYFSYIGKIIYTGIYNSRDKYILRNKNSNNNDNSIYENIIYINDSYYSIYNNLFSISPNACSQFSEHLNNAKVIQL
TNEKYISRFKNAINLPFSYSYHNNNKFLSIYFFEKKKNFFFFTLKNTLNIKKDLVNYLCQKIDNFEVFKSNCLFVYSSFNLVYYIEFAHP
FYIYTIPTNIHNNYIQNDKSFDVLNHYFDFRNIDFISHKTKILSLWSHQNDNLVSLWLISSQSLTPFFLAKYNINSPKYSFIYLKKSNEV
STRDFKTASTFDNIDSPSISKTVNITPTLNYKSNIPKIETNAECVANIYTFSEGTLRINKYETTDFFILNSVKSIDYVNIVHVSDIIAFT
FDNEPFFLLLFKNNRISILNNNLNNVDISNNDFNMHAHEQPIKIKCNKGDKKLTCFVLYKYHKILWIDLLFHSKNLVKKTQTIIEKESSN
IINPSLISLKDTHKQRTGARNFLENQIKRPIYNIEVKYIYRYDEQNTEILSDISNDMVIAGKLSDYVIYISNKESNKIHIYFTDSYKENI
SYYKYIKNEYIYNYNIISLSTYKFRDTTFINSHITKSTHRTNAITSFAHENLVVTKIKYNYKPWYIYNEKITMKPIIEGDKIQVKYFSIK
YKKNKSRKDALLIDKKTGVVEIILSEDGNQNSNNKKDVVNIEVVMHGLFHTYTTEIEFSIACEDGHYHKHNKCHPCEKGYYNNLNEIKQN
NEKYKKCTACGQNRTTLDKKEKFEKNCLCDLGYEYIKNPNNPRNFICSPCVYGEYKDVISNELCKGIVCKKNASYLILDKKSVDPSQCLC
NGGYYLRYDKNNNEICTKCINNHYCPDNDNYYKKCPIHNKTEEIKRTDFETINSCLCEEGYEPINMNKIKDTKSRDYHYYNIFVTKYKNL
SYIVNDNNICMECNLGFYKNNISSEKCIKCPRSSTTTTYGSKSIQNCNSCHKGYYKDQKQVCSKCLPNHFCVGKSQKNDKNNISQYAGDA
IICPNYSVTLQPYENNISFKNCLCIKGYEKNFQDFYNINNHCKKAPLNFYKDTISNDLSIPCPTNSITLNTGATSIYNCICDKGFFYDTV
SYSCVNCPHGYYCSEKDMTTKLAPPIKCPKNYTTIYKGSYNISHCVCESGYTVNTVIVEHSSENGIIESHESAKNKIKLQAKNRTSVCVK
CPQSSYKSKISNEQCHKCPKNSKTLKDFNNSDIFFCLCTMGYYTDKKECKPCWFNKLYCEGEKIYQIETIIYDEIINLIQKYIRLLSDIS
TKKSFINTIINEYINKGLISEITHISMMEKSRKKSGNNIQSIRKAKKDSEIYAVNIYNRLGNIITKDRELKTPKINNQIKKIELAKSIEN
KIIANINSKLTLLSEGNKNIDTDTSILANLFYKSSENIIYIKHQKLINCQRNTVIPLGVDSSQNFDDCKCKKGYYLEDRIVLKNIKICKP
CPEGTFKNYDGDVKKCISCPPKSTSIKGSIYPNHCFCKNGFFYSKDTCLECLEGATCNGGLYPNAMKKIKLDIENVNTIGPDDHVKPESK
KGYYLDESIINIIDVSEWRFIKCPISGACLGKNNCHNTMDNYLCIECKKGYTNSFTKSKCVRCPNNIANIILLLLIYIIFCFIIIIISYL
NISSGFYRRSIHSIIIKIAVNYVSSMLIVNILEDTYLNLPPYAYDVYNKMTNILTSENQKKKIISIDCLLRYYFNLTYNDSFFYTSLFFF
LIPIFLMLTLTVILFVILKIYTIIQKEGINNKLNLLGMAKKKNISFLVNSLEANYKKERFIMILRYIKLPDNTMSDSILTFFEDMIPIYA
TFLFIIHAKTSLRMLQLFDCSYIRYTKKISKYILNSSSSVQCNFKTNDYLKFFILGISGTVLWVLGIPFLAFFVLYNNRHNLFHENIRIK
YGFLHNGYLPNRWYWEVVVFIRKIIVLFVTTVIVFPSNKEKIYKLLIITFVSIFSLCIHFIFQPFDKRNFFILNKLENFSLYIWVFTIMI
ISVLMHVNLNEFINLLVFFFIILLHTIFFIKLLICLFYECISNLRATFHFCKVPFINSCVKMLIQIAEAKKKQEPRVFYDKCSRQLAVVL
PDKALMEGNRINIYAIVQSFFKKFIRSNYLQYSELNKFENQTISTYESEDKEKIKVVNLRSYENIENYGNCYNEMMFRNQKTDLSNFLLK
NTNLSIYGKIKNEHRMFAIEIYKELLDIFLKHVTFTYIPDTLFEFIFKISVNIGKFIDKIDRNDKIFESLDQEININNITQWSLERKDNY
YQSGQIKKNKMSFINNSMPNYDIVNREANSSDCSFPFYCEDIEKEQIIKRKKKEKQKTKDEPKKLYISTEERKKLFSFFSDDLLKSLIHL
STFYFILIELKIKYFRKLPSYFYLFKLYKLLSKKREMKKLKMLNKKLEKYKKFPHDNETPINNQDNDGLLKNVKKDIHLLYKEFKELSKI
MNQLKHEYLNVKEDDSNQSRSSQFENE
>CRMP3_PbANKA_0606700 [Plasmodium berghei ANKA] XP_034420568
MEIRAVILFISFFAYNANIIIKNEFVKAKQYYSYEYNINRSSNYLLPHTHGIYAFSLDKTTPIFSTFVLNNNKFFIRNYYKFEKYSNCCL
RYFQLKIFHSNNIEIYSRHSKQNKTIFIDIILSNVLNKKRAHSNNYLYHLTIDDYKFVKHKQEGCNAENIISTQERIIQVNKKTKYKSNK
AYGVVSFFIDLYKSIQNKTIDCVLSKNENNGSFLKVMDGFKNNKCLFISATHLPSIYYDYFNKNYGNITSKKRKKRDLEEIINMGNIFHQ
VDKKINIATKSHESNRTINRKRDVYKSSKNGSNIQNQNNIKKIKYSKKNSTKFLKSRFLDKKMYYSNLSKIKNNILSTIHLNDRLSNNLN
NSRKIQFTPNQTFIRTKNVLISLKIYGSINDNVYNGSIYIYKIYGECDGFVIAKVKIIDITSLYIITKHFEINNIGTFSICFNTNDTYIP
IGKLKIQNNSIEQFDIISNENYISTFNCPINESSILLHINSHYGAIYADTNGKLSYITNKHSEIEKKVKSKRYSIACSSSGNYIAILQKQ
YVFIVEKNLKFSGEIIAHFLDNPISIFLDRNIIYITDASRKNIFRYISVHITNKNRSRQLSLLDIRLNSAQRNRIRNGNFKNKMHDKNNK
NFKKKLANFGITNLLQLNKFIHSVEDYEILNGISYTIGNTPYEEVLSNMPTENMHSQALINDRISLVYPAGIVVFNNKVYFVDTILHTLF
CYCLIKKEMIEMYGYLNSPIKSDSGLDQPYSLSLYYYDEAKTNLLFLSELSTPRILIFEIDNNIKLYQVYNDLPFNIATNVITTSRFLVV
CGINLNNESITTYITFIEIQDLSDIKIKYNGFPRSFKYKEVVNIQPLIKSDNIIKFKMNQYDHNIPDNNIITGLKIKKYTGIIYGTIEIS
AIFDIEITVYSNFKKKILILKKNISSCPKGHFYSNNNNCELCPIGYFSKYNRKDECYSCEDYLKNSITFYPGSDSENECLCKPGYYLREN
KCVECPEGFYKDVIGNFKCHLTCEPVKKSTVTGAKSYEELNCSCKDGYYTIYDSVCEPCPPHNYCLYNPKNKFHKADIILCGSKSVTLTN
GASSPTQCVCDRGYYYDIMSNSCHPCNFNRYKTTISNEPCEYFVNNPVHSQEYLPNENYIQGHNIHLKQTNNSMFAMTKGSKMPQMANLC
ESGYFYSMNKSFCSICRYDHICKGAYNKITQCPIHSVTTKLKSDSYLDCLCARGYGRIIVNDFNNFSISCKPCPYGTFQPHLSAGECIPC
PPYTFTKNTKSTSITDCIPQNGYYNQYFEYIYEYTKNKLAQNIPNFLQEYHLYINDQYAEIKRNVAEKDKNKNNLKKNSGSKTYCYNSDI
SFDLRGNKYEYYDTKEPSDYFKTYGQKYNKTNAKDSMICSKAYNNDGGNYIEESNFSHAQNNLKKLNINKINNNIRHLKSPYNNIFHTNY
LKNIILMDRIKHYNFFQQNPDFFKLNNTERDNIHFYINHNNKMGRDKKNTDFSRQSIGFKNVGIRYLLFDKNIKRNNKKNTKINRKNYVG
DTIEMINNHKNDIRLIGVTKISSLITGIEKTINEIDILSTTHVDILKTIRTRERIYNSSIRKKIIYSCYETDQLIKHTRNTIYAITIPEI
DIINCLNKCISNVYCTGIEIDKRHNKWKSHISYVLTRSSGFENINIYKCNLFLYEDSDSYYDVDDKNINGTKINNKINDIHKYNGTNKIT
RCIIQKNYIFQLWKIYTFEKCPNNYYCLGNSYKKSKCPLNSVKTKFKGKIKNCLCLPGFYLNVNTKKCVRCPKGTYKYNTSNENCLECPL
NLTTISEMSTSIYDCVCREGYYFQGANQIELINTNKIKRNILKSYKPGKHSPIQQIKDRFLEVNQTNNFFKNSKGIKSKFTEQEKVKYTT
KKLKSKYVAKNNLISINDINFIQSENIQVINLNPIYQNTRNNEKYLHSTVDSKGTKKNIYHNITEQCAKCPNEMFCPGAWLKNFEFQIHH
PPIFCPEGSFIPKTTIISTDINKCLCKKGYGINFNKNKNKCIKCKEKYYKDVVDDSLCAGLCMEYSTSFKGSISKKQCFCNTRKYMIRES
SNEIKCINCPEGSLCIGGLKYKPLKILIKNINYTNIEVVDHTVPFPQKGYSATFEIVHPDFSWTPLNSVNLKINNYDNSDIVLSNKLLFD
VFYTKRNYVELEVSKFINGNKTSLLSKNSIFFRKKIILNISNNKNNKEIYFSKQENKTPVLITENGEQIKYKKSFLTVDRIPDFHICPIM
KKCVGGINNLCYEGSEGYLCSNCSKKYDTKYFRSQCFKCQKTKIEIFNFILFKAVFYALIFFLIYLNYFCCIKKNFVFIGIFKIWYAFII
SFLPYIFIMDSNSPREENYILYSQFFTSLPIKFITQHLKINCFINSYNNEKYIYVWYVQRFIKIAEPIIDCFFLVCIFICFYIIYTWWNY
QKISLIQKVIKKQINKEYNKEYYKYVSDFYYHYYQKGIIDTINNKRNKTYLEYMKYDCDYFSSYNSLSFRTPLLKKWKNKKCSKKLDKSK
LHSVTSWKSNKNQSSKWINQKVSNKSHKWINKKEKKQKNKTISLDDINFLESSSFSRNKELTKENSKEFDFLDVINFKKDISHKIKKTSS
LPIEENKTKDNYWTSICLLNIYNIKAMGIFRYIHPPNISIHKKIGSILSDLNAIYIIVFYIHFPFTLMSILELIWCQSTKYKNKLPILIL
YHMPSQVCSFQNKLFLSGVLFSGFFFFIYLFLFIKYFYGTFKNFKVFQSYDRDFKCYFLFNGYNYQNRCWDFVNIIKIVLFVTSFMCQFY
TNKINNSKYFIFSCIIFIIITEITLILLYSPYDKRSNNVLQKLSLLSIFSVLITYLTTHFSFFFDFYIISALPFILFIYFHIHTINKIVL
EFALYKNILMKPTRQKQKLDSEEFLNENSILFNSYLNTKTNIQDNDEDIIFSNSKKISRKYKRYKKEIHSKIKENYNLLNFVLRINKIPS
CSIFFNEKNEEIFVQDSNDLIKCKYYKNEKYFKKHNNSLKINPNIITLDILYSDLLYYNTTYSNNEIFTNLNNSPPPKYCYSSSGSKMSK
DESLSNRNGFREFSNTEKIVESSESYEEKNVLDNQIQKDTLKNYNSPLNKTHFIKCLTDAINILFVNQCYNHISVEWLSFVIRFSICFIH
WVKNHDKNIIDLPPLNKRQFELKKRNLLFYSLFSSYSELYSLYFHINKYNKFETNKNDFVKAENLEMFYMYLTEVNHLNIQTNGENTQGD
NDKIPEYFVPSNLLDDEFYMCEHDIIAMLFDKSIFRNLSITLLELQYAIYMIQFIESKRLSILIFLFCEKKKKKMIKEKSYINMIKDTKR
HVQNILSNDTNINQLYEVEHRYLKENNYIIKNKIKALQKIINKKQNNKYPKIDNIKSIMTEENGKNKYDK
>CRMP4_PF3D7_1475400 [Plasmodium falciparum 3D7] XP_001348896.2
MKNITFLVSFLIFLRSINANISITNFTYTNQKGDIKVEFFQTDYIAIFKLPFGGSHEQIFEISDDYIITNDKETNNCNIPNNNFGFVYSK
SNSQNKFLIVQREYTTIYIKDKNNNCSLISKVEPSLYSFQTIEYKKEKIKLGTTTKCDEKMVEKLKIYIDLLNDMNLSEDKVCNQIIASS
FIQNIEIIDCTVYIGSIFLRNNLNREEYYICIKKEDNNNKMKNNISLLINTIDLNNTLIMNTFYCNMERDICSIIINSIYFNNIPNITDD
TLVLKAQCNIDSNPLINIDHVLREGYYTFHFRNPKIYFLQICIIDNLKKYRMLGKIYFLKAYEPIICFIGTPCVIKSFTVKENVQYVQNN
IDNETFIFTNKKCDNENVNENMNMIETDYDMKELENHQHFYLFSKNPLTDEKYLCTSNNKKFLLLFNIVLIKLPEYNIHYSIINNVVINY
STLFFEYNNYLGPYVKYECSDKSIVPDEYNNFNNNKDNNFLLKNEELNFTIKFKAIIMRLCLKQNNYYYDIGKIYIENFINYKKISSLKD
FIFNADVSLHADDINTKLLKFAIKEDHNCHSDQGFFVQSKDNFRADKKPFYKNIFINHTTVYESINQIILDKDIYYICMCSLHEKCYDNN
NLIDYNVYTNISIQNEIQPLQNKKKFICKIFADCSFTINFENEYNNTSDIWVAKKGQSCNSKDIQVGIHVSHQNVKEINKEKINVTKVNF
KIYYLISHIHYSYLFNKDIFICGNYRNQHFIVHIKSDFFLLYYALPFEEEINIKNVTQTNVATNTYEAQEKNINIQSFENVKQKFKRLFI
YSYRDDAKSNLYKTMNINQDENQISNTIKFEIPNDHPTKYNEIYFINECHYDQGVIIYDHKRESNNIAINNDNNNNNNNHIIKSKELYWA
RKKRIYNKKLKKKENKNEIINIYNCSNEIMNNHTLTSILIFDGPLKPLDIYCYMELDCIHKENFSILNFDYSLFVEISDTQRIIIHIKES
EGNNKEKLNKAEKIYFNDSKRTTELILSIPKHISKGLEPGPYKIIYTRKFKQFIHELYVGTFHFIGAPSQKYHLIRENEENIIIHGYFKN
IENERIHILKHQNTCVLTNKDKNKKLLKSSEIEYILNEIKTNIQNCTYLDDTKLLCKNDLPVEGKFILCWCYNILNDQNNLCHNLNIYRP
KITEVSSLLYSIDPILEISKSSLTNFLNYNIGDFFFIIDDDCKNIKNIKLKSKLNDEQNILDIYKHLQYPKKYDLCICIVQHNIPCDKEE
NFKNFYIKLNEQIYFTMEMGSIDEFNNKDKFIKDFTFSTDYLDQLKLNIVPVFVFLPGPVEYKEYVCFAGIPCNATIKIKRSAQTRLITG
NKQIIGEKKDVANPYTGSYGNRNKANIKKGEEKKEQKRNDKKEGEIGYKKEGEIGYKKEGEIGHKKEDELGDKKEDNNEDQNQDNKQDKI
ENMNKDINKDKEIKTKETNIEEEEEVEEEEVEEEEEEEEEEEEEEEKEEKEEEEEQEEQFDHNEHEVKGADKNKDKNFNQNKGESQNVNP
NTQQNQYDEQIISEEEQDNIENSLLGKHQYIYYTLNDTKECKNEYETVYKSNASSIYVSQEINYLHHEFIDGVYNLKIDIVPTDITKRYE
ICASFYEDDKYFYNIGNIIFYGIFNESNTLDIISGVPFSFEINQFYSKYDLFIRLIYEKHGDSKTCRLYNNNFENVFLEGTIERTIVQHD
KKVLDNYITNYKWKDVTIILDTDNNNYMTSYQNVDGSYNLYVCSCYELTEGHCQSGNYFSTQVMKFYVHTVELKEPKMNSLMHFLKPFTL
KLETTKILNGSIKVIPIDIISDLSKLCLELNLKNIYLKYQAEINEYEQTYNITINFLSQGFIICWCGKDNCKDHEYLTKVAFFRLNSPNF
IDVHTDLNGNFSFHFLNQFVNINDRVRFVGQASSCLDDENVDLFNNHIVIKNVQNKKGKTSNGGNTKKEQQKNNNKINSNNNEEDENDNE
NKNERKDEDDNYESYSIDWEQIIEIFGKPRNIFKGINQNWTWVSENYKMKTSNEKYIKICYCFHFYYKNCKDTKNFLYIGLVHNHIWDSK
TTIMQNELDTNYEISNMIYFNKDSIKFVAINSFNDLNRNVCDNINYEKNIIMPFFSGYNKFHNTTINQKNILNILKTYYHNEFIFILCYN
TEYYKKKTNYLLTTKDMTELNDFTTYYNEEINTYNIIQSSFSYHSDIKDISTTNENIEKYEHMQLLLQNRGNTPNIFENYFYQKDVYKKN
NMSIYNMNLYNMSPYVVYNNNKKKITNIQVKNRLKIILTKMYHMTSVDINEVIYYKGKGELLTDLNLQNIFILPKQKKVILCCYNDDYIE
VIINDDNKIGMKKSNKIQELIDILKKYHPNFERNKKKQNDILEQFNNINDILFKYDYIRDVNKNQIYYDTGFFRNNIYIQLINQPFDLKI
YGSNIQKKKTKDYILYIIEFHNICYNNMNKNGFFLEHKRYNEMENYIHFLQISMNKINNYKLCLYDKERDIYSNVGILNITDYFVIKESS
FFDNEDIGNIKKKNMETDSYNYNNDNNYDGNYDNNYDNNYDQNNNKYYIKNYNQDVIKNVCLIMDNNTNQIIVIKGKGSFYFNLQIEKGI
FIEKKGQKLNELFPDIKNHEPISCKNKKKNTIILTKTHIFFYTNNNDISFSTKHNLPFPYDIDFDDQYIYVNDLYLNKIARIQILSNKDN
KTPIPIINNKQRSKRSIINHGHESQQNIQKTHQTYDHFTPLHKVEKKEILQNNNIVQLKENEFPITNLKNIEYSKNNIPNQKISSKDDIY
KMSDFQAFINKYANLITTNSFRLYNYFEKKKYYGTLNYFIKRVWFNKVGPSREENYSTESKIEQNDKNNNNNNNNNINNNYNYNYNDLHN
NNHNIILNSNNYNNNNQSSRHQNFIYSYHVSLDGKKKQSENLLTHSLNNFIQFFQNKKNSILKKEKEKRKNIPSYNIMYKNINHITNTLN
KRKQQELTSSIIKKRTKRNVQEKRMSQSAYNELVLASIKKYTNKVEPAHFVNNKLDYLNYITNLKSPLNISVQNNILYILDSIKNTFFSY
NLINKEIKELEKYDFNDHPLILKNPLHFSIYNGIITEYTEHKNNLAFVTQIDSNEIKVIDLNSSKKYKIIKAIKLRKGYKHNHINYVIGI
KQKLLIITSQSQNIDHYKNIIYHYHFNSFDQYFSISFNYTFAKNYNANDNLYITPDIDKYSDNIIYFCFLNSNNKCTNIDELTKLSISHE
TGIITGKLNYFGTFSLKIFAKTYFQYKINTYSNLYSYCGISQEYNKTKSTCESCPIGTFWNSEKLLCENCQKYIENTSTLKNGSKLKTDC
LCSPGYEYSDKSSKCEKCKPGYYKKSVGNFICIKGCPINEKSITYGAKSYAEMDCKCIEGYYRKEDKCVLCLSNYYCPGNELIKPCDKNK
ISKEGVIHKNDCICKENYIKDNKNNNCVYCASIAKILGKPIYCSLCDPIYFHEDIYKNIFLLPNNIHNYGLINNIYNYDEDLSLQGNIMK
YAYFHKTTNIERNFTHYINIKNIYHTFNNNINNYDYLTNSKFAIEIDIPEPKKCIFCDSGYYIKKKKCISCTTKYCEGFNHNPKACPKNS
VVNKMKASSIFDCSCKRGYGILNERRNAYSNTITCQICPQNFFKHIISDDSCFPCPLYTYTLNQGATSILQCLPKKGYFIYMFKSINIDY
LRYKFDINTENRIYNYFENNNKIFDEDVYNFFLNKQYSKFFYNTENKTNTNNNHNNNNNNNHNHNNHNNNHNNHNNNNNNKYTKDNHFDN
QVGNINKHTNNLQIKITENIYNIQYLEHLGFIKKTSLFYIYMILLRNIEERYNFNMDKMLKITCHINLHLKKNPHFTITYKKNLQECIDS
CKTNIYCTGIEFSRKRVEYTQIILKNNKKIILGYFKCKQFYFQNIYDYSSYNLDSYLNEHIENQINIKSTLTYTNFIMRNKPDIIYTCSI
DRDPKYLLYKNYKLVECVIGKFCPGNNTPYMISCPINSTTIIPASEDVNKCLCLKGYSYVGVTSYRCSLCDRGSYKNSVGNNKCDNCPLT
FSTTHRGSTNIKDCSCTSGNYLTFDTLGNFIRTENMQHKNISDQYFVIPIKQESQPENEIKDDNKNINIYNANNINNHDIVYKTKMIKIN
LHKENDNHNDYMNNILKQTIGLCKPCTLENHYCEGGLESDITFNNKLIKGKFHTLPKKCPRGLGIPNIIKERNSINNCLCIHGKVQRTTE
NKNVECFPCPPNTFKENEYDNSCSGACPPFSTTFVGSSYENQCFCKNNYYLVSTDDENDTNGNSINNNKNIYNNNNIYNNNNNNNNNNNN
NFNNKSDVKKKSCKICPIGAICNRGFNIYIYLKLLNDRSYNNINVIDHETPFPKYGYYAVYREKTNPTKSWDTLDDSAILNYVYPYHKLL
LFIQKNIQKGNYFFLEKGNKFFLNDDFVEKMNEKSKYEEENANKFVTKSEIIHNVNTNNLKGKHNTLNNNNNNNNINKSSSFLNQNNYNN
DIIQLSSYENNPFKNLSSTSEVSSNNNVISFIQNNDKTNNSTNDNNIENLVDIFNKYVQEAKELQIQNRKFERIPDIHPCTIPNRCLGTL
INLCSDGSTGYQCNNCSKNYDMSYFKSKCKKCQNLFYEILHFILLKLLYYIIVIFICSLNGNILNKLHVSGILMRIWLNCSFTFIAYGFF
IPNMNSFISKYWYLYKTAFSYHMKIFAYYLRVQCLLNSLNINLSYNQMWYIQKYMNICTPIFDSIFITILLFAVIHIYKFFFYKKNIDIF
EQLLCTIPELNTLYKKNCIDNIHKVKNKKFANKVESFEENENQNKEKKNKKNIKRKNKAKNKHNNDNNDNNDDNDNNNDNNNDNNKININ
SKDEHINHFEKCSSITTILNNLELNNEEKNKESKKKKIFDIKKKTSIENIKENETNHLWNDTHNNVKNKESNINTTNISNNINYELKYIK
NKEWYNIFLNKTIQYIYKEKKIFGLWHFIFTKNDNWFKNMGTFLNDTLPCYVLIMILSIPYILLELVQLTYCTPIKYKTQKTYFYLTYLI
TQKCSLSSKLFITGLIVTITMFALYIFLWILLLYLYSKRKRLNLFDLLTTNLLSGFRKGKGIFELIFLLKHILIVLLICFNIYYGLYYIV
FLTLILITFAILEILSNPYDKRSFNILNKSLNIGNVLNIFFPLIIWGSFYWTYENFFIFPIFVIYAYHIYMFYHIVKEFTLSIHFIKTEN
IVNIQTIGYDPENIKNKNYKIYYKVMNKIKYFLNKNQKKNISNINENKDKHLNKNNNSKDHVKFEPIENIIKRYNLKLNKGILKDANNNN
NNNNIKNMSDQVEDNKKDILFIKKNVLPVNVHNVASIWYDEQNEDLLFQMPYQNKFCLNMNNEANENNDQINDLTKDKTSEEENNNDHVN
DPTKDQTNDEKKKNKNKKNKNNNNNENNCHSNDNSNNNNNKEVHKNDDNINHNNINNHNKSSNISTTNKKNYFNKFSDYIIDKRNKKSIK
YFITSLMEVIEKFLDSSTHGFIYENWFDFTIRFAFVYISWIKKCNKKNNIMLPMNIQQLHIHMDLFIFTPIFPKNNSTCINEQNIQNYSK
KKKIYNKINMYDEKIETGELLEKHNSFENTEIKISRSFGSHNYMPNIKNRKNNYDKKEDITSINDINVDIIKQDDQKEDSNINHLINEHN
QKEPSQHIYNINDKNIMDYNIDENISKNNEKEKHIKIPPKNISITQKEYYNNNDIFNYSLDIFSSEMFNEKMFHSIISLFELYMAIKTLK
LMNPHIFNKLYQMYNKKIITFDTSVMFYINKLRDDIKSEIEQIDKEINTGDTTEKERIQNYYYYKEELFKRKKLEEELLSKIKSLEECIE
VNKRSQSLRNMLLTKKKKNNNLNNENLEEHINYIFSHLHNEGTYKLNHSQNMDKKN
>CRMP1_PF3D7_0911300 [Plasmodium falciparum 3D7] XP_001351985.2
MLKFFFFFFYMFLIIYGIATLNIKNENNSHMPNFFENRYYVNNERGETLSSLNLDNIDNTYNHNNNNNNNNNISSSNYNKGILKRLDKSS
TVKELYRNKNRVLNKLKYKNIRKMKKRRRRRRRKKKKANIDKVNLSRNFLFSYIQKNLYYTRSYFNVSQLFSTLQIFLDQFCYPGLGRCI
PYINKCLCYDKSKMKPKTAKSCLNNCGVISLCSGYPYGPGYKIIPNEFINNRKVVTCVVSSLQNKLDRTCGYNKKLRFNENKIYCIPYDL
LDMNLSGIYCVNNNKEKIFCKGFLRQIYTNLKEYEILDIAYHNFILNNPCNEHIYDDGTNYKGCQDTSISGRKCLHWNSLNMEKVLPYLY
LHNYCRNPEGLSYIYCYVDNNGIITREYCKSRSNIIFNNIAYSREKYFHFDITMKNVSDFRIKLDNKPCNQRYFVNNHRINEFTYDKRNY
TYHNINGEIALTISFKNFSYNTYYDYKLYICACFKYYYTNDLVICSTDNYKVEIGSFLITKAYTDKDTNVFYLNRQYNLSFNINYEIIKN
EIYIIKGDYAYECNHLRIIGNDNIHMITNMNILFNYYKNQNFQKIHPPLEPNKKYSYIYSYFDPILDLSSILRKNELFINPQSSNIIKGY
QNVDNLNNDGKTNSKSKFAKNKHMLQNGSPNNNNNNNNNNNNNNNNNNSNNFMHSHNTTFQKLYNLKNGSNLICIKHQYNKFTYYYYSGK
IIYDNKNFEHTKYILKKGNKTHENLLYIQDISNCPDINFFSFSSTTCEFIDRVSTKEKYVHVFIIRYTSRLKMHSFIFPYDAYIKGYNRN
VNKTNTMIINNNVNTNTNMKNNNQGNILSNMNNNNNNQGNILSNMNNNNNNQGNILSNMNNNNNNQGNILSNMNNNNNNQGNILSNMNNN
NNNGNILSNMNNNNNQENNLSNMNEIYYFFLKSMYFKTDNKITYLCSRTNNSNNPISLSLVLFSDLLFVRYNEFAHHFEIFSEPTNVYNH
YLDNDSYNNYIKKYCDTEEFLDNENMNKIISVWSHENDNYISFWLISSNALTPFFLLKFHINSPRFTFLHFIKSEQNHNNNILLKLYIFN
IIYGYVRIYITNNFINIILVKTASLYKHDKVACVENFYFNKEPYFILLYKNNTITILNNNLNEIEFKNNNFNIYIMSIPLKVKCLSDKSV
TCFILYKYQKMLWFQILFNLNEESNNVVPKHDLLTIDKQDYHQKGILKKGSSNYHHNNYYGEDKKKKYNLLMSNDITIYIKYINTYIESD
DELNLDNSTNITVINKLDEFIIYVSFKSSNKLHIYSTDSSNNTIKYYKYIKNENISNYKINSIFTYSFSYNNYINLFVIKEGEVPSLCIF
IHEYSSKTSISYKAKDIYIYNKKVVLNPVIEGDKRQIKYFTLDYDKQLNDQFIHIDKTTGVLSFKFNTIKNLNVHLEIVMYGLFHIYNYK
LNFKIVCDNGYYYIFNDCFPCPQGYYNNINIIKTNVDFINKCMKCDKNKTTLIEKSSNKTDCLCNFGYEYIKNPSDPQEFICSPCTRGMY
KNTISNKLCDGNACTGNFTTSVIGAKNIIESTCFCKPGFYVTYDYRGIEFCKECLLHFYCPGNVIGIQKCPIHNETLQPEKRINFDSLHG
CFCKKGYEPINILNINKTGTRDEHYYKLFHNTYADKFKDINPKHICMECDIGYYKDTISFQPCKKCPNQSTNKKYGSTSLNDCNTCHSGY
YKNINKTCSTCLPNHFCVGDLLQKDLDKYSGDAVICPNNSVTKKPYTQNGTFKDCLCIEGYIKNYQESYNINDHCKLVPLNFYKDSISND
LGTPCPVNSITLNVGAKTINECLCNKGYFYNVKKQQCEECPIGFYCPKISSKNNIKKPIKCPKNSSSIKKGMYISNNCQCNFGYTKYIHI
DNNQSLLNNNIIKYDNKKTNKMFYSFLSNNYYNYKNKINYINKSYNNRNLILLRNIQNKNAIYKKKKRKNVLCIRCPPMTYKGTISNDPC
EACPLNSRTIESVNNSHIFFCLCNPGYYLHEQMCKPCSFSKLYCTGENIYIISQSLYETALQEIKNIYVSKNNDMYKMILMNLTLYDYSQ
NVNINNNNNNNNNNNIHNNNIYNIYNSINHYNNDNNIFVNPIVNNKLKHHNNIIYPPYNLLNSQVDTIPFLKKKYGNNINISNILDLNSL
YKEPIQNNNNLNTILKSFFHKDNENLIYVKYQNFVTCGKNTVIPLGVDSSYTFDDCKCKKGYYLKSKDINNSIKICEPCKTGTFKNYVGD
DTFCLHCPPKSTSLEGSIYPTHCFCKGGFFYSKGYCLECLEGALCKGGLNKNVMQRMKFNMENILITEKDHIKPHSNKNYYLDKSVIDVV
DVSEWKFIKCPIKGACLEKNKCHKSMNNYLCIECAKGYTNSFMTSLCVKCPNNITNMILLFLIYIIFCFIIIIISYLNITSGFYRRSIHS
IVIKIGVNYISSMLFIKVLEDSNVSVPISFIHFYNKMEKFLHMGENKKIVSVDCLLRYYFNLNYSNSFFYSSVLFFFIPIFLIITLTIIL
FIILKIYQCVQKKQIANKLDLLRIAEIENIHFLASSLKKSYSRQRIIMILRYIHLDNYKTMDKIWIFFEDMIPVYVTFLFIIHAKTSLRM
FQLFDCSYIKYTKYLGKYILRRASSVQCSFKEDYSKFFFLGLTGTIIWSLGIPLFSFYILYINRHNLFNENVRIRYGFLHNGYVPNKWYW
EIIVFSRKICVLFIMTVIIFPSDESNASQLLLVTFVAIFSLCLHFIFQPFDKRNYFTLNKLENLSLYIWVSTIICTSILLSMNLSKLINF
IILFTLFILNLLFFIKLLFCLFFECLDNIRRSKACYHLPVLGTCAKLLGDIMEKKRKREPIIFYDKLCKQICIMLPVQCGKVPKNKKNNK
IKINHNKYIKNITYPFTRLFKNLSNSYKHNNIKKKNNYMPLQENINENKNDINNMCQNQNTQSYVTCSSDLDKNNIIQQKKSHNDNNINL
ITENIKNETKNNVCFYLSNSHNIPLYGGIKKEYRMFATEIYKELFDIFLKNISLTCVSDTFFEFLFKITINISNLIHTIDEKQKIFESFD
QQHNFNNIIQWSLERKEKFNENKKYQQNDFISSKNYTSKNDNNIYPNNNINDFSSYNFECMQNNEINHNNYINEFFIGHDKETKKNNQKN
YISKEEKEKLFSFFSDDLLNRKVALSEFYFLLIELKLKYFRNLPSYFYMFKVYKKLEKNNRLKQLRKLNNKLKICQTINDDKKILSTHDN
MRLNEIKKSIPMLYKEFKILSKSIEKLKNEYLNLDKNYSRTYSSDDRKITDMNNVILSLSDNEILNFDTFKNE
>CRMP3_PF3D7_1208200 [Plasmodium falciparum 3D7] XP_034009380.1
MKKIYLSICLMIIVIFKIFKKKQHIMDKHFYDRNFYKKHNHGFTCNLFLILYIPYKRSLCYDTLFNQMIKESTFPSKINVTYNLRYHLCP
FFSSNNNITKIINNTISRVKIYNNFPFSVTGTTLKSIIIKYPNKRYLSERKYIEQNQKKSLKKLKHDEIKKVGERKKEKKKVRYSSYNKS
YLNDEKNTFDNLHSAKYISKNRIIKYKINKIKKIEENVFKKINTKKHHINKNIKLESSGKKESKININNIIIHKNKDRHLMNNTNFVENP
VTNDYIIYKQEFIRSVNTLTSLKLYGMNLNYLEYQILTIYDSTDECSGTKLAEINILEKYDSYMITDSFKIKKVGLFLICITLTSVEYVG
VLKVQNNLIDDFDSIINNNNISTFNCSTDAKSILIYSKERIINLNTINNEEIKPEEFINLSKYSEYLQGDISLLACCVNSNGYVVVLDKD
VIFVLYNKILKEIIIHFLKNPIAIYLYNHTIFITDAERKNIFRFVSKYILKKTSKKLTPIWNYYTYMKLQEENGVDLGKNMEGTSELISN
ILKTNKLLEKADTIKRMDEFNNGESYLIKNTKLLNSLRNFPKINKYPISLLNENFTLNYPSGIVVVNDTIYFVDTGLHVLFAYSLQKGII
TEMFGYVNHEVKSENGLNKPYSLSLFSTNNGNTNLLFLSELTSSRILIFEINNSIKLYLIYNNNINFDIITSIVTTSYFLIICGLKQNMD
IYKSYITFIKIEELSDIDIQYNEYDTTLYYGKKFSLDPLIKSPNINEFKMEQIDKFTNKIINTGLTIHKDTGIISGRINISAEFHINIFV
KDYFKKKKLTFVNFVSLCPKGFNIENNKCIPCPIGLYYSNSKSINQCIPCENYRKHSTTLYNSAKSKTECLCKPGYFLKDKRCVKCVAGF
YKDQIGNFKCQGTCENTKMSIEVGAKNYEELKCTCKDGYFTEKKKKECIPCPFGNYCIYNPKVKYKADIIRCKNNKLTLHRGSKSPNDCL
CSQGYYHDYKMDECELCNYDQYKSHISNDPCVPFISKSLVNQEYLINEPYFQYTNIYIKQTSNIIFAPKKGSKMFHEATLCETGYSYSMN
KSICSICRYNNYCLGLDHSSIICPKNSITIKLKSVSALDCLCIKGYGRIIINTNQSFTISCIPCPYNTFQPHHSYGKCIPCPPHTFTKIT
GATSITECIPKMGYYNISFEYIYEYSKQQMLNSIPHFIQYYHYFLKNQYEHFAKGKNNQKKMNNNNNNNKKYTCTTHKRIAINNKSNKHK
KFPRYINVEEKKYIYKDKYNIPQITNNIHGLKSPYNNIFHTNYLKNIFIFMDLFKMNKYIYNQKSKQHRETIIYGHNNLSFVHIKNEKDF
SYDEKKSKYNIKMENNNNNNNNNNNINIYSNNNLNFVRQMNEKNKEYTKLLSTKKRNISQSTSFLNNKIIYDDYRNLIFNTSDTYNHNVS
KSINIISHDINDILKIIKAREENYFINKNKDIKYTCYENEENETSKKRNHFMYVYTIPEIDVMSCLNSCISNIYCTGIEMNTTDDKGKTN
LFLMLYRSYGKTFIYFYKCSLYFYEDLTSYYKKENFKVIKNVEQYNNTHNKIISCVIQKNPILHLWKIYSFQKCPHNYYCEQESLKKKKC
PPNSIKTIYDGTINDCLCLPGYYLKGNIQTCIPCEKGSYKNTISNDSCIKCPINFTTLFETSKSVYDCVCRKGYYFSWNTNIDTNDIEKK
NIYNNNINSIYRNKNEIKLIKELEEEYAFNVEKKRKNKHKFILHKKLNNRYRENIHKKQISLKRKIKFLNEQKEINNHLNFLHVNEILNI
SFFNDNQNYIYKNKNKQENDTNIEINPVSKQTSLHSNNISNKYMRNNFLQINEKLYINNSNNNYNEYIHKAQCTKCPRKMFCPGYWLENY
ENEIHHPPIYCPKGSLILGTTIESTDIHKCICRKGYSINLSIKPNRNKNVNVNDNDNGNNNNNSNNNNNNSNGNSATLNNNNNMCVMCKE
GYYKDVIDNSVCAGLCIEFSTSFKGSISKKQCFCTVGKYMIQDEKDENKCINCSKGSICIGGFKFKSLRELIKNQYYINLNIYDHSIPLP
KKGYFATFQINHEDFKWKPLNSLHIEINNYEKGNIIITDKIILNVFHKKLHLINIGEKNKYDQADQGIYIKKNLNNNSFIHNNNNIKYIV
EESKHLRDRTMANIPNEPILVNEKLEPIIYKNNFLMIDRIPDFHLCPISNRCMGTSSNLCFKGSEGYLCNNCSNSYDVIHFRSQCIKCRK
KKTEMINLLIHKFLFYIIIFFIMYLNYYCYIKKNYLFISILKIWYLFIICFIPYSFIMEPIENHLKNYQSYFQLYIILPMRFIAHYFKLN
CFFNNSYNEINNNITDNKVHIYIYIWYIQRFLKIAEPIFDCILFTLIFFIIYVLYISWNNEKIQIAQSVIKKQIENIQNNSYGKHIYDFY
YYYYQNNVINIIKNTNNNCNVKNWSQSYYVHDYLSKTKKKKQKKKLSKWSLTQTKKKLIQRWKHKISRSFKHKKENSENYDYFENKENKE
NNSLCSESTKHDNTINNNYTTSSVEDKFIYTKKKTTYNNNTNQSCDDENIYNVKEKLLKKDITNNFGYEHIEKEKYWTSICLSNIYNIRA
LGLFRYIHPYNINIWDKMKRILSDLSCVYIIILYIYFPFIIINLLELVWCQPIQYKENPSLLILYHMPSQVCDLQNKLFLSGVLYSCFFL
IIYIILFSIYIYDTSKSIKAIGSYSNNLKSYFLFNGHNYQNRCWEIINIIKVSFIIIPFICQLYTKRNVNSKYFICCCIVLVLITEVACI
LFYSPYDKRSDNLLQKLSLTSSFFILISYLTVQVGFFFDVTILNIIPIFLFFYFHVYVIKQIILDFAIYKNILKRKDNHISFDKKKKSND
MLNDYNFLFFFDKIEIDNKDSNTPKGIDTTVQCDEKEIKNKDDINNFNHNKINDVNNKRKKKKKKKKKKKKDETTKSPYNEEYNLLNFVL
SSNNIPSYSIYFDDKEEEIYLFQNNNTRGYEYKKKIINNMKYNNDIKIEQTKRISLDLLHSDILYYNIRKGTINSDISNMNTYNNIKMRK
QENNYYHQNDCNNINSDDYNNVCVQKRISNKLEHFIRIEREYDKEKHYIKNNEKNNSEDDMFFLNITHFINCFIDAINILYINQSYDKIT
VEWLSFITRFSICFIHWMKNHDENLINFVPLNDKQFELKKRNLLFYSLFTSYTEIYNLYHSINNSNSLAGCKKRFINSKNVSKPYKHIKK
IKNKQGDLYGINNLNDTKDIGDKYQRNYKRNNYYNGNIKNEHLNNYDLNNYDLNNYDLDDYHIYNNDIYNNDIYNNHIDNIHLDNNHLDN
HKKDKPFIITSASSPSLPCFNISDDQFFRCENDIIKLLFDETLFNNLTITLMEFYFAIYIIQFIESKKLSILINLFCEKKKFLSKERQFL
KILMSRKHIIQKIIDKNNLSTHMNEYIEYNYYLEYNKKLKKQREKLLNLIINKKGQIRTLKSIKNLQLMEENMVQGKNNINTHFVKTLKK
LLEHQPSHQSENNIK
>CRMP2_PF3D7_0718300 [Plasmodium falciparum 3D7] XP_001349085.1
MRNSDFFFFFFVLLNCFLNIQPYVSNATSNIIKEKNTSFVKKIYDDPYIKKDVTLQLKNAKYNHINKKISKSKKNVKKKRGISFVSLNLN
KILELQDKNPIKLISNIYAKDKSKFLSTCYENNKLNDINNCNRFTISKQICDTPVGFNLNDNFLVKETGGLSSTCLVDNKPEYWKIYNNH
IIVESGEYFDLKIRNETFLLQTSIIITKDICMNKTKIESSYFTYQNNHSKIGNPILYKGEVIGMEIKNIKVKDDVEGLFNVCSCYLDNEH
HAYNKCSETNKHYMQISSIRIIKKIVHNINILTGKKLHINLQNYVTPYPIKSAFIIKKVEHYSCNNINNKSFNEIQEHFYNNEKKLKFYN
IFLYETDLQEFKEDIIFENPGMYLLCYTSNDSQSEYSAELSTILVNGYDISKMNYLYLDLYENKLNLRNSVVLHRYNLNEKLEEIFFKKK
ETIQCSGEDIIYSNNITETKSYKSDDNSDDDVIIDTIYIYNINLNAYDQILEICSKKYNEYSLIGYTTIKPYILHNYKDINHLTHFNIPP
DHVRTYVVDKKSNILTFFPQLLNIFNQNDINDMYMSFSCYSSKNEIIITYSFDKNMTPTFFKYLKISDASSSILYITNKGVYLYVLKKKS
QLLFLYDITPEKVKKKKKIITNKKINDDYLELLLSYYLDYYDFTKCEQCLSPILMEPIYDEKQNLKHIFLITSHPLAKLLIVGLDFKIIY
KHDNNDVKNVVTTIRGFNFTSDVLKYSSFLITGISCGILKNESLDCFLIDQLNNTIIAIEYLQKQKTIILIDSFQGENKNELNYESINLN
DFVFSQSNSYLHTPRNAIAYSFGESYVIFVNENESNELNLLFYDKNKADNNLSYITKINNTYINDGAIENIYKFYDHKDLINRNVLLIMK
YYEGDVYFMYIPLRNIANKLELAYDYPTVIQDNGNTYTMKIKSEEIKKMNALVNFQIEVHNVNKSKYVTIDKYDGTIEIKLSEFVGDSVN
LTAKLHGFFLELNVNITFTVICSNGMKALNGICIPCPLGSYNNINEYIKNNNIYECTLCHNNSTTKNEGSTSISQCLCLPGYELNNNDLC
VPCKRGTWKTKLSNSPCIFHCYPNSYSLVQGSRSEEESKCKCKRGFYFVSKDSINFCDNCNIGYFCPGGYKIGEKKCPKNTTNITQNNFS
ISSCKCDVGFEPFDSSNLNAYNFKNDPIFNDYKDFLDDVKSSQICVPCKEGFYKNTVSEEKCKRCSDNVYTDGLQSTSISNCKKCEKGYY
LQSEDSCIICPDNHYCPGAYINDPKYAIYENQKIPCGDKSLTIPPNNLNVSHLNCLCKKGFEFIKTDDNEFDCLEVPKNYYKSHLGNKEK
EPCPENSVTLYTQTKSKVKCLCMPGYYWDLKEFKCIKCPKGHYCPGGYLKNCFNNQNLHSCKPQKKKCPLKNSTTQTKESFSQSSCLCDK
GYTINKEELRECIPCPINTYKDVISNAECTKCLTPYTTDGQIGSTKEEDCTCSGGFFFLNHCLPCSDKNTYCKGGKMIVNNKNKTIHYGP
SKCPPNTTVSFETERPYNKGFCVCQKGFKHVYTTSDFTKICAPCERGFFKTIIGDFSCESKCKPNSTSFVGTIHETHCFCLENYYFKNGI
CLNCPDGAYCEGGFQKETLLYMKKNEYYLDTSKIKHIMPVPKENYALYKLKTNIYNTDWFIVECPIKEACLYNEKCHESMTNFLCGECKK
GYTNNFSKLNLCIKCSGHIMNILHMIFVSIFILLFTVIMAYLNVFTGANRKSVHSIVIKIAVNYFSCMKIFYVMGISELYFPVTFSSHVN
YILKNIKRLLKAKKNYGLYCILTNYFDLSHADAYFYGMVYHAFRPVFLAIILTLLMFIVVEIYKYKVRNETNIKLNITDKIKELGKDKLH
EEIMNELPSERALVLFRYIPIPGDSRFKRIKNFLEDMIPMYVTLLFFIHTKTTYYMLTLLDCKALYYNDKFVEQYMSYVPSIKCDLSKSY
SKFFILGLTGLIVWGIGIPLMSYLVLYKNRKQLHSENILFKYGFLNNGFNFQFWYWESIVFLRKILVLLISTVPIFKNAKIFGTTMWLFT
IISSIFLTLQVILQPFDSRNYHILNKLETYSMVAWTMTLIIFVFLTISNTNVTINFYVLLFLLFFNFVFIAKILISLCYSYIENLRHMKK
RIKLPFLRIFFEKMSKIAEEKDYKDPVVSLNTHDNSIQFTRKYKKKYISCSFKNNMLTTEEKNYFLDVISNFIYFGVLNLNFSVFHSYFM
EFMLRLSIIDNEMLYRKGGNGILKLIAKDPNKIDKWIKIKEREINKKTFFERHKKILNLFSKSLFVIQNNIKSIVYKGDKHTIISDYEVL
INVLKYDEDFITDFKFLYDDNAVKSGLILSDLHLSFTKIKMKDKELIKQLFSLFIAKKNIVQFERDIQLKNKIEQLTSLYDILIKSSEKK
KLTFRKNVEDAVKGDPFDYKILENELKSVNDRINNLIENYRKLKDVDYFEGMDNIDEEKMDLNNDSEFFNNKLLELSFKELKDDITENEQ
NEDISKKEKEKIYDETTNDDQTK
>CRMPA_TA16980 [Theileria annulata] XP_953733.1
MIKIVSVIAFVLLYNNKYTEVDSKAIKFNTSNMDISEEDLAAYSVTRAAVENKLMKTREFKFKVKTWLKNDKRIFGLKSNTSGFGDFYYS
RVQIWANNYCNMKSNVVSNSARFKNEKGNLHFYCVENIYLDYSIVDHSCISNCGELVPCNGVVKSFTNREPINMKLVNSQIKKYCKISQI
QESLDELCERENYSAIVDQNFNVKCYSSNDINYDQNGLCLEDCRKFVSCKRVAMNPVKGISINQAKIDWNALTNGCPCKEGYHDDYETAD
KYITYEGCQNMTNDNSVCLNWDEFLRKSHSLYDKRFVFPDNYCREVHGKKGIWCLTDMDKLSKCTPKEIPKISIQPGTLFDIWITPYIPK
YRLRIIFIDNSNICGDLGMIATENIVQSYELEVFNLTNDKELESDENDIFEYSDSSFSEASYVFKGYLALEHLESSSKICACMYSSYYEY
ANGMKHPCSSNINYTITIGNLIVEGTSMGKIEDMEDNNISLINQFQQRHAVASLVNESDSLVCKRSKFLKREICMKSINKLLDIEKNSRT
EKICVPEINRRSNLKYNVKSILRKEIGLNETIKFEVEKSGEYSLIYENTNDPDKNALIIHRYNIMGYYSNKIFTLITDMGSENKFREQSL
FFESWKVKFPPTAVVISKYDKNSKLCKNPFAYSINIFPVSDSTIDMSLTTWRASDFEITKTLSLMESKVERFEVCVFTQDLEFQSLGFGI
FTEFVNHELSEIYPESQLQIPQNIFNYKIYDKWDMMRLKTYINDDKTFKYDSSSSNAKFERDYTGFIMEMMRSNYKGDFDNIDFDGFKLG
NHLEYPAIMSFWSYTDEDLIRIWVFRPNRLSPTYIGKINVKSPLAFGTYISVNKLIGIVLTEGEPGIMMYEIEIDKNSSKHNVFNMNFIK
SSCDESNNSCTKLLSPVDMKIITYSFDCTNKHSILVTDVGLNCIILYDSSLNEVSKICRDSGSVGIFEPTYISCSNPSNEVGPCINTLDG
FKYENDGESSFIHCFITQPHEGNLLWVQVDVLHNKLTLLDSYTGGHMSDSISGGHRSMKRFITPLLMNPISVETLTYGKTILIYVVESEN
PAMSLLTLDLDKEIKKITYYGRTELNMISYGNFVHISKLEMSSESNDQMDDQDYVMLFRLGPRENYYNGAGSSSINIININDTISINNFE
YNTPEWIVIGDELSFKPKIDSGNKQNLMRYELDILNDTDHNLPEQESDDIKNLKSIKRNYDWNGNPSHKNVIKINSNTGKITININYIYK
LILSIRVTAFGFIESKSIYLNFKVACKDGYFFTENDINDPNNESNGCKMCQIGEFNSLAIIKSFILNWKKCTKCPGREITISEGSTSSTQ
CLCAPGYEYVSDGINNCEPCEAGKWKSSAGLQKCIGNGCYNNSFSNKIGSISEEDRECACYEGYYFKNIGGVKECVPCEEGYFCPGGIHG
KKNKCPKNTTTVINLNSNGLFVKLPLSIDECMCKKGYEIVDENRLIDHYSPEYELKLRIQEEIKLLNVDTQNLDINKLICIPCGYRRYKY
VEGNTKCTDCPEHTFSESMSPTSIRDCHLCDKGYYETEDPQNPCEECSENHYCVGSDPINENVKMYSKKKIKCEEHSITIKPYNKNVSML
NCLCVEGFVPVTSGSSVKCIPAPKDHYKDVIGNVPAVPCPHGSLTMSNGATSKDACVCDKGTYFDIVSKHCAICPAGKYCLGGKDDKMND
RQPMECSDSNAQTKAPGASSSSECACKEGYYMDVDAQNTCKECPENHYKSYISNDMCSRCDENSSTTGKKGATSKEQCVCDPGYYFDRGC
VSCNFNDKYCPGGVIEIKDDVGRSRVVTRSPIPCPPNTEIPPGVDNASSINFCKCTKGYYFVSEDLENNKKVCNACAPGTYKSSVMDSSC
NGLCTQNATSFPGAESSNHCFCLMGYFYLEGGICSKCMEGAKCEGGLINYKMKTLKNFVVNIDDHVKPVAVEGYFLDKINPKLRKPDDWK
FIKCPINGSCLGNDKCSDTMEHYLCSECKKGYTNNFVKGALCQKCPRMRPNISITILYYFGLLLINIVMARLNISSGYNRRSIHSVVIKI
ALNFGICTSVVNVVNFSDLKLPVGLRKMINKWVKVFDSDDAVYYTSIDCVIRSLFNLEHSDSFFYTMLYMACFPLILLFIVTLMMWIIMV
LFKLVKYNDIRRKLALLQQFKAKYEGDNQDSLIEQYRNERLLMILRYIPLPNETSWDRFKNFLEDMIPIYVTVLFSVHGKITSRLLSLLD
CTYIDLGRSFPGKYVLRPAMSIRCSINPSEGYLRYLILGLCGLLVWGLGIPFLSFMALFVNRNNLYAPSIRMKYGFLHNGFRQDYWYWET
VVFARKCLVLVIGSIVIVPSENYSGSRIWMALVVAVTFLILQLIYKPFDERDYFVLGRLENHSMITWTFTLILVSFIIEANFTPSLSLIL
FFIILFINFLFILELLFYFIIFISSHIFYLFSVFFPRFFSRNIKISHPLSYKEPIVFYDKQDSHILLNRQIKPFGSLISFQNLSSVYSNY
FTTTLSHIFNLTACYLNLDVIPSLFIDFLIRYSISIGNIENKVIEKNFSTKSDNEISDLIEGVTSEKYENKNKYLNIDKYKKEHSSDTFI
TEIENILEGYGIESDEINGIINSLYDESYLKNNLYLSDFYQSIENLYNLDKTTLCLLYELFKHYKTYFEDQINKKIDLQINNLMNQKTEF
ENSLKDRESIYHVTQEIGKINAEIEDLKIEREVKRGRLLKLKESGNIYKNEYDKVIGRKSKYDNERNLFCKQLIENVGFKPINREDTISE
VEHKDYQE
>CRMPA_TA16985 [Theileria annulata] XP_953732.1
MYKYIYTKCVCVEWKTKRDYFTEEILKRFKKAEQIRFKNRNQIYTKSLKQYLADLNCKSKNPGSRARCNETTTDCKCIKKTFSANSLANS
CIYEDDLINCIGSSYKDREFIIERKPKSKDIMICPSDPKWKIHDEIIKEDKDQNSLDQGLYDKFLKEKTRLSESTIEKVLKTFGKNPIND
VFSDLYYYNTRRRETIENDEEYKHKDQTDYCDYFNIIQEVHGLNFSRGKCPGTFKRCDPKEPYSHCKFVKKRYYKTKGEEFYLEFEDFSL
SSIFSVYLEKEDNKCGQSQTNSKNEEEKNMFLKVKIYNEIDFPPRRFFNLGPFGPFDTEGKMKVCACSNYTKDKIYSCVKLEDYDLEIGE
LIIRDKIDFKNEEIYTLSDVEIKLENQKAFMIESKMINGDCTNISEKYKIDWKNSIVEEMPNLSEHILYNKNNRIETKTVLTPYQGGKFN
VCLINFENAEIITQPVIYIVKGVKNNVNVVAYCNSENKIVVQPILVELIKMEKTDIESIYISDSKDRCIYNGLGSYKGSEYEYNSPNKVE
GTKFLLYTGFKFVVEKDFDVKVICAKYKNKSKDSGVGYVYKKRYVDFNQENFDKVLGLDGIQHDSMYNYEVKNKDLFKTWIEKFKGTSTQ
ESPILKDGDLDSLFDKYFDVIQIRTFNQMNLVTLWITNKDEILMFPVYKLTLESPSKIRMAVISGKIYWYVLMREKRLIVKYDFTEIKDK
YVIEETTNYNIHTLHNPSDFELLQNGERVRIVLIDSYVSCILLLNESLTKVNSLDKNNKDAGIVNPTSLSCTKTGEQSSVFNCFVTETTT
DEIVWFSVNIENDELKYVSRYTSGTQVNDVDPILGSIVSLETLNYSDANHSVILLFIIRENYKYGAILSADSKENQINFLSTINKIPGYW
NLKSINVAYNGPVQYKLFLTRESYINDPIIIGSEIEDIFNKMRDRSNVKWAITWIPLMELISLPELNYDIKGHLTINEMLTVMPQFKDNE
LLNKRIYFYIQAYIDSKDYVDSIININSVTGELKINVNKVKFKVLKFNIISKILVIEKKSEISIKFSCLDGEYYDNGSCSKCPKGSYNSI
ELELKSDTWLECIQCPKDTVTEAVGSKSIDYCTCDKGYSFFVDPNTRKEVCMPCPPGTYKSTLGSHPCIGSCYKNSISKVVGSTSEDERK
CECLPGFYWKDDENTKECLECEKGNYCTGGFKSKAIKCPENTSSNSRSTSINDCKCKEGYEPIWDDEKVSIIEEPESESKNTLEFKCFPC
KKNMYKDTKSNEKCKQCPKYSNTLETGSTKLTDCNICDEGFFETKIENEPCRMCKKDSYCVGSLYEDNKGRRISGKNASCPEHSITIKPY
NKNVSMLNCLCVEGFVPVTSGSSVKCIPAPKDHYKDVIGNVPAVPCPHGSLTMSNGATSKDACVCDKGTYFDIVSKHCAICPAGKYCLGG
KDDKMNDRQPMECSDSNAQTKAPGASSSSECACKEGYYMDVDAQNTCKECPENHYKSYISNDMCSRCDENSSTTGKKGATSKEQCVCDPG
YYFDRGCVSCNFNDKYCPGGVIEIKDDVGRSRVVTRSPIPCPPNTEIPPGVDNASSINFCKCTKGYYFVSEDLENNKKVCNACAPGTYKS
SVMDSSCNGLCTQNATSFPGAESSNHCFCLMGYFYLEGGICSKCMEGAKCEGGLINYKMKTLKNFVVNIDDHVKPVAVEGYFLDKINPKL
RKPDDWKFIKCPINGSCLGNDKCSDTMEHYLCSECKKGYTNNFVKGALCQKCPRMRPNISITILYYFGLLLINIVMARLNISSGYNRRSI
HSVVIKIALNFGICTSVVNVVNFSDLKLPVGLRKMINKWVKVFDSDDAVYYTSIDCVIRSLFNLEHSDSFFYTMLYMACFPLILLFIVTL
MMWIIMVLFKLVKYNDIRRKLALLQQFKAKYEGDNQDSLIEQYRNERLLMILRYIPLPNETSWDRFKNFLEDMIPIYVTVLFSVHGKITS
RLLSLLDCTYIDLGRSFPGKYVLRPAMSIRCSINPSEGYLRYLILGLCGLLVWGLGIPFLSFMALFVNRNNLYAPSIRMKYGFLHNGFRQ
DYWYWETVVFARKCLVLVIGSIVIVPSENYSGSRIWMALVVAVTFLILQLIYKPFDERDYFVLGRLENHSMITWTFTLILVSFIIEANFT
PSYNMSLLSFIVFINFLFLFELIFQLFVAYCHNFRIQNTSPKSFFTRFFYHFLTKISNKIKNAEPIIYFDPSTCTTNLRSSKKFINKSIF
DNIDVISYNEKDYFSYVMNEIICFANIRMKLDVIPCDFPEYITRLTFAVYFNESSKQKMNNLVKSFADGNIDKLVNISMINDNYNNQHKN
NKKTYIDDNIVVDPYLMFDNELLSKGMPLSDFYVALSIIKLKDLRSIANTYVYFREYKNNEKIFNLGRESKKLNDLDEIAKKLNEPDSCE
NIEELFCSEAELEELYKKIEEVEEKIRMFKKNPLNALKIYYSDEYSHIESGDFESDLIAFGFRKKSGDPRI
>CRMPB_TA20783 [Theileria annulata] XP_954318.1
MTAHNYNNNTRIFFSYVPTCLEHSNLNMNVSISMREEPDIIYSENGKDVIIFSRIVIRKNHNSKLLSSMDVANASRFNIKQLLFLCIKLN
DRNIYSKNEYLVTGPRQINNTELNKQQNFETLLNYKWYCKINNILVITFISKLDHQVNCEDNEFNQYSQNVTYSFYSFPGNFITIDKHLI
IENSLVCWCGGNNCKSISDHSTTLLFPSFTGIETIVTKLTDEPIKLIYFGSKLSLFDELRIVDYNVKCGKINSSKMTNNLLSNSTLLENI
SLNYKPDKNNYGLVKKYSSNNDNYLWESFQLLVTRTNNNNLHYKICFCSFILNEQCKSDDDFIDTTGYIVNNETELKMKSMLIRIFISYS
DTLNKTCSRNNINSFLPIVYSFRVEGDIKIASKFVSEFVTRYSGHEGFVYESCIVESGSDVFNSKNYTRFLIHNKSGIYIKQKLNIKAGI
PQNIIIRGTNISKNYVYKLGIISVDLNCNESTSNIIQINKSAPVENNKGILFERLIIYHEGTYKLCINISENKENEQDKDKQAESDKEST
SSPSKETNLEWLNAGYLRVKKYYINYTSDLIYFGPEGSESKPNLNQQKNETCSINGYKKMVQLCVLLEEQVIVLSDCNNRLWIVTFNVRN
GIVNVSKDKVGLNVNFLGSETEKNWILCREVKSQKSLVFLGGKYVLVVDLPIQRTNLESKLVFPHLIVNPLDIAMININIFLISEGYKRG
IYSYTVVGLGMTKSVKKRVAVANVYCNSILSQVETGVSADNSQLFCLDPEKNLINTYKLRISEPNPSLVFIRSYDGISENNSVPVGYLDK
PSSMDFYKTSFMSETHILLVVSENTTGRIIVFKTVNEELSGYKVIYSRGLISRITVDSAIGMIYISSWRSNFGALEQFVQNKPISTYVNL
NFYYNVLDKYQSGDEINLVPIKRGDYFEFFYEKQLPKSQKPHFNKVNLQLVGLSKDSKTGVITGKLNVTGRYSITIYGGNLLKHVSTTIT
IFASCAPGNQFNKKMKKCEECPIGTYRNDETEDICIPCSMRKTNSTTKQSGSRYFWECLCSSGYYFKGDKCVLCEPGTFKSEIGDAPCPG
TCGNNVTSKVVGAKSLEELKCYCEPKFYNIKNTGSPEEIIPLDLLNSVGMGSKFGMKYKEIEDSSPICAPCDIGSYCQGGDSLPTLCGLG
KSTIDRFSSSEDDCECDKGYGYNFNGCQPCSQFGYKDTVGNIPCTNCHTHSNRNDAKPLKLHSDLFRFNLEAALSKEDDLGIYQSFSNHL
DKFQNDTSNTVLVTNELASKTVKACKFCISGYYFNINAKDCYKCPYNSYCPGFDIQPRRCGLNSILNQDKALSAIDCNCPMRYGNIYIYR
NPINLSVDCRQCKVGFFQHLESTDISCLPCPDNTTTLSVGSKSILSCIPEKGYYIKGLLTVDHSLLVETDNQSEAESFESKYIKERTVSN
KLRVKCIMTKKNSVNSRHSTIVLRETESSCSKECLRNIYCTGYSFGGTAYYLNKTSTPYTTNQVRLYDGTRFIDVEFKECKLYFFDLHIK
SNDEEYETLKVCEVVYNFPFEAVLCPLDSFCTGSRIPTLCHENSVTLEIGSKSVDSCLCIAGYEPSKLDKNQCNPCSIGWYKEEVGNFSC
LRCPDKFKTYKIGSKHASDCACTQGYYAVVENPQDLPVSGKYTVTGNSIYKSDKEVMIDLDLKIDDYNRLDFVSYHSYKLSLTDSLVLIP
SGINGSGFENLHKIKCEKCLTDHYCPGGWFGYVDSDDKSENKLDEYKYKIHNIPYKCPFGSGIPPQSTNPSSLTHCLCLPGYMPEEENFQ
EQEINFKGLDQYFTSVMADIVKRTYSNRCIPCEPGMFKEGQENSPCSGRCMEYATTYGGSVSKSQCFCQYGRYMRVKKQNNKVGDENHSF
NSSENPAGDYKNIKCSKCMEGATCPGGLNIEIVKILKKDYTFDSIKLSDHVKPKPKQGYFPAYPAYNNVEKKSKIWNPSEQNVSIVERVY
TDFVEFHPCNLEFRCGSQFQGYCSRGSDGYLCSRCMRNYDIWHFRTDCSKCKSILREIWSYLSLKILIYSMVLILIVILYYDQIVCFVLI
KIFMEFYFTMIPYGIISVFTNSSIKRFVPVFNSVFGYPLWSFAYFRLGCIFKSINYVSLWYFQRLTSVLIPVIDSIILFSICAAFLMLIE
RTYKITSSTSEMDTFGRDYMSEKKWRVLYFRILAICYFIQLHFIWIELLQLIWCVNLSYKRQNHISVLLYMPVELCSIKNFRFVLFATIS
GFILVLSFCCFCYYISNHKLDRVGEIFSFGYRRGFREWDSFVLLRRFIVSIICTIQIGIISPLESGRLRIISSLMLSCLIAVFNFTLYPF
NLRSDNLFNRMQMLGISVNITTACIIQVLVCEIILFRAVSVTTLTLAVWRIVDFFTLWHTNAEITLNLKKKCITVEPPFEVLKGKFEKYR
RNTASLSISSRNALSLSIRESLNRLILEKKRTFVPSWWLEFVVNYTMCRYDWYKRGATNYTSVEEMVITPWLISKFTIEPWQEDLVECIR
NYDPERHDLLQEVIHKYKEKRTFVFDRIKTCGDFKEKKFNKMLEMTHTKRILEERLEKLNLKLEKLKENAKQGEKAVEYVRKIQRGVKQI
LDTKLTNEEILRRIEQYNKNLTNKN
>CRMPB_TA20781and2 [Theileria annulata] XP_954316.1 and XP_954317.1
MEGFKFLVSILIFKLISVVCCLEDHILNLTYVCLHNSECHLTFKFDYKPEIIYIARHGQCTGPKTVGKIVLDLIELQDVPPGISQPPLKY
FKAIFKVDTRESKGTICLFKTADASSPLDVRFIQFYDVSYFYSIDDNNYLGMILDKYFQENIDLVVSNKYEYGNPTNTSNFISCDDKMVS
YFHLNNVIEQSKPFTDVFIFLLFKSQTTHPTFLYQTSVFNHSNILSFDHKVVDKQIIAEIKFQNPESFKQNENSLFGDNKIFLSAQSTED
IDGLESKCGGENLQWRVQNLPYKISDSGIIFLLPLDLYGKTVRICASFTVDKSEDYKIPLYSFEVNDKTSGYFKNVFYSNPLGITEIKLN
SDFHPLSEIMLVHACDLVSVSVYPRSIFDTSKCYSTSDHKIANNKLLTKYNSNFSYNPEELYRSLYYKDILFDDFIPHKPVYLPDKSVVS
ESGTKWIKNGMFLPRLYLDNLHPYLLVACDRWKHPFCFTQDDFDSIIGIVFPSKRSFLEFTAKWENEDMIVEIKTNSSEQFLVKLIMSRN
MQYTDYQSICNGRRGVYPDSYNKRSEDSWNYYKNTFKGLKLGKIYYVCLINLKVHNKLTKKFNEIYSTQGNSDYSGVDCNPKFEISWDFI
GVINTQTPLSGTHFIINRHGSVSKIIFPTTGFLDESNFVRFFLSNDLSANCKILKPTELTPLTTSKNEYSSFITIVKEHYSYKDIMKEST
KPEGFWLPDDGSHWISFGNYISYFGEFEQNENFYKVCACVDGACYFAGNAIESKMESFELNQIVKSNDFYDRFIYGTNICFYNRRKFSCF
SQTDDLETSFKYDVKFVVPQVQINHLSFDEENEVLCLLSPNSVYVFENEPEPKIIIEGINNMEMMFSFSDVTFFVCPEHIHISVGESSIG
HLISTKKAGPKLKAKETIVFSEDINKLDSIKIPVTDDINNVHIYREHDNFYSCFLINEHLFLEYYKIDIDFKNKSHFAQKIDVIDVKEYF
PEVTHGVRLNVSTRLLANQEKFIIFLSHQEFDEIRVFFLVDKQIKYYSSVRSIPGTIDFITTKTHIMSLNVILFEDQFSEYVIQIEYDNL
LEVTVKYPKLTELQFKNDYSFLPEVTNGVPLKFYIFEYIEDENVLEEEIQETGLKLNRKTGEIFGTSRFNGEVEVMLHVDFLLGKTTVLL
KLLSRCPLGHQYSPPFRECAECGLGYYRHKLSLDTCLRCDEYMANTTTKNYGSTSPLDCVCKPGFYSSTKACLMCPEGKYNDELGAISCD
KTCLPNQISSVVGASSREELKCTCVEGYFNKNGWCEECYQGTYCPGNNVVYTCPENTSTIGPGSKSINDCLCNPGYEFLEEGCKPCNIHS
YKSTISNDKCTLCSADTPDDVYSYSKNPGSTSKDQCIYCMPGYYHNGKSCVHCPDKSFCKGANFAPISCGANSIVKKEGFGFTTISLVGS
TSRKCIKCPLNTFQPIDGTQGGCIKCPENTYTLKEGSTSLLDCIPLPGYFNLVDNYKVMAENIESSHQTYNEIILQSLKVNCYRSVELIS
PTNMILRESIESCVELCKLNPYCKYAHYYKFTQFAGSSETPKENFCSLYTTFGNKIPIIKYEPVSIRDDNHVVCEIVRDYVYPKFLLCPR
NYYCPGGLNSLLIKCPLNSVTLIEGSSNPDHCLCLPGYYPYNNFCTPCKKGSYKPTISNDLCTKCPENTTTAMEGSFFINQCTCTKNKYA
APLIQPKISTTNRILYTNTVTDVHEHGTKDINEESLDIDWLLSENIKDLVNRKLDFYCSTCLYGYFCKGMWLFSKVHMPPVPCYAGSSVP
ISSTKQSTSSCMCNPGYGIRPLVSNLDTGFGMECQKCLPGTFKLVYENEPCHELCPVYSTSLPGSESEKECFCIPGFYNNFKNGKFQCKK
CPYGSICYGGIQNGIHTKPVPKSGFAIVDINNSRNESTNSFLQIFPQNTNPVVKNNHIRLTYPCVTPARCIGGGKCFEGSSGLLCTECDP
GYDLHHFNSKCKKCSSNIRELIKIILPRITLYCLIILLSLYNKRANSTSELSLVTIFKILYSYTLSLVPLGIIPSNSPSSIRKFYNFYEK
FFYHPLNFYAYVDRVNCFRNLAVYVDFILNRLGFDKRVPKLTELNYIEIWYLQRYFGIFKLILDIIFIFIIDFILYIVNKTFSICQRSLK
RRLKFLRIKVGTSNVSLSTSHDETEIKFETDPKLIFQHIVVLICLHLPSISLNSLSMLWCTKFPLRKGYVLLHMPNQECTFKNKYFMFGS
IVSGSSMGFIFILLLFLFFKFWNCEYTSGWGNIFITGYRKKYRNWDVVQLIRQILIIFLIVCRNSIDSNKSEINRILFYLIIHIIYLVIM
LSTKPYDSRSGFVFLNLEKYLIASNIFSSMFMYGSYFHNFSIISGLPFIVSAISYVLIFSTLLREFITICCIISRPREYFWRNFTSSFIS
FFKHNHSLLYFNQHDDTMVFEAYNISKKKSIDSIIDSVNIKRDKTFLITCLREVIEVCISHKNIGVFSSTLFYFYIRLIFWNSRCMKIDI
FCKNIPKYEIIEYVLYLYFFNKKYKGFAKLFLLNYPFNTIRSHIVCFHNSEPCGESCEQLQYKTLDECFDHISSTLLVDILFEEFYNDGP
ITLSQFYYSLISLSRMNKSEIVRIYEIFTKYLDLVRNFGIKIKKTKLKVIENEINALKERAKQEGDYGALMSEKQKRTTELESLRLEVDE
LKDSLEEEMKKIDSIGTRFSRASALKIGVEKVLSEHLTNDEIIKSISKLERKLGTNRKSSVFSNKKRVDSIYKLKVT
>CRMPA_BBOV_III011730 [Babesia bovis T2Bo] XP_001612293
MLTRLHGTFIRNYCRELSTSGIQCYNEDNVLEACTTTGKVAGKGPLVEDEPTLFVQPGAFFDIWVKPYIPNYEIKVKFFAPNSVCGEDEI
VLPPLSRPFDYQPYDVYTGRWSIHAANQFRNPYPSLREDFESYYIIKGFKALGNAHSKMRMCGCTYSSIYQNQYANNLCTRSAEYIVDLG
VIVIMGSPVPEKPIKHSSGMDAVVNVHSVGTAVISMIHMDQLNAILNKDGGSDYMVSIDALFEVEEKNRQYTMDPMYDDNPDYTPYVKTL
IPRSTIYTGNTTTLTSVSKPGVYFAIFQETDSEMASRLDYPPRKIVGHHVFIGFEKNLEFKLVGKENETLGSLTQSLFIRSWNITAPPIA
IILSKITDGEGCSSPFGYSDSIYSVLGNETEEMANLWRIERINVNKERWSEADIFDVCIFRENGSTKKLGSGKKITYVDHELSHLYPGLN
EMPNNISTHVVQDEWDIFLIHGNTESDTPFHLPSLYFANNKSQHDLLLKFIENKDCKCSQNRTAEEQYYPQVLSFWCLKESNRVMIFGMT
PTRATPTFLGKFIVERPVAFELLVNYESVTALVISEGKSNVLHYKVGMSITSDNMLHFALSLLPSKCPKHRCVKLAAASDMKVINYSLEC
RQDFMVIVTDAGDNCIILMNSELGETDRICHKPTTIYEHIQEPGKIACTKVPDLPCTSLNANIARQETVNCFITQKRSGVMLWIIVDLRN
ETMSLEDIYSGELYNPSEEPGTSSPTTAIPLLVYPDSIETVTYDSIDFVYLIESENSVIRTFLIYHRDERKQLVYYGNSKPDNAPYSTYL
GIKGIQMSKREENSAVKDDYLLLFRRPESLGFGNQMGGYVTVLNIQETIRVSDFDYTIPHWIIVGTDHYIEPTIKCSTSHFNGLTRYDLE
VVSDPWHSNTGSSKCVEMGPPPREPLDALGPAEAPLELVGNAAVRNAISVSHDGKLTISVRDINRITVRIRITAVGPIDAKCIYKTLSLA
CPDGHFFHNDKVTKKRGCKVCPVGYYNSILLIEKDLIKWGECTQCPENESTIDVGAASPSQCICSPGYYLVNGSKPRCQPCPAGTWKSVV
GAQECTGGGCYKNSDSDVIGSTTEEGRKCACRRGYYYRHLAGYAKECVPCEEGYFCPGGFHGKKLPCPVNMTTHIVLPTKDASGQYNMAS
TVNDCVCKPGFQPAKVERIDDITTEEHKLMLEVETELFLHAIENADVSRLICIPCPYNTYKVLKGDSTCIPCPPKTFRDPNNTNDILTCN
KCEPGYFETNDPSTPCEECPPNHICVGSDPLDPEMMKYKGKKTMCHKNAITIPPYDKNINMTHCLCIQGFTVSKDLSSNCEAVPKGTYKD
VIGNVAPIDCPEGSYTAEPGASSKKDCVCKKGMYFDQTNKRCTICPVGKYCLGGRTKNDEHTPPTDCGDINSVTKEPGASSHTDCLCKPG
FYLRHEGQSGCVECPENTFKDHVSNESCTDCDDHSSTNGKIGAISKEHCVCAPGYYFNGTCQACRHPKKYCPGGSTRRDIKTGEIMYETK
APVDCPPNTEIPPGVDTADSVESCKCGKGFALAKNNEVRMIKSCVPCEPGTYKSSVMDSSCNGLCTQNATSKAGAHSPAQCYCQRGYYYL
AGGICAPCVEGARCDGGVVEVDEVGADADGNDDQDDDVVVRRTHINPVPIEGYFLDKINQELRKPDDWRFIMCPIKGACLGEKGCSESMT
AYLCAECKTGYTNNFKKGTLCTKCPKTMTNVVLTIAWYLGLLLVNIVMACLNVSAGYNRRSIHSVVIKIALNYGICMSVLNVINFGDLAL
PAELKSYTLRWFKVIHRESSVVHTSIDCLLQHWFGMTHAVSFFYSMLFIACLPVILLVVVTVLMWVILELFKIKRHHVTRSKLALLYQSS
LQGMHYLADRLRDEYANERLFLIFRYIPLPGETRWVRFKHFLEDMIPIYVTVLFSVHGNTTSQMLSLLDCTCIHLGQSVPSKYMLRPAMS
IRCSLDPGSAYFPYLLLGLGGLIFWGFGIPFFSYIVLLVNRKKLYAPDVRMKYGFLHNGYQQEYWFWEAIVFTRKSLVLVIGSIVIVPSE
NTSASRMWMALAVAVVFLIIQLIYKPFDERDYFVLGRLESHSMISWTMTLIFSLFAIEGEFSAYNNMYLLSITSIINFCFISEVALELGL
AYCDNIRFRKDQCSTSIISKINRSLAAISEKRKSREPLIVFNELNRTIDLCAPKSNQWYVFDERNRRLTYSEKVYFTHIVTEVINFSNIH
MKLDIIPTDFPEFITRLAFAVNFHELNKKRADDIVRSLADGNLDEIVNLVMFEARQPKRRLSSLQSFASNINNEDDEHIVPPGLLFDKEV
INEGIPLSDFYMALSIIKMKDIYNVVKTYAAFKVLRINADREEVQEQYEKLEQMKDLLRRIRDPDNKTLEEIFCSDEDIEKERRDVEELE
RKLELLKNDPLGALEEFGDDTFDTQIVQVGFRKNPNIRNYSP
>CRMPA_BBOV_III011740 [Babesia bovis T2Bo] XP_001612294.1
MACPAPMSAPRNLKKVNTRYPETLVDVIMNSYCSSTLRHDAKYFCNTPDSCACYKPQQIASYAVVRQENADTVRRLVAGVPYTFRDKHIK
YNFFRDKKPDKSSNEVYPFYAKTEEKTRIIEQFSAGHFVASTVPEEELQKYKDKTVRDINTVKIADVISAYLKDPICILGSNIYRNSGWK
PELCAEKSRSYRLTHLKGLWTSGTDFGHNMESSLQNELELMKDHSMDVTSRNIPSLMPMTQGTDEEEEDFLDDLLEDEIRENPLRFCSTW
DILRERHNITINTTFCSKYLERLCDYTTAGPFCRPIVQQRFYLDQGTNLYITVEHYSFSSVFALYLGPEKLKCGSKKSLERGLFYMEDML
EHGVAVLDEVTRGNRRFFHVGPFNTTKAVGKYNICACFNQDGEIEGKRCYDYSEYTSLLGEVVIRPKWKPPIANVSVGKRENIQGLNRVA
LVLDMASGAPSCESLLDMMSVDWYIPSVKRSPNLSNYITVVKQNEDENIDINFTKPGIYRVCLIFLFNGEVTDHTSAYAVNGIKDNASAV
IYKKISGEYVGSSLVFEHINKRLLDVKSIVLVDSENNCTAEVIGHWAGGIHPYYMYMSNDNITRWVAKKLEFKFKKNKILPSYAICVSYK
DKSGRYKIGNAMVQNFADENDSFIYDTPFDIKGPVDDLYNYTITKNSDEMIALLKLLKMKEAGCAFISTCADNLEYYYSIIDGAERITMQ
FRTSTSLNKVSLWLLIDDDPTPFPARTFSFDKPRALRLGMNNGTLYAYILLSDSRLHRIPFSDIFDPLQYNTERKEAGPFNDVKYMDIIQ
YNNRCSLVLVDNADMCIYLYNEELVKITSICNNASNKIPGPGRITCVPTDKTNVEHNCFLAMPLLNSILWMKVTSANQMTIVDRYDSDEA
NLHVDPIAGSPVSLFAVPHDKEAMVFVIYESGEHGILLRTVGNKSLEFMSTLLPAGNGYLMRFIVPISFNDNLSTIMVLSQSPSKALVDT
RLDVDQVFEKAMEKDSTTWRYTWMTLGELVKLPVLNYDVPEWMLIGRKYEVQPIFDYGFTAKSGDTYTVVPKAKVNAELVDTNLAVDKNG
LLSIHSSILLRDEYDIVFRNMWLMSRTTVQVNVGCPDGMYHDGSTCQLCTFGTYNSHEMILNNADLVLKCTPCPANQTTMGLGAKSVDEC
TCIAGYSAKIEGPGPKKCEPCGVSSYKSALGFGQCAGTCGQNAFSTNPASLSQADMFCRCFPGFYYNRGGEGERGGCKPCEEGYYCVGGY
KSRQRKCPVYTTTLNQAAVSIDDCVCSAGYEPARPINVSTRGTFEYEIGQRIKATHNIRDYHKWVCVPCPNNMYKAIPSSDPCTRCPNNT
YSLTSGNSNAKNCNRCGPGYYETNDFTNPCEVCPPNHICVGSDPIDPSLKLYSGKRIKCDKNSVTLAPYEDNTHAHHCLCDKGYMARTRN
GIVKCEAVPKNTYKDVVGNVGPTQCPNGSYTLSPGATSANECVCHKGMFFDEAHWKCVICPVGKFCLGGRLPNGDHMPPTVCADENSITT
EPGASSPSECLCKPGYYMRQDGLSGCVQCPENTYKSHVSNESCSECDKNSLTYGELGATSKDQCICAPGYYLDGTCKPCGFADKYCPGGY
LSGRDPVTGKGIYLNKDPVQCPPYTKILPGVETAFSVSNCQCGKGYALAKMNDNTHEKVCVPCAPGSYKSTVIDSSCNGLCTQNATSKAG
AHSPAQCYCQRGYYYLAGGICAPCVEGARCDGGVVEVDEVGADADGNDDQDDDVVVRRTHINPVPIEGYFLDKINQELRKPDDWRFIMCP
IKGACLGEKGCSESMTAYLCAECKTGYTNNFKKGTLCTKCPKTMTNVVLTIAWYLGLLLVNIVMACLNVSAGYNRRSIHSVVIKIALNYG
ICMSVLNVINFGDLALPAELKSYTLRWFKVIHRESSVVHTSIDCLLQHWFGMTHAVSFFYSMLFIACLPVILLVVVTVLMWVILELFKIK
RHHVTRSKLALLYQSSLQGMHYLADRLRDEYANERLFLIFRYIPLPGETRWVRFKHFLEDMIPIYVTVLFSVHGNTTSQMLSLLDCTCIH
LGQSVPSKYMLRPAMSIRCSLDPGSAYFPYLLLGLGGLIFWGFGIPFFSYIVLLVNRKKLYAPDVRMKYGFLHNGYQQEYWFWEAIVFTR
KSLVLVIGSIVIVPSENTSASRMWMALAVAVVFLIIQLIYKPFDERDYFVLGRLESHSMISWTANLLAVSLMCYVTLTPFVVTTVCALVL
INSGYFFYVVFKSFLRSLVDTIRYKGENRFFKKLRWLVDAVLFFDSRRYLREPQITYNQTTSYLQLRITRHRYTWFGKKTYELKPLERYY
FVNIVTELYRIVVSHLKLDVMPKLLIEFLVRLSLSLRRFEEKMAKRELFQELSDGDLSTLVAWAAEKESHKLNRIVNLEEMDDDEAFSNV
LTDEKSLGAAIGLRQEELQFIMDCLFDDKVLGCNTRLTDFYHCLTRIWIMDIDMLTFLFTMFRRVKSRRDKDNVARMEETNAKLRKTHGI
LMNVKEGIEASDSITLKKSIVELEEQVKSLIAKREQLSKNLKEMRENPDAYVPEVEKQAETSMDELMLQVGFCLKNGLRRNDENESLDDE
SGSSVSDEEYETDSGDASDYTTDESDD
>CRMPB_BBOV_IV006250 [Babesia bovis T2Bo] XP_001610552.1
MKSSKLAILWIPGDKKIAKPVNIGVLWVHNFYKGEYYVYPFGKQKLHTFFMTNVWEDPKFFIHQLEDPTSNQTPDENSVISQSVSEVQLQ
NNHLLIDFKFDINLHYGLYVVWTGTKGNSELEGDMVEKAAFLAHLIPRGVTSFVHATVSDDDTIYLNMPTIRLDTNNDSGSVILARRCKF
GKVELPYITPTGAVTSVTTSPMDRYSLFKWVHTENAYDITPGDTLRLCWCGVSLDNHMACTKRDYSIHVGNVYVQPRYTGTVTCYLGRFC
MSFVEFKTETPPKYFLSPTCEQSTALEFEREGTYFKTTLVAENKKLVHIKGLLGLSDNLLGGYMLCAEIKSTDGVTMAIEDAKQRFIISR
RVLEQNRYYLSMMDSANLIFNENKLYYQYIILSEDCSGPGENDDIIQYVKGSMTAHSHVAGGMYQVCWCLLDSSTSCKNRQDFKIVVGEI
YFSGMQKINDAGCNVRSFCSLRLEYWSYYDKIDKITRLPPNNSMLSIQRSECKFEQHDSNLLYFDGLGQDELMEQKDNIHTYINKITFAG
IVQHVVPGQYSLCYLNSDTSYAAKISNINLLGAFINSYDIVVYLGKPFTILIRGKYVGEISGFLSTDESCNVEANDERYEVIMTKKPIVI
ADHTGMDTIIWTNVLILRTALGRRMELHRIQKQDVVYYLCTSTSLGNQNTGYMFSLFSLQMMMRTRTSPPEGMSDIRRHLSPSTYVTLLM
IRYINRPSKIESCETNTWRQHLDNMVLSIYKKEDDFAVDNFPTMNYTTNAYICACMGRACLTFGDFRTSIMEPEDIQQSLFTVMPYDMRP
ITKTLYGSYLSYKDRIKLFSGQYNCGEFESRDLFSSSVTDQSQRTPSRRDKLPATIHLDINRDTVGAVEISKKGGYIWKSRNLPIVNSPG
TNNLLYQICFCPFMFKKSCSSTKDYTEWIGSVISSPVRKSGGNMLRITTYPSNVDYRLPQCSHKVASQSDVSYHDMGRSNIELTAFLYDF
LTTHHTNRHGFFIEVCEATPSERFDEPLTYQRVFGGLHSGYFPMQMSFVTSGVMQDVVIYGNNLPPGYVTSFVVLRSIGTCENVTKEDRV
SFAKGMTAIHSDYVIFRGITIAEPGLYKFCIRIRPKQLKQQNALRWFSVAQDIEMQTKRLQANLAATMSKQNTPVPSPLDASAKTNSSTT
PASKTDGSDAHSSPSDGSANEHGHLHNEAKFANHRHQKTKSIEHWETGGLIEVVDYNVFCLPDILILPFMTPSGLPFDTRPQQASGSCSS
LWYHNYSVLCVVAKYRIAIVTDCRNNLWLLHLQFYNSKSYVPPQRLNALNQVAEPEPLWKTCKSFLDSQIIFLGSKYITSISLPSKGNGG
SILYTFKHGLSSPLDFTIINGIFLISDEYTRSLTAFSSGNLSNMEEWKSRTLLKSCYHKGLYSVERLSVNSELYAIDAVKNNLTRYIVNT
DNLDLVEDLVYDGFSNVEGLYAAPLTNLCCVDGNFSGFESEDMGIVLVGESITGRILVLTVNHQTMELTKVINTEVVLNGVQFVNKEELL
LSTWRIQQGHKTNCIYLRTIASYVHLWFYYSLFTRYTIGSNIELVPVLKGDKFDYFVESEKDDRSSITLGQMGLQLHTYTGVITGSLRLS
GCHTVEIIGANLLKLKSYKMSICGICPPSHQFNLDTQTCEQCPIGFYRNDEKDDVCLSCETLRKNSTTVMLGARVSGDCLCDKNYYLKDD
ECVPCEAGTFKNEVGNSPCTGTCAANREYMKKVVNGKTVSVCMCMPKYFDQEIAIRDWMQLLPEMWNIIGLTFDYDTHQPTNMEELLGRA
DACLPCPVGYYCPGEEALPKKCPFGYTTKDTANDSESSCVCDRGYGSFPNVGCQVCSGFGYKDVVGNAECKLCQDDPFLPATVPLLPIMG
RIHVVTEATWEKELAQYRDFQGELYPALTELLQKITLFSDTDHSRTSDRCKYCIGGTYFDVNTRSCLECPTDRFCPGGDYQPLSCGFNGF
TRTHRSVTGMDCFCERGYGNTLEGRHPTTGAIACYHCPAGYFQHLQYVDYGCLPCPKRSSTYNYGATSLFFCSPDSGTYLSVTRKNRKTQ
TVTDLLNEYGENFEDMLMHSRDHATVACYHTVRSSIKGLHSEKVLRDSFSTCKSTCLYNIYCYGFLYEPTIRFVEYDSNPHNAYETTVFN
GLRFLKRSYGTCTLYFFSLEFDRGGRFNGRDTSADDIVSVCRIYDNTYDYEFVTKPCPIGYYCQGNSGYTRCPDNSTTMAEGAYDSRQCL
CLAGYEASTSQNSLCVPCSIGSYKQEIGNVSCKRCPDRFRTFKTGSKYITDCACSSGYYAEFAKSSSNTGPETIYKRLKNHTVLLSSEED
MLNTYKELVLEKQEISEFVYDHSNPYIVKIPNEIGSPSSNVDSFIFLSKALLTIPQNSPAAIIPADYHMISCERCKISHYCPGGWAASSD
RMIHNIPYRCPEGANVPTEATNATSVTQCLCLPGYRLNTDAPEGVSVAMQNLMMKRNSKLLPDDYDWFPKLSDIENATSTATGSGNGNND
PLKLDPTTMQSTSEHGSVDGRWVSRRSRAQCVKCEAGMYKEGQENSSCSGRCMQNATTYGGAVSQKQCFCNYGRYMTLDDTLGSMQLRCA
PCLKGAVCPGGFFDSVIEELKGDRTFTKIRLHDHRRPMARFGYFGAFKHQGIDLWSPVTQYPSSLNQISTDLLDFHACPLEYLCTSDNAM
PCDVGSTGYTCMNCIDGYERSYFRSNCLPCSGIPNAIYIYLKTKVFLWIICSAILYLLHKKLYYQFVIIKIWLEFWLSMVPYGLFPLNSS
SSLQRFSTKYNMIFGYQQRFFSYVRVSCMAKRFFNYNLSTFQSWYAQRLLIVVQPAFDGLTLYFMLLILRILFYPIGKVRRRLSRRYSTW
SSSGSSVSSYDDSASWNATTKTNTNETNEIVSGEIVVTNKKPPRKRSLWLGAPRCILVMYYLSFQFICQELLQTLWCVPVQYKSEPPISV
LLYHPSTVCDFKDRMFLFSIITSCFLLGSLFLTSMFLVFLSVRKRGYMHLFSSGRQRHTLSWDAVLFFRRLCVAVVVIFQPYTLSTGSSE
KLRMIGSLLITTVLLILHLSVLPYQVRDDNLFNRLELFSMLLNSSTGFLILGSFSYDFNYTGLFPLGASILYSCLLLWYMLVECGFIADL
RPALRRRFGIIPNFWSFCRHLLLWHCHSHITFNYKSAEVVIERPFTGHTSSINRAVNNKRHYHVSTTARRGMCLCIEQSVNRYVMEQRKF
CVPIYWEEFLVRYSFAYKHLNQRLRCGNVVGANVRVNDTTSSEIFDGGPINPWQMSIATLNVPISSLISNYREFESRKLGLLYELKCTYS
ELGVEATEALADRDTNVREMIAKVHELERLRKLKSHLHIKMTVHLRNAKEGQRVTHEVQDIDAGIVSLVDTPLTNDEIIEKIRALNLREE
SSNSHIM
>CRMPB_BBOV_IV006260 [Babesia bovis T2Bo] XP_001610553.1
MAACWIGQVAWLLLATLSTVDYAISEERGWNLLNNSNSIVEPDTITNITEKDFWCIMGMKCILPSDWTAGLKNKNPIVTRSIKNPLAFPY
YTIAFEDVASQNPVSTAVLKYQGPRTVMNTYENKVEYSLAQHQKDSQTRYYNDTYGASFLLPDSSTFAKFGDEMVHIVCDKERKYSTKPV
LKSCHTFYILKSPSSITYGVDPNGDISILLKDFHSGPSVHLGFNLKTGNTTKYNVTAVATAYGNDRIVFLNAGVLEPSANAGIYNVYVYL
IPCNPKDYGTQIDVLPLVKSTSIKKYTVGVKSGQILLTFYGLDASEKDLHFAVLSAINVNGTGSTCGNGNAQWYELGFKGTYCHSTEHLI
EVLLPLHLGGEKVLICAALKKSNLIEDYRTPFALMMLDDKTDTMVAPVIVNVDALGRARIVLNKLIHPLSEVRLTPADGDILFGITKTML
AHSVAQSTSNFKVEEKLMTEISNVSLDHSAIFRRFHNKGISMHSASNLTYSPDFSYMVDSHAYWSSAAKFFPKLLFGVDKLYKISVCNRW
DHPYCLAESDYSMKVGYLVPSPFVHKNMYAEWEQNSIVFYIPTTPLFPKVPHITMVKINPESVVDYDRICNSNAYAVAELINSMSFHAIN
AFHGIFAQPGVVYYQHKYRVTGIEEGYLYGVCYSFEGKERVNYNTVTTPDVKHTFRPPKGIKFKLLTILNPMRFNKNQRVSFRNLEVNAG
PIFAISGMMNKIILRGIYMTSDLTYDCTKLFNSAGQKRPLSSVAPRADFESIFGIEPIFNRGIPDATDLPEGFWMPMDDKSWMVGQTRLF
YRGKVNATKTTYKMCFCYQDACLHSGTMIYSPDHTYDVTRFINLSVLLRLSYGNHTCIYGREDLNCFKTISAMKAGLPVKMNLNDSKAQI
KHVTFTHDGTYMLVLREGELYRYNENMKIDKMINLSKGAERVFDFPNMAMFLLSDGTIRYRYGTDPFDFNKPGAAWPLRDLTRAFLDVMA
FKKIRLPSVRNRIIALDIHPADDSGKYHIFYVDDAFMLSHSIVNIYEAMDNNEAVGVLSSTASVGNFVASDVVQNVVVKATTRQDDGKRQ
TFLFVHTYGLPHLSIYTVTGRRMELHGQMRTTGKIVDLVVGKNYLMGLTSDISPRGEITHNIIEIPLNRLINTSLHYPDIPRALYLGTEY
KFNPVSTAYQSKNYYTKQKQELEQYGLTLDANTGTISGTPQKIGIINVKIKGVGDFHSAYSRVTFIFICQEGTTLDATQSNCVKCAKGTY
WSMTKDSVSCLKCTDHIKNSTTINDGSKSVSDCLCPPGTYLKDLECIPCPLGTTSNSYGSENCPIIADAEKGHSSFDNMPSAISCKAGTF
LKGDACVPCTVGYYCLGGILQPFRCSHGMTTERAGAKSGDDCLCDAGYEWSDGRCVPCGRTSYKENIGNNRCTPCPSVDDAKGMVYTPSF
GSTSIRECIHCTPGYYYDANRLHCIPCPADSFCPGKAIIPLFCPNNTVTNGTNAGGRNDCLCVKGYGYASTARFILSLDNSCTICPVNTF
QHVNGTNMPCLQCPKNTYTVANGSVSLSDCLPGPGFYIAGGDGFKTMTTRLESIEPSQLQASSVKCVANVEFDDSFSVTVLAKSLQVCID
MCKNNIYCRYVYYGDSETGVAHNDIVLSGEVTYIAYRPCKMFMYYERISVPSIVKTMQPFDKRIHRYQVLCEIFRGVNTFEPDKLVVRRC
PMNHYCPGGDKFGKYQCPENSTTLMDGANNSSHCLCLPGFELSTSSSVKRCVSCKEGFYKDNTSNARCLPCPPMMTTTGRGAVSASQCVC
NVGYFATTSNTMMRQLSRARMLPPVLPRRSRLTEFMKNNFNFSGEGDTSDILANITCKRCPDGYVCPGKWLPNSEYVVHNPPISCPDGSA
VPQLSASANSLRKCICKPGYGAGTAFRDDVFLSCQKCAPGTFSETYSTSTCHGRCNDYAISFPGASSFKDCFCLPGRFMTLQLIENKEKF
VCKKCSDGTICPGGFTVRQSGATIPDNLKEAIFSHTPQYPRMGYMAIFKRQRAEGSDIQWLPNKHDTYINEPPTPSQFGKYEHVADIHPC
VYSNRCNSFGKGGCSEGSYGYLCGKCAPGFDARYLQSDCVRCKHPLFELLDLFVPRLILMFLVCLICHMNNRATTDGNFSIIAIFKIWYI
FELSLIPLGMQQLTTSSSLVRFYNLYHNYFFKPILLYVHNERLNCWRPAIHRIWQILRSWGVPLPPADTHEDLDYNHIWYMQRFLGLAKP
LIDALLLCILYYPCRLLYSRVESWSASSSRRISLDERIFSLTRRVNNENEEIKDKEEAALCLKTLDDPSAHETIGMAYIKHRKRGKVFLI
QQLMLLMAFHLPSVVVNSLAMLWCGSVKYKDGDAVKVLMHLPEQICDPNNRLFFIGRIVGLANLGLWLLMLAVLFVALANYKYGSRSWNT
IFMAGSDTNCRWWDAVHLSRQFLIAVLIVCHYGIRPKGDTEYMRAACYFILHFIYVTLHLTFSPYDKRNNESFNNLESLVLFSNLCMCIF
IQGSYFYDFSDFGGFPIVVSLLVHVKIIWTIMLEYGHIQFANMKNNGKGELANMIIDFFSFAFEHRTANVYYDYKNDNLVMESSKIQEPY
RSFYYNLVTRPLLKLAHLTGISMKGTEKRKSYSYSLQNRDFLVECIRNTIQRCSVLRQDVVLSDKWFYFITRYVFWYCHCLHVDLFDDKL
SDNDLFHKIVLSHFSPQENISDAALSNFFVNFPIKRLSAHNAFHHNGDICDGKCAIFAGSKRKRKVEEVAESLLVECLFDTVYDLGPVTL
VEFYLGLLSLNHFHESVLIRMFDAYRIHALYLKDERGFRLLREADALNENINNLKGEIEKTENGTAALQRHTLASDIEELETDIAKLNDT
IDRERQVIMAGRAAAAVALNLHLGVDNIVSADLSYDDILSAISQQTNTATDPSDRRKGLLVDSFQMSKNKSVL
>DICDI_Q86I19 [Dictyostelium discoideum AX4] XP_643780.1
MILRNLNPKFITTLFLLIVLLLNENVVFSQQPQYTCSEMEEPIVGDWGFSVIASSHPNISATSPWKATSSVSFCTDDMCGSSAYSLAGYY
YAQFLYNESDPNTQTSTLWQTVSLPPILPNEQYYLEYFLSSQFETNINPVLNVYVDNRPVASYNGNLLLGDLERVPLESFLPSTVNIAFT
TSYTNNGGGGGGGGGTSQSGFRIGSVIIRKPAATMPEEVYVDVAKGSDKYGNGTSVAPFSTIQQALNSVDFNGTIYLADGTYCNLASYLP
ISRSINIISQSGDPTKCILSGEYQLNLFKISYSNQPQDLFLTSPSRRGRFRQMESYFDISSNLITSSISGSGGSSGGDSSSSSSSSGSES
GSDSSSSPDSKSININVKGITVGYAYSSDNSPGGAALFIEGNVVASFSNCIFTSNADSQNRGSISARGNAALILENTLVQNCSCSKVASF
GPAISMLGFGGSPTISLVNCTMTENLYNILVDETSDFNMQDSNIQGIEPIEGASLCSIMLSRTQSSTINNCDIGGINNGALCIISSTSNI
SNTNFQGNNLKSGPGGNIYISQGSSVTIQNVVIEDSNGNIGAAIFAMELSKVNIFNTIIRNIGITNSLISSSDSDLVLSQSSIYNTSNDY
TIYLFFGSFKLFDSNITNSKGSFYATQTVISISSTLFDDISIGSHVFQDCQVEIIDSIFSNLNGFFYSSFSKIHIVGSLIENSITQFLMI
SPLSNVLIENSVFSSNTDTIINLLSQSNLTVINSKFIDNFSNTSTNSILTQYEGSTSTFKNVLFQNNRSPGILGGCIFTFSSVVLDNCTA
IGNFAKQGGVISTTIAGNLITIDGGIYQNNSASGGGGVIFYSSTPGPTIKNNAIFSGNTASYGNNTATDAALIDVEDPFPSSFRSGQDTY
SGRIYIKDEEGQIVSGFEVKIFLQISGNTIDSTSTYNGIAIFSNTTLYGPINTTVDVEFLSNNPNLPVNQTVSNVLKCSPGQIPSTTKIE
CTECRTGSYGYNGETCVQCPSIHAYCPGGAKVNQFEGWWYDVNQTDKPYVLYECPNVNCIGSNTSDMCAPYSFGPLCAQCDPGYYDWGEG
CKRCDKTSPILFIAIVAVSIGMIVLVQSSDSESGLMTVIIYFAQTLMVLSTGVKFNFLALLNLEFQPGGSSSIFGICPGPFDYYQQHYFT
LLSAPWLIVVLLISTVFFYIVYRYKLIQKLKNKIIKEQEDIEKSKSISNYSSIIVTSDPGTINNSSLQKSLERKSLLRKQQQQQQPLLEN
DDDDSFDSTNTTTNDGDLSRDGYSTIADGGKHSILGKSIETSISGSLSSQVTLIDNATAIPSNQTFLSQQLGAFIKLMLNIYTPIGKATF
ELFFCENVGVSAYVLIANNGVSCYTDQYHKALMVSYCLLIVIIGFPLILMILLFLNRKSLDDPHTQRTYGVFILKYKSSFYFWDVILLLR
RLLIILMSTMDPTSAARSFLLVVVSLVSVLLQLKYQPFKRISDNRLELTSLSLLFICCVYLDNTVYQSIEQWIVISSSIIFFLHAVYILY
SNYRYQIIDSLQHYLYIISRGKKGRKNSNTTLFGSNSYFLYNQDHIYNDDDFSRDSGIFSKKDKKQSRTDKIVKKSKINNNNENNIENNN
ENNENNENNNNNVKEIEKILEEESKTNFEELNNNYYDDSDDFDEDESSDDEEDDETNGESTNLLKP
>CRMPB_BESB_019000 [Besnoitia besnoiti] XP_029215968.1
MNSRETALWTLFLLVFFLALGVSLSPPEPFVTPFDHADGDAAFRRSKAGVSAGLPHVLLSSASPDGDLESDGVPVSQEEE
RGAERSGFVGRLSRLQLRAAITTRQTASKSAKTTPETTDPAAALAACGSGIYRSWTKTVSTSNSMNCWNICSFVEDAVYD
KCVQDAHPHACLAEAARENPLIPSIFKERCVFAPPTVSFPLFWETKPDSEHCLKEGMIGWLQRSPWENFSRNLPSGCTYP
NWDPAATVAAPRSYINDVKSAFGKAVAQLRAEEFHVIVRGAEEAAKNPVENGAFLASSIVPKTYWDTAKPEDKDGWHITR
TFSVPQNRADFAALTTKDDGSSSSAAICLYSALAIQNHTGGAVTQFTNYGMVPQVKTCDGQIGTLWVADIRGRGLFESSD
EEVDRKTGFNLCVARRWTVGQTEADGVHRATQTALFHVGFDAPCASFLSGYTYKRQNALHAGQWEQHFVARTYPLVRGIS
EVDGSNRCPWGPSVQYGLKCFTSVEQDNFLYMGSFAEGQLSCRRLVLDRSVPSSFSRVAVVQGDHDLNVMGFLAEPASFT
WVGLFQGEQALLPVRTNSSTRLRVVENACPEETLTASRRFWHRHSEIEETCKAKGADINQPAWRTTWTGADGDTEIESWD
IKWCSGHPRTMENTRYVDCAGIRVTDRGVCIESAPCDQVNSVFCTYPVDYGPRPVATTLGLRSDKVTRLPPAIECTVGSS
CTVDFNLKSSAASSAATLPAPSDAIWGIPYTGGRVALKLSCMAVDGSMVGPYDITSKVDLSQGAQFSTMLSGIYELCYCN
EHSSATTVERSGQAPDAACTRVEHFSQMIATVTVADGSESVAFKQAIQLPASPPSLTGGSLLSLEKGGLISGAPAAFCGW
ERYLEPLCTFQVKPTARALKMSLPSDVTLWFIPALSRSASNQNICFFQTQVEAEAVVTVAGDEVINVEVPMETPSAFFYA
ICEEATMDFLGFLSFKETIAAVSVPLSVNKIEFAAGTQVNGNSVVLDLGGAFTERLLKRSSLLVISVDNVTDANCEQDLE
ILSPTLVTRPALPELNAETSTRLELNFDAGPSVKKLCWLETIHFGGNVGTVIIPQYLASFPRVSEVQNLTPADSRCFLKP
AETPCKFKVTPKALPPEDNPAKVRPYLSRDLHVYLMEDACPTRHDDAVFDVIDTAGNESAENVNGVMLRLEAESETVLQA
VLEPSLLPWLAARGTANLCWTHTRKTSAASCPIGGHPCAGTFGKAYAVGSTSDATSNVVVCEEGSRESCLVRVQGHNLNL
YEKVTNRLAALVQCGATPGIGLLAPWGDYHSLVASSSAAPQGASPPTSENSTGSSLAVSPVSPFFFEASQTPSKGTSGRN
DTLHAQQGQPPFLSFMAAHGDLDPALANNAANSTALYYEVPYETAGGNQQLCFRSDALDTQDLERFTEPVGQVVFARQLH
SAELRVYLEDEPLMAIYAIEITVPGTKDGAQKPDAVYLKPVHNYPAGSTVPCDYDKDLSGPLRDDIIGPILPFSEMQRML
PENADDQFTFRRFVASDPPPKVMAVCWSEQLYPGSSGAAAKTAADAIWHSVLVGYYAGRALPAPPNEGTGVAVSCGLGIK
ACQITLTPRQAATGYYGGISSGAATFLDPHATVVMDTQLTTATCPADPLDAVYTQAIAQTSTTGCVLPSGPRLAADKAVL
LLDEPARELLKTQGKAGLCYRLPNCRVDSNSPSQPCTQYLGIALWLGPTRAEPSDVALCNRLGSRGCLLTLKGLNMDAVG
YSVPRLAYAEACGKAGDYWYANVVERPVAKSAMVSPPVAFLEAEAPASGASPFLGERDWDQLPLREDNLSVTFEVDIQLA
SAYELCWNPFEQNSEEAKGADESRFIVSLGHIFFLPLPFVVIRQMAVNSVDDARLVVIVNAISTKASASNVERYVYTSPV
QETSDDLAKEAECTDTDSETKIDATMSFEKEQTLFQRRQQEREAAQQVSLNEQKPESDATVAVDMLTFLISAGGTRQKIC
WRSVYKGAQGQVLYDYRVFLSTVPAAGVPELDTTAHGQPVTGLALCSLGANEKCAVTLRPKSSPNSKEPPFFAPGGELYL
LKGDVCPQLPTDPRIANTEMRAALSPETEAVHLDVVMSERDVKTYSSATDYRKWVSAQGRVTICYRYGANLCPAPDRCFE
KLGSMYWRGPRAEADTDLRVLCQDPQGCQIKITGLNLNLYDLSYSRVAALKTCGSPGGVGLLDVAKFPPGYTRDPVPPAL
EDHFDPGGGLGRGIFVVSKLGRGVLTCGASKKVKVKEAWWVVSGEPANGAECQRKDVTSLVASHCAKKQICVIYPHTPED
DRTVKGLVGLNNDEFLQLDSPCYPPTGNELKLTGAYECTAERPSSWWPQFLETRASVRAIDYSKPSTEVMEMSVTFPSGI
ASMFNLCWNPDQDLALEPSRYTEKLGFVQAVPTAGLSDLISMVYSRIDSTYVEVVVTGIVDEESAYGTYVYAVDIPPEGA
LECKSSDSETANSKSVFMSYDSGDSGVAVIRYRIKAPPHEKGMCWHWTNDKLAADGGEQRILLGTLPGAVNPKPRAWGEM
MCSGSSGAKCSIKFEPDTISSVYPAPGSDSGTRSGFTDYSKYANLHSHFRPLASLGLIAGRDACPEDPEDLAYTRFQSTF
RLKTTISERDLQESTIGLPISTATVASLSSALSDAHLMWLAEHKDAVVCWVNNGGCAIQKTPRSLPCAATVGLLSWMGPV
PSAWTQDFAAFNCRAGSPCTLRIRGRNLFKMDMTHSRVSVVKQCGGSDGPGIAKIKTRPTLSAVPVAPDAEDSESLLETR
AAGRTKGLGAFWRVGRPRRLGRHRRPPTCGYGARGGSATSKCSSQQGHVSTLQTRSRTWAIPSSSVDDVLEVETTLSTGE
VFLICWNPAATPTTELADFSMPIGEVVGYGLQPVKAFCYSGSLCEVMIDYHGPERPNLFVGVKAVDCSDPNLTDELGNGG
KFQFTGKQRLIFSHPIPPKEDIQRAEYKLCWCDKAQESECVGTAYSEPAGSLTVQFIPETGVMCLPFTGPCKFAFPNEAF
QGDEAGTVFLAGYSGTDADCTLDTRYTPVVSAAYGELVFEVDQRKLSEALGSDTVAKGTFAVCRETSTGRNDRSGGSSEL
QITRSPARLGALGFAGPSDPDFQFENQVAVLGMPTRVVLVSQGFKSLVGLDFTQDPFVMPSYRQVRLAPKGTCGAATEVG
PIVLKLSAVTASLVPFHQNTEYSRPEVLKLPNTGITKLDVCWCDPESSCENDGDFSVPVLSVNVVSPAQNVAVLCTYGTK
CPFTFDDVAGQQEYGMDSDVHVMRDVATELPDRGRLVAVQPVAKQQRHATESRKWEFSGLVSRASVFSGDATSERVYTLC
YCALKQSGCTPDVMFPVGKMTIYDVWDGTTDATMYDKVVVRPRSPPFDGNEGHVYAAAGDVELPVTMVSSMMFEVTLVDL
ITVVNPEATVNVTYCERTVAENCDAADAPRIELMNIIMKGPASGWWVSQCVMGVPCAVTTKVFHPADGDKVAALKSCGAS
YRTDYGESSKISFPQVADQSKPIDTTFAWTENFPDSGLDHMPLCWCKKSSVVDCTRTEQYGTEVGILLVSGLETAHRGSC
TVGRTCRLDFTGFRLQHNTLNLRVMKDACGPTGNPATVLPNEGILTLESHTDEVANFLLEPYRGRSLATTRVCQCPKPTS
ECTSPGDYDWHVGDYYFSGPLDVVALEDAASTRPLDKYLPWDGGIDSSIDFFMFTGDKECRGTMDGSESGLPRHGIGTVD
GDGRITWPALGGGGIYAVCYCPRTSHLDISAGGDPFAFKGEENPSNCNTPAGYIIPVAVALVTGPSTKGASFVCMGGTQC
TIEIDAVHATSTSYILSNAVADVRQASCSSGSSLMKATVQGTTDSEAPINEPLLGLQMNAVKQTFLFSTAVRLAAGSYEV
CWRISADSREGIALGKLHVKGPVDEKAALTSLSGKPVEVGVTYAGTDNPDELDQMRIRIYPVPRGEEKERFDCSVPNPNE
QHPYERFMTVDRRPDAIEQQGPNMFRLLWRNLILVVDENTPGLPPGSAFAVCICDGARSDCSSGTSYFLQVASWVVHGPS
PRTVKDTVTIGTEFTYTITGVGLPPKNSVFMLPASDLTTGVAFSCGDAGLEPYFFPTSARATSDTSNRVTFTHIVVSSAS
KSVRVCWCGGDNCTKPEDFKTSVSELDVQYPSFEPVSAIIGGTFSITLRGTVLRPNDAVTVISPTKQCGAEGADQMDSSV
VDVPTDSPVTELNNLGMASSVEAGDGGTSGGDLSWSAESPSLLWRSWPIRAKETASGYLRVCYCSSEAGVCTGAKRFNVW
VGSVHIQGPSTRGIKIIQVDGEQKLQVTGTGLSLTNELRVYLRAPAALHGAREMRHLCESGASGYGVAVSADGVNSEGTE
ATFPVSLEPGFRYILCWSAGTGSAPVPASGTARVASSAASPKLELAGEAKAEAEVSTPALVQDEIQKAVGFIMQDNQLSA
TAGDPETQQTQSVETDVKSKAKWTYLTQMMPTGFRPGQLFKLVQGYVGEVLYVRGSPDPNEEYVAYFGKPDIVAGCDEIK
DAPHLTFSEIVERDQNHVSFRVANVPGTGMFAVCVCTTSKSECYDAGTATVVQFYWKTVAELVNDDRFFMLPCHTRGHAE
GDAAGAASWSSDRVWLPDGMGAWSFPLGTTQIDQSKSVTILSRVSNLDAKWVNFYSQGMRSTVACAGDQQERVFFLGPGK
VYMMNPVSGDAPNLSTATGEVFSHPVLKPLDLAVREPYIFFSDYESQVITTINIQDPSLNRMFFPTNPVMLFSAGVEVVD
VDDATMALLVADTFNHIVGRLNIPLAQMRGAQQGVTGTPWTAYFGTPKTAQHGTHGFSYPFALSKYIPTGKPRGGSSASL
ILVTELVTDRLVFLNVENNNLTFYRQISFEGRHLISGMQSFGASLLLIARTWPPSVTTDGLDAFVGLLSLRDLIGNLYFT
YPEFRTKLQSGLFYSFEPLVTGPAIQFFREERGSNLSELGLKLDPKTGVISGTVSHTGSFTVSITGGDLLETYTWTVIGD
ARCRAGEYFESTKNACELCPVGTFRDQEATLQECHTIKPYSTTLSAGSTQLAQCRCLPGFEIGSLGDCHPCGAGAYKASI
SDTKCTGRCPPNMHSYIFGADSEEALLCSCDAGYYLDNDTCKPCPQGSYCEGEDSPPTKCPENFTTRATVSKSLSDCVCI
EGYTRQEDKCVQCDRLSYKGSIGNEACTPCPQPASKGDTGSLHASTNFNEVQFTSSTGAKRVSDCSLCASGFYYEATSGG
CTPCRKNYYCPGKAREPVACAENAATVLEGAESALNCNCPKGYGKSMDRSPVDNTLICVECPKNTFQHLDGMTIGCLPCP
PFTMTKTTKASSFSACVARPGYFLSSRLEQLISDSAGHPSLIDEAARRDVANEHLRRESSEFASRRMTSASEEFQNIRTA
ESKYEIMGSSALQEVHRICEVGTGLISRVMPEVKMRIYTPSFQTCVLSCVRNVYCTSLSFTQGSGSFLSTMTAVTNHTGT
YLVTYSVCELHFYGPDLEEEAIETVNNPFTDMVVGEGMTVSCAIKRPGKDMTWRRVTYEECPMNAYCPGDQDGQIYECPL
ASVTLAHRASSSDHCKCIPGYHLVGRQCEPCNVGTYKNTTDNALCAECPAGFTTADVASTSAYECACTPGTFMLPAPNMT
ITAPSEEEASSDVTDSENHVENKEPAENEASGDEPKQDPEKQSPEDEQVSVVQLSEGLAVRGDRGILRGHPRATGHAGSR
KDRMDTSIFEERGVTFAETMKVHWLEPDIREQLEKVVTLHQCVSCHKQMYCPGLWLDPPLNSTHMPPQLCPDGANVPSST
VLADSVEKCLCLPGYGFAGTAANGEDGENLNFKCAKCASGTYKELQENAPCSGRCMRDAETIEGAVAKIQCFCKIGKYAV
QAKDAEGIITCHDCIAGGVCPGGLKTRARRAVEEDHNFVDITIDDHQVPFPSTGFFAVYKPLNATTWKPSMVPMVASFTG
DTFVDFEAPPPEDEDLESLPGSLSGAAASGEPGVVIPPGSGQLPSGEPRRSQPKEDAVVSALQLRVRDVDFIVESARYDR
IPDIHPCFDDMRCRGGPRNTCVDGSAGYLCSACAEGHSQVRYKSGCNACLSVWLDTLVFVLSRIVVCAIIWIIASLSIVA
VEQQACTHPVLVRILISNMFFFSIYGLMPETTQSQLSEWTGVYRVFFLDLFFATHPYLKVSCFLPSMGIELSDAHQWYWQ
HFFQIFVPFLDVVLLTILGAIAVTFYKVVYSRYIDRVRVVLHQAREAHGDDTWTERTIRKVEAERCLGMFRYISADDMSG
WRTFLRLLEDLIPAYTVIWFWHFPTFVVECTTLMGCIDTQYKSEPPFKVLAGLPIQACNIEDPYYLAGLCLGGAGLFVWG
VASIVAFIAYMSTDHSSDTIGQRFKHGFLANGYHYEYRWWEGIISLRKTCVALIITMHVHLNSSGAQEIFRNSANLAVTM
FFIMVQLQVEPFDKRSHNLANRVEFYGLLCNIANGIIIQGSYYFELFKYSGAFPLAITAFYYLYVIWTLFVEWGRMVMMR
PYLVNVPSFWRYYNRVTRSLARLYTSGNAKIYYNYITKDMVLEAATKSRVFHLRRLLLRKKKTTYRKINYENRTYFVAAL
RDSLSQLVIAWCQFSIPGDWLDFTIRYAFCYCFWQRYQDNRSLRVPLDLEEFEAIKPTLFSDWYYDNEQGAQEDGDGDDG
AESLEVGEITFNTAEEDFLDLMLDDDVYDDSPITLMELYVAVQSMQHIPQRQLRRLHVAYRERMAQAGNSMVPQLRKENE
ELEVELQELNRALQEMTATDEDATEITFSLLDFFFTVEMVNQAKMEVERLRGEIDKEIDEIERARTAKAMAVHLELGMDE
NADIESLLESMEADEQRGRDEQAARVGYIDESRKRLEKRKEALADRRVALGIVGKRTLQMKRDEKRRAIVRPGSSPTGEQ
RTLSLALGPNGKDSGAKRRIALNRGPPPRTVGHLSERSDLQHGLSRPGSEVSDADGKRRVGVHVQGGARSVEGISGESQR
RVLRPGSQDSAAPAEGKRTIRLGSDSGPGAEATSSAPEQESKRTLSLSSSRGGASSGGRGDTEAERSTSPAPPTPVRRVS
RPGGDSSAGAGGAPEAQRSRDTPADLGSRRRVGGLGTPRASETAAGEAASSEAGVRGSLPGPKRAAVPKGQGLPMGKRKL
GKFGDAKQD
>CRMPA_BESB_084890 [Besnoitia besnoiti] XP_029217299.1
MEPLGDRRRDSRARLAPLTSYPCPFPSPAAPSCASGAGRAHVTEIDCGVSGLSRASSAEHGAAGASPRNDGTKGRARRLR
RFLLVCFSLAIICLLHQFAFGRQAADRLVSSLLVAHARHAPADPQPSETGDLEPTPRAESHGEEETSDANASQPEHLRHK
KKASLYRDHLERNPDRPAVALLAERSSSFMLDAVSRPAVPPFLSSATCSSSRLMAAGRDSCVPVEAIRPFFGTSLSSPLP
PSEARLRMGAPAAAQSWRPPKVRLPQTSAVPSSSSSVAFSLPRRVELKPAVVMNPRAADEEFRFPAPLDGELSFADNSAL
LPAGEAWEDVFGGSASEGSRDDLFSIHGDVIFRSHGFNVAIKRQLQKEWEQEQRRQRILAEGGDLSLLEAAEPETVEKVH
LYSPLQIALDRQCVLQGNVVKTQWTRMRVVRDAFHCFTDDELDYSAAEKSCLDNCNQPVACAGKIRDRSAATDASKLSDD
ILPKNWQFGYCLSSRLQTAANAVCDSPNYVFRRTETASGCVPAEALDWTKLVDGCVDDCFATVRCYGWWDSQTVQMKQLT
LVDLQKIRQVIKNTCLCNETFEEGVAYAGCQSKTRSGRECQRWDQQKPHVHTERADAHNYCRNFNNEKEIWCYTTDPDVR
FDYCDPLGVVERYVQPGETVDVVVSGVSLAPQVSLRLYWGGEEGNAACGKAGRFTALATFKNQAARGHILPSYAVHDGVV
SALTWPNLTVSSNASGSFVVCGCAFTGFLASTWGDAEPCSSDAHFTLTLGTINVTGPVHALNTEKEMTAGEKKTFTVRGT
TLKTSDTLVVVGGSASFLCVAPNFFRLQLELLRGTGDNALAVFSAGIGAGENQYLKTGFATVNKAGTEAQTMPFALQSTG
HYVLCWQGMVKGRKASGIIQRIVSTGVDLSMTYRSVYAPSSDGVSQKLFSVFIHTYRYKEGFEDDALTVRIPTETPCKGA
VVAQSRKINLESRSEKQMQTQMFLYKAMYLSVRNLPQSDSKYLETLQVCVQPRKDSNTVLYLGLSTISEFNSYPFHDFVM
PSTLHSGTPTRTYSFTVDEYSYLGLHWGEIRSDGEMIIGDFYDFFTSPPFSKVLSFWISQSTNVVTAWGFSASDPSPTLM
GTFNLSRPVDMALDTSPQHVHLYILMGEAPAALAVLDLTKPPSDLSQAKRVRVLDPSRDGMVKPSGFVLIYPGEPELSDP
VVVLVDEGTGYIHVYDAEFTLHAKVNRLDGMQQPFVKPTDVYCFRKSGPKIIVMGSTWECFVIDQGLPRVVYFNVDATTK
VLTLVSVYSGEGARDGVDTNLKAPASVVAHYYNGKTLIYVAEASSSYPMLLTKVDEESAIRFYAFLSHNTLGLSSVSHIS
LLYFSDDSSSLEKVSLATFRDAWRGPELQIVSLDTTATVPTFRYYPHEWYAVGDSHALDPSVVGLGSLKGVSSFVLGTEG
AHAAYVGSVASVVPNTGVVKLEITSIQRIEVEVQVVAMGMVSQMKTSFKIRIACKDGYYFNQGMCARCPLGTYNSLNLVK
ADPASRWAKCKECGKSQTTVAEGSISIDQCQCQKGYHHAGDAEDAGECEPCPPGTWKDTVANTGCVGTCPTHSSTDVVGA
TSAEERLCKCEPGYYFVGEAVQTQECVGVEKGYYSPGGYEAARYPCPLHTTTNETDDPSFVAVSVAACKCEMGYTAAPAE
SLRDPESAASQLRNWLQQHPEHSELLDSQVCVPCGRGFYKDSIGSHACTACPENSFTSTSTAKSKAECELCKPGYYQTGN
VDVPCAECPDGHFCVGSEPNISNTMQHAGAKTPCPVHTSTVPPNRENDHPFKCMCDPGYEFDYVDLTTLAVVCRATDVGD
FKDILSNIPGDKCPAGSSTHATGNVSLQECICLPGYYFSTESGVCESCLVGFYCPGGRDSFTNDHALPIACPAETNTIGT
TSATLADCVCDKGYYRFNSQVGIGDKVVCRPCPANSFKDWVGNEVCKACSENSGTEQTGANSAAQCLCSRGYYHDAKQAE
CVACSNPLRYCPGGEVDCQEGEEHCVNGKKPVEPQPCPNNTRITAGYDTPWSLDDCKCNRGFAYDKGSAAEGAKFCEPCS
PGSYKTSVQDGPCNGLCGTASTSFPGAQTQSQCFCEEGTYFAADACHTCPKGAYCAGGLLPEAEAKLREDSSFTGITSAD
HVKPFAEPGYFLNKLKAELESPNDWQFTRCPVRNACLSNGVCSETMTEYLCSECRRGYTNTFSKGEICTVCPSMVWNILC
LTGYYLATLLFNIVMTYMNVAAGFNRRSIHSIVIKIASNYLTCLSVLSVIDFNTIAFPSWVTDLTTTVTESVSAQSRTRL
MSVDCLLRENLNLSFSDSFFYTMVFYALIPIVLPIIVTIMMSIVVSRVRVWYRKSTQKKLDLLKQTQQYGLYTLAEQLKE
KYEEDRVFMIFRYIPLPGESIFRRMTKFMEDMIPIYVTVLFFVYSSTTRHMLSLLDCTYIDFGRAHKAKYFLRAAMSVEC
TEAFSWPYFKFFALGIGGLFVWSIGIPLSCFIVLYINRRTLNSRETRLKYGFLHNGFVKKYWYWEMVVFARKFLVIVVSS
IALIRSEDMNGSRIWLASVIAIIFLIFHFVTQPFDKRSYLTLDRLENHSMGIWTLTLIVLGMMVGSGFSGNVNVALLLFM
AILTCLFILEVGISLMFAYFDNVRTQQTFFTVPVLGYVFRFFARLSEKRKAREPIVIYDTESEVIQLVAAKRQSWNVFRR
RRKNINLAERNYFIKVMAETLGFAVVHMKLDVIPGSFLEFALRLGLAFHRMEELSQQNRKSLQAIADGDLSQLADWSMQE
QKRKDLAEASRANHKQISQRLSTFYRDMEKTLRIGDKNESAGAAAGSEERIRDLEGELVSDEELGRMKSDISAYEEDARA
QEIAASEATHLKYLQNYTEDMTEEEQQETMYLFDQDMMTCGIALSELYLALLKLQLKDSSTISQQFDAFKVRKQIQSDAY
ADALLRRNRKLKVIREALETLMTSSGADLAQIGLKEEAYQAKKAELTALRAEVDQLNKKLTELKENPDGYKADEEVEAEE
EWINEDRDEELQKLEEERAEREKEKEQREAADQDIICPSDPAEAAAWDSGSDRAAEEPQEEAAEAPPFRLLGVDAEIWDE
TAYTVAGGGCEPPPDEIE
>Cvel_14651 [Chromera velia CCMP2878]
MEAASRPQALVKATVLWFLVFLLLPEEARSSQHRCHVTLSPSLILPGSAVTVQVTGDRQW
KTQNQSHHTLLTFQRRKQDKPALRVPAALKTDDDEGTEERRRNVRRLDQPHTPDQTDWLV
NIPTNIEGGLFDARLEALQYSHCRLAGPVYVLSADDIASVLLLEETPKTAAQITVNLRAS
SPLRAAAEGRHPFSSVPLHLHLRRKPSDLNSDEAPISIPGQLAGLFQWVFPLTTSTRLPV
LPPFGHTSPLEGLSVSLSVADSSFVDVGLVGSVLERHSLSLNVETAKDKRALQSCSAGYE
ASGGSCVACSAGTYSAAAGDSCSSCNAGTFAASSGATSCTECPAGAFANSTGSSSCTECY
PGSYSADTGNVRCSKCQMDFYAPVGGSESCLTCASGAICDSTGTVLPATAANYFRYGPDT
DPLYLKCPVKGACLGEEENECYKGSTGFLCGSCEENYERWIAPLKCQACPATTIAALVIV
AGFAAYSLMIWYLSKEAESAGLDKNDITSVVLKSILNYVVLLAVVFVAAPTSYPKWISEI
VHAVELYERPFAWLSFGCLLRKEFAPTHEILSKAVVAFIFPVVAVFLIFLAQFLYSIIAP
LACKRNMRNHEISCALPTDLAVFAEKRATVAAAAARAQALNGRGEGEGDDDVAMSVYGQQ
SRMQSFAASERSRSFSALLADPLFEQQGEVSESRGRPGGMGGFQGLSDAQYAKWRRNTVE
DLSPSTRQQLRSHTLQEIRRQHSEKQQQEEAEEELGGEGEGEGGRANAVAIADEGASINI
SRIFSPKPRNEKAPEKEKPPETEEEQVERVLAEIEATDDADQHSASSAPLLLEAGRFRWN
AAKRILRGAVPTLIILFFVVGGFFWGSFHAILFFVVGGFFWGSFHAILFFVVGGFFWGSF
HAILFFVVGGFFWGSFHAILFFVVHPIINVVLADTLACKYYEEVDRTVHHNDSELDCRGE
TYRRFLPLVYSGIAIWGFGIPLAAYAILFFNRHHLQSTWCRLQFGFLYNGYQLRFYYWEC
VIMAREVLVHYLLVLDIEYESKLTLFVVVGLILVTLQAAANPFDSRAYGALNTLEMLSLW
CFTISAIGNLFWVNPTGNQNVDIALMVILVGVSNLLYLLYAAGLLFGGAKFQRAALGFSR
MISPMTWLGMCISRKQREIKVPRSNSRGLLRKHSFFDRFTQRARRASDALLRRGSKVGQE
VSQRGEGENQNPVSPASSVVSPGDEREQMRKRGRTRSTVQIKIEPEDLEAQKGGGNLEGV
DLEEGRLVEENAEGACPVGSLSPPKMQVLSLQEGKGEAESSSLKKAGGIAGEEEGVEETG
ERRASGGKESQDESAVPASSPPVPVEETGPVSILREKEVGGGDFQATASGPNRKETFMRR
ATHAIQQTADFVAGYMLDEQVEFYDFGFVEAMTKRAFKAVYERQVAIQELEALRQEKSKW
SLKHAQLRLKTFMRSARHVLKLNKDKSRQKSRERHRTKRRPTAVLDAVNITVPELQIAIM
DLMYSNYPKAFYQNALHRAAQKMHLESQNTMNRAPSFGGDATGGGECLGGPSSRLGSRQQ
SMHSMDRNLHKSFTAPIGGGQSRRESQQSERSSGGKSMRMASSAMMKRSSLLRGPGGDGG
TSTPKAPEQSQRNMMRASVSFMEPNRAALSESLSGGMHGGQGGYAGSDSESSSGEELMPK
RSAQGGGGGVGEAVGDSQAPEMKKKEEVETDQEEAGVLGMSTTEVNDAVERVLTEM
>Cvel_10473 [Chromera velia CCMP2878]
MGGPTASIESSSAARPVNFSKKTSKLFSSSSLTENHIDPSTMILQAQSQCPAVTNGTNSI
ISSYPANSPPTTLDSVQYLCNQGYTDGGATTYTALCAGSTWNVDVPRNCSTGSFTCACAS
GFASPDSGVTCSSSFTCACNAGYSTSDSGVTCSNIDECSTNVHNCDGNATCTDSTGSFTC
ACNSGWTDTGTGNAVSGDCNGPYAETTYTARESSDVFNLTMTGYYSSLDRVALVISEVTS
DTGSTTAIACGDSTVNALESWAFIEIGNYSDTTAGTPDSNTWYNVVAPVEKLWRLCYCPS
TANCTDKTQWSVQAGTFTVTGPTYLTISSIPSVAFDLAFTVTSASANYANHQITLVETTQ
TCGTSGAESNTGSLTTAPTKSGVTWSGAKVDSISVEFLRICWCQSSCGTAASYNVDAGLI
SFRGESLTLNVTGVRLETTNRLVFIENTGTCGSSSSTEVTPVSAPTAPSSVSTGADYELF
TGYVFGRTGTFLICWWEGTDTTGAVVDLTFYTQSPGNLTVSGPELDQTFYGVQGSNFDIR
VTGYQLNATAAVLVVDDGATCGSSASSSASSGGQMVAGTLASDSASIVFADFVVSSTGTY
KICWDYQGSSAASDYSLEIGSLYVQSYRTYSTGDLLGKSYDGPLSLPCRISTNVIGMFPS
VHTDESSYLLEDLTTAQQTDFKKRNFFIKASTSSLPTATQTAITAAGLASTDLFYLVFEH
GVALTGFNGNDLSLKFGTSGSAFSSNTGLNQPCGIASTSSYLFVADSGNNRVMTLSATTM
AYVSSFGGPVTDSSDNPPAGFADPRDLVLSPELSTCVSSTWTGGCFTRLLYVADRDNHRV
VVMGVDESSGVLTPVSIFGSTGSPKTGEDGFTFPSALSLHEQFLIVGEHQSSRLIFFDLD
PAGTGMGSGMKYYTEYIVEGASSVRGLVPLELGLRRRLLDSEGIHHDNERETIGAEDFQG
DTEAHYDDASSVHHAQNIQQTQQGRRRRLASSSIDGVLIILREKKAYTTTFSVDSVRLQD
AVGAPTVTAASPAQYYTPQEDTVSLTPTFTGVVGGGGVDSFSINTSLPSGLSLNSDTGAI
TGTPTAAVKLTTYTLTATNLVGSASSTFSMGVSCDSGKYWDSAASVCTACPLGTYRAQSD
ETQDSCTSCPDHHTTTSTGRTGTSDCVCESGYALSGELTCAACTSGTYKEAEANSLCTGI
CQDNAETIAGAISEIQCFCRADFYFVQGTEDSSRFYRGTECRACPTGADCAGGLKTSISS
AISSNASFVNVALSDHNLPVPQAGYFLTTNNSLDLAEGKSEAVIAKCWLAEACLGGESNV
CYGNQEGLLCDECKYGYTRVSTANVCASCPNQAVNVVIIIVAVCVSLLVIVVLCKTTLQS
GLDRKKLHSIVLKIGTNYFGLLSVFQDYNLAELAWPEWVYNVFNFFLSSSVGDPFSFVAV
DCLLRKPADLFVDVLFLMKVLIFLAPIVIPLFVTGLAALFVALYRNRHRGELQRMREMLD
ALEDSGPVFAALQHNMRTEFRDRRFLGIWRFFYEDDDDWKKQVSRYVERFWYWEAVISIR
GVLIATSSSFYVGKDDAIKLSFTLLIAVVALGLQLVFQPFDNRNGSVLNKLENRCLIVWT
LTVVVFQSIYAFNVGANFNAFMAFVILALNLYFVGFFCLIFYREVCNTVKANPELLLLPQ
PFKTVTWAMARSADNFIDNQGKLFFDSDTTDVSLRKKSEREKERERNGGGKEGKTKKDKA
RERAGSVISLKSRGSFVGSELKSEGGRSEDENDFDRKKSIVTLMADKDREAPRESRRMTT
LGLNEKELARHKKVETRQLLGLSFGERLYFVAALAEVLSHVVVTLRMDSLPGDYLEFVLR
LAFTADASALDRQTDRRGALLRVSNFCPDMIENLAVAAGEKELREQRIAEKKKNPEMDAA
KGRKGAERGRAHGEARALQVEQLVAYAEALVSARMKSQSRAMSGQKDKRKESSRRIKERT
EQRSCWSRTSKFFSELLQALTCGMCGGKETDEDRQNRTWRSRRDFSSLARLQAHRRTLAA
AFPNSPSKRTTGAEGVSKEGPSNNFGMQRGPSGSGVDEETGPHPSEEPIQQQLPEKDLDG
PAEQEKKRERVSPEAAKRHLSALMVKTETNKRVRAADRLFEPIHFQDGMTAMDLYAGVIK
IKQMSPEELQETYFLFRKFKQALSATKLERAEQKVKELQRKCEYFERRLEERDKDDGDEP
DDDEDEETKREREMMKEMNAIAGAFVAGLNQLNEGAEGEVDGGAQEEKDEEEDGEEGEGE
EADEAGSGGASRLGGPQAARSDLSFALSGFLDRPSLLPAGTRINNLEGNEQGEGEAEGQG
GGESSSRKSKVALLSVPGGDDDALSASASSRRKKKKKKDRQSSAEREDAENEEEISAFRV
GEEENALPEIAAFEALQKRLSGKGQEKEEAAPSREESLARSNRERDKEKTEPSLATSGLH
RSETEDVPDTFGWEREAKAELSRSDTAEQDKQRQAGAGKQEKSLFTLLHSNDEGDEEDAK
DSKEEQRREALLTSALPPPPAAAAADDDKSEKSDARRRRRRDHSRDQQGDRSGRSSGRGG
RGDLWPTSEREEDEEDRPVVITIDQPSPSPSPGDGVDDLSNRHSERRRRRCERERERGGA
GDAVSARGKSDEQLEQLEGGEGGSSSMRRDRKRGTQRKDTDATFGLLGSSWLSEAAQDDE
AERSERRRRRHKAKAPVEDEEDEGGTDGAVGEFSASSRSPSRSPSRDRDRQGGRDRERER
SRGRSADVDRQDSSFSQSPSRQTSQARERESGTHRAGREEGRRFKSERKFPATTSEAPPG
MRREREGEADGSPREWGADNPLGPRTYVPPGMSSSAQTLKSEFGQGGPCGSSGEPASVDL
EGRKRDHYNMMRFVFFHLRHKHVALVEINRGRKESCWMWGILPTAPWVVGGRERGSQTNQ
EYCLRDHPPHDLDGCNAARAFLLYEHPDVNLRGNYLEILSALLRQRKAQMSMLTVLGHAD
APKLISSLQLFERATRGGFDREVNALCCALLQSVERETDPRDPLPISREVMEMRGECRGI
SRDRDGWEATARREDEERDGSSLQRRERGRYRDREERWGQQGRRENEEANGSRRSDRDRG
REGGWEERRRREEEEADGSSRRDRDRVREGRWEERRRRPWDEEEADGSRRSDRDRDRERR
WGDRPSKRNVDNLQNSFSSVQLSSTRGPSSAVRGGTCVGFSLAPRL
>Cvel_18313 [Chromera velia CCMP2878]
MSAFLVVISLHIVFRCSLHSVHPSLNSVHPSLARRAVHLVPLANSLNIPFLSTEATLSEL
EKNFSPVFWRVGVPSDRGEAAAITKVLEHFDWQDSRKALVFSGNVDSRGLANEIETAGGQ
GYTRILLPETELRGDEGAVDGGSSEFDSFKERATRLRSELMKVNGWRSDGAASTDDVAIF
LFLAVMEDARLLLEAAKAGNKAKKGGGLCYADTIGEIPFNDDWPGLLDRPDVAVILNDDL
AANLRTGRHRMKLLSDAPEVLRGMLGVTPPGVSNMSPERFGIPKARLELEGVGTVKMNEL
TPRVYDLTLLVMTVLAEASKIKDEGHFQYSLSSFKPRLHLITEPLNSSSDMPSDIRLRNL
TEGGGAMFHDPIKPSIFQRLMKGGEGADGFRAYDLLSLDKEPILKNRTDFALLNFRFEGK
SFNKTQLATIQGDRGLSNPIEPTFGGSDNNTVPPKDCIVCGQQCPACGADGGMVEEVIRE
LMADCRNCKLALSVWNSMEPQEREGWGKIPLWMRHCIDKGFDIRYLEDVCPGSMTLSSAP
SEAQRRFVQMADLTEAVKQGDSLRSDRLHFCYSWEALKCLSPSDHSLEGGYALHLSTIGL
FGPLPQSLWRLKYAQTIDLSRNNLDGPLFKEYPNPPKPRFLSSCNKLARDERLRVLRLRG
NRLQGSLQGLRGVTGNGLRELDVSRNLFSGPIPEDLLTFPNISEGLDFESNRFNHPIPDP
SMMLLEKCVPNPHLARLSFGEAFSTEDQRVAAESGNLPVNLVNHHIASIRVLRLGSAGLG
GDGLERLNFTRAASLQDLDLRGNPFTPGLPNRLMTKMLEFCKVSGNMPVSLDARQWGCAP
GTRPPIFREKASKKGGASDDLCSVLLKKSWRCSVNDEDCTYEEELPSCAMCAPCDLGETT
EGSGGVCSACPAGKMSNVNFTQLLMESTECRVTPKGGAFVVKGVELTEVPCRVCGHGFFS
PSDGSCTCTPCFPGTFSDDSGSSSCRTCPPGTFADGFASDSCKPCLESALCGPTEAERLE
AQRNITSMEIASWGTQSDVLQERLAGFNASATDAYKYGAWAGLAELRESQYKHLRSICPS
PREGFHAVAVRDNEGVSSSAAERRGPVSLCACVYDWLRYDGLGRDEDFFEAALKDIEEQK
DREEIGERGEIRGCNRFFQSLKKSRSQTHAPIVEGTCPAAQVCEGYSQNSLCHLALEEST
SPLQVGQEEMGFLCGAEDRNPRDWGDSTDLSLSDLLAGRGLQVQCQHRDFLHSQSLSTNM
QVTQNMMGSGEPSAQATAAISRAESGGGVSGAFFWRCPWGDTVCGVDNECLLKTTGPYCS
RCEEGYTRSALSSGCQSCDKERGWLIAKLILILIFLVLVTSRVVKCILTGRGRIKTAERS
MQAAVFKILTTWFELFIVSMKLMLDSVAHYRSLLEKNGPFLHGFVSSISLSGGVPIHQVF
DSPVTFTFGLDCIPELKTALGTDRPEQIHLMVALMFPLMALAIAFSVAVLAQLCCRRDSE
RRRAGLNRLLLSREGAMSAGSLSGKESRGRGATRDGEGGRRTVSTDSSLSADGRGSERGR
SRSPVPPPMKSESEDPIDFDQTSADLDIETGGRGWNDQRANTSHSLPGGGSVTLSRAWTG
PIAKPAQKANDAVPNFRRSETVGEATVMSQNSDLLCNSIQSGRSGKNLSFWRTLFRSKAK
RGGDSVTGSNQPSEAASSVSGTEGRTQKASPWARWRSRVMNRCLSSWVVVLFLSHPCLAR
EFSRNVSCVHVNRGNTFDNGDGKGRPLFLAMDPNLSCHHGPHQKWYILAWIGLFVWTIGT
LTGFAIILRSIRFRLHEDRVLTRFGFLYRHYKPRLFAWELWAMSRKILVLLPLWIPMVSS
LRTTLWLVIAVVFLWVHALAQPYSTSCFSICNRLEQHALMAFFVTILGAQVIGQLGVGVE
DLLEQGRNLPGIIVSLNCIAIFVIAVLSVHVGFFLRVILVLCRPILRQLASASRLRKKFH
CGKWMTSGWKRYRKSRRSGWARPLIGFGVEAETNNAESENGDRKHAQEPVKKTRSLHARA
RLLWGFRWSTDDVDAPAQCSCLNRRGPRRVSMSSWFGACMEKKLRVVRVTLYLLLLAVEV
LFESSCSLCGFCLCWSRKGWRLWGWARSLLLLQQNPVVLREGRKVDTQHLSRKEREYAAD
LVCDVVKSQLQMLGGEVDLQITNELFSVPLRKCIMKKLRSHAKAHFYKCTVLSGVDAWDL
AVLRHRLDVLERRQLWAELVRVCRVEARRDQMTQMRLRDLLERREPIETFLQSFGHLLSA
RSRTRRRLFATSTMSSFAPSLPLGFSTASIPSMKDGLFKTASGTSVISSSSTLQVGRGAE
VPVPLRGGRLQQRPSLSSSQLLSADAVGEGEAAQPGAPPHSSTDPHPLKDLYVSSMQDTS
AHTPAQQSPRATAQERADAEHTCDGSALFSGLSLHKSSGELALPPGKRSSRKPSLMSTTH
SVGPFMQSEAFDPRVAPGALVPSSSLMRYNSCLSSLPSSLFDSASFVGEGSGEMRDLQHT
EKMLPRRQRVLYAACVRVRALVRFVRAVTQLAKDARKPPDPDEAAEICRMTVEDLQAELS
AHRIAEQVQVVKALREHPAECVGVSSLGGNRPEKFLPSVAVGSVAEKGDDLEVKEAPVTR
YDLLWKWREFRASTILVRGDLGPRSPDPPPCPKPRKAITRPSLVITLCEPLPASGGGTSS
PETPAGKVSVKESGGTPSPLNLCAESPVPATRGPSGSSDRLLDTPPGGMLQDPSSEKSTE
KCIGAKRRVDDFECLLKSPGSGTGPRGRKQAESGSGRSRRSQSDEPAGRDAVAESPPGGD
SDFLETVPLAGLSHESSSKPSATLPSSSGRRPSGVPPVPLSNAPRHSGQMNTGKRWNHRE
GAQQSQDEGGAAGGAEDSVPVEGPRRVPSSFSAPSSSSRSRPESPPSNEEESQGAVALSA
RNSISPPTQGSPDAENDDVYYLRQLTPPAESPSASQEGSQEAAASLPAQLRE
>CPATCC_001478 [Cryptosporidium parvum Iowa II] XP_625616.1
MIKKNNGFKARFSLISQALFLIFLSGLIDAINSSDTPCKKGNYFDGNQCTPCPENTVGLTTNLYSCVNCPINSSTYGDTG
LYSLDSCICLPGFFKLESTNSCISCPLNSQKYVCPGKFDSNYCTTNEKLKNGGWWFSDNYVGIVIKCPHEEACLPECKGC
KEGYTGPLCNTCTSGYFPLEYGLDKSCIECPNQYLLLVAFIGMIMLVLLISYGIARVSELSIKYTALSRRNSAVIAKFKN
LLFFISISTTYGIFVKYKDSEFQNMDEFFIHYLKIIKLLSPNLWLPLGIFPSKCLFKLFPIIMQSVGQVNLTDANADLFI
ANSVPILGIAILFITFTIKHIIDVNKIYKENDTKTELNRMKVMESSARLEKFNKILKDQTEKSTYRFICTSQVYLTLIYS
TVSWSIIVSMTCTNIPGFGTVQSQCYLLPCKTLNSDALIGYIYYCTMFPLINIISGIVIRKKIIRQNQLYTISSSFLFSG
YKISVLYWESVRFYIISGIINVLNLNYVFARYLILFVLSIYSILVFFESIISPVDDSDSSKKNGMDKPWWIFSTSLNINT
IISGFTLIFIPCLLCFYSYYPKFEFIIEITIMTFHIGTAFFMIQQVFVDTFFLIHQYNKHKQLYGDKEQILDAKESNDGL
SLYYKHKLGDNEQTNFMLGLLKSPFPEEAAAQMLYLIEQGNIFDCEAKDIGKTLYSAGFYEPQGQTLRYLIPKIKGYRSS
SDIPVENETELLGEVRKCVMNTIRILGIESAVKNSQFRAKGARVIFSSQQFGESTLLKTASDDLFKFLSDIRCSNSKENK
VQSKNFKLLFPDALPMVYPDDEEFRLRIIDARMVAKEIRKERNKKLKEFNNDGIYDKVFGFNIPVRPDVKELLEMKRLNE
LILPPRWDPLDGRLDHEFDHARYIKIRKQFEDILPIAGTSIISAEEVERNFMKWYNEGLSIESSKRYNHTSMVGSKYIID
GESEVKDFTFQSRNGKNMSVQNNRQEKSKSLSQRKNK
>Cvel_7366 [Chromera velia CCMP2878]
MIQGLSSCASGTSGTIGTVTCPSSFTAPGNGTLTYSPTTRLYPATATFQCNSGYELAAAA
GAPYTLSGSSLTDTCTAVGSTPSWPYAGFEPSCTAITCSAPAASLGNGTLSYSNALTYPT
TVTWGSVTQSCPTVTTPQNGTVSLASDWGVGSLVFPVTGTVGCEDGFQIVAASGTSYSIT
TSNRANGEVIEACAATGVVTSWEIASRPPTCSGYSCSTTSLSLSNGVLSYYERLSGTSYT
SSATSCQYPCVATFQCNDGFLISNSGSTGTTVNNYTVTLDCTAASAASVSPLSPFLPNCL
RIGQTSFPSHSLSCTAIDCPASFTTLTNGLISYSPSWTASWDPTNARQVTFESAQGPGHG
GITGVWELCGSEMSCNWGYEISVPNNAPYNVTSGDDTFTDTCIAGPGYTQWPNVTGYEPT
CIAAACPSLSSSVPSNGALAVSSANSCGSTYTCNYPATAVFSCNGGYNMTAGGGETIVNN
THTASCGAGGCNDGYALTAAVGASYSIADPAGSHDDTCTPGAVGVVAWPLVDAGTVPTCA
AVTCSSSLSAPGNGTITYSPSTREYPAVAGRSVGRITDTCTTTGAITASFSAAGTEPSCT
AHTCNDLGTLGNGTITYLSETQGAGSRMFPANATFQCNDGYQLTAPSGAPYSLAGLTSYT
DACQLVSNSPVWTTETYTPTCTDGYNLTAPSSASWSPTSSFTYTDTCVGSGTNTSWVTET
EVPTCPGSECTQIASFTNGIVTYTSTTGGTGSTVYPAVANVTCDLGYELTPSVGASWSRD
NTTNTYQDTCTPTGSGPAVSFLLTTTGNTPQSCQVLECPDLGNLTGGSIAYNSISVSPGT
GSRLFPATATYSCNTGYTLTAGSYPASVSSGSFTDSCSATLNVLTWAAASGPPTCEGETC
PSLSAPTYGQVAFYSSAVTGGGSSSMKFPVTATYTCNDGRLCGRGFEMIGNSSGTYNVTN
NTLTDSCAAALVSGNLSLSWPTATAPPTCEPVDCPSLSAPTNGTVNVTSTAGGVGSYTFP
ATAAYACNDGYNMTSSSVSITSNTYTGTCQATGTATSWSGGTMPVSCGALDCPTTISAPT
NGLLTFTSTGSSSNTMTYPSFATYTCNIGYTLTAHGSASYTVTNGTTLMDTCAASGTSLS
WPAMSTQPTCELSACAALDYFPATSVPLTDSNGNTAIVRTTTDSDLTGVTGSTKEVAFAC
NTPGWGSITSPNTTQYICTALAVASSEWRVDSSVNATLPSCSGPSANGGWVDVDECSTSI
HDCATFATCTNSVGSFTCSCNTGLTGNGTHCSGLDSGQTVSDVATGDPVTYTLTGSNLTA
SDQLLVLLGSFTDDVGTTTTISCGTSDTTLVTSTSSTTGDITWARHYLGTPGAVSSSSAS
WGSTYNASINAPTDGTWRLCFCPAALDCSVTENYKYEISSFESRGPEWDDEENARPGSSL
SVRVTGRDLDSTKNKISIVDSTVVCGGTGTTAATSHADVTGTAVVASSGPDPGITAYTGV
TTSDISITVAGSGLRDINRIIFLDDASNCGDSVDQSSAVSMSAGTPSVATGATSQTFSSI
RIIKSGTYKVCWWVGTTSSLVVAQEYLFDAQFGTITMTGPDFEQTFSGVLARTFQIDVRG
ASLTADARLLIIGAEDTCGVNSMSAAVNYLDTSPVVRTSYTSLLFSNTLIQDSGFYKICY
AGSSSAATPGGYTHEIGALTLVSYRQYRNSDLLGLSFEGPLSRPCIASQASSATTVIASF
PGIQSVDLTYFTTTTIGITSTELENYRNSFFFLNVTGEDSLESWKQVSVDPSGSVPFVYP
AACHRLEIALTSLASSIQTAVSSAGVMESQLMLLIDAHRVVLTDWSTSAVYSFFGTSSAL
TGTAGMSDPLAIASTDSYVFVADSGNHRVLCLQASDLSVYVGQFGIDGQSDSGTPPVGLN
APTDLALTGVLSSPIAGTSSAGVLVEFVRLLYVADYGNHRLIALGVTSTGGLHYHTHFGV
SGSPRTGITGLSNPRSVAVSGRLVIVGEYASSRLVFLDAGEDRMSLEYYASYTVAVNTNC
RGILVMDSVSSARRRLLLQGIEEPSTSPDLFQTEEERMEKRRRLTTLSGFTQVLGQSLFI
FHEYEAYGLSYYTTGLLLKDAIGSPALTSISTANSTLFTPGGTITSISTTNGGSRTDVWT
VSPDLPNGISLDSASGVISGTPTEIQIEFGVSCSDGYYWNTGSSACVACPLGTYRAQTST
TLDSCTSCSTGQTTSSTGAVTSASCECVKGYTLELDSTSNVWTCTPCGSGLYKEAAGDTP
CSGRCMTNGQTAGGAISLRQCSCMQNYYLKSGPDYTEFWVGASCEACPTGAVCAGGFSND
TLAKLEADGDYVEISAADHMLPEPIEGYYRLGENATDMVFDINNAAIWPCYVQRACLAGA
DNLCHSNNDGPLCDECMPGFTRVSANNVCAVCPAGIWNLLLVLSIIVISFFIVVFYAQLT
LQAGTNKKAMHAIVLKIGVNYVALLSTLSTFDYSTLDWPDWTTGLLSSFTDASAGDPFSL
PAFDCLFRSEQNPVPFTQAFHYTKLFIFLMPIAWPLTLTALMALVIVVYRRMVRVRLEET
RQMLERLRELGPLYGPLHRRLLEEKREERFLGIWAVFSLRGERLIVQARRFMSDTIPVYI
VTLFLMQNSVTTHMVQLIQCDYINKERRLRYAVSQTCDVTDPFYVIGWMGLLLWSIGIPV
VACSLLWKHRKELWKPYVKRRWFCAAQSSVGSGSVSLELACRYGFLTNGYDEGFWFWESV
VTVRRVLIVIAASFFVGTRTNIRLLFMIIVATVALALQLTCQPFDNRNGQILNRLEDRAL
YSWTFTLILFAMIFIFNVGSWFNTLLVIIIVILQLSFLGLFAHHFYREMCNTVLNNPAWW
DWPIPLRWVTRALKRSAEKFDARQARLTFLTESADVLLGEARTGTSSWVRQRRQTEANVF
AARMKSPTREGAEMNESAKAGRNRESVASARQASFHRKYLSASGEGLGVQEEEPTSAAPG
EEGKTEKGEEEESDANTSGGFAHRSHKVHTRQCTISLLQDSDEDDAPSGANKLKGRRASS
VWESNPFLKFVRRRICCCCKRNGTSGKDEDAPPPLLKSDRRYFAHMVGEALTYALVALRL
ERLPGDYIEFILRFAFASRGGAETNDPERCPVVRKRKLGILRLKSFRGGMLDPVTETKEI
DMRERLREVAEFADALLEEKLRRQQEIRRRREKELRRKRRGKKAKESTLIGKISGRALWL
FGRGSQVASDPQAHLSLPTPKGTGLSPHKSNRSSLSPSAATAGEEGDGTEIDQNVGGEPE
DSERAAIMRLLERRLETNRRVRHVVALFDQTVFEGGLTARDLYRGLMQIKQMDGEELHET
YELFRKYKEAVIETQLKRLQSQVESLEEKVDFYENHFNNQMHRQRSGLSSHGSRDFNETG
LVPDNEEGNNGTAGFLPHMWKDRERSEGLMREIGRLRHRVWELEGAIRDGTAESGWAMAR
SLSGPLLPGVAPQQKLDPLPDVEEGDKEADEGEFEDAEEEGVVYRVAERGDEDAEWDSLE
KESRGSNIAKLARAASKDPQFLRMASGAAGGDKMLGGSKPRRASVLSGESDDPDFDQEGG
EGDGGQHRRVTEFSNLPDLLNLTSRRQSRRGDEEEEEEEEEGTMHTGAPGTEFLFSEDGG
SHRDGKKKSKKKDKKEKKEKKKKDKDTDKEGRSEVPSETPFGMAALLGFGGAGIPEDDEK
VRGASAGRGKGEAQKPEAFPDTEPESAEEGRGKRKSRHSHAVPPSPERVQEIAGSDAGGG
SSHLGPPGVVGGKSGKKGKRRGSTASQQEGLPPGIASVGGGAAGKEREAEEEEESPTASA
ERERARKKAEKRESRRRAEEERSGGTSLPPGVTVTGSETSSRPSNRRSSQLQAGGAAAGA
SLPPGVVANGSDSSRQRKSAAQLQAAAVLASHKSSKRDKGKEKPEEEEEEEANIHIRMSP
TAKEPTPPPAALLAAPANARGGSSNASLAAERLKAAREKSSGAGGSNRREREGIFQDAIS
EASSVPTSKASGLPPGLAAAAAQSKERRASVSRSRDRKRGSASGVWTEAEDGTLPSLHER
RLGQDEEEEEEEGDQKAQQARRKLVEAKKRAGRRNSVTKAEESPTGQQNAEAQEQEERMS
AKATHAHSNLNKQTDEPAKGGGAREAAARARARRASQDSSTPFLAAPEPQSASASASGGA
PTGGLPAGVSARGEGSASSRGGGGSDRGGRSPGRREGRGGGTQRQAPAIPENQPQLPEGE
EAEDWGDA
>Cvel_29734 [Chromera velia CCMP2878]
GKYFEAREEILPLSPVKYKSPSPLLTDEQKTAKNFLPYAYTLENIAPECSASCVDCPKGF
FCVGGWRRSCDDPHGPPVRANETRVNNTGTSTVGSGVLTPDHCRCNAGYQLDRETDLCVP
CEVTHYKTEVSPMHLREMECDLPCEGNTQSLVKGSSSEANCIYCLPGFHMEDNRCRACEV
GSFCPGVVRLPPPMNVTGAQEIIVKDLKIPCPNGLTTSAPQAFLRSECACPEGMGFLHPR
SYPFERVRMDVAALTEKDLFLRRWWMDAFFNPAKSDWNLCLPCPPGTFKDFVGNSPCIPC
PRRATWLPSEKPTLLTLMKDPSSVSESEQAIKVLDRLAIEKDPSRSDVTERKLHGVVPTA
VSACSCFPGDYWRDPLVPHMTGRRKRMLSDGKNGEDLGEEGRAEWDAEAEAIEKARFLAH
AKSLGLLGEKTEGGEEEEGRSASKRFLQAASTAPEEEKSGTDKTTPLTFESRIPKEDWDH
IRFAPETELKEFPTEALPSDYMYSCISCADFGYDPDRFPVNPLTQSSIEAALGIGSANAT
VRVTFSQCKARCAEIEENSNSTGVHCKSLVFEADRFILAHDLLSPPLKNPEDFISEIDLN
PDLQDPVGDDVTSTLPKDETPVSGVNQSHWHYDEHQAGHCKLYAAHGIEDSLMRNALRAN
QSTLSTKNLTALQSDPLALDRASLCLRAVCIRQMDEGGLADPNICTPCPNNHFCAGGRDS
RSAKHISLTQCHNHSDTSVSERPFASVLSCQCEDAREFNSVSLDQGAGELCTKCSSGSFK
TDRSNSKCQSCGPNSSSTPGTNSVAGCFCNPGTVYAEKGVKELESLVAAGQGTRLRSLSK
RKLRETLVTPSTSASVGTMSSFLSGACLTCPAGMYCPGGLISSEKATHTDLIQVAGLSYY
QSLVAPAAPSLNMSGFNLTKNMASGTSFPSRLSTILKPVRKGGDPPPNQPLKDGALKGRE
LPKREAPARQRPVQQAPKTPQTPTTDGTPPTRRPRVAPRRLQSSSSLDFDSLQTAYSGQR
IRVGGRACNTGATVSDSGRQSEDSCQCVEGRTYSEGTSDSSTSTVICELCPEGLYKDLVL
NGPCRGRCLTNGATVPGAQTARQCYCKEGHFFLPGPDANTFWEKAQCKPCMNGAYCPGSL
RAPILARLKSDTNFTAISVDDHGLPKPLTGYYRISADPEDIHQCPSPESCEGGAVNSCSE
GHTGTLCGDCLPGYFRLLGQTKCQRCAENRYGPMVSIGFNAVVCMVVCFLFGAMVVWCSR
EVRDGLSPLIFRIILNFIGTVAVLQHFNLGQILQSKMQSWSASFISILLNLDELNPFLNF
NFECVLRAEALQLGAAREIRASEDAYLPASDVFVFTQIFYLVLPFLLLLGLVGISACLLG
LLHLCNRRHVREQSLIYRGLCDIVAGSGPSPFDTTDKKLQMSGKEGGAGGPSVSNNLNAT
DVQKAQADSMKLEAFRRTVRRRFKVQRAFGLFRFVYKTGSFVEILGLFFEDVAPLCVAAL
ILLHNTVSAQLLKLLDCVQLANVQTLTDSASATAATATTGTQVEDTDGFAYELRMRYALE
ISCSSDRYKVFRNIATMGLVMWTIGIPFFVFVLTYIKGRKHMAGKTKTTEGSSKSKANLK
KKMNSKKANTVLKQQEAKEAMRREQAKQQADRFVWSFLWNGYEERYWWWELMIFARRACL
LLSVVFFPASVDASIRLIFVLMSSMVFLAGQTMASPFDKRSGGVLNGLEFLSQSTALAVF
FVFQLVYVWPVDNSFIEGGMLVIGILCLHFYVRAALALWGATLEQARLADPSKVLTLPFP
LNWVLVQLCQMGNARVRSQPRVWLDTQSRSLLLLRSMHKAANSVVEFLHTLAVRKGGRLS
AAKKNRLDEATLLAQEAGDNAPLSDLGPDDETRASLLLKRSRRLSEQERASAYTLEDEEE
EEEATMGEEGETVEDDERSERTEQSKTTDKEEARRANKKREQESLRRSKSKSLTKRKRRG
DDDGLTDALYIPPFNGKARGFLVTVLTEALEYSLIDLQSPLVAADWLEFLARIVFADIQR
KPQLVGVGTIAGRAATDAAKGQRQQDGDRALDFDCARAARMVLEGDPKAARKQETQEVSI
GAARNFLRTDFRGGLEKIRAEGRVPIDSETGLVNRSISQTPSQAAITEGAPRPHAEKEIV
AGGRRAAVIGAPMLLQPRQRPEASKKKAAEAALLQSPLEAITREFLGDASEGGFDFGRSE
SELIGGAGRESADGTGRASEMEGARRTSFDQSVDLSLTSGGGTAFSLPTEMFAEIERRRE
LACWAGVLPAVAARWAKQSVVRGVTASAFRFRLRRYVEALRSRWADRSFGTRQLQGLGEA
TGILAHQLAPQSVWDGLAGAEGAESSDEDEGLVPLLREWEEKTKKQRIAEKEAEKRKKME
REGGSPSASPSTTRHLMVARRAGEEAGEEAEEEGGGSAGEENVTQKQAAAAAASGGLSMS
ERQKERE
>Cvel_1447 [Chromera velia CCMP2878]
MLFVGEFDSDRLVFMDARDPFNTNHGLRVYATTVIEENTGARGTTYWPSKTPIDRPPGTT
VTKICKIQNCLDSSGIITDFEIPRIWNYFANGEIFHMHEEKNYATNYYTTSFQTFDILTT
MQQTYDPLNNKVLTPNIAPDSGTFDPIPVLSGTTDEXAGYFQSGTGDNQKCEECGKGSFC
FGNLTARVPCTADSSQTTPGTVSTSRDDCTCNVGHYRWINETAPLNNDTALICIPCPKGY
YKNVEGLTDCIKCGVGESTASTGAESEEECSECDKGLYMGTQGCTACTVNFYCTGDDNSR
TECGNLLATRGTGMTTETECVCDKGVESGSNGQHPTLGGSCAPCSGGKTYKDYVGPGPCI
TCPGGRVALEIAPEVSQTASSLQEFKSCGCPPGTFAAHDAGDEADAGKTEEQLLLEEIED
VIGSFRPDWNARRRLGDLTTFLPNTEITGTDFDLYGCIPCVEISPTWDISFKEIIDMAYD
AGTNQTTFANCSQMCNSNPKCVLFTVKQLIANLDGEDALRQPTAETVIDQSCFFYEYENP
TPAVPASLETIATKALEGISMDCVAEKQRTCRTTKLCRKIIEPTTVCKKCKKDYYCEGGR
GIDDNLIEKEPIKCPLHSTTKKKNDVSGIVSALQDCECLPGFYRSLGAFQGGGLYCTPCA
GGTFKNQTANADCDLCNDGTANPPRSSFNSESQATRVQQCFCEPGFYFVSDGDYGNCERC
LDNHFCPGGFQKVNKTEEEDLRRQGKLTASSLVQHLPPQPCHRNSVTKSKGSSDASACEC
NPGYAYVEKVNSDGTKTIECEKCPRGRYKEEVGNSACKSPCMDNGDTEPGAQSLRECFCG
PGTYFEPGGNKEFFWLEASCQPCVDGADCPGGFGDEIMASIRAKIADAEDKTGPLQSTLK
SESSTTTGGTATGTTGRRLLEQEDLFLPAEEEGEGTVRRLQAEDVTLAAHAPPNPLPGYY
RVGTTSTILPCKVADACTGGDASDCTESMEGLLCETCRAGYTRVSIEAKCAKCPEERWNM
MANVALIIVSWFQLIIFGRMEIESGFTRKTLHSLVLRIATNFIDATSVFRSFNLDRIKLP
DTARDVFSNWFQGGSADPTALVSLECVLRPEGSDLSQANALFYNQLFQFLNPMLSPIIIT
LIAFMAVAIQSRLHRQKTLSEQRILTDLAERGARYGALYFLLRKEFCGRRVLGIWRYFFE
AGTSLKARVAAFLADTLPFYLVCWFQMHANVTKQMLKLSAVKAECSHKIQCEDINGETRL
RHATEVICNSDEHQPWFILGFMGLSLWSFGIPIYAVFVLFKQKKNFHDDFVRQRYGLLNN
GYDMRYWFWYSASVIRTVAIAFSTVFYFGEDPSIRLGLLSMVGAIAMILQLKMRPFDKRN
GDVLNRLENRFLVSWTLSLLLFEMIYLYDMGSVVNTVIIVVLLMLNVYTMLLILVNFLRE
FSNNIAGNPGLVNMPGVLGALVRAIIAPTEKSKAREPKVFFNTVSGDLVLDHPVRVRPNT
PGGRKSVERDREGAETPAGTNPFGFKRSQTANFSIYDESPVSRRGGASPKSPHTPGSVAG
TPSMAGGGSKAVALKDRRPNSKKDFFSFQTNDRRYLVTALGEVLAFLMQSLQLDTLPGDF
IEFLVRWSFYTRQLNLKDDPVALQQKKEEEERKKKAKRDTVTGQAEKKKEDGPIAELLIS
LGLKKKTKKTTNTEAAELPFGPGKGSLRSDRRNAVVASTAMSSAGKLRSMEEIKKAKALG
DWVNEAQYIETLAQKLAQGQNLIAAEPDSRSNKVAATRGGADPPNKDWRGSLNLPLKEAD
ETSGLLDDQAFAHLGREAEAMREALTKAMVLHETRKRARAIDELFSAEIYREGLAVRDLY
AGLVQLQLMSPQNLQKTYDLFRYRKMALEQEGRISQYKVIRDFMERGDETAKEISNKYAG
LSAEEGEAERQRGGAGADRNKKVLDPDDLWCVQAKVDLERRRLLKLNTEMQALQSEYRYA
KEAHEARKSTGWGEGEERDEQQSEAQTHDDDPEADSDEDYTDELDDLAGLFAGGRYEDGT
VVAGGGEDEAYKWDRMMGETAGKELAALQRMLVTEAEIEAEQQRLLANLETERKAAAAAA
EREGLQSWLAAETRRDEAVADYLDRNPVAVSEEDPASMGAKGRRRSSVGQSVVNVDAFLN
QLSAINKLMAGEEEDSSVGPGPGKEKKKDRKARRERGGSEDNRPFDSLGKSENSNQGGAV
ESEGSTKEKPLKRDNTMGVAAAALGRRESVASSEMGSAMGDLLGFKPEKKKGKGKKKTEE
GEDSKEGQKKKQKEQKPAPTPTAAYPQDEEEEEEGGAIEISVPSRPLHLGATGVQPQSSA
NNSARSHSPLLAGGRRDDEEEEEEEDMSRRPGAKSSFAPGITASPSERGRPPNRAPSQGA
SPAAPLGIRAKPQGTASESSGVTASPEARKAAAAKLAGARQKSSGNLSRSPSRTSMSPSA
AGLPPGLGGAAGGSAEGSQQTTSSRQAAAQRLAQARKERQERERGE
>CRMPA GNI_010550 [Gregarina niphandrodes] XP_011128770.1
MSCPTGYAGPECAYCDEGYWVDRSALKGEQCHRCPGSVALYMALALVVSTLFCLSLAVLNVKAGANRKSIHSLVLKLMIA
FVADLQTYTTYLTTTLLHYVNLGGGSDSSSTPSGVRIQDLYDLGFLQCLSKSDTFAERYRDGMLFFNAVPLLSGLFVTFI
AASVVGLSIPLHANSIRKRRRLYEMLIQKNLIDAAAKLGREIDNTRTLSVWRYTTARPIPVAAHVIRFFRDMVPPYIVIG
VTYYNILLRRQTDLLACTRDAEGVLRNASVTGIKCAWDDSNYVVYFSFGLVFMFFWGLGLPVVFLCLLLPHSNQLNSPQI
LQKYGFLHNGYDLRYWYWEIFFFARKAAINISLIISHNDSNYMKFALFISLMFFTIHVWISPFDRRNNNIMSWLDIGCLA
CWIVSLTLACFGEALDTEGSNVIGLVIIFINVIFARTPAHSRTVPTYATYT
>CPATCC_000266 [Cryptosporidium parvum Iowa II] XP_627992.1
MLVITEKIYHIKLLVIFLVIIIKIGVVNTEHDLVCPIGYILEGNHCKLCESGTFSNKETNSCTACGEGKYSFPGSYSQSL
CFQCSIGTYSEKEKSNSCEICPNNQITSTIGSTKKEDCFCMPGFKPASLRDETCVQCASTEWCYRVSPNSGGFWNVASYC
YSVDLSKYSKDSTTHLLCNDMSLMSSKTANFQIPCFGSQCESLYRNNEVISNNNINSLMVVRCKEGSSGFLCDDCEDGYA
KIDGLLGEVGSCKKCSLLNFTPFILSNLFIFGLIIYSVWVLRLEPTANEEEMPIVQVTIIRTTIQHMQFLGLLITTNVVR
FEYFPNLTVAISYLGSSNSFLPLFQCLLSKFGIDRHGPEALKIYSIVISTMPFLLIIFAIIAAPILRYFREKEVRGFLLG
RQEMEGECLQFQKSYFSWVFSLFIVSFFCYFSMSIKNIYSIISCTSLNIDIQNPTNSLMGSYVTPESMNLFQNTNNEIPG
LLSVVSIAKENICWSHGHFVAIFYSLIGLVFWHILIPIVYLLCIYFDTKNDKIQRRRLVYGWWISGYENTNMNIWEITTY
LSQIIYLIVILLIGILHTFNYVVAYYAVPGGSHYETLNPLCSPILSSFCCIVLTISLDSIYSFVRPNSQDFLRTGIQKVD
ISSVGVEDELLTEEQKQKQKVAYGGVNSKQTSRLNWSSYFYFIRRMSSFSIITVIFASILPRLNVNIENKIENLRGTWID
SVDTSLIPLGYGDFSIRFFSIFSVIVNYFFIFIILFSVLGIKIYKRVLPMLSSKSKVEVNIKSMSDFASSSDSIKQVNKG
NQVNGRISNIGNAFVSYHDMNKTSQIGDQDGERVDDEISIEQLIRMHLRTDCLGFLSHEDRVSVVVAIKRCDNRQEGLAI
SLRATLDSRFGESGKYTLIENNLFVCESLRSYGFSDFGMEKLIEDLIEIHISITNRIKSVSRNSLKMALDLCIINYPEVA
QKLGMEVIVPPDLNLNNMNEKSNIETNNNTEALYSLHLRKLLARLSLNALILDISDNFFRIPRSIPISLRLKLNRGTGLL
FSEPNLENNGIENMELNHSLINEDTKDKKYNVPIPGYIEEEYNEPRSLDVDLMLSIKKLTECDPRTVLEETSHPIAFEKA
TRNSITSDKVLQTLFSLIEPEFKSQLRSSLELNKEELKEGIGELDRNQDEEIVQLLLGLNPDENIGSETILTLLNDLETI
GNSTSDYMDNKSHLSDSEFHSPDEHKVSSVSKKIGFSLKNLKNKNNTKGDIVNEDSNAVQSKNKMSLKLKNSIYNLFLLR
VLDLKSWLSQYRKQYIEETNKRMESLRQYNYLNFDNNFTIPQGNNTRNTSNTSSSIADNNNSNTNGVNENNNGTINNNSI
IKSSELDVTAAASYSSKISIEAKENLKMMTDLVSNLNRYASPSMLFYYLQLCKRLSLGADFTMTSLIPDNLLYKGVISNE
EALRLYREINPSLNFNDNPLGFDVATIHEFSALNTPNLNLKRELELTIESQREFNMIFPSALPCIHSIFWVPFDIYDDDN
LWIIQSRERQNISQLLDCLSKDHPQIIELPYIDEEAMDEKMECVEFDKNDQGLTKQTLYTLLPQISNNGGIEDGSWLWSE
LPIRFAIDLNGLTIRKMHSSSNYPKSIYLSGNPLSVLGPQSPQWAFMSHKSDRINYLNGVCTLNYNIINNNNNNNNIDFD
SSTIFGDQAIIVAPGIEVKGTSFTIEVWVKLPPLFDKLEEIKEEKESDSEVKNQKSKSKSKSRAKSRTKMEGRISSRAKS
KKKKVDMLSSNKDKNQSLLSLSKLQKKLVEIKGGKEEDDENEQASLDGTNSEISGIQKESDDLNNVNMKKKLELPTLQVL
CSTDAMEGLFTVHRPTGTIGFWDSNGRFLKCVIKNDQKEINKNEMQFKNSSYVASNIATLQNIYSQLGLIKRSTYCKETN
QDIEQFINYIEDPLILDPWVLVHIVYNMGSIKYYVNGRFIGSIRKPNGLKGDISVIGGGLESGSGWGYFSQFRVYGVHTS
NEQIKRRYESYISLNSDNSFITKINKLTSSTINWALTLWRSGAVGFFIWKYSQINLKQNDVTYLIELINRKRNVLCNGDI
VDESDNDNSNLKNGILLFGVIIRILKGERSFPYYYVYEPLPYLESIQDENSEKNESNNKIQLSPMKYKMTSITSQLGYRI
TEDYKKIKLDNEKVYRMNPLFYQPSIVPGPGMSECLLLAFNTKSNNSGLLITPPIELQKKIINKNRNAKNSMNKDDQKKK
GNGLLNGNFDEKNDEISEISECYNGWTITVWFHYPLLTNYSYTINNSSNQNDEDMVTNNSKKKSNSDIDHYIVLVTGKND
SHIIINENMDVGVYKNFSQISNNNININNNNNSNNSSNNNNNYNYYNNYNNNNNSNNNNNNNYNNYNNNYYNNNYYNNYN
NNININNNNYINNNTSNYIEKGFYSSGFNLNKSELPIGWHMLTVVGKPRMEYTKTEDEKERSIVGGGGLGFTEITKPMQK
NINLSTQYKWCQEFYIDGQIMGISSYCTHESIVMIGNSLFLENAFGIFTCPRIFSHSFSPMEIHTDFLSYNYLIKAGSWN
SKDDILLQFDYNSITKEFRVLENPSNKLRYIYNFGSSQYSNKYDQLKNVTKDRRKKKKKQLLEGNLEIDDQSYWLDEMEC
QSPLFNYIETFLNNNSFDNEAKYIMAISNSMINQSESESNNNNDSASNNVKTNKINDILENFSNINKNNKEEVCQINVKN
NGIITIHRGPTNENICIDPTQIFILEKKSGYSTEGGSVILERPVRLSKNWSCEVWFYVPFEITFHPYCLISNSDGIGFIV
IGLNGELGSIQRKITNMYENNGVISKKNNKYDSKGYEKNNNRLQFLSWDVNLRDHVDVGWYHMVVTFNTTQNNTITTYIN
SQCIGKKMNAFELPHHQSPWIDCIGNLKSFKGNYIAPFGLFGHLKIYDFALSTIEVGLLYKSWMCHKNLKKEILNRHIKQ
EKSAITKNYTLYKNLMNKNNNFKEEERSENKDTHDKGLDLNTDSDSEA

#mega
!Title selected fulllength CRMPs Wasabi;
!Format DataType=Protein indel=-;

#CPATCC_001478
------------------------------------------------------------
------------------------------------------------------------
------------------------------------------------------------
------------------------------------------------------------
------------------------------------------------------------
------------------------------------------------------------
------------------------------------------------------------
------------------------------------------------------------
------------------------------------------------------------
------------------------------------------------------------
------------------------------------------------------------
------------------------------------------------------------
------------------------------------------------------------
------------------------------------------------------------
------------------------------------------------------------
------------------------------------------------------------
------------------------------------------------------------
------------------------------------------------------------
------------------------------------------------------------
------------------------------------------------------------
------------------------------------------------------------
------------------------------------------------------------
------------------------------------------------------------
------------------------------------------------------------
------------------------------------------------------------
------------------------------------------------------------
------------------------------------------------------------
------------------------------------------------------------
------------------------------------------------------------
------------------------------------------------------------
------------------------------------------------------------
------------------------------------------------------------
------------------------------------------------------------
-------------------------------------------------M----------
--IKKNNGFKARFSLISQALFLI-----------------FLSG----------LI--DA
INSS-DTPCKKGNYFDGNQ--------------------------------------CTP
CPEN-------------------------------TVG-L-T------T-------NL--
------------------------Y-----------------------------------
------------------------------------------SCV---------------
--------------------------------------------------------NC--
------------------------------------------------------------
--P---------------------------------------I-----------------
--------------------------------N--SSTY-----------------GDTG
LYSLDSCICLPGF----------------------------------------------F
KLES----------T----------------------NSCISCPLNSQKY-VCP--GKF-
------D--------------------------------S--------------------
--------------N---------------------------------------------
------------------------------------------------------------
-------------------------------------------------Y----------
---------------------------------------------------------C--
------------------------------------------------------------
---------------------------T--------TNEK---------L---K-N-GG-
-WW-----------------------------F------------------SDNYVG---
------------------------------------------------------------
------------------------------------------------------------
------------------------------------------------------------
------------------------------------------------------------
------------------------------------------------------------
------------------------------------------------------------
------------------------------------------------------------
------------------------------------------------------------
------------------------------------------------------------
------------------------------------------------------------
------------------------------------------------------------
------------------------------------------------------------
------------------------------------------------------------
------------------------------------------------------------
------------------------------------------------------------
------------------------------------------------------------
------------------------------------------------------------
------------------------------------------------------------
------------------------------------------------------------
------------------------------------------------------------
------------------------------------------------------------
------------------------------------------------------------
------------------------------------------------------------
------------------------------------------------------------
------------------------------------------------------------
------------------------------------------------------------
------------------------------------------------------------
------------------------------------------------------------
------------------------------------------------------------
------------------------------------------------------------
------------------------------------------------------------
------------------------------------------------------------
------------------------------------------------------------
------------------------------------------------------------
------------------------------------------------------------
------------------------------------------------------------
------------------------------------------------------------
------------------------------------------------------------
------------------------------------------------------------
------------------------------------------------------------
------------------------------------------------------------
------------------------------------------------------------
------------------------------------------------------------
------------------------------------------------------------
------------------------------------------------------------
------------------------------------------------------------
------------------------------------------------------------
------------------------------------------------------------
------------------------------------------------------------
------------------------------------------------------------
------------------------------------------------------------
------------------------------------------------------------
------------------------------------------------------------
------------------------------------------------------------
------------------------------------------------------------
------------------------------------------------------------
------------------------------------------------------------
------------------------------------------------------------
------------------------------------------------------------
------------------------------------------------------------
------------------------------------------------------------
------------------------------------------------------------
------------------------------------------------------------
------------------------------------------------------------
------------------------------------------------------------
------------------------------------------------------------
------------------------------------------------------------
------------------------------------------------------------
------------------------------------------------------------
--------------------------I-VI------------------------------
------------------K-----------------------CPH---------------
---------------EEACLP---------------------------------------
------------------------------------------------------------
------------------------------------------------------------
------------------------------------------------------------
------------------------------------------------------------
---------------------------------------E-------CK-----------
----------------------------------------------G-------------
------------------------------------------------------------
------------------------------------------------------------
------------------------------------------------------------
------------------------------------------------------------
------------------------------------------------------------
------------------------------------------------------------
------------------------------------------------------------
------------------------------------------------------------
------------------------------------------------------------
------------------------------------------------------------
--------CKEGYTGPLCNT------------------------CTSGYFPL--EYGLDK
--S--------CIECP------N---QY---------------------------LLLVA
FI--GM--I-----------------M---------------------------------
-LV---------------------------------------------LLISY----GI-
--------------------------------------A-------------------R-
-----------------V-------SE---------------------------------
------------------------------------------------------------
------------------------------------------------------------
------------------------------------------------------------
------------------------------------------------------------
------------------------------------------------------------
------------------------------------------------------------
------------------------------------------------------------
------------------------------------------------------------
------------------------------------------------------------
------------------------------------------------------------
------------------------------------------------------------
------------------------------------------------------------
------------------------------------------------------------
------------------------------------------------------------
------------------------------------------------------------
------------------------------------------------------------
------------------------------------------------------------
------------------------------------------------------------
------------------------------------------------------------
------------------------------------------------------------
------------------------------------------------------------
------------------------------------------------------------
------------------------------------------------------------
------------------------------------------------------------
------------------------------------------------------------
------------------------------------------------------------
------------------------------------------------------------
------------------------------------------------------------
------------------------------------------------------------
------------------------------------------------------------
------------------------------------------------------------
------------------------------------------------------------
------------------------------------------------------------
------------------------------------------------------------
------------------------------------------------------------
------------------------------------------------------------
------------------------------------------------------------
------------------------------------------------------------
------------------------------------------------------------
------------------------------------------------------------
------------------------------------------------------------
------------------------------------------------------------
------------------------------------------------------------
---L-SI---KYTA----------------------------------------------
------------------------------------------------------------
------------------------------------------------------------
------------------------------------------------------------
------------------------------------------------------------
------------------------------------------------------------
------------------------------------------------------------
------------------------------------------------------------
------------------------------------------------------------
------------------------------------------------------------
------------------------------------------------------------
------------------------------------------------------------
------------------------------------------------------------
------------------------------------------------------------
------------------------------------------------------------
------------------------------------------------------------
------------------------------------------------------------
------------------------------------------------------------
------------------------------------------------------------
------------------------------------------------------------
------------------------------------------------------------
------------------------------------------------------------
------------------------------------------------------------
------------------------------------------------------------
------------------------------------------------------------
------------------------------------------------------------
------------------------------------------------------------
------------------------------------------------------------
------------------------------LS-----------R-RN-------------
------------------------------------------------------------
----------S-------------------------------------------------
---------------AV-------------------------------------------
------------------------------------------------------------
--------------------------------------------------I--A------
------------------------------------------------------------
------------------------------------------------------------
------------------------------------------------------------
------------------------------------------------------------
------------------------------------------------------------
------------------------------------------------------------
------------------------------------------------------------
------------------------------------------------------------
------------------------------------------------------------
------------------------------------------------------------
------------------------------------------------------------
-------------------------------------K----------------------
------------------------------------------------------------
-----FKN-------LLFFISIS-------------------------------------
--------------------------------TTY-------------GI----------
-------------------------------------FVKYK------------------
------------D-------------SEF-----QNM-D---------------------
-------------------------------------E----------------------
-----------------F---------FI---H-----------YL------KIIKLLSP
NL----------W---L-------------------------------------------
------------------------------------------------------------
------------------------------------------------------------
------------------------------------------------------------
------------------------------------------------------------
-----PL-G---------I----------------F---PS--------K----C-----
-LFKLFPIIMQ---------------------------------------------SVGQ
V---NLTD---------A---NA-------------------------------------
---------------------------------------------------DLFI----A
NS-VPI--------------------------LG---------------IAI-L---F-I
----------------TF--TI--------------------------------------
------------K-----------------------------HI----------------
----------------IDVN---------------------------------KI-YKEN
D----T------K--------------------------T--------------------
---------------------------------ELN-------------------R----
------------------------------------------------------------
---------------------------------------------------MK-----VM
E---------------------S-------SARL-------------------EKFNK--
--------------------ILK--------DQT--------------------------
-------------------EKSTYRFICT------SQV-YL-------------------
------TLIY--------------------------------------------------
-----------------------------------------STV--SWSI----------
------------------------------------------------------------
------------------------------------------------------------
-----------------------------------------------IV-----------
------------------------------------------------------------
------SM--TCTNI---------------------------------------------
------------------------------------------------------------
-----------------------------------------------P------------
------------------------------------------------------------
-----------------------------------------------------------G
-F----------------------------------------------------------
------------------------------------------------------------
------------------------------------------------------------
-----------------------------------GT-----------------------
--------V--QSQ-------C--------------------------------------
----------Y-------------------------------------------------
------------------------------------------------------------
------------------------------------------------------------
------------------------------------------------------------
------------------------------------------------------------
--------------------------------------------------------L---
--L--PC-K----------------------------------------TL---------
--------------NSDAL-----------------------------------------
--------------------IGYIY-----YC----------------------------
----------------------------------------TMFPL-----------IN--
--II-----SGI----------V----------I--------------------------
------------------------------------------------------------
---------------------R-----KK----I--------------IRQ---------
------------------------------------------------------------
------------------------------------------------------------
------------------------------------------------------------
------------------------------------------------------------
------------------------------------------------------------
------------------------------------------------------------
------------------------------------------------------------
------------------------------------------------------------
------------------------------------------------------------
------------------------------------------------------------
------------------------------------------------------------
------------------------------------------------------------
------------------------------------------------------------
------------------------------------------------------------
------------------------------------------------------------
------------------------------------------------------------
----------------------------------N--------------Q----------
--LY-T-----------------------------------I------------------
--------SS---------------------------------------------S----
-------F-L--------------------------------------------------
------------------------------------------------------------
------------------------------------------------------------
------------------------------------------------------------
------------------------------------------------------------
------------------------------------------------------------
------------------------------------------------------------
------------------------------------------------------------
------------------------------------------------------------
------------------------------------------------------------
------------------------------------------------------------
------------------------------------------------------------
------------------------------------------------------------
------------------------------------------------------------
------------------------------------------------------------
------------------------------------------------------------
------------------------------------------------------------
--------------FSGYKISVLY------------------------------------
------------------------------------------------------------
------------------------------------------------------------
-----------------------------------------------W------------
-----------E----------------------------------S-------------
----------------VRFYIIS---G---------------------------------
-----I--INVLN-----------------------------------------------
------------------------------------------------------------
-------------------------------------------------------LNY--
------------------------------------------------------------
------------------------------------------------------------
------------------------------------------------------------
------------------------------------------------------------
------------------------------------------------------------
------------------------------------------------------------
---------------------------------------------V--------------
------------------------------------------------------------
------------------------------------------------------------
---------------------------------------------------FARYL----
--------IL-----------F--V---------LSI------Y----------------
----------SIL--------V------------------FFE---------SI--IS--
------PVDDSDSSKKN-------------------------------------GMDKPW
WI-FS--------------------------------------T------------SLN-
INTIISG----------------------------------FT-----------------
------------------------------------------------------------
-----LIFIPCLLCF------------------------------------------YSY
YPKF--------------------------EFI---------IEITI-------------
-------MTFHI-------------------GTAFFM-----IQ----------------
------------------------------------------------------------
-----------------------------------------------QVFV-DT------
--F-------------------------------------F--------------LI---
------------------------------------------------------------
------------------------------------------------------------
---------------------HQ-------------------------------------
-----------YN-------------------------KHKQ------------------
----------L------------------------YG-----D-----------------
-------------------------K------EQ--I-----------------------
----------------------------------------------------L-------
-------------------D----------------------AK--------------E-
-----------------------------------------SND---------GLSL---
------------------Y-----------------------------------YKH-KL
-----------------------------GDNE---QTNFML------------------
------------------------------------------GL----------------
----------------------------------------------------LKSP--FP
EEAAAQMLYL----------------------------IE--------------------
---QGN----------------IFDC----------------------------------
------------------------------EAKD---IG---------------------
----------------------------------K--TLYSA------------------
---------GFYEPQGQTLR-----YLIPKI-----KGYR---SS------SDIPV----
--------------ENETEL-------LG--EVRKCVMNTI----------------RIL
GIES--------------------------------------------------------
------------------------------------------------------------
------------------------------------------------------------
------------------------------------------------------------
------------------------------------------AVKNSQFRAKGARV-I--
-----------------FSS-QQFGE-----------------S-TLL--KT----A---
---SDDL-F---------KFLSDIRCSNSKEN----------------K--VQ-------
----S--------KN----FKLLFPDALPMVYP-----------------D----D----
EE-FRLRII-------------DA----R------------MVAKEIRKERNKK-LKE--
-------------------------------FNND-----G-------------------
--------------IYDK------------------------------------------
-----------------VFG------F--NIPVRPDVKELLEMKRL---N--EL------
------------------------------------------------------------
------------------------------------------------------------
--------------------------------------------I-----LP--------
-----------------------------------PRWDPLDG-----------------
--------------RLDHEF-----------------------DHARYI-----------
------------------------------------------------------------
------------------------------------------------------------
------------------------------------------------------------
------------------------------------------------------------
------------------------------------------------------------
------------------------------------------------------------
------------------------------------------------K---IRKQFEDI
LPIAGT--SIIS-------AEEVER-----------------------------------
---------------------------------------N-----FMK------------
W----YNEGLSIE-------SSKRYNHTSMVGSKYI----------------ID------
-------------GES------EV---------------------------KDFT-----
---FQS-------------R----------------------------------------
-------------------------N-GK-------------------------------
------------------------------------------------------------
-----------------------------------------NM-----------------
-----------------------------------------------S------------
------------------------------------------------------------
------------------------------------------------------------
-------------------------------------------------------VQ---
------N---N-------------------------------------RQ----------
---------------------------------------------------E--------
------------------------------------------------------------
------------------------------------------------------------
------------------------------------------------------------
------------------------------------------------------------
------------------------------------------------------------
------------------------------------------------------------
------------------------------------------------------------
------------------------------------------------------------
------------------------------------------------------------
------------------------------------------------------------
------------------------------------------------------------
------------------------------------------------------------
------------------------------------------------------------
------------------------------------------------------------
------------------------------------------------------------
------------------------------------------------------------
------------------------------------------------------------
--------------------------------------------------K---------
-------S--------------------------------------K-------------
------------------------SL----------------------------------
------------------------------------------------------------
---------------------------------------------------SQRKNK---
------------------------------------------------------------
------------------------------------------------------------
------------------------------------------------------------
------------------------------------------------------------
------------------------------------------------------------
------------------------------------------------------------
------------------------------------------------------------
------------------------------------------------------------
------------------------------------------------------------
------------------------------------------------------------
------------------------------------------------------------
------------------------------------------------------------
------------------------------------------------------------
------------------------------------------------------------
------------------------------------------------------------
------------------------------------------------------------
------------------------------------------------------------
------------------------------------------------------------
------------------------------------------------------------
------------------------------------------------------------
------------------------------------------------------------
------------------------------------------------------------
------------------------------------------------------------
------------------------------------------------------------
------------------------------------------------------------
------------------------------------------------------------
------------------------------------------------------------
------------------------------------------------------------
------------------------------------------------------------
------------------------------------------------------------
------------------------------------------------------------
------------------------------------------------------------
------------------------------------------------------------
--------------------------------------------------------

#CPATCC_000266
------------------------------------------------------------
------------------------------------------------------------
------------------------------------------------------------
------------------------------------------------------------
------------------------------------------------------------
------------------------------------------------------------
------------------------------------------------------------
------------------------------------------------------------
------------------------------------------------------------
------------------------------------------------------------
------------------------------------------------------------
------------------------------------------------------------
------------------------------------------------------------
------------------------------------------------------------
------------------------------------------------------------
------------------------------------------------------------
------------------------------------------------------------
------------------------------------M-----------------------
------------------------------------------------------------
------------------------------------------------------------
------------------------------------------------------------
------------------------------------------------------------
------------------------------------------------------------
------------------------------------------------------------
------------------------------------------------------------
------------------------------------------------------------
------------------------------------------------------------
------------------------------------------------------------
------------------------------------------------------------
------------------------------------------------------------
------------------------------------------------------------
------------------------------------------------------------
------------------------------------------------------------
--------------------------------------------L---VI----------
--TEKIYHIK---------LLVI-----------------FLVI----------IIKIGV
VNTEHDLVCPIGYILEGNHCK-------------------LCESGTFSNKETNS---CTA
CGEGK-----YSFPGSYSQSLCF------QCSI-GTYS-E-K------E-------KS--
------------------------N-----------------------------------
------------------------------------------SCE---------------
--------------------------------------------------------IC--
------------------------------------------------------------
--P---------------------------------------N-----------------
--------------------------------NQITSTI-----------------GST-
--KKEDCFCMPGF-----------------------------------------------
KPAS--------LRD----------------------ETCVQCASTEWCYRVSPNSGGFW
N-----V--------------------------------A--------------------
--------------S---------------------------------------------
------------------------------------------------------------
-------------------------------------------------Y----------
---------------------------------------------------------C--
---------------------Y--------------------------------------
-----------------SVDLSKYSKDS--------TTHL---------L---C-N-DM-
-SL-----------------------------M------------------SSKTAN---
------------------------------------------------------------
------------------------------------------------------------
------------------------------------------------------------
------------------------------------------------------------
------------------------------------------------------------
------------------------------------------------------------
------------------------------------------------------------
------------------------------------------------------------
------------------------------------------------------------
------------------------------------------------------------
------------------------------------------------------------
------------------------------------------------------------
------------------------------------------------------------
------------------------------------------------------------
------------------------------------------------------------
------------------------------------------------------------
------------------------------------------------------------
------------------------------------------------------------
------------------------------------------------------------
------------------------------------------------------------
------------------------------------------------------------
------------------------------------------------------------
------------------------------------------------------------
------------------------------------------------------------
------------------------------------------------------------
------------------------------------------------------------
------------------------------------------------------------
------------------------------------------------------------
------------------------------------------------------------
------------------------------------------------------------
------------------------------------------------------------
------------------------------------------------------------
------------------------------------------------------------
------------------------------------------------------------
------------------------------------------------------------
------------------------------------------------------------
------------------------------------------------------------
------------------------------------------------------------
------------------------------------------------------------
------------------------------------------------------------
------------------------------------------------------------
------------------------------------------------------------
------------------------------------------------------------
------------------------------------------------------------
------------------------------------------------------------
------------------------------------------------------------
------------------------------------------------------------
------------------------------------------------------------
------------------------------------------------------------
------------------------------------------------------------
------------------------------------------------------------
------------------------------------------------------------
------------------------------------------------------------
------------------------------------------------------------
------------------------------------------------------------
------------------------------------------------------------
------------------------------------------------------------
------------------------------------------------------------
------------------------------------------------------------
------------------------------------------------------------
------------------------------------------------------------
------------------------------------------------------------
------------------------------------------------------------
------------------------------------------------------------
------------------------------------------------------------
------------------------------------------------------------
------------------------------------------------------------
------------------------------------------------------------
------------------------------------------------------------
--------------------------F-QI------------------------------
------------------P-----------------------CFG---------------
--------------------S---------------------------------------
------------------------------------------------------------
------------------------------------------------------------
------------------------------------------------------------
------------------------------------------------------------
---------------------------------------Q-------CE-----------
----------------------------------------------SL------------
------------------------------------------------------------
------------------------------------------------------------
------------------------------------------------------------
------------------------------------------------------------
------------------------------------------------------------
------------------------------------------------------------
------------------------------------------------YR--N-------
------------------------------------------------------------
------------N---EVISNNN-------------------------------------
-------------------I-----N--------------------S-------------
---LMVVRCKEGSSGFLCDD------------------------CEDGYAKI--DGLLGE
VGS--------CKKCSLLN--FT---PF---------------------------ILSNL
FI-FGL--I-----------------IYSVWVLRLEPTANEEEMPIVQVTIIRTTIQHMQ
FLG---------------------------------------------LLITT----NV-
--------------------------------------V-------------------RF
E-----Y----------F-------PN---------------------------------
------------------------------------------------------------
------------------------------------------------------------
------------------------------------------------------------
------------------------------------------------------------
------------------------------------------------------------
------------------------------------------------------------
------------------------------------------------------------
------------------------------------------------------------
------------------------------------------------------------
------------------------------------------------------------
------------------------------------------------------------
------------------------------------------------------------
------------------------------------------------------------
------------------------------------------------------------
------------------------------------------------------------
------------------------------------------------------------
------------------------------------------------------------
------------------------------------------------------------
------------------------------------------------------------
------------------------------------------------------------
------------------------------------------------------------
------------------------------------------------------------
------------------------------------------------------------
------------------------------------------------------------
------------------------------------------------------------
------------------------------------------------------------
------------------------------------------------------------
------------------------------------------------------------
------------------------------------------------------------
------------------------------------------------------------
------------------------------------------------------------
------------------------------------------------------------
------------------------------------------------------------
------------------------------------------------------------
------------------------------------------------------------
------------------------------------------------------------
------------------------------------------------------------
------------------------------------------------------------
------------------------------------------------------------
------------------------------------------------------------
------------------------------------------------------------
------------------------------------------------------------
------------------------------------------------------------
---L-TV---AISY----------------------------------------------
------------------------------------------------------------
------------------------------------------------------------
------------------------------------------------------------
------------------------------------------------------------
------------------------------------------------------------
------------------------------------------------------------
------------------------------------------------------------
------------------------------------------------------------
------------------------------------------------------------
------------------------------------------------------------
------------------------------------------------------------
------------------------------------------------------------
------------------------------------------------------------
------------------------------------------------------------
------------------------------------------------------------
------------------------------------------------------------
------------------------------------------------------------
------------------------------------------------------------
------------------------------------------------------------
------------------------------------------------------------
------------------------------------------------------------
------------------------------------------------------------
------------------------------------------------------------
------------------------------------------------------------
------------------------------------------------------------
------------------------------------------------------------
------------------------------------------------------------
------------------------------LG-----------S-SN-------------
------------------------------------------------------------
----------S-----FLPLFQCLLSKFGIDRHGPEALKIYSIVISTMPFLLIIF-----
---------------AI-------------------------------------------
------------------------------------------------------------
--------------------------------------------------I--A------
------------------------------------------------------------
------------------------------------------------------------
------------------------------------------------------------
------------------------------------------------------------
------------------------------------------------------------
------------------------------------------------------------
------------------------------------------------------------
------------------------------------------------------------
------------------------------------------------------------
------------------------------------------------------------
------------------------------------------------------------
-------------------------------------APILRYFREKEVRGFLLGRQEME
GECLQFQKSYFSWVFSLFIVSFFCYFSMSIKNIYSIISCTSLNIDIQNPTNSLMGSYVTP
ESMNLFQNTNNEIPGLLSVVSIAKENICWSHGHFVAIFYSLIGLVFWHILIPIVYLLCIY
FDTKNDKIQRRRLVYGWWISGYENTNMNIWEITTYLSQIIYLIVILLIGILHTFNYVVAY
YAVPGGSHYETLNPLCSPILSSFCCIVLTISLDSIYSFVRPN------------------
------------S-------------QDFLRTGIQKV-D---------------------
-------------------------------------ISSVGVEDELLTEEQKQKQKVAY
GGVNSKQTSRLNWSSYFY---------FI---RRMSSFSIITVIFA------SILPRLNV
NIENKIENLRGTW---I--------------------------------------D----
----------------------------------SV------D-------------TS--
------------------------------------------------------------
------------------------------------------------------------
------------------------------------------------------------
---LIPL-G---------Y----GD----------F----S--------I----R-----
-FFSIFSVIVNYFFIFIILFSVLGIKIYKRVLPMLSSKSKVEVNIKSMSDFASSSDSIKQ
V---NKGNQVNGRISNIG---NAFVSYHDMNKTSQIGDQDGERVDDEISIEQLIRMHLRT
DCLGFLSHEDRVSVVVAIKRCDNRQEGLAISLRATLDSRFGESGKYTLIENNLFV----C
ES-LRS--------------------------YG--FSDFGMEKLIEDLIEIHI---S-I
----------------TN--RI--------------------------------------
------------K-----------------------------SVSRNSLKMALDLCIINY
PEVAQKLGMEVIVPPDLNLN---------------------------------NM-NEKS
N----I------E--------------------------T-----NNNTEALYSLHLRKL
LARLSLNALILDISDNFFRIPRSIPISLRL---KLN-------------------RGTGL
LFSEPNLENNG-------------------------------------------------
---------------------------------------------------IE-----NM
E---------------------L-------NHSLINEDTKDKKYNVPIPGYIEEEYNEPR
SLDVDLMLSIKKLTECDPRTVLE--------ETSHPIAF---------------------
-------------------EKATRNSITS------DKV-LQ-------------------
------TLFSLIEPEFKSQLRSSLELNKEELKEGIGELDRNQDEEIVQLLLGLNPDENIG
SETILTLLNDLETIGNSTSDYMDNKSHLSDSEFHSPDEHKVSSV--SKKI----------
------------------------------------------------------------
---------------------------GFSLK------------------N--L------
---------KNK------------------------NNTK----GD-IVNEDSNAVQSKN
KMSLKLKNSIYNLFLLRVLDLKSWLSQYRKQYIEETNKRMESLRQYNYLNFDNNFTIPQG
NNTRNTSN--TSSSI---------------------------------------------
------------------------------------------------------------
-----------------------------------------------A--DN------N-
N----------------------S---------------NT-------------------
--------NG------------------------------VNEN---------------N
-N----------------------------------------------------------
------------------------------------------------------------
------------------------------------------------------------
-----------------------------------GT-----------------------
--------I--NNN-------SIIKSSELDVTAAASYSSKISIEAKENLKMMTDLVSNLN
RYASPSMLFYY-------------------------------------------------
------------------------------------------------------------
------------------------------------------------------------
------------------------------------------------------------
------------------------------------------------------------
--------------------------------------------------------L---
--Q--LC-K----------------------------------------RLSLGADFTMT
SLIPDNLLYKGVISNEEALRLYREINPSLNFNDNPLGFDVATIHEFSALNTPNLNLKREL
ELTIESQREFNMIFPSALPCIHSIF-----WVPFDIYDDDNLWIIQSRERQNISQLLDCL
SKDHPQIIELPYIDEEAMDEKMECVEFDKNDQGLTKQTLYTLLPQ-----------IS--
--NN-----GGI----------EDGSWLWSELPI--------------------------
------------------------------------------------------------
---------------------R-----FA----IDLNGLT--------IR----------
------------------------------------------------------------
------------------------------------------------------------
------------------------------------------------------------
------------------------------------------------------------
------------------------------------------------------------
------------------------------------------------------------
------------------------------------------------------------
------------------------------------------------------------
------------------------------------------------------------
------------------------------------------------------------
------------------------------------------------------------
------------------------------------------------------------
------------------------------------------------------------
------------------------------------------------------------
------------------------------------------------------------
------------------------------------------------------------
-------------------------------------------------K----------
--MH-S-----------------------------------S------------------
--------SNYP------------------------------------------KS----
-------I-Y--------------------------------------------------
------------------------------------------------------------
------------------------------------------------------------
------------------------------------------------------------
------------------------------------------------------------
------------------------------------------------------------
------------------------------------------------------------
------------------------------------------------------------
------------------------------------------------------------
------------------------------------------------------------
------------------------------------------------------------
------------------------------------------------------------
------------------------------------------------------------
------------------------------------------------------------
------------------------------------------------------------
------------------------------------------------------------
------------------------------------------------------------
--------------LSGNPLSVLG------------------------------------
------------------------------------------------------------
------------------------------------------------------------
-----------------------------------------------P------------
-----------Q----------------------------------S-------------
----------------PQWAFMSHKSD---------------------------------
-----R--INYLN-----------------------------------------------
------------------------------------------------------------
---G----V--------------------------------------------CTLNY-N
---I---I-----------------------NN---------------------------
------------------------------------------------------------
----------------------------------------------------------NN
-NNNN---I------------------D---FD---------------------------
------------------------------------------------------------
---------SS-------------------------------------------------
--------------------------------------------TI--------------
------------------------------------------------------------
------------------------------------------------------------
---------------------------------------------------FGDQA----
--------II-----------V--A---------PGIEVKGTSF----------------
----------TIE--------V------------WVKLPPLFD---------KLEEIK--
------EEKESDSEVKNQKSKSKSKSRAKSRTKMEGRISSRAKSKKKKVDMLSSNKDKNQ
SL-LSLSKLQKKLVEIKGGKEEDDENEQ---------------A------------SLDG
TNSEISGIQKESDDLNNVNMKKKLELPTLQVLCSTDAMEGLFTVHRPTGTIGFWDSNGRF
LKCVIKNDQKEINKNEMQFKNSSYVASNIATLQNIYSQLGLIKRSTYCKETNQDIEQFIN
YIEDPLILDPWVLVHIVYNMGSIKYYVNGRFIGSIRKPNGLKGDISVIGGGLESGSGWGY
FSQFRVYGVHTSNEQIKRRYESYISLNSDNSFI---------TKINK-------------
-------LTSSTIN-------WALTLW-RSGAVGFFIWKYSQIN----------------
------------------------------------------------------------
-----------------------------------------------LKQN-DV------
--T-------------------------------------Y--------------LI---
------------------------------------------------------------
------------------------------------------------------------
---------------------EL-------------------------------------
-----------IN-------------------------RKRN-----VLCNGDIVDESDN
DNSNLKNGILL------------------------FG-----V-----------------
-------------------------I------IR--I-----------------------
----------------------------------------------------LKGERSFP
YYYVYEPLPYLESIQDENSE----------------------KN--------------E-
-----------------------------------------SNN---------KIQLSPM
KYKMTSITSQLGYRITEDY-----------------------------------KKI-KL
------------------------------DNE---KVYRMN------------------
------------------------------------------PL----------------
----------------------------------------------------FYQPSIVP
GPGMSECLLL------------AFNTKSNNSGLLITPPIELQKKIINKNRNAKNSMNKDD
QKKKGNGLLNGNFDEKNDEISEISECYNGWTITVWFHYPLLTNYSYTINNSSNQNDEDMV
TNNSKKKSNSDIDHYIVLVTGKNDSHIIINENMD---VGVYKNFSQISNNNININNNNNS
NNSSNNNNNYNYYNNYNNNNNSNNNNNNNYNNYNN--NYYNN------------------
---------NYYNNYNNNININNNNYINNNTSNYIEKGFY---SSGFNLNKSELPIGWHM
LTVVGKPRMEYTKTEDEKERSIVGGGGLGFTEITKPMQKNINLSTQYKWCQEFYIDGQIM
GISSYC------------------------------------------------------
------------------------------------------------------------
------------------------------------------------------------
------------------------------------------------------------
---------------------------------TH---ESIVMIGNSLFLENAFGI-F--
-----------------TCP-RIFSH-----------------SFSPM--EI----H---
---TDFLSY---------NYLIKAGSWNSKDD----------------I--LLQF----D
YNSIT--------KE----FRVL---------------------------E----N----
PS-NKLRYIYNFGSSQYSNKYDQL----K------------NVTKDRRKKKKKQ-LLEGN
LEIDDQSYWLDEMECQSPLFNYIETFLNNNSFDNE-----AKYIMAISNSMINQSESESN
NNNDSASNNVKTNKINDI------------------------------------------
-----------------LEN------F--SNINKNNKEEVCQINVK---N--NG------
------------------------------------------------------------
------------------------------------------------------------
--------------------------------------------I-----IT--------
-----------------------------------IHRGPTNENICIDPTQIFILEKKSG
YSTEGGSVILERPVRLSKNWSCEVWFYVPFEITFHPYCLISNSDGIGFI-V--IG-----
------------------------------------------------------------
-------------------------------------------LNGELGS----------
-------------------------------------------------IQR--------
------------------------------------------------------------
------------------------------------------------------------
------------------------------------------------------------
------------------------------------------------K---ITNMYEN-
-----N--GVISKKNNKYDSKGYEK-----------------------------------
---------------------------------------NNNRLQFLSWDVNLRDHVDVG
W----YHMVVTFN-------TTQNNTITTYINSQCIGKKMNAFELPHHQSPWIDCIGNLK
SFKGNYIAPFGLFGHL------KI---------------------------YDFA-----
---LSTIEVGLLYKSWMCHK----------------------------------------
-------------------------NLKK-------------------------------
------------------------------------------------------------
-----------------------------------------EI-----------------
-----------------------------------------------L------------
------------------------------------------------------------
------------------------------------------------------------
-------------------------------------------------------NR---
------H---I-------------------------------------KQ----------
---------------------------------------------------E--------
------------------------------------------------------------
------------------------------------------------------------
------------------------------------------------------------
------------------------------------------------------------
------------------------------------------------------------
------------------------------------------------------------
------------------------------------------------------------
------------------------------------------------------------
------------------------------------------------------------
------------------------------------------------------------
------------------------------------------------------------
------------------------------------------------------------
------------------------------------------------------------
------------------------------------------------------------
------------------------------------------------------------
------------------------------------------------------------
------------------------------------------------------------
--------------------------------------------------K---------
-------SAITKN-------------------YTLY----------K-------------
------------------------NL----------------------------------
------------------------------------------------------------
---------------------------------------------------MNKNNN---
---------------------------F---K--------------EE--E---------
-----------------RS-----------------------------------------
------------------------------------------------------------
------------------------------------------------------------
------------------------------------------------------------
------------------------------------------------------------
------------------------------------------------------------
------------------------------------------------------------
------------------------------------------------------------
------------------------------------------------------------
------------------------------------------------------------
------------------------------------------------------------
-----------------------------------------------------E------
------------------------------------------------------------
-------------------------------------------NK---------------
-------D---T------------------------------------------------
------------------------------------------------------------
------------------------------------------------------------
----------------H------D-------------K---GL-----------------
------------------------------------------------------------
------------------------------------------------------------
------------------------------------------------------------
------------------------------------------------------------
------------------------------------------------------------
------------------------------------------------------------
------------------------------------------------------------
------------------------------------------------------------
-----------------D--------------------------------------LN-T
-----------------------------------------------DSDS---------
-------------------------------------EA---------------------
------------------------------------------------------------
------------------------------------------------------------
------------------------------------------------------------
--------------------------------------------------------

#ParameciumXP_001426280
------------------------------------------------------------
------------------------------------------------------------
------------------------------------------------------------
------------------------------------------------------------
------------------------------------------------------------
------------------------------------------------------------
------------------------------------------------------------
------------------------------------------------------------
------------------------------------------------------------
------------------------------------------------------------
------------------------------------------------------------
------------------------------------------------------------
------------------------------------------------------------
------------------------------------------------------------
------------------------------------------------------------
------------------------------------------------------------
------------------------------------------------------------
------------------------------------------------------------
------------------------------------------------------------
------------------------------------------------------------
------------------------------------------------------------
------------------------------------------------------------
------------------------------------------------------------
------------------------------------------------------------
------------------------------------------------------------
------------------------------------------------------------
------------------------------------------------------------
------------------------------------------------------------
------------------------------------------------------------
------------------------------------------------------------
------------------------------------------------------------
------------------------------------------------------------
------------------------------------------------------------
-------------------------------------------------MNEKGLMFYDF
ECILKYLITIYLFVLMRRLFLFINLYITMELLICRDEMGLTLQIDKSV---QIPQ-----
-----------------YNCT-------------------LNVSNEKLMNMTSSGGQLKV
IGTELLLTQTVILAGFKVVE--F------QNITIDTLT-D-T------I-------DI--
------------------------I-----------------------------------
------------------------------------------GPVLL-------------
-------S--------NV-----------I-----------------------LLRNC--
------------------------------------------------------------
--Q---------------------------------------I-----------------
--------------------------------R--STTMQIR--------------GSQ-
---------MIGMTYQNT----------------SAFQ---SPMEIDG-LYISDCTFFRS
QLSS----------QMIQLR------NV-IIDQVS-FINSTLSPQTQVN--------RL-
------T--------------------------------L--------------------
--------------N---------------------------------------------
------------------------------------------------------------
-------------------------------------------------N----------
---------------------------------------------------------S--
---------------------FVVQSILIETDIS--------------------------
------------QEVTFQNTYLTLSTGILAKGALY-TTVLNVTLSQSVLI---Q-L-Q--
---------------------------------------------------SENQIK---
------------------------------------------------------------
------------------------------------------------------------
------------------------------------------------------------
------------------------------------------------------------
------------------------------------------------------------
------------------------------------------------------------
------------------------------------------------------------
------------------------------------------------------------
------------------------------------------------------------
------------------------------------------------------------
------------------------------------------------------------
------------------------------------------------------------
------------------------------------------------------------
------------------------------------------------------------
------------------------------------------------------------
------------------------------------------------------------
------------------------------------------------------------
------------------------------------------------------------
------------------------------------------------------------
------------------------------------------------------------
------------------------------------------------------------
------------------------------------------------------------
------------------------------------------------------------
------------------------------------------------------------
------------------------------------------------------------
------------------------------------------------------------
------------------------------------------------------------
------------------------------------------------------------
------------------------------------------------------------
------------------------------------------------------------
------------------------------------------------------------
------------------------------------------------------------
------------------------------------------------------------
------------------------------------------------------------
------------------------------------------------------------
------------------------------------------------------------
------------------------------------------------------------
------------------------------------------------------------
------------------------------------------------------------
------------------------------------------------------------
------------------------------------------------------------
------------------------------------------------------------
------------------------------------------------------------
------------------------------------------------------------
------------------------------------------------------------
------------------------------------------------------------
------------------------------------------------------------
------------------------------------------------------------
------------------------------------------------------------
------------------------------------------------------------
------------------------------------------------------------
------------------------------------------------------------
------------------------------------------------------------
------------------------------------------------------------
------------------------------------------------------------
------------------------------------------------------------
------------------------------------------------------------
------------------------------------------------------------
------------------------------------------------------------
------------------------------------------------------------
------------------------------------------------------------
------------------------------------------------------------
------------------------------------------------------------
------------------------------------------------------------
------------------------------------------------------------
------------------------------------------------------------
------------------------------------------------------------
------------------------------------------------------------
------------------------------------------------------------
--------------------------L-SS------------------------------
------------------L-----------------------------------------
------------------------------------------------------------
------------------------------------------------------------
------------------------------------------------------------
------------------------------------------------------------
------------------------------------------------------------
------------------------------------------------------------
----------------------------------------------KI------------
------------------------------------------------------------
------------------------------------------------------------
------------------------------------------------------------
------------------------------------------------------------
------------------------------------------------------------
------------------------------------------------------------
------------------------------------------------NR--V-------
------------------------------------------------------------
------------------ISDSQVI-------VAS------------SQYVYLYNSTI--
-------------------T-----E----------------------------------
--------VESKAFFNMDSQ------------------------------NIFLQQIIIS
--SLVGPLL--VSKCDQTNVMLN---YF---------------------------TISNS
HQ-RGLFQIKGAFSLSKGNFNSMFGLI---------------------------------
-IN---------------------------------------------S--QTITELNV-
--------------------------------------D-----------------QVEF
K-----Q----------IN------NS---------------------------------
------------------------------------------------------------
------------------------------------------------------------
------------------------------------------------------------
------------------------------------------------------------
------------------------------------------------------------
------------------------------------------------------------
------------------------------------------------------------
------------------------------------------------------------
------------------------------------------------------------
------------------------------------------------------------
------------------------------------------------------------
------------------------------------------------------------
------------------------------------------------------------
------------------------------------------------------------
------------------------------------------------------------
------------------------------------------------------------
------------------------------------------------------------
------------------------------------------------------------
------------------------------------------------------------
------------------------------------------------------------
------------------------------------------------------------
------------------------------------------------------------
------------------------------------------------------------
------------------------------------------------------------
------------------------------------------------------------
------------------------------------------------------------
------------------------------------------------------------
------------------------------------------------------------
------------------------------------------------------------
------------------------------------------------------------
------------------------------------------------------------
------------------------------------------------------------
------------------------------------------------------------
------------------------------------------------------------
------------------------------------------------------------
------------------------------------------------------------
------------------------------------------------------------
------------------------------------------------------------
------------------------------------------------------------
------------------------------------------------------------
------------------------------------------------------------
------------------------------------------------------------
------------------------------------------------------------
---I-LI---NLKE----------------------------------------------
------------------------------------------------------------
------------------------------------------------------------
------------------------------------------------------------
------------------------------------------------------------
------------------------------------------------------------
------------------------------------------------------------
------------------------------------------------------------
------------------------------------------------------------
------------------------------------------------------------
------------------------------------------------------------
------------------------------------------------------------
------------------------------------------------------------
------------------------------------------------------------
------------------------------------------------------------
------------------------------------------------------------
------------------------------------------------------------
------------------------------------------------------------
------------------------------------------------------------
------------------------------------------------------------
------------------------------------------------------------
------------------------------------------------------------
------------------------------------------------------------
------------------------------------------------------------
------------------------------------------------------------
------------------------------------------------------------
------------------------------------------------------------
------------------------------------------------------------
------------------------------SSL----------TQLT-------------
------------------------------------------------------------
----------N-------------------------------------------------
---------------VL-------------------------------------------
------------------------------------------------------------
--------------------------------------------------I--E------
------------------------------------------------------------
------------------------------------------------------------
------------------------------------------------------------
------------------------------------------------------------
------------------------------------------------------------
------------------------------------------------------------
------------------------------------------------------------
------------------------------------------------------------
------------------------------------------------------------
------------------------------------------------------------
------------------------------------------------------------
-------------------------------------D----------------------
------------------------------------------------------------
------------------------------------------------------------
------------------------------------------------------------
----------------------------------------CS------------------
------------S-------------IQI-----AKLET---------------------
-------------------------------------V----------------------
-----------------V-------------------------------------YLMIR
NL----------T---I--------------------------------------N---N
CNECNFL---------------------------TL------N-------------AS--
------------------------------------------------------------
------------------------------------------------------------
------------------------------------------------------------
---QADL-T---------H----------------I----K--------MFQISN-----
-FL-------------------------------------------------------TP
L--IQALE---------S---D--------------------------------------
------------------------------------------------------I-----
NA-KGL--------------------------YL---------------NTI-T---F-N
----------------NK--EL--------------------------------------
------------I-----------------------------TT----------------
----------------QNCS---------------------------------KL-VLTD
LQFTNI------D--------------------------C--------------------
--------------------------------PQCN-------------------G----
------------------------------------------------------------
---------------------------------------------------IIV----IR
Q---------------------S-------TH----------------------------
---------------------IEIFKSTFKNTQS-----FSGFISVQDSNNF--------
-----------------IAYNSTFTNISA------NQG-SA-------------------
------YVIS--------------------------------------------------
-----------------------------------------NTA--IKIY----------
------------------------------------------------------------
---------------------------GNQFI------------------D--LTSPEGG
------VIYLNQ------------------------SS-------G-LS-----------
------------------------------------------------------------
------HY--IQQNL---------------------------------------------
------------------------------------------------------------
-----------------------------------------------F--NN------C-
S----------------------M---------------KT-------------------
-------DKH------------------------------IFML---------------T
-S------------------------------------------------EIVEP----D
ILTY--------------------------------------------------------
------------------------------------------------------------
----------------------------VTG--PVYL-----------------------
--------V--VNN-------D--------------------------------------
----------S-------------------------------------------------
------------------------------------------------------------
------------------------------------------------------------
------------------------------------------------------------
------------------------------------------------------------
--------------------------------------------------------Y---
--L--FD-N----------------------------------------LI---------
--------------KRKDI-----------------------------------------
--------------------IHKEN-----Y-----------------------------
--------------------------------------------KSGQ-TLELKIAIL--
--DS-----GRN----------R----------ICDF--KNYLAIEEKIFEFDE------
------------------------------------------------------------
----------------LE--CQ-----YE----V--------------FYT---------
------------------------------------------------------------
------------------------------------------------------------
------------------------------------------------------------
------------------------------------------------------------
------------------------------------------------------------
------------------------------------------------------------
------------------------------------------------------------
------------------------------------------------------------
------------------------------------------------------------
------------------------------------------------------------
------------------------------------------------------------
------------------------------------------------------------
------------------------------------------------------------
------------------------------------------------------------
------------------------------------------------------------
------------------------------------------------------------
----------------------------------H--------------Y----------
--QQ-QPKNETIQVLLEFQSLTFYNDTFKLPIYL-------S------LIQCEIG---E-
-EWENQSCLKCP------------------------------------------AG----
-------S-Y--------------------------------------------------
------------------------------------------------------------
------------------------------------------------------------
------------------------------------------------------------
------------------------------------------------------------
------------------------------------------------------------
------------------------------------------------------------
------------------------------------------------------------
------------------------------------------------------------
------------------------------------------------------------
------------------------------------------------------------
------------------------------------------------------------
------------------------------------------------------------
------------------------------------------------------------
------------------------------------------------------------
------------------------------------------------------------
------------------------------------------------------------
----------------SL-----D------------------------------------
------------------------------------------------------------
------------------------------------------------------------
-----------------------------------------------NF-----------
-----------N----------------------------------H-------------
----------------CQQCITSIESCPG-------------------G-----------
-S---E--LVLKQ-----------------------------------------------
------------------------------------------------------------
---G-----------------------------------------------------Y-W
---R---A-----------------------NK---------------------------
------------------------------------------------------------
----------------------------------------------------------TT
-DS-----I------------------E---YC---------------------------
------------------------------------------------------------
---------QS-------------------------------------------------
--------------------------------------------SVSQC-----------
------------------LGGSEE------------------------------------
------------------------------------------------------------
--FTCSQGYTGALCDDCD--YYAEHWNNSYTRGFGG---NCTLCQNDV---FNIFK----
--------II-----------L--SFSWILIALFISI------R----------------
----------GSL--------R------------------LVR---------AQ--LS--
------A----------------------------------------------------H
YL-RM-----------------------MGIFFATRSTMVIDQTEILIKLFSSYFQLIS-
IVQVI-------------------------------------------------------
------------------------------------------------------------
------------------------------------------------------------
--DF--------------------------DFP---------TPIEV-------------
-------IAQAIGN-------PLSTLG--------YS-----IECF-LLN----------
---------------------------------S--------------------------
-----------------------------------------------QLQI-EIVYLRQF
WNL-------------------------------------FVSLLFVFSFVFIYSLI---
------------------------------------------------------------
------------------------------------------------------------
----------------------Q-------------------------------------
-----------LC-------------------------KQSQ------------------
----------M------------------------EN-----------------------
------------------------------------------------------------
------------------------------------------------------------
------------------------------------------------------------
------------------------------------------------------------
------------------------------------------------------------
-------------------------------SI---KTIFIS------------------
------------------------------------------CL----------------
------------------------------------------------------------
------------------------------------------------------------
------------------------------------------------------------
--------------------------------IQ---VN---------------------
----------------------------------F--YFQGDIIEGLLQLM---------
------FCI---KASGQYYILAATSYM-CYT-----EEYYLYL-----------------
---------------------------------------------------------KIL
-IIPTL------------------------------------------------------
------------------------------------------------------------
------------------------------------------------------------
------------------------------------------------------------
---------------------------------IL-----VGIVS-PLF---YIIK-L--
-----------------YRN-KNKLW-----------------T-CQL--RM----P---
---YGYL-Y---------V--------EYKDNYYYWEFVCFFIKSLFYL--LETL----L
IQDIK--------LM----F-LFAILILL-VYLELLNKHHPYIEKQYNFID----K----
IS-TQL----------------------A------------MVT-----------LIL--
-------------------------------SY---------------------------
------------------------------------------------------------
------------------------------SQDKNPYTSLVYILSI---L--CS------
------------------------------------------------------------
------------------------------------------------------------
--------------------------------------------V-----LN--------
-----------------------------------LL-----------------------
--------------------------------------------YCTYI-F--SK-----
------------------------------------------------------------
-------------------------------------------IIREYLSSLK-------
----------------------------------------------QQHIER--------
------------------------------------------------------------
------------------------------------------------------------
------------------------------------------------------------
------------------------------------------------I---VNLIIRY-
-----P--CIKY-------CIKKPK-----------------------------------
---------------------------------------N-----YYN------------
R----RKACL------------------------------------------LW------
-------------KKV------RV---------------------------YVME-----
---FIE-------------KLKLQ--------KSN-------------------------
----------------NNL------NQDY-------------------------------
------------------------------------------------------------
-----------------------------------------QL-----------------
-----------------------------------------------Q------------
------------------------------------------------------------
------------------------------------------------------------
-------------------------------------------------------SSTHR
P-----N---T-------------------------------------SS----------
---------------------------------------------------T--------
------------------------------------------------------------
------------------------------------------------------------
------------------------------------------------------------
------------------------------------------------------------
------------------------------------------------------------
------------------------------------------------------------
------------------------------------------------------------
------------------------------------------------------------
------------------------------------------------------------
------------------------------------------------------------
------------------------------------------------------------
------------------------------------------------------------
------------------------------------------------------------
------------------------------------------------------------
------------------------------------------------------------
------------------------------------------------------------
------------------------------------------------------------
--------------------------------------------------N---------
-------TTISLL-------------------NSMA----------P-------------
------------------------QLLK--------------------------------
------------------------------------------------------------
-----------------------------YIK-------------------HNRNSS---
---------------------------R---V--------------QP--ETDSRS----
-----------------SK-----------------------------------------
------------------------------------------------------------
------------------------------------------------------------
------------------------------------------------------------
------------------------------------------------------------
------------------------------------------------------------
------------------------------------------------------------
------------------------------------------------------------
------------------------------------------------------------
------------------------------------------------------------
------------------------------------------------------------
-----------------------------------------------------K------
------------------------------------------------------------
-------------------------------------------NL---------------
-------D---Q------------------------------------------------
------------------------------------------------------------
------------------------------------------------------------
----------------N------D-----------FNS---VV-----------------
------------------------------------------------------------
------------------------------------------------------------
------------------------------------------------------------
------------------------------------------------------------
------------------------------------------------------------
------------------------------------------------------------
------------------------------------------------------------
------------------------------------------------------------
-----------------S--------------------------------------AY-I
-----------------------------------------------DPNN---------
-------------------------------------SVDAETPQLPKK-STVSSIFSYV
VNNHGQTPL---------------------------------------------------
------------------------------------------------------------
------------------------------------------------------------
--------------------------------------------------------

#DICDI_Q86I19
------------------------------------------------------------
------------------------------------------------------------
------------------------------------------------------------
------------------------------------------------------------
------------------------------------------------------------
------------------------------------------------------------
------------------------------------------------------------
------------------------------------------------------------
------------------------------------------------------------
------------------------------------------------------------
------------------------------------------------------------
------------------------------------------------------------
------------------------------------------------------------
------------------------------------------------------------
------------------------------------------------------------
------------------------------------------------------------
------------------------------------------------------------
------------------------------------------------------------
------------------------------------------------------------
------------------------------------------------------------
------------------------------------------------------------
------------------------------------------------------------
------------------------------------------------------------
------------------------------------------------------------
------------------------------------------------------------
------------------------------------------------------------
------------------------------------------------------------
------------------------------------------------------------
------------------------------------------------------------
------------------------------------------------------------
------------------------------------------------------------
------------------------------------------------------------
------------------------------------------------------------
-------------------------------------------------M----------
--ILRNLNPKF----ITTLFLLI-----------------VLLLNENVVFSQQPQ-----
-----------------YTCSEMEEPIVGDWGFSVIASSHPNISATSPWKATSS---VSF
CTDDMCGSSAYSLAGYYYAQ--FLYNESDPNTQTSTLW-Q-T------V-------SLPP
ILPNEQYYLEYFLSSQFETN----I-----------------------------------
------------------------------------------NPVLN-------------
-------V--------YVDNRPVASYNGNL-----------------------LLGDL--
------------------------------------------------------------
--ERVPLESFLPSTVNIAFTTSYTNNGGGGGGGGGTSQSGFRI-----------------
--------------------------------G--SVIIRKP--------------AAT-
---------MPEEVYVDVAKGSDKYGNGTSVAPFSTIQQALNSVDFNGTIYLADGTY--C
NLAS----------YLPISR------SINIISQSGDPTKCILSGEYQLN--------LF-
------K--------------------------------I--------------------
--------------S---------------------------------------------
------------------------------------------------------------
-------------------------------------------------Y----------
---------------------------------------------------------SNQ
PQDLFLTSPSRRGRFRQMESYFDISSNLITSSISGSGGSSGGDSSSSSSSSGSESGSDSS
SSPDSKSININVKGITVGYAY---SSDNSPGGAAL-FIEGNVVASFSNCIFTSN-A-D--
---------------------------------------------------SQNRGS---
------------------------------------------------------------
------------------------------------------------------------
------------------------------------------------------------
------------------------------------------------------------
------------------------------------------------------------
------------------------------------------------------------
------------------------------------------------------------
------------------------------------------------------------
------------------------------------------------------------
------------------------------------------------------------
------------------------------------------------------------
------------------------------------------------------------
------------------------------------------------------------
------------------------------------------------------------
------------------------------------------------------------
------------------------------------------------------------
------------------------------------------------------------
------------------------------------------------------------
------------------------------------------------------------
------------------------------------------------------------
------------------------------------------------------------
------------------------------------------------------------
------------------------------------------------------------
------------------------------------------------------------
------------------------------------------------------------
------------------------------------------------------------
------------------------------------------------------------
------------------------------------------------------------
------------------------------------------------------------
------------------------------------------------------------
------------------------------------------------------------
------------------------------------------------------------
------------------------------------------------------------
------------------------------------------------------------
------------------------------------------------------------
------------------------------------------------------------
------------------------------------------------------------
------------------------------------------------------------
------------------------------------------------------------
------------------------------------------------------------
------------------------------------------------------------
------------------------------------------------------------
------------------------------------------------------------
------------------------------------------------------------
------------------------------------------------------------
------------------------------------------------------------
------------------------------------------------------------
------------------------------------------------------------
------------------------------------------------------------
------------------------------------------------------------
------------------------------------------------------------
------------------------------------------------------------
------------------------------------------------------------
------------------------------------------------------------
------------------------------------------------------------
------------------------------------------------------------
------------------------------------------------------------
------------------------------------------------------------
------------------------------------------------------------
------------------------------------------------------------
------------------------------------------------------------
------------------------------------------------------------
------------------------------------------------------------
------------------------------------------------------------
------------------------------------------------------------
------------------------------------------------------------
------------------------------------------------------------
------------------------------------------------------------
------------------------------------------------------------
--------------------------I-SA------------------------------
------------------R-----------------------------------------
------------------------------------------------------------
------------------------------------------------------------
------------------------------------------------------------
------------------------------------------------------------
------------------------------------------------------------
------------------------------------------------------------
----------------------------------------------GN------------
------------------------------------------------------------
------------------------------------------------------------
------------------------------------------------------------
------------------------------------------------------------
------------------------------------------------------------
------------------------------------------------------------
------------------------------------------------AA--L-------
------------------------------------------------------------
------------------ILENTLVQNCSCSKVASFGPAISMLGFGGSPTISLVNCTM--
-------------------T-----E--------------------N-------------
---LYNILVDETSDFNMQDS------------------------------NI--QG--IE
--PIEGASL--CS------IMLSRTQSS---------------------------TINNC
DI-GGI--NNGALC------------I---------------------------------
-IS---------------------------------------------S--TS----NI-
--------------------------------------S-----------------NTNF
Q-----G----------NNLKSGPGGN---------------------------------
------------------------------------------------------------
------------------------------------------------------------
------------------------------------------------------------
------------------------------------------------------------
------------------------------------------------------------
------------------------------------------------------------
------------------------------------------------------------
------------------------------------------------------------
------------------------------------------------------------
------------------------------------------------------------
------------------------------------------------------------
------------------------------------------------------------
------------------------------------------------------------
------------------------------------------------------------
------------------------------------------------------------
------------------------------------------------------------
------------------------------------------------------------
------------------------------------------------------------
------------------------------------------------------------
------------------------------------------------------------
------------------------------------------------------------
------------------------------------------------------------
------------------------------------------------------------
------------------------------------------------------------
------------------------------------------------------------
------------------------------------------------------------
------------------------------------------------------------
------------------------------------------------------------
------------------------------------------------------------
------------------------------------------------------------
------------------------------------------------------------
------------------------------------------------------------
------------------------------------------------------------
------------------------------------------------------------
------------------------------------------------------------
------------------------------------------------------------
------------------------------------------------------------
------------------------------------------------------------
------------------------------------------------------------
------------------------------------------------------------
------------------------------------------------------------
------------------------------------------------------------
------------------------------------------------------------
---I-YI---S-QG----------------------------------------------
------------------------------------------------------------
------------------------------------------------------------
------------------------------------------------------------
------------------------------------------------------------
------------------------------------------------------------
------------------------------------------------------------
------------------------------------------------------------
------------------------------------------------------------
------------------------------------------------------------
------------------------------------------------------------
------------------------------------------------------------
------------------------------------------------------------
------------------------------------------------------------
------------------------------------------------------------
------------------------------------------------------------
------------------------------------------------------------
------------------------------------------------------------
------------------------------------------------------------
------------------------------------------------------------
------------------------------------------------------------
------------------------------------------------------------
------------------------------------------------------------
------------------------------------------------------------
------------------------------------------------------------
------------------------------------------------------------
------------------------------------------------------------
------------------------------------------------------------
------------------------------SSV----------T-IQ-------------
------------------------------------------------------------
----------N-------------------------------------------------
---------------VV-------------------------------------------
------------------------------------------------------------
--------------------------------------------------I--E------
------------------------------------------------------------
------------------------------------------------------------
------------------------------------------------------------
------------------------------------------------------------
------------------------------------------------------------
------------------------------------------------------------
------------------------------------------------------------
------------------------------------------------------------
------------------------------------------------------------
------------------------------------------------------------
------------------------------------------------------------
-------------------------------------D----------------------
------------------------------------------------------------
------------------------------------------------------------
------------------------------------------------------------
----------------------------------------SNGNIGAAIF----------
------------A-------------MEL-----SKV-N---------------------
-------------------------------------I----------------------
-----------------F-------------------------------------NTIIR
NI----------G---I--------------------------------------T---N
----SLI---------------------------SS------S-------------DS--
------------------------------------------------------------
------------------------------------------------------------
------------------------------------------------------------
---DLVL-S---------Q----------------S----S--------IYNTSNDYTIY
LFF-------------------------------------------------------GS
F---KLFD---------S---N--------------------------------------
------------------------------------------------------I----T
NS-KGS--------------------------FYAT-------------QTV-I---S-I
----------------SS--TL--------------------------------------
------------F-----------------------------DD----------------
----------------ISIG---------------------------------SH-VFQD
CQVEII------D--------------------------S--------------------
------------------------------IFSNLN-------------------G----
------------------------------------------------------------
---------------------------------------------------FF-----YS
S---------------------F-------SK----------------------------
---------------------IHIVGSLIEN--S-----ITQFLMISPLSNV--------
-----------------LIENSVFSSNTDTIINLLSQS-NL-------------------
------TVIN--------------------------------------------------
-----------------------------------------SKF--IDNF----------
------------------------------------------------------------
---------------------------SNTST------------------NSILTQYEGS
TSTFKNVLFQNN------------------------RSPGIL--GG-CI-----------
------------------------------------------------------------
------FT--FSSVV---------------------------------------------
------------------------------------------------------------
-----------------------------------------------L--DN------C-
T--AIGNFAKQGGVISTTIAGNLI---------------TI-------------------
-------DGG------------------------------IYQN---------------N
-S------------------------------------------------ASGGG----G
VIFY--------------------------------------------------------
------------------------------------------------------------
----------------------------SST--PGPT-----------------------
--------I--KNNAIFSGNTA--------------------------------------
----------S-------------------------------------------------
------------------------------------------------------------
------------------------------------------------------------
------------------------------------------------------------
------------------------------------------------------------
--------------------------------------------------------Y---
--G---N-N----------------------------------------TA---------
--------------TDAAL-----------------------------------------
--------------------IDVEDPFPSSF-----------------------------
--------------------------------------------RSGQDTYSGRIYIK--
--DE-----EGQ----------I----------VSGFEVKIFLQISGNTIDSTS------
------------------------------------------------------------
----------------TY--NG-----IA----I--------------FSN---------
------------------------------------------------------------
------------------------------------------------------------
------------------------------------------------------------
------------------------------------------------------------
------------------------------------------------------------
------------------------------------------------------------
------------------------------------------------------------
------------------------------------------------------------
------------------------------------------------------------
------------------------------------------------------------
------------------------------------------------------------
------------------------------------------------------------
------------------------------------------------------------
------------------------------------------------------------
------------------------------------------------------------
------------------------------------------------------------
----------------------------------T--------------T----------
--LY-GPINTTVDV--EFLS-----NNPNLPVNQ-------T---VSNVLKCSPG---QI
PSTTKIECTECR------------------------------------------TG----
-------S-Y--------------------------------------------------
------------------------------------------------------------
------------------------------------------------------------
------------------------------------------------------------
------------------------------------------------------------
------------------------------------------------------------
------------------------------------------------------------
------------------------------------------------------------
------------------------------------------------------------
------------------------------------------------------------
------------------------------------------------------------
------------------------------------------------------------
------------------------------------------------------------
------------------------------------------------------------
------------------------------------------------------------
------------------------------------------------------------
------------------------------------------------------------
----------------GY-----N------------------------------------
------------------------------------------------------------
------------------------------------------------------------
-----------------------------------------------G------------
-----------E----------------------------------T-------------
----------------CVQCPSIHAYCPG-------------------G-----------
-A---K--VNQFE-----------------------------------------------
------------------------------------------------------------
---G-----------------------------------------------------W-W
---Y---D-----------------------VN---------------------------
------------------------------------------------------------
----------------------------------------------------------QT
-DKPY---V------------------L---YE---------------------------
------------------------------------------------------------
---------CP-------------------------------------------------
--------------------------------------------NVN-C-----------
------------------IGSNTS------------------------------------
------------------------------------------------------------
--DMCAPYSFGPLCAQCDPGYY----------DWGE---GCKRCDKTS---PILFI----
--------AI-----------V--A---------VSI-----------------------
----------GMI--------V------------------LVQ---------SS--DS--
------E----------------------------------------------------S
GL-MT-----------------------VIIYFA--------QT------------LMV-
LSTGV-------------------------------------------------------
------------------------------------------------------------
------------------------------------------------------------
--KF--------------------------NFL---------ALLNL-------------
-------EFQP-GG-------SSSIFGICPGPFDYYQ-----QHYFTLLS----------
---------------------------------A--------------------------
-----------------------------------------------PWLI-VV------
--L-------------------------------------LISTVF-FYIVYRYKLI---
------------------------------------------------------------
------------------------------------------------------------
----------------------QKLKNKIIKEQEDIEKSKSISNYSSIIVTSDPGTINNS
SLQKSLERKSLLR-------------------------KQQQQQQPL-------------
----------L------------------------EN-----DDDDS-------------
-------------------------F------DS--T-----------------------
----------------------------------------------------N-------
-------------------T----------------------TT--------------N-
-----------------------------------------DGDLSR--DGYSTIAD---
------------------G-----------------------------------GKHSIL
-----------------------------GKSI---ETSISG------------------
------------------------------------------SL----------------
------------------------------------------------------------
---SSQVTLI--------------------------------------------------
----DN----------------AT------------------------------------
-------------------------------AIP---SN---------------------
----------------------------------Q--TFLSQQLGAFIKLMLNIYTPIGK
ATFELFFCE---NVGVSAYVLIANNGVSCYT-----DQYH--------------------
---------------------------------------------------------KAL
-MVSYC------------------------------------------------------
------------------------------------------------------------
------------------------------------------------------------
------------------------------------------------------------
---------------------------------LL-----IVIIGFPLI---LMIL-L--
-----------------FLN-RKSLD-----------------D-PHT--QR----T---
---YGVF-I---------L--------KYKSSFYFWDVILLLRRLLIIL--MSTM----D
PTSAA--------RS----F-LLVVVSLVSVLLQL--KYQPF--------K----R----
ISDNRL----------------------E------------LTS-----------LSL--
-------------------------------LFIC-----C-------------------
--------------V---------------------------------------------
------------------------------YLDNTVYQSIEQWIVI---S--SS------
------------------------------------------------------------
------------------------------------------------------------
--------------------------------------------I-----IF--------
-----------------------------------FL-----------------------
--------------------------------------------HAVYI-L--Y------
------------------------------------------------------------
-------------------------------------------------SNYR-------
----------------------------------------------YQ------------
------------------------------------------------------------
------------------------------------------------------------
------------------------------------------------------------
------------------------------------------------I---IDSLQHY-
-----L--YIIS-------RGKKGR-----------------------------------
---------------------------------------K-----NSN------------
TTLFGSNSYF------------------------------------------LY------
-------------NQD------HI---------------------------YNDDDFSRD
SGIFSK-------------KDKKQSRTDKIVKKSK-------------------------
----------------INN------NNEN-------------------------------
------------------------------------------------------------
-----------------------------------------NI-----------------
-----------------------------------------------E------------
------------------------------------------------------------
------------------------------------------------------------
-------------------------------------------------------NN---
------N---E-------------------------------------NN----------
---------------------------------------------------E--------
------------------------------------------------------------
------------------------------------------------------------
------------------------------------------------------------
------------------------------------------------------------
------------------------------------------------------------
------------------------------------------------------------
------------------------------------------------------------
------------------------------------------------------------
------------------------------------------------------------
------------------------------------------------------------
------------------------------------------------------------
------------------------------------------------------------
------------------------------------------------------------
------------------------------------------------------------
------------------------------------------------------------
------------------------------------------------------------
------------------------------------------------------------
--------------------------------------------------N---------
-------NE---------------------------------------------------
------------------------------------------------------------
------------------------------------------------------------
-------------------------------N-------------------NNNNVK---
---------------------------E---I--------------EKILEEESKT----
-----------------NF-----------------------------------------
------------------------------------------------------------
------------------------------------------------------------
------------------------------------------------------------
------------------------------------------------------------
------------------------------------------------------------
------------------------------------------------------------
------------------------------------------------------------
------------------------------------------------------------
------------------------------------------------------------
------------------------------------------------------------
-----------------------------------------------------E------
------------------------------------------------------------
-------------------------------------------EL---------------
-------N---N------------------------------------------------
------------------------------------------------------------
------------------------------------------------------------
----------------NYYDDSDD-----------FDE---DE-----------------
------------------------------------------------------------
------------------------------------------------------------
------------------------------------------------------------
------------------------------------------------------------
------------------------------------------------------------
------------------------------------------------------------
------------------------------------------------------------
------------------------------------------------------------
-----------------S--------------------------------------SD-D
-----------------------------------------------EEDD---------
-------------------------------------ETNGESTNLLKP-----------
------------------------------------------------------------
------------------------------------------------------------
------------------------------------------------------------
--------------------------------------------------------

#Cvel_14651
------------------------------------------------------------
------------------------------------------------------------
------------------------------------------------------------
------------------------------------------------------------
------------------------------------------------------------
------------------------------------------------------------
------------------------------------------------------------
------------------------------------------------------------
------------------------------------------------------------
------------------------------------------------------------
------------------------------------------------------------
------------------------------------------------------------
------------------------------------------------------------
------------------------------------------------------------
------------------------------------------------------------
------------------------------------------------------------
------------------------------------------------------------
------------------------------------------------------------
------------------------------------------------------------
------------------------------------------------------------
------------------------------------------------------------
------------------------------------------------------------
------------------------------------------------------------
------------------------------------------------------------
------------------------------------------------------------
------------------------------------------------------------
------------------------------------------------------------
------------------------------------------------------------
------------------------------------------------------------
------------------------------------------------------------
------------------------------------------------------------
------------------------------------------------------------
------------------------------------------------------------
------------------------------------------------------------
---------------MEA------------------------------------------
----------------------------------------------------------AS
RPQAL-----V---------------------K-AT------------------------
------------------------------------------------------------
--------------------------------------------VLW-------------
-------F--------LV-----------F-----------------------LLLPE--
------------------------------------------------------------
--E---------------------------------------A-----------------
--------------------------------R--SSQHRCH---------------VT-
------------------------------------------------------------
-LSP----------SLILPG------SA-VTVQV-----------TGDR--------QW-
------K--------------------------------T--------------------
--------------Q---------------------------------------------
------------------------------------------------------------
-------------------------------------------------N----------
---------------------------------------------------------Q--
---------------------S--------------------------------------
-----------------HHTLLTFQRRKQDKPALR-VPAA---------L---K-T-D--
---------------------------------------------------DDEGTE---
------------------------------------------------------------
------------------------------------------------------------
------------------------------------------------------------
------------------------------------------------------------
------------------------------------------------------------
------------------------------------------------------------
------------------------------------------------------------
------------------------------------------------------------
------------------------------------------------------------
------------------------------------------------------------
------------------------------------------------------------
------------------------------------------------------------
------------------------------------------------------------
------------------------------------------------------------
------------------------------------------------------------
------------------------------------------------------------
------------------------------------------------------------
------------------------------------------------------------
------------------------------------------------------------
------------------------------------------------------------
------------------------------------------------------------
------------------------------------------------------------
------------------------------------------------------------
------------------------------------------------------------
------------------------------------------------------------
------------------------------------------------------------
------------------------------------------------------------
------------------------------------------------------------
------------------------------------------------------------
------------------------------------------------------------
------------------------------------------------------------
------------------------------------------------------------
------------------------------------------------------------
------------------------------------------------------------
------------------------------------------------------------
------------------------------------------------------------
------------------------------------------------------------
------------------------------------------------------------
------------------------------------------------------------
------------------------------------------------------------
------------------------------------------------------------
------------------------------------------------------------
------------------------------------------------------------
------------------------------------------------------------
------------------------------------------------------------
------------------------------------------------------------
------------------------------------------------------------
------------------------------------------------------------
------------------------------------------------------------
------------------------------------------------------------
------------------------------------------------------------
------------------------------------------------------------
------------------------------------------------------------
------------------------------------------------------------
------------------------------------------------------------
------------------------------------------------------------
------------------------------------------------------------
------------------------------------------------------------
------------------------------------------------------------
------------------------------------------------------------
------------------------------------------------------------
------------------------------------------------------------
------------------------------------------------------------
------------------------------------------------------------
------------------------------------------------------------
------------------------------------------------------------
------------------------------------------------------------
------------------------------------------------------------
------------------------------------------------------------
--------------------------E-RR------------------------------
------------------R-----------------------------------------
------------------------------------------------------------
------------------------------------------------------------
------------------------------------------------------------
------------------------------------------------------------
------------------------------------------------------------
------------------------------------------------------------
----------------------------------------------NV------------
------------------------------------------------------------
------------------------------------------------------------
------------------------------------------------------------
------------------------------------------------------------
------------------------------------------------------------
------------------------------------------------------------
------------------------------------------------RR--L-------
------------------------------------------------------------
------------D---QPHTPDQ-------------------------------------
-------------------T-----D--------------------W-------------
---LVNI-----------PT------------------------------NI--EGGLFD
--ARLEALQ--YSHCRLA---GP---VY---------------------------VLSAD
DI-ASV--L-----------------L---------------------------------
-LE---------------------------------------------E--TP----KT-
--------------------------------------A---------------------
-------------------------AQ---------------------------------
------------------------------------------------------------
------------------------------------------------------------
------------------------------------------------------------
------------------------------------------------------------
------------------------------------------------------------
------------------------------------------------------------
------------------------------------------------------------
------------------------------------------------------------
------------------------------------------------------------
------------------------------------------------------------
------------------------------------------------------------
------------------------------------------------------------
------------------------------------------------------------
------------------------------------------------------------
------------------------------------------------------------
------------------------------------------------------------
------------------------------------------------------------
------------------------------------------------------------
------------------------------------------------------------
------------------------------------------------------------
------------------------------------------------------------
------------------------------------------------------------
------------------------------------------------------------
------------------------------------------------------------
------------------------------------------------------------
------------------------------------------------------------
------------------------------------------------------------
------------------------------------------------------------
------------------------------------------------------------
------------------------------------------------------------
------------------------------------------------------------
------------------------------------------------------------
------------------------------------------------------------
------------------------------------------------------------
------------------------------------------------------------
------------------------------------------------------------
------------------------------------------------------------
------------------------------------------------------------
------------------------------------------------------------
------------------------------------------------------------
------------------------------------------------------------
------------------------------------------------------------
------------------------------------------------------------
---I-TV---NLRA----------------------------------------------
------------------------------------------------------------
------------------------------------------------------------
------------------------------------------------------------
------------------------------------------------------------
------------------------------------------------------------
------------------------------------------------------------
------------------------------------------------------------
------------------------------------------------------------
------------------------------------------------------------
------------------------------------------------------------
------------------------------------------------------------
------------------------------------------------------------
------------------------------------------------------------
------------------------------------------------------------
------------------------------------------------------------
------------------------------------------------------------
------------------------------------------------------------
------------------------------------------------------------
------------------------------------------------------------
------------------------------------------------------------
------------------------------------------------------------
------------------------------------------------------------
------------------------------------------------------------
------------------------------------------------------------
------------------------------------------------------------
------------------------------------------------------------
------------------------------------------------------------
------------------------------SS-----------P-LR-------------
------------------------------------------------------------
----------A-------------------------------------------------
---------------AA-------------------------------------------
------------------------------------------------------------
-----------------------------------------------------E------
------------------------------------------------------------
------------------------------------------------------------
------------------------------------------------------------
------------------------------------------------------------
------------------------------------------------------------
------------------------------------------------------------
------------------------------------------------------------
------------------------------------------------------------
------------------------------------------------------------
------------------------------------------------------------
------------------------------------------------------------
-------------------------------------G----------------------
------------------------------------------------------------
------------------------------------------------------------
------------------------------------------------------------
----------------------------------------RH------------------
------------P---------------F-----SSV-----------------------
------------------------------------------------------------
--------------------------------------------------------PLHL
HL----------R---R--------------------------------------K---P
----SDL---------------------------NS------D-------------EA--
------------------------------------------------------------
------------------------------------------------------------
------------------------------------------------------------
---P---------------------------------------------I----S-----
-IP-------------------------------------------------------GQ
L---A-------------------------------------------------------
------------------------------------------------------------
----GL--------------------------FQ---------------WVF-P---L-T
----------------TS--TR--------------------------------------
------------L-----------------------------PV----------------
----------------LPP-----------------------------------------
------------------------------------------------------------
------------------------------------------------------------
------------------------------------------------------------
----------------------------------------------------------FG
H---------------------T-------SP----------------------------
---------------------LE--------GLS-----VS--LSVADSSFVDVGLV---
---------------GSVLER---------------HSLSL-------------------
------NV----------------------------------------------------
------------------------------------------------------------
------------------------------------------------------------
----------------------------ETAK------------------D--KRALQSC
SAG---------------------------------------------------------
------------------------------------------------------------
------------------------------------------------------------
------------------------------------------------------------
------------------------------------------------------------
------------------------------------------------------------
-----------------------------------------YEA---------------S
-G------------------------------------------------GSCVAC---S
AGTY--------------------------------------------------------
------------------------------------------------------------
----------------------------SAA--AGDS-----------------------
--------C--SSC-------N--------------------------------------
----------A-------------------------------------------------
------------------------------------------------------------
------------------------------------------------------------
------------------------------------------------------------
------------------------------------------------------------
--------------------------------------------------------G---
--T--FA-----------------------------------------------------
------------------------------------------------------------
------------------------------------------------------------
------------------------------------------------------------
--AS-----SGA----------T----------SC-------------------------
------------------------------------------------------------
----------------TE--CP-----AG----A--------------FAN---------
------------------------------------------------------------
------------------------------------------------------------
------------------------------------------------------------
------------------------------------------------------------
------------------------------------------------------------
------------------------------------------------------------
------------------------------------------------------------
------------------------------------------------------------
------------------------------------------------------------
------------------------------------------------------------
------------------------------------------------------------
------------------------------------------------------------
------------------------------------------------------------
------------------------------------------------------------
------------------------------------------------------------
------------------------------------------------------------
----------------------------------S--------------T----------
--GS-S-----------------------------------S------CTECYPGSYSA-
-DTGNVRCSKCQ------------------------------------------MD----
-------F-Y--------------------------------------------------
------------------------------------------------------------
------------------------------------------------------------
------------------------------------------------------------
------------------------------------------------------------
------------------------------------------------------------
------------------------------------------------------------
------------------------------------------------------------
------------------------------------------------------------
------------------------------------------------------------
------------------------------------------------------------
------------------------------------------------------------
------------------------------------------------------------
------------------------------------------------------------
------------------------------------------------------------
------------------------------------------------------------
------------------------------------------------------------
--------------APVG-----G------------------------------------
------------------------------------------------------------
------------------------------------------------------------
-----------------------------------------------S------------
-----------E----------------------------------S-------------
----------------CLTCASGAICDST-------------------G-----------
-T--------VLP-----------------------------------------------
------------------------------------------------------------
---A----T--------------------------------------------AA-NY-F
---R---Y-----------------------GP---------------------------
------------------------------------------------------------
----------------------------------------------------------DT
-DPLY---L------------------K--------------------------------
------------------------------------------------------------
---------CP-------------------------------------------------
--------------------------------------------VKGAC-----------
------------------LG-EEE------------------------------------
------------------------------------------------------------
--NECYKGSTGFLCGSCEENYE----------RWIAP-LKCQACPATT---IAALV----
--------IV----AGFAAYSL--M---------IWY------L-------------SKE
AESAGLDKNDITS--------V------------------VLK---------SI--LN--
------Y----------------------------------------------------V
VL-LA-----------------------VVFVAA--------PT------------SYP-
K-----------------------------------------------------------
------------------------------------------------------------
------------------------------------------------------------
-------------------------------WI---------------------------
---------SEIVH-------AVELYE-R--PFAWLS-----FGCL-LRK----------
---------------------------------E--------------------------
-----------------------------------------------FAPTHEI------
--LSKAV---------------------------VAFIFPVVAVFLIFLAQFLYSII---
------------------------------------------------------------
------------------------------------------------------------
---------------------AP-------------------------------------
-----------LACKRN--MRNHEISCALPTDLAVFAEKRAT------------------
----------V-----AAAAARAQALNGRG---EGEG-----DDDVAMSVYGQQSRMQSF
AASERSRSFSALL-------ADPL-F------EQ--Q-----------------------
----------------------------------------------------G-------
-------------------E----------------------VS--------------E-
-----------------------------------------SRGRPGGMGGFQGLSD---
------------------A---QYAKWRRNTVEDLSPSTRQQLRSHTLQE--IRRQHSEK
QQQEEAEEELGGEGEGEGGRANAVAIADEGASINISR-IFSPKPR--NEKAPEKEKPPET
EEEQVERVLAEIEATDDADQHSASSAPLLLEAGRFRWNAAKRILRGAVPTLIILFFVVGG
FFWGSFHAILFFVVGGFFWGSFHAILFFVVGGFFWGSFHAILFFVVGGFFWG--------
---SFHAILFFVVHPIINVVLA--------------------------------------
----DT----------------LA------------------------------------
-------------------------------CKYYEEVD---------------------
----------------------------------R--TVHHN------------------
------------DSE-----------LDCRG-----ETYR--------------------
---------------------------------------------------------RFL
-PLVYS---G--------------------------------------------------
------------------------------------------------------------
------------------------------------------------------------
------------------------------------------------------------
---------------------------------IA-----IWGFGIPLA---AYAI-L--
-----------------FFN-RHHLQ-----------------S-TWC--RL----Q---
---FGFL-Y---------N--------GYQLRFYYWECVIMAREVLVHY--LLVL----D
IEYES--------KL----T-LFVVVGLILVTLQA--AANPF--------D----SRAYG
AL-NTL----------------------E------------MLS-----------LWC--
-------------------------------FTIS-----A-------------------
--------------IGNL------------------------------------------
-----------------FWV------N--PTGNQNVDIALMVILVG---V--SN------
------------------------------------------------------------
------------------------------------------------------------
--------------------------------------------L-----LY--------
-----------------------------------LL-----------------------
--------------------------------------------YAAGL-LFGGAKFQ--
-------------------RAALGF-----------------------------------
------------------------SRMISPMTWLGMCISRKQREIKVPRSNSRGLLRKHS
FFD-----------------RFTQRAR-----RASDALLRRGSKVGQEVSQRGEGEN---
-----------------------------------QNPVSPASS----------------
------------------------VVSPGDEREQMR-----------------------K
RGRTR--------------------STVQIKIEPEDL--------------EAQKGGGNL
EGVDLEEGRLVE------------------ENAE-GACPVGSLSPPKMQ---VLSLQEG-
-----KGEAESS-------SLKKAGGIAGEEEGVEETGERRA--SG--GKESQDESAVP-
---ASSPPVPVEETGPVSILREKE-----VGGGDFQATAS-----GPN------------
R----KETFMRRA-------THAIQQTADFVAG-YM----------------LD------
-------------EQV------EF---------------------------YDFG-----
---FVE-------------AMTKR--------AFKAVYERQVAIQELEALRQEKSKWSLK
HAQLRLKTFMRSARHVLKL------NKDKSR------------------QKSRERHRTK-
-----------------------RRPTAVLDAV----------NITVPELQIAIMDLMY-
----------------------SNYPKAFYQNALHRAAQKMHL-----------------
-----------------------------------------------E------------
------------------------------------------------------------
------------------------------------------------------------
-------------------------------------------------------SQ---
------N---T-------------MNRAPSFGGD---ATGGGECLGGPSS----------
---------------------------------------------------R--------
-----------------------------L------------------------------
------------------------------------------------------------
------------------------------------------------------------
------------------------------------------------------------
------------------------------------------------------------
------------------------------------------------------------
------------------------------------------------------------
------------------------------------------------------------
------------------------------------------------------------
------------------------------------------------------------
------------------------------------------------------------
------------------------------------------------------------
------------------------------------------------------------
------------------------------------------------------------
------------------------------------------------------------
------------------------------------------------------------
------------------------------------------------------------
--------------------------------------------------G---------
-------SRQQSM-------------------HSMD----------R-------------
------------------------NLHKSFTAPIGGGQSRRESQQSERSSGGKSMRMASS
AMMKRSSLLRGP-GGDG--------------GTSTPKAPEQSQRNMMRASVSFMEPNRAA
LSESLSGGMHGG--------------QGGYAG-------------------SDSESS---
---------------------------S---G--------------EE--LMPKRSAQGG
GGGVGEAVGDSQAPEMKKK-----------------------------------------
------------------------------------------------------------
------------------------------------------------------------
------------------------------------------------------------
------------------------------------------------------------
------------------------------------------------------------
------------------------------------------------------------
------------------------------------------------------------
------------------------------------------------------------
------------------------------------------------------------
------------------------------------------------------------
-----------------------------------------------------E------
------------------------------------------------------------
-------------------------------------------EV---------------
-------E---T------------------------------------------------
------------------------------------------------------------
------------------------------------------------------------
----------------D------Q-------------E---EA-----------------
------------------------------------------------------------
------------------------------------------------------------
------------------------------------------------------------
------------------------------------------------------------
------------------------------------------------------------
------------------------------------------------------------
------------------------------------------------------------
------------------------------------------------------------
-----------------G--------------------------------------VL-G
-----------------------------------------------MSTT---------
-------------------------------------EVNDAVERVLTEM----------
------------------------------------------------------------
------------------------------------------------------------
------------------------------------------------------------
--------------------------------------------------------

#Cvel_18313
------------------------------------------------------------
------------------------------------------------------------
------------------------------------------------------------
------------------------------------------------------------
------------------------------------------------------------
------------------------------------------------------------
------------------------------------------------------------
------------------------------------------------------------
------------------------------------------------------------
------------------------------------------------------------
------------------------------------------------------------
------------------------------------------------------------
------------------------------------------------------------
------------------------------------------------------------
------------------------------------------------------------
------------------------------------------------------------
------------------------------------------------------------
------------------------------------------------------------
------------------------------------------------------------
------------------------------------------------------------
------------------------------------------------------------
------------------------------------------------------------
------------------------------------------------------------
------------------------------------------------------------
------------------------------------------------------------
------------------------------------------------------------
------------------------------------------------------------
------------------------------------------------------------
------------------------------------------------------------
------------------------------------------------------------
------------------------------------------------------------
------------------------------------------------------------
------------------------------------------------------------
------------------------------------------------------------
---------------MSAFLVVI-----------------SLHI----------V-----
-----------------FRCS-------------------LHSVHPSLNSVHPS---LAR
RAVHL-----VPLANSLNIP--F------LSTE-ATLS-E-L------E-------KN--
------------------------F-----------------------------------
------------------------------------------SPVFWRVGVPSDRGEAAA
ITKVLEHFDWQDSRKALV-----------FSGNVDSRGLANEIETAGGQGYTRILLPETE
LRGDEGAVDGGSSEFDSFKERATRLRSELMKVNGWRSDGAASTDDVAIFLFLAVMEDARL
LLE---------------------------------------AAKAGNKAKKGGGLCYAD
TIGEIPFNDDWPGLLDRPDVAVILNDDLAANLR--TGRHRMKLLSDAPEVLRGMLG-VT-
---------PPGV----------------------------------------------S
NMSPERFGIPKA--RLELEGVGTVKMNE-LTPRVYDLTLLVMTVLAEAS--------KI-
------K--------------------------------D--------------------
--------------E---------------------------------------------
------------------------------------------------------------
-------------------------------------------------G----------
---------------------------------------------------------H--
---------------------F--------------------------------------
-----------------QYSLSSF------KPRLHLITEP---------L---N-S-S--
---------------------------------------------------SDMPSD---
------------------------------------------------------------
------------------------------------------------------------
------------------------------------------------------------
------------------------------------------------------------
------------------------------------------------------------
------------------------------------------------------------
------------------------------------------------------------
------------------------------------------------------------
------------------------------------------------------------
------------------------------------------------------------
------------------------------------------------------------
------------------------------------------------------------
------------------------------------------------------------
------------------------------------------------------------
------------------------------------------------------------
------------------------------------------------------------
------------------------------------------------------------
------------------------------------------------------------
------------------------------------------------------------
------------------------------------------------------------
------------------------------------------------------------
------------------------------------------------------------
------------------------------------------------------------
------------------------------------------------------------
------------------------------------------------------------
------------------------------------------------------------
------------------------------------------------------------
------------------------------------------------------------
------------------------------------------------------------
------------------------------------------------------------
------------------------------------------------------------
------------------------------------------------------------
------------------------------------------------------------
------------------------------------------------------------
------------------------------------------------------------
------------------------------------------------------------
------------------------------------------------------------
------------------------------------------------------------
------------------------------------------------------------
------------------------------------------------------------
------------------------------------------------------------
------------------------------------------------------------
------------------------------------------------------------
------------------------------------------------------------
------------------------------------------------------------
------------------------------------------------------------
------------------------------------------------------------
------------------------------------------------------------
------------------------------------------------------------
------------------------------------------------------------
------------------------------------------------------------
------------------------------------------------------------
------------------------------------------------------------
------------------------------------------------------------
------------------------------------------------------------
------------------------------------------------------------
------------------------------------------------------------
------------------------------------------------------------
------------------------------------------------------------
------------------------------------------------------------
------------------------------------------------------------
------------------------------------------------------------
------------------------------------------------------------
------------------------------------------------------------
------------------------------------------------------------
------------------------------------------------------------
------------------------------------------------------------
------------------------------------------------------------
------------------------------------------------------------
--------------------------I-RL------------------------------
------------------R-----------------------------------------
------------------------------------------------------------
------------------------------------------------------------
------------------------------------------------------------
------------------------------------------------------------
------------------------------------------------------------
------------------------------------------------------------
----------------------------------------------NLTEGGGAMFHDPI
KPSIF-------------------------------------------------------
------------------------------------------------------------
------------------------------------------------------------
------------------------------------------------------------
------------------------------------------------------------
------------------------------------------------------------
------------------------------------------------QR--L-------
-----------------------------------------------------MKGGEGA
DGFRAYDLLSLDK---EPILKNR-------------------------------------
-------------------T-----D--------------------FALLNFRFEGKSFN
KTQLATIQGDRGLSNPIEPTFGGSDNNTVPPKDCIVCGQQCPAC------GA--DGGMVE
--EVIRELMADCRNCKLA---LS---VWNSMEPQEREGWGKIPLWMRHCIDKGFDIRYLE
DVCPGS--M-----------------T---------------------------------
-LS---------------------------------------------S--AP----SE-
--------------------------------------A-----------------QRRF
V-----Q----------M-------AD---------------------------------
------------------------------------------------------------
------------------------------------------------------------
------------------------------------------------------------
------------------------------------------------------------
------------------------------------------------------------
------------------------------------------------------------
------------------------------------------------------------
------------------------------------------------------------
------------------------------------------------------------
------------------------------------------------------------
------------------------------------------------------------
------------------------------------------------------------
------------------------------------------------------------
------------------------------------------------------------
------------------------------------------------------------
------------------------------------------------------------
------------------------------------------------------------
------------------------------------------------------------
------------------------------------------------------------
------------------------------------------------------------
------------------------------------------------------------
------------------------------------------------------------
------------------------------------------------------------
------------------------------------------------------------
------------------------------------------------------------
------------------------------------------------------------
------------------------------------------------------------
------------------------------------------------------------
------------------------------------------------------------
------------------------------------------------------------
------------------------------------------------------------
------------------------------------------------------------
------------------------------------------------------------
------------------------------------------------------------
------------------------------------------------------------
------------------------------------------------------------
------------------------------------------------------------
------------------------------------------------------------
------------------------------------------------------------
------------------------------------------------------------
------------------------------------------------------------
------------------------------------------------------------
------------------------------------------------------------
---L-TE---AVKQ----------------------------------------------
------------------------------------------------------------
------------------------------------------------------------
------------------------------------------------------------
------------------------------------------------------------
------------------------------------------------------------
------------------------------------------------------------
------------------------------------------------------------
------------------------------------------------------------
------------------------------------------------------------
------------------------------------------------------------
------------------------------------------------------------
------------------------------------------------------------
------------------------------------------------------------
------------------------------------------------------------
------------------------------------------------------------
------------------------------------------------------------
------------------------------------------------------------
------------------------------------------------------------
------------------------------------------------------------
------------------------------------------------------------
------------------------------------------------------------
------------------------------------------------------------
------------------------------------------------------------
------------------------------------------------------------
------------------------------------------------------------
------------------------------------------------------------
------------------------------------------------------------
------------------------------GD-----------S-LR-------------
------------------------------------------------------------
----------S--------------------------------------------DRLHF
CYSWEALKCLSPSDHSL-------------------------------------------
------------------------------------------------------------
-----------------------------------------------------E------
------------------------------------------------------------
------------------------------------------------------------
------------------------------------------------------------
------------------------------------------------------------
------------------------------------------------------------
------------------------------------------------------------
------------------------------------------------------------
------------------------------------------------------------
------------------------------------------------------------
------------------------------------------------------------
------------------------------------------------------------
-------------------------------------G----------------------
------------------------------------------------------------
------------------------------------------------------------
------------------------------------------------------------
----------------------------------------GY------------------
------------A-------------LHL-----STI-G---------------------
-------------------------------------L----------------------
-----------------F-------------------------------------GPLPQ
SL----------W---RLKYAQTIDLSRNNLDGPLFKEYPNPP------------K---P
----RFL---------------------------SSCNKLARD-------------ER--
------------------------------------------------------------
------------------------------------------------------------
------------------------------------------------------------
---LRVL-R---------L----------------R----G--------N----R-----
-LQ-------------------------------------------------------GS
L---Q-------------------------------------------------------
------------------------------------------------------------
----GLRGVTGNGLRELDVSRNL---------FS---------------GPI-PEDLL-T
------FPNISEGLDFES--NR--------------------------------------
------------FNH---------------------------PI----------------
----------------PDPS---------------------------------MM-LLEK
C----V------P--------------------------N--------------------
--------------------------------PHLA-------------------R----
------------------------------------------------------------
---------------------------------------------------LS-----FG
E---------------------A-------FS----------------------------
---------------------TE--------DQR-----VA-----AESGNLPVNLVNHH
IASIRVLRLGSAGLGGDGLERLNFTRAAS------LQDLDLRGNPFTPGLPNRLMTKMLE
FCKVSGNM----------------------------------------------------
------------------------------------------------------------
------------------------------------------------------------
----------------------------PVSL------------------D--ARQW-GC
APGTRPPIFREK------------------------ASKK----GG-AS-----------
------------------------------------------------------------
------DD--LCSVL---------------------------------------------
------------------------------------------------------------
-----------------------------------------------L--KKSWR---C-
S----------------------V---------------ND-------------------
-------EDC------------------------------TYEEELP------------S
-C------------------------------------------------AMCAPC---D
LGET--------------------------------------------------------
------------------------------------------------------------
----------------------------TEG--SGGV-----------------------
--------C--SAC-------P--------------------------------------
----------A-------------------------------------------------
------------------------------------------------------------
------------------------------------------------------------
------------------------------------------------------------
------------------------------------------------------------
--------------------------------------------------------G---
--K--MS-N----------------------------------------VN---------
--------------FTQLL-----------------------------------------
--------------------MESTE-----C-----------------------------
--------------------------------------------R-----------VT--
--PK-----GGAFVVKGVELTEV----------PC-------------------------
------------------------------------------------------------
----------------RV--CG-----HG----F--------------FSP---------
------------------------------------------------------------
------------------------------------------------------------
------------------------------------------------------------
------------------------------------------------------------
------------------------------------------------------------
------------------------------------------------------------
------------------------------------------------------------
------------------------------------------------------------
------------------------------------------------------------
------------------------------------------------------------
------------------------------------------------------------
------------------------------------------------------------
------------------------------------------------------------
------------------------------------------------------------
------------------------------------------------------------
------------------------------------------------------------
----------------------------------S--------------D----------
--GS-C-----------------------------------T------CTPCFPGTFSD-
-DSGSSSCRTCP------------------------------------------PG----
-------T-F--------------------------------------------------
------------------------------------------------------------
------------------------------------------------------------
------------------------------------------------------------
------------------------------------------------------------
------------------------------------------------------------
------------------------------------------------------------
------------------------------------------------------------
------------------------------------------------------------
------------------------------------------------------------
------------------------------------------------------------
------------------------------------------------------------
------------------------------------------------------------
------------------------------------------------------------
------------------------------------------------------------
------------------------------------------------------------
------------------------------------------------------------
--------------ADGF-----A------------------------------------
------------------------------------------------------------
------------------------------------------------------------
-----------------------------------------------S------------
-----------D----------------------------------S-------------
----------------CKPCLESALCGPTEAERLEAQRNITSMEIASWG-----------
-T---Q--SDVLQERLAGFN----------------------------------------
------------------------------------------------------------
---A----S--------------------------------------------AT-DA-Y
---K---Y-----------------------GAWAGLAELR-------------------
------------------------------------------------------------
----------------------------------------------------------ES
-QYKH---L------------------R---SI---------------------------
------------------------------------------------------------
---------CPSPREGFHAVAVRDNEGVSSSAAERRGPVSLCACVYDWLRYDGLGRDEDF
FEAALKDIEEQKDREEIGERGEIRGCNRFFQSLKKSRSQTHAPIVEGTCPAAQVCEGYSQ
NSLCHLALEESTSPLQ--VG-QEEMGFLCGAEDRNPRDWGDSTDLSLSDLLAGRGLQVQC
QHRDFLHSQSLSTNMQVTQNMMGSGEPSAQATAAISRAESGGGVSGAFFWRCPWGDTVCG
VDNECLLKTTGPYCSRCEEGYT----------RSALS-SGCQSCDKERGWLIAKLI----
--------LI-----------L--I---------FLV------L----------------
----------VTS--------R------------------VVK---------CI--LTGR
GRIKTAE----------------------------------------------------R
SM-QA-----------------------AVFKIL--------TT------------WFE-
L-----------------------------------------------------------
------------------------------------------------------------
------------------------------------------------------------
-------------------------------FI---------VSMKL-------------
-------MLDSVAH-------YRSLLE-KNGPFLHGF-----VSSI-SLS----------
---------------------------------G--------------------------
-----------------------------------------------GVPIHQV------
--FDSPVTFTFGLDCIPELKTALGTDRPEQIHLMVALMFPLMALAIAFSV----AVL---
------------------------------------------------------------
------------------------------------------------------------
---------------------AQ-------------------------------------
-----------LCCRRDSERRRAGLNRLLLS-------REGA------------------
----------M-----SAGSLSGKESRGRGATRDGEGGRRTVSTDSSLSADGR-------
-GSERGRSRSPVPPPMKSESEDPIDF------DQ--T-----------------------
----------------------------------------------------S-------
-------------------A-------DLDIETGGRGWNDQRAN--------------T-
-----------------------------------------SHSLPG--GGSVTLSR---
------------------AWTGPIAK-PAQKANDAVPNFR---RSETVGEATVMSQNSDL
L-------------------CNSIQSGRSGKNLSFWRTLFRSKAKRGGDSVTGSNQPSEA
A--------SSVSGTEGRTQKASPWA-------RWRSRVMNRCL----------------
------------------------------------------------------------
---SSWVVVLFLSHPCLAREFS--------------------------------------
----RN----------------VS------------------------------------
-------------------------------CVH---VN---------------------
----------------------------------RGNTFDNG------------------
------------DGKGRPLFLAMDPNLSCHH-----GPHQ--------------------
---------------------------------------------------------KWY
-ILAWI---G--------------------------------------------------
------------------------------------------------------------
------------------------------------------------------------
------------------------------------------------------------
---------------------------------LF-----VWTIGT-LT---GFAI-I--
-----------------LRSIRFRLH-----------------E-DRV--LT----R---
---FGFL-Y---------R--------HYKPRLFAWELWAMSRKILV----LLPL----W
IPMVS--------SL--RTT-LWLVIAVVFLWVHA--LAQPY--------S----TSCFS
IC-NRL----------------------E------------QHA-----------LMA--
-------------------------------FFVTILGAQV-------------------
--------------IGQLGVGVEDLLEQGRNLPGIIVSLNCIA-----------------
-----------------IFV------I--AVLSVHVGFFLRVILVL---C--RP------
------------------------------------------------------------
------------------------------------------------------------
--------------------------------------------I-----LR--------
-----------------------------------QL-----------------------
--------------------------------------------ASASR-L--RKKFHCG
KWMTSGWKRYRKSRRSGWARPLIGFGVEAETNNAESENGDRKHAQEPVKKTRSLHARARL
LWGFRWSTDDVDAPAQCSCLNRRGPRRVSMSSWFGACMEKKLRVVRV--TLYLLLLAVEV
LFESSCSLCGFCLCWSRKGWRLWGWARSLLLLQQNPVVLREGRKVDTQHLSRKEREYAAD
LVCDVVKSQLQMLGGEVDLQITNELFSVPLRKCIMKKLRSHAKAHFYKCTVLSGVDAWDL
AVLRHRLDVLERRQLWAELVRVCRVEARRDQMTQMRLRDLLERREPIETFLQSFGHLLSA
RSRTRRRLFATSTMSSFAPSLPLGFSTASIPSMKDGLFKTASGTSVISSSSTLQVGRGAE
VPVPLRGGRLQQRPSLSSSQLLSADAVGEGEAAQPGAPPHSSTDPHPLKDLYVSSMQDT-
-----S--AHTP-------AQQSPRATAQERADAEHTCDGSALFSGLSLHKSSGELALPP
GKRSSRKPSLMSTTHSVGPFMQSEAFDPRVAPGAL-VPSS-----SLM------------
R----YNSCLSSL-------PSSLFDSASFVG---------------------E------
-------------GSG------EM---------------------------RDLQ-----
---HTE-------------KMLPR--------RQRVLYA---------------------
-ACVRVRALVRFVRAVTQL------AKDARKPPDPDEAAEICRMTVEDLQAELSAHRIAE
QVQVVKALREHPAECVGVSSLGGNRPEKFLPSVAVGSVAEKGDDLEVKEAPVTRYDLLWK
WREFRASTILVRGDLGPRSPDPPPCPKP--RKAITRPSLVITL-----------------
----------CEPLPASGGGTSSPETPAGKVSVKESGGTPSPLNLCAE------------
------------------------------------------------------------
------------------------------------------------------------
-------------------------------------------------------SP---
------V---P-------------ATRGPSGSSDRLLDTPPGGMLQDPSS----------
---------------------------------------------------E--------
------------------------------------------------------------
------------------------------------------------------------
------------------------------------------------------------
------------------------------------------------------------
------------------------------------------------------------
------------------------------------------------------------
------------------------------------------------------------
------------------------------------------------------------
------------------------------------------------------------
------------------------------------------------------------
------------------------------------------------------------
------------------------------------------------------------
------------------------------------------------------------
------------------------------------------------------------
------------------------------------------------------------
------------------------------------------------------------
------------------------------------------------------------
--------------------------------------------------K---------
-------STEKCI-------------------GAKR----------RVDDFE--------
------------------------CLLKS---P-GSGTGPRGRKQAE-SGSGRSRRSQSD
EPAGRDAVAESPPGGDSDFLETVPLAGLSHESSSKPSATLPSSSGRRPSGVPPVPLSNAP
---RHSGQMNTGKRWNHREGAQQSQDEGGAAGGAEDSVPVEGPRRVPSSFSAPSSSS---
---------------------------R---S--------------RP--ESPPSNEEES
QGAVALSARNSISPPTQGS-----------------------------------------
------------------------------------------------------------
------------------------------------------------------------
------------------------------------------------------------
------------------------------------------------------------
------------------------------------------------------------
------------------------------------------------------------
------------------------------------------------------------
------------------------------------------------------------
------------------------------------------------------------
------------------------------------------------------------
-----------------------------------------------------P------
------------------------------------------------------------
-------------------------------------------DA---------------
-------E---N------------------------------------------------
------------------------------------------------------------
------------------------------------------------------------
----------------D------DVYYLRQLTPPA--E---SP-----------------
------------------------------------------------------------
------------------------------------------------------------
------------------------------------------------------------
------------------------------------------------------------
------------------------------------------------------------
------------------------------------------------------------
------------------------------------------------------------
------------------------------------------------------------
-----------------S--------------------------------------AS-Q
-----------------------------------------------EGSQ---------
-------------------------------------EAAASLPAQLRE-----------
------------------------------------------------------------
------------------------------------------------------------
------------------------------------------------------------
--------------------------------------------------------

#CRMPB_TA20783
------------------------------------------------------------
------------------------------------------------------------
------------------------------------------------------------
------------------------------------------------------------
------------------------------------------------------------
------------------------------------------------------------
------------------------------------------------------------
------------------------------------------------------------
------------------------------------------------------------
------------------------------------------------------------
------------------------------------------------------------
------------------------------------------------------------
------------------------------------------------------------
------------------------------------------------------------
------------------------------------------------------------
------------------------------------------------------------
------------------------------------------------------------
------------------------------------MT---A------------------
-------HNY--------------------------------------------------
---------NNN------T-RIFFSY----------------------------------
-VP---TCLEHSN--------LNM------------NVSISMR------EEPDI------
----------------I-------------------------------------------
------------------------------------------------------------
------------------------------Y----SENGKDV------------------
------------------------------------------------------------
------------------------------------------------------------
----------------I-------------------------------------------
------------------------------------------------------------
---------------------------------IFS---------RI--VIRKN------
---HNSKLLSSMDV----ANASRFNIKQLLFL--------------------------CI
K-----------LN--------------------------------------D-------
---------RNIYSK--------N-----------------E----YLVTGP---RQIN-
-------------------------------------------------NTELNKQQN--
-FE---------------------------------------------------------
------------------------------------------------------------
------------------------------------------------------------
-----------------------------------------T------L-------LN--
------------------------Y-----------------------------------
------------------------------------------KW----------------
------------------------------------------------------------
------------------------------------------------------------
------------------------------------------------------------
------------------------------------------------------------
------------------------------------------------------------
---------------------------------------------------------YC-
------K--------------------------------I--------------------
--------------N---------------------------------------------
---------------------------------------------------NI-LV-ITF
ISKLDHQV----------------------------NCED-NEFNQ---Y----------
------------------------------------------------------------
------------------------------------------------------------
-----------------------------------------------------S-Q-NV-
-----------------------------------------------------TYSF---
--------------------------------------YS----F---------------
---------P------G-------------------------------------------
--------N--F---------------------IT-------------------------
------------------------------------------------------------
--------------------------------------------ID--------------
-----------KHLI---IE-------------------------------------NSL
V-----------------------------------CWCGGNNCKSISDH---------S
TTLLFPSFTG-----------I-------E-TI---V---TKLTDE--PIKLIYFGSKLS
----------------------------------L------FD-E-----LR--------
--------IVDY-------NVKC--GKI--------------------------------
------------------------------------------------------------
----------------------------------NSSK------------------MTNN
-LLSNS------------------------------------------------------
------------------------------------------------------------
------------------------------------------------------------
------------------------------------------------------------
--T---------------------------------------------------------
------------------------------------------------------------
------------------------------------------------------------
------------------------------------------------------------
-------------------------------------L----------------------
-L------------------ENISL-----------------------------------
-------------------------------------------NYKPDKNNYGLVKKYSS
NNDNYLWESFQL-L----VTRTNN--------N------NLHYK-----ICFCSFILNEQ
CKSDDDFIDTTGYIVNN----------E--------------T----ELK-MKS------
------ML--I-------------------------------------------------
------------------------------------------------------------
-----------------------------------R------------------------
------------------------------------------------------------
------------------------------------------------------------
------------------------------------------------------------
------------------------------------------------------------
-------------------------------IFIS-YS--DTLNKTCSRNNINSF-----
-LPIVYSFR-V---------------------EG--------------------------
------------------------D------I----------------------------
------------------------------------------------------------
--------------------------------------KI------A--------SKF--
VS----------------------------------------------------------
---------------------------------------EFVT-RY--------------
------------------------------------------------------------
------------------------------------------------------------
------------------------------------------------------------
------------------------------------------------------------
-----------SGHEGFVYESCIVESGSDVFN----------------------------
-----SK-N-------------YTRF----------------------------------
------------------------------------------------------------
--------------------LIHNKSGIYIKQ---------KLNIK--AGI-PQNII---
-----------------I--------------------------------RGTNISK---
--------------NY--------------------------------------------
------------------------------------------------------------
-VYKLGI---------------------------------------------------I-
SV----------------------------------------------------------
------------------------------------------------------------
------------------------------------------------------------
----------------------D-L-NCN-------------------------------
------------------------------------------------------------
------------------------------------------------------------
----------E-S-----------------------------------------------
------------------------------------------------------------
---TSN-----IIQIN----------------------KSAPV-----------------
------------------------------------------------------------
--------------E----------------------------NN---------------
------------------------------------------------------------
---------------------------------------KGI-LFE-------------R
LIIYHE------------------------------------------------------
-----------GT--YKLCI----------------------------------------
------------------------------------------------------------
-------------------------------NISENKENE--------------------
-------QDK------------------------------------DK---------QA-
-----------------ESD------K-ES------------------------------
------------------T-----------------------SSP---------------
--------------------S---------------------------------------
------------------------------------------------------------
------------------------------------------------------------
------------------------------------------------------------
------------------------------------------------------------
---------------------------------------K-------ET-----------
----------------------------------------------NL------------
--------------------E-WLNAGYLRVKKY----YIN-------------------
-------------------------------------------------Y-TSDLI---Y
FGPEG--SESKPNLNQQKN-E--TCS-ING------------Y--KKMVQLCVL-LEE--
---------------------------------Q-VIV----------------------
-------------LS-D---CN--------------N-----R-----------LWIVT-
-FNVRNG------------------------IVN---VSKDKVGLNVNFL---------G
SE------------------TEKNWILCRE------VKSQKSL---VFL-----------
------------------------------------------------------------
------------------------------------------------------------
-------------------G----------------------------------------
------------------------------------------------------------
------------------------------------------------------------
------------------------------------------------------------
------------------------------------------------------------
------------------------------------------------------------
-G---KY----------V-------LVVD-LPIQRTNL----------------------
----------------------------ESK----------------L-V----------
---------------------FPHL------------IVNPLD--IAMI---NINIFLIS
EGYK----------------R--GI-------Y---------------------------
--------------S-----YTVVG--LG--------M--------------TKS-----
-------V----KKRVAVANVYCNSILSQVET----------------------------
------------------------------------------------------------
------------------------------------------------------------
------------------------------------------------------------
------------------------------------------------------------
------------------------------------------------------------
------------------------------------------------------------
------------------------------------------------------------
------------------------------------------------------------
------------------------------------------------------------
------------------------------------------------------------
------------------------------------------------------------
------------------------------------------------------------
------------------------------------------------------------
------------------------------------------------------------
------------------------------------------------------------
------------------------------------------------------------
------------------------------------------------------------
------------------------------------------------------------
------------------------------------------------------------
------------------------------------------------------------
------------------------------------------------------------
------------------------------------------------------------
------------------------------------------------------------
------------------------------------------------------------
------------------------------------------------------------
------------------------------------------------------------
------------------------------------------------------------
------------------------------------------------------------
------------------------------------------------------------
------------------------------------------------------------
------------------------------------------------------------
------------------------------------------------------------
------------------------------------------------------------
------------------------------------------------------------
------------------------------------------------------------
------------------------------------------------------------
------------------------------------------------------------
------------------------------------------------------------
--GV--------------------------------------------------------
------------------------------------------------------------
------------------------------------------------------------
------------------------------------------------------------
------------------------------------------------------------
------------------------------------------------------------
------------------------------------------------------------
------------------------------------------------------------
------------------------------------------------------------
------------------------------------------------------------
------------------------------------------------------------
------------------------------------------------------------
------------------------------------------------------------
------------------------------------------------------------
------------------------------------------------------------
------------------------------------------------------------
------------------------------------------------------------
------------------------------------------------------------
------------------------------------------------------------
------------------------------------------------------------
------------------------------------------------------------
------------------------------------------------------------
------------------------------------------------------------
------------------------------------------------------------
------------------------------------------------------------
------------------------------------------------------------
----------------------SAD-----------------------------------
------------------------------------------------------------
--NSQ----------------------LFCLD-----------P-EK-------------
------------------------------------------------------------
----------N-------------------------------------------------
---------------LIN------------------------------------------
------------------------------------------------------------
----------------------------------------------TYK-----------
------------------------------------------------------------
------------------------------------------------------------
------------------------------------------------------------
------------------------------------------------------------
------------------------------------------------------------
------------------------------------------------------------
------------------------------------------------------------
------------------------------------------------------------
------------------------------------------------------------
------------------------------------------------------------
------------------------------------------------------------
------------------------------------------------------------
------------------------------------------------------------
------------------------------------------------------------
------------------------------------------------------------
------------------------------------------------------------
------------------------------------------------------------
------------------------------------------------------------
---------------------------------------------L------RIS-----
------------EPNPS--------------------------------------L----
-------V-----------FIRSYDGI-------SE------N-------------N---
---------------------S-VPVGYLD--------K---------------------
--------------PS-S-------------------------------------M----
-------DF----YKTSFMS---ETH------------------------ILLV-VSENT
TGRIIVFKT---------V---------------NE----E--------L----S-----
-GY-------------------------------------------------------KV
I---Y--S---------R---G--------------------------------------
------------------------------------------------------L----I
SR-ITV--------------------------DS---------------AIG-M---IYI
----------------SS--WR--------------------------------------
------------S--N--FGALEQFV----------QN---KP-----------------
--------------------------------ISTYVNLNFYYNVLDKYQSGDEI-NLVP
I----K------R-------------------------GD--------------------
---------------------------------YFEFFYEKQLPKSQ--------K----
------------------------------------------------------------
---------------------PHFNKVNL-----QLVGLSKDSKTGVITGKLN-----VT
G---------------------R-------------------------------------
------------------------------------------------------------
-------------------------------------Y-SI-------------------
------TIYG--------------------------------------------------
-----------------------------------------GNLLKHVSTTITIFA----
SCAPG-NQF----------NKKMKK-----CEECPIGTY-----------R--N--D---
ET--EDI----CIPCSMRKTNSTTKQSGSRYFWECLCSSGY---------Y--F------
---------KGD------K----CVLCEPGTFKSEIGDAP--CPGT-CG-----------
------------------------------------------------------------
------NN--VTSKVVGAKSLEELKC--YCE----------------------------P
KFY---N-IKNTGSPEEI-------IPLDLLNSVGMGSKFGM----KYKEIEDSSPI---
-CAPCDIGSYCQG--------G--------D-SL---------PTLCG--LG------K-
S----------------------T--------------IDRF--------SS--------
SEDDCECDKG-----------------------------YGYNF---------------N
-G--------------------------------------------------CQPC---S
QFGYKDTVGNIP-----CTNCHTHS-NRN----DAKPLKLHS-DLF-RFN----------
---------------------------------LEAALSKEDDLGIYQSFSNHLDK---F
QNDTSNT--------V-L---------VTNE--LASKTVKACKFCISGY-----------
-----Y--F--NIN-------A--------------------------------------
----------KD-CYK--------------------------CPYNSYCPGF--------
-------------------------------------DI---------------------
------------------------------------------------------------
------QP----------------------------------------------------
------------------------------------------------------------
-----------------------------RRCGLNSILNQ--DKALSAIDCNCPMRY---
--G--NI-Y----------------------------------------I----------
------------------------------------------------------------
------------------------------------------------------------
---------------------------------------------------------Y--
--RN---PINLS----------V----------DC-------------------------
------------------------------------------------------------
----------------RQ--CK-----VG----F------FQHLESTDISCLP-------
------------------------------------------------------------
------------------------------CPDNTTT------------LSVGSKSILSC
IPEKGYYI------------------------------KGLLTV----------------
---------------------------------DHSLLV-----ETDNQS---------E
-A---------------------------------------------------------E
S-----FESKY-------------------------------------------------
------------------------------------------------------------
------------------------------------------------------------
--------------------------------------IKERTVSN-----------KLR
VKCIMTKK--N-SVNSRHSTIVLRE-----------TESSCSKECLRNIYCTGYSFGGTA
YYLNK--------TSTPYTTNQVRLY------DG-T-RF---------------------
-------------I-----DVEF-K-------------ECKLYFF---------------
------------------------DLHI----------KS-----N-D---EEYE-----
-----------------T--------------LKV-CE---VVY----NFPFEA--VLCP
LDS-FCT--G-------SR--IP------------------T----L-CH-----EN--S
-VTLEI---GSKSVD----SC--LCIAGYE-PS---------------------------
----------------------------------K--------------L----------
--DK-N-----------------------------------Q------CNPCSIGWYKE-
-EVGNFSCLRCPDKFKTYKI--GSKHASD------------------CACT---QG----
-------Y-Y--------------------------------------------------
------------------------------------------------------------
------------------------------------------------------------
------------------------------------------------------------
------------------------------------------------------------
------------------------------------------------------------
------------------------------------------------------------
------------------------------------------------------------
------------------------------------------------------------
-----A-------------------------VVENP------------------------
-----------------------------------------------------------Q
DLPVSGKYTV----T-GN-SI--YKSDKE--------VMIDL--DLKIDDY---------
----NRLDFVSYHSYKLSLTDS-----------LVLIPSGING-----------------
-SGFENL--------------------------HKI----K----------CEKCLTDHY
CPGGWFGYVDSD-----------------DKSENKLDEYKYKIH--NIPY----------
------------------------------------------------------------
--------------------------------------K-------------CPFGSGIP
PQSTNPSSLTHCLCLPGY------------------------------------------
-------------------------MPEEENFQEQEI----NFKGL-DQY-FTSVMADI-
-------------------------------------VKRTYSN-----R----CIPCEP
GMFKEGQE----NSP-CSGRCMEYATTYGGSVSKSQCFCQYG-RYMRV------------
-KKQNNKVGDENHSF---------------NSSENPAGDYKN--I-K-------------
----------------CSKCMEGATC-PG-------------------G-----------
-L---N--IEIVK-------ILK---KDYT------------------------------
------FD-----------------SIKLS-D--------------------HVKPKPKQ
GYFP----A-YPAY-----------------------------------NNVEKK-SK--
---I---W-----------------------NP---------------------------
------------------------------------------------------------
----------------------------------------------------------SE
-QNVS---I------------------VERVYT------------D---FV---------
--------------------------------------------------------E-FH
--------PCN-------------------------------------------------
--------------------------------------------LEFRC-----------
------------------GS-QFQ------------------------------------
------------------------------------------------------------
--GYCSRGSDGYLCSRCMRNYD----------IWHFR-TDCSKC-KSI---LREIW----
--SYLSLKI--------------LI---------YSM------V----------------
----------LIL--------I-VILYYDQIVCF--------------------------
------------------------------------------------------------
----------------------------VLIKIF--------M-----------------
------------------------------------------------------------
------------------------------------------------------------
------------------------------------------------------------
------------------------------EFY---------FTMIP-------------
-----YGIISVFTN-------SS------------------------IKRFV--------
------P-V----------FNS-VF-GYPLWSFA-YFRLGCI----------FKSI----
-------------N---------------YVSL-----WYFQRLTSVLIPV---------
--I-------------------------------------D--------------S----
I-------I----LFSICAA---FLMLI---------------------ERT--Y-----
-----------------KI-----------------------TSS---------------
---------TSEMDTF--------------------------------------------
------------------------------------------------------------
------------------------------------------------------------
------------------------------------------------------------
------------------------------------------------------------
--------------------------------------------------------GRD-
------------------------------------------------------------
------------------------------------------------------------
------------------------------------------------------------
------------------------------------------------------------
------------------------------------------------------------
------------------------------------------------------------
------------------------------------------------------------
------------------------------------------------------------
------------------------------------------------------------
------------------------------------------------------------
------------------------------------------------------------
----------------------------YMSEKK---W-RV-------------------
------------------------------------------------------------
------LY---------------------F---RILAICYFI-------QLHFIWIELLQ
LIWC-VNLSYKRQNHISVLLYMPVELCSIK--------------------NF---RFVL-
----FATI-----S-------------GFILVLSF-----CC-----------FCYYI--
------------------SN-HK--------------------L-DRVGEIF--------
--------S---------F--------GYRRGFREWDSFVLLRRFIVSI--ICTI----Q
IGIISPL-ESGRLRI----I-SSLMLSCLIAVFNF--TLYPF--------NLRSDN----
LF-NRM----------------------Q------------MLG----------------
------------------------------------------------------------
-----------------I-------------------------SVNITTACIIQ------
--------------VL---------------------------VCE---I--ILFR----
-----AV-----------------------------------------------------
------------------------------------------------------------
----------S----------VTT-LTLA------VWR------I-----VDFF------
-------------------------T----------------------------------
--------------------------------------------------L--W------
------------------------------------------------------------
------------------------------------------------------------
------------------------------------------------------------
------------------------------------------------------------
------------------------------------------------------------
------------------------------------------------------------
------------------------------------------------------------
------------------------------------------------------------
------------------------------------------------------------
----------------------HTN-----------------------------------
---------------A------EI---------------------------T--------
---LNL-------------K----------------------------------------
-------------------------KKCI-------------------------------
------------------------------------------------------------
-----------------------------------------TV-----------------
-----------------------------------------------E------------
------------------PP-----------FE--------------VLK-GKFEKYRR-
------------------------------------------------------------
-------------------------------------------------------NT---
------A--SL-------------------------------------SI----------
---------------------------------------------------S--------
------------------------------SR---NALS---------------------
------------------------------------------LS----------------
------------IRE------------------S------------------------LN
---RLIL--EKKRTFVPSWWLEFVVNYTM------------CRYDW--------------
------------------------------------------------------------
-------------------------------------------------YKR-------G
AT---NYTSVE-------------------------------------------------
----------------------EMV----I------TP----------------------
WLISKFTIEPWQEDL-------------------------------------------VE
CIRN-----------------YDP-----------------ER-----------------
---HD--------------L----------------------------------------
------------------------------------------------------------
------------------------------------------------------------
------------------------------------------------------------
------------------------------------------------------------
------------------------------------------------------------
------------------------------------------------------------
------------------------------------------------------------
------------L-------------------QEVI----------H-------------
------------------------------------------------------------
------------------------------------------------------------
-----------------------------------------------------KYKEKRT
---------------------------F---V--------------F-------------
------------------------------------------------------------
------------------------------------------------------------
------------------------------------------------------------
------------------------------------DRIKT--------C----------
----G---DFKE---KKF-N----------------------------------------
----------------------------K-M--------LE------MTH-TKRILEE--
-----R------------------L--------------------E--------------
KL----NL--KLE-----------------------------------------------
------------------------------------------------------------
------------------------------------------------------------
------------------------------------------------------------
------------------------------------KLK--------ENAKQGE------
------------------------------------------------------------
-------------------------------------------KA---------------
-------V---E------------------------------------------------
----------------------------------------------------Y-V-----
--------------------------------R-------------------K-I-----
-QRGV--KQILDTKLTN------E------------------------------------
------------------------------------------------------------
------------------------------------------EILRR-IEQ---------
------------YN---KN-----------------------------------------
------------------------------------------------------------
------------------------------------------------------------
------------------------------------------------------------
------------------------------------------------------------
------------------------------------------------------------
------------------------------------------------------------
-----------------------------------------------LTNK---------
-------------------------------------N----------------------
------------------------------------------------------------
------------------------------------------------------------
------------------------------------------------------------
--------------------------------------------------------

#CRMPB_BBOV_IV006250
------------------------------------------------------------
------------------------------------------------------------
------------------------------------------------------------
------------------------------------------------------------
------------------------------------------------------------
------------------------------------------------------------
------------------------------------------------------------
------------------------------------------------------------
------------------------------------------------------------
------------------------------------------------------------
------------------------------------------------------------
------------------------------------------------------------
------------------------------------------------------------
------------------------------------------------------------
------------------------------------------------------------
------------------------------------------------------------
------------------------------------------------------------
------------------------------------MK---SSKLAILWIPGDKKIAKPV
NIGVLWVHNFYKGEYYVYPFGKQKLHTFFMTNVWEDPKFFIHQLEDPTSNQTPDENSVIS
QSVSEVQLQNNH------L-LIDFKFDINLHYGLYVVWTGTKGNSELEGDMVEKAAFLAH
LIPRGVTSFVHATVSDDDTIYLNMPTIRLDTNNDSGSVILARRCKFGKVELPYITPTGAV
TSVTTSPMDRYSLFKWV-------------------------------------------
------------------------------------------------------------
------------------------------H----TENAYDI------------------
------------------------------------------------------------
------------------------------------------------------------
----------------TPGDTLRLCWCGVSLDNHMACTKRDYSIHVGNVYVQPRYTGTVT
CYLGRFCMSFVEFKTETPPKYFLSPTCEQSTALEFEREGTYFKTTLVAENKKLVHIKGLL
GLSDNLLGGYMLCAEIKSTDGVTMAIEDAKQRFIIS---------RR--VLEQN------
---RYY--LSMMDS----ANLI-FNENKLYYQ--------------------------YI
I-----------LSEDCSGPGENDDIIQYVKGSMTAHSHVAGGMYQVCWCLLD-------
---------SSTSCK--------NRQDF-KIV-------VGE----IYFSGM---QKIND
AGCNVRSFCSLRLEYWSYYDKIDKITRLPPN------------------NSMLSIQRSEC
KFE----------------------------------------QH---------------
------------------------------------------------------------
------------------------------------------------------------
-------------------------------------D-S-N------L-------LY--
------------------------F--------------------------------DGL
GQDELMEQKDNIHTYINKITFAGIVQHVVPGQYSLCYLNSDTSY----------------
------------------------------------------------------------
------------------------------------------------------------
------------------------------------------------------------
------------------------------------------------------------
------------------------------------------------------------
---------------------------------------------------------AA-
------K--------------------------------I--------------------
--------------S---------------------------------------------
---------------------------------------------------NINLL-GAF
INSYDIVVYLGKPFTILIRGKYVGEISGFLSTDESCNVEA-ND-ER---Y----------
EVIMTKKPIVIADHTGMDTIIWTNVLILRTALGRRMELHRIQKQDVVYYLCTSTSLG---
------------------------------------------------------------
-----------------------------------------------------N-Q-NT-
-----------------------------------------------------GYMF---
--------------------------------------SL----FSLQMMMRTRTSPPEG
MSDIRRHLSP------S-------------------------------------------
--------T--Y---------------------VT-------------------------
--------------LLMIRY----------------------------------------
--------------------------------------------IN--------------
-----------RPSK---IESCETNTWRQHLDNMVLSIYKKEDDFAVDNFPTMNYTTNAY
I-----------------------------------CACMGRACLTFGDF---------R
TSIMEP--ED-----------I-------QQSL---F---TVMPYDMRPITKTLYGSYLS
----------------------------------Y------KD-R-----IK--------
--------LFSG-------QYNC--GEF--------------------------------
------------------------------------------------------------
----------------------------------ESR----------------------D
-LFSSS------------------------------------------------------
------------------------------------------------------------
------------------------------------------------------------
------------------------------------------------------------
--VTDQSQRTPSRRDK--------------------------------------------
------------------------------------------------------------
------------------------------------------------------------
------------------------------------------------------------
-------------------------------------L----------------------
-P------------------ATIHL-----------------------------------
-------------------------------------------DI--NRDTVGAVE--IS
KKGGYIWKSRNLPI----VNSPGT--------N------NLLYQ-----ICFCPFMFKKS
CSSTKDYTEWIGSVISS----------P--------------V----RKS-GGN------
------MLR-I-------------------------------------------------
------------------------------------------------------------
-----------------------------------T------------------------
------------------------------------------------------------
------------------------------------------------------------
------------------------------------------------------------
------------------------------------------------------------
-------------------------------TYPS-NV--DYRLPQCS-HKVASQ-----
-SDVSYHDM-G---------------------RS--------------------------
------------------------N------I----------------------------
------------------------------------------------------------
--------------------------------------EL------T--------A-F--
LY----------------------------------------------------------
---------------------------------------DFLTTHH--------------
------------------------------------------------------------
------------------------------------------------------------
------------------------------------------------------------
------------------------------------------------------------
-----------TNRHGFFIEVC-EATPSERFD----------------------------
-----EPLT-------------YQRV----------------------------------
------------------------------------------------------------
--------------------FGGLHSGYFPMQ---------MSFVT--SGV-MQDVV---
-----------------I--------------------------------YGNNLPP---
--------------GY--------------------------------------------
------------------------------------------------------------
-VTSFVV---------------------------------------------------LR
SI----------------------------------------------------------
------------------------------------------------------------
------------------------------------------------------------
----------------------G-T-CEN-------------------------------
------------------------------------------------------------
------------------------------------------------------------
----------V-T-----------------------------------------------
------------------------------------------------------------
---KED-----RVSFA----------------------KGMTA-----------------
------------------------------------------------------------
--------------I----------------------------HS---------------
------------------------------------------------------------
---------------------------------------DYV-IFR-------------G
ITIAEP------------------------------------------------------
-----------GL--YKFCI----------------------------------------
------------------------------------------------------------
-------------------------------RIRPKQLKQ--------------------
-------QNALRWFSVAQDIEMQTKRLQANLAATMSKQNTPVPSPLDA---------SA-
-----------------KTN------S-ST------------------------------
------------------TPASKTDGSDAH------------SSP---------------
--------------------SDGSANEHGHLHNEAKFANHRHQ-----------------
------------------------------------------------------------
------------------------------------------------------------
------------------------------------------------------------
------------------------------------------------------------
---------------------------------------K-------TK-----------
----------------------------------------------SI------------
--------------------EHWETGGLIEVVDY----NVF-------------------
-------------------------------------------------C-LPDILILPF
MTPSGLPFDTRP---QQAS-G--SCS-SLW------------Y--HNYSVLCVV-AKY--
---------------------------------R-IAI----------------------
-------------VT-D---CR--------------N-----N-----------LWLLH-
-LQFYNS------------------------KSY---VPPQR--LNALNQ---------V
AE------------------PEPLWKTCKSF-----LDSQ--I---IFL-----------
------------------------------------------------------------
------------------------------------------------------------
-------------------G----------------------------------------
------------------------------------------------------------
------------------------------------------------------------
------------------------------------------------------------
------------------------------------------------------------
------------------------------------------------------------
-S---KY----------I-------TSIS-LP-SKGNG----------------------
----------------------------GSI----------------LYT----------
---------------------FKHG------------LSSPLD--FTII---N-GIFLIS
DEYT----------------R--SL-------T---------------------------
--------------A-----FSSGN--LS--------N--------------MEE-----
-------W----KSRTLLKSCYHKGLYSVERL----------------------------
------------------------------------------------------------
------------------------------------------------------------
------------------------------------------------------------
------------------------------------------------------------
------------------------------------------------------------
------------------------------------------------------------
------------------------------------------------------------
------------------------------------------------------------
------------------------------------------------------------
------------------------------------------------------------
------------------------------------------------------------
------------------------------------------------------------
------------------------------------------------------------
------------------------------------------------------------
------------------------------------------------------------
------------------------------------------------------------
------------------------------------------------------------
------------------------------------------------------------
------------------------------------------------------------
------------------------------------------------------------
------------------------------------------------------------
------------------------------------------------------------
------------------------------------------------------------
------------------------------------------------------------
------------------------------------------------------------
------------------------------------------------------------
------------------------------------------------------------
------------------------------------------------------------
------------------------------------------------------------
------------------------------------------------------------
------------------------------------------------------------
------------------------------------------------------------
------------------------------------------------------------
------------------------------------------------------------
------------------------------------------------------------
------------------------------------------------------------
------------------------------------------------------------
------------------------------------------------------------
--SV--------------------------------------------------------
------------------------------------------------------------
------------------------------------------------------------
------------------------------------------------------------
------------------------------------------------------------
------------------------------------------------------------
------------------------------------------------------------
------------------------------------------------------------
------------------------------------------------------------
------------------------------------------------------------
------------------------------------------------------------
------------------------------------------------------------
------------------------------------------------------------
------------------------------------------------------------
------------------------------------------------------------
------------------------------------------------------------
------------------------------------------------------------
------------------------------------------------------------
------------------------------------------------------------
------------------------------------------------------------
------------------------------------------------------------
------------------------------------------------------------
------------------------------------------------------------
------------------------------------------------------------
------------------------------------------------------------
------------------------------------------------------------
------------------------------------------------------------
------------------------------------------------------------
--NSE----------------------LYAID-----------A-VK-------------
------------------------------------------------------------
----------NNLTRY--------------------------------------------
---------------IVN------------------------------------------
------------------------------------------------------------
----------------------------------------------TDN-----------
------------------------------------------------------------
------------------------------------------------------------
------------------------------------------------------------
------------------------------------------------------------
------------------------------------------------------------
------------------------------------------------------------
------------------------------------------------------------
------------------------------------------------------------
------------------------------------------------------------
------------------------------------------------------------
------------------------------------------------------------
------------------------------------------------------------
------------------------------------------------------------
------------------------------------------------------------
------------------------------------------------------------
------------------------------------------------------------
------------------------------------------------------------
------------------------------------------------------------
---------------------------------------------L------DLV-----
------------E---D--------------------------------------L----
-------V---------------YDGF-------SN------V-------------E---
---------------------G-LYAAPLT--------N---------------------
--------------LC-C-------------------------------------V----
-------DG----NFSGFES---EDM------------------------GIVL-VGESI
TGRILVL-T---------V---------------NHQTM-E--------L----T-----
----------------------------------------------------------KV
I---N--T---------E---V--------------------------------------
------------------------------------------------------V----L
NG-VQF--------------------------VN---------------KEE-L---L-L
----------------ST--WR--------------------------------------
------------I--Q--QGHKTNCI----------YL---RT-----------------
--------------------------------IASYVHLWFYYSLFTRYTIGSNI-ELVP
V----L------K-------------------------GD--------------------
---------------------------------KFDYFVE-----SE--------K----
------------------------------------------------------------
---------------------DDRSSITL-----GQMGLQLHTYTGVITGSLR-----LS
G---------------------C-------------------------------------
------------------------------------------------------------
-------------------------------------H-TV-------------------
------EIIG--------------------------------------------------
-----------------------------------------ANLLKLKSYKMSICG----
ICPPS-HQF----------NLDTQT-----CEQCPIGFY-----------R--N--D---
EK--DDV----CLSCETLRKNSTTVMLGARVSGDCLCDKNY---------Y--L------
---------KDD------E----CVPCEAGTFKNEVGNSP--CTGT-CA-----------
------------------------------------------------------------
------ANREYMKKVVNGKTVSV--C--MCM----------------------------P
KYF---D--------QEIAIRDWMQLLPEMWNIIGLTFDYDTHQPTNMEELLGRADA---
-CLPCPVGYYCPG--------E--------E-AL---------PKKCP--FG------Y-
T----------------------T--------------KDTA--------ND--------
SESSCVCDRG-----------------------------YGSFP---------------N
VG--------------------------------------------------CQVC---S
GFGYKDVVGNAE-----CKLCQDDP-FLP----ATVPLLPIM-GRI-HVV----------
---------------------------------TEATWEKE--LAQYRDFQGELYP---A
LTELLQK--------ITL---------FSDT--DHSRTSDRCKYCIGGT-----------
-----Y--F--DVN-------T--------------------------------------
----------RS-CLE--------------------------CPTDRFCPGG--------
-------------------------------------DY---------------------
------------------------------------------------------------
------QP----------------------------------------------------
------------------------------------------------------------
-----------------------------LSCGFNGFTRT--HRSVTGMDCFCERGY---
--G--NT-L----------------------------------------E----------
------------------------------------------------------------
------------------------------------------------------------
---------------------------------------------------------G--
--RH---PTTGA----------I----------AC-------------------------
------------------------------------------------------------
----------------YH--CP-----AG----Y------FQHLQYVDYGCLP-------
------------------------------------------------------------
------------------------------CPKRSST------------YNYGATSLFFC
SPDSGTY----------------------------------LSVT---------------
-------------------------------RKNRKTQT-----VTDLLN---------E
YG---------------------------------------------------------E
N-----FEDML-------------------------------------------------
------------------------------------------------------------
------------------------------------------------------------
--------------------------------------MHSR---D-----------HAT
VACYHTVR--S-SIKGLHSEKVLRD-----------SFSTCKSTCLYNIYCYGFLYEPTI
RFVEY--------DSNPHNAYETTVF------NG-L-RF---------------------
-------------L-----KRSY-G-------------TCTLYFF---------------
------------------------SLEFDRGGRFNGRDTS-----A-D---DIVS-----
-----------------V--------------CRI-YD---NTY----DYEFVT--KPCP
IGY-YCQ--G-------NS--GY------------------T----R-CP-----DN--S
-TTMAE---GAYDSR----QC--LCLAGYE-AS---------------------------
----------------------------------T--------------S----------
--QN-S-----------------------------------L------CVPCSIGSYKQ-
-EIGNVSCKRCPDRFRTFKT--GSKYITD------------------CACS---SG----
-------Y-Y--------------------------------------------------
------------------------------------------------------------
------------------------------------------------------------
------------------------------------------------------------
------------------------------------------------------------
------------------------------------------------------------
------------------------------------------------------------
------------------------------------------------------------
------------------------------------------------------------
-----A---------------------------EFA------------------------
-----------------------------------------------------------K
SSSNTGPETIYKRLK-NH-TV--LLSSEE--------DMLNTYKELVLEKQ---------
----EISEFVYDHS-----NPY-----------IVKIPNEI-G-----------------
-SPSSNVDSFIFLSKALLTIPQNSPAAIIPADYHMI----S----------CERCKISHY
CPGGW---AASS-----------------DR----------MIH--NIPY----------
------------------------------------------------------------
--------------------------------------R-------------CPEGANVP
TEATNATSVTQCLCLPGY-----R-------L---N------------------------
--------------T---------DAPEGVSVAMQNLMMKRNSKLLPDDYDWFPKLSDIE
NATSTATGSGNGNNDPLKLDPTTMQSTSEHGSVDGRWVSRRSRA-----Q----CVKCEA
GMYKEGQE----NSS-CSGRCMQNATTYGGAVSQKQCFCNYG-RYMTL------------
-----------DDTL---------------GSMQ----------L-R-------------
----------------CAPCLKGAVC-PG-------------------G-----------
-F---F--DSVIE-------ELK---GDRT------------------------------
------FT-----------------KIRLH-D--------------------HRRPMARF
GYFG----A-F-KH-----------------------------------QGID-------
---L---W-----------------------SP---------------------------
------------------------------------------------------------
----------------------------------------------------------VT
-QYPS---S------------------LNQIST------------D---LL---------
--------------------------------------------------------D-FH
--------ACP-------------------------------------------------
--------------------------------------------LEYLC-----------
------------------TS-DNA------------------------------------
------------------------------------------------------------
--MPCDVGSTGYTCMNCIDGYE----------RSYFR-SNCLPC-SGI---PNAIY----
--IYLKTKVF-----------LWII---------CSA------I----------------
----------LYL--------LHKKLYYQ----F--------------------------
------------------------------------------------------------
----------------------------VIIKIW--------L-----------------
------------------------------------------------------------
------------------------------------------------------------
------------------------------------------------------------
------------------------------EFW---------LSMVP-------------
-----YGLFPLNSS-------SS------------------------LQRFS--------
------T-K----------YNM-IF-GYQQRFFS-YVRVSCM----------AKRF----
-------------F---------------NYNLSTFQSWYAQRLLIVVQPA---------
--F-------------------------------------D--------------G----
L-------T----LY--------FMLLI---------------------LRILFY-----
-----------------PIGKVRRRL-SRR--------YSTWSSS---------------
---------GSSVSSYDDSASW--------------------------------------
------------------------------------------------------------
------------------------------------------------------------
-------------------------N------AT--T-----------------------
----------------------------------------------------K-------
-------------------T----------------------NTNETNE-IV---SGEI-
------------------------------------------------------------
------------------------------------------------------------
------------------------------------------------------------
------------------------------------------------------------
------------------------------------------------------------
------------------------------------------------------------
------------------------------------------------------------
------------------------------------------------------------
------------------------------------------------------------
------------------------------------------------------------
------------------------------------------------------------
----------------------------VVTNKKPPRK-RS-------------------
------------------------------------------------------------
------LW---------------------LGAPRCILVMYYL-------SFQFICQELLQ
TLWC-VPVQYKSEPPISVLLYHPSTVCDFK--------------------D----RMFL-
----FSII-----T-------------SCFLLGSLFLT--SM-----------FLVFL--
------------------SV-RK--------------------R-GYM-HLF--------
--------S---------S--------GRQRHTLSWDAVLFFRRLCVAV--VVIF----Q
PYTLSTG-SSEKLRM----I-GSLLITTVLLILHL--SVLPY--------QVRDDN----
LF-NRL----------------------E------------LFS----------------
------------------------------------------------------------
-----------------M-------------------------LLNSSTGFLILGSFSYD
-FNYTGLFPLGASILY---------------------------SCL---L--LWYM----
-----LV-----------------------------------------------------
------------------------------------------------------------
----------E-------CGFIAD-LRPA------LRRRFGI--I-----PNFW------
-------------------------S-----F-CRHL-----------------------
------------------------------------------------L-L--W------
------------------------------------------------------------
------------------------------------------------------------
------------------------------------------------------------
------------------------------------------------------------
------------------------------------------------------------
------------------------------------------------------------
------------------------------------------------------------
------------------------------------------------------------
------------------------------------------------------------
----------------------HCH-----------------------------------
---------------S------HI---------------------------T--------
---FNY-------------K----------------------------------------
-------------------------SAEV-------------------------------
------------------------------------------------------------
-----------------------------------------VI-----------------
-----------------------------------------------E------------
------------------RP-----------FT--------------GHT-SSINRAVN-
------------------------------------------------------------
-------------------------------------------------------NK---
------RHYHV-------------------------------------ST----------
---------------------------------------------------T--------
------------------------------AR---RGMC---------------------
------------------------------------------LC----------------
------------IEQ------------------S------------------------VN
---RYVM--EQRKFCVPIYWEEFLVRYSF------------AYKHL--------------
------------------------------------------------------------
-------------------------------------------------NQRLRCGNVVG
ANVRVNDTTSS-------------------------------------------------
----------------------EIFDGGPI------NP----------------------
WQMSIATLNVPISSL-------------------------------------------IS
NYRE-----------------FES-----------------RK-----------------
---LG--------------L----------------------------------------
------------------------------------------------------------
------------------------------------------------------------
------------------------------------------------------------
------------------------------------------------------------
------------------------------------------------------------
------------------------------------------------------------
------------------------------------------------------------
------------L-------------------YELK----------C-------------
------------------------------------------------------------
------------------------------------------------------------
-----------------------------------------------------TYSE---
---------------------------L---G--------------V-------------
------------------------------------------------------------
------------------------------------------------------------
------------------------------------------------------------
------------------------------------EATEA--------L----------
----A---D-RD---TNV-R----------------------------------------
----------------------------E-M--------IA------KVH-EL----E--
-----R------------------L--------------------R--------------
KLKSHLHI--KMT-----------------------------------------------
------------------------------------------------------------
------------------------------------------------------------
------------------------------------------------------------
------------------------------------VHL--------RNAKEGQ------
------------------------------------------------------------
-------------------------------------------RV---------------
-------T---H------------------------------------------------
----------------------------------------------------E-V-----
--------------------------------Q-------------------D-I-----
-DAGI--VSLVDTPLTN------D------------------------------------
------------------------------------------------------------
------------------------------------------EIIEK-IRA---------
------------LN---LR-----------------------------------------
------------------------------------------------------------
------------------------------------------------------------
------------------------------------------------------------
------------------------------------------------------------
------------------------------------------------------------
------------------------------------------------------------
-----------------------------------------------EESS---------
-------------------------------------NS---------------------
------------------------------------------------------------
------------------------------------------------------------
---------------------------------------H---IM---------------
--------------------------------------------------------

#CRMP4_PbANKA_1300800
------------------------------------------------------------
------------------------------------------------------------
------------------------------------------------------------
------------------------------------------------------------
------------------------------------------------------------
------------------------------------------------------------
------------------------------------------------------------
------------------------------------------------------------
------------------------------------------------------------
------------------------------------------------------------
------------------------------------------------------------
------------------------------------------------------------
------------------------------------------------------------
------------------------------------------------------------
------------------------------------------------------------
------------------------------------------------------------
------------------------------------------------------------
------------------------------------MKFKP-------------------
------------------------------------------------------------
---------NIKNLNAFFF-ILYF------------------------------------
-----------------------------------------------------V------
----------------R-------------------------------------------
------------------------------------------------------------
------------------------------LLQNINAK---ISISDFNYYNDVNDISVSL
LETEYISILKIIGDGTTNTNFENSYDYLISDDEQDKTCNVIHNKLGNVIIKKNIDSDIIL
VQKTNVKTYIKDKNNLCSTITPIKESIYTIQEIKKEDDHISVGDIEQCNDENIRIFTNYF
DILKDIIVSDSEKCNQI-------------------------------------------
------------------------------------------------------------
---------------------------------IGP---------TF--VKKTKVLNCRG
IIGH------IKDI----HKLYNGT----YYI--------------------------CM
K-----------DN--------------------------------------YISLILSK
IIIDKPIPTSTFVCN--------YRNSNCLIP-------INA----NIFSIV---PITN-
-------------------------------DETVILKSKCDDTSSPHTKTNHKVDGEYY
VFNFENNKEYYLEVC-IKNMSKYIIVGYVFFLEAFNPITCF--EN---------------
------------------------------------------------------------
------------------------------------------------------------
-------------------------------------S-QCP------I-------KI--
------------------------Y-----------------------------------
------------------------------------------TP----------------
------------------------------------------------------------
------------------------------------------------------------
------------------------------------------------------------
------------------------------------------------------------
------------------------------------------------------------
---------------------------------------------------------KD-
------K--------------------------------I--------------------
----------NYIAN---------------------------------------------
---------------------------------------------------NI-KL-VNL
IWS---------------------------------NTEC-NQ-NK---S----------
------------------------------------------------------------
------------------------------------------------------------
-----------------------------------------------------T-D-KK-
-----------------------------------------------------ISTN---
--------------------------------------IQ----K---------------
---------N------D-------------------------------------------
--------DTLY---------------------IT--SADPIQNENTLCSNNNEYYLPLF
TIHLIKNPEYEIHYTIIKGVVFNTMKYLFEYNNYTGPYIKYECSYNLNVKDEYNNSVDNS
DNEFIHSLGKLNFNTNENNAITMRLCLKQYNYY-DIGFVKIEKLTN--------------
-----------IKNI---SF-------------------------------------NPF
L-----------------------------------FE------GSILLYKDNVNTKISR
FAIKEH--ENCHSDKGHFLMSTAYTEYVETLNIHKYV---SI-------SAKVNYKIDSQ
PKLDKSRYYLCMCSDEKLCKNNNNLINYYTYTNIY------IDNE-----TKDL-SKTVY
ICKLFYKCTFTI-------QFSS--SQIS---------------------DKWVSKV---
------------------------------------------------------------
------------------------G---------NSCN------------------TNKI
-VHIGI------------------------------------------------------
------------------------------------------------------------
------------------------------------------------------------
------------------------------------------------------------
--D---------------------------------------------------------
------------------------------------------------------------
------------------------------------------------------------
------------------------------------------------------------
-------------------------------------HKYNNVLTDHKSNIIALDFNIYY
NI------------------NEWN------------------------------------
-------------------------------------------KNLFNTN----------
-------------I----VVCGNY--------N------NQSFN-----I----------
------------YIENDYFLIYHNIP-N--------------I----EFD-IIN------
------IK--HDNLCNNK--------------------KDLYIYSYF-NGQE--------
------------------------------------------------------------
-----------------------------------N------------------------
------------------------------------------------------------
------------------------------------------------------------
------------------------------------------------------------
------------------------------------------------------------
-------------------------------LFKEIKI--DEKTNH---NQINLK-----
-IDYNDLKK-NQLYFIRECHYCPNVLTYRHNEDH--------------------------
------------------------Y------IFRNTIKPSERNEDQII------------
-YENNL-ISPNMDNSINIYNCESSTNENYTVTSVIMFDGPVQEINFYCPINTDCTHTEQF
YLLWYKYSLYIEATDTKRIIVVLHEIPEKRLIQPNSFNTI------KISKMILSLSSI--
KTNGMKPGPYKLIYSKNVNGVIIKSHVGTFHHIG-PMVHTNIVSDAANNILLEGYFKHIE
NDKIKIIAY-STCNFHKVLTNISKHNE-----NVNEIKKKILSNTHECKYNNDHTLICED
VQLKNEKIHLCWCYEI---SEKHCENLLNFQLTIIEYSSLQSILNPITQISKSSNFNFMN
YKTDGYFFLIEKNCLDIKNLDLKSNLSDPNHIQEIYKKLKYPNKYNMCVCILKENILCDK
TTDFSRLIVTLKQFSYQLTKKNVNYDFNERNDKIHDFDFDLDPDFKEKLNQGVAPATIIL
PGPVKYNNYLCFSGILCRAITHFKRVV--------------------PIDGTYAPKKN--
-------KEENAN---------------EKKV----------------------------
-----NDEN-------------NKRIVKYAKEI---------------------------
------------------------------------------GE----------------
--------------------I------YFTLNDTKECKNEHQKIYK--S-D-PGDVLIVQ
EIQYLMYQLVDVTYDLKINIIPPKIDKIYEICASLSLKDINYYNIGSVAFYGIFNENYNS
SDIVEIADDGKFAPNYYEIVSGIPFSLEIKQFYTSYDIFIRIVYQQFGDGPSCHINNNTR
EKIFSRNIVQEFLLQHEKKKIADNVTSYKWENLILSLDVDNINYMISHKNIDMSQYVLVC
SCYELTEGNCRSHDMYTSEIMKYRIHTAILKSPKINSTLKFLEPVTITLQTPKELAGSIK
IFPIEMEKDLSKLCLELNRRKFFIIYDKSNTNEYEQNYGIIIDFLAQGVIICWCPKYMCD
DNDYLTKVAFFKTNAPLFLKVDTDRTGHFSFNFLNNLISINDRIIFVDANSSCTGNSHDN
LFENTIQIDN--------------------------------------------------
QAYSLSFEQKLNIYGTPQKIVKE-I-NGNFMWVSKIYKIKKP-EIGVKICYCFYFYNENC
NDVNGYIYIGLVYNN------TLMEKNIKNSDIIYNSPNINYFSKDSIKFVAINSFSKYT
-NVCNSRIHNNFVIIPFVKNEAFQYHD---YKSRILNVFKKYYKNEINFVICY-------
----------S-SYYYGNKTTFLLKA---TQVDD-NPSYTDTIN-YNYELSQMGLLLDYK
KTNINKQSDTDSDDPEKIDSSLKKIKQGKNVFNDYFYRSISIKSQSAS--KINIYN--NY
KEYNDD-----NIPLD----------------------KKLKKLLSKFYDIQSIDVNELV
YYKNNQSIFANFNLEKIIII-NAKKAIFCCQEEEYFEVEIVEDNKYMIKKVPKIQQLLNK
FKNYNAELEKNIKDQ----------------------------NLILEQFAN-----FHY
------KSNRPYYLMIKDSTDIGFYKNHMVINLPKYNFSIQIKGENIPD---HNFILYII
EFNNSCY-TIDKKLFYVEKSEISN--KNS----------KSI-TFK-------------D
IHISKI------------------------------------------------------
-----------NN--YKLCI----------------------------------------
------------------------------------------------------------
-------------------------------L-----DKT--------------------
-------ENI------------------------------------YT---------DVG
ILNITNYYIVNDS-YFDDDD------I-QS------------------------------
------------------T-----------------------S-----------------
------------------------------------------------------------
------------------------------------------------------------
------------------------------------------------------------
------------------------------------------------------------
------------------------------------------------------------
-----------------------------------------------NRNNY--------
-------------------AILNACVNIQYNN--VYIIKKNRSFYFEI------------
--------------------D-AKNLTFL-KKDN----NFN-K-----------------
-------------------------------------------------Y-FPEL-----
----------------QQH-QLISCK-SKG----------------NYT---II-LTKTH
VFLYTLNHNNNTIELSFSTIHNIMFAVDIDFDDD-YIY----------------------
-------------IS-D---LHLK---KIIRLQIMVNG---IP-----------ISIMN-
-KRSKRS------------------------IIG---VDQSN--IKMLQK---------K
II------------------NKGK------L-----LKSY--V---MHA-----------
------------------------------------------------------------
------------------------------------------------------------
-------------------K-----T----------------------------------
------------------------------------------------------------
------------------------------------------------------------
------------------------------------------------------------
--S---------------------------------------------N--EN----NL-
--------------------------------------QTNHLMNSSNIYDVHHYN--KS
DV---LFPKL-------L-------INKK-LH-KFEQL----------------------
----------------------------KLKDYKKSETSN-------FNKQTTRTNLNYN
PQNT--QNTKQNNEIIIFLQQYNNHVISNNVKNNF--LKDE-N--IQINSREN-FFFNKD
KKNP----------------KESSISKIIGTLY---------------------------
-----------NYLK-----KTIGN--ISSSVYLYKILDHKNILKEKSI---IST-----
-------FLNLFKKRK-------NKIDSYDND----------------------------
------------------------------------------------------------
------------------------------------------------------------
------------------------------------------------------------
------------------------------------------------------------
------------------------------------------------------------
------------------------------------------------------------
------------------------------------------------------------
------------------------------------------------------------
------------------------------------------------------------
------------------------------------------------------------
------------------------------------------------------------
------------------------------------------------------------
------------------------------------------------------------
------------------------------------------------------------
------------------------------------------------------------
------------------------------------------------------------
------------------------------------------------------------
------------------------------------------------------------
------------------------------------------------------------
------------------------------------------------------------
------------------------------------------------------------
------------------------------------------------------------
------------------------------------------------------------
------------------------------------------------------------
------------------------------------------------------------
------------------------------------------------------------
------------------------------------------------------------
------------------------------------------------------------
------------------------------------------------------------
------------------------------------------------------------
------------------------------------------------------------
------------------------------------------------------------
------------------------------------------------------------
------------------------------------------------------------
------------------------------------------------------------
------------------------------------------------------------
------------------------------------------------------------
------------------------------------------------------------
--TI--------------------------------------------------------
------------------------------------------------------------
------------------------------------------------------------
------------------------------------------------------------
------------------------------------------------------------
------------------------------------------------------------
------------------------------------------------------------
------------------------------------------------------------
------------------------------------------------------------
------------------------------------------------------------
------------------------------------------------------------
------------------------------------------------------------
------------------------------------------------------------
------------------------------------------------------------
------------------------------------------------------------
------------------------------------------------------------
------------------------------------------------------------
------------------------------------------------------------
------------------------------------------------------------
------------------------------------------------------------
------------------------------------------------------------
------------------------------------------------------------
------------------------------------------------------------
------------------------------------------------------------
------------------------------------------------------------
------------------------------------------------------------
----------------------SLKIPDSIIVHEEKTVPNSSSIMNTTSK-----LT---
---RKKRSVLQK-LDQSNYDKIIQKNIANFVNLPNTEKYLPNNMDYLD-IANLKSPLYIS
IHDNI----------------------LYLLD-----------M-SK-------------
------------------------------------------------------------
----------N-------------------------------------------------
---------------HFF------------------------------------------
------------------------------------------------------------
----------------------------------------------SYN-----------
------------------------------------------------------------
------------------------------------------------------------
------------------------------------------------------------
------------------------------------------------------------
------------------------------------------------------------
------------------------------------------------------------
------------------------------------------------------------
------------------------------------------------------------
------------------------------------------------------------
------------------------------------------------------------
------------------------------------------------------------
------------------------------------------------------------
------------------------------------------------------------
------------------------------------------------------------
------------------------------------------------------------
------------------------------------------------------------
------------------------------------------------------------
------------------------------------------------------------
---------------------------------------------LKSK---EII-----
------------E---L--------------------------------------E----
-------K---------------Y-NF-------ST------H-------------K---
---------------------F-T----LN--------N---------------------
--------------PF-N-------------------------------------FSIY-
-------EG----NKITHTE---HTN------------------------KLAF-VSQIN
SNEVKII-D---------L---------------NQ----N-KYKIVKAI----K-----
-LR-------------------------------------------------------KG
Y---K--K---------H---H--------------------------------------
------------------------------------------------------I----I
NK-VIP--------------------------IN---------------ETL-L---I-I
----------------TS--RD--------------------------------------
------------L--N--DNEITPYH----------YHYHFNL-----------------
--------------------------------FSHYFRISFSYTFSKRYTANDDL-HIIP
E----I----DNK-------------------------SD--------------------
---------------------------------NIIYFCF-----LN--------S----
------------------------------------------------------------
---------------------NNKCTNVD-----ELTKLNISHDTGIITGKLN-----YF
G---------------------T-------------------------------------
------------------------------------------------------------
-------------------------------------F-KL-------------------
------TIFA--------------------------------------------------
-----------------------------------------KTYFQ---YKINIYDNLYS
YCGIG-QNF----------NINNNG-----CEGCPIGTF-----------W--N--N---
YV--L-L----CEECDRHKKNTSTLKIGSKLITDCLCSAGY---------E--Y------
---------SEK----THS----CEQCKPGYYKNRVGNFI--CIKG-CK-----------
------------------------------------------------------------
------IN--ESSIIYGATNYDEMSC--KCI----------------------------E
GYY---M--------NN--------------------------------------QK---
-CILCLKDHYCPG--------N--------G-II-----------TQC--NK------N-
E----------------------T--------------SQIG--------SK--------
LKENCVCKEN-----------------------------FIYNK---EN----------N
-N--------------------------------------------------CTYC---V
---SIAKVKSEPIYCKLC-----EEKYLN----INIFVVPHQ-NNYGLVNTIHNYYEDFT
LSRENVRYAYFGKKLEREENREIQIDSKIPRNYANYIN--------FIEFNDHDNN---K
-NDASNGENNTKDTIK-----------FAIE--VSMHNRTNCIFCESGY-----------
-----F--IDSKKN-------K--------------------------------------
----------CLPCN------------------------------NKYCRGF--------
-------------------------------------SK---------------------
------------------------------------------------------------
------EA----------------------------------------------------
------------------------------------------------------------
-----------------------------KNCPNNSIVNK--KLASSIFDCVCKRGY---
--G--TL-N----------------------------------------E----------
------------------------------------------------------------
------------------------------------------------------------
---------------------------------------------------------R--
--RN---GIKKS----------L----------TC-------------------------
------------------------------------------------------------
----------------KL--CP-----KN----F------FKHNTTDE-YCLP-------
------------------------------------------------------------
------------------------------CPYKTYT------------LSEGSNSIRSC
LPREGHFI------------------------------LMLRNINVEYLRYKFDSN-MEN
TIYNYFQNNSKSFDDDVYDLFLNNNFEQVFQNLNNNTKT-----NNSINK---------K
-N---------------------------------------------------------G
N-----KEENL-------Y------------PKEDKN-----------------------
-------------------------QNAIN---------------------------N--
-------NPNNQNNNNNK------------------------------------------
----------YNLKD-LK-----KLGFLEPNLIYYLYSIMLR---NIEDNYNWKNDNNLN
VICHINVH--S--KNNPNFTVTYTP-----------NLSSCISSCKSNIYCTGVEF----
--------------SRYRVEY-EQIFL---KNNQ-K-II---------------------
-------------V-----G--Y-F-------------KCKKFYY----KDIYYYSSSNL
EQFLNENVQNGVP--------IKNSLDY----------KNFILRYK-N---KTIF-----
-----------------T--------------CSIDRD---KKYLLYKKYQIIG----CF
DGK-FCP--G-------NNNPYL------------------I----S-CP-----SN--S
-KTLVK---LASNVN----KC--LCMEGYA-YL---------------------------
----------------------------------G--------------L----------
--LS-Q-----------------------------------R------CSICERGTYKH-
-TIGNTKCENCPLTFSTIKI--GSKNISD------------------CSCT---LG----
-------N-Y--------------------------------------------------
------------------------------------------------------------
------------------------------------------------------------
------------------------------------------------------------
------------------------------------------------------------
------------------------------------------------------------
------------------------------------------------------------
------------------------------------------------------------
------------------------------------------------------------
-----I---------------------------EFDTLRNFIKTEKINYKNI-DQ-----
Y----------------------------------FI-----------------VPQK--
-------TDD----N--------------------------IYYMTKAIKI---------
----SLHNLNKKDD-----KEY-----------INQILKLHIA-----------------
----------------------------------------V----------CRPCS----
--------LDNHYCEGGIESNVTFNNKLINN----------NIH--TLPK----------
------------------------------------------------------------
--------------------------------------K-------------CPNELVIP
QGIKQRSSIKNCLCVHGK-----V-------L---R------------------------
--------------E---------L-----------------------------------
----------------------------------------KDNI-----LE---CFPCPP
NTFKESEY----DNS-CSGACPHFSTSFIGSSFENQCFCKNN-YYLVT------------
-----------E------------------KAHN----------I-KNSNI---------
-------------KKSCELCPTGAIC-NR-------------------G-----------
-F---N--IDLYI-------KLL---KDRA------------------------------
------YN-----------------SISIL-D--------------------HENPYPVY
GYYA----V-Y-KR-----------------------------------NNKN------T
---L---W-----------------------TP--------MDDKNSSSDDESAKNNTKK
NTYTNFKY----TYPYYNLILYIQKHVQNMNYFFFENDNKFYLDKAFIESIKNKNEMKKN
N-NKHVDATKSNSDIYDQYNTTSFIQNANKYDTSKYK----NDQSH---NTRKEKNIYTK
-QNKNSNIT------------------HDPTKV------------D---FYN---L----
-LSKQDQYLSFLESN-KNVIKDDNNDTNNLIKEIFNNNLKEAKKITERNHQFERTPD-IH
--------PCN-------------------------------------------------
--------------------------------------------LPDRC-----------
------------------LG-TIT------------------------------------
------------------------------------------------------------
--NLCYEGSTGYQCNSCSKNYD----------MKYFK-SKCTKC-RNI---YHEIL----
--SIILLKII-----------YYVI---------IIY------I----------------
----------VSL---NYNSCL-NNLYVS----G--------------------------
------------------------------------------------------------
----------------------------VLFRIW--------L-----------------
------------------------------------------------------------
------------------------------------------------------------
------------------------------------------------------------
------------------------------NCS---------FSFIS-------------
-----LGFFSPNNL-------SF------------------------ITRYW--------
------Y-V----------YKE-IF-LYHLNFCSPYIRVGCF----------MSYY----
-------------NTDI-----------TYKNI-----WYIQKYLNIFTFF---------
--F-------------------------------------D--------------VFFIT
L-------I----LF--------IIMKITNFW-HRKKIQNFEIMLST-VPEV--YDK---
----------FKIEQNDK-KKIKNKK-TPK--------IHILNSN-HEDQEDGSQNNLTL
IH-DLEKNESQSDEYATHGDAQ--------------------------------------
------------------------------------------------------------
------------------------------------------------------------
-------------------------N------FQ--N-----------------------
----------------------------------------------------N-------
-------------------R----------------------NDCNSQD-EQ---GEEPH
-----------TLKNN-----------------TNVSVE---------------------
------------------------------------------------------------
------------------------------------------------------------
------------------------------------------------------------
------------------------------------------------------------
------------------------------------------------------------
------------------------------------------------------------
------------------------------------------------------------
------------------------------------------------------------
------------------------------------------------------------
------------------------------------------------------------
---------------------------------K---K-INFLTKNKKSMLNNSQIE---
------NKLTEENENI-------HDEN-------YELKYIKKEHTMYSQFLNEAVEYIY-
DKKMFGPWRFIHKKNDCFRKRFLGFISDSI---PCYILMIII-------STPYILLETVQ
LFYC-KSIKFKSEKSELYLAYLNTQKCTTS--------------------S----ASFV-
----MGLIVAF--V-------------VLLFYIAT-----LI-----------LLLYL--
-----------------YSK-RK--------------------T-IKLFNKF--------
--------LKN-----LLS--------GYRQGKEIFEVIFLLKNIILVV--MIAFTIYYQ
YY---------YIVL----I-TLTLTLFSILELIS--D--PF--------DRRSFN----
IL-NIS------------------LRVGS------------VLN----------------
------------------------------------------------------------
-----------------I-------------------------FFSIMIW----GSFYLN
-YERHILFPFFIVILYHFYM------V--HN-----------IVKE---V--ILSKYFIT
IQTYINVQTMGYDDHTIKNKNYKFYYKVMNKIKFVLKKKHKESILQYAKNDSSIE-----
----KTHGQP----KEYIHFEAIDNIIKKYNDNLKKTVIRNIDQNEEIIDNEQKNIK---
--GKAQSS-----------------LKKK------KLS------V-----NV--------
------------------------------------------------------------
------------------------------------------------------------
------------------------------------------------------------
------------------------------------------------------------
------------------------------------------------------------
------------------------------------------------------------
------------------------------------------------------------
------------------------------------------------------------
------------------------------------------------------------
------------------------------------------------------------
------------------------------------------------------------
----------------------WNV-----------------------------------
---------------A------YI---------------------------W--------
---YDE-------------Q----------------------------------------
-------------------------NEDL-------------------------------
------------------------------------------------------------
-----------------------------------------FF-----------------
-----------------------------------------------QMPFEDKLSSSFN
KEPNE-------------------------------------------------------
------------------------------------------------------------
------------------------------------------------------------
------------------------------------------------------------
------------------------------------------------------------
------------------------------------------------------------
-------KTYNI--------FAR-IPDRIKDKETKYNIKYFVLA----------------
------------IIQ------------------V------------------------ID
---KFVV--ISKSCSIYENWFDFAMRFAF------------VYISWIKRINKKD-II--I
PNTMDQLHAITDEYIYIPLFYKYE-----YFTRPKKAFYESPKEETNYAPNNYEEGKYRT
-ETLEKMNSFQNTEIKISRSYGSYSKMNSLKNRKKGKETNDYFNEQ---NSR-------E
DSSNGNDTNSSNFVRKNTKKSKSEHFGNNSQSVKSSKDDDNNSNEENSVIKYLNE-----
-----------KESRKRNKKKKNSN----D------DS----NTANIAKKASLNT---FN
YSLDVFSSEMFNEANYHIL-I--------------------------SL--F-ELYIAMN
TLKT-----------------MNY-----------------HT-----------------
---FN--------------K----------------------------------------
------------------------------------------------------------
------------------------------------------------------------
------------------------------------------------------------
------------------------------------------------------------
------------------------------------------------------------
------------------------------------------------------------
------------------------------------------------------------
------------L-------------------YKLY------------------------
------------------------------------------------------------
------------------------------------------------------------
------------------------------------------------------NKK---
---------------------------Y---I--------------IF--E---------
-----------------KNLT--FY-I---------------------------------
------------------------------------------------------------
-------------------------NNL--------------------------------
----------------------------------R-NEIKH--------E----------
----ANEID-NE---IKQ-E----------------------------------------
----------------------------N-L--------IEKIKIQNYYY-YK----E--
-----E------------------L--------------------L--------------
KR----KN--IEK-----------------------------------------------
------------------------------------------------------------
------------------------------------------------------------
------------------------------------------------------------
------------------------------------ELI--------------L------
------------------------------------------------------------
-------------------------------------------KI--KNLEDCVE-----
-------A---N------------------------------------------------
----------------------------------------------------K-R-----
--------------------------------S-------------------RAI-----
-RNFL--RNPRNNNEPA------E------------------------------------
------------------------------------------------------------
------------------------------------------------------------
-------------S---LA-----------------------------------------
------------------------------------------------------------
------------------------------------------------------------
------------------------------------------------------------
------------------------------------------------------------
------------------------------------------------------------
------------------------------------------------------------
-----------------------------------------------DDIN---------
--------------FIFSFLHNEGTYKLDHSK---KKE----------------------
------------------------------------------------------------
------------------------------------------------------------
------------------------------------------------------------
--------------------------------------------------------

#CRMP4_PF3D7_0718300
------------------------------------------------------------
------------------------------------------------------------
------------------------------------------------------------
------------------------------------------------------------
------------------------------------------------------------
------------------------------------------------------------
------------------------------------------------------------
------------------------------------------------------------
------------------------------------------------------------
------------------------------------------------------------
------------------------------------------------------------
------------------------------------------------------------
------------------------------------------------------------
------------------------------------------------------------
------------------------------------------------------------
------------------------------------------------------------
------------------------------------------------------------
------------------------------------MK----------------------
------------------------------------------------------------
---------NIT------F-LVSF------------------------------------
-----------------------------------------------------L------
----------------I-------------------------------------------
------------------------------------------------------------
------------------------------FLRSINAN---ISITNFTYTNQKGDIKVEF
FQTDYIAIFKLPFGGSHEQIFEISDDYIITNDKETNNCNIPNNNFGFVYSKSNSQNKFLI
VQREYTTIYIKDKNNNCSLISKVEPSLYSFQTIEYKKEKIKLGTTTKCDEKMVEKLKIYI
DLLNDMNLSEDKVCNQI-------------------------------------------
------------------------------------------------------------
---------------------------------IAS---------SF--IQNIEIIDCTV
YIGS------IFLR----NNLNREE----YYI--------------------------CI
KKEDNNNKM---KN--------------------------------------NISLLINT
IDLNNTLIMNTFYCN--------MERDICSII-------INS----IYFNNI---PNIT-
-------------------------------DDTLVLKAQCNIDSNPLINIDHVLREGYY
TFHFRNPKIYFLQICIIDNLKKYRMLGKIYFLKAYEPIICF--IG---------------
------------------------------------------------------------
------------------------------------------------------------
-------------------------------------T-PCV------I-------KS--
------------------------F-----------------------------------
------------------------------------------TV----------------
------------------------------------------------------------
------------------------------------------------------------
------------------------------------------------------------
------------------------------------------------------------
------------------------------------------------------------
---------------------------------------------------------KE-
------N--------------------------------V--------------------
----------QYVQN---------------------------------------------
---------------------------------------------------NI-DN-ETF
IFT---------------------------------NKKCDNE-NV---N----------
------------------------------------------------------------
------------------------------------------------------------
-----------------------------------------------------E-NMNM-
-----------------------------------------------------IETD---
--------------------------------------YDMKELE---------------
---------N------H-------------------------------------------
--------QHFY---------------------LF--SKNPLTDEKYLCTSNNKKFLLLF
NIVLIKLPEYNIHYSIINNVVINYSTLFFEYNNYLGPYVKYECSDKSIVPDEYNNFNNNK
DNNFLLKNEELNF-TIKFKAIIMRLCLKQNNYYYDIGKIYIENFIN--------------
-----------YKKI--SSL-------------------------------------KDF
I-----------------------------------FN------ADVSLHADDINTKLLK
FAIKED--HNCHSDQGFFVQSKDNFR-ADKKPFYKNI---FI-------NHTTVYESINQ
IILDKDIYYICMCSLHEKCYDNNNLIDYNVYTNIS------IQNE-----IQPLQNKKKF
ICKIFADCSFTI-------NFENEYNNTS---------------------DIWVAKK---
------------------------------------------------------------
------------------------G---------QSCN------------------SKDI
QVGIHV------------------------------------------------------
------------------------------------------------------------
------------------------------------------------------------
------------------------------------------------------------
--S---------------------------------------------------------
------------------------------------------------------------
------------------------------------------------------------
------------------------------------------------------------
-------------------------------------HQNVKEINKEKINVTKVNFKIYY
LI------------------SHIHY-----------------------------------
-------------------------------------------SYLFNKD----------
-------------I----FICGNY--------R------NQHFI-----V----------
------------HIKSDFFLLYYALPFE--------------E----EIN-IKN------
------VT--QTNVATNTYEAQEKNINIQSFENVKQKFKRLFIYSYRDDAKS--------
------------------------------------------------------------
-----------------------------------N------------------------
------------------------------------------------------------
------------------------------------------------------------
------------------------------------------------------------
------------------------------------------------------------
-------------------------------LYKTMNI--NQDENQIS-NTIKFE-----
-IPNDHPTKYNEIYFINECHYDQGVIIYDHKRES--------------------------
------------------------N------NIAINNDNNNNNNNHIIKSKELYWARKKR
IYNKKLKKKENKNEIINIYNCSNEIMNNHTLTSILIFDGPLKPLDIYCYMELDCIHKENF
SILNFDYSLFVEISDTQRIIIHIKESEGNNKEKLNKAEKIYFNDSKRTTELILSIPKH--
ISKGLEPGPYKIIYTRKFKQFIHELYVGTFHFIGAPSQKYHLIRENEENIIIHGYFKNIE
NERIHILKHQNTC----VLTNKDKNKKLLKSSEIEYILNEIKTNIQNCTYLDDTKLLCKN
DLPVEGKFILCWCYNILNDQNNLCHNLNIYRPKITEVSSLLYSIDPILEISKSSLTNFLN
YNIGDFFFIIDDDCKNIKNIKLKSKLNDEQNILDIYKHLQYPKKYDLCICIVQHNIPCDK
EENFKNFYIKLNEQIYFTMEMGSIDEFNNKDKFIKDFTFS--TDYLDQLKLNIVPVFVFL
PGPVEYKEYVCFAGIPCNATIKIKRSAQTRLITGNKQIIGEKKDVANPYTGSYGNRNKAN
IKKGEEKKEQKRN---------------DKKEGEIGYKKEGEIGYKKEGEIGHKKEDELG
DKKEDNNEDQNQDNKQDKIENMNKDINK-DKEIKTKETNIEEEEEVEEEEVEEEEEEEEE
EEEEEEKEEKEEEEEQEEQFDHNEHEVKGADKNKDKNFNQNKGESQNVNPNTQQNQYDEQ
IISEEEQDNIENSLLGKHQYI------YYTLNDTKECKNEYETVYK--S-N-ASSIYVSQ
EINYLHHEFIDGVYNLKIDIVPTDITKRYEICASFYEDDKYFYNIGNIIFYGIFNES---
--------------NTLDIISGVPFSFEINQFYSKYDLFIRLIYEKHGDSKTCRLYNNNF
ENVFLEGTIERTIVQHDKKVLDNYITNYKWKDVTIILDTDNNNYMTSYQNVDGSYNLYVC
SCYELTEGHCQSGNYFSTQVMKFYVHTVELKEPKMNSLMHFLKPFTLKLETTKILNGSIK
VIPIDIISDLSKLCLELNLKNIYLKY-QAEINEYEQTYNITINFLSQGFIICWCGKDNCK
DHEYLTKVAFFRLNSPNFIDVHTDLNGNFSFHFLNQFVNINDRVRFVGQASSCLDDENVD
LFNNHIVIKNVQNKKGKTSNGGNTKKEQQKNNNKINSNNNEEDENDNENKNERKDEDDNY
ESYSIDWEQIIEIFGKPRNIFKG-I-NQNWTWVSENYKMKTSNEKYIKICYCFHFYYKNC
KDTKNFLYIGLVHNHIWDSKTTIMQNEL---DTNYEISNMIYFNKDSIKFVAINSFNDLN
RNVCDNINYEKNIIMPFFSGYN-KFHNTTINQKNILNILKTYYHNEFIFILCY-------
----------N-TEYYKKKTNYLLTTKDMTELNDFTTYYNEEINTYNIIQSSFSYHSDIK
DISTTNE---NIEKYEHMQLLLQNRGNTPNIFENYFYQKDVYKKNNMSIYNMNLYNMSPY
VVYNNNKKKITNIQVK----------------------NRLKIILTKMYHMTSVDINEVI
YYKGKGELLTDLNLQNIFILPKQKKVILCCYNDDYIEVIINDDNKIGMKKSNKIQELIDI
LKKYHPNFERNKKKQ----------------------------NDILEQFNNINDILFKY
DYIRDVNKNQIYY-------DTGFFRNNIYIQLINQPFDLKIYGSNIQKKKTKDYILYII
EFHNICYNNMNKNGFFLEHKR-YN--EME----------NYI-HFL-------------Q
ISMNKI------------------------------------------------------
-----------NN--YKLCL----------------------------------------
------------------------------------------------------------
-------------------------------Y-----DKE--------------------
-------RDI------------------------------------YS---------NVG
ILNITDYFVIKESSFFDNED------I-GN------------------------------
------------------I-----------KKKNMETDSYNYN-----------------
------------------------------------------------------------
------------------------------------------------------------
------------------------------------------------------------
------------------------------------------------------------
------------------------------------------------------------
-----------------------------------------------NDNNYDGNYDNNY
DNNYDQNNNKYYIKNYNQDVIKNVCLIMDNNTNQIIVIKGKGSFYFNL------------
--------------------Q-IEKGIFIEKKGQ----KLN-E-----------------
-------------------------------------------------L-FPDI-----
----------------KNH-EPISCK-NKK----------------KNT---II-LTKTH
IFFYT---NNNDI--SFSTKHNLPFPYDIDFDDQ-YIY----------------------
-------------VN-D---LYLN---KIARIQILSNKDNKTP-----------IPIINN
KQRSKRS------------------------IINHGHESQQN--IQKTHQTYDHFTPLHK
VE------------------KKEI------L-----QNNN--I---VQL-----------
------------------------------------------------------------
------------------------------------------------------------
-------------------K-----E----------------------------------
------------------------------------------------------------
------------------------------------------------------------
------------------------------------------------------------
--N---------------------------------EFPITNLKNIEYS--KN----NI-
--------------------------------------PNQKISSKDDIYKMSDFQ--AF
IN---KYANL-------I-------TTNS-FR-LYNYF----------------------
----------------------------EKKKY--YGTLNYFIKRVWFNKVGPSREENYS
TESKIEQNDKNNN-------NNNNNNINNNYNYNYNDLHNN-N--HNIILNSN-NYNNNN
QSSR----------------HQNFI-------Y---------------------------
-----------SY-----------H--VS--------LDGKKKQSENLLTHSLNN-----
-------FIQFFQNKK-------NSILKKEKE----------------------------
------------------------------------------------------------
------------------------------------------------------------
------------------------------------------------------------
------------------------------------------------------------
------------------------------------------------------------
------------------------------------------------------------
------------------------------------------------------------
------------------------------------------------------------
------------------------------------------------------------
------------------------------------------------------------
------------------------------------------------------------
------------------------------------------------------------
------------------------------------------------------------
------------------------------------------------------------
------------------------------------------------------------
------------------------------------------------------------
------------------------------------------------------------
------------------------------------------------------------
------------------------------------------------------------
------------------------------------------------------------
------------------------------------------------------------
------------------------------------------------------------
------------------------------------------------------------
------------------------------------------------------------
------------------------------------------------------------
------------------------------------------------------------
------------------------------------------------------------
------------------------------------------------------------
------------------------------------------------------------
------------------------------------------------------------
------------------------------------------------------------
------------------------------------------------------------
------------------------------------------------------------
------------------------------------------------------------
------------------------------------------------------------
------------------------------------------------------------
------------------------------------------------------------
------------------------------------------------------------
--K---------------------------------------------------------
------------------------------------------------------------
------------------------------------------------------------
------------------------------------------------------------
------------------------------------------------------------
------------------------------------------------------------
------------------------------------------------------------
------------------------------------------------------------
------------------------------------------------------------
------------------------------------------------------------
------------------------------------------------------------
------------------------------------------------------------
------------------------------------------------------------
------------------------------------------------------------
------------------------------------------------------------
------------------------------------------------------------
------------------------------------------------------------
------------------------------------------------------------
------------------------------------------------------------
------------------------------------------------------------
------------------------------------------------------------
------------------------------------------------------------
------------------------------------------------------------
------------------------------------------------------------
------------------------------------------------------------
------------------------------------------------------------
----------------------RKNIPSYNIMYK-----NINHITNTLNKRKQQELTSSI
IKKRTKRNVQEKRMSQSAYNELVLASIKKYTNKVEPAHFVNNKLDYLNYITNLKSPLNIS
VQNNI----------------------LYILD-----------S-IK-------------
------------------------------------------------------------
----------N-------------------------------------------------
---------------TFF------------------------------------------
------------------------------------------------------------
----------------------------------------------SYN-----------
------------------------------------------------------------
------------------------------------------------------------
------------------------------------------------------------
------------------------------------------------------------
------------------------------------------------------------
------------------------------------------------------------
------------------------------------------------------------
------------------------------------------------------------
------------------------------------------------------------
------------------------------------------------------------
------------------------------------------------------------
------------------------------------------------------------
------------------------------------------------------------
------------------------------------------------------------
------------------------------------------------------------
------------------------------------------------------------
------------------------------------------------------------
------------------------------------------------------------
---------------------------------------------LINK---EIK-----
------------E---L--------------------------------------E----
-------K---------------Y-DF-------ND------H-------------P---
---------------------L-I----LK--------N---------------------
--------------PL-H-------------------------------------FSIY-
-------NG----IITEYTE---HKN------------------------NLAF-VTQID
SNEIKVI-D---------L---------------NS----SKKYKIIKAI----K-----
-LR-------------------------------------------------------KG
Y---K--H---------N---H--------------------------------------
-----------------------------------------------------------I
NY-VIG--------------------------IK---------------QKL-L---I-I
----------------TS--QS--------------------------------------
------------Q--N--IDHYKNII----------YHYHFNS-----------------
--------------------------------FDQYFSISFNYTFAKNYNANDNL-YITP
D----I----DKY-------------------------SD--------------------
---------------------------------NIIYFCF-----LN--------S----
------------------------------------------------------------
---------------------NNKCTNID-----ELTKLSISHETGIITGKLN-----YF
G---------------------T-------------------------------------
------------------------------------------------------------
-------------------------------------F-SL-------------------
------KIFA--------------------------------------------------
-----------------------------------------KTYFQ---YKINTYSNLYS
YCGIS-QEY----------NKTKST-----CESCPIGTF-----------W--N--S---
EK--L-L----CENCQKYIENTSTLKNGSKLKTDCLCSPGY---------E--Y------
---------SDK----SSK----CEKCKPGYYKKSVGNFI--CIKG-CP-----------
------------------------------------------------------------
------IN--EKSITYGAKSYAEMDC--KCI----------------------------E
GYY---R--------KE--------------------------------------DK---
-CVLCLSNYYCPG--------N--------E-LI-----------KPC--DK------N-
K----------------------I--------------SKEG--------VI--------
HKNDCICKEN-----------------------------YIKDN---KN----------N
-N--------------------------------------------------CVYC---A
---SIAKILGKPIYCSLC-----DPIYFHEDIYKNIFLLPNNIHNYGLINNIYNYDEDLS
LQGNIMKYAYFHKT------------TNIERNFTHYINIK----NIYHTFNNNINN---Y
-DYLTNS--------K-----------FAIE--IDIPEPKKCIFCDSGY-----------
-----Y--I--KKK-------K--------------------------------------
----------CISCT------------------------------TKYCEGF--------
-------------------------------------NH---------------------
------------------------------------------------------------
------NP----------------------------------------------------
------------------------------------------------------------
-----------------------------KACPKNSVVNK--MKASSIFDCSCKRGY---
--G--IL-N----------------------------------------E----------
------------------------------------------------------------
------------------------------------------------------------
---------------------------------------------------------R--
--RN---AYSNT----------I----------TC-------------------------
------------------------------------------------------------
----------------QI--CP-----QN----F------FKHIISDD-SCFP-------
------------------------------------------------------------
------------------------------CPLYTYT------------LNQGATSILQC
LPKKGYFI------------------------------YMFKSINIDYLRYKFDIN-TEN
RIYNYFENNNKIFDEDVYNFFLNKQYSKFFYNTENKTNT-----NNNHNN---------N
-N---------------------------------------------------------N
N---------------------------------NHN-----------------------
-------------------------HNNHN---------------------------N--
-------NHNNHNNNNNNKYTKDNHFDNQVGNINKHTNNLQI----K--IT---------
-------ENIYNIQY-LE-----HLGFIKKTSLFYIYMILLR---NIEERYNFNMDKMLK
ITCHINLH--L--KKNPHFTITYKK-----------NLQECIDSCKTNIYCTGIEF----
--------------SRKRVEY-TQIIL---KNNK-K-II---------------------
-------------L-----G--Y-F-------------KCKQFYF----QNIYDYSSYNL
DSYLNEHIENQIN--------IKSTLTY----------TNFIMRNK-P---DIIY-----
-----------------T--------------CSIDRD---PKYLLYKNYKLVE----CV
IGK-FCP--G-------NNTPYM------------------I----S-CP-----IN--S
-TTIIP---ASEDVN----KC--LCLKGYS-YV---------------------------
----------------------------------G--------------V----------
--TS-Y-----------------------------------R------CSLCDRGSYKN-
-SVGNNKCDNCPLTFSTTHR--GSTNIKD------------------CSCT---SG----
-------N-Y--------------------------------------------------
------------------------------------------------------------
------------------------------------------------------------
------------------------------------------------------------
------------------------------------------------------------
------------------------------------------------------------
------------------------------------------------------------
------------------------------------------------------------
------------------------------------------------------------
-----L---------------------------TFDTLGNFIRTENMQHKNISDQ-----
Y----------------------------------FV-----------------IPIKQE
SQPENEIKDD----N-KNINI--YNANNI--------NNHDIVYKTKMIKI---------
----NLHKENDNHN------DY-----------MNNILKQTIG-----------------
----------------------------------------L----------CKPCT----
--------LENHYCEGGLESDITFNNKLIKG----------KFH--TLPK----------
------------------------------------------------------------
--------------------------------------K-------------CPRGLGIP
NIIKERNSINNCLCIHGK-----V-------Q---R------------------------
--------------T---------T-----------------------------------
----------------------------------------ENKN-----VE---CFPCPP
NTFKENEY----DNS-CSGACPPFSTTFVGSSYENQCFCKNN-YYLVS-TDDENDTNGNS
I----------N------------------NNKN----------IYNNNNIYNNNNNNNN
NNNNNFNNKSDVKKKSCKICPIGAIC-NR-------------------G-----------
-F---N--IYIYL-------KLL---NDRS------------------------------
------YN-----------------NINVI-D--------------------HETPFPKY
GYYA----V-Y-RE-----------------------------------KTNP------T
--------------------------------------------KSWDTLDDSAILN---
-------Y----VYPYHKLLLFIQKNIQKGNYFFLEKGNKFFLNDDFVEKMNEKSKYEEE
NANKFV----TKSEIIHNVNTNNL---KGKHNTLN-N----NNNNN---NINKSSSFLNQ
-NNYNNDII------------------QLSSYE------------NNP-FKN---LSSTS
EVSSNNNVISFIQNNDKTNNSTNDNNIENLV-DIFNKYVQEAKELQIQNRKFERIPD-IH
--------PCT-------------------------------------------------
--------------------------------------------IPNRC-----------
------------------LG-TLI------------------------------------
------------------------------------------------------------
--NLCSDGSTGYQCNNCSKNYD----------MSYFK-SKCKKC-QNL---FYEIL----
--HFILLKLL-----------YYII---------VIF------I----------------
----------CSL---NGNI-L-NKLHVS----G--------------------------
------------------------------------------------------------
----------------------------ILMRIW--------L-----------------
------------------------------------------------------------
------------------------------------------------------------
------------------------------------------------------------
------------------------------NCS---------FTFIA-------------
-----YGFFIPNMN-------SF------------------------ISKYW--------
------Y-L----------YKT-AF-SYHMKIFAYYLRVQCL----------LNSL----
-------------NINL-----------SYNQM-----WYIQKYMNICTPI---------
--F-------------------------------------D--------------SIFIT
I-------L----LF--------AVIHIYKFFFYKKNIDIFEQLLCT-IPEL--NTL---
----------YKKNCIDNIHKVKNKKFANK--------VESFEENENQNKEKKNKKNIKR
-K-NKAKNKHNNDNNDNNDDND--------------------------------------
------------------------------------------------------------
------------------------------------------------------------
-------------------------N------NN--D-----------------------
----------------------------------------------------N-------
-------------------N----------------------NDNNKIN-IN---SKDEH
INHFEKCSSITTILNN-----------------LELNNEEK-------------------
------------------------------------------------------------
------------------------------------------------------------
------------------------------------------------------------
------------------------------------------------------------
------------------------------------------------------------
------------------------------------------------------------
------------------------------------------------------------
------------------------------------------------------------
------------------------------------------------------------
------------------------------------------------------------
----------------------------NKESKK---K-KIFDIKKKTSIENIKENETNH
LWNDTHNNVKNKESNI-NTTNISNNIN-------YELKYIKNK-EWYNIFLNKTIQYIYK
EKKIFGLWHFIFTKNDNWFKNMGTFLNDTL---PCYVLIMIL-------SIPYILLELVQ
LTYC-TPIKYKTQKTYFYLTYLITQKCSLS--------------------S----KLFI-
----TGLIVTI--T-------------MFALYIFL-----WI-----------LLLYL--
-----------------YSK-RK--------------------R-LNLFDLL--------
--------TTN-----LLS--------GFRKGKGIFELIFLLKHILIVL--LICFNIYYG
LY---------YIVF----L-TLILITFAILEILS--N--PY--------DKRSFN----
IL-NKS------------------LNIGN------------VLN----------------
------------------------------------------------------------
-----------------I-------------------------FFPLIIW----GSFYWT
-YENFFIFPIFVIYAYHIYM------F--YH-----------IVKE---F--TLSIHFIK
TENIVNIQTIGYDPENIKNKNYKIYYKVMNKIKYFLNKNQKKNISNINENKDKHL-----
----NKNNNS----KDHVKFEPIENIIKRYNLKLNKGILKDANNNNN--NNNIKNMS---
--DQVEDNKKD----------ILF-IKKN------VLP------V-----NV--------
------------------------------------------------------------
------------------------------------------------------------
------------------------------------------------------------
------------------------------------------------------------
------------------------------------------------------------
------------------------------------------------------------
------------------------------------------------------------
------------------------------------------------------------
------------------------------------------------------------
------------------------------------------------------------
------------------------------------------------------------
----------------------HNV-----------------------------------
---------------A------SI---------------------------W--------
---YDE-------------Q----------------------------------------
-------------------------NEDL-------------------------------
------------------------------------------------------------
-----------------------------------------LF-----------------
-----------------------------------------------QMPYQNKFCLNMN
NEANENND----------QI-----------ND--------------LTK-DKTSEEEN-
------------------------------------------------------------
-------------------------------------------------------NN---
------DHVND-------------------------------------PTKD-QT-----
[truncated: 723,692 more chars]
