# Supplementary material for: A central CRMP complex essential for invasion in Toxoplasma gondii
Source: PLoS Biol. 2023 Jan 5;21(1):e3001937. doi: 10.1371/journal.pbio.3001937 (PMC9815656; doi:10.1371/journal.pbio.3001937)
Supplement: S3 Table — (TXT) [file pbio.3001937.s008.txt]

Sequence data and alignment with PRANK algorythm 
for conserved core CRMP phylogenetic tree of Figure S1A.

>CRMPB_TGGT1_292020 [Toxoplasma gondii GT1] EPR59691.1
CEKCAAGTYKELQENAPCAGRCMRDAETIEGAVAKIQCFCKIGKYAVVAEDAEGIITCQDCIAGGVCPGGLKTRARQAVEQDHSFVKITI
DDHQVPFPSSGFYAVYKPLNETVWSPAMVPMVASFTGDTFKEFTDTGPAPDDHTDEGGANLDSTGGSGEPSSSAPVDPSGENEGQLLTGT
TGAVSALQMRSRANDTSVHQYDRIPDIHPCVDDVRCRGGSHNSCVHGSAGYLCSACEEDYSEIRYKSGCQACLPLWLDSFIFILMRLVVC
GIIWIITALTIIAVQQQACIHPVLIRIVMSHMFFLSVYGLMPATSQSQLAGWASIYRLFFFEFYFALHPYFKMPCFFRSLGIVMPEAHVW
YWQHFFQIFVPFIDAVLLTIIGAICVATYKVMYSAYISRVLVVLEEARQAHGDDMWTEKTIRKIESERCLGMFRYIYGTSTPWENFVRLC
TDLIPAYTAIWFWHFPTFVIECTMLMGCIETRYKSEDPISVLAAFPVQICSFENPYFLSGLILGGVGLLVWGVGSIAGFVAYMSGDHSSD
TIEQRFKHGFLVNGYQYAYRWWEGVIGLRKTCVALIITMYVHANASGAQEIFRNSANLALTVLSTALQLQLEPFDKRSHDMANRMEFYGL
MVNIIIGVIFQGSYYFEVFKYMGAIPLAVAIFYYLYVLWSLFVEWGRMVMMRPHLVSIPSLWRYYNRVTRSLARLYTSRNAKIYYNYITK
DMVLEAATKSRVFHLRRLLLRRKKTSYRKINYENRTYFVAALSDSLSQLVIAWCQFTIPGDWLDFTQRYAFCY
>CRMPA_TGGT1_261080 [Toxoplasma gondii GT1] EPR62726.1
CEPCSAGSYKSSVQDGPCNGLCGTSSTSFPGAQTQSQCFCEEGTYFAADACHTCPIGAFCGGGLLEEAEAKLREDSSFTGITSADHVKPF
AEAGYFLNKLKEELESPNDWQFTECPIQNACLSHGVCSETMTEYLCSECRRGYTNTFSKGEICTSCPSMVWNIVCLMGYYLATLLFNIVM
TYMNVAAGFNRRSIHSIVIKIASNYLTGISVLSVIDFSTIAFPSWITDLTATVTETVSAKHSTRLMSVDCLLRDNFDLSFSESFFYTMVF
YALIPIALPIVATIIMSIIVYRVRAWYHNSTQRKLELLKQTMQYGLYSLAQQLKEKYEEDRVFMIFRYIALPGESIFRRAAKFMEDMIPI
YVTVLFFVYSSTTRNMLSLLDCTYIDFGRAHQAKYFLRAAMSVECTDILSGPYFKFFAVGITGLLVWSIGIPLSCFLVLYVNRKTLNSRE
TRLKYGFLHNGFVKKYWYWEMVVFARKFLVIVVSSVALIPSADKNGSRVWLAVVIAVIFLIIHLVTQPFDKRSYLTLDKLENHSMTIWTI
TLIVLAMMIGSDFSGSVNMALLLFVAVLSCMFILEVGVSLMFAYFDNVRTQQTFFRVPVIGYVFRFFARLSEKRRAREPIVVFDTENEVI
QLVAAKRQTWTLFRALRKNINLAERNYFIKVMSESLGFAVVHMKLDVIPGSFLEFALRLGLAF
>CRMPA_Cardiosporidium_KAF8821572 [Cardiosporidium cionae]
CRKCPRGYYKSTVDDVPSQCYCLPNFYFANQACLQCPVGAKCEGGFTEEATKALMANPALSTVSSSSHTKPYALKEFYLHKLEEQLISPD
DWKIIPCPIKYSCFRNNTCIESMTDYLCSECKLGNTNNFDKESLCKECPSFGANVTLLVLLYIFQILFNIFMTYINVSAGYNRKSIHSIV
IKIATNYLTCMAVLQVVRLTEIDLPSWVADATKNASKLGTLDFNFFSTSIDCLLRSSSGSSHAESFFRSMLFYAMLPLLFPLTITFFVFV
IVAFIKHSRKAQIAKKLFLLQQTKQFGLDSVCEGLIEEYENDRIFMIMRYIPIPGESASKRIAKQFEDMIPVYVTVLFYVYTSTTSKMLS
LLDCANINLGSVHGNRYFLRAAMSIECKISPGSEYMKYFILGISGLLVWGIGIPLLSFLALFLNRRRLNTKEIRLKYGFLHNGYEHGSWY
WESVVFLRKFIVLIISNVDLFPTVSKVSNQIWIATVIAEIFLVLHLLIQPFDERSYSKLDTLENHSMSAWALTCILFGMVLNANLGGVFN
LVLIVVVVSANTLFFGEVIYSLAFAYFDNVRKIRSFYDVPIIGVAFRFMGQLSSMQKEKEALVTYNSTTNDIELLIRRRKVTSKLMKFNQ
EKISSPERIYFKKMVQNLVALAVLTMKLDVIPGAFMEFALRLGLV
>CRMPB_Cardiosporium_KAF8819220 [Cardiosporidium cionae]
MCTPCLSGTYKRSHENTPCTGICMRSASSIEGAIYASQCFCDVGYYMVRDKKEPTLLSCQACIEGAVCPGGLRPPVMYQILSHPTFSDIHF
ADHIPPFPKKGYFGSLRYVKKQLSKLLERLETAYVEVNYRERTSVGLRQRTLQPEMDRMALDLYEDRFISISPCPNPTQCTGGINEACKE
GARGYLCGECQQGYDKGYFESSCIACSQRGVLFGRFFLARLVLYLLTAMLVYASYNSQKTPMITHGALLRIWLNFIFFMTLYGTLPSTTA
SSLDIYIQLYQRLFAAPFLFLGSYFPFHCVLAFTQTADEAYQRAWYSQRILQMSLPLLDCLFYSFFTWIFYLIFLLLHKKRIQQVTKAIA
VAKEEASSYQAIERVVSQMYSQVLWGMMHYLFPEGTSTKYRLRRFFQDLIPAYNIILFLHFPLLFVEFVQMSWCRSDTQNIAASDISMLL
HLPSKLCNAKDSLFLLGVSLSSIGLLILCGLVAAWFFYELIIRTYQTVNRRLKLGFLLNGYRNQYCYYEAIQFTRKALIAVTLAAHVQLS
PRGPSEYFKITCSLFLTSAALIAQLLLQPLDSRSYNLLNTAETFGLIVNLITALIFQGAYIYSFFKYVGLIPIALTITFHFWMLWMLLVE
GGRFVIMRPSLVHLPVPWGWFNRLVRSLARMYIRGTAKVFYNYLTQDIVVEASVQRTWFRFSSFYKPQAVYLSVKKSMREYFCSIIAESM
LHLVLTLNRDSIPGDWLDFTMRYAFAY
>ParameciumXP_001426280 [Paramecium tetraurelia strain d4-2]
CLKCPAGSYSLDNFNHCQQCITSIESCPGGSELVLKQGYWRANKTTDSIEYCQSSVSQCLGGSEEFTCSQGYTGALCDDCDYYAEHWNNS
YTRGFGGNCTLCQNDVFNIFKIILSFSWILIALFISIRGSLRLVRAQLSAHYLRMMGIFFATRSTMVIDQTEILIKLFSSYFQLISIVQV
IDFDFPTPIEVIAQAIGNPLSTLGYSIECFLLNSQLQIEIVYLRQFWNLFVSLLFVFSFVFIYSLIQLCKQSQMENSIKTIFISCLIQVN
FYFQGDIIEGLLQLMFCIKASGQYYILAATSYMCYTEEYYLYLKILIIPTLILVGIVSPLFYIIKLYRNKNKLWTCQLRMPYGYLYVEYK
DNYYYWEFVCFFIKSLFYLLETLLIQDIKLMFLFAILILLVYLELLNKHHPYIEKQYNFIDKISTQLAMVTLILSYSQDKNPYTSLVYIL
SILCSVLNLLYCTYIFSKIIREYLSSLKQQHIERIVNLIIRYPCIKYCIKKPKNYYNRRKACLLWKKVRVYVMEFIEKLKLQK
>CRMPA_NCLIV_026200 [Neospora caninum Liverpool] XP_003882863.1
CEPCSAGSYKSSVQDGPCNGLCGTSSTSFPGAQSQSQCFCEEGTYFAADVCHTCPTGAFCGGGLLEEAEAKLRQDSSFTGITSADHVKPF
AEAGYFLNKLKEELESPNDWQFTPCPIQNACLSHGVCSETMTEYLCSECRRGYTNTFSKGEICTSCPSMVWNIVCLAGYYLATLLFNIVM
TYMNVAAGFNRRSIHSIVIKIASNYLTGISVLSVIDFNTIAFPTWITDLTTTVTETVSAKHSTRVMSVDCLLRDNFDLSFSESFFYTMVF
YALVPIALPILVTIIMFIIVYRVCAWYRKSTQRKLELLKQTMQYGLYSLAQQLKEKYEEDRVFMIFRYIVLPGESIFRRAAKFMEDMIPI
YVTVLFFIYSSTTRNMLSLLDCTYIDFGRAHQAKYFLRAAMSVECTNIWNGPYFKFFAVGIVGLVVWSIGIPLSCFLVLYFNRKRLNSRE
TRLKYGFLHNGFVKKYWYWEMVVFARKFLVIVVSSVALIPSADRNGSRIWLAVVIAVIFLIIHLVTQPFDKRSYLTLDRLENHSMSIWTI
TLIVLAMMIGSDFSGNVNMALLLFLAVLTFMFILEVGVSLMFAYFDNVRSQQTFFRVPVVGYIFRFFARLSEKRRAREPIVVFDTENEVI
QLVAAKRQTWTLFRALRKNINLAERNYFIKVMSESLGFAVVHMKLDVIPGSFLEFALRLGLAF
>CRMPB_NCLIV_012890 [Neospora caninum Liverpool] XP_003881528.1
CVKCASGTYKELQENAPCAGRCMRDAETIEGAVAKVQCFCKIGKYAIVAEDSEAIITCQDCIPGGVCPGGLKTLARQAVEEDHNFVQITI
YDHQVPFPSNGFYAVYKPLNQTVWDPSMVPMVPSFTGDTFEEFTSGVSESASENDSETAGGLDLVDESTEGSDETSGVVSPESAGGQGGE
LSEISGAVSTLQVRTRENTEAVHRYDRIPDIHPCVDDVRCRGGSHNSCVEGSAGYLCSACEDGYSQIRYKSGCYACLALWLDSLLFILMR
LVVCAIIWVITALSNIAVQQQACIHPVLIRIAMSHMFFLSVYGLMPATSQSELSSWASIYRVFFFDFYFSTHPYSKVSCFFRHLGIVLSD
THQWYWQRFFQIFVPFFDAVFLTVLGALCVAAYKVVYSGYIARVRVVLQEAREAHGDDIWTERTIRKIESERCLGMFRYISTTSSPFESF
VRLLTDLVPAYTALWLWHFPSFVVECTMLMGCVETRYKMEDPIKVLAAFPVQVCSLEDPYFLAGLSLGGVGLLVWGVGSIAGFVAYMSRD
HSSDTIDQRFKHGFLVNGYQYEYRWWEGLIGLRKTCVALIMTMYVHTNSSGAQEIFRNSANLALTVLSTALQLQLEPFDKRSHNMANRME
FYGLMVNIVIGIIIQGSYYFDAFKYMGGAPLAVATFYYLYVLWSLFVEWGRMVMMRPYLVSIPSFWRYYNRVTRSLARLYTSGNAKIYYN
YITKDMVLEAATKSRVFHLRRLLLRRKKTS
>CRMP4_PbANKA_1300800 [Plasmodium berghei ANKA] XP_034423161
CFPCPPNTFKESEYDNSCSGACPHFSTSFIGSSFENQCFCKNNYYLVTEKAHNIKNSNIKKSCELCPTGAICNRGFNIDLYIKLLKDRAY
NSISILDHENPYPVYGYYAVYKRNNKNTLWTPMDDKNSSSDDESAKNNTKKNTYTNFKYTYPYYNLILYIQKHVQNMNYFFFENDNKFYL
DKAFIESIKNKNEMKKNNNKHVDATKSNSDIYDQYNTTSFIQNANKYDTSKYKNDQSHNTRKEKNIYTKQNKNSNITHDPTKVDFYNLLS
KQDQYLSFLESNKNVIKDDNNDTNNLIKEIFNNNLKEAKKITERNHQFERTPDIHPCNLPDRCLGTITNLCYEGSTGYQCNSCSKNYDMK
YFKSKCTKCRNIYHEILSIILLKIIYYVIIIYIVSLNYNSCLNNLYVSGVLFRIWLNCSFSFISLGFFSPNNLSFITRYWYVYKEIFLYH
LNFCSPYIRVGCFMSYYNTDITYKNIWYIQKYLNIFTFFFDVFFITLILFIIMKITNFWHRKKIQNFEIMLSTVPEVYDKFKIEQNDKKK
IKNKKTPKIHILNSNHEDQEDGSQNNLTLIHDLEKNESQSDEYATHGDAQNFQNNRNDCNSQDEQGEEPHTLKNNTNVSVEKKINFLTKN
KKSMLNNSQIENKLTEENENIHDENYELKYIKKEHTMYSQFLNEAVEYIYDKKMFGPWRFIHKKNDCFRKRFLGFISDSIPCYILMIIIS
TPYILLETVQLFYCKSIKFKSEKSELYLAYLNTQKCTTSSASFVMGLIVAFVVLLFYIATLILLLYLYSKRKTIKLFNKFLKNLLSGYRQ
GKEIFEVIFLLKNIILVVMIAFTIYYQYYYIVLITLTLTLFSILELISDPFDRRSFNILNISLRVGSVLNIFFSIMIWGSFYLNYERHIL
FPFFIVILYHFYMVHNIVKEVILSKYFITIQTYINVQTMGYDDHTIKNKNYKFYYKVMNKIKFVLKKKHKESILQYAKNDSSIEKTHGQP
KEYIHFEAIDNIIKKYNDNLKKTVIRNIDQNEEIIDNEQKNIKGKAQSSLKKKKLSVNVWNVAYIWYDEQNEDLFFQMPFEDKLSSSFNK
EPNEKTYNIFARIPDRIKDKETKYNIKYFVLAIIQVIDKFVVISKSCSIYENWFDFAMRFAFVY
>CRMP2_PbANKA_0615900 [Plasmodium berghei ANKA] XP_034420659.1
CAPCESGFFKTIIGDFTCESKCKPNSTSFYGSTHETHCFCLENYYFKNGVCINCPDGAHCRGGFEEETLLNMKKNENYLDHSKIKHVMPV
PRENYALYRLKANIHNYDWFIVECPIKDACLYNGKCYESMTNFLCGECKKGYTNNFSKLNLCIKCSGIIANILYILFVNMFALLFIVIMA
YLNVFTGTNRKSVHSIVIKIGINYFSCMKLFYIIGTSEMYFPINLSSHVNYMTKYIKRLLKVKKNYGIYCILTSFNISHANAYFYGMLYY
AFKPILLAMILTILMYIVVEMYKYKVRDKTNIKLRVIDEIKVLGNNKLYDEIMQELISERGLVLFRYISIPGDSRFKRIKIFFEDMIPIH
VTLLFFMHTEITYYMLTLLNCKAIYYNDKFIEQYMSFAPSVKCDLSKDYAKFFILGISGLVVWGIGIPLMSYLVLYKNRRKLHNENVLLK
YGFLNNGFNFQFWYWETIVFLRKNMILLISTVSLLKTTRVLGTTMWLFTCVSSFFLILQIILQPFDSRNYHILNRLETFSMVAWTISLII
LAFLTVSSASSTVNFYVLLSLLFFNCIFMANILIVLCNSYMENLRHIKKNIKIPFLSKFFEKMSKIAEEKCYKEPIVSLNLHDNSIEFTK
KYKKHHLFGKRILTNEEKNYFLNVLSNFIYFGILNLNFTIFHSYFMEFVLRLSIID
>CRMP1_PbANKA_0812400 [Plasmodium berghei ANKA] XP_034421095.1
CKPCPEGTFKNYDGDVKKCISCPPKSTSIKGSIYPNHCFCKNGFFYSKDTCLECLEGATCNGGLYPNAMKKIKLDIENVNTIGPDDHVKP
ESKKGYYLDESIINIIDVSEWRFIKCPISGACLGKNNCHNTMDNYLCIECKKGYTNSFTKSKCVRCPNNIANIILLLLIYIIFCFIIIII
SYLNISSGFYRRSIHSIIIKIAVNYVSSMLIVNILEDTYLNLPPYAYDVYNKMTNILTSENQKKKIISIDCLLRYYFNLTYNDSFFYTSL
FFFLIPIFLMLTLTVILFVILKIYTIIQKEGINNKLNLLGMAKKKNISFLVNSLEANYKKERFIMILRYIKLPDNTMSDSILTFFEDMIP
IYATFLFIIHAKTSLRMLQLFDCSYIRYTKKISKYILNSSSSVQCNFKTNDYLKFFILGISGTVLWVLGIPFLAFFVLYNNRHNLFHENI
RIKYGFLHNGYLPNRWYWEVVVFIRKIIVLFVTTVIVFPSNKEKIYKLLIITFVSIFSLCIHFIFQPFDKRNFFILNKLENFSLYIWVFT
IMIISVLMHVNLNEFINLLVFFFIILLHTIFFIKLLICLFYECISNLRATFHFCKVPFINSCVKMLIQIAEAKKKQEPRVFYDKCSRQLA
VVLPDKALMEGNRINIYAIVQSFFKKFIRSNYLQYSELNKFENQTISTYESEDKEKIKVVNLRSYENIENYGNCYNEMMFRNQKTDLSNF
LLKNTNLSIYGKIKNEHRMFAIEIYKELLDIFLKHVTFTYIPDTLFEFIFKISVNI
>CRMP3_PbANKA_0606700 [Plasmodium berghei ANKA] XP_034420568
CIKCKEKYYKDVVDDSLCAGLCMEYSTSFKGSISKKQCFCNTRKYMIRESSNEIKCINCPEGSLCIGGLKYKPLKILIKNINYTNIEVVD
HTVPFPQKGYSATFEIVHPDFSWTPLNSVNLKINNYDNSDIVLSNKLLFDVFYTKRNYVELEVSKFINGNKTSLLSKNSIFFRKKIILNI
SNNKNNKEIYFSKQENKTPVLITENGEQIKYKKSFLTVDRIPDFHICPIMKKCVGGINNLCYEGSEGYLCSNCSKKYDTKYFRSQCFKCQ
KTKIEIFNFILFKAVFYALIFFLIYLNYFCCIKKNFVFIGIFKIWYAFIISFLPYIFIMDSNSPREENYILYSQFFTSLPIKFITQHLKI
NCFINSYNNEKYIYVWYVQRFIKIAEPIIDCFFLVCIFICFYIIYTWWNYQKISLIQKVIKKQINKEYNKEYYKYVSDFYYHYYQKGIID
TINNKRNKTYLEYMKYDCDYFSSYNSLSFRTPLLKKWKNKKCSKKLDKSKLHSVTSWKSNKNQSSKWINQKVSNKSHKWINKKEKKQKNK
TISLDDINFLESSSFSRNKELTKENSKEFDFLDVINFKKDISHKIKKTSSLPIEENKTKDNYWTSICLLNIYNIKAMGIFRYIHPPNISI
HKKIGSILSDLNAIYIIVFYIHFPFTLMSILELIWCQSTKYKNKLPILILYHMPSQVCSFQNKLFLSGVLFSGFFFFIYLFLFIKYFYGT
FKNFKVFQSYDRDFKCYFLFNGYNYQNRCWDFVNIIKIVLFVTSFMCQFYTNKINNSKYFIFSCIIFIIITEITLILLYSPYDKRSNNVL
QKLSLLSIFSVLITYLTTHFSFFFDFYIISALPFILFIYFHIHTINKIVLEFALYKNILMKPTRQKQKLDSEEFLNENSILFNSYLNTKT
NIQDNDEDIIFSNSKKISRKYKRYKKEIHSKIKENYNLLNFVLRINKIPSCSIFFNEKNEEIFVQDSNDLIKCKYYKNEKYFKKHNNSLK
INPNIITLDILYSDLLYYNTTYSNNEIFTNLNNSPPPKYCYSSSGSKMSKDESLSNRNGFREFSNTEKIVESSESYEEKNVLDNQIQKDT
LKNYNSPLNKTHFIKCLTDAINILFVNQCYNHISVEWLSFVIRFSICF
>CRMP4_PF3D7_0718300 [Plasmodium falciparum 3D7] XP_001348896.2
CFPCPPNTFKENEYDNSCSGACPPFSTTFVGSSYENQCFCKNNYYLVSTDDENDTNGNSINNNKNIYNNNNIYNNNNNNNNNNNNNFNNK
SDVKKKSCKICPIGAICNRGFNIYIYLKLLNDRSYNNINVIDHETPFPKYGYYAVYREKTNPTKSWDTLDDSAILNYVYPYHKLLLFIQK
NIQKGNYFFLEKGNKFFLNDDFVEKMNEKSKYEEENANKFVTKSEIIHNVNTNNLKGKHNTLNNNNNNNNINKSSSFLNQNNYNNDIIQL
SSYENNPFKNLSSTSEVSSNNNVISFIQNNDKTNNSTNDNNIENLVDIFNKYVQEAKELQIQNRKFERIPDIHPCTIPNRCLGTLINLCS
DGSTGYQCNNCSKNYDMSYFKSKCKKCQNLFYEILHFILLKLLYYIIVIFICSLNGNILNKLHVSGILMRIWLNCSFTFIAYGFFIPNMN
SFISKYWYLYKTAFSYHMKIFAYYLRVQCLLNSLNINLSYNQMWYIQKYMNICTPIFDSIFITILLFAVIHIYKFFFYKKNIDIFEQLLC
TIPELNTLYKKNCIDNIHKVKNKKFANKVESFEENENQNKEKKNKKNIKRKNKAKNKHNNDNNDNNDDNDNNNDNNNDNNKININSKDEH
INHFEKCSSITTILNNLELNNEEKNKESKKKKIFDIKKKTSIENIKENETNHLWNDTHNNVKNKESNINTTNISNNINYELKYIKNKEWY
NIFLNKTIQYIYKEKKIFGLWHFIFTKNDNWFKNMGTFLNDTLPCYVLIMILSIPYILLELVQLTYCTPIKYKTQKTYFYLTYLITQKCS
LSSKLFITGLIVTITMFALYIFLWILLLYLYSKRKRLNLFDLLTTNLLSGFRKGKGIFELIFLLKHILIVLLICFNIYYGLYYIVFLTLI
LITFAILEILSNPYDKRSFNILNKSLNIGNVLNIFFPLIIWGSFYWTYENFFIFPIFVIYAYHIYMFYHIVKEFTLSIHFIKTENIVNIQ
TIGYDPENIKNKNYKIYYKVMNKIKYFLNKNQKKNISNINENKDKHLNKNNNSKDHVKFEPIENIIKRYNLKLNKGILKDANNNNNNNNI
KNMSDQVEDNKKDILFIKKNVLPVNVHNVASIWYDEQNEDLLFQMPYQNKFCLNMNNEANENNDQINDLTKDKTSEEENNNDHVNDPTKD
QTNDEKKKNKNKKNKNNNNNENNCHSNDNSNNNNNKEVHKNDDNINHNNINNHNKSSNISTTNKKNYFNKFSDYIIDKRNKKSIKYFITS
LMEVIEKFLDSSTHGFIYENWFDFTIRFAFVY
>CRMP1_PF3D7_0911300 [Plasmodium falciparum 3D7] XP_001351985.2
CEPCKTGTFKNYVGDDTFCLHCPPKSTSLEGSIYPTHCFCKGGFFYSKGYCLECLEGALCKGGLNKNVMQRMKFNMENILITEKDHIKPH
SNKNYYLDKSVIDVVDVSEWKFIKCPIKGACLEKNKCHKSMNNYLCIECAKGYTNSFMTSLCVKCPNNITNMILLFLIYIIFCFIIIIIS
YLNITSGFYRRSIHSIVIKIGVNYISSMLFIKVLEDSNVSVPISFIHFYNKMEKFLHMGENKKIVSVDCLLRYYFNLNYSNSFFYSSVLF
FFIPIFLIITLTIILFIILKIYQCVQKKQIANKLDLLRIAEIENIHFLASSLKKSYSRQRIIMILRYIHLDNYKTMDKIWIFFEDMIPVY
VTFLFIIHAKTSLRMFQLFDCSYIKYTKYLGKYILRRASSVQCSFKEDYSKFFFLGLTGTIIWSLGIPLFSFYILYINRHNLFNENVRIR
YGFLHNGYVPNKWYWEIIVFSRKICVLFIMTVIIFPSDESNASQLLLVTFVAIFSLCLHFIFQPFDKRNYFTLNKLENLSLYIWVSTIIC
TSILLSMNLSKLINFIILFTLFILNLLFFIKLLFCLFFECLDNIRRSKACYHLPVLGTCAKLLGDIMEKKRKREPIIFYDKLCKQICIML
PVQCGKVPKNKKNNKIKINHNKYIKNITYPFTRLFKNLSNSYKHNNIKKKNNYMPLQENINENKNDINNMCQNQNTQSYVTCSSDLDKNN
IIQQKKSHNDNNINLITENIKNETKNNVCFYLSNSHNIPLYGGIKKEYRMFATEIYKELFDIFLKNISLTCVSDTFFEFLFKITINI
>CRMP3_PF3D7_1208200 [Plasmodium falciparum 3D7] XP_034009380.1
CVMCKEGYYKDVIDNSVCAGLCIEFSTSFKGSISKKQCFCTVGKYMIQDEKDENKCINCSKGSICIGGFKFKSLRELIKNQYYINLNIYD
HSIPLPKKGYFATFQINHEDFKWKPLNSLHIEINNYEKGNIIITDKIILNVFHKKLHLINIGEKNKYDQADQGIYIKKNLNNNSFIHNNN
NIKYIVEESKHLRDRTMANIPNEPILVNEKLEPIIYKNNFLMIDRIPDFHLCPISNRCMGTSSNLCFKGSEGYLCNNCSNSYDVIHFRSQ
CIKCRKKKTEMINLLIHKFLFYIIIFFIMYLNYYCYIKKNYLFISILKIWYLFIICFIPYSFIMEPIENHLKNYQSYFQLYIILPMRFIA
HYFKLNCFFNNSYNEINNNITDNKVHIYIYIWYIQRFLKIAEPIFDCILFTLIFFIIYVLYISWNNEKIQIAQSVIKKQIENIQNNSYGK
HIYDFYYYYYQNNVINIIKNTNNNCNVKNWSQSYYVHDYLSKTKKKKQKKKLSKWSLTQTKKKLIQRWKHKISRSFKHKKENSENYDYFE
NKENKENNSLCSESTKHDNTINNNYTTSSVEDKFIYTKKKTTYNNNTNQSCDDENIYNVKEKLLKKDITNNFGYEHIEKEKYWTSICLSN
IYNIRALGLFRYIHPYNINIWDKMKRILSDLSCVYIIILYIYFPFIIINLLELVWCQPIQYKENPSLLILYHMPSQVCDLQNKLFLSGVL
YSCFFLIIYIILFSIYIYDTSKSIKAIGSYSNNLKSYFLFNGHNYQNRCWEIINIIKVSFIIIPFICQLYTKRNVNSKYFICCCIVLVLI
TEVACILFYSPYDKRSDNLLQKLSLTSSFFILISYLTVQVGFFFDVTILNIIPIFLFFYFHVYVIKQIILDFAIYKNILKRKDNHISFDK
KKKSNDMLNDYNFLFFFDKIEIDNKDSNTPKGIDTTVQCDEKEIKNKDDINNFNHNKINDVNNKRKKKKKKKKKKKKDETTKSPYNEEYN
LLNFVLSSNNIPSYSIYFDDKEEEIYLFQNNNTRGYEYKKKIINNMKYNNDIKIEQTKRISLDLLHSDILYYNIRKGTINSDISNMNTYN
NIKMRKQENNYYHQNDCNNINSDDYNNVCVQKRISNKLEHFIRIEREYDKEKHYIKNNEKNNSEDDMFFLNITHFINCFIDAINILYINQ
SYDKITVEWLSFITRFSICF
>CRMP2_PF3D7_0718300 [Plasmodium falciparum 3D7] XP_001349085.1
CAPCERGFFKTIIGDFSCESKCKPNSTSFVGTIHETHCFCLENYYFKNGICLNCPDGAYCEGGFQKETLLYMKKNEYYLDTSKIKHIMPV
PKENYALYKLKTNIYNTDWFIVECPIKEACLYNEKCHESMTNFLCGECKKGYTNNFSKLNLCIKCSGHIMNILHMIFVSIFILLFTVIMA
YLNVFTGANRKSVHSIVIKIAVNYFSCMKIFYVMGISELYFPVTFSSHVNYILKNIKRLLKAKKNYGLYCILTNYFDLSHADAYFYGMVY
HAFRPVFLAIILTLLMFIVVEIYKYKVRNETNIKLNITDKIKELGKDKLHEEIMNELPSERALVLFRYIPIPGDSRFKRIKNFLEDMIPM
YVTLLFFIHTKTTYYMLTLLDCKALYYNDKFVEQYMSYVPSIKCDLSKSYSKFFILGLTGLIVWGIGIPLMSYLVLYKNRKQLHSENILF
KYGFLNNGFNFQFWYWESIVFLRKILVLLISTVPIFKNAKIFGTTMWLFTIISSIFLTLQVILQPFDSRNYHILNKLETYSMVAWTMTLI
IFVFLTISNTNVTINFYVLLFLLFFNFVFIAKILISLCYSYIENLRHMKKRIKLPFLRIFFEKMSKIAEEKDYKDPVVSLNTHDNSIQFT
RKYKKKYISCSFKNNMLTTEEKNYFLDVISNFIYFGVLNLNFSVFHSYFMEFMLRLSIID
>CRMPA_TA16980 [Theileria annulata] XP_953733.1
CNACAPGTYKSSVMDSSCNGLCTQNATSFPGAESSNHCFCLMGYFYLEGGICSKCMEGAKCEGGLINYKMKTLKNFVVNIDDHVKPVAVE
GYFLDKINPKLRKPDDWKFIKCPINGSCLGNDKCSDTMEHYLCSECKKGYTNNFVKGALCQKCPRMRPNISITILYYFGLLLINIVMARL
NISSGYNRRSIHSVVIKIALNFGICTSVVNVVNFSDLKLPVGLRKMINKWVKVFDSDDAVYYTSIDCVIRSLFNLEHSDSFFYTMLYMAC
FPLILLFIVTLMMWIIMVLFKLVKYNDIRRKLALLQQFKAKYEGDNQDSLIEQYRNERLLMILRYIPLPNETSWDRFKNFLEDMIPIYVT
VLFSVHGKITSRLLSLLDCTYIDLGRSFPGKYVLRPAMSIRCSINPSEGYLRYLILGLCGLLVWGLGIPFLSFMALFVNRNNLYAPSIRM
KYGFLHNGFRQDYWYWETVVFARKCLVLVIGSIVIVPSENYSGSRIWMALVVAVTFLILQLIYKPFDERDYFVLGRLENHSMITWTFTLI
LVSFIIEANFTPSLSLILFFIILFINFLFILELLFYFIIFISSHIFYLFSVFFPRFFSRNIKISHPLSYKEPIVFYDKQDSHILLNRQIK
PFGSLISFQNLSSVYSNYFTTTLSHIFNLTACYLNLDVIPSLFIDFLIRYSISI
>CRMPA_TA16985 [Theileria annulata] XP_953732.1
CNACAPGTYKSSVMDSSCNGLCTQNATSFPGAESSNHCFCLMGYFYLEGGICSKCMEGAKCEGGLINYKMKTLKNFVVNIDDHVKPVAVE
GYFLDKINPKLRKPDDWKFIKCPINGSCLGNDKCSDTMEHYLCSECKKGYTNNFVKGALCQKCPRMRPNISITILYYFGLLLINIVMARL
NISSGYNRRSIHSVVIKIALNFGICTSVVNVVNFSDLKLPVGLRKMINKWVKVFDSDDAVYYTSIDCVIRSLFNLEHSDSFFYTMLYMAC
FPLILLFIVTLMMWIIMVLFKLVKYNDIRRKLALLQQFKAKYEGDNQDSLIEQYRNERLLMILRYIPLPNETSWDRFKNFLEDMIPIYVT
VLFSVHGKITSRLLSLLDCTYIDLGRSFPGKYVLRPAMSIRCSINPSEGYLRYLILGLCGLLVWGLGIPFLSFMALFVNRNNLYAPSIRM
KYGFLHNGFRQDYWYWETVVFARKCLVLVIGSIVIVPSENYSGSRIWMALVVAVTFLILQLIYKPFDERDYFVLGRLENHSMITWTFTLI
LVSFIIEANFTPSYNMSLLSFIVFINFLFLFELIFQLFVAYCHNFRIQNTSPKSFFTRFFYHFLTKISNKIKNAEPIIYFDPSTCTTNLR
SSKKFINKSIFDNIDVISYNEKDYFSYVMNEIICFANIRMKLDVIPCDFPEYITRLTFAV
>CRMPB_TA20783 [Theileria annulata] XP_954318.1
FKEGCIPCEPGMFKEGQENSPCSGRCMEYATTYGGSVSKSQCFCQYGRYMRVKKQNNKVGDENHSFNSSENPAGDYKNIKCSKCMEGATC
PGGLNIEIVKILKKDYTFDSIKLSDHVKPKPKQGYFPAYPAYNNVEKKSKIWNPSEQNVSIVERVYTDFVEFHPCNLEFRCGSQFQGYCS
RGSDGYLCSRCMRNYDIWHFRTDCSKCKSILREIWSYLSLKILIYSMVLILIVILYYDQIVCFVLIKIFMEFYFTMIPYGIISVFTNSSI
KRFVPVFNSVFGYPLWSFAYFRLGCIFKSINYVSLWYFQRLTSVLIPVIDSIILFSICAAFLMLIERTYKITSSTSEMDTFGRDYMSEKK
WRVLYFRILAICYFIQLHFIWIELLQLIWCVNLSYKRQNHISVLLYMPVELCSIKNFRFVLFATISGFILVLSFCCFCYYISNHKLDRVG
EIFSFGYRRGFREWDSFVLLRRFIVSIICTIQIGIISPLESGRLRIISSLMLSCLIAVFNFTLYPFNLRSDNLFNRMQMLGISVNITTAC
IIQVLVCEIILFRAVSVTTLTLAVWRIVDFFTLWHTNAEITLNLKKKCITVEPPFEVLKGKFEKYRRNTASLSISSRNALSLSIRESLNR
LILEKKRTFVPSWWLEFVVNYTMCRY
>CRMPB_TA20781and2 [Theileria annulata] XP_954316.1 and XP_954317.1
CQKCLPGTFKLVYENEPCHELCPVYSTSLPGSESEKECFCIPGFYNNFKNGKFQCKKCPYGSICYGGIQNGIHTKPVPKSGFAIVDINNS
RNESTNSFLQIFPQNTNPVVKNNHIRLTYPCVTPARCIGGGKCFEGSSGLLCTECDPGYDLHHFNSKCKKCSSNIRELIKIILPRITLYC
LIILLSLYNKRANSTSELSLVTIFKILYSYTLSLVPLGIIPSNSPSSIRKFYNFYEKFFYHPLNFYAYVDRVNCFRNLAVYVDFILNRLG
FDKRVPKLTELNYIEIWYLQRYFGIFKLILDIIFIFIIDFILYIVNKTFSICQRSLKRRLKFLRIKVGTSNVSLSTSHDETEIKFETDPK
LIFQHIVVLICLHLPSISLNSLSMLWCTKFPLRKGYVLLHMPNQECTFKNKYFMFGSIVSGSSMGFIFILLLFLFFKFWNCEYTSGWGNI
FITGYRKKYRNWDVVQLIRQILIIFLIVCRNSIDSNKSEINRILFYLIIHIIYLVIMLSTKPYDSRSGFVFLNLEKYLIASNIFSSMFMY
GSYFHNFSIISGLPFIVSAISYVLIFSTLLREFITICCIISRPREYFWRNFTSSFISFFKHNHSLLYFNQHDDTMVFEAYNISKKKSIDS
IIDSVNIKRDKTFLITCLREVIEVCISHKNIGVFSSTLFYFYIRLIFWN
>CRMPA_BBOV_III011730 [Babesia bovis T2Bo] XP_001612293
CVPCEPGTYKSSVMDSSCNGLCTQNATSKAGAHSPAQCYCQRGYYYLAGGICAPCVEGARCDGGVVEVDEVGADADGNDDQDDDVVVRRT
HINPVPIEGYFLDKINQELRKPDDWRFIMCPIKGACLGEKGCSESMTAYLCAECKTGYTNNFKKGTLCTKCPKTMTNVVLTIAWYLGLLL
VNIVMACLNVSAGYNRRSIHSVVIKIALNYGICMSVLNVINFGDLALPAELKSYTLRWFKVIHRESSVVHTSIDCLLQHWFGMTHAVSFF
YSMLFIACLPVILLVVVTVLMWVILELFKIKRHHVTRSKLALLYQSSLQGMHYLADRLRDEYANERLFLIFRYIPLPGETRWVRFKHFLE
DMIPIYVTVLFSVHGNTTSQMLSLLDCTCIHLGQSVPSKYMLRPAMSIRCSLDPGSAYFPYLLLGLGGLIFWGFGIPFFSYIVLLVNRKK
LYAPDVRMKYGFLHNGYQQEYWFWEAIVFTRKSLVLVIGSIVIVPSENTSASRMWMALAVAVVFLIIQLIYKPFDERDYFVLGRLESHSM
ISWTMTLIFSLFAIEGEFSAYNNMYLLSITSIINFCFISEVALELGLAYCDNIRFRKDQCSTSIISKINRSLAAISEKRKSREPLIVFNE
LNRTIDLCAPKSNQWYVFDERNRRLTYSEKVYFTHIVTEVINFSNIHMKLDIIPTDFPEFITRLAFAV
>CRMPA_BBOV_III011740 [Babesia bovis T2Bo] XP_001612294.1
CVPCAPGSYKSTVIDSSCNGLCTQNATSKAGAHSPAQCYCQRGYYYLAGGICAPCVEGARCDGGVVEVDEVGADADGNDDQDDDVVVRRT
HINPVPIEGYFLDKINQELRKPDDWRFIMCPIKGACLGEKGCSESMTAYLCAECKTGYTNNFKKGTLCTKCPKTMTNVVLTIAWYLGLLL
VNIVMACLNVSAGYNRRSIHSVVIKIALNYGICMSVLNVINFGDLALPAELKSYTLRWFKVIHRESSVVHTSIDCLLQHWFGMTHAVSFF
YSMLFIACLPVILLVVVTVLMWVILELFKIKRHHVTRSKLALLYQSSLQGMHYLADRLRDEYANERLFLIFRYIPLPGETRWVRFKHFLE
DMIPIYVTVLFSVHGNTTSQMLSLLDCTCIHLGQSVPSKYMLRPAMSIRCSLDPGSAYFPYLLLGLGGLIFWGFGIPFFSYIVLLVNRKK
LYAPDVRMKYGFLHNGYQQEYWFWEAIVFTRKSLVLVIGSIVIVPSENTSASRMWMALAVAVVFLIIQLIYKPFDERDYFVLGRLESHSM
ISWTANLLAVSLMCYVTLTPFVVTTVCALVLINSGYFFYVVFKSFLRSLVDTIRYKGENRFFKKLRWLVDAVLFFDSRRYLREPQITYNQ
TTSYLQLRITRHRYTWFGKKTYELKPLERYYFVNIVTELYRIVVSHLKLDVMPKLLIEFLVRLSLSL
>CRMPB_BBOV_IV006250 [Babesia bovis T2Bo] XP_001610552.1
CVKCEAGMYKEGQENSSCSGRCMQNATTYGGAVSQKQCFCNYGRYMTLDDTLGSMQLRCAPCLKGAVCPGGFFDSVIEELKGDRTFTKIR
LHDHRRPMARFGYFGAFKHQGIDLWSPVTQYPSSLNQISTDLLDFHACPLEYLCTSDNAMPCDVGSTGYTCMNCIDGYERSYFRSNCLPC
SGIPNAIYIYLKTKVFLWIICSAILYLLHKKLYYQFVIIKIWLEFWLSMVPYGLFPLNSSSSLQRFSTKYNMIFGYQQRFFSYVRVSCMA
KRFFNYNLSTFQSWYAQRLLIVVQPAFDGLTLYFMLLILRILFYPIGKVRRRLSRRYSTWSSSGSSVSSYDDSASWNATTKTNTNETNEI
VSGEIVVTNKKPPRKRSLWLGAPRCILVMYYLSFQFICQELLQTLWCVPVQYKSEPPISVLLYHPSTVCDFKDRMFLFSIITSCFLLGSL
FLTSMFLVFLSVRKRGYMHLFSSGRQRHTLSWDAVLFFRRLCVAVVVIFQPYTLSTGSSEKLRMIGSLLITTVLLILHLSVLPYQVRDDN
LFNRLELFSMLLNSSTGFLILGSFSYDFNYTGLFPLGASILYSCLLLWYMLVECGFIADLRPALRRRFGIIPNFWSFCRHLLLWHCHSHI
TFNYKSAEVVIERPFTGHTSSINRAVNNKRHYHVSTTARRGMCLCIEQSVNRYVMEQRKFCVPIYWEEFLVRYSFAY
>CRMPB_BBOV_IV006260 [Babesia bovis T2Bo] XP_001610553.1
CQKCAPGTFSETYSTSTCHGRCNDYAISFPGASSFKDCFCLPGRFMTLQLIENKEKFVCKKCSDGTICPGGFTVRQSGATIPDNLKEAIF
SHTPQYPRMGYMAIFKRQRAEGSDIQWLPNKHDTYINEPPTPSQFGKYEHVADIHPCVYSNRCNSFGKGGCSEGSYGYLCGKCAPGFDAR
YLQSDCVRCKHPLFELLDLFVPRLILMFLVCLICHMNNRATTDGNFSIIAIFKIWYIFELSLIPLGMQQLTTSSSLVRFYNLYHNYFFKP
ILLYVHNERLNCWRPAIHRIWQILRSWGVPLPPADTHEDLDYNHIWYMQRFLGLAKPLIDALLLCILYYPCRLLYSRVESWSASSSRRIS
LDERIFSLTRRVNNENEEIKDKEEAALCLKTLDDPSAHETIGMAYIKHRKRGKVFLIQQLMLLMAFHLPSVVVNSLAMLWCGSVKYKDGD
AVKVLMHLPEQICDPNNRLFFIGRIVGLANLGLWLLMLAVLFVALANYKYGSRSWNTIFMAGSDTNCRWWDAVHLSRQFLIAVLIVCHYG
IRPKGDTEYMRAACYFILHFIYVTLHLTFSPYDKRNNESFNNLESLVLFSNLCMCIFIQGSYFYDFSDFGGFPIVVSLLVHVKIIWTIML
EYGHIQFANMKNNGKGELANMIIDFFSFAFEHRTANVYYDYKNDNLVMESSKIQEPYRSFYYNLVTRPLLKLAHLTGISMKGTEKRKSYS
YSLQNRDFLVECIRNTIQRCSVLRQDVVLSDKWFYFITRYVFWY
>DICDI_Q86I19 [Dictyostelium discoideum AX4] XP_643780.1
CTECRTGSYGYNGETCVQCPSIHAYCPGGAKVNQFEGWWYDVNQTDKPYVLYECPNVNCIGSNTSDMCAPYSFGPLCAQCDPGYYDWGEG
CKRCDKTSPILFIAIVAVSIGMIVLVQSSDSESGLMTVIIYFAQTLMVLSTGVKFNFLALLNLEFQPGGSSSIFGICPGPFDYYQQHYFT
LLSAPWLIVVLLISTVFFYIVYRYKLIQKLKNKIIKEQEDIEKSKSISNYSSIIVTSDPGTINNSSLQKSLERKSLLRKQQQQQQPLLEN
DDDDSFDSTNTTTNDGDLSRDGYSTIADGGKHSILGKSIETSISGSLSSQVTLIDNATAIPSNQTFLSQQLGAFIKLMLNIYTPIGKATF
ELFFCENVGVSAYVLIANNGVSCYTDQYHKALMVSYCLLIVIIGFPLILMILLFLNRKSLDDPHTQRTYGVFILKYKSSFYFWDVILLLR
RLLIILMSTMDPTSAARSFLLVVVSLVSVLLQLKYQPFKRISDNRLELTSLSLLFICCVYLDNTVYQSIEQWIVISSSIIFFLHAVYILY
SNYRYQIIDSLQHYLYIISRGKKGRKNSNTTLFGSNSYFLYNQDHIYNDDDFSRDSGIFSKKDKKQSRTDKIVKKSKINNNNENNIENNN
ENNENNENNNNNV
>CRMPB_BESB_019000 [Besnoitia besnoiti] XP_029215968.1
CAKCASGTYKELQENAPCSGRCMRDAETIEGAVAKIQCFCKIGKYAV
QAKDAEGIITCHDCIAGGVCPGGLKTRARRAVEEDHNFVDITIDDHQVPFPSTGFFAVYKPLNATTWKPSMVPMVASFTG
DTFVDFEAPPPEDEDLESLPGSLSGAAASGEPGVVIPPGSGQLPSGEPRRSQPKEDAVVSALQLRVRDVDFIVESARYDR
IPDIHPCFDDMRCRGGPRNTCVDGSAGYLCSACAEGHSQVRYKSGCNACLSVWLDTLVFVLSRIVVCAIIWIIASLSIVA
VEQQACTHPVLVRILISNMFFFSIYGLMPETTQSQLSEWTGVYRVFFLDLFFATHPYLKVSCFLPSMGIELSDAHQWYWQ
HFFQIFVPFLDVVLLTILGAIAVTFYKVVYSRYIDRVRVVLHQAREAHGDDTWTERTIRKVEAERCLGMFRYISADDMSG
WRTFLRLLEDLIPAYTVIWFWHFPTFVVECTTLMGCIDTQYKSEPPFKVLAGLPIQACNIEDPYYLAGLCLGGAGLFVWG
VASIVAFIAYMSTDHSSDTIGQRFKHGFLANGYHYEYRWWEGIISLRKTCVALIITMHVHLNSSGAQEIFRNSANLAVTM
FFIMVQLQVEPFDKRSHNLANRVEFYGLLCNIANGIIIQGSYYFELFKYSGAFPLAITAFYYLYVIWTLFVEWGRMVMMR
PYLVNVPSFWRYYNRVTRSLARLYTSGNAKIYYNYITKDMVLEAATKSRVFHLRRLLLRKKKTTYRKINYENRTYFVAAL
RDSLSQLVIAWCQFSIPGD
>CRMPA_BESB_084890 [Besnoitia besnoiti] XP_029217299.1
CEPCS
PGSYKTSVQDGPCNGLCGTASTSFPGAQTQSQCFCEEGTYFAADACHTCPKGAYCAGGLLPEAEAKLREDSSFTGITSAD
HVKPFAEPGYFLNKLKAELESPNDWQFTRCPVRNACLSNGVCSETMTEYLCSECRRGYTNTFSKGEICTVCPSMVWNILC
LTGYYLATLLFNIVMTYMNVAAGFNRRSIHSIVIKIASNYLTCLSVLSVIDFNTIAFPSWVTDLTTTVTESVSAQSRTRL
MSVDCLLRENLNLSFSDSFFYTMVFYALIPIVLPIIVTIMMSIVVSRVRVWYRKSTQKKLDLLKQTQQYGLYTLAEQLKE
KYEEDRVFMIFRYIPLPGESIFRRMTKFMEDMIPIYVTVLFFVYSSTTRHMLSLLDCTYIDFGRAHKAKYFLRAAMSVEC
TEAFSWPYFKFFALGIGGLFVWSIGIPLSCFIVLYINRRTLNSRETRLKYGFLHNGFVKKYWYWEMVVFARKFLVIVVSS
IALIRSEDMNGSRIWLASVIAIIFLIFHFVTQPFDKRSYLTLDRLENHSMGIWTLTLIVLGMMVGSGFSGNVNVALLLFM
AILTCLFILEVGISLMFAYFDNVRTQQTFFTVPVLGYVFRFFARLSEKRKAREPIVIYDTESEVIQLVAAKRQSWNVFRR
RRKNINLAERNYFIKVMAETLGFAVVHMKLDVIPGSFLEFALRLGLAF
>Cvel_14651 [Chromera velia CCMP2878]
CTECPAGAFANSTGSSSCTECY
PGSYSADTGNVRCSKCQMDFYAPVGGSESCLTCASGAICDSTGTVLPATAANYFRYGPDT
DPLYLKCPVKGACLGEEENECYKGSTGFLCGSCEENYERWIAPLKCQACPATTIAALVIV
AGFAAYSLMIWYLSKEAESAGLDKNDITSVVLKSILNYVVLLAVVFVAAPTSYPKWISEI
VHAVELYERPFAWLSFGCLLRKEFAPTHEILSKAVVAFIFPVVAVFLIFLAQFLYSIIAP
LACKRNMRNHEISCALPTDLAVFAEKRATVAAAAARAQALNGRGEGEGDDDVAMSVYGQQ
SRMQSFAASERSRSFSALLADPLFEQQGEVSESRGRPGGMGGFQGLSDAQYAKWRRNTVE
DLSPSTRQQLRSHTLQEIRRQHSEKQQQEEAEEELGGEGEGEGGRANAVAIADEGASINI
SRIFSPKPRNEKAPEKEKPPETEEEQVERVLAEIEATDDADQHSASSAPLLLEAGRFRWN
AAKRILRGAVPTLIILFFVVGGFFWGSFHAILFFVVGGFFWGSFHAILFFVVGGFFWGSF
HAILFFVVGGFFWGSFHAILFFVVHPIINVVLADTLACKYYEEVDRTVHHNDSELDCRGE
TYRRFLPLVYSGIAIWGFGIPLAAYAILFFNRHHLQSTWCRLQFGFLYNGYQLRFYYWEC
VIMAREVLVHYLLVLDIEYESKLTLFVVVGLILVTLQAAANPFDSRAYGALNTLEMLSLW
CFTISAIGNLFWVNPTGNQNVDIALMVILVGVSNLLYLLYAAGLLFGGAKFQRAALGFSR
MISPMTWLGMCISRKQREIKVPRSNSRGLLRKHSFFDRFTQRARRASDALLRRGSKVGQE
VSQRGEGENQNPVSPASSVVSPGDEREQMRKRGRTRSTVQIKIEPEDLEAQKGGGNLEGV
DLEEGRLVEENAEGACPV
>Cvel_10473 [Chromera velia CCMP2878]
CAACTSGTYKEAEANSLCTGI
CQDNAETIAGAISEIQCFCRADFYFVQGTEDSSRFYRGTECRACPTGADCAGGLKTSISS
AISSNASFVNVALSDHNLPVPQAGYFLTTNNSLDLAEGKSEAVIAKCWLAEACLGGESNV
CYGNQEGLLCDECKYGYTRVSTANVCASCPNQAVNVVIIIVAVCVSLLVIVVLCKTTLQS
GLDRKKLHSIVLKIGTNYFGLLSVFQDYNLAELAWPEWVYNVFNFFLSSSVGDPFSFVAV
DCLLRKPADLFVDVLFLMKVLIFLAPIVIPLFVTGLAALFVALYRNRHRGELQRMREMLD
ALEDSGPVFAALQHNMRTEFRDRRFLGIWRFFYEDDDDWKKQVSRYVERFWYWEAVISIR
GVLIATSSSFYVGKDDAIKLSFTLLIAVVALGLQLVFQPFDNRNGSVLNKLENRCLIVWT
LTVVVFQSIYAFNVGANFNAFMAFVILALNLYFVGFFCLIFYREVCNTVKANPELLLLPQ
PFKTVTWAMARSADNFIDNQGKLFFDSDTTDVSLRKKSEREKERERNGGGKEGKTKKDKA
RERAGSVISLKSRGSFVGSELKSEGGRSEDENDFDRKKSIVTLMADKDREAPRESRRMTT
LGLNEKELARHKKVETRQLLGLSFGERLYFVAALAEVLSHVVVTLRMDSLPGDYLEFVLR
LAFTA
>Cvel_18313 [Chromera velia CCMP2878]
CRTCPPGTFADGFASDSCKPCLESALCGPTEAERLE
AQRNITSMEIASWGTQSDVLQERLAGFNASATDAYKYGAWAGLAELRESQYKHLRSICPS
PREGFHAVAVRDNEGVSSSAAERRGPVSLCACVYDWLRYDGLGRDEDFFEAALKDIEEQK
DREEIGERGEIRGCNRFFQSLKKSRSQTHAPIVEGTCPAAQVCEGYSQNSLCHLALEEST
SPLQVGQEEMGFLCGAEDRNPRDWGDSTDLSLSDLLAGRGLQVQCQHRDFLHSQSLSTNM
QVTQNMMGSGEPSAQATAAISRAESGGGVSGAFFWRCPWGDTVCGVDNECLLKTTGPYCS
RCEEGYTRSALSSGCQSCDKERGWLIAKLILILIFLVLVTSRVVKCILTGRGRIKTAERS
MQAAVFKILTTWFELFIVSMKLMLDSVAHYRSLLEKNGPFLHGFVSSISLSGGVPIHQVF
DSPVTFTFGLDCIPELKTALGTDRPEQIHLMVALMFPLMALAIAFSVAVLAQLCCRRDSE
RRRAGLNRLLLSREGAMSAGSLSGKESRGRGATRDGEGGRRTVSTDSSLSADGRGSERGR
SRSPVPPPMKSESEDPIDFDQTSADLDIETGGRGWNDQRANTSHSLPGGGSVTLSRAWTG
PIAKPAQKANDAVPNFRRSETVGEATVMSQNSDLLCNSIQSGRSGKNLSFWRTLFRSKAK
RGGDSVTGSNQPSEAASSVSGTEGRTQKASPWARWRSRVMNRCLSSWVVVLFLSHPCLAR
EFSRNVSCVHVNRGNTFDNGDGKGRPLFLAMDPNLSCHHGPHQKWYILAWIGLFVWTIGT
LTGFAIILRSIRFRLHEDRVLTRFGFLYRHYKPRLFAWELWAMSRKILVLLPLWIPMVSS
LRTTLWLVIAVVFLWVHALAQPYSTSCFSICNRLEQHALMAFFVTILGAQVIGQLGVGVE
DLLEQGRNLPGIIVSLNCIAIFVIAVLSVHVGFFLRVILVLCRPILRQLASASRLRKKFH
CGKWMTSGWKRYRKSRRSGWARPLIGFGVEAETNNAESENGDRKHAQEPVKKTRSLHARA
RLLWGFRWSTDDVDAPAQCSCLNRRGPRRVSMSSWFGACMEKKLRVVRVTLYLLLLAVEV
LFESSCSLCGFCLCWSRKGWRLWGWARSLLLLQQNPVVLREGRKV
>CPATCC_001478 [Cryptosporidium parvum Iowa II] XP_625616.1
CTPCPENTVGLTTNLYSCVNCPINSSTYGDTG
LYSLDSCICLPGFFKLESTNSCISCPLNSQKYVCPGKFDSNYCTTNEKLKNGGWWFSDNYVGIVIKCPHEEACLPECKGC
KEGYTGPLCNTCTSGYFPLEYGLDKSCIECPNQYLLLVAFIGMIMLVLLISYGIARVSELSIKYTALSRRNSAVIAKFKN
LLFFISISTTYGIFVKYKDSEFQNMDEFFIHYLKIIKLLSPNLWLPLGIFPSKCLFKLFPIIMQSVGQVNLTDANADLFI
ANSVPILGIAILFITFTIKHIIDVNKIYKENDTKTELNRMKVMESSARLEKFNKILKDQTEKSTYRFICTSQVYLTLIYS
TVSWSIIVSMTCTNIPGFGTVQSQCYLLPCKTLNSDALIGYIYYCTMFPLINIISGIVIRKKIIRQNQLYTISSSFLFSG
YKISVLYWESVRFYIISGIINVLNLNYVFARYLILFVLSIYSILVFFESIISPVDDSDSSKKNGMDKPWWIFSTSLNINT
IISGFTLIFIPCLLCFYSYYPKFEFIIEITIMTFHIGTAFFMIQQVFVDTFFLIHQYNKHKQLYGDKEQILDAKESNDGL
SLYYKHKLGDNEQTNFMLGLLKSPFPEEAAAQMLYLIEQGNIFDCEAKDIGKTLYSAGFYEPQGQTLRYLIPKIKGYRSS
SDIPVENETELLGEVRKCVMNTIRILGIESAVKNSQFRAKGARVIFSSQQFGESTLLKTASDDLFKFLSDIRCSNSKE
>Cvel_7366 [Chromera velia CCMP2878]
CTPCGSGLYKEAAGDTP
CSGRCMTNGQTAGGAISLRQCSCMQNYYLKSGPDYTEFWVGASCEACPTGAVCAGGFSND
TLAKLEADGDYVEISAADHMLPEPIEGYYRLGENATDMVFDINNAAIWPCYVQRACLAGA
DNLCHSNNDGPLCDECMPGFTRVSANNVCAVCPAGIWNLLLVLSIIVISFFIVVFYAQLT
LQAGTNKKAMHAIVLKIGVNYVALLSTLSTFDYSTLDWPDWTTGLLSSFTDASAGDPFSL
PAFDCLFRSEQNPVPFTQAFHYTKLFIFLMPIAWPLTLTALMALVIVVYRRMVRVRLEET
RQMLERLRELGPLYGPLHRRLLEEKREERFLGIWAVFSLRGERLIVQARRFMSDTIPVYI
VTLFLMQNSVTTHMVQLIQCDYINKERRLRYAVSQTCDVTDPFYVIGWMGLLLWSIGIPV
VACSLLWKHRKELWKPYVKRRWFCAAQSSVGSGSVSLELACRYGFLTNGYDEGFWFWESV
VTVRRVLIVIAASFFVGTRTNIRLLFMIIVATVALALQLTCQPFDNRNGQILNRLEDRAL
YSWTFTLILFAMIFIFNVGSWFNTLLVIIIVILQLSFLGLFAHHFYREMCNTVLNNPAWW
DWPIPLRWVTRALKRSAEKFDARQARLTFLTESADVLLGEARTGTSSWVRQRRQTEANVF
AARMKSPTREGAEMNESAKAGRNRESVASARQASFHRKYLSASGEGLGVQEEEPTSAAPG
EEGKTEKGEEEESDANTSGGFAHRSHKVHTRQCTISLLQDSDEDDAPSGANKLKGRRASS
VWESNPFLKFVRRRICCCCKRNGTSGKDEDAPPPLLKSDRRYFAHMVGEALTYALVALRL
ERLPGDYIEFILRFAFAS
>Cvel_29734 [Chromera velia CCMP2878]
CELCPEGLYKDLVL
NGPCRGRCLTNGATVPGAQTARQCYCKEGHFFLPGPDANTFWEKAQCKPCMNGAYCPGSL
RAPILARLKSDTNFTAISVDDHGLPKPLTGYYRISADPEDIHQCPSPESCEGGAVNSCSE
GHTGTLCGDCLPGYFRLLGQTKCQRCAENRYGPMVSIGFNAVVCMVVCFLFGAMVVWCSR
EVRDGLSPLIFRIILNFIGTVAVLQHFNLGQILQSKMQSWSASFISILLNLDELNPFLNF
NFECVLRAEALQLGAAREIRASEDAYLPASDVFVFTQIFYLVLPFLLLLGLVGISACLLG
LLHLCNRRHVREQSLIYRGLCDIVAGSGPSPFDTTDKKLQMSGKEGGAGGPSVSNNLNAT
DVQKAQADSMKLEAFRRTVRRRFKVQRAFGLFRFVYKTGSFVEILGLFFEDVAPLCVAAL
ILLHNTVSAQLLKLLDCVQLANVQTLTDSASATAATATTGTQVEDTDGFAYELRMRYALE
ISCSSDRYKVFRNIATMGLVMWTIGIPFFVFVLTYIKGRKHMAGKTKTTEGSSKSKANLK
KKMNSKKANTVLKQQEAKEAMRREQAKQQADRFVWSFLWNGYEERYWWWELMIFARRACL
LLSVVFFPASVDASIRLIFVLMSSMVFLAGQTMASPFDKRSGGVLNGLEFLSQSTALAVF
FVFQLVYVWPVDNSFIEGGMLVIGILCLHFYVRAALALWGATLEQARLADPSKVLTLPFP
LNWVLVQLCQMGNARVRSQPRVWLDTQSRSLLLLRSMHKAANSVVEFLHTLAVRKGGRLS
AAKKNRLDEATLLAQEAGDNAPLSDLGPDDETRASLLLKRSRRLSEQERASAYTLEDEEE
EEEATMGEEGETVEDDERSERTEQSKTTDKEEARRANKKREQESLRRSKSKSLTKRKRRG
DDDGLTDALYIPPFNGKARGFLVTVLTEALEYSLIDLQSPLVAADWLEFLARIVFAD
>Cvel_1447 [Chromera velia CCMP2878]
CEKCPRGRYKEEVGNSACKSPCMDNGDTEPGAQSLRECFCG
PGTYFEPGGNKEFFWLEASCQPCVDGADCPGGFGDEIMASIRAKIADAEDKTGPLQSTLK
SESSTTTGGTATGTTGRRLLEQEDLFLPAEEEGEGTVRRLQAEDVTLAAHAPPNPLPGYY
RVGTTSTILPCKVADACTGGDASDCTESMEGLLCETCRAGYTRVSIEAKCAKCPEERWNM
MANVALIIVSWFQLIIFGRMEIESGFTRKTLHSLVLRIATNFIDATSVFRSFNLDRIKLP
DTARDVFSNWFQGGSADPTALVSLECVLRPEGSDLSQANALFYNQLFQFLNPMLSPIIIT
LIAFMAVAIQSRLHRQKTLSEQRILTDLAERGARYGALYFLLRKEFCGRRVLGIWRYFFE
AGTSLKARVAAFLADTLPFYLVCWFQMHANVTKQMLKLSAVKAECSHKIQCEDINGETRL
RHATEVICNSDEHQPWFILGFMGLSLWSFGIPIYAVFVLFKQKKNFHDDFVRQRYGLLNN
GYDMRYWFWYSASVIRTVAIAFSTVFYFGEDPSIRLGLLSMVGAIAMILQLKMRPFDKRN
GDVLNRLENRFLVSWTLSLLLFEMIYLYDMGSVVNTVIIVVLLMLNVYTMLLILVNFLRE
FSNNIAGNPGLVNMPGVLGALVRAIIAPTEKSKAREPKVFFNTVSGDLVLDHPVRVRPNT
PGGRKSVERDREGAETPAGTNPFGFKRSQTANFSIYDESPVSRRGGASPKSPHTPGSVAG
TPSMAGGGSKAVALKDRRPNSKKDFFSFQTNDRRYLVTALGEVLAFLMQSLQLDTLPGDF
IEFLVRWSFYT
>CRMPA_GNI_010550 [Gregarina niphandrodes] XP_011128770.1
MSCPTGYAGPECAYCDEGYWVDRSALKGEQCHRCPGSVALYMALALVVSTLFCLSLAVLNVKAGANRKSIHSLVLKLMIA
FVADLQTYTTYLTTTLLHYVNLGGGSDSSSTPSGVRIQDLYDLGFLQCLSKSDTFAERYRDGMLFFNAVPLLSGLFVTFI
AASVVGLSIPLHANSIRKRRRLYEMLIQKNLIDAAAKLGREIDNTRTLSVWRYTTARPIPVAAHVIRFFRDMVPPYIVIG
VTYYNILLRRQTDLLACTRDAEGVLRNASVTGIKCAWDDSNYVVYFSFGLVFMFFWGLGLPVVFLCLLLPHSNQLNSPQI
LQKYGFLHNGYDLRYWYWEIFFFARKAAINISLIISHNDSNYMKFALFISLMFFTIHVWISPFDRRNNNIMSWLDIGCLA
CWIVSLTLACFGEALDTEGSNVIGLVIIFINVIFARTPAHSRTVPTYATYT
>CPATCC_000266 [Cryptosporidium parvum Iowa II] XP_627992.1
CFQCSIGTYSEKEKSNSCEICPNNQITSTIGSTKKEDCFCMPGFKPASLRDETCVQCASTEWCYRVSPNSGGFWNVASYC
YSVDLSKYSKDSTTHLLCNDMSLMSSKTANFQIPCFGSQCESLYRNNEVISNNNINSLMVVRCKEGSSGFLCDDCEDGYA
KIDGLLGEVGSCKKCSLLNFTPFILSNLFIFGLIIYSVWVLRLEPTANEEEMPIVQVTIIRTTIQHMQFLGLLITTNVVR
FEYFPNLTVAISYLGSSNSFLPLFQCLLSKFGIDRHGPEALKIYSIVISTMPFLLIIFAIIAAPILRYFREKEVRGFLLG
RQEMEGECLQFQKSYFSWVFSLFIVSFFCYFSMSIKNIYSIISCTSLNIDIQNPTNSLMGSYVTPESMNLFQNTNNEIPG
LLSVVSIAKENICWSHGHFVAIFYSLIGLVFWHILIPIVYLLCIYFDTKNDKIQRRRLVYGWWISGYENTNMNIWEITTY
LSQIIYLIVILLIGILHTFNYVVAYYAVPGGSHYETLNPLCSPILSSFCCIVLTISLDSIYSFVRPNSQDFLRTGIQKVD
ISSVGVEDELLTEEQKQKQKVAYGGVNSKQTSRLNWSSYFYFIRRMSSFSIITVIFASILPRLNVNIENKIENLRGTWID
SVDTSLIPLGYGDFSIRFFSIFSVIVNYFFIFIILFSVLGIKIYKRVLPMLSSKSKVEVNIKSMSDFASSSDSIKQVNKG
NQVNGRISNIGNAFVSYHDMNKTSQIGDQDGERVDDEISIEQLIRMHLRTDCLGFLSHEDRVSVVVAIKRCDNRQEGLAI
SLRATLDSRFGESGKYTLIENNLFVCESLRSYGFSD


#mega
!Title selected coreCRMPs Wasabi;
!Format DataType=Protein indel=-;

#ParameciumXP_001426280
----------------------CLKCP--------AGSYSLDNF----------------
--------------------------------------------------------N---
-------------------------------HCQQ-------------------------
----CITSIES--C------PG--------------------------------------
--------------------------------G---------------------------
------------------------------------------------------------
------------------------------------------------------------
SELVLKQGYWRA------------------------------------------------
---------------------------------------------------N--------
--K---------------------------------------------------------
------------------------------------------------------------
----------TTD-----------------------------------------------
---SI--EYC---Q----------------------------------------------
----------------------------------------------------SSVSQ-C-
----------------------LGG-S---------------------------------
------------------------------------------------------------
-----EEFT------------CSQGYTGALCDDC--DYYAEH-WNNSYTRGFG--GNCTL
CQNDVFNIFKI---------ILSF-S------W--------I---L----IALFIS---I
RGSLRLVRAQLSAHYLRMMGIFFA-T---------------RS----T-MVIDQT-E---
--------------------------I---LI------KLFS----S--------Y----
--------------------------FQ------LI------------------S-----
-IVQVIDFD----------FPT-------PIE---------------------VI-----
---AQAIGNPL--STLGY-------------------S----IECF----------L--L
-------------NSQ------L------------QI---EI-------VYLRQFWNLF-
-----------------------------------------VSL----------------
-------------------------L----------FV------F---S------F----
-----VFIY---------------------------------------------------
------------------------------------------------------------
------------------------------------------------------------
------------------------------------------------------------
------------------------------------------------------------
------------------------------------------------------------
------------------------------------------------------------
------------------------------------------------------------
------------------------------------------------------------
------------------------------------------------------------
----------------S-------------------------------------------
-----LI----QLC---K------------------------------------------
--------------------------QS-Q----------MENS-----IKTI-------
----FISCLIQV--------NFYFQGDII---E-GL-LQLM---------------FC-I
----------------------------------------------------------KA
SGQYYILAATSYM-CYT------------------EEY----------------------
--YLYLKILIIPTLI--------------LVGIVSPLF-YIIK-------------L---
----------------YRN-KNKLW-----------------T----C---QL--RM---
-P------YGYLYVEYKD-NYYYWEF------VC----FFIKS-----------------
-------------------------L----------FYL-LETLL---------------
-IQDIKLMFLFAILILLVYLE-LLNKHH--PY--------------------------IE
KQY-----------NFI----DK----ISTQLAMVTLILSYSQDKNPYTSLVYILSILC-
----------------------------------------S--VLNLL------------
------YCTY-------------------------IF-SK---------I---------I
REY-----------LSSL-K---QQHIE--------------------------------
-------RIVNLI-----------------------------------------------
------------------------------------------------------------
------------------------------------------------------------
------------------------------------------------------------
------------------------------------------------------------
---------------------------------------------------IR---YPC-
--------------------IKY-------------------------------------
------------------------------------------------------------
------------------------------------------------------------
------------------------------------------------------------
------------------------------------------------------------
------------------------------------------------------------
------------------------------------------------------------
----------C-----------------------IK----KP--K--------N------
---------------------------------YY-------------------------
---------------------NRR-----K-------------ACL-------LWKKVRV
YVMEFIEK-------------LKLQ-----------------------------------
------------------------------------------------------------
------------------------------------------------------------
------------------------------------------------------------
-------------------------------------K

#CPATCC_001478
-----CTPCPENTVGLTTNLYSCVNCPINSSTYGDTGLYSLDSCICLPGFFKLES-----
---------------------------------T----------------------N---
-------------------------------SCIS-------------------------
----CPLNSQKYVC------PG--------------------------------------
--------------------------------KF--DS----------------------
------------------------------------------------------------
--------------------------------------------NYC-----------TT
NEKLKNGGWWFS------------------------------------------------
---------------------------------------------------D--------
--N---------------------------------------------------------
------------------------------------------------------------
----------YVG-----------------------------------------------
---IV--IKCPHEE----------------------------------------------
----------------------------------------------------ACLPE-C-
----------------------KG------------------------------------
------------------------------------------------------------
---------------------CKEGYTGPLCNTCTSGYFPLE-Y------GLD--KSCIE
CPNQ----YLL---------LVAFIG------M--------I---M----LVLLIS---Y
-GIARV--SELSIKYTAL-----S-R---------------RN----S-AVIAKF-KNLL
FFISI---------STT-YG------I---FV------KYKD----S--------E----
--------------------------FQ-NMDEFFI------------------H-----
-YLKIIKLLSPNLWLPLGIFPSKCLFKLFPI-----------------------I-----
---MQSVGQ-V--NLTDA-------------------N----ADLF----------I--A
-------------NS---------------------V---PI---------------LG-
-----------------------------------------IAI----------------
-------------------------L----------FIT-----F---T------I----
-----KHII---------------------------------------------------
------------------------------------------------------------
------------------------------------------------------------
------------------------------------------------------------
------------------------------------------------------------
------------------------------------------------------------
------------------------------------------------------------
------------------------------------------------------------
------------------------------------------------------------
------------------------------------------------------------
----------------D-------------------------------------------
-----VN----KIY---K------------------------------------------
--------------------------EN-DTKTELNRMKVMESSARLEKFNKILKDQTEK
STYRFI-CTSQV--------YLTLIYSTV---SWSI-IVSM---------------TC-T
----------------------------------------------------------NI
PG----FGTVQSQ-CY--------------------------------------------
--LLPCKTLNSDALIGYIYY----CTMFPLINIISGIV-IRKK-------------I---
----------------IR--QNQLY-----------------T-------------I---
-S------SSFLFSGYKI-SVLYWES------VR----FYIISGI---I-----NV----
---------------------LN--L----------NYV-FARYL---------------
-I-----LFVLSIYSILVFFESIISPVD--DS--------------------------DS
SKK-----------NGM----DKPWWIFSTSLNINTIISGF--------TLIFIPCLLCF
YSYYPKFE----------------------F--II---EIT--IMTFH------------
------IGTA-------------------------FF-MIQQVFVDTFFL---------I
HQYNK------HKQLYGD-K---EQILDAKESNDGLSLYYKHKLGDNEQTNFMLGLLKSP
FPEEAAAQMLYLI-----------------------------------------------
------------------------------------------------------------
------------------------------------------------------------
------------------------------------------------------------
------------------------------------------------------------
---------------------------------------------------EQGNIFDCE
AKDIGKTLYSAGFYEPQGQTLRY-------------------------------------
------------------------------------------------------------
------------------------------------------------------------
------------------------------------------------------------
------------------------------------------------------------
------------------------------------------------------------
------------------------------------------------------------
----------L-----------------------IP----KI--K--------G------
---------------------------------YR-------------------------
---------------------SSSDIPVEN-------------ETE-------LLGEVRK
CVMNTIRI-------------LGIES---------AVKN-----------------S---
---------Q-FRA----------------------------------------------
------------------------------------------------------------
--K---GARV------------------------IF--SS---Q----------------
--------QFGESTLLKTASDDLFK-FLSDIRCSNSKE

#CPATCC_000266
-----CFQCSIGTYSEKEKSNSCEICPNNQIT-STIGSTKKEDCFCMPGF-KPASLR---
---------------------------------D----------------------E---
-------------------------------TCVQ-------------------------
----C-ASTEW--CYRVSPNSG--------------------------------------
--------------------------------GFWNVA----------------------
------------------------------------------------------------
--------------------------------------------SYCYSVDLSKYSKDST
THLLCNDMSLMS------------------------------------------------
---------------------------------------------------S--------
--K---------------------------------------------------------
------------------------------------------------------------
----------TAN-----------------------------------------------
---FQ--IPC---F----------------------------------------------
----------------------------------------------------GSQCE-S-
----------------------LYR-N---------------------------------
------------------------------------------------------------
-----NEVISNNNINSLMVVRCKEGSSGFLCDDCEDGYAKID-G------LLGEVGSCKK
CS------------------LLNFTP------F--------I---L----SNLFIFGLII
-YSVWVLRLEPTANEEEM-----P-I---------------VQ----V-TIIRTTIQHMQ
FLGLL---------ITT-NV------V---RF------EYFP----N--------L----
--------------------------TV------AI------------------S-----
-Y-----LGSSNSFLPL----FQCLLSKFGIDRHGPEALKIYSIVISTMPFLLII-----
---FAIIAAPILRYFREK-------------------E----VRGF----------L--L
-------------GRQEMEGECL------------QF---QK-------SYFSWVFSLF-
-----------------------------------------IVS----------------
-------------------------F----------FCY-----F---SM----SI----
-----KNIY---------------------------------------------------
------------------------------------------------------------
------------------------------------------------------------
------------------------------------------------------------
------------------------------------------------------------
------------------------------------------------------------
------------------------------------------------------------
------------------------------------------------------------
------------------------------------------------------------
------------------------------------------------------------
----------------S-------------------------------------------
-----II----SCT---S------------------------------------------
--------------------------LNID----------IQNP-----TNSL-------
----MGSYVTPE--------SMNLFQNTN---N-EI-PGLL---------------SV-V
----------------------------------------------------------SI
--------AKENI-CWS------------------HGH----------------------
--F----VAIFYSLIGLVFW-----------HILIPIV-YLLC-------------I---
----------------YFD-TKNDK-----------------I----Q---RR--RL---
-V------YGWWISGYENTNMNIWEITTYLSQII----YLIVILL---I-----GI----
---------------------LH-TF----------NYV-VAYYAVPGGSHYETLNPLCS
PI-----LSSFCCIVLTISLDSIYSFVR--PNSQDFLRTGIQKVDISSVGVEDELLTEEQ
KQKQKVAYGGV---NSK----QTSRLNWSSYFYFIRRMSSF--------SIITVI----F
ASILPRLN----------------------V--NI---ENK--IENLRGTWIDSVDTSLI
PLGYGDFSIR-------------------------FF-SIFSVIVNYFFIFIILFSVLGI
KIYKR------VLPMLSS-KSKVEVNIK--------------------------------
-------SMSDFA-----------------------------------------------
------------------------------------------------------------
------------------------------------------------------------
------------------------------------------------------------
------------------------------------------------------------
---------------------------------------------------SS---SDS-
--------------------IKQ-------------------------------------
------------------------------------------------------------
------------------------------------------------------------
------------------------------------------------------------
------------------------------------------------------------
------------------------------------------------------------
------------------------------------------------------------
----------VNKGNQVNGR--------------IS----NI--G--------NAFVS--
---------------------------------YH-------------------------
---------------------DMN-----K-------------TSQ-------IGDQDGE
RVDDEISIEQLIRMHLRTDC-LGFLSHEDRVSVVVAIKR-----------------C---
---------D-NRQ----------------------------------------------
------------------------------------------------------------
--E---GLAI------------------------SL--RATLDS----------------
--------RFGESGKYTLIENNLFV-CES-LRSYGFSD

#DICDI_Q86I19
-----CTECRTGSYGY--------------------------------------N-----
---------------------------------G----------------------E---
-------------------------------TCVQ-------------------------
----CPSIHAY--C------PG--------------------------------------
--------------------------------GA--KV----------------------
------------------------------------------------------------
--------------------------------------------N---------------
----QFEGWWYD------------------------------------------------
---------------------------------------------------V--------
--N---------------------------------------------------------
------------------------------------------------------------
----------QTDK------------------P---------------------------
---YV--LY----E----------------------------------------------
----------------------------------------------------CPNVN-C-
----------------------IGS-N---------------------------------
------------------------------------------------------------
-----TSDM------------CAPYSFGPLCAQCDPGYY--D-W------GEG----CKR
CD------------------KTSPIL------F--------I---A----IVA-VS---I
-GMIVLVQSSDSESGLMT-----V-II-Y----------FAQT----L-MVLSTG-VKFN
FLALLNLEFQPGGSSSI-FG------I---CP------GPFDYYQQH--------Y----
--------------------------FT------LL------------------S----A
PWLIVVLLISTVFFYIV--YRYK-LIQKLKNK---------------------IIKEQED
IEKSKSISNYS--SIIVT-------------------S----DPGT----------I--N
-------------NSS------L------------QKSLERK-------SLLRKQQQQQ-
-----------------------------------------QPL----------------
-------------------------LENDDDDS---FDS-----T---NT----TTNDGD
LS---RDGY---------------------------------------------------
------------------------------------------------------------
------------------------------------------------------------
------------------------------------------------------------
------------------------------------------------------------
------------------------------------------------------------
------------------------------------------------------------
------------------------------------------------------------
------------------------------------------------------------
------------------------------------------------------------
----------------S-------------------------------------------
-----TIADGGKHS---I------------------------------------------
--------------------------LGKS----------IETS-----ISGS-------
----LSSQVTLIDNATAIPSNQTFLSQQL---G-AF-IKLMLNIYTPIGKATFELFFC-E
----------------------------------------------------------NV
GVSAYVLIANNGVSCYT------------------DQY----------------------
--H----KAL---MVSYCLL---------IVIIGFPLI-LMIL-------------L---
----------------FLN-RKSLD-----------------D----P---HT--QR---
-T------YGVFILKYKS-SFYFWD-------VI----LLLRRLL---I-----IL----
---------------------MS-TM----------DPTSAARSF---------------
-L-----LVVVSLVSVLLQL-----KYQ--PF--------------------------KR
ISD-----------NRL----E---------------LTSL--------SLLFICC----
------------------------------V--YL---DNT--V----------------
-----------------------------------YQ-SIEQWIVISSSI---------I
FFLHA------VYILYSNYR---YQIID--------------------------------
-------SLQHYL-----------------------------------------------
------------------------------------------------------------
------------------------------------------------------------
------------------------------------------------------------
------------------------------------------------------------
------------------------------------------------------------
----------------------Y-------------------------------------
------------------------------------------------------------
------------------------------------------------------------
------------------------------------------------------------
------------------------------------------------------------
------------------------------------------------------------
------------------------------------------------------------
----------I-----------------------IS----RG--K--------K------
---------------------------------GR-------------------------
---------------------KNS-----N-------------TTLFGSNSYFLYNQDHI
YNDDDFSR------------DSGIFS---------KKDK-----------------K---
---------Q-SRT----------------------------------------------
------------------------------------------------------------
--D-----KI------------------------VK--KSKINN----------------
--------N-NENNIENNNENN-----EN-NENNNNNV

#Cvel_14651
-----CTECPAGAFAN--------------------------------------S-----
-------------------------------TGS----------------------S---
-------------------------------SCTE-------------------------
----CYPG-SY--S------ADTGNVR---------------------------------
--------------------------CSKCQMDF--YA-P----V--------GGSE---
---------------------------------SC-----------------LTCAS-GA
ICD--------------------STGTV-L------------------------------
-----------P------------------------------------------------
---------------------------------------------------A--------
--T---------------------------------------------------------
------------------------------------------------------------
----------AANY------FRY---GPDTDPL---------------------------
---YL--------K----------------------------------------------
----------------------------------------------------CPVKGAC-
----------------------LGEEE---------------------------------
------------------------------------------------------------
-----NE--------------CYKGSTGFLCGSCEENYE--R-W------IAP--LKCQA
CP---------AT---T---IAALVI------VAGFAAYS--------------------
-----------------------L-MI-WYLSKEAESAGLDKN----D------------
----------------I-TS------V---VL------KSIL----N--------YVVLL
AV--VF----V---AAPTS-------YPK-----WI------------------S-----
------------------------------------------------------------
-----EIVHAV--ELYER----PFA----------WLS----FGCL----------LRKE
----------------------------------------------------------F-
-----------------------------------------APTHEILSKAV--------
-------------------VAFIFPV-------VAVFLI-----F---LAQFLYSI----
-------IAPL----ACKRN----------------------------------------
------------------------------------MR----------------------
------------------------------------------------------------
------------------------------------------------------------
-----------------------------NHEISCALPTDLAVFAEKRATVAAAAARAQA
LNGRG---EGEG-----DDDVAMSVYGQQSRMQSFAASERSRSFSALL-------ADPL-
FEQQGE---------------VSESRGRPGGMGGFQGLSDA---QYA---------KWRR
NTV------E--------DLSPS-------------------------------------
--------------T---R-------QQL--------------------R----------
--------SHTLQE--IRRQHSEKQQQEEAEEELGGEGEGEGGRANAVAIADEGASINIS
R-I---FSPKPR--NEKAPEKEKPPETEEEQVERVLAEIEATDDADQHSASSAPLLLEAG
RFRWNAA----KRI---LRGAVPTLIILFFVVGGFFWGSFHAILFFVVGGFFWGSFHAIL
FFVVGGFFWGSFHAILFFVVGGFFWGS---------------------------------
-----------------------F-----------H-AILFFVVHPIINVVLADTLAC-K
YYEE-------VD--R--TV-----------HHN-----------------------D--
----------------S-E-----------LDCRGETYR---------------------
RFL----PLV---YSGIAIW-----------GFGIPLA-AYAI-------------L---
----------------FFN-RHHLQ-----------------S----T---WC--RL---
-Q------FGFLYNGYQL-RFYYWE-------CV----IMAREVL---V---HYLL--VL
D-------I-----------EYE-SK------------L--TLFV---------------
---------VVGLILVTLQA-----AAN--PF--------------------------DS
RAY--------GALNTL----E---------------M--L--------SLW---C----
------------------------------F--TI---SAIGNL----------------
-----------------------------------FW-VNPTGNQNVDIA---------L
MVILV------GVSN---------------------------------------------
--------LLYLL-----------------------------------------------
------------------------------------------------------------
------------------------------------------------------------
------------------------------------------------------------
------------------------------------------------------------
------------------------------------------------------------
----------------------YAAGLL-----------FGGAKFQRAAL----------
------------------------G---FS-----RMISPM------------------T
WLG---------------------M--------CI-----SRKQ----------------
------REIK---VPR--------------------------------------------
------------------------------------------------------------
------------------------------------------------------------
------------------------------------------------------------
S-----NSRGL-----------------------LR----KH--S--------F----F-
---------------------------------DR------FTQRARRASD---------
ALLRRGSK---------VGQEVSQ-----R-------------G----------------
--------------------------------------E-----------------G---
---------E-NQ-NP----VSP-------------------------------------
-----------ASS----------------------V-----------------------
-VS-----PGD----------EREQMRKRGRTRSTV--QIKIEPEDLEAQKGGGNLEGV-
------DLEEG------------RL-VEE-NAEGACPV

#Cvel_18313
-----CRTCPPGTFAD--------------------------------------G-----
-------------------------------FAS----------------------D---
-------------------------------SCKP-------------------------
----CLES-AL--C------GPTEAERLEAQRNITSMEIASWGTQSDVLQERLAGFNASA
TDAYKYGAWAGLAELRESQYKHLRSICPSPREGF--HAVA----V--------RDNE---
---------------------------------GV-----------------SSSAA---
--E--------------------RRGPVSL------------------------------
-----------C------------------------------------------------
---------------------------------------------------A--------
--C---------------------------------------------------------
------------------------------------------------------------
----------VYDW------LRYDGLGRDEDFFEAALKDIEEQKDREEIGERGEIRGCNR
FFQSL--------KKSRSQTHAPIVEGT--------------------------------
----------------------------------------------------CPAAQVC-
-EGYSQNSLCHLALEESTSPLQVGQEEMGFLCGAEDRNPRDWGDSTDLSLSDLLAGRGLQ
VQCQHRDFLHSQSLSTNMQVTQNMMGSGEPSAQATAAISRAESGGGVSGAFFWRCPWGDT
VCGVDNE--------------CLLKTTGPYCSRCEEGYT--R-S------ALS--SGCQS
CD---------KE---RGWLIAKLIL------I---------------------------
-----------------------L-IF-LVL-----------------------------
----------------V-TS------R---VV------KCIL----TGRGRIKTAERSMQ
AA--VF----K---ILTTW-------FEL-----FI-VSMKLML----------D-----
------------------------------------------------------------
-----SVAHYR--SLLEK--NGPFLHGFVSSI---SLS----GG----------------
------------------------------------------------------------
-----------------------------------------VPIHQVFDSPVTFTFGLDC
IPELKTALGTDRPEQIHLMVALMFPL-------MALAIA-----F---SV----AV----
-------LAQL----CCRRD----------------------------------------
----------------------------------SERR----------------------
------------------------------------------------------------
------------------------------------------------------------
-----------------------------RAGLNRLLLS-------REGAMSAGSLSGKE
SRGRGATRDGEGGRRTVSTDSSLSADGR--------GSERGRSRSPVPPPMKSESEDPID
FDQTSADLDIETGGRGWNDQRANTSHSLPG--GGSVTLSRAWTGPIA---------K-PA
QKA------N--------DAVPN-------------------------------------
--------------F---R------------------------------R----------
--------SETVGEATVMSQNSDLL-------------------CNSIQSGRSGKNLSFW
RTL---FRSKAKRGGDSVTGSNQPSEAA--------SSVSGTEGRTQKASPWA-------
RWRSRVM----NRC---L------------------------------------------
--------------------------S---------------------------------
-----------------------S-----------W-VVVLFLSHPCLAREFSRNVSC-V
H----------VN--RGNTF-----------DNG-----------------------D--
----------------G-KGRPLFLAMDPNLSCHHGPHQ---------------------
KWY----ILA---WIGLFVW-----------TIGT-LT-GFAI-------------I---
----------------LRSIRFRLH-----------------E----D---RV--LT---
-R------FGFLYRHYKP-RLFAWE-------LW----AMSRKIL---V-----LL--PL
W-------I-----------PMV-SS------------LRTTLWL---------------
---------VIAVVFLWVHA-----LAQ--PY--------------------------ST
SCF--------SICNRL----E---------------Q--H--------ALM---A----
------------------------------FFVTILGAQVIGQL----------------
----------GVGVEDLLEQGRNLPGIIVSLNCIAIF-VIAVLSVHVGFF---------L
RVILV------LCRP---------------------------------------------
--------ILRQL-----------------------------------------------
------------------------------------------------------------
------------------------------------------------------------
------------------------------------------------------------
------------------------------------------------------------
------------------------------------------------------------
----------------------ASASRLRKKFHCGKWMTSGWKRYRKSRRS---------
------------------------G---WA-----R---PL------------------I
GFG---------------------VEAETNNAESE-----NGDR----------------
------KHAQ---EPV--------------------------------------------
------------------------------------------------------------
------------------------------------------------------------
------------------------------------------------------------
K-----KTRSL-----------------------HA----RA--R--------L----L-
---------------------------------WG------F----RWSTDDVDAPAQCS
CLNRRGPRRVSMSSWFGACMEKKL-----R-------------V----------------
--------------------------------------V-----------------R---
---------V-TL-YL----LLL-------------------------------------
-----------AVE----------------------V-----------------------
-LF-----ESSCSLCGFCLCWSRKGWRLWGWARSLL--LLQQNP--------------V-
------VLREG------------RK-V-----------

#CRMPA_TGGT1_261080
-----CEPCSAGSYKS--------------------------------------S--VQD
GPCNGLCGTSSTSFPGAQTQSQCFCEEG-TYFAA----------------------D---
-------------------------------ACHT-------------------------
----CPIG-AF--C------GG--------------------------------------
--------------------------------GL--LE-E----AEAKLR---EDSS---
---------------------------------FT-----------------GITSA---
--D--------------------HVKPFAEAGYFLN------KLK---------------
----EE-----L------------------------------------------------
---------------------------------------------------E--------
--S---------------------------------------------------------
------------------------------------------------------------
----------PNDW------------------Q---------------------------
---FT--------E----------------------------------------------
----------------------------------------------------CPIQNAC-
----------------------LS--H---------------------------------
------------------------------------------------------------
-----GV--------------CSETMTEYLCSECRRGYT--NTF------SKG--EICTS
CP----------S---M---VWNIVC------L--------M---G----YYL-AT---L
-----------------------L-FN-IVMTYMNVAAGFNRR----S------------
----------------I-HS------I---VI------KIAS----N--------YLTGI
SVLSVIDFSTI---AFPSWITDLTATVTE-----TV------------------S-----
------------------------------------------------------------
-----A----------KH------S-------TR-LMS----VDCL----------LRDN
----------------------------------------------------------F-
-------------D-L------SFSESFF----YTMVFYALIPI----------------
-------------------------A-------LPIVAT-----I---IM----SI----
-------IVYR--------V----------------------------------------
------------------------------------RA----------------------
------------------------------------------------------------
------------------------------------------------------------
-----------------------------WY-----------------------------
------------------------------------------------------------
---------------------------------------HN---STQ---------R-KL
ELL------KQTMQYGLYSLAQQ-------------------------------------
--------------L---K-------EKY--------------------E----------
--------EDRV--------------------------------------------FMIF
RYI---ALP-----GES-------------------------------------------
-----IF----RRA---A------------------------------------------
--------------------------K---------------------------------
-----------------------FMEDMI---P-IY-VTVLFFVYSSTTRNMLSLLDC-T
Y---IDFGRAHQA--K--YFLRAAM--SVECTDI-----------------------L--
----------------S------------------GPYF---------------------
KFF----AVG---ITGLLVW-----------SIGIPLS-CFLV-------------L---
----------------YVN-RKTLN-----------------S----R---ET--RL---
-K------YGFLHNGFVK-KYWYWE-------MV----VFARKFL---V-----IVVSSV
A-------LIPS--------ADK-NG------------SRVWLAV---------------
---------VIAVIFLIIHL-----VTQ--PF--------------------------DK
RSY--------LTLDKL----E---------------N--H--------SMT---I----
------------------------------W--TI---TLI--V----------------
-----------------------------------LA-M--MIGSDFSGS---------V
NMALL------LFVA---------------------------------------------
--------VLSCM-----------------------------------------------
------------------------------------------------------------
------------------------------------------------------------
------------------------------------------------------------
------------------------------------------------------------
------------------------------------------------------------
----------------------FILEVG-----------V--------SL----------
------------------------M---FAYFDNVR---TQQTF--------FRV---PV
-IGYV--------------F--RFF--------AR-----LSEK----------------
------RRAR---EPIV------------------------------VFDTE--------
------------------------------------------------------------
------------------------------------------------------------
------------------------------NEVIQL------------------------
V-----AAKRQ------------------------T----WT--L--------F----R-
---------------------------------AL-------------------------
---------------------RKN-----I-------------N----------------
--------------------------------------L-----------------A---
---------E-RN-YF----IKV-------------------------------------
-----------MSE----------------------S-----------------------
-LG-----FA------------------------VV--HMKLDV--------------IP
GSFLEFALRLG------------LA-F-----------

#CRMPA_NCLIV_026200
-----CEPCSAGSYKS--------------------------------------S--VQD
GPCNGLCGTSSTSFPGAQSQSQCFCEEG-TYFAA----------------------D---
-------------------------------VCHT-------------------------
----CPTG-AF--C------GG--------------------------------------
--------------------------------GL--LE-E----AEAKLR---QDSS---
---------------------------------FT-----------------GITSA---
--D--------------------HVKPFAEAGYFLN------KLK---------------
----EE-----L------------------------------------------------
---------------------------------------------------E--------
--S---------------------------------------------------------
------------------------------------------------------------
----------PNDW------------------Q---------------------------
---FT--------P----------------------------------------------
----------------------------------------------------CPIQNAC-
----------------------LS--H---------------------------------
------------------------------------------------------------
-----GV--------------CSETMTEYLCSECRRGYT--NTF------SKG--EICTS
CP----------S---M---VWNIVC------L--------A---G----YYL-AT---L
-----------------------L-FN-IVMTYMNVAAGFNRR----S------------
----------------I-HS------I---VI------KIAS----N--------YLTGI
SVLSVIDFNTI---AFPTWITDLTTTVTE-----TV------------------S-----
------------------------------------------------------------
-----A----------KH------S-------TR-VMS----VDCL----------LRDN
----------------------------------------------------------F-
-------------D-L------SFSESFF----YTMVFYALVPI----------------
-------------------------A-------LPILVT-----I---IM----FI----
-------IVYR--------V----------------------------------------
------------------------------------CA----------------------
------------------------------------------------------------
------------------------------------------------------------
-----------------------------WY-----------------------------
------------------------------------------------------------
---------------------------------------RK---STQ---------R-KL
ELL------KQTMQYGLYSLAQQ-------------------------------------
--------------L---K-------EKY--------------------E----------
--------EDRV--------------------------------------------FMIF
RYI---VLP-----GES-------------------------------------------
-----IF----RRA---A------------------------------------------
--------------------------K---------------------------------
-----------------------FMEDMI---P-IY-VTVLFFIYSSTTRNMLSLLDC-T
Y---IDFGRAHQA--K--YFLRAAM--SVECTNI-----------------------W--
----------------N------------------GPYF---------------------
KFF----AVG---IVGLVVW-----------SIGIPLS-CFLV-------------L---
----------------YFN-RKRLN-----------------S----R---ET--RL---
-K------YGFLHNGFVK-KYWYWE-------MV----VFARKFL---V-----IVVSSV
A-------LIPS--------ADR-NG------------SRIWLAV---------------
---------VIAVIFLIIHL-----VTQ--PF--------------------------DK
RSY--------LTLDRL----E---------------N--H--------SMS---I----
------------------------------W--TI---TLI--V----------------
-----------------------------------LA-M--MIGSDFSGN---------V
NMALL------LFLA---------------------------------------------
--------VLTFM-----------------------------------------------
------------------------------------------------------------
------------------------------------------------------------
------------------------------------------------------------
------------------------------------------------------------
------------------------------------------------------------
----------------------FILEVG-----------V--------SL----------
------------------------M---FAYFDNVR---SQQTF--------FRV---PV
-VGYI--------------F--RFF--------AR-----LSEK----------------
------RRAR---EPIV------------------------------VFDTE--------
------------------------------------------------------------
------------------------------------------------------------
------------------------------NEVIQL------------------------
V-----AAKRQ------------------------T----WT--L--------F----R-
---------------------------------AL-------------------------
---------------------RKN-----I-------------N----------------
--------------------------------------L-----------------A---
---------E-RN-YF----IKV-------------------------------------
-----------MSE----------------------S-----------------------
-LG-----FA------------------------VV--HMKLDV--------------IP
GSFLEFALRLG------------LA-F-----------

#CRMPA_BESB_084890
-----CEPCSPGSYKT--------------------------------------S--VQD
GPCNGLCGTASTSFPGAQTQSQCFCEEG-TYFAA----------------------D---
-------------------------------ACHT-------------------------
----CPKG-AY--C------AG--------------------------------------
--------------------------------GL--LP-E----AEAKLR---EDSS---
---------------------------------FT-----------------GITSA---
--D--------------------HVKPFAEPGYFLN------KLK---------------
----AE-----L------------------------------------------------
---------------------------------------------------E--------
--S---------------------------------------------------------
------------------------------------------------------------
----------PNDW------------------Q---------------------------
---FT--------R----------------------------------------------
----------------------------------------------------CPVRNAC-
----------------------LS--N---------------------------------
------------------------------------------------------------
-----GV--------------CSETMTEYLCSECRRGYT--NTF------SKG--EICTV
CP----------S---M---VWNILC------L--------T---G----YYL-AT---L
-----------------------L-FN-IVMTYMNVAAGFNRR----S------------
----------------I-HS------I---VI------KIAS----N--------YLTCL
SVLSVIDFNTI---AFPSWVTDLTTTVTE-----SV------------------S-----
------------------------------------------------------------
-----A----------QS------R-------TR-LMS----VDCL----------LREN
----------------------------------------------------------L-
-------------N-L------SFSDSFF----YTMVFYALIPI----------------
-------------------------V-------LPIIVT-----I---MM----SI----
-------VVSR--------V----------------------------------------
------------------------------------RV----------------------
------------------------------------------------------------
------------------------------------------------------------
-----------------------------WY-----------------------------
------------------------------------------------------------
---------------------------------------RK---STQ---------K-KL
DLL------KQTQQYGLYTLAEQ-------------------------------------
--------------L---K-------EKY--------------------E----------
--------EDRV--------------------------------------------FMIF
RYI---PLP-----GES-------------------------------------------
-----IF----RRM---T------------------------------------------
--------------------------K---------------------------------
-----------------------FMEDMI---P-IY-VTVLFFVYSSTTRHMLSLLDC-T
Y---IDFGRAHKA--K--YFLRAAM--SVECTEA-----------------------F--
----------------S------------------WPYF---------------------
KFF----ALG---IGGLFVW-----------SIGIPLS-CFIV-------------L---
----------------YIN-RRTLN-----------------S----R---ET--RL---
-K------YGFLHNGFVK-KYWYWE-------MV----VFARKFL---V-----IVVSSI
A-------LIRS--------EDM-NG------------SRIWLAS---------------
---------VIAIIFLIFHF-----VTQ--PF--------------------------DK
RSY--------LTLDRL----E---------------N--H--------SMG---I----
------------------------------W--TL---TLI--V----------------
-----------------------------------LG-M--MVGSGFSGN---------V
NVALL------LFMA---------------------------------------------
--------ILTCL-----------------------------------------------
------------------------------------------------------------
------------------------------------------------------------
------------------------------------------------------------
------------------------------------------------------------
------------------------------------------------------------
----------------------FILEVG-----------I--------SL----------
------------------------M---FAYFDNVR---TQQTF--------FTV---PV
-LGYV--------------F--RFF--------AR-----LSEK----------------
------RKAR---EPIV------------------------------IYDTE--------
------------------------------------------------------------
------------------------------------------------------------
------------------------------SEVIQL------------------------
V-----AAKRQ------------------------S----WN--V--------F----R-
---------------------------------RR-------------------------
---------------------RKN-----I-------------N----------------
--------------------------------------L-----------------A---
---------E-RN-YF----IKV-------------------------------------
-----------MAE----------------------T-----------------------
-LG-----FA------------------------VV--HMKLDV--------------IP
GSFLEFALRLG------------LA-F-----------

#CRMPA_Cardiosporidium_KAF8821572
-----CRKCPRGYYKS--------------------------------------T--VDD
VP------------------SQCYCLPN-FYFAN----------------------Q---
-------------------------------ACLQ-------------------------
----CPVG-AK--C------EG--------------------------------------
--------------------------------GF--TE-E----ATKALM---ANPA---
---------------------------------LS-----------------TVSSS---
--S--------------------HTKPYALKEFYLH------KLE---------------
----EQ-----L------------------------------------------------
---------------------------------------------------I--------
--S---------------------------------------------------------
------------------------------------------------------------
----------PDDW------------------K---------------------------
---II--------P----------------------------------------------
----------------------------------------------------CPIKYSC-
----------------------FR--N---------------------------------
------------------------------------------------------------
-----NT--------------CIESMTDYLCSECKLGNT--NNF------DKE--SLCKE
CP----------S---F---GANVTL------L--------V---L----LYI-FQ---I
-----------------------L-FN-IFMTYINVSAGYNRK----S------------
----------------I-HS------I---VI------KIAT----N--------YLTCM
AVLQVVRLTEI---DLPSWVADATKNASK-----LG------------------T-----
------------------------------------------------------------
-----L----------DF------N-------FF-STS----IDCL----------LRSS
----------------------------------------------------------S-
-------------G-S------SHAESFF----RSMLFYAMLPL----------------
-------------------------L-------FPLTIT-----F---FV----FV----
-------IVAF--------I----------------------------------------
------------------------------------KH----------------------
------------------------------------------------------------
------------------------------------------------------------
-----------------------------SR-----------------------------
------------------------------------------------------------
---------------------------------------KA---QIA---------K-KL
FLL------QQTKQFGLDSVCEG-------------------------------------
--------------L---I-------EEY--------------------E----------
--------NDRI--------------------------------------------FMIM
RYI---PIP-----GES-------------------------------------------
-----AS----KRI---A------------------------------------------
--------------------------K---------------------------------
-----------------------QFEDMI---P-VY-VTVLFYVYTSTTSKMLSLLDC-A
N---INLGSVHGN--R--YFLRAAM--SIECKIS-----------------------P--
----------------G------------------SEYM---------------------
KYF----ILG---ISGLLVW-----------GIGIPLL-SFLA-------------L---
----------------FLN-RRRLN-----------------T----K---EI--RL---
-K------YGFLHNGYEH-GSWYWE-------SV----VFLRKFI---V-----LIISNV
D-------LFPT--------VSK-VS------------NQIWIAT---------------
---------VIAEIFLVLHL-----LIQ--PF--------------------------DE
RSY--------SKLDTL----E---------------N--H--------SMS---A----
------------------------------W--AL---TCI--L----------------
-----------------------------------FG-M--VLNANLGGV---------F
NLVLI------VVVV---------------------------------------------
--------SANTL-----------------------------------------------
------------------------------------------------------------
------------------------------------------------------------
------------------------------------------------------------
------------------------------------------------------------
------------------------------------------------------------
----------------------FFGEVI-----------Y--------SL----------
------------------------A---FAYFDNVR---KIRSF--------YDV---PI
-IGVA--------------F--RFM--------GQ-----LSSM----------------
------QKEK---EALV------------------------------TYNST--------
------------------------------------------------------------
------------------------------------------------------------
------------------------------TNDIEL------------------------
L-----IRRRK-----------------------VT----SK--L--------M----K-
---------------------------------FN-------------------------
---------------------QEK-----I-------------S----------------
--------------------------------------S-----------------P---
---------E-RI-YF----KKM-------------------------------------
-----------VQN----------------------L-----------------------
-VA-----LA------------------------VL--TMKLDV--------------IP
GAFMEFALRLG------------LV-------------

#CRMPA_TA16980
-----CNACAPGTYKS--------------------------------------S--VMD
SSCNGLCTQNATSFPGAESSNHCFCLMGYFYLEG----------------------G---
-------------------------------ICSK-------------------------
----CMEG-AK--C------EG--------------------------------------
--------------------------------GL--IN-Y----KMKTLK---N------
----------------------------------F-----------------VVNID---
--D--------------------HVKPVAVEGYFLD------KIN---------------
----PK-----L------------------------------------------------
---------------------------------------------------R--------
--K---------------------------------------------------------
------------------------------------------------------------
----------PDDW------------------K---------------------------
---FI--------K----------------------------------------------
----------------------------------------------------CPINGSC-
----------------------LG--N---------------------------------
------------------------------------------------------------
-----DK--------------CSDTMEHYLCSECKKGYT--NNF------VKG--ALCQK
CP----------R---M---RPNISI------T--------I---L----YYF-GL---L
-----------------------L-IN-IVMARLNISSGYNRR----S------------
----------------I-HS------V---VI------KIAL----N--------FGICT
SVVNVVNFSDL---KLPVGLRKMINKWVK-----VF------------------D-----
------------------------------------------------------------
-----S----------DD------A-------VY-YTS----IDCV----------IRSL
----------------------------------------------------------F-
-------------N-L------EHSDSFF----YTMLYMACFPL----------------
-------------------------I-------LLFIVT-----L---MM----WI----
-------IMVL--------F----------------------------------------
------------------------------------KL----------------------
------------------------------------------------------------
------------------------------------------------------------
-----------------------------VK-----------------------------
------------------------------------------------------------
---------------------------------------YN---DIR---------R-KL
ALLQQFKAKYEGDNQ------DS-------------------------------------
--------------L---I-------EQY--------------------R----------
--------NERL--------------------------------------------LMIL
RYI---PLP-----NET-------------------------------------------
-----SW----DRF---K------------------------------------------
--------------------------N---------------------------------
-----------------------FLEDMI---P-IY-VTVLFSVHGKITSRLLSLLDC-T
Y---IDLGRSFPG--K--YVLRPAM--SIRCSIN-----------------------P--
----------------S------------------EGYL---------------------
RYL----ILG---LCGLLVW-----------GLGIPFL-SFMA-------------L---
----------------FVN-RNNLY-----------------A----P---SI--RM---
-K------YGFLHNGFRQ-DYWYWE-------TV----VFARKCL---V-----LVIGSI
V-------IVPS--------ENY-SG------------SRIWMAL---------------
---------VVAVTFLILQL-----IYK--PF--------------------------DE
RDY--------FVLGRL----E---------------N--H--------SMI---T----
------------------------------W--TF---TLI--L----------------
-----------------------------------VS-F--IIEANFTPS---------L
SLILF------FIIL---------------------------------------------
--------FINFL-----------------------------------------------
------------------------------------------------------------
------------------------------------------------------------
------------------------------------------------------------
------------------------------------------------------------
------------------------------------------------------------
----------------------FI---------------L--------EL-LFYFIIFIS
SH----------------------I---FYLF----------------------------
---SV--------------FFPRFF--------SRNI--KISHP----------------
------LSYK---EPIV------------------------------FYDK---------
------------------------------------------------------------
------------------------------------------------------------
------------------------------------------------------------
Q-----DSHIL-----------------------LN----RQ--IKPFGSLISF----Q-
----------------------------------N-------------------------
---------------------LSS-----V-------------Y----------------
--------------------------------------S-----------------N---
--------------YFTTTLSHI-------------------------------------
-----------FNL----------------------T-----------------------
-AC-----YL------------------------N------LDV--------------IP
SLFIDFLIRYS------------IS-I-----------

#CRMPA_TA16985
-----CNACAPGTYKS--------------------------------------S--VMD
SSCNGLCTQNATSFPGAESSNHCFCLMGYFYLEG----------------------G---
-------------------------------ICSK-------------------------
----CMEG-AK--C------EG--------------------------------------
--------------------------------GL--IN-Y----KMKTLK---N------
----------------------------------F-----------------VVNID---
--D--------------------HVKPVAVEGYFLD------KIN---------------
----PK-----L------------------------------------------------
---------------------------------------------------R--------
--K---------------------------------------------------------
------------------------------------------------------------
----------PDDW------------------K---------------------------
---FI--------K----------------------------------------------
----------------------------------------------------CPINGSC-
----------------------LG--N---------------------------------
------------------------------------------------------------
-----DK--------------CSDTMEHYLCSECKKGYT--NNF------VKG--ALCQK
CP----------R---M---RPNISI------T--------I---L----YYF-GL---L
-----------------------L-IN-IVMARLNISSGYNRR----S------------
----------------I-HS------V---VI------KIAL----N--------FGICT
SVVNVVNFSDL---KLPVGLRKMINKWVK-----VF------------------D-----
------------------------------------------------------------
-----S----------DD------A-------VY-YTS----IDCV----------IRSL
----------------------------------------------------------F-
-------------N-L------EHSDSFF----YTMLYMACFPL----------------
-------------------------I-------LLFIVT-----L---MM----WI----
-------IMVL--------F----------------------------------------
------------------------------------KL----------------------
------------------------------------------------------------
------------------------------------------------------------
-----------------------------VK-----------------------------
------------------------------------------------------------
---------------------------------------YN---DIR---------R-KL
ALLQQFKAKYEGDNQ------DS-------------------------------------
--------------L---I-------EQY--------------------R----------
--------NERL--------------------------------------------LMIL
RYI---PLP-----NET-------------------------------------------
-----SW----DRF---K------------------------------------------
--------------------------N---------------------------------
-----------------------FLEDMI---P-IY-VTVLFSVHGKITSRLLSLLDC-T
Y---IDLGRSFPG--K--YVLRPAM--SIRCSIN-----------------------P--
----------------S------------------EGYL---------------------
RYL----ILG---LCGLLVW-----------GLGIPFL-SFMA-------------L---
----------------FVN-RNNLY-----------------A----P---SI--RM---
-K------YGFLHNGFRQ-DYWYWE-------TV----VFARKCL---V-----LVIGSI
V-------IVPS--------ENY-SG------------SRIWMAL---------------
---------VVAVTFLILQL-----IYK--PF--------------------------DE
RDY--------FVLGRL----E---------------N--H--------SMI---T----
------------------------------W--TF---TLI--L----------------
-----------------------------------VS-F--IIEANFTPS---------Y
NMSLL------SFIV---------------------------------------------
--------FINFL-----------------------------------------------
------------------------------------------------------------
------------------------------------------------------------
------------------------------------------------------------
------------------------------------------------------------
------------------------------------------------------------
----------------------FL---------------F--------EL----------
------------------------I---FQLF----------------------------
---VAYCHNFRIQNTSPKSFFTRFF--------YHFLT-KISNK----------------
------IKNA---EPII------------------------------YFDPS--------
------------------------------------------------------------
------------------------------------------------------------
------------------------------TCTTNL------------------------
R-----SSKKF-----------------------IN----KS--I--------F----D-
----------------------------------N-------------------------
---------------------IDV-----I-------------S----------------
--------------------------------------Y-----------------N---
---------E-KD-YF----SYV-------------------------------------
-----------MNE----------------------I-----------------------
-IC-----FA------------------------NI--RMKLDV--------------IP
CDFPEYITRLT------------FA-V-----------

#CRMPA_BBOV_III011730
-----CVPCEPGTYKS--------------------------------------S--VMD
SSCNGLCTQNATSKAGAHSPAQCYCQRGYYYLAG----------------------G---
-------------------------------ICAP-------------------------
----CVEG-AR--C------DG--------------------------------------
--------------------------------G---------------------------
----------------------------------------------------VVEVD---
--EVGADADGNDDQDDDVVVRRTHINPVPIEGYFLD------KIN---------------
----QE-----L------------------------------------------------
---------------------------------------------------R--------
--K---------------------------------------------------------
------------------------------------------------------------
----------PDDW------------------R---------------------------
---FI--------M----------------------------------------------
----------------------------------------------------CPIKGAC-
----------------------LG--E---------------------------------
------------------------------------------------------------
-----KG--------------CSESMTAYLCAECKTGYT--NNF------KKG--TLCTK
CP----------K---T---MTNVVL------T--------I---A----WYL-GL---L
-----------------------L-VN-IVMACLNVSAGYNRR----S------------
----------------I-HS------V---VI------KIAL----N--------YGICM
SVLNVINFGDL---ALPAELKSYTLRWFK-----VI------------------H-----
------------------------------------------------------------
-----R----------ES------S-------VV-HTS----IDCL----------LQHW
----------------------------------------------------------F-
-------------G-M------THAVSFF----YSMLFIACLPV----------------
-------------------------I-------LLVVVT-----V---LM----WV----
-------ILEL--------F----------------------------------------
------------------------------------KI----------------------
------------------------------------------------------------
------------------------------------------------------------
-----------------------------KR-----------------------------
------------------------------------------------------------
---------------------------------------HH---VTR---------S-KL
ALL------YQSSLQGMHYLADR-------------------------------------
--------------L---R-------DEY--------------------A----------
--------NERL--------------------------------------------FLIF
RYI---PLP-----GET-------------------------------------------
-----RW----VRF---K------------------------------------------
--------------------------H---------------------------------
-----------------------FLEDMI---P-IY-VTVLFSVHGNTTSQMLSLLDC-T
C---IHLGQSVPS--K--YMLRPAM--SIRCSLD-----------------------P--
----------------G------------------SAYF---------------------
PYL----LLG---LGGLIFW-----------GFGIPFF-SYIV-------------L---
----------------LVN-RKKLY-----------------A----P---DV--RM---
-K------YGFLHNGYQQ-EYWFWE-------AI----VFTRKSL---V-----LVIGSI
V-------IVPS--------ENT-SA------------SRMWMAL---------------
---------AVAVVFLIIQL-----IYK--PF--------------------------DE
RDY--------FVLGRL----E---------------S--H--------SMI---S----
------------------------------W--TM---TLI-------------------
-----------------------------------FSLF--AIEGEFSAY---------N
NMYLL------SITS---------------------------------------------
--------IINFC-----------------------------------------------
------------------------------------------------------------
------------------------------------------------------------
------------------------------------------------------------
------------------------------------------------------------
------------------------------------------------------------
----------------------FISEVA-----------L--------EL----------
--GLAYCDNIRFRKDQCSTSIISKIN----------------------------------
----------------------------------RSLA-AISEK----------------
------RKSR---EPLI------------------------------VFNEL--------
------------------------------------------------------------
------------------------------------------------------------
------------------------------NRTIDLCAPKSNQWYVFDE-----------
R-----NRR---------------------------------------------------
------------------------------------------------------------
-----------------------------L-------------T----------------
--------------------------------------Y-----------------S---
---------E-KV-YF----THI-------------------------------------
-----------VTE----------------------V-----------------------
-IN-----FS------------------------NI--HMKLDI--------------IP
TDFPEFITRLA------------FA-V-----------

#CRMPA_BBOV_III011740
-----CVPCAPGSYKS--------------------------------------T--VID
SSCNGLCTQNATSKAGAHSPAQCYCQRGYYYLAG----------------------G---
-------------------------------ICAP-------------------------
----CVEG-AR--C------DG--------------------------------------
--------------------------------G---------------------------
----------------------------------------------------VVEVD---
--EVGADADGNDDQDDDVVVRRTHINPVPIEGYFLD------KIN---------------
----QE-----L------------------------------------------------
---------------------------------------------------R--------
--K---------------------------------------------------------
------------------------------------------------------------
----------PDDW------------------R---------------------------
---FI--------M----------------------------------------------
----------------------------------------------------CPIKGAC-
----------------------LG--E---------------------------------
------------------------------------------------------------
-----KG--------------CSESMTAYLCAECKTGYT--NNF------KKG--TLCTK
CP----------K---T---MTNVVL------T--------I---A----WYL-GL---L
-----------------------L-VN-IVMACLNVSAGYNRR----S------------
----------------I-HS------V---VI------KIAL----N--------YGICM
SVLNVINFGDL---ALPAELKSYTLRWFK-----VI------------------H-----
------------------------------------------------------------
-----R----------ES------S-------VV-HTS----IDCL----------LQHW
----------------------------------------------------------F-
-------------G-M------THAVSFF----YSMLFIACLPV----------------
-------------------------I-------LLVVVT-----V---LM----WV----
-------ILEL--------F----------------------------------------
------------------------------------KI----------------------
------------------------------------------------------------
------------------------------------------------------------
-----------------------------KR-----------------------------
------------------------------------------------------------
---------------------------------------HH---VTR---------S-KL
ALL------YQSSLQGMHYLADR-------------------------------------
--------------L---R-------DEY--------------------A----------
--------NERL--------------------------------------------FLIF
RYI---PLP-----GET-------------------------------------------
-----RW----VRF---K------------------------------------------
--------------------------H---------------------------------
-----------------------FLEDMI---P-IY-VTVLFSVHGNTTSQMLSLLDC-T
C---IHLGQSVPS--K--YMLRPAM--SIRCSLD-----------------------P--
----------------G------------------SAYF---------------------
PYL----LLG---LGGLIFW-----------GFGIPFF-SYIV-------------L---
----------------LVN-RKKLY-----------------A----P---DV--RM---
-K------YGFLHNGYQQ-EYWFWE-------AI----VFTRKSL---V-----LVIGSI
V-------IVPS--------ENT-SA------------SRMWMAL---------------
---------AVAVVFLIIQL-----IYK--PF--------------------------DE
RDY--------FVLGRL----E---------------S--H--------SMI---S----
------------------------------W--TA---NLL--A----------------
-----------------------------------VSL----------------------
-MCYV------TLTP---------------------------------------------
-----------FV-----------------------------------------------
------------------------------------------------------------
------------------------------------------------------------
------------------------------------------------------------
------------------------------------------------------------
------------------------------------------------------------
----------------------VTTVCA-----------L--------VL----------
------------------------INSGYFFY----------------------------
---VV--------------F--KSF--------LRSLVDTIRYKGENRFFKKLRWLVDAV
LFFDSRRYLR---EPQI------------------------------TYNQT--------
------------------------------------------------------------
------------------------------------------------------------
------------------------------TSYLQL------------------------
R-----ITR---------------------------------------------------
------------------------------------------------------------
-----------------------------H-------------R----------------
--------------------------------------Y-----------------TWFG
KKTYELKPLE-RY-YF----VNI-------------------------------------
-----------VTELYRI------------------V-----------------------
-VS-----------------------------------HLKLDV--------------MP
KLLIEFLVRLS------------LS-L-----------

#CRMP2_PbANKA_0615900
-----CAPCESGFFKT--------------------------------------I--IGD
FTCESKCKPNSTSFYGSTHETHCFCLEN-YYFKN----------------------G---
-------------------------------VCIN-------------------------
----CPDG-AH--C------RG--------------------------------------
--------------------------------GF--EE-E----TLLNMK---KN-E---
---------------------------------NY-----------------LDHSKI--
--K--------------------HVMPVPRENYALY------RLK---------------
----AN-----I------------------------------------------------
---------------------------------------------------H--------
--N---------------------------------------------------------
------------------------------------------------------------
-----------YDW------------------F---------------------------
---IV--------E----------------------------------------------
----------------------------------------------------CPIKDAC-
----------------------LY--N---------------------------------
------------------------------------------------------------
-----GK--------------CYESMTNFLCGECKKGYT--NNF------SKL--NLCIK
CS----------G---I---IANILY------I--------L---F----VNM-FA---L
-----------------------L-FI-VIMAYLNVFTGTNRK----S------------
----------------V-HS------I---VI------KIGI----N--------YFSCM
KLFYIIGTSEM---YFPINLSSHVNYMTK-----YI------------------K-----
------------------------------------------------------------
-----R----------LL------K-------VKKNYG----IYCI----------LTS-
----------------------------------------------------------F-
-------------N-I------SHANAYF----YGMLYYAFKPI----------------
-------------------------L-------LAMILT-----I---LM----YI----
-------VVEM--------Y----------------------------------------
------------------------------------KY----------------------
------------------------------------------------------------
------------------------------------------------------------
-----------------------------KV-----------------------------
------------------------------------------------------------
---------------------------------------RD---KTN---------I-KL
RVI------DEIKVLGNNKLYDE-------------------------------------
--------------I---M-------QEL--------------------I----------
--------SERG--------------------------------------------LVLF
RYI---SIP-----GDS-------------------------------------------
-----RF----KRI---K------------------------------------------
--------------------------I---------------------------------
-----------------------FFEDMI---P-IH-VTLLFFMHTEITYYMLTLLNC-K
A---IYYNDKFIE--Q--Y-MSFAP--SVKCDL---------------------------
----------------S------------------KDYA---------------------
KFF----ILG---ISGLVVW-----------GIGIPLM-SYLV-------------L---
----------------YKN-RRKLH-----------------N----E---NV--LL---
-K------YGFLNNGFNF-QFWYWE-------TI----VFLRKNM---I-----LLISTV
S-------LLKT--------TRV-LG------------TTMWLFT---------------
---------CVSSFFLILQI-----ILQ--PF--------------------------DS
RNY--------HILNRL----E---------------T--F--------SMV---A----
------------------------------W--TI---SLI--I----------------
-----------------------------------LA-F--LTVSSASST---------V
NFYVL------LSLL---------------------------------------------
--------FFNCI-----------------------------------------------
------------------------------------------------------------
------------------------------------------------------------
------------------------------------------------------------
------------------------------------------------------------
------------------------------------------------------------
----------------------FMANIL-----------I--------VL----------
------------------------C---NSYMENLR---HIKKN--------IKI---PF
-LSKF--------------F--EKM--------SK-----IAEE----------------
------KCYK---EPIV------------------------------SLNLH--------
------------------------------------------------------------
------------------------------------------------------------
------------------------------DNSIEF-------------T----------
K-----KYKKH-----------------------HL-----------------F----G-
---------------------------------KR-------------------------
-----------------------I-----L-------------T----------------
--------------------------------------N-----------------E---
---------E-KN-YF----LNV-------------------------------------
-----------LSN----------------------F-----------------------
-IY-----FG------------------------IL--NLNFTI--------------FH
SYFMEFVLRLS------------II-D-----------

#CRMP2_PF3D7_0718300
-----CAPCERGFFKT--------------------------------------I--IGD
FSCESKCKPNSTSFVGTIHETHCFCLEN-YYFKN----------------------G---
-------------------------------ICLN-------------------------
----CPDG-AY--C------EG--------------------------------------
--------------------------------GF--QK-E----TLLYMK---KN-E---
---------------------------------YY-----------------LDTSKI--
--K--------------------HIMPVPKENYALY------KLK---------------
----TN-----I------------------------------------------------
---------------------------------------------------Y--------
--N---------------------------------------------------------
------------------------------------------------------------
-----------TDW------------------F---------------------------
---IV--------E----------------------------------------------
----------------------------------------------------CPIKEAC-
----------------------LY--N---------------------------------
------------------------------------------------------------
-----EK--------------CHESMTNFLCGECKKGYT--NNF------SKL--NLCIK
CS----------G---H---IMNILH------M--------I---F----VSI-FI---L
-----------------------L-FT-VIMAYLNVFTGANRK----S------------
----------------V-HS------I---VI------KIAV----N--------YFSCM
KIFYVMGISEL---YFPVTFSSHVNYILK-----NI------------------K-----
------------------------------------------------------------
-----R----------LL------K-------AKKNYG----LYCI----------LTNY
----------------------------------------------------------F-
-------------D-L------SHADAYF----YGMVYHAFRPV----------------
-------------------------F-------LAIILT-----L---LM----FI----
-------VVEI--------Y----------------------------------------
------------------------------------KY----------------------
------------------------------------------------------------
------------------------------------------------------------
-----------------------------KV-----------------------------
------------------------------------------------------------
---------------------------------------RN---ETN---------I-KL
NIT------DKIKELGKDKLHEE-------------------------------------
--------------I---M-------NEL--------------------P----------
--------SERA--------------------------------------------LVLF
RYI---PIP-----GDS-------------------------------------------
-----RF----KRI---K------------------------------------------
--------------------------N---------------------------------
-----------------------FLEDMI---P-MY-VTLLFFIHTKTTYYMLTLLDC-K
A---LYYNDKFVE--Q--Y-MSYVP--SIKCDL---------------------------
----------------S------------------KSYS---------------------
KFF----ILG---LTGLIVW-----------GIGIPLM-SYLV-------------L---
----------------YKN-RKQLH-----------------S----E---NI--LF---
-K------YGFLNNGFNF-QFWYWE-------SI----VFLRKIL---V-----LLISTV
P-------IFKN--------AKI-FG------------TTMWLFT---------------
---------IISSIFLTLQV-----ILQ--PF--------------------------DS
RNY--------HILNKL----E---------------T--Y--------SMV---A----
------------------------------W--TM---TLI--I----------------
-----------------------------------FV-F--LTISNTNVT---------I
NFYVL------LFLL---------------------------------------------
--------FFNFV-----------------------------------------------
------------------------------------------------------------
------------------------------------------------------------
------------------------------------------------------------
------------------------------------------------------------
------------------------------------------------------------
----------------------FIAKIL-----------I--------SL----------
------------------------C---YSYIENLR---HMKKR--------IKL---PF
-LRIF--------------F--EKM--------SK-----IAEE----------------
------KDYK---DPVV------------------------------SLNTH--------
------------------------------------------------------------
------------------------------------------------------------
------------------------------DNSIQF-------------T----------
R-----KYKKK-----------------------YI----SC--S--------F----K-
---------------------------------NN-------------------------
-----------------------M-----L-------------T----------------
--------------------------------------T-----------------E---
---------E-KN-YF----LDV-------------------------------------
-----------ISN----------------------F-----------------------
-IY-----FG------------------------VL--NLNFSV--------------FH
SYFMEFMLRLS------------II-D-----------

#CRMP1_PbANKA_0812400
-----CKPCPEGTFKN--------------------------------------Y--DGD
VKKCISCPPKSTSIKGSIYPNHCFCKNG-FFYSK----------------------D---
-------------------------------TCLE-------------------------
----CLEG-AT--C------NG--------------------------------------
--------------------------------GL--YP-N----AMKKIK---LDIE---
---------------------------------NVN----------------TIGPD---
--D--------------------HVKPESKKGYYLD------ESI---------------
----IN-----I------------------------------------------------
---------------------------------------------------I--------
--D---------------------------------------------------------
------------------------------------------------------------
----------VSEW------------------R---------------------------
---FI--------K----------------------------------------------
----------------------------------------------------CPISGAC-
----------------------LG--K---------------------------------
------------------------------------------------------------
-----NN--------------CHNTMDNYLCIECKKGYT--NSF------TK---SKCVR
CP----------N---N---IANIIL------L--------L---L----IYI-IF---C
-----------------------F-II-IIISYLNISSGFYRR----S------------
----------------I-HS------I---II------KIAV----N--------YVSSM
LIVNILEDTYL---NLPPYAYDVYNKMTN-----IL------------------T-----
------------------------------------------------------------
-----S----------EN------Q-------KKKIIS----IDCL----------LRYY
----------------------------------------------------------F-
-------------N-L------TYNDSFF----YTSLFFFLIPI----------------
-------------------------F-------LMLTLT-----V---IL----FV----
-------ILKI--------Y----------------------------------------
------------------------------------TI----------------------
------------------------------------------------------------
------------------------------------------------------------
-----------------------------IQ-----------------------------
------------------------------------------------------------
---------------------------------------KE---GIN---------N-KL
NLL------GMAKKKNISFLVNS-------------------------------------
--------------L---E-------ANY--------------------K----------
--------KERF--------------------------------------------IMIL
RYI---KLP-----DNT-------------------------------------------
-----MS----DSI---L------------------------------------------
--------------------------T---------------------------------
-----------------------FFEDMI---P-IY-ATFLFIIHAKTSLRMLQLFDC-S
Y---IRYT-KKIS--K--YILNSSS--SVQCNF---------------------------
----------------KT-----------------NDYL---------------------
KFF----ILG---ISGTVLW-----------VLGIPFL-AFFV-------------L---
----------------YNN-RHNLF-----------------H----E---NI--RI---
-K------YGFLHNGYLP-NRWYWE-------VV----VFIRKII---V-----LFVTTV
I-------VFPS--------NKE-KI------------YKLLIIT---------------
---------FVSIFSLCIHF-----IFQ--PF--------------------------DK
RNF--------FILNKL----E---------------N--F--------SLY---I----
------------------------------W--VF---TIM--I----------------
-----------------------------------IS-V--LMHVNLNEF---------I
NLLVF------FFII---------------------------------------------
--------LLHTI-----------------------------------------------
------------------------------------------------------------
------------------------------------------------------------
------------------------------------------------------------
------------------------------------------------------------
------------------------------------------------------------
----------------------FFIKLL-----------I--------CL----------
------------------------F---YECISNLR------AT--------FHFCKVPF
-INSC--------------V--KML--------IQ-----IAEA----------------
------KKKQ---EPRVFYDKCSRQLAVVLP--------DKALMEGNRINIY--------
------------------------------------------------------------
------------------------------------------------------------
------------------------------AIVQSF------------------------
-------FKKF-----------------------IR----SN--Y--------L----Q-
---------------------------------YS-------------------------
-----------------------E-----LNKFENQTISTYESE----------------
--------------------------------------D-----------------K---
---------E-KI-KV----VNLRSYENIENYGNCYNEM----MFRNQKTD---------
-----------LSN----------------------FLLKNT-NLSIYGKIKNEHRMFAI
EIYKEL--LD------------------------IFLKHVTFTY--------------IP
DTLFEFIFKIS------------VN-I-----------

#CRMP1_PF3D7_0911300
-----CEPCKTGTFKN--------------------------------------Y--VGD
DTFCLHCPPKSTSLEGSIYPTHCFCKGG-FFYSK----------------------G---
-------------------------------YCLE-------------------------
----CLEG-AL--C------KG--------------------------------------
--------------------------------GL--NK-N----VMQRMK---FNME---
---------------------------------NI-----------------LITEK---
--D--------------------HIKPHSNKNYYLD------KSV---------------
----ID-----V------------------------------------------------
---------------------------------------------------V--------
--D---------------------------------------------------------
------------------------------------------------------------
----------VSEW------------------K---------------------------
---FI--------K----------------------------------------------
----------------------------------------------------CPIKGAC-
----------------------LE--K---------------------------------
------------------------------------------------------------
-----NK--------------CHKSMNNYLCIECAKGYT--NSF------MT---SLCVK
CP----------N---N---ITNMIL------L--------F---L----IYI-IF---C
-----------------------F-II-IIISYLNITSGFYRR----S------------
----------------I-HS------I---VI------KIGV----N--------YISSM
LFIKVLEDSNV---SVPISFIHFYNKMEK-----FLH-----------------M-----
------------------------------------------------------------
-----G----------EN---------------KKIVS----VDCL----------LRYY
----------------------------------------------------------F-
-------------N-L------NYSNSFF----YSSVLFFFIPI----------------
-------------------------F-------LIITLT-----I---IL----FI----
-------ILKI--------Y----------------------------------------
------------------------------------QC----------------------
------------------------------------------------------------
------------------------------------------------------------
-----------------------------VQ-----------------------------
------------------------------------------------------------
---------------------------------------KK---QIA---------N-KL
DLL------RIAEIENIHFLASS-------------------------------------
--------------L---K-------KSY--------------------S----------
--------RQRI--------------------------------------------IMIL
RYI---HLD-----NYK-------------------------------------------
-----TM----DKI---W------------------------------------------
--------------------------I---------------------------------
-----------------------FFEDMI---P-VY-VTFLFIIHAKTSLRMFQLFDC-S
Y---IKYT-KYLG--K--YILRRAS--SVQCSF---------------------------
----------------K------------------EDYS---------------------
KFF----FLG---LTGTIIW-----------SLGIPLF-SFYI-------------L---
----------------YIN-RHNLF-----------------N----E---NV--RI---
-R------YGFLHNGYVP-NKWYWE-------II----VFSRKIC---V-----LFIMTV
I-------IFPS--------DES-NA------------SQLLLVT---------------
---------FVAIFSLCLHF-----IFQ--PF--------------------------DK
RNY--------FTLNKL----E---------------N--L--------SLY---I----
------------------------------W--VS---TII--C----------------
-----------------------------------TS-I--LLSMNLSKL---------I
NFIIL------FTLF---------------------------------------------
--------ILNLL-----------------------------------------------
------------------------------------------------------------
------------------------------------------------------------
------------------------------------------------------------
------------------------------------------------------------
------------------------------------------------------------
----------------------FFIKLL-----------F--------CL----------
------------------------F---FECLDNIR---RSKAC--------YHL---PV
-LGTC--------------A--KLL--------GD-----IMEK----------------
------KRKR---EPIIFYDKLCKQICIMLPVQCGKVPKNK---KNNKIKINHNKYIK--
------------------------------------------------------------
------------------------------------------------------------
------------------------------NITYPF-------------T----------
R-----LFKNL-----------------------------SN--S--------Y----K-
---------------------------------HN-------------------------
-----------------------N-----IKK-KNNYMPLQENI----------------
--------------------------------------N-----------------E---
---------N-KN-DI----NNMCQNQNTQSYVTCSSDLDKNNIIQQKKSH---------
-----------NDN----NINLITENIKNETKNNVCFYLSNSHNIPLYGGIKKEYRMFAT
EIYKEL--FD------------------------IFLKNISLTC--------------VS
DTFFEFLFKIT------------IN-I-----------

#CRMPA_GNI_010550
------MSCPTG------------------------------------------------
-------------YAG--------------------------------------------
------------------------------------------------------------
-----PEC-AY--C------D---------------------------------------
------------------------------------------------------------
------------------------------------------------------------
------------------------------EGYWVD------R-----------------
------------------------------------------------------------
------------------------------------------------------------
------------------------------------------------------------
------------------------------------------------------------
------------------------------------------------------------
------------------------------------------------------------
------------------------------------------------------------
------------------------------------------------------------
------------------------------------------------------------
------------------------------------------SA------LKG--EQCHR
CP----------G---S---VALYMA------L--------A---L----V---VS---T
-----------------------L-FC-LSLAVLNVKAGANRK----S------------
----------------I-HS------L---VL------KLMI----A--------FVA--
--------------DLQTYTTYLTTTLLH-----YV------------------NLGGG-
------------------------------------------------------------
-----S----------DS------S----------STP----SGVR----------IQDL
----------------------------------------------------------Y-
-------------D-LGFLQCLSKSDTFAERYRDGMLFFNAVPL----------------
-------------------------L-------SGLFVT-----F---IA----AS----
-------VVGL--------S----------------------------------------
------------------------------------IP----------------------
------------------------------------------------------------
------------------------------------------------------------
-----------------------------LH-----------------------------
------------------------------------------------------------
---------------------------------------AN---SIR---------K-RR
RLY------EMLIQKNLIDAAAK-------------------------------------
--------------L---G-------REI--------------------D----------
--------NTRT--------------------------------------------LSVW
RYTTARPIP-----VAA-------------------------------------------
-----HV----IR-----------------------------------------------
------------------------------------------------------------
-----------------------FFRDMV---P-PY-IVIGVTYYNILLRRQTDLLAC-T
R----------DA--E--GVLRNASVTGIKCAWD-----------------------D--
----------------S------------------N-YV---------------------
VYF----SFG---LVFMFFW-----------GLGLPVV-FLCL-------------L---
----------------LPH-SNQLN-----------------S----P---QI--LQ---
-K------YGFLHNGYDL-RYWYWE-------IF----FFARKAA---INIS--LIIS--
---------------------HN-DS------------NYMKFAL---------------
---------FISLMFFTIHV-----WIS--PF--------------------------DR
RNN--------NIMSWL----D---------------I--G--------CLA---C----
------------------------------W--IV---SLT--L----------------
-----------------------------------AC-FGEALDTEGSNV---------I
GLVII------F------------------------------------------------
------------------------------------------------------------
------------------------------------------------------------
------------------------------------------------------------
------------------------------------------------------------
------------------------------------------------------------
------------------------------------------------------------
---------------------------------------I--------NV----------
------------------------I---FA-----R---TPAHS--------RTV---P-
------------------------------------------------------------
-----------------------------------------------TYATY--------
------------------------------------------------------------
------------------------------------------------------------
------------------------------T-----------------------------
------------------------------------------------------------
------------------------------------------------------------
------------------------------------------------------------
------------------------------------------------------------
------------------------------------------------------------
------------------------------------------------------------
------------------------------------------------------------
--------------------------------------

#Cvel_10473
-----CAACTSGTYKE--------------------------------------A--EAN
SLCTGICQDNAETIAGAISEIQCFCRAD-FYFVQ----------------------GTED
SSRFYRGT-----------------------ECRA-------------------------
----CPTG-AD--C------AG--------------------------------------
--------------------------------GL--KT-S----ISSAIS---SNAS---
---------------------------------FV-----------------NVALS---
--D--------------------HNLPVPQAGYF--------LTT---------------
----NN-----S------------------------------------------------
---------------------------------------------------LDLAEGKSE
AV----------------------------------------------------------
------------------------------------------------------------
----------IA------------------------------------------------
-------------K----------------------------------------------
----------------------------------------------------CWLAEAC-
----------------------LGGES---------------------------------
------------------------------------------------------------
-----NV--------------CYGNQEGLLCDECKYGYT--R-V------STA--NVCAS
CP----------N---Q---AVNVVI------I--------I---V----AVC-VS---L
-----------------------L-VI-VVLCKTTLQSGLDRK----K------------
----------------L-HS------I---VL------KIGT----N--------YFGLL
SVFQDYNLAEL---AWPEWVYNV---FNF-----FL------------------S-----
------------------------------------------------------------
-----S----------SV--GDPFS----------FVA----VDCL----------LRKP
----------------------------------------------------------A-
-------------D--------LFVDVLF----LMKVLIFLAPI----------------
-------------------------V-------IPLFVT-----G---LA----AL----
-------FVAL--------Y----------------------------------------
------------------------------------RN----------------------
------------------------------------------------------------
------------------------------------------------------------
-----------------------------RH-----------------------------
------------------------------------------------------------
---------------------------------------RG---ELQ---------R-MR
EML------D--------ALEDSGP-----------------------------------
------VFAALQHNM---R-------TEF--------------------R----------
--------DRRF--------------------------------------------LGIW
------------------------------------------------------------
------------------------------------------------------------
--------------------------R---------------------------------
-----------------------FFYE---------------------------------
---------------------------------------------------------D--
----------------D------------------DD-----------------------
------------------------------------------------------------
------------------------WKKQVSR-----------------------------
---------------YVE-RFWYWE-------AV----ISIRGVL---I-----AT--SS
S-------FY-V--------GKD-DA------------IKLSFTL---------------
---------LIAVVALGLQL-----VFQ--PF--------------------------DN
RNG--------SVLNKL----E---------------N--R--------CLI---V----
------------------------------W--TL---TVV--V----------------
-----------------------------------FQ-SIYAFNVGANF-----------
NAFMA------FVIL---------------------------------------------
--------ALNLY-----------------------------------------------
------------------------------------------------------------
------------------------------------------------------------
------------------------------------------------------------
------------------------------------------------------------
------------------------------------------------------------
----------------------FVG--F-----------F--------CL----------
------------------------I---FY-----R---EVCNTVKANPE-LLLL---PQ
PFKTV--------------T--WAM--------AR-----SADN----------------
------FIDN---QGKL------------------------------FFDSD------TT
DVSL----------------------------------------------RKKSEREKER
ERNGGGKEGKTKKDK---------ARERAGSV----ISLKSRGSFV----------GSEL
KSEGGRSEDENDFDR--------------KKSIVTL--------------MADKDR-EAP
R-----ESRRM-----------------------TTLGLNEK--E--------L----A-
---------------------------------RH-------------------------
---------------------KKV-----E-------------T----------------
--------------------------------------R----------QLLGLSFG---
---------E-RL-YF----VAA-------------------------------------
-----------LAE----------------------V-----------------------
-LS-----HV------------------------VV--TLRMDS--------------LP
GDYLEFVLRLA------------FT-A-----------

#Cvel_7366
-----CTPCGSGLYKE--------------------------------------A--AGD
TPCSGRCMTNGQTAGGAISLRQCSCMQN-YYLKS----------------------GP-D
YTEFWVGA-----------------------SCEA-------------------------
----CPTG-AV--C------AG--------------------------------------
--------------------------------GF--SN-D----TLAKLE---ADGD---
---------------------------------YV-----------------EISAA---
--D--------------------HMLPEPIEGYY--------RLG---------------
----EN-----A------------------------------------------------
---------------------------------------------------TDMVFDINN
AA----------------------------------------------------------
------------------------------------------------------------
----------IW------------------------------------------------
-------------P----------------------------------------------
----------------------------------------------------CYVQRAC-
----------------------LAGAD---------------------------------
------------------------------------------------------------
-----NL--------------CHSNNDGPLCDECMPGFT--R-V------SAN--NVCAV
CP----------A---G---IWNLLL------V--------L---S----IIV-IS---F
-----------------------F-IV-VFYAQLTLQAGTNKK----A------------
----------------M-HA------I---VL------KIGV----N--------YVALL
STLSTFDYSTL---DWPDWTTGL---LSS-----FT------------------D-----
------------------------------------------------------------
-----A----------SA--GDPFS----------LPA----FDCL----------FRSE
----------------------------------------------------------Q-
-------------NPV------PFTQAFH----YTKLFIFLMPI----------------
-------------------------A-------WPLTLT-----A---LM----AL----
-------VIVV--------Y----------------------------------------
------------------------------------RR----------------------
------------------------------------------------------------
------------------------------------------------------------
-----------------------------MV-----------------------------
------------------------------------------------------------
---------------------------------------RV---RLE---------E-TR
QML------E--------RLRELGP-----------------------------------
------LYGPLHRRL---L-------EEK--------------------R----------
--------EERF--------------------------------------------LGIW
AVF---SLR-----GER-------------------------------------------
-----LI----VQA---R------------------------------------------
--------------------------R---------------------------------
-----------------------FMSDTI---P-VY-IVTLFLMQNSVTTHMVQL-----
----------------------------------IQCDYINK---ERRLRYAVSQTCD--
----------------V------------------TD-----------------------
PFY----VIG---WMGLLLW-----------SIGIPVV-ACSL-------------L---
----------------WKH-RKELWKPYVKRRWFCAAQSSVGS----G---SV--SLELA
CR------YGFLTNGYDE-GFWFWE-------SV----VTVRRVL---I-----VI--AA
S-------FF-V--------GTR-TN------------IRLLFMI---------------
---------IVATVALALQL-----TCQ--PF--------------------------DN
RNG--------QILNRL----E---------------D--R--------ALY---S----
------------------------------W--TF---TLI--L----------------
-----------------------------------FA-MIFIFNVGSWF-----------
NTLLV------IIIV---------------------------------------------
--------ILQLS-----------------------------------------------
------------------------------------------------------------
------------------------------------------------------------
------------------------------------------------------------
------------------------------------------------------------
------------------------------------------------------------
----------------------FLG--L-----------F--------AH----------
------------------------H---FY-----R---EMCNTVLNNPA-WWDW---PI
PLRWV--------------T--RAL--------KR-----SAEK----------------
------FDAR---QARL------------------------------TFLTE------SA
DVLL------------------GEARTGTSSWVRQRRQTEANVFAA----RMKSPTREGA
EMNESAKAGRNRESV---------ASARQASFHRKYLSASGEGLGVQEEEPTSAAPGEEG
KTEKG-EEEESDANTSGGFAHRS-HKVHTRQCTISL--------------LQDSDEDDAP
SGANKLKGRRA-----------------------SSVWESNPFLK--------F----V-
---------------------------------RRRICCCC-------------------
---------------------KRN-----G-------------T----------------
--------------------------------------SGKDEDAP--PPLLK---S---
---------D-RR-YF----AHM-------------------------------------
-----------VGE----------------------A-----------------------
-LT-----YA------------------------LV--ALRLER--------------LP
GDYIEFILRFA------------FA-S-----------

#Cvel_1447
-----CEKCPRGRYKE--------------------------------------E--VGN
SACKSPCMDNGDTEPGAQSLRECFCGPG-TYFEP----------------------GG-N
KEFFWLEA-----------------------SCQP-------------------------
----CVDG-AD--C------PG--------------------------------------
--------------------------------GF--GD-E----IMASIRAKIADAEDKT
GPLQSTLKSESSTTTGGTATGTTGRRLLEQEDLFL-PAEEEGEGTVRRLQAEDVTLA---
--A--------------------HAPPNPLPGYY--------RVG---------------
----TT-----S------------------------------------------------
---------------------------------------------------T--------
------------------------------------------------------------
------------------------------------------------------------
----------IL------------------------------------------------
-------------P----------------------------------------------
----------------------------------------------------CKVADAC-
----------------------TGGDA---------------------------------
------------------------------------------------------------
-----SD--------------CTESMEGLLCETCRAGYT--R-V------SIE--AKCAK
CP----------E---E---RWNMMA------N--------V---A----LII-VS---W
-----------------------F-QL-IIFGRMEIESGFTRK----T------------
----------------L-HS------L---VL------RIAT----N--------FIDAT
SVFRSFNLDRI---KLPDTARDV---FSN-----WF------------------Q-----
------------------------------------------------------------
-----G----------GS--ADPTA----------LVS----LECV----------LRPE
----------------------------------------------------------G-
-------------SDL------SQANALF----YNQLFQFLNPM----------------
-------------------------L-------SPIIIT-----L---IA----FM----
-------AVAI--------Q----------------------------------------
------------------------------------SR----------------------
------------------------------------------------------------
------------------------------------------------------------
-----------------------------LH-----------------------------
------------------------------------------------------------
---------------------------------------RQ---KTL---------S-EQ
RIL------T--------DLAERGA-----------------------------------
------RYGALYFLL---R-------KEF--------------------C----------
--------GRRV--------------------------------------------LGIW
RYF---FEA-----GTS-------------------------------------------
-----LK----ARV---A------------------------------------------
--------------------------A---------------------------------
-----------------------FLADTL---P-FY-LVCWFQMHANVTKQMLKL-----
------------------------SAVKAECSHKIQCEDING---ETRLRHATEVICN--
----------------S------------------DEHQ---------------------
PWF----ILG---FMGLSLW-----------SFGIPIY-AVFV-------------L---
----------------FKQ-KKNFHDDFVRQR----------------------------
--------YGLLNNGYDM-RYWFWY-------SA----SVIRTVA---I-----AF--ST
V-------FY-F--------GED-PS------------IRLGLLS---------------
---------MVGAIAMILQL-----KMR--PF--------------------------DK
RNG--------DVLNRL----E---------------N--R--------FLV---S----
------------------------------W--TL---SLL--L----------------
-----------------------------------FE-MIYLYDMGSVV-----------
NTVII------VVLL---------------------------------------------
--------MLNVY-----------------------------------------------
------------------------------------------------------------
------------------------------------------------------------
------------------------------------------------------------
------------------------------------------------------------
------------------------------------------------------------
----------------------TML--L-----------I--------LV----------
------------------------N---FL-----R---EFSNNIAGNPG-LVNM---PG
VLGAL--------------V--RAI--------IA-----PTEK----------------
------SKAR---EPKV------------------------------FFNTV------SG
DLVL------------------------------------------DHPVRVRPNTPGG-
-----------RKSV---------ERDREGAE----TPAGTNPFGF----------KRSQ
TANFS-IYDESPVSRRGGASPKSPHTPGSVAGTPSM--------------AGGGSK-AVA
L-----KDRRP-----------------------NS----KK--D--------F----F-
---------------------------------SF-------------------------
---------------------QTN------------------------------------
------------------------------------------------------------
---------D-RR-YL----VTA-------------------------------------
-----------LGE----------------------V-----------------------
-LA-----FL------------------------MQ--SLQLDT--------------LP
GDFIEFLVRWS------------FY-T-----------

#Cvel_29734
-----CELCPEGLYKD--------------------------------------L--VLN
GPCRGRCLTNGATVPGAQTARQCYCKEG-HFFLP----------------------GP-D
ANTFWEKA-----------------------QCKP-------------------------
----CMNG-AY--C------PG--------------------------------------
--------------------------------SL--RA-P----ILARLK---SDTN---
---------------------------------FT-----------------AISVD---
--D--------------------HGLPKPLTGYY--------RIS---------------
----AD-----P------------------------------------------------
---------------------------------------------------E--------
--D---------------------------------------------------------
------------------------------------------------------------
----------IH------------------------------------------------
-------------Q----------------------------------------------
----------------------------------------------------CPSPESC-
----------------------EGGAV---------------------------------
------------------------------------------------------------
-----NS--------------CSEGHTGTLCGDCLPGYF--R-L------LGQ--TKCQR
CA----------E---N---RYGPMVSIGFNAV--------V---C----MVV-CF---L
-----------------------FGAM-VVWCSREVRDGLS-------------------
-------------------P------L---IF------RIIL----N--------FIGTV
AVLQHFNLGQILQSKMQSWSASF---ISI-----LL------------------N-----
------------------------------------------------------------
-----L----------DE--LNPFL----------NFN----FECV----------LRAE
----------------------------------------------------------AL
QLGAAREIRASEDAYL------PASDVFV----FTQIFYLVLPF----------------
-------------------------L-------LLLGLV-----G---IS----AC----
-------LLGLLHLC----N----------------------------------------
------------------------------------RR----------------------
------------------------------------------------------------
------------------------------------------------------------
-----------------------------HV-----------------------------
------------------------------------------------------------
---------------------------------------RE---QSL---------I-YR
GLC------D--------IVAGSGPSPFDTTDKKLQMSGKEGGAGGPSVSNNLNATDVQK
AQADSMKLEAFRRTV---R-------RRF--------------------K----------
--------VQRA--------------------------------------------FGLF
RFV---YKT-----G-S-------------------------------------------
-----FV----EIL---G------------------------------------------
--------------------------L---------------------------------
-----------------------FFEDVA---P-LC-VAALILLHNTVSAQLLKLLDC-V
Q----------LANVQ--TLTDSASATAATATTGTQVEDTDGFAYELRMRYALEISCS--
----------------S------------------DRYK---------------------
VFR----NIA---TMGLVMW-----------TIGIPFF--VFV-------------LTYI
KGRKHMAGKTKTTEGSSKS-KANLKKKMNSKKANTVLKQQEAK----E---AM--RREQA
KQQADRFVWSFLWNGYEE-RYWWWE-------LM----IFARRAC---L-----LL--SV
V-------FFPA--------SVD-AS------------IRLIFVL---------------
---------MSSMVFLAGQT-----MAS--PF--------------------------DK
RSG--------GVLNGL----E---------------F--L--------SQS---T----
------------------------------A--LA---VFF--V----------------
-----------------------------------FQ-LVYVWPVDNSFI---------E
GGMLV------IGIL---------------------------------------------
--------CLHFY-----------------------------------------------
------------------------------------------------------------
------------------------------------------------------------
------------------------------------------------------------
------------------------------------------------------------
------------------------------------------------------------
----------------------VRA--A-----------L--------AL----------
----------------------------WG-----A---TLEQARLADPSKVLTL---PF
PLNWV-------------------L--------VQ-----LCQM----------------
------GNARVRSQPRV------------------------------WLDTQ------SR
SLLLLRSMHKAANSVVEFLHTLAVRKGGRLSAAKKNRLDEATLLAQ--------EAGDNA
PLSDLGPDDETRASLLLKRSRRLSEQERASAY----TLEDEE---------------EEE
EATMG-EEGETVED-----DERSERTEQSKTTDKEE--------------ARRANK-KRE
Q-----ESLRR-----------------------SK----SK--S--------L----T-
---------------------------------KR-------------------------
---------------------KRR-----G-------------D----------------
--------------------------------------DDGLTDALYIPPFNG---K---
---------A-RG-FL----VTV-------------------------------------
-----------LTE----------------------A-----------------------
-LE-----YS------------------------LI--DLQSPL--------------VA
ADWLEFLARIV------------FA-D-----------

#CRMPB_TGGT1_292020
-----CEKCAAGTYKE--------------------------------------L--QEN
APCAGRCMRDAETIEGAVAKIQCFCKIG-KYAVV----------------------A---
------------E---DAE--------GII-TCQD-------------------------
----CIAG-GV--C------PG--------------------------------------
--------------------------------GL--KT-R----ARQAVE---QDHS---
---------------------------------FV-----------------KITID---
--D--------------------HQVPFPSSGFY--AV-Y-KPLN---------------
----ET-----V------------------------------------------------
---------------------------------------------------W--------
--SPAMVPMVASFTGDTF------------------------------------------
-----------------------------------------------------------K
EFT---DTGPAPDDHTDEGG------------A---------------------------
---NL--------D--------------STGG-------SGEPSSSAPVDPSGENEGQLL
TGTT--------GAVSALQMRS-----RAND---TSVHQYDRIP----DIHPCVDDVRC-
----------------------RGGSH---------------------------------
------------------------------------------------------------
-----NS--------------CVHGSAGYLCSACEEDYS--E-I------RYK--SGCQA
CL----------PLWLD---SFIFIL------M-------RL---VVCGIIWI-IT---A
-----------------------L-TI-I----------A---VQQQAC-----------
----------------I-HP------V---LI------RIVM----S--------HM---
--------------------------FF------LS--------VYGLMPATSQS-----
------------------------------------------------------------
-----QLAGWA--SIYRLFFFEFYF----------ALHPYFKMPCF----------FRSL
-------------GIV------M-----------PEA---HV-------WYWQHFFQIF-
-----------------------------------------VPF----------------
-------------------------I-------DAVLLT-----IIGAIC----VA----
-------TYKV--------M----------------------------------------
------------------------------------YS----------------------
------------------------------------------------------------
------------------------------------------------------------
-----------------------------AY-----------------------------
------------------------------------------------------------
---------------------------------------IS---RVL---------V-V-
------------------------------------------------------------
--------------LEEAR-------QAH--------------------GDDMWTEKTIR
K----IE-SERC--------------------------------------------LGMF
RYI---YGT-----S-T-------------------------------------------
-----PW----ENF---V------------------------------------------
--------------------------R---------------------------------
-----------------------LCTDLI---P-AY-TAIWFWHFPTFVIECTMLMGC-I
------------------------------------------------------------
----------------E------------------TRYKSEDPISVLAAFPVQICSFEN-
PYF----------LSGLILG-----------GVGLLVWGVGSIAGFVAY-------M---
----------------SGD-HS--------------------S----D---TIEQRF---
-K------HGFLVNGYQY-AYRWWE-------GV----IGLRKTC---V-----AL--II
TM--YVHAN-----------ASG-AQ----------EIFRNSANL---------------
---------ALTVLSTALQL-----QLE--PF--------------------------DK
RSH--------DMANRM----E---------------F--Y--------GLM---V----
--------NIIIGVIFQGSYYFEVFKYMGAI--PL---AVA--I----------------
-----------------------------------FY-YLY--------V---------L
WSLFVEW--GRMVMM---------------------------------------------
--------RPHLV-----------------------------------------------
---------------------S--------------------------------------
------------------------------------------------------------
------------------------IPS---LWR-------------Y-Y-NRVTRSLARL
YTSRNAKIYYNY---------ITKDMVLE-------------------------------
-------------------------AATKSRVFHLRR-----------------------
----------------------L-------------------------------------
------------------------------------------------------------
------------------------------------------------------------
------------------------------------------------------------
------------------------------------------------------------
------------------------------------------------------------
------------------------------------------------------------
----------L-----------------------LR----RK--K--------T----S-
---------------------------------YR-------------------------
---------------------K---------------------I----------------
--------------------------------------N-----------------Y---
---------E-NRTYF----VAA-------------------------------------
-----------LSD----------------------S-----------------------
-LS-----QL------------------------VI--AWCQFT--------------IP
GDWLDFTQRYA------------FC-Y-----------

#CRMPB_NCLIV_012890
-----CVKCASGTYKE--------------------------------------L--QEN
APCAGRCMRDAETIEGAVAKVQCFCKIG-KYAIV----------------------A---
------------E---DSE--------AII-TCQD-------------------------
----CIPG-GV--C------PG--------------------------------------
--------------------------------GL--KT-L----ARQAVE---EDHN---
---------------------------------FV-----------------QITIY---
--D--------------------HQVPFPSNGFY--AV-Y-KPLN---------------
----QT-----V------------------------------------------------
---------------------------------------------------W--------
--DPSMVPMVPSFTGDTF------------------------------------------
-----------------------------------------------------------E
EFTSGVSESASENDSETAGG------------L---------------------------
---DLVD------E--------------STEG-------SDETSGVVSPESAGGQGGE-L
SEIS--------GAVSTLQVRT-----RENT---EAVHRYDRIP----DIHPCVDDVRC-
----------------------RGGSH---------------------------------
------------------------------------------------------------
-----NS--------------CVEGSAGYLCSACEDGYS--Q-I------RYK--SGCYA
CL----------ALWLD---SLLFIL------M-------RL---VVCAIIWV-IT---A
-----------------------L-SN-I----------A---VQQQAC-----------
----------------I-HP------V---LI------RIAM----S--------HM---
--------------------------FF------LS--------VYGLMPATSQS-----
------------------------------------------------------------
-----ELSSWA--SIYRVFFFDFYF----------STHPYSKVSCF----------FRHL
-------------GIV------L-----------SDT---HQ-------WYWQRFFQIF-
-----------------------------------------VPF----------------
-------------------------F-------DAVFLT-----VLGALC----VA----
-------AYKV--------V----------------------------------------
------------------------------------YS----------------------
------------------------------------------------------------
------------------------------------------------------------
-----------------------------GY-----------------------------
------------------------------------------------------------
---------------------------------------IA---RVR---------V-V-
------------------------------------------------------------
--------------LQEAR-------EAH--------------------GDDIWTERTIR
K----IE-SERC--------------------------------------------LGMF
RYI---STT-----S-S-------------------------------------------
-----PF----ESF---V------------------------------------------
--------------------------R---------------------------------
-----------------------LLTDLV---P-AY-TALWLWHFPSFVVECTMLMGC-V
------------------------------------------------------------
----------------E------------------TRYKMEDPIKVLAAFPVQVCSLED-
PYF----------LAGLSLG-----------GVGLLVWGVGSIAGFVAY-------M---
----------------SRD-HS--------------------S----D---TIDQRF---
-K------HGFLVNGYQY-EYRWWE-------GL----IGLRKTC---V-----AL--IM
TM--YVHTN-----------SSG-AQ----------EIFRNSANL---------------
---------ALTVLSTALQL-----QLE--PF--------------------------DK
RSH--------NMANRM----E---------------F--Y--------GLM---V----
--------NIVIGIIIQGSYYFDAFKYMGGA--PL---AVA--T----------------
-----------------------------------FY-YLY--------V---------L
WSLFVEW--GRMVMM---------------------------------------------
--------RPYLV-----------------------------------------------
---------------------S--------------------------------------
------------------------------------------------------------
------------------------IPS---FWR-------------Y-Y-NRVTRSLARL
YTSGNAKIYYNY---------ITKDMVLE-------------------------------
-------------------------AATKSRVFHLRR-----------------------
----------------------L-------------------------------------
------------------------------------------------------------
------------------------------------------------------------
------------------------------------------------------------
------------------------------------------------------------
------------------------------------------------------------
------------------------------------------------------------
----------L-----------------------LR----RK--K--------T----S-
------------------------------------------------------------
------------------------------------------------------------
------------------------------------------------------------
------------------------------------------------------------
------------------------------------------------------------
------------------------------------------------------------
--------------------------------------

#CRMPB_BESB_019000
-----CAKCASGTYKE--------------------------------------L--QEN
APCSGRCMRDAETIEGAVAKIQCFCKIG-KYAVQ----------------------A---
------------K---DAE--------GII-TCHD-------------------------
----CIAG-GV--C------PG--------------------------------------
--------------------------------GL--KT-R----ARRAVE---EDHN---
---------------------------------FV-----------------DITID---
--D--------------------HQVPFPSTGFF--AV-Y-KPLN---------------
----AT-----T------------------------------------------------
---------------------------------------------------W--------
--KPSMVPMVASFTGDTF------------------------------------------
-----------------------------------------------------------V
DF-----EAPPPED------------------E---------------------------
---DL--------E--------------SLPGSLSGAAASGEPGVVIPPGS-----GQLP
SGEPRRSQPKEDAVVSALQLRV-----RDVDFIVESA-RYDRIP----DIHPCFDDMRC-
----------------------RGGPR---------------------------------
------------------------------------------------------------
-----NT--------------CVDGSAGYLCSACAEGHS--Q-V------RYK--SGCNA
CL----------SVWLD---TLVFVL------S-------RI---VVCAIIWI-IA---S
-----------------------L-SI-V----------A---VEQQAC-----------
----------------T-HP------V---LV------RILI----S--------NM---
--------------------------FF------FS--------IYGLMPETTQS-----
------------------------------------------------------------
-----QLSEWT--GVYRVFFLDLFF----------ATHPYLKVSCF----------LPSM
-------------GIE------L-----------SDA---HQ-------WYWQHFFQIF-
-----------------------------------------VPF----------------
-------------------------L-------DVVLLT-----ILGAIA----VT----
-------FYKV--------V----------------------------------------
------------------------------------YS----------------------
------------------------------------------------------------
------------------------------------------------------------
-----------------------------RY-----------------------------
------------------------------------------------------------
---------------------------------------ID---RVR---------V-V-
------------------------------------------------------------
--------------LHQAR-------EAH--------------------GDDTWTERTIR
K----VE-AERC--------------------------------------------LGMF
RYI---SAD-----DMS-------------------------------------------
-----GW----RTF---L------------------------------------------
--------------------------R---------------------------------
-----------------------LLEDLI---P-AY-TVIWFWHFPTFVVECTTLMGC-I
------------------------------------------------------------
----------------D------------------TQYKSEPPFKVLAGLPIQACNIED-
PYY----------LAGLCLG-----------GAGLFVWGVASIVAFIAY-------M---
----------------STD-HS--------------------S----D---TIGQRF---
-K------HGFLANGYHY-EYRWWE-------GI----ISLRKTC---V-----AL--II
TM--HVHLN-----------SSG-AQ----------EIFRNSANL---------------
---------AVTMFFIMVQL-----QVE--PF--------------------------DK
RSH--------NLANRV----E---------------F--Y--------GLL---C----
--------NIANGIIIQGSYYFELFKYSGAF--PL---AIT--A----------------
-----------------------------------FY-YLY--------V---------I
WTLFVEW--GRMVMM---------------------------------------------
--------RPYLV-----------------------------------------------
---------------------N--------------------------------------
------------------------------------------------------------
------------------------VPS---FWR-------------Y-Y-NRVTRSLARL
YTSGNAKIYYNY---------ITKDMVLE-------------------------------
-------------------------AATKSRVFHLRR-----------------------
----------------------L-------------------------------------
------------------------------------------------------------
------------------------------------------------------------
------------------------------------------------------------
------------------------------------------------------------
------------------------------------------------------------
------------------------------------------------------------
----------L-----------------------LR----KK--K--------T----T-
---------------------------------YR-------------------------
---------------------K---------------------I----------------
--------------------------------------N-----------------Y---
---------E-NRTYF----VAA-------------------------------------
-----------LRD----------------------S-----------------------
-LS-----QL------------------------VI--AWCQFS--------------IP
GD------------------------------------

#CRMPB_Cardiosporium_KAF8819220
----MCTPCLSGTYKR--------------------------------------S--HEN
TPCTGICMRSASSIEGAIYASQCFCDVG-YYMVR----------------------D---
------------K---KEP--------TLL-SCQA-------------------------
----CIEG-AV--C------PG--------------------------------------
--------------------------------GL--RP-P----VMYQIL---SHPT---
---------------------------------FS-----------------DIHFA---
--D--------------------HIPPFPKKGYF--GS-L-RYVK---------------
----KQ-----L------------------------------------------------
---------------------------------------------------S--------
--K-------------LL------------------------------------------
-----------------------------------------------------------E
RL-----ETAYVEV------------------N---------------------------
---YR--------E--------------RTS--------VGLRQRTLQPEM-----DRM-
----------------ALDLYE------------------DRFI----SISPCPNPTQC-
----------------------TGGIN---------------------------------
------------------------------------------------------------
-----EA--------------CKEGARGYLCGECQQGYD--K-G------YFE--SSCIA
CS----------QRGVL---FGRFFL------A-------RL---V----LYL-LT---A
-----------------------M-LV-Y----------ASYNSQKTPM-----------
----------------ITHG------A---LL------RIWL----N--------FI---
--------------------------FF------MT--------LYGTLPSTTAS-----
------------------------------------------------------------
-----SLDIYI--QLYQRLFAAPFL----------FLGSYFPFHCV----------L-AF
-------------TQT------A-----------DEA---YQ-----RAWYSQRILQMS-
-----------------------------------------LPL----------------
-------------------------L-------DCLFYS-----FFTWIF----YL----
-------IFLL--------L----------------------------------------
------------------------------------HK----------------------
------------------------------------------------------------
------------------------------------------------------------
-----------------------------KR-----------------------------
------------------------------------------------------------
---------------------------------------IQ---QVT---------K-A-
------------------------------------------------------------
--------------IAVAK-------EEA--------------------SSYQAIERVVS
Q----MY-SQVL--------------------------------------------WGMM
HYL---FPE-----GTS-------------------------------------------
-----TK----YRL---R------------------------------------------
--------------------------R---------------------------------
-----------------------FFQDLI---P-AY-NIILFLHFPLLFVEFVQMSWCRS
------------------------------------------------------------
----------------D------------------TQNIAASDISMLLHLPSKLCNAKD-
SLF----------LLGVSLS-----------SIGLLIL-CGLVAAWFFY-------E---
----------------LII-RT--------------------Y----Q---TVNRRL---
-K------LGFLLNGYRN-QYCYYE-------AI----QFTRKAL---I-----AV--TL
AA--HVQLS-----------PRG-PS----------EYFKITCSL---------------
---------FLTSAALIAQL-----LLQ--PL--------------------------DS
RSY--------NLLNTA----E---------------T--F--------GLI---V----
--------NLITALIFQGAYIYSFFKYVGLI--PI---ALT--I----------------
-----------------------------------TF-HFW--------M---------L
WMLLVEG--GRFVIM---------------------------------------------
--------RPSLV-----------------------------------------------
---------------------H--------------------------------------
------------------------------------------------------------
------------------------LPV---PWG-------------W-F-NRLVRSLARM
YIRGTAKVFYNY---------LTQDIVVE-------------------------------
-------------------------ASVQRTWFRFSS-----------------------
----------------------F-------------------------------------
------------------------------------------------------------
------------------------------------------------------------
------------------------------------------------------------
------------------------------------------------------------
------------------------------------------------------------
------------------------------------------------------------
----------Y-----------------------------KP--Q--------A----V-
---------------------------------YL-------------------------
---------------------S---------------------V----------------
--------------------------------------K-----------------K---
---------S-MREYF----CSI-------------------------------------
-----------IAE----------------------S-----------------------
-ML-----HL------------------------VL--TLNRDS--------------IP
GDWLDFTMRYA------------FA-Y-----------

#CRMP4_PbANKA_1300800
-----CFPCPPNTFKE--------------------------------------S--EYD
NSCSGACPHFSTSFIGSSFENQCFCKNN-YYLVT----------------------E---
------------K---AHN----------I-KNSNI----------------------KK
SCELCPTG-AI--C------NR--------------------------------------
--------------------------------GF--NI-D----LYIKLL---KDRA---
---------------------------------YN-----------------SISIL---
--D--------------------HENPYPVYGYY--AV-Y-KRNN---------------
----KN-----TLWTPMDDKNSSSDDESAKNNTKKNTYTNFKYTYPYYNLILYIQKHVQN
MNYFFFENDNKFYLDKAFIESIKNKNEMKKNN-NKHVDATKSNSDIYDQYNT--------
--T-------------SFIQNANKYDTSKYKNDQSHNTRKEKNIYTK----QNKNSNITH
DPTKVD--FYNL-----LSKQDQ----YLSFLESN-K------------NVIKDDNNDTN
NL-----IKEIFNN------------------N---------------------------
---LK--------E----------------------------------------------
----------------AKKITERNHQF-------------ERTP----DIHPCNLPDRC-
----------------------LGTIT---------------------------------
------------------------------------------------------------
-----NL--------------CYEGSTGYQCNSCSKNYD--M-K------YFK--SKCTK
CR----------NIYHE---ILSIIL------L-------KI---I----YYV-II---I
-----------------------Y-IV-S----------LNYN----SC-----------
----------------L-NNL----YVSGVLF------RIWL----N--------CS---
--------------------------FS------FI--------SLGFFSPNNLS-----
------------------------------------------------------------
-----FITRYW--YVYKEIFLYHLN----------FCSPYIRVGCF----------MSYY
-------------NTD------I-----------TYK---NI-------WYIQKYLNIF-
-----------------------------------------TFF----------------
-------------------------F-------DVFFIT-----L---IL----FI----
--IMK--ITNF--------W----------------------------------------
------------------------------------HRKKIQNFEIMLSTVPEVYDKFKI
EQNDK-KKIKNKK-TPKIHILNSN--HEDQEDGSQNNLTLIH--DLEKNESQSDEYATHG
DAQNF-----------------QN-----NRNDCNSQD--EQGEEPH-----------TL
KNNTNVSVE-------KKINFLTKNKKSMLN-----------------------------
------------------------------------------------------------
---------------------------------------NS---QIE---------N-K-
------------------------------------------------------------
--------------L---T-------EENENIH------DENYELKYIKKEHTMYSQFLN
EAVEYIY-DKKM--------------------------------------------FGPW
RFI---HKK-----NDC-------------------------------------------
-----FR----KRF---L------------------------------------------
--------------------------G---------------------------------
-----------------------FISDSI---P-CY-ILMIIISTPYILLETVQLFYC-K
------------------------------------------------------------
----------------S------------------IKFKSEKSELYLAYLNTQKCTTSS-
ASF----------VMGLIVA-----------FVVLLFY-IATLILLL-Y-------L---
----------------YSK-RK--------------------TIKLFNKFLKN-------
-----------LLSGYRQ-GKEIFE-------VIFLLKNIILVVM---I-----AF--TI
YY--QYYYI-----------VLI-TL----------------------------------
----------TLTLFSILEL-----ISD--PF--------------------------DR
RSF--------NILNISLRVGS---------------V--L--------NIF---F----
------------SIMIWGSFYLN-YERHILF--PF---FIV--I----------------
-----------------------------------LY-HFY--------M---------V
HNIVKEV------IL---------------------------------------------
--------SKYFITIQTYINVQTMGYDDHTIKNKNYKFYYKVMNKIKFVLKKKHKESILQ
YAKNDSSIE---------KTHGQP----KEYI-HFEAIDNIIKKYNDNLKKTVIRNIDQN
EEIIDNEQKN---IK-----GKAQSS------LKK-------KKLSVNVWNVAYIWYDEQ
NEDLFFQMPFEDKLSSSFNK----EPN-----------------------E---------
------------------------------------------------------------
------------------------------------------------------------
------------------------------------------------------------
------------------------------------------------------------
------------------------------------------------------------
------------------------------------------------------------
------------------------------------------------------------
------------------------------------------------------------
------------------------------------------------------------
------------------------------------------------------------
------------------------------------------------------------
---------------------KTY-----N-------------I----------------
------------------------------------------------------------
--------------------FAR----------------------------IPDRIKDKE
TKYNIKYFVLAIIQ----------------------V-----------------------
-ID-----KF------------------------VV--ISKSCS--------------IY
ENWFDFAMRFA------------FV-Y-----------

#CRMP4_PF3D7_0718300
-----CFPCPPNTFKE--------------------------------------N--EYD
NSCSGACPPFSTTFVGSSYENQCFCKNN-YYLVS----------TDDENDTNGNSIN---
------------N---NKN----------IYNNNNIYNNNNNNNNNNNNNFNNKSDVKKK
SCKICPIG-AI--C------NR--------------------------------------
--------------------------------GF--NI-Y----IYLKLL---NDRS---
---------------------------------YN-----------------NINVI---
--D--------------------HETPFPKYGYY--AV-Y-REKT---------------
----NP-----T-------KSWDTLDDSAILN----------YVYPYHKLLLFIQKNIQK
GNYFFLEKGNKFFLNDDFVEKMNEKSKYEEENANKFV----TKSEIIHNVNT--------
--N-------------NL---KGKHNTLN-NNNNNNNINKSSSFLNQ----NNYNNDIIQ
LSSYENNPFKNLSSTSEVSSNNN----VISFIQNNDK------------TNNSTNDNNIE
NL-----V-DIFNK------------------Y---------------------------
---VQ--------E----------------------------------------------
----------------AKELQIQNRKF-------------ERIP----DIHPCTIPNRC-
----------------------LGTLI---------------------------------
------------------------------------------------------------
-----NL--------------CSDGSTGYQCNNCSKNYD--M-S------YFK--SKCKK
CQ----------NLFYE---ILHFIL------L-------KL---L----YYI-IV---I
-----------------------F-IC-S----------LNGN----I------------
----------------L-NKL----HVSGILM------RIWL----N--------CS---
--------------------------FT------FI--------AYGFFIPNMNS-----
------------------------------------------------------------
-----FISKYW--YLYKTAFSYHMK----------IFAYYLRVQCL----------LNSL
-------------NIN------L-----------SYN---QM-------WYIQKYMNIC-
-----------------------------------------TPI----------------
-------------------------F-------DSIFIT-----I---LL----FA----
--VIH--IYKF--------F----------------------------------------
---------------------------------F--YKKNIDIFEQLLCTIPELNTLYKK
NCIDNIHKVKNKKFANKVESFEENE-NQNKEKKNKKNIKR-K--NKAKNKHNNDNNDNND
DNDNN-----------------ND-----NNNDNNKIN--INSKDEHINHFEKCSSITTI
LNNLELNNEEKNKESKKKKIFDIKKKTSIEN-----------------------------
------------------------------------------------------------
---------------------------------------IK---ENETNHLWNDTHN-N-
------------------------------------------------------------
--------------V---K-------NKESNINTTNISNNINYELKYIKNK-EWYNIFLN
KTIQYIYKEKKI--------------------------------------------FGLW
HFI---FTK-----NDN-------------------------------------------
-----WF----KNM---G------------------------------------------
--------------------------T---------------------------------
-----------------------FLNDTL---P-CY-VLIMILSIPYILLELVQLTYC-T
------------------------------------------------------------
----------------P------------------IKYKTQKTYFYLTYLITQKCSLSS-
KLF----------ITGLIVT-----------ITMFALY-IFLWILLL-Y-------L---
----------------YSK-RK--------------------RLNLFDLLTTN-------
-----------LLSGFRK-GKGIFE-------LIFLLKHILIVLL---I-----CF--NI
YY--GLYYI-----------VFL-TL----------------------------------
----------ILITFAILEI-----LSN--PY--------------------------DK
RSF--------NILNKSLNIGN---------------V--L--------NIF---F----
------------PLIIWGSFYWT-YENFFIF--PI---FVI--Y----------------
-----------------------------------AY-HIY--------M---------F
YHIVKEF------TL---------------------------------------------
--------SIHFIKTENIVNIQTIGYDPENIKNKNYKIYYKVMNKIKYFLNKNQKKNISN
INENKDKHL---------NKNNNS----KDHV-KFEPIENIIKRYNLKLNKGILKDANNN
NN--NNNIKN---MS-----DQVEDNKKDILFIKK-------NVLPVNVHNVASIWYDEQ
NEDLLFQMPYQNKFCLNMNN----EAN-----------------------E---------
---NNDQI--NDLTKDKTSEEENNNDHVNDP-----------------------------
--------TKDQTNDE-KKKNKNKK-----------N-----------------------
----------------------K-------------------------------------
------------------------------------------------------------
------------------------------------------------------------
------------------------------------------------------------
------------------------------------------------------------
------------------------------------------------------------
------------------------------------------------------------
----------N-----------------------NN----NN--E--------N----NC
HSNDNSNNNNNKE-----VHKNDDNINHNNINNHN-------------------------
---------------------KSS-----N-------------I----------------
--------------------------------------S-----------------T---
---------T-NKKNY----FNK----------------------------FSDYIIDKR
NKKSIKYFITSLME----------------------V-----------------------
-IE-----KF------------------------LD--SSTHGF--------------IY
ENWFDFTIRFA------------FV-Y-----------

#CRMP3_PbANKA_0606700
-----CIKCKEKYYKD--------------------------------------V--VDD
SLCAGLCMEYSTSFKGSISKKQCFCNTR-KYMIR----------------------E---
------------S---SNE----------I-KCIN-------------------------
----CPEG-SL--C------IG--------------------------------------
--------------------------------GL--KY-K----PLKILI---KNIN---
---------------------------------YT-----------------NIEVV---
--D--------------------HTVPFPQKGYS--AT-F-EIVH---------------
----PD-----FSWTPLNSVNLK------INN----------Y-----------------
------------------------------DNSDIVL----SNKLLFDVFYT--------
--K-------------RNYVEL-EVSKFI-NGNKTSLLSKNSIFFRKKIILNISNN---K
-------------------NNKE----IYFSKQEN-K------------TPVLIT----E
NG-----EQIKYKK------------------S---------------------------
---F--------------------------------------------------------
-------------------LTV------------------DRIP----DFHICPIMKKC-
----------------------VGGIN---------------------------------
------------------------------------------------------------
-----NL--------------CYEGSEGYLCSNCSKKYD--T-K------YFR--SQCFK
CQ----------KTKIE---IFNFIL------F-------KA---V----FYA-LI---F
-----------------------F-LI-Y----------LNYF----CC-----------
----------------I-KKN----FV---FIGIF---KIWY----A--------FI---
--------------------------IS------FL--------PYIFIMDSNSP-----
------------------------------------------------------------
-----REENYI--LYSQFFTSLPIK----------FITQHLKINCF----------INSY
-------------NNE------K------------YI---YV-------WYVQRFIKIA-
-----------------------------------------EPI----------------
-------------------------I-------DCFFLV-----C---IF----IC----
-------FYII--------YTWWNYQKISLIQKVIKKQINKEYNKEYYKYVSDFYYHYYQ
KGIIDTINNKRNKTYLEYMKYDCDYFSSYNSLS---FR----------------------
--TPLLKKWKNKK-CSK-KLDKSKL-HSVTSWKSNKNQSS-KWINQKVSNKSHKWINKKE
KKQKN-----------------KT-----ISLD----D--INFLESS-----------SF
SRNKELTKE-------NSKEFDFLDVINFK------------------------------
------------------------------------------------------------
----------------------------------------K---DIS---------H-K-
------------------------------------------------------------
--------------I---KKTSSLPIEEN------------------KTKDNYWTSICLL
N----IY-NIKA--------------------------------------------MGIF
RYI---HPP-----NIS-------------------------------------------
-----IH----KKI---G------------------------------------------
--------------------------S---------------------------------
-----------------------ILSD-L---N-AIYIIVFYIHFPFTLMSILELIWC-Q
------------------------------------------------------------
----------------S------------------TKYKNKLPILILYHMPSQVCSFQN-
KLF----------LSGVLFS-----------GFFFFIY-LFLFIKYF-YGTFKNFKV---
----------------FQS-YD--------------------R----DFKCYF-------
-----------LFNGYNY-QNRCWD-------FV----NIIKIVL---F-----VT--SF
MC--QFYTN-----------KIN-NSKYFIFSCIIF------------------------
----------IIITEITLIL-----LYS--PY--------------------------DK
RSN--------NVLQKL----S---------------L--L--------SIF---S----
--------VLITYLTTHFSFFFD-FYIISAL--PF---ILF--I----------------
-----------------------------------YF-HIH--------T---------I
NKIVLEF------AL---------------------------------------------
--------YKNILMKPT--------------------------RQ---KQKLDSEEFL--
---NENSILF--------NSYLNT----KTNI-Q-----------------------DND
EDIIFSNSKK---IS-----RKYKRY------KKE-------IHSKIK-----------E
NYNLL-------NFVLRINK----IPSCSIFFN------EKNEEIFV-Q-D---------
---SNDLIKCKYYKNEKYFKKHNNSLKI-NPNIITLDILYSDLLYYN-------------
TTYSNNEIFTNLNNSPPPKYCYSSS-----------G-----------------------
----------------------S-------------------------------------
------------------------------------------------------------
------------------------------------------------------------
------------------------------------------------------------
------------------------------------------------------------
------------------------------------------------------------
------------------------------------------------------------
----------K-----------------------MS----KD--E--------S----LS
NRNGFREFSNTEKIVESSESYEEKNVLDNQIQKDT-------------------------
---------------------LKN-----Y-------------N----------------
--------------------------------------S-----------------P---
---------L-NKTHF----IKC----------------------------LTDAIN---
--------ILFVNQ----------------------C-----------------------
-YN-----HI------------------------SV--E---------------------
--WLSFVIRFS------------IC-F-----------

#CRMP3_PF3D7_1208200
-----CVMCKEGYYKD--------------------------------------V--IDN
SVCAGLCIEFSTSFKGSISKKQCFCTVG-KYMIQ----------------------D---
------------E---KDE----------N-KCIN-------------------------
----CSKG-SI--C------IG--------------------------------------
--------------------------------GF--KF-K----SLRELI---KNQY---
---------------------------------YI-----------------NLNIY---
--D--------------------HSIPLPKKGYF--AT-F-QINH---------------
----ED-----FKWKPLNSLHIE------INN----------Y-----------------
------------------------------EKGNIII----TDKIILNVFHK--------
--K-------------LHLINIGEKNKYD-QADQ-------GIYIKK----NLNNNSFIH
-------------------NNNN----IKYIVEES-KHLRDRTMANIPNEPILVN----E
KL-----EPIIYKN------------------N---------------------------
---F--------------------------------------------------------
-------------------LMI------------------DRIP----DFHLCPISNRC-
----------------------MGTSS---------------------------------
------------------------------------------------------------
-----NL--------------CFKGSEGYLCNNCSNSYD--V-I------HFR--SQCIK
CR----------KKKTE---MINLLI------H-------KF---L----FYI-II---F
-----------------------F-IM-Y----------LNYY----CY-----------
----------------I-KKN----YL---FISIL---KIWY----L--------FI---
--------------------------IC------FI--------PYSFIMEPIEN-----
------------------------------------------------------------
-----HLKNYQ--SYFQLYIILPMR----------FIAHYFKLNCF----------FNNS
-------------YNE------INNNITDNKVHI-YI---YI-------WYIQRFLKIA-
-----------------------------------------EPI----------------
-------------------------F-------DCILFT-----L---IF----FI----
-------IYVL--------YISWNNEKIQIAQSVIKKQIENIQNNSYGKHIYDFYYYYYQ
NNVINIIKNTNNNCNVK------NWSQSYYVHD---YL----------------------
--SKTKKKKQKKK-LSKWSLTQTKK-KLIQRWKHKISRSF-K--HKKENSENYDYFENKE
NKENNSLCSESTKHDNTINNNYTT-----SSVE----DKFIYTKKKT-----------TY
NNNTNQSCD-------DENIYNVKEKL-LK------------------------------
------------------------------------------------------------
----------------------------------------K---DIT---------N-N-
------------------------------------------------------------
--------------F---G-------YEH------------------IEKEKYWTSICLS
N----IY-NIRA--------------------------------------------LGLF
RYI---HPY-----NIN-------------------------------------------
-----IW----DKM---K------------------------------------------
--------------------------R---------------------------------
-----------------------ILSD-L---S-CVYIIILYIYFPFIIINLLELVWC-Q
------------------------------------------------------------
----------------P------------------IQYKENPSLLILYHMPSQVCDLQN-
KLF----------LSGVLYS-----------CFFLIIY-IILFSIYI-YDTSKSIKA---
----------------IGS-YS--------------------N----NLKSYF-------
-----------LFNGHNY-QNRCWE-------II----NIIKVSF---I-----II--PF
IC--QLYTK-----------RNV-NSKYFICCCIVL------------------------
----------VLITEVACIL-----FYS--PY--------------------------DK
RSD--------NLLQKL----S---------------L--T--------SSF---F----
--------ILISYLTVQVGFFFD-VTILNII--PI---FLF--F----------------
-----------------------------------YF-HVY--------V---------I
KQIILDF------AI---------------------------------------------
--------YKNILKRKD--------------------------NHISFDKKKKSNDML--
---NDYNFLFFFDKIEIDNKDSNTPKGIDTTV-QCDE-----------------KEIKNK
DDINNFNHNK---INDVNNKRKKKKK------KKKKKKKDETTKSPYN-----------E
EYNLL-------NFVLSSNN----IPSYSIYFD------DKEEEIYL-F-Q---------
---NNNTRGYEYKKKIINNMKYNNDIKIEQTKRISLDLLHSDILYYNIRKGTINSDISNM
NTYNNIKMRKQENNYYHQNDCNNIN-----------S-----------DDY---------
----------------------N-------------------------------------
------------------------------------------------------------
------------------------------------------------------------
------------------------------------------------------------
------------------------------------------------------------
------------------------------------------------------------
------------------------------------------------------------
----------N-----------------------VC----VQ--K--------R----IS
NK--LEHFIRIER-----EYDKEKHYIKNN-EKNN-------------------------
---------------------SED-----D-------------M----------------
--------------------------------------F-----------------F---
---------L-NITHF----INC----------------------------FIDAIN---
--------ILYINQ----------------------S-----------------------
-YD-----KI------------------------TV--E---------------------
--WLSFITRFS------------IC-F-----------

#CRMPB_TA20783
FKEG-CIPCEPGMFKE--------------------------------------G--QEN
SPCSGRCMEYATTYGGSVSKSQCFCQYG-RYMRVKKQNNKVGDE------------N---
------------HSFNSSENPAGDYKN--I-KCSK-------------------------
----CMEG-AT--C------PG--------------------------------------
--------------------------------GL--NI-E----IVKILK---KDYT---
---------------------------------FD-----------------SIKLS---
--D--------------------HVKPKPKQGYF--PA-YPA------------------
------------------------------------------------------------
------------------------------------------------------------
-----------------------------------------------------------Y
-------------------NNVEKKSKIWNPSEQN-V------------S----------
------------------------------------------------------------
------------------------------------------------------------
--------------------IV------------------ERVYTDFVEFHPCNLEFRC-
----------------------GSQFQ---------------------------------
------------------------------------------------------------
-----GY--------------CSRGSDGYLCSRCMRNYD--I-W------HFR--TDCSK
CK----------SILRE---IWSYLS------L-------KI---L----IYS-MV---L
-----------------------I-LI-V----------ILYY-----------------
--------------------DQIVCFV---LI------KIFM----E--------FY---
--------------------------FT------MI--------PYGIISVFTNS-----
------------------------------------------------------------
-----SIKRFV--PVFNSVFGYPLW----------SFA-YFRLGCI----------FKSI
-------------N---------------------YV---SL-------WYFQRLTSVL-
-----------------------------------------IPV----------------
-------------------------I-------DSIILFSICAAF---LM----LI----
-------ERT--------------------------------------------------
------------------------------------YK----------------------
--I---------------T-----------------------------------------
----S-----------------ST-----SEMD--------TF-----------------
------------------------------------------------------------
------------------------------------------------------------
------------------------------------------------------------
------------------------------------------------------------
------------------------------------------------------------
------------------------------------------------------------
--------G-----RDY-------------------------------------------
-----MS----EKK---W------------------------------------------
--------------------------R---------------------------------
-----------------------VLY--F---R-IL-AICYFIQLHFIWIELLQLIWC-V
------------------------------------------------------------
----------------N------------------LSYKRQNHISVLLYMPVELCSIKNF
RFV----------LFATI-S-----------GFILVLS-F---CCFC-Y-------Y---
----------------ISN-HK--------------------L----DRVGEI-------
-----------FSFGYRR-GFREWD----------------SFVLLRRF-----IV--SI
ICTIQIGII---SPLESGRLRII-SS----------------------------------
----------LMLSCLIAVF-----NFTLYPF--------------------------NL
RSD--------NLFNRM----Q---------------M--L--------GIS---V----
--------NITTACIIQ-------------------------------------------
------------------------------------------------------------
------------------------------------------------------------
------------------------------------------------------------
--------VL--------VC----------------------------------------
-EIILFRAVS---VT---------------------------------------------
------------TLTLAVWR----IVD---FFT-------------L-W-H---------
---TNAEITLNLKKKC---------ITVEPP-----------------------------
--------FEVLKGKF-EKYRRNTA-----------------------------------
------------------------------------------------------------
------------------------------------------------------------
------------------------------------------------------------
------------------------------------------------------------
------------------------------------------------------------
------------------------------------------------------------
------------------------------------------------------------
----------S-----------------------LS----------------------IS
SRNALS------------------------------------------------------
------------------------------------------------------------
------------------------------------------------------------
------------------------------------------------------------
---------LSIRE----------------------S-----------------------
-LN-----RL------------------------IL--EKKRTF--------------VP
SWWLEFVVNYT------------MCRY-----------

#CRMPB_BBOV_IV006250
-----CVKCEAGMYKE--------------------------------------G--QEN
SSCSGRCMQNATTYGGAVSQKQCFCNYG-RYMTL----------------------D---
------------DTLGSMQ----------L-RCAP-------------------------
----CLKG-AV--C------PG--------------------------------------
--------------------------------GF--FD-S----VIEELK---GDRT---
---------------------------------FT-----------------KIRLH---
--D--------------------HRRPMARFGYF--GA-F-K------------------
------------------------------------------------------------
------------------------------------------------------------
-----------------------------------------------------------H
-------------------QGID----LWSPVTQY-P------------S----------
------------------------------------------------------------
------------------------------------------------------------
--------------------SL------------------NQISTDLLDFHACPLEYLC-
----------------------TSDNA---------------------------------
------------------------------------------------------------
-----MP--------------CDVGSTGYTCMNCIDGYE--R-S------YFR--SNCLP
CS----------GIPNA---IYIYLK------T-------KVFLWI----ICS-AI---L
-----------------------Y-LLHK----------KLYY-----------------
--------------------Q----FV---II------KIWL----E--------FW---
--------------------------LS------MV--------PYGLFPLNSSS-----
------------------------------------------------------------
-----SLQRFS--TKYNMIFGYQQR----------FFS-YVRVSCM----------AKRF
-------------F---------------------NY---NLSTFQS--WYAQRLLIVV-
-----------------------------------------QPA----------------
-------------------------F-------DGLTLY-----F---ML----LI----
-------LRIL--------F----------------------------------------
------------------------------------YP----------------------
--IGKVRRRLSRR-YSTWS-----------------------------------------
----S-----------------SG-----SSVS--------SYDDSA-----------SW
NATTKTNTN-------ETNE----------------------------------------
------------------------------------------------------------
------------------------------------------------------------
------------------------------------------------------------
------------------------------------------------------------
------------------------------------------------------------
--I---VSG-----EIV-------------------------------------------
-----VT----NKKPPRK------------------------------------------
--------------------------R---------------------------------
-----------------------SLW--LGAPR-CI-LVMYYLSFQFICQELLQTLWC-V
------------------------------------------------------------
----------------P------------------VQYKSEPPISVLLYHPSTVCDFKD-
RMF----------LFSII-T-----------SCFLLGS-LFLTSMFL-V-------F---
----------------LSV-RK--------------------R----GYM-HL-------
-----------FSSGRQR-HTLSWD----------------AVLFFRRL-----CV--AV
VVIFQPYTL---STGSSEKLRMI-GS----------------------------------
----------LLITTVLLIL-----HLSVLPY--------------------------QV
RDD--------NLFNRL----E---------------L--F--------SML---L----
--------NSSTGFLILGSFSYD-FNYTGLF--PL-------------------------
------------------------------------------------------------
------------------------------------------------------------
------------------------------------------------------------
----GASILY--------SC----------------------------------------
-LLLWYMLVECGFIA---------------------------------------------
------------DLRPALRRRFGIIPN---FWSFCRHLL-------L-W-H---------
---CHSHITFNYKSAE---------VVIERP-----------------------------
--------FTGHTSSI-NRAVNNKR-----------H-----------------------
----------------------Y-------------------------------------
------------------------------------------------------------
------------------------------------------------------------
------------------------------------------------------------
------------------------------------------------------------
------------------------------------------------------------
------------------------------------------------------------
----------H-----------------------VS----------------------TT
ARRGMC------------------------------------------------------
------------------------------------------------------------
------------------------------------------------------------
------------------------------------------------------------
---------LCIEQ----------------------S-----------------------
-VN-----RY------------------------VM--EQRKFC--------------VP
IYWEEFLVRYS------------FA-Y-----------

#CRMPB_TA20781and2
-----CQKCLPGTFKL--------------------------------------V--YEN
EPCHELCPVYSTSLPGSESEKECFCIPG-FYNNF----------------------K---
------------N---GK-----------F-QCKK-------------------------
----CPYG-SI--C------YG--------------------------------------
--------------------------------GI------QNGI----------------
------------------------------------------------------------
-----------------------HTKPVPKSGFA--IVDI-NNSR---------------
----NE-----S------------------------------------------------
---------------------------------------------------T--------
--N-------------SFLQ----------------------------------------
----------------------------IFP---Q-N------------TNPVV------
-------------K------------------N---------------------------
------------------------------------------------------------
----------------------------------------NHIR----LTYPCVTPARC-
----------------------IG--G---------------------------------
------------------------------------------------------------
-----GK--------------CFEGSSGLLCTECDPGYD--L-H------HFN--SKCKK
CS----------SNIRE---LIKIIL------P-------RI---T----LYC-LI---I
-----------------------L-LS-L----------YNKR----AN-----------
----------------S-TSE----LS---LV---TIFKILY----S--------YT---
--------------------------LS------LV--------PLGIIPSNSPS-----
------------------------------------------------------------
-----SIRKFY--NFYEKFFYHPLN----------FYAYVDRVNCFRNLAVYVDFILNRL
GFDKRVP-----KLTE------L-----------NYI---EI-------WYLQRYFGIF-
-----------------------------------------KLI----------------
-------------------------L-------DIIFIF-----I---ID----F-----
---------IL--------Y----------------------------------------
------------------------------------------------------------
--IVN------------KTFSICQR-SLKRR------LKF-L--RIKVGTSN--------
--VSL-----------------ST-----SH-----------------------------
------------------------DETEIKF-----------------------------
------------------------------------------------------------
---------------------------------------ET---D---------------
------------------------------------------------------------
------------------------------------------------------------
------------------------------------------------------------
------------------------------------------------------------
------P----K------------------------------------------------
------------------------------------------------------------
-----------------------LI---F---Q-HI-VVLICLHLPSISLNSLSMLWC-T
------------------------------------------------------------
----------------K------------------FPLRKGY---VLLHMPNQECTFKN-
KYF----------MFGSIVSGSSM-------GFIFILL-LFLFFKFWNC-------E---
----------------YTS--G--------------------W----G---NI-------
-----------FITGYRK-KYRNWD-------VV----QLIRQIL---I-----IF--LI
VC--R-NSI-----------DSN-KS----------EINRILFYL---------------
---------IIHIIYLVIML-----STK--PY--------------------------DS
RSG--------FVFLNL----E---------------K--Y--------LIA---S----
--------NIFSSMFMYGSYFHN-FSIISGL--PF---IVS--A----------------
-----------------------------------IS-YVL--------I---------F
STLLREF------IT---------------------------------------------
--------ICCII-----------------------------------------------
---------------------SRP----REYFWR--------------------------
------------------------------------------------------------
------------------NF----TSS---FIS-------------F-FKH---------
---NHSLLYFNQ---------HDDTMVFE-------------------------------
------------------------------------A-----------------------
----------------------Y-------------------------------------
------------------------------------------------------------
------------------------------------------------------------
------------------------------------------------------------
------------------------------------------------------------
------------------------------------------------------------
------------------------------------------------------------
----------N-----------------------IS----KK--K--------S----I-
---------------------------------DS-------------------------
---------------------IID-----S-------------V----------------
--------------------------------------N-----------------I---
---------KRDKTFL----ITC-------------------------------------
-----------LRE----------------------V-----------------------
-IE-----VC------------------------IS--HKNIGV--------------FS
STLFYFYIRLI------------FW-N-----------

#CRMPB_BBOV_IV006260
-----CQKCAPGTFSE--------------------------------------T--YST
STCHGRCNDYAISFPGASSFKDCFCLPG-RFMTL----------------------Q---
--------LIENK---EK-----------F-VCKK-------------------------
----CSDG-TI--C------PG--------------------------------------
--------------------------------GF--TV-RQSGATIPDNL---KE-----
------------------------------------------------------AIF---
--S--------------------HTPQYPRMGYM--AI-F-KRQR---------------
----AE-----G------------------------------------------------
---------------------------------------------------S--------
--D---------------IQ----------------------------------------
----------------------------WLP---N-K------------HDTYIN----E
PP-----TPSQFGK------------------Y---------------------------
------------------------------------------------------------
----------------------------------------EHVA----DIHPCVYSNRCN
S---------------------FG--K---------------------------------
------------------------------------------------------------
-----GG--------------CSEGSYGYLCGKCAPGFD--A-R------YLQ--SDCVR
CK----------HPLFE---LLDLFV------P-------RL---I----LMF-LV---C
-----------------------L-IC-H----------MNNR----AT-----------
----------------T-DGN----FS---II---AIFKIWY----I--------FE---
--------------------------LS------LI--------PLGMQQLTTSS-----
------------------------------------------------------------
-----SLVRFY--NLYHNYFFKPIL----------LYVHNERLNCWRPAIHRIWQILRSW
G----VPLPPADTHED------L-----------DYN---HI-------WYMQRFLGLA-
-----------------------------------------KPL----------------
-------------------------I-------DALLLC-----I---LY----YP----
-------CRLL--------Y----------------------------------------
------------------------------------SR----------------------
--VES------------WSASSSRRISLDER------IFS-L--TRRVNNENEEIKDKEE
AALCL-----------------KTLDDPSAH-----------------------------
------------------------ETIGMAY-----------------------------
------------------------------------------------------------
---------------------------------------IK---H---------------
------------------------------------------------------------
------------------------------------------------------------
------------------------------------------------------------
------------------------------------------------------------
------R----KRG---K------------------------------------------
--------------------------V---------------------------------
-----------------------FL---I---Q-QL-MLLMAFHLPSVVVNSLAMLWC-G
------------------------------------------------------------
----------------S------------------VKYKDGDAVKVLMHLPEQICDPNN-
RLF----------FIGRIVGLANL-------GLWLLML-AVLFVALANY-------K---
----------------YGS-RS--------------------W----N---TI-------
-----------FMAGSDT-NCRWWD-------AV----HLSRQFL---I-----AV--LI
VC--H-YGI-----------RPKGDT----------EYMRAACYF---------------
---------ILHFIYVTLHL-----TFS--PY--------------------------DK
RNN--------ESFNNL----E---------------S--L--------VLF---S----
--------NLCMCIFIQGSYFYD-FSDFGGF--PI---VVS--L----------------
-----------------------------------LV-HVK--------I---------I
WTIMLEYGH----IQ---------------------------------------------
--------FANMK-----------------------------------------------
---------------------NNG----KGEL-A--------------------------
------------------------------------------------------------
------------------NM----IID---FFS-------------FAFEH---------
---RTANVYYDY---------KNDNLVME-------------------------------
------------------------------------SSKIQEPYRSFY------------
----------------------Y-------------------------------------
------------------------------------------------------------
------------------------------------------------------------
------------------------------------------------------------
------------------------------------------------------------
------------------------------------------------------------
------------------------------------------------------------
----------N---------LVTRPLLKLAHLTGIS----MK--G--------T----E-
---------------------------------KR-------------------------
---------------------KSY-----S-------------Y----------------
--------------------------------------S-----------------L---
---------Q-NRDFL----VEC-------------------------------------
-----------IRN----------------------T-----------------------
-IQ-----RC------------------------SV--LRQDVV--------------LS
DKWFYFITRYV------------FW-Y-----------
