# Supplementary material for: A central CRMP complex essential for invasion in Toxoplasma gondii
Source: PLoS Biol. 2023 Jan 5;21(1):e3001937. doi: 10.1371/journal.pbio.3001937 (PMC9815656; doi:10.1371/journal.pbio.3001937)
Supplement: S1 File — (ZIP) [file pbio.3001937.s017.zip]

Archive with 8 entries (8 files):
- Structure A from Fig 6E TgCRMPA and B TMs.pdb
- Structure B from S7A1 Fig TgCRMPA and CRMPA TMs.pdb
- Structure C from S7A2 Fig TgCRMPB and CRMPB TMs.pdb
- Structure D from S7B1 Fig PbCRMP13 blue orange.pdb
- Structure E from S7B2 Fig PbCRMP14 blue orange.pdb
- Structure F from S7B3 Fig PbCRMP23 blue orange.pdb
- Structure G from S7B4 Fig PbCRMP24 blue orange.pdb
- Structure H from S7C Fig TgCRMPA exised CRMPB TMs.pdb
