# Supplementary material for: A central CRMP complex essential for invasion in Toxoplasma gondii
Source: PLoS Biol. 2023 Jan 5;21(1):e3001937. doi: 10.1371/journal.pbio.3001937 (PMC9815656; doi:10.1371/journal.pbio.3001937)
Supplement: S1 File — (ZIP) [file pbio.3001937.s017.zip › Structure A from Fig 6E TgCRMPA and B TMs.pdb]

REMARK    File generated by Swiss-PdbViewer  4.00b0
REMARK    http://www.expasy.org/spdbv/
REMARK    File generated by Swiss-PdbViewer  4.00b0
REMARK    http://www.expasy.org/spdbv/
ATOM      1  N   HIS B   1     -35.209   2.729  -1.499  1.00 56.89
ATOM      2  CA  HIS B   1     -34.455   3.298  -0.388  1.00 56.89
ATOM      3  C   HIS B   1     -33.112   2.595  -0.216  1.00 56.89
ATOM      4  O   HIS B   1     -32.994   1.399  -0.489  1.00 56.89
ATOM      5  CB  HIS B   1     -35.262   3.211   0.908  1.00 56.89
ATOM      6  CG  HIS B   1     -36.505   4.043   0.898  1.00 56.89
ATOM      7  ND1 HIS B   1     -36.478   5.421   0.872  1.00 56.89
ATOM      8  CD2 HIS B   1     -37.812   3.690   0.907  1.00 56.89
ATOM      9  CE1 HIS B   1     -37.718   5.880   0.867  1.00 56.89
ATOM     10  NE2 HIS B   1     -38.547   4.850   0.887  1.00 56.89
ATOM     11  N   PRO B   2     -32.259   2.905   0.122  1.00 61.91
ATOM     12  CA  PRO B   2     -30.980   2.241   0.384  1.00 61.91
ATOM     13  C   PRO B   2     -31.015   1.362   1.632  1.00 61.91
ATOM     14  O   PRO B   2     -31.638   1.728   2.632  1.00 61.91
ATOM     15  CB  PRO B   2     -30.007   3.409   0.567  1.00 61.91
ATOM     16  CG  PRO B   2     -30.879   4.591   0.845  1.00 61.91
ATOM     17  CD  PRO B   2     -32.275   4.271   0.395  1.00 61.91
ATOM     18  N   CYS B   3     -30.815   0.243   1.746  1.00 72.05
ATOM     19  CA  CYS B   3     -30.773  -0.680   2.875  1.00 72.05
ATOM     20  C   CYS B   3     -29.455  -0.558   3.631  1.00 72.05
ATOM     21  O   CYS B   3     -28.384  -0.553   3.022  1.00 72.05
ATOM     22  CB  CYS B   3     -30.966  -2.119   2.398  1.00 72.05
ATOM     23  SG  CYS B   3     -32.609  -2.448   1.722  1.00 72.05
ATOM     24  N   VAL B   4     -29.580  -0.209   4.767  1.00 77.05
ATOM     25  CA  VAL B   4     -28.383  -0.112   5.595  1.00 77.05
ATOM     26  C   VAL B   4     -27.794  -1.503   5.818  1.00 77.05
ATOM     27  O   VAL B   4     -26.575  -1.682   5.775  1.00 77.05
ATOM     28  CB  VAL B   4     -28.684   0.564   6.951  1.00 77.05
ATOM     29  CG1 VAL B   4     -27.420   0.643   7.807  1.00 77.05
ATOM     30  CG2 VAL B   4     -29.274   1.956   6.734  1.00 77.05
ATOM     31  N   ASP B   5     -28.635  -2.435   5.906  1.00 78.37
ATOM     32  CA  ASP B   5     -28.266  -3.843   6.020  1.00 78.37
ATOM     33  C   ASP B   5     -28.897  -4.668   4.900  1.00 78.37
ATOM     34  O   ASP B   5     -30.095  -4.956   4.934  1.00 78.37
ATOM     35  CB  ASP B   5     -28.684  -4.399   7.383  1.00 78.37
ATOM     36  CG  ASP B   5     -28.062  -5.750   7.688  1.00 78.37
ATOM     37  OD1 ASP B   5     -28.129  -6.203   8.851  1.00 78.37
ATOM     38  OD2 ASP B   5     -27.497  -6.365   6.759  1.00 78.37
ATOM     39  N   ASP B   6     -28.058  -5.028   4.059  1.00 77.53
ATOM     40  CA  ASP B   6     -28.542  -5.655   2.833  1.00 77.53
ATOM     41  C   ASP B   6     -29.235  -6.983   3.131  1.00 77.53
ATOM     42  O   ASP B   6     -30.136  -7.397   2.399  1.00 77.53
ATOM     43  CB  ASP B   6     -27.389  -5.873   1.850  1.00 77.53
ATOM     44  CG  ASP B   6     -26.217  -6.616   2.467  1.00 77.53
ATOM     45  OD1 ASP B   6     -25.536  -7.383   1.752  1.00 77.53
ATOM     46  OD2 ASP B   6     -25.973  -6.435   3.680  1.00 77.53
ATOM     47  N   VAL B   7     -29.011  -7.616   4.210  1.00 83.08
ATOM     48  CA  VAL B   7     -29.564  -8.928   4.526  1.00 83.08
ATOM     49  C   VAL B   7     -31.002  -8.778   5.019  1.00 83.08
ATOM     50  O   VAL B   7     -31.794  -9.719   4.937  1.00 83.08
ATOM     51  CB  VAL B   7     -28.712  -9.663   5.585  1.00 83.08
ATOM     52  CG1 VAL B   7     -29.272 -11.058   5.855  1.00 83.08
ATOM     53  CG2 VAL B   7     -27.255  -9.747   5.132  1.00 83.08
ATOM     54  N   ARG B   8     -31.356  -7.523   5.394  1.00 85.78
ATOM     55  CA  ARG B   8     -32.676  -7.312   5.979  1.00 85.78
ATOM     56  C   ARG B   8     -33.642  -6.725   4.955  1.00 85.78
ATOM     57  O   ARG B   8     -34.847  -6.650   5.203  1.00 85.78
ATOM     58  CB  ARG B   8     -32.583  -6.392   7.199  1.00 85.78
ATOM     59  CG  ARG B   8     -31.802  -6.986   8.360  1.00 85.78
ATOM     60  CD  ARG B   8     -31.846  -6.088   9.588  1.00 85.78
ATOM     61  NE  ARG B   8     -31.099  -6.662  10.703  1.00 85.78
ATOM     62  CZ  ARG B   8     -31.110  -6.189  11.946  1.00 85.78
ATOM     63  NH1 ARG B   8     -31.835  -5.121  12.259  1.00 85.78
ATOM     64  NH2 ARG B   8     -30.392  -6.789  12.885  1.00 85.78
ATOM     65  N   CYS B   9     -33.089  -6.351   3.831  1.00 79.17
ATOM     66  CA  CYS B   9     -33.912  -5.737   2.795  1.00 79.17
ATOM     67  C   CYS B   9     -33.903  -6.576   1.523  1.00 79.17
ATOM     68  O   CYS B   9     -32.874  -7.147   1.158  1.00 79.17
ATOM     69  CB  CYS B   9     -33.421  -4.323   2.488  1.00 79.17
ATOM     70  SG  CYS B   9     -33.564  -3.184   3.883  1.00 79.17
ATOM     71  N   ARG B  10     -34.910  -6.823   0.705  1.00 72.09
ATOM     72  CA  ARG B  10     -35.012  -7.627  -0.509  1.00 72.09
ATOM     73  C   ARG B  10     -34.535  -6.842  -1.726  1.00 72.09
ATOM     74  O   ARG B  10     -34.165  -7.430  -2.745  1.00 72.09
ATOM     75  CB  ARG B  10     -36.452  -8.100  -0.722  1.00 72.09
ATOM     76  CG  ARG B  10     -36.853  -9.270   0.162  1.00 72.09
ATOM     77  CD  ARG B  10     -38.223  -9.816  -0.213  1.00 72.09
ATOM     78  NE  ARG B  10     -38.660 -10.857   0.713  1.00 72.09
ATOM     79  CZ  ARG B  10     -39.835 -11.479   0.655  1.00 72.09
ATOM     80  NH1 ARG B  10     -40.717 -11.176  -0.290  1.00 72.09
ATOM     81  NH2 ARG B  10     -40.130 -12.411   1.549  1.00 72.09
ATOM     82  N   GLY B  11     -34.169  -5.831  -1.436  1.00 62.51
ATOM     83  CA  GLY B  11     -33.793  -5.031  -2.591  1.00 62.51
ATOM     84  C   GLY B  11     -34.832  -5.053  -3.696  1.00 62.51
ATOM     85  O   GLY B  11     -35.909  -5.629  -3.531  1.00 62.51
ATOM     86  N   GLY B  12     -34.643  -4.166  -4.771  1.00 56.26
ATOM     87  CA  GLY B  12     -35.488  -4.172  -5.954  1.00 56.26
ATOM     88  C   GLY B  12     -36.674  -3.233  -5.845  1.00 56.26
ATOM     89  O   GLY B  12     -36.703  -2.360  -4.975  1.00 56.26
ATOM     90  N   SER B  13     -37.518  -3.401  -6.632  1.00 57.68
ATOM     91  CA  SER B  13     -38.680  -2.541  -6.832  1.00 57.68
ATOM     92  C   SER B  13     -39.646  -2.634  -5.656  1.00 57.68
ATOM     93  O   SER B  13     -40.373  -1.681  -5.366  1.00 57.68
ATOM     94  CB  SER B  13     -39.404  -2.910  -8.128  1.00 57.68
ATOM     95  OG  SER B  13     -39.689  -4.298  -8.167  1.00 57.68
ATOM     96  N   HIS B  14     -39.414  -3.701  -4.904  1.00 61.25
ATOM     97  CA  HIS B  14     -40.408  -3.890  -3.853  1.00 61.25
ATOM     98  C   HIS B  14     -39.957  -3.244  -2.547  1.00 61.25
ATOM     99  O   HIS B  14     -40.766  -3.038  -1.640  1.00 61.25
ATOM    100  CB  HIS B  14     -40.681  -5.379  -3.635  1.00 61.25
ATOM    101  CG  HIS B  14     -41.338  -6.045  -4.802  1.00 61.25
ATOM    102  ND1 HIS B  14     -42.290  -5.419  -5.578  1.00 61.25
ATOM    103  CD2 HIS B  14     -41.176  -7.283  -5.326  1.00 61.25
ATOM    104  CE1 HIS B  14     -42.687  -6.246  -6.530  1.00 61.25
ATOM    105  NE2 HIS B  14     -42.026  -7.384  -6.400  1.00 61.25
ATOM    106  N   ASN B  15     -39.046  -3.014  -2.328  1.00 70.13
ATOM    107  CA  ASN B  15     -38.482  -2.370  -1.147  1.00 70.13
ATOM    108  C   ASN B  15     -39.109  -2.906   0.137  1.00 70.13
ATOM    109  O   ASN B  15     -39.374  -2.145   1.069  1.00 70.13
ATOM    110  CB  ASN B  15     -38.655  -0.852  -1.228  1.00 70.13
ATOM    111  CG  ASN B  15     -37.458  -0.160  -1.850  1.00 70.13
ATOM    112  OD1 ASN B  15     -36.433  -0.791  -2.121  1.00 70.13
ATOM    113  ND2 ASN B  15     -37.579   1.141  -2.082  1.00 70.13
ATOM    114  N   SER B  16     -39.270  -4.153   0.102  1.00 76.89
ATOM    115  CA  SER B  16     -39.898  -4.733   1.285  1.00 76.89
ATOM    116  C   SER B  16     -38.858  -5.339   2.221  1.00 76.89
ATOM    117  O   SER B  16     -37.756  -5.687   1.792  1.00 76.89
ATOM    118  CB  SER B  16     -40.917  -5.800   0.883  1.00 76.89
ATOM    119  OG  SER B  16     -40.292  -6.846   0.159  1.00 76.89
ATOM    120  N   CYS B  17     -39.147  -5.444   3.419  1.00 87.83
ATOM    121  CA  CYS B  17     -38.285  -6.067   4.417  1.00 87.83
ATOM    122  C   CYS B  17     -38.356  -7.587   4.326  1.00 87.83
ATOM    123  O   CYS B  17     -39.411  -8.146   4.024  1.00 87.83
ATOM    124  CB  CYS B  17     -38.676  -5.612   5.823  1.00 87.83
ATOM    125  SG  CYS B  17     -38.485  -3.837   6.093  1.00 87.83
ATOM    126  N   VAL B  18     -37.231  -8.216   4.499  1.00 88.58
ATOM    127  CA  VAL B  18     -37.195  -9.672   4.581  1.00 88.58
ATOM    128  C   VAL B  18     -38.010 -10.142   5.784  1.00 88.58
ATOM    129  O   VAL B  18     -38.084  -9.448   6.801  1.00 88.58
ATOM    130  CB  VAL B  18     -35.746 -10.200   4.681  1.00 88.58
ATOM    131  CG1 VAL B  18     -35.735 -11.717   4.863  1.00 88.58
ATOM    132  CG2 VAL B  18     -34.948  -9.802   3.440  1.00 88.58
ATOM    133  N   HIS B  19     -38.671 -11.246   5.731  1.00 90.02
ATOM    134  CA  HIS B  19     -39.477 -11.805   6.811  1.00 90.02
ATOM    135  C   HIS B  19     -38.719 -11.779   8.133  1.00 90.02
ATOM    136  O   HIS B  19     -37.578 -12.242   8.209  1.00 90.02
ATOM    137  CB  HIS B  19     -39.903 -13.236   6.477  1.00 90.02
ATOM    138  CG  HIS B  19     -40.829 -13.837   7.486  1.00 90.02
ATOM    139  ND1 HIS B  19     -42.140 -13.436   7.624  1.00 90.02
ATOM    140  CD2 HIS B  19     -40.631 -14.812   8.404  1.00 90.02
ATOM    141  CE1 HIS B  19     -42.710 -14.141   8.587  1.00 90.02
ATOM    142  NE2 HIS B  19     -41.816 -14.983   9.076  1.00 90.02
ATOM    143  N   GLY B  20     -39.291 -11.095   9.043  1.00 91.36
ATOM    144  CA  GLY B  20     -38.691 -10.988  10.364  1.00 91.36
ATOM    145  C   GLY B  20     -38.103  -9.618  10.643  1.00 91.36
ATOM    146  O   GLY B  20     -37.827  -9.277  11.795  1.00 91.36
ATOM    147  N   SER B  21     -37.888  -8.917   9.614  1.00 90.63
ATOM    148  CA  SER B  21     -37.352  -7.569   9.770  1.00 90.63
ATOM    149  C   SER B  21     -38.449  -6.519   9.632  1.00 90.63
ATOM    150  O   SER B  21     -39.424  -6.723   8.906  1.00 90.63
ATOM    151  CB  SER B  21     -36.252  -7.306   8.741  1.00 90.63
ATOM    152  OG  SER B  21     -35.210  -8.259   8.864  1.00 90.63
ATOM    153  N   ALA B  22     -38.380  -5.549  10.439  1.00 88.81
ATOM    154  CA  ALA B  22     -39.366  -4.471  10.438  1.00 88.81
ATOM    155  C   ALA B  22     -38.720  -3.136  10.797  1.00 88.81
ATOM    156  O   ALA B  22     -37.504  -3.060  10.992  1.00 88.81
ATOM    157  CB  ALA B  22     -40.501  -4.787  11.410  1.00 88.81
ATOM    158  N   GLY B  23     -39.473  -1.987  10.670  1.00 87.49
ATOM    159  CA  GLY B  23     -39.020  -0.666  11.074  1.00 87.49
ATOM    160  C   GLY B  23     -38.469   0.155   9.923  1.00 87.49
ATOM    161  O   GLY B  23     -38.424  -0.315   8.784  1.00 87.49
ATOM    162  N   TYR B  24     -38.112   1.300  10.123  1.00 87.11
ATOM    163  CA  TYR B  24     -37.557   2.211   9.128  1.00 87.11
ATOM    164  C   TYR B  24     -36.285   1.638   8.514  1.00 87.11
ATOM    165  O   TYR B  24     -35.344   1.290   9.232  1.00 87.11
ATOM    166  CB  TYR B  24     -37.265   3.578   9.754  1.00 87.11
ATOM    167  CG  TYR B  24     -36.774   4.606   8.764  1.00 87.11
ATOM    168  CD1 TYR B  24     -35.482   5.121   8.848  1.00 87.11
ATOM    169  CD2 TYR B  24     -37.601   5.066   7.745  1.00 87.11
ATOM    170  CE1 TYR B  24     -35.026   6.070   7.939  1.00 87.11
ATOM    171  CE2 TYR B  24     -37.155   6.015   6.831  1.00 87.11
ATOM    172  CZ  TYR B  24     -35.868   6.510   6.936  1.00 87.11
ATOM    173  OH  TYR B  24     -35.422   7.450   6.033  1.00 87.11
ATOM    174  N   LEU B  25     -36.302   1.424   7.254  1.00 84.74
ATOM    175  CA  LEU B  25     -35.215   0.853   6.467  1.00 84.74
ATOM    176  C   LEU B  25     -34.913  -0.574   6.913  1.00 84.74
ATOM    177  O   LEU B  25     -33.767  -1.023   6.840  1.00 84.74
ATOM    178  CB  LEU B  25     -33.956   1.714   6.588  1.00 84.74
ATOM    179  CG  LEU B  25     -34.031   3.114   5.974  1.00 84.74
ATOM    180  CD1 LEU B  25     -32.743   3.883   6.250  1.00 84.74
ATOM    181  CD2 LEU B  25     -34.297   3.027   4.475  1.00 84.74
ATOM    182  N   CYS B  26     -35.948  -1.331   7.467  1.00 85.99
ATOM    183  CA  CYS B  26     -35.868  -2.727   7.880  1.00 85.99
ATOM    184  C   CYS B  26     -34.762  -2.929   8.908  1.00 85.99
ATOM    185  O   CYS B  26     -34.132  -3.988   8.948  1.00 85.99
ATOM    186  CB  CYS B  26     -35.626  -3.631   6.672  1.00 85.99
ATOM    187  SG  CYS B  26     -36.889  -3.487   5.389  1.00 85.99
ATOM    188  N   SER B  27     -34.574  -1.794   9.709  1.00 87.11
ATOM    189  CA  SER B  27     -33.450  -1.787  10.640  1.00 87.11
ATOM    190  C   SER B  27     -33.797  -2.518  11.932  1.00 87.11
ATOM    191  O   SER B  27     -32.907  -2.892  12.698  1.00 87.11
ATOM    192  CB  SER B  27     -33.024  -0.352  10.955  1.00 87.11
ATOM    193  OG  SER B  27     -34.101   0.382  11.511  1.00 87.11
ATOM    194  N   ALA B  28     -35.068  -2.901  12.229  1.00 88.86
ATOM    195  CA  ALA B  28     -35.481  -3.541  13.476  1.00 88.86
ATOM    196  C   ALA B  28     -35.951  -4.971  13.228  1.00 88.86
ATOM    197  O   ALA B  28     -36.296  -5.332  12.100  1.00 88.86
ATOM    198  CB  ALA B  28     -36.584  -2.730  14.151  1.00 88.86
ATOM    199  N   CYS B  29     -36.002  -5.869  14.136  1.00 91.68
ATOM    200  CA  CYS B  29     -36.550  -7.219  14.060  1.00 91.68
ATOM    201  C   CYS B  29     -37.983  -7.255  14.577  1.00 91.68
ATOM    202  O   CYS B  29     -38.327  -6.535  15.515  1.00 91.68
ATOM    203  CB  CYS B  29     -35.685  -8.194  14.857  1.00 91.68
ATOM    204  SG  CYS B  29     -34.027  -8.421  14.177  1.00 91.68
ATOM    205  N   GLU B  30     -38.878  -7.987  14.018  1.00 92.07
ATOM    206  CA  GLU B  30     -40.257  -8.173  14.460  1.00 92.07
ATOM    207  C   GLU B  30     -40.313  -8.804  15.848  1.00 92.07
ATOM    208  O   GLU B  30     -39.319  -9.357  16.324  1.00 92.07
ATOM    209  CB  GLU B  30     -41.031  -9.035  13.459  1.00 92.07
ATOM    210  CG  GLU B  30     -41.302  -8.342  12.131  1.00 92.07
ATOM    211  CD  GLU B  30     -42.095  -9.199  11.158  1.00 92.07
ATOM    212  OE1 GLU B  30     -42.431  -8.712  10.054  1.00 92.07
ATOM    213  OE2 GLU B  30     -42.385 -10.367  11.502  1.00 92.07
ATOM    214  N   GLU B  31     -41.559  -8.735  16.386  1.00 90.54
ATOM    215  CA  GLU B  31     -41.782  -9.286  17.719  1.00 90.54
ATOM    216  C   GLU B  31     -41.454 -10.776  17.763  1.00 90.54
ATOM    217  O   GLU B  31     -41.885 -11.537  16.894  1.00 90.54
ATOM    218  CB  GLU B  31     -43.229  -9.053  18.162  1.00 90.54
ATOM    219  CG  GLU B  31     -43.424  -9.090  19.671  1.00 90.54
ATOM    220  CD  GLU B  31     -44.853  -8.794  20.098  1.00 90.54
ATOM    221  OE1 GLU B  31     -45.158  -8.897  21.308  1.00 90.54
ATOM    222  OE2 GLU B  31     -45.674  -8.457  19.216  1.00 90.54
ATOM    223  N   ASP B  32     -40.775 -11.452  18.031  1.00 90.59
ATOM    224  CA  ASP B  32     -40.377 -12.842  18.229  1.00 90.59
ATOM    225  C   ASP B  32     -39.143 -13.184  17.397  1.00 90.59
ATOM    226  O   ASP B  32     -38.831 -14.359  17.192  1.00 90.59
ATOM    227  CB  ASP B  32     -41.528 -13.786  17.874  1.00 90.59
ATOM    228  CG  ASP B  32     -42.672 -13.728  18.871  1.00 90.59
ATOM    229  OD1 ASP B  32     -43.840 -13.917  18.470  1.00 90.59
ATOM    230  OD2 ASP B  32     -42.402 -13.487  20.068  1.00 90.59
ATOM    231  N   TYR B  33     -38.535 -12.097  16.831  1.00 93.94
ATOM    232  CA  TYR B  33     -37.297 -12.264  16.077  1.00 93.94
ATOM    233  C   TYR B  33     -36.160 -11.473  16.712  1.00 93.94
ATOM    234  O   TYR B  33     -36.396 -10.470  17.389  1.00 93.94
ATOM    235  CB  TYR B  33     -37.490 -11.825  14.622  1.00 93.94
ATOM    236  CG  TYR B  33     -38.328 -12.779  13.806  1.00 93.94
ATOM    237  CD1 TYR B  33     -37.735 -13.658  12.902  1.00 93.94
ATOM    238  CD2 TYR B  33     -39.712 -12.803  13.935  1.00 93.94
ATOM    239  CE1 TYR B  33     -38.503 -14.538  12.146  1.00 93.94
ATOM    240  CE2 TYR B  33     -40.490 -13.678  13.184  1.00 93.94
ATOM    241  CZ  TYR B  33     -39.877 -14.541  12.294  1.00 93.94
ATOM    242  OH  TYR B  33     -40.642 -15.410  11.548  1.00 93.94
ATOM    243  N   SER B  34     -34.870 -11.909  16.628  1.00 92.68
ATOM    244  CA  SER B  34     -33.697 -11.206  17.137  1.00 92.68
ATOM    245  C   SER B  34     -32.474 -11.469  16.265  1.00 92.68
ATOM    246  O   SER B  34     -32.396 -12.497  15.589  1.00 92.68
ATOM    247  CB  SER B  34     -33.405 -11.625  18.579  1.00 92.68
ATOM    248  OG  SER B  34     -32.248 -10.970  19.068  1.00 92.68
ATOM    249  N   GLU B  35     -31.493 -10.571  16.268  1.00 91.22
ATOM    250  CA  GLU B  35     -30.212 -10.782  15.601  1.00 91.22
ATOM    251  C   GLU B  35     -29.351 -11.783  16.364  1.00 91.22
ATOM    252  O   GLU B  35     -29.306 -11.759  17.596  1.00 91.22
ATOM    253  CB  GLU B  35     -29.463  -9.456  15.442  1.00 91.22
ATOM    254  CG  GLU B  35     -30.076  -8.523  14.408  1.00 91.22
ATOM    255  CD  GLU B  35     -29.292  -7.234  14.224  1.00 91.22
ATOM    256  OE1 GLU B  35     -29.629  -6.443  13.314  1.00 91.22
ATOM    257  OE2 GLU B  35     -28.331  -7.014  14.995  1.00 91.22
ATOM    258  N   ILE B  36     -28.603 -12.614  15.697  1.00 90.57
ATOM    259  CA  ILE B  36     -27.784 -13.637  16.338  1.00 90.57
ATOM    260  C   ILE B  36     -26.332 -13.170  16.404  1.00 90.57
ATOM    261  O   ILE B  36     -25.585 -13.569  17.301  1.00 90.57
ATOM    262  CB  ILE B  36     -27.879 -14.987  15.593  1.00 90.57
ATOM    263  CG1 ILE B  36     -29.339 -15.445  15.501  1.00 90.57
ATOM    264  CG2 ILE B  36     -27.015 -16.047  16.282  1.00 90.57
ATOM    265  CD1 ILE B  36     -29.580 -16.548  14.479  1.00 90.57
ATOM    266  N   ARG B  37     -25.913 -12.385  15.516  1.00 91.70
ATOM    267  CA  ARG B  37     -24.578 -11.803  15.428  1.00 91.70
ATOM    268  C   ARG B  37     -24.596 -10.510  14.620  1.00 91.70
ATOM    269  O   ARG B  37     -25.621 -10.150  14.037  1.00 91.70
ATOM    270  CB  ARG B  37     -23.598 -12.798  14.803  1.00 91.70
ATOM    271  CG  ARG B  37     -23.984 -13.247  13.403  1.00 91.70
ATOM    272  CD  ARG B  37     -23.085 -14.367  12.901  1.00 91.70
ATOM    273  NE  ARG B  37     -23.469 -14.809  11.563  1.00 91.70
ATOM    274  CZ  ARG B  37     -23.062 -15.939  10.992  1.00 91.70
ATOM    275  NH1 ARG B  37     -22.247 -16.768  11.634  1.00 91.70
ATOM    276  NH2 ARG B  37     -23.473 -16.243   9.770  1.00 91.70
ATOM    277  N   TYR B  38     -23.501  -9.769  14.582  1.00 92.16
ATOM    278  CA  TYR B  38     -23.398  -8.511  13.851  1.00 92.16
ATOM    279  C   TYR B  38     -23.737  -8.706  12.378  1.00 92.16
ATOM    280  O   TYR B  38     -23.144  -9.553  11.705  1.00 92.16
ATOM    281  CB  TYR B  38     -21.990  -7.923  13.989  1.00 92.16
ATOM    282  CG  TYR B  38     -21.801  -6.622  13.247  1.00 92.16
ATOM    283  CD1 TYR B  38     -21.007  -6.558  12.105  1.00 92.16
ATOM    284  CD2 TYR B  38     -22.414  -5.454  13.688  1.00 92.16
ATOM    285  CE1 TYR B  38     -20.828  -5.361  11.419  1.00 92.16
ATOM    286  CE2 TYR B  38     -22.242  -4.251  13.010  1.00 92.16
ATOM    287  CZ  TYR B  38     -21.449  -4.215  11.879  1.00 92.16
ATOM    288  OH  TYR B  38     -21.275  -3.027  11.204  1.00 92.16
ATOM    289  N   LYS B  39     -24.777  -8.182  11.898  1.00 90.76
ATOM    290  CA  LYS B  39     -25.233  -8.140  10.512  1.00 90.76
ATOM    291  C   LYS B  39     -25.681  -9.520  10.039  1.00 90.76
ATOM    292  O   LYS B  39     -25.502  -9.870   8.870  1.00 90.76
ATOM    293  CB  LYS B  39     -24.129  -7.606   9.599  1.00 90.76
ATOM    294  CG  LYS B  39     -23.933  -6.099   9.680  1.00 90.76
ATOM    295  CD  LYS B  39     -23.220  -5.561   8.447  1.00 90.76
ATOM    296  CE  LYS B  39     -23.288  -4.041   8.380  1.00 90.76
ATOM    297  NZ  LYS B  39     -22.781  -3.521   7.074  1.00 90.76
ATOM    298  N   SER B  40     -26.323 -10.335  10.879  1.00 89.00
ATOM    299  CA  SER B  40     -26.769 -11.685  10.549  1.00 89.00
ATOM    300  C   SER B  40     -28.227 -11.692  10.102  1.00 89.00
ATOM    301  O   SER B  40     -28.708 -12.685   9.552  1.00 89.00
ATOM    302  CB  SER B  40     -26.590 -12.617  11.749  1.00 89.00
ATOM    303  OG  SER B  40     -27.434 -12.227  12.818  1.00 89.00
ATOM    304  N   GLY B  41     -28.834 -10.658  10.104  1.00 89.04
ATOM    305  CA  GLY B  41     -30.272 -10.626   9.890  1.00 89.04
ATOM    306  C   GLY B  41     -31.066 -11.073  11.103  1.00 89.04
ATOM    307  O   GLY B  41     -30.490 -11.404  12.141  1.00 89.04
ATOM    308  N   CYS B  42     -32.446 -11.036  11.073  1.00 91.55
ATOM    309  CA  CYS B  42     -33.317 -11.386  12.190  1.00 91.55
ATOM    310  C   CYS B  42     -33.725 -12.853  12.125  1.00 91.55
ATOM    311  O   CYS B  42     -34.125 -13.344  11.068  1.00 91.55
ATOM    312  CB  CYS B  42     -34.562 -10.500  12.196  1.00 91.55
ATOM    313  SG  CYS B  42     -34.203  -8.740  12.382  1.00 91.55
ATOM    314  N   GLN B  43     -33.524 -13.566  13.155  1.00 91.74
ATOM    315  CA  GLN B  43     -33.912 -14.969  13.254  1.00 91.74
ATOM    316  C   GLN B  43     -34.968 -15.173  14.336  1.00 91.74
ATOM    317  O   GLN B  43     -34.942 -14.503  15.370  1.00 91.74
ATOM    318  CB  GLN B  43     -32.691 -15.845  13.539  1.00 91.74
ATOM    319  CG  GLN B  43     -31.744 -15.986  12.355  1.00 91.74
ATOM    320  CD  GLN B  43     -30.599 -16.942  12.629  1.00 91.74
ATOM    321  OE1 GLN B  43     -30.548 -17.584  13.683  1.00 91.74
ATOM    322  NE2 GLN B  43     -29.672 -17.044  11.683  1.00 91.74
ATOM    323  N   ALA B  44     -35.851 -16.178  14.166  1.00 93.04
ATOM    324  CA  ALA B  44     -36.940 -16.455  15.098  1.00 93.04
ATOM    325  C   ALA B  44     -36.402 -16.906  16.453  1.00 93.04
ATOM    326  O   ALA B  44     -35.416 -17.643  16.522  1.00 93.04
ATOM    327  CB  ALA B  44     -37.877 -17.514  14.522  1.00 93.04
ATOM    328  N   CYS B  45     -37.015 -16.441  17.413  1.00 93.00
ATOM    329  CA  CYS B  45     -36.633 -16.828  18.767  1.00 93.00
ATOM    330  C   CYS B  45     -36.955 -18.295  19.026  1.00 93.00
ATOM    331  O   CYS B  45     -38.019 -18.779  18.637  1.00 93.00
ATOM    332  CB  CYS B  45     -37.346 -15.951  19.796  1.00 93.00
ATOM    333  SG  CYS B  45     -36.880 -14.208  19.714  1.00 93.00
ATOM    334  N   LEU B  46     -36.087 -18.978  19.623  1.00 93.42
ATOM    335  CA  LEU B  46     -36.296 -20.349  20.076  1.00 93.42
ATOM    336  C   LEU B  46     -36.747 -20.378  21.532  1.00 93.42
ATOM    337  O   LEU B  46     -36.703 -19.356  22.220  1.00 93.42
ATOM    338  CB  LEU B  46     -35.014 -21.170  19.910  1.00 93.42
ATOM    339  CG  LEU B  46     -34.473 -21.301  18.485  1.00 93.42
ATOM    340  CD1 LEU B  46     -33.024 -21.776  18.510  1.00 93.42
ATOM    341  CD2 LEU B  46     -35.340 -22.255  17.670  1.00 93.42
ATOM    342  N   PRO B  47     -37.284 -21.479  22.004  1.00 93.04
ATOM    343  CA  PRO B  47     -37.596 -21.530  23.435  1.00 93.04
ATOM    344  C   PRO B  47     -36.432 -21.067  24.308  1.00 93.04
ATOM    345  O   PRO B  47     -35.270 -21.317  23.978  1.00 93.04
ATOM    346  CB  PRO B  47     -37.904 -23.009  23.676  1.00 93.04
ATOM    347  CG  PRO B  47     -38.182 -23.568  22.318  1.00 93.04
ATOM    348  CD  PRO B  47     -37.478 -22.718  21.299  1.00 93.04
ATOM    349  N   LEU B  48     -36.699 -20.399  25.225  1.00 92.26
ATOM    350  CA  LEU B  48     -35.728 -19.725  26.080  1.00 92.26
ATOM    351  C   LEU B  48     -34.616 -20.681  26.498  1.00 92.26
ATOM    352  O   LEU B  48     -33.440 -20.311  26.495  1.00 92.26
ATOM    353  CB  LEU B  48     -36.416 -19.149  27.321  1.00 92.26
ATOM    354  CG  LEU B  48     -35.526 -18.369  28.289  1.00 92.26
ATOM    355  CD1 LEU B  48     -35.060 -17.066  27.648  1.00 92.26
ATOM    356  CD2 LEU B  48     -36.266 -18.094  29.594  1.00 92.26
ATOM    357  N   TRP B  49     -34.965 -21.895  26.955  1.00 93.49
ATOM    358  CA  TRP B  49     -33.961 -22.831  27.450  1.00 93.49
ATOM    359  C   TRP B  49     -32.973 -23.203  26.350  1.00 93.49
ATOM    360  O   TRP B  49     -31.778 -23.363  26.608  1.00 93.49
ATOM    361  CB  TRP B  49     -34.629 -24.094  28.003  1.00 93.49
ATOM    362  CG  TRP B  49     -35.334 -24.914  26.964  1.00 93.49
ATOM    363  CD1 TRP B  49     -36.646 -24.819  26.591  1.00 93.49
ATOM    364  CD2 TRP B  49     -34.765 -25.958  26.169  1.00 93.49
ATOM    365  NE1 TRP B  49     -36.926 -25.741  25.610  1.00 93.49
ATOM    366  CE2 TRP B  49     -35.790 -26.453  25.333  1.00 93.49
ATOM    367  CE3 TRP B  49     -33.485 -26.523  26.081  1.00 93.49
ATOM    368  CZ2 TRP B  49     -35.574 -27.488  24.420  1.00 93.49
ATOM    369  CZ3 TRP B  49     -33.273 -27.553  25.172  1.00 93.49
ATOM    370  CH2 TRP B  49     -34.314 -28.023  24.354  1.00 93.49
ATOM    371  N   LEU B  50     -33.604 -23.266  25.116  1.00 95.12
ATOM    372  CA  LEU B  50     -32.747 -23.647  23.998  1.00 95.12
ATOM    373  C   LEU B  50     -31.831 -22.494  23.599  1.00 95.12
ATOM    374  O   LEU B  50     -30.642 -22.700  23.344  1.00 95.12
ATOM    375  CB  LEU B  50     -33.593 -24.081  22.798  1.00 95.12
ATOM    376  CG  LEU B  50     -32.836 -24.714  21.629  1.00 95.12
ATOM    377  CD1 LEU B  50     -32.076 -25.950  22.097  1.00 95.12
ATOM    378  CD2 LEU B  50     -33.797 -25.067  20.499  1.00 95.12
ATOM    379  N   ASP B  51     -32.292 -21.249  23.556  1.00 93.71
ATOM    380  CA  ASP B  51     -31.472 -20.081  23.249  1.00 93.71
ATOM    381  C   ASP B  51     -30.375 -19.890  24.295  1.00 93.71
ATOM    382  O   ASP B  51     -29.239 -19.552  23.956  1.00 93.71
ATOM    383  CB  ASP B  51     -32.339 -18.824  23.161  1.00 93.71
ATOM    384  CG  ASP B  51     -32.919 -18.599  21.775  1.00 93.71
ATOM    385  OD1 ASP B  51     -33.949 -17.903  21.651  1.00 93.71
ATOM    386  OD2 ASP B  51     -32.342 -19.126  20.800  1.00 93.71
ATOM    387  N   SER B  52     -30.710 -20.061  25.515  1.00 92.73
ATOM    388  CA  SER B  52     -29.741 -19.939  26.599  1.00 92.73
ATOM    389  C   SER B  52     -28.675 -21.027  26.513  1.00 92.73
ATOM    390  O   SER B  52     -27.493 -20.765  26.743  1.00 92.73
ATOM    391  CB  SER B  52     -30.442 -20.008  27.956  1.00 92.73
ATOM    392  OG  SER B  52     -31.372 -18.947  28.095  1.00 92.73
ATOM    393  N   PHE B  53     -29.180 -22.311  26.130  1.00 94.48
ATOM    394  CA  PHE B  53     -28.261 -23.433  25.980  1.00 94.48
ATOM    395  C   PHE B  53     -27.248 -23.159  24.875  1.00 94.48
ATOM    396  O   PHE B  53     -26.048 -23.373  25.058  1.00 94.48
ATOM    397  CB  PHE B  53     -29.029 -24.723  25.680  1.00 94.48
ATOM    398  CG  PHE B  53     -28.143 -25.911  25.418  1.00 94.48
ATOM    399  CD1 PHE B  53     -27.926 -26.362  24.122  1.00 94.48
ATOM    400  CD2 PHE B  53     -27.525 -26.576  26.469  1.00 94.48
ATOM    401  CE1 PHE B  53     -27.106 -27.461  23.877  1.00 94.48
ATOM    402  CE2 PHE B  53     -26.704 -27.675  26.232  1.00 94.48
ATOM    403  CZ  PHE B  53     -26.497 -28.116  24.935  1.00 94.48
ATOM    404  N   ILE B  54     -27.749 -22.623  23.773  1.00 94.28
ATOM    405  CA  ILE B  54     -26.894 -22.344  22.625  1.00 94.28
ATOM    406  C   ILE B  54     -25.891 -21.250  22.981  1.00 94.28
ATOM    407  O   ILE B  54     -24.715 -21.333  22.617  1.00 94.28
ATOM    408  CB  ILE B  54     -27.723 -21.929  21.389  1.00 94.28
ATOM    409  CG1 ILE B  54     -28.565 -23.109  20.890  1.00 94.28
ATOM    410  CG2 ILE B  54     -26.811 -21.399  20.279  1.00 94.28
ATOM    411  CD1 ILE B  54     -29.551 -22.744  19.789  1.00 94.28
ATOM    412  N   PHE B  55     -26.326 -20.220  23.647  1.00 93.40
ATOM    413  CA  PHE B  55     -25.454 -19.128  24.062  1.00 93.40
ATOM    414  C   PHE B  55     -24.333 -19.640  24.959  1.00 93.40
ATOM    415  O   PHE B  55     -23.166 -19.301  24.758  1.00 93.40
ATOM    416  CB  PHE B  55     -26.255 -18.044  24.790  1.00 93.40
ATOM    417  CG  PHE B  55     -25.411 -16.915  25.316  1.00 93.40
ATOM    418  CD1 PHE B  55     -25.082 -16.845  26.664  1.00 93.40
ATOM    419  CD2 PHE B  55     -24.946 -15.924  24.462  1.00 93.40
ATOM    420  CE1 PHE B  55     -24.301 -15.801  27.154  1.00 93.40
ATOM    421  CE2 PHE B  55     -24.165 -14.877  24.944  1.00 93.40
ATOM    422  CZ  PHE B  55     -23.844 -14.817  26.291  1.00 93.40
ATOM    423  N   ILE B  56     -24.677 -20.442  25.932  1.00 94.15
ATOM    424  CA  ILE B  56     -23.698 -20.968  26.877  1.00 94.15
ATOM    425  C   ILE B  56     -22.743 -21.916  26.156  1.00 94.15
ATOM    426  O   ILE B  56     -21.536 -21.901  26.408  1.00 94.15
ATOM    427  CB  ILE B  56     -24.384 -21.693  28.057  1.00 94.15
ATOM    428  CG1 ILE B  56     -25.164 -20.692  28.917  1.00 94.15
ATOM    429  CG2 ILE B  56     -23.353 -22.451  28.898  1.00 94.15
ATOM    430  CD1 ILE B  56     -26.022 -21.340  29.995  1.00 94.15
ATOM    431  N   LEU B  57     -23.320 -22.778  25.283  1.00 95.69
ATOM    432  CA  LEU B  57     -22.491 -23.696  24.510  1.00 95.69
ATOM    433  C   LEU B  57     -21.451 -22.934  23.695  1.00 95.69
ATOM    434  O   LEU B  57     -20.278 -23.313  23.668  1.00 95.69
ATOM    435  CB  LEU B  57     -23.359 -24.549  23.581  1.00 95.69
ATOM    436  CG  LEU B  57     -22.627 -25.597  22.742  1.00 95.69
ATOM    437  CD1 LEU B  57     -22.003 -26.658  23.643  1.00 95.69
ATOM    438  CD2 LEU B  57     -23.577 -26.236  21.735  1.00 95.69
ATOM    439  N   MET B  58     -21.898 -21.831  23.052  1.00 95.23
ATOM    440  CA  MET B  58     -20.988 -21.030  22.238  1.00 95.23
ATOM    441  C   MET B  58     -19.900 -20.399  23.100  1.00 95.23
ATOM    442  O   MET B  58     -18.743 -20.316  22.684  1.00 95.23
ATOM    443  CB  MET B  58     -21.756 -19.942  21.485  1.00 95.23
ATOM    444  CG  MET B  58     -22.521 -20.456  20.277  1.00 95.23
ATOM    445  SD  MET B  58     -21.423 -21.220  19.022  1.00 95.23
ATOM    446  CE  MET B  58     -22.658 -21.802  17.827  1.00 95.23
ATOM    447  N   ARG B  59     -20.248 -19.898  24.292  1.00 95.53
ATOM    448  CA  ARG B  59     -19.266 -19.323  25.206  1.00 95.53
ATOM    449  C   ARG B  59     -18.253 -20.371  25.652  1.00 95.53
ATOM    450  O   ARG B  59     -17.070 -20.067  25.821  1.00 95.53
ATOM    451  CB  ARG B  59     -19.959 -18.711  26.425  1.00 95.53
ATOM    452  CG  ARG B  59     -20.851 -17.525  26.095  1.00 95.53
ATOM    453  CD  ARG B  59     -20.064 -16.386  25.462  1.00 95.53
ATOM    454  NE  ARG B  59     -20.068 -16.473  24.005  1.00 95.53
ATOM    455  CZ  ARG B  59     -19.723 -15.484  23.185  1.00 95.53
ATOM    456  NH1 ARG B  59     -19.338 -14.307  23.666  1.00 95.53
ATOM    457  NH2 ARG B  59     -19.763 -15.672  21.874  1.00 95.53
ATOM    458  N   LEU B  60     -18.734 -21.666  25.811  1.00 95.97
ATOM    459  CA  LEU B  60     -17.837 -22.752  26.187  1.00 95.97
ATOM    460  C   LEU B  60     -16.855 -23.060  25.061  1.00 95.97
ATOM    461  O   LEU B  60     -15.686 -23.358  25.316  1.00 95.97
ATOM    462  CB  LEU B  60     -18.636 -24.010  26.541  1.00 95.97
ATOM    463  CG  LEU B  60     -19.431 -23.962  27.846  1.00 95.97
ATOM    464  CD1 LEU B  60     -20.275 -25.224  27.999  1.00 95.97
ATOM    465  CD2 LEU B  60     -18.494 -23.792  29.037  1.00 95.97
ATOM    466  N   VAL B  61     -17.412 -22.989  23.830  1.00 96.35
ATOM    467  CA  VAL B  61     -16.545 -23.203  22.676  1.00 96.35
ATOM    468  C   VAL B  61     -15.447 -22.142  22.651  1.00 96.35
ATOM    469  O   VAL B  61     -14.270 -22.462  22.469  1.00 96.35
ATOM    470  CB  VAL B  61     -17.343 -23.177  21.353  1.00 96.35
ATOM    471  CG1 VAL B  61     -16.398 -23.172  20.153  1.00 96.35
ATOM    472  CG2 VAL B  61     -18.296 -24.368  21.282  1.00 96.35
ATOM    473  N   VAL B  62     -15.833 -20.846  22.852  1.00 95.62
ATOM    474  CA  VAL B  62     -14.874 -19.747  22.860  1.00 95.62
ATOM    475  C   VAL B  62     -13.857 -19.956  23.980  1.00 95.62
ATOM    476  O   VAL B  62     -12.654 -19.777  23.776  1.00 95.62
ATOM    477  CB  VAL B  62     -15.577 -18.381  23.026  1.00 95.62
ATOM    478  CG1 VAL B  62     -14.551 -17.266  23.226  1.00 95.62
ATOM    479  CG2 VAL B  62     -16.462 -18.087  21.817  1.00 95.62
ATOM    480  N   CYS B  63     -14.325 -20.369  25.166  1.00 95.73
ATOM    481  CA  CYS B  63     -13.431 -20.629  26.288  1.00 95.73
ATOM    482  C   CYS B  63     -12.457 -21.754  25.959  1.00 95.73
ATOM    483  O   CYS B  63     -11.288 -21.703  26.347  1.00 95.73
ATOM    484  CB  CYS B  63     -14.231 -20.984  27.541  1.00 95.73
ATOM    485  SG  CYS B  63     -14.987 -19.558  28.350  1.00 95.73
ATOM    486  N   GLY B  64     -12.947 -22.805  25.267  1.00 96.30
ATOM    487  CA  GLY B  64     -12.076 -23.879  24.816  1.00 96.30
ATOM    488  C   GLY B  64     -10.963 -23.400  23.903  1.00 96.30
ATOM    489  O   GLY B  64      -9.809 -23.806  24.058  1.00 96.30
ATOM    490  N   ILE B  65     -11.370 -22.521  22.908  1.00 96.79
ATOM    491  CA  ILE B  65     -10.392 -21.975  21.973  1.00 96.79
ATOM    492  C   ILE B  65      -9.353 -21.155  22.734  1.00 96.79
ATOM    493  O   ILE B  65      -8.149 -21.305  22.510  1.00 96.79
ATOM    494  CB  ILE B  65     -11.070 -21.107  20.889  1.00 96.79
ATOM    495  CG1 ILE B  65     -11.970 -21.972  19.998  1.00 96.79
ATOM    496  CG2 ILE B  65     -10.020 -20.368  20.054  1.00 96.79
ATOM    497  CD1 ILE B  65     -12.828 -21.174  19.026  1.00 96.79
ATOM    498  N   ILE B  66      -9.835 -20.290  23.669  1.00 96.66
ATOM    499  CA  ILE B  66      -8.955 -19.437  24.459  1.00 96.66
ATOM    500  C   ILE B  66      -8.027 -20.301  25.310  1.00 96.66
ATOM    501  O   ILE B  66      -6.843 -19.990  25.460  1.00 96.66
ATOM    502  CB  ILE B  66      -9.760 -18.471  25.357  1.00 96.66
ATOM    503  CG1 ILE B  66     -10.537 -17.467  24.498  1.00 96.66
ATOM    504  CG2 ILE B  66      -8.834 -17.749  26.340  1.00 96.66
ATOM    505  CD1 ILE B  66      -9.654 -16.582  23.628  1.00 96.66
ATOM    506  N   TRP B  67      -8.502 -21.468  25.851  1.00 97.17
ATOM    507  CA  TRP B  67      -7.709 -22.385  26.663  1.00 97.17
ATOM    508  C   TRP B  67      -6.554 -22.968  25.856  1.00 97.17
ATOM    509  O   TRP B  67      -5.409 -22.977  26.314  1.00 97.17
ATOM    510  CB  TRP B  67      -8.585 -23.514  27.213  1.00 97.17
ATOM    511  CG  TRP B  67      -7.947 -24.296  28.322  1.00 97.17
ATOM    512  CD1 TRP B  67      -6.776 -24.998  28.266  1.00 97.17
ATOM    513  CD2 TRP B  67      -8.451 -24.458  29.651  1.00 97.17
ATOM    514  NE1 TRP B  67      -6.519 -25.587  29.483  1.00 97.17
ATOM    515  CE2 TRP B  67      -7.531 -25.272  30.349  1.00 97.17
ATOM    516  CE3 TRP B  67      -9.591 -23.994  30.321  1.00 97.17
ATOM    517  CZ2 TRP B  67      -7.717 -25.632  31.686  1.00 97.17
ATOM    518  CZ3 TRP B  67      -9.774 -24.353  31.651  1.00 97.17
ATOM    519  CH2 TRP B  67      -8.841 -25.164  32.318  1.00 97.17
ATOM    520  N   ILE B  68      -6.831 -23.397  24.607  1.00 96.44
ATOM    521  CA  ILE B  68      -5.821 -23.987  23.736  1.00 96.44
ATOM    522  C   ILE B  68      -4.759 -22.943  23.396  1.00 96.44
ATOM    523  O   ILE B  68      -3.560 -23.223  23.467  1.00 96.44
ATOM    524  CB  ILE B  68      -6.450 -24.552  22.442  1.00 96.44
ATOM    525  CG1 ILE B  68      -7.358 -25.744  22.767  1.00 96.44
ATOM    526  CG2 ILE B  68      -5.361 -24.950  21.441  1.00 96.44
ATOM    527  CD1 ILE B  68      -8.194 -26.224  21.588  1.00 96.44
ATOM    528  N   ILE B  69      -5.201 -21.676  23.058  1.00 96.55
ATOM    529  CA  ILE B  69      -4.277 -20.601  22.714  1.00 96.55
ATOM    530  C   ILE B  69      -3.370 -20.299  23.904  1.00 96.55
ATOM    531  O   ILE B  69      -2.156 -20.150  23.746  1.00 96.55
ATOM    532  CB  ILE B  69      -5.032 -19.325  22.278  1.00 96.55
ATOM    533  CG1 ILE B  69      -5.744 -19.556  20.940  1.00 96.55
ATOM    534  CG2 ILE B  69      -4.073 -18.134  22.189  1.00 96.55
ATOM    535  CD1 ILE B  69      -6.636 -18.401  20.506  1.00 96.55
ATOM    536  N   THR B  70      -3.998 -20.217  25.056  1.00 96.29
ATOM    537  CA  THR B  70      -3.243 -19.895  26.262  1.00 96.29
ATOM    538  C   THR B  70      -2.234 -20.995  26.578  1.00 96.29
ATOM    539  O   THR B  70      -1.084 -20.711  26.918  1.00 96.29
ATOM    540  CB  THR B  70      -4.178 -19.689  27.468  1.00 96.29
ATOM    541  OG1 THR B  70      -5.131 -18.665  27.157  1.00 96.29
ATOM    542  CG2 THR B  70      -3.392 -19.276  28.708  1.00 96.29
ATOM    543  N   ALA B  71      -2.694 -22.343  26.460  1.00 95.49
ATOM    544  CA  ALA B  71      -1.803 -23.474  26.703  1.00 95.49
ATOM    545  C   ALA B  71      -0.610 -23.447  25.752  1.00 95.49
ATOM    546  O   ALA B  71       0.527 -23.684  26.167  1.00 95.49
ATOM    547  CB  ALA B  71      -2.564 -24.790  26.560  1.00 95.49
ATOM    548  N   LEU B  72      -0.855 -23.095  24.450  1.00 95.87
ATOM    549  CA  LEU B  72       0.211 -23.014  23.457  1.00 95.87
ATOM    550  C   LEU B  72       1.165 -21.868  23.777  1.00 95.87
ATOM    551  O   LEU B  72       2.376 -21.988  23.573  1.00 95.87
ATOM    552  CB  LEU B  72      -0.375 -22.830  22.055  1.00 95.87
ATOM    553  CG  LEU B  72      -1.061 -24.052  21.441  1.00 95.87
ATOM    554  CD1 LEU B  72      -1.735 -23.676  20.126  1.00 95.87
ATOM    555  CD2 LEU B  72      -0.058 -25.180  21.231  1.00 95.87
ATOM    556  N   THR B  73       0.624 -20.789  24.315  1.00 94.94
ATOM    557  CA  THR B  73       1.437 -19.630  24.668  1.00 94.94
ATOM    558  C   THR B  73       2.380 -19.963  25.821  1.00 94.94
ATOM    559  O   THR B  73       3.544 -19.558  25.815  1.00 94.94
ATOM    560  CB  THR B  73       0.557 -18.427  25.053  1.00 94.94
ATOM    561  OG1 THR B  73      -0.287 -18.086  23.946  1.00 94.94
ATOM    562  CG2 THR B  73       1.410 -17.216  25.418  1.00 94.94
ATOM    563  N   ILE B  74       1.819 -20.688  26.758  1.00 93.72
ATOM    564  CA  ILE B  74       2.626 -21.064  27.913  1.00 93.72
ATOM    565  C   ILE B  74       3.731 -22.025  27.479  1.00 93.72
ATOM    566  O   ILE B  74       4.879 -21.896  27.909  1.00 93.72
ATOM    567  CB  ILE B  74       1.763 -21.704  29.022  1.00 93.72
ATOM    568  CG1 ILE B  74       0.812 -20.664  29.626  1.00 93.72
ATOM    569  CG2 ILE B  74       2.649 -22.329  30.104  1.00 93.72
ATOM    570  CD1 ILE B  74      -0.161 -21.235  30.648  1.00 93.72
ATOM    571  N   ILE B  75       3.447 -22.978  26.570  1.00 92.62
ATOM    572  CA  ILE B  75       4.442 -23.898  26.027  1.00 92.62
ATOM    573  C   ILE B  75       5.527 -23.112  25.295  1.00 92.62
ATOM    574  O   ILE B  75       6.713 -23.431  25.404  1.00 92.62
ATOM    575  CB  ILE B  75       3.796 -24.932  25.078  1.00 92.62
ATOM    576  CG1 ILE B  75       2.913 -25.904  25.868  1.00 92.62
ATOM    577  CG2 ILE B  75       4.871 -25.686  24.289  1.00 92.62
ATOM    578  CD1 ILE B  75       2.077 -26.830  24.995  1.00 92.62
ATOM    579  N   ALA B  76       5.113 -22.086  24.649  1.00 93.47
ATOM    580  CA  ALA B  76       6.040 -21.280  23.859  1.00 93.47
ATOM    581  C   ALA B  76       6.997 -20.504  24.760  1.00 93.47
ATOM    582  O   ALA B  76       8.126 -20.206  24.365  1.00 93.47
ATOM    583  CB  ALA B  76       5.272 -20.321  22.953  1.00 93.47
ATOM    584  N   VAL B  77       6.498 -20.187  25.912  1.00 90.89
ATOM    585  CA  VAL B  77       7.363 -19.502  26.867  1.00 90.89
ATOM    586  C   VAL B  77       8.425 -20.467  27.388  1.00 90.89
ATOM    587  O   VAL B  77       9.583 -20.085  27.570  1.00 90.89
ATOM    588  CB  VAL B  77       6.554 -18.912  28.044  1.00 90.89
ATOM    589  CG1 VAL B  77       7.489 -18.354  29.115  1.00 90.89
ATOM    590  CG2 VAL B  77       5.600 -17.829  27.546  1.00 90.89
ATOM    591  N   GLN B  78       8.100 -21.778  27.501  1.00 88.44
ATOM    592  CA  GLN B  78       9.004 -22.792  28.032  1.00 88.44
ATOM    593  C   GLN B  78       9.950 -23.306  26.951  1.00 88.44
ATOM    594  O   GLN B  78      11.120 -23.584  27.223  1.00 88.44
ATOM    595  CB  GLN B  78       8.213 -23.955  28.634  1.00 88.44
ATOM    596  CG  GLN B  78       7.414 -23.578  29.873  1.00 88.44
ATOM    597  CD  GLN B  78       6.525 -24.706  30.364  1.00 88.44
ATOM    598  OE1 GLN B  78       6.191 -25.624  29.608  1.00 88.44
ATOM    599  NE2 GLN B  78       6.137 -24.646  31.633  1.00 88.44
ATOM    600  N   GLN B  79       9.417 -23.392  25.785  1.00 89.23
ATOM    601  CA  GLN B  79      10.181 -23.812  24.615  1.00 89.23
ATOM    602  C   GLN B  79      10.204 -22.718  23.551  1.00 89.23
ATOM    603  O   GLN B  79       9.261 -22.586  22.768  1.00 89.23
ATOM    604  CB  GLN B  79       9.602 -25.101  24.029  1.00 89.23
ATOM    605  CG  GLN B  79       9.761 -26.314  24.936  1.00 89.23
ATOM    606  CD  GLN B  79       9.241 -27.592  24.304  1.00 89.23
ATOM    607  OE1 GLN B  79       8.660 -27.569  23.214  1.00 89.23
ATOM    608  NE2 GLN B  79       9.445 -28.715  24.984  1.00 89.23
ATOM    609  N   GLN B  80      11.226 -21.955  23.448  1.00 87.64
ATOM    610  CA  GLN B  80      11.333 -20.757  22.623  1.00 87.64
ATOM    611  C   GLN B  80      11.238 -21.100  21.139  1.00 87.64
ATOM    612  O   GLN B  80      10.882 -20.249  20.321  1.00 87.64
ATOM    613  CB  GLN B  80      12.643 -20.022  22.909  1.00 87.64
ATOM    614  CG  GLN B  80      12.660 -19.291  24.244  1.00 87.64
ATOM    615  CD  GLN B  80      13.879 -18.403  24.413  1.00 87.64
ATOM    616  OE1 GLN B  80      14.821 -18.463  23.617  1.00 87.64
ATOM    617  NE2 GLN B  80      13.870 -17.574  25.451  1.00 87.64
ATOM    618  N   ALA B  81      11.446 -22.354  20.857  1.00 89.70
ATOM    619  CA  ALA B  81      11.392 -22.786  19.463  1.00 89.70
ATOM    620  C   ALA B  81       9.951 -22.844  18.963  1.00 89.70
ATOM    621  O   ALA B  81       9.703 -22.785  17.756  1.00 89.70
ATOM    622  CB  ALA B  81      12.063 -24.147  19.300  1.00 89.70
ATOM    623  N   CYS B  82       8.954 -22.883  19.889  1.00 92.18
ATOM    624  CA  CYS B  82       7.548 -22.968  19.510  1.00 92.18
ATOM    625  C   CYS B  82       7.027 -21.616  19.038  1.00 92.18
ATOM    626  O   CYS B  82       7.036 -20.644  19.795  1.00 92.18
ATOM    627  CB  CYS B  82       6.706 -23.467  20.684  1.00 92.18
ATOM    628  SG  CYS B  82       4.944 -23.606  20.310  1.00 92.18
ATOM    629  N   ILE B  83       6.537 -21.474  17.812  1.00 93.59
ATOM    630  CA  ILE B  83       6.074 -20.199  17.276  1.00 93.59
ATOM    631  C   ILE B  83       4.588 -20.292  16.935  1.00 93.59
ATOM    632  O   ILE B  83       4.031 -19.388  16.308  1.00 93.59
ATOM    633  CB  ILE B  83       6.885 -19.782  16.028  1.00 93.59
ATOM    634  CG1 ILE B  83       6.766 -20.849  14.933  1.00 93.59
ATOM    635  CG2 ILE B  83       8.351 -19.535  16.395  1.00 93.59
ATOM    636  CD1 ILE B  83       7.244 -20.386  13.564  1.00 93.59
ATOM    637  N   HIS B  84       3.896 -21.385  17.367  1.00 95.68
ATOM    638  CA  HIS B  84       2.498 -21.636  17.033  1.00 95.68
ATOM    639  C   HIS B  84       1.611 -20.474  17.469  1.00 95.68
ATOM    640  O   HIS B  84       0.796 -19.983  16.685  1.00 95.68
ATOM    641  CB  HIS B  84       2.018 -22.935  17.682  1.00 95.68
ATOM    642  CG  HIS B  84       2.556 -24.167  17.027  1.00 95.68
ATOM    643  ND1 HIS B  84       3.851 -24.601  17.208  1.00 95.68
ATOM    644  CD2 HIS B  84       1.970 -25.059  16.194  1.00 95.68
ATOM    645  CE1 HIS B  84       4.040 -25.709  16.511  1.00 95.68
ATOM    646  NE2 HIS B  84       2.914 -26.009  15.887  1.00 95.68
ATOM    647  N   PRO B  85       1.740 -19.841  18.719  1.00 95.34
ATOM    648  CA  PRO B  85       0.874 -18.733  19.128  1.00 95.34
ATOM    649  C   PRO B  85       1.055 -17.491  18.259  1.00 95.34
ATOM    650  O   PRO B  85       0.096 -16.752  18.025  1.00 95.34
ATOM    651  CB  PRO B  85       1.310 -18.459  20.570  1.00 95.34
ATOM    652  CG  PRO B  85       1.974 -19.722  21.014  1.00 95.34
ATOM    653  CD  PRO B  85       2.578 -20.392  19.814  1.00 95.34
ATOM    654  N   VAL B  86       2.341 -17.389  17.771  1.00 95.46
ATOM    655  CA  VAL B  86       2.639 -16.246  16.914  1.00 95.46
ATOM    656  C   VAL B  86       1.880 -16.377  15.595  1.00 95.46
ATOM    657  O   VAL B  86       1.239 -15.425  15.144  1.00 95.46
ATOM    658  CB  VAL B  86       4.156 -16.119  16.646  1.00 95.46
ATOM    659  CG1 VAL B  86       4.443 -14.938  15.720  1.00 95.46
ATOM    660  CG2 VAL B  86       4.919 -15.969  17.961  1.00 95.46
ATOM    661  N   LEU B  87       1.901 -17.555  14.993  1.00 96.54
ATOM    662  CA  LEU B  87       1.243 -17.802  13.715  1.00 96.54
ATOM    663  C   LEU B  87      -0.272 -17.688  13.852  1.00 96.54
ATOM    664  O   LEU B  87      -0.940 -17.146  12.969  1.00 96.54
ATOM    665  CB  LEU B  87       1.616 -19.186  13.178  1.00 96.54
ATOM    666  CG  LEU B  87       3.101 -19.430  12.905  1.00 96.54
ATOM    667  CD1 LEU B  87       3.311 -20.824  12.323  1.00 96.54
ATOM    668  CD2 LEU B  87       3.654 -18.364  11.965  1.00 96.54
ATOM    669  N   ILE B  88      -0.826 -18.148  14.976  1.00 96.26
ATOM    670  CA  ILE B  88      -2.261 -18.094  15.233  1.00 96.26
ATOM    671  C   ILE B  88      -2.704 -16.640  15.382  1.00 96.26
ATOM    672  O   ILE B  88      -3.748 -16.246  14.859  1.00 96.26
ATOM    673  CB  ILE B  88      -2.641 -18.902  16.494  1.00 96.26
ATOM    674  CG1 ILE B  88      -2.466 -20.404  16.238  1.00 96.26
ATOM    675  CG2 ILE B  88      -4.075 -18.584  16.928  1.00 96.26
ATOM    676  CD1 ILE B  88      -2.640 -21.267  17.480  1.00 96.26
ATOM    677  N   ARG B  89      -1.901 -15.869  16.092  1.00 96.22
ATOM    678  CA  ARG B  89      -2.194 -14.450  16.267  1.00 96.22
ATOM    679  C   ARG B  89      -2.234 -13.730  14.924  1.00 96.22
ATOM    680  O   ARG B  89      -3.133 -12.926  14.671  1.00 96.22
ATOM    681  CB  ARG B  89      -1.158 -13.796  17.183  1.00 96.22
ATOM    682  CG  ARG B  89      -1.436 -12.331  17.479  1.00 96.22
ATOM    683  CD  ARG B  89      -0.427 -11.753  18.463  1.00 96.22
ATOM    684  NE  ARG B  89       0.936 -11.835  17.948  1.00 96.22
ATOM    685  CZ  ARG B  89       2.032 -11.839  18.702  1.00 96.22
ATOM    686  NH1 ARG B  89       1.946 -11.765  20.025  1.00 96.22
ATOM    687  NH2 ARG B  89       3.224 -11.918  18.128  1.00 96.22
ATOM    688  N   ILE B  90      -1.246 -14.020  14.014  1.00 97.24
ATOM    689  CA  ILE B  90      -1.145 -13.380  12.707  1.00 97.24
ATOM    690  C   ILE B  90      -2.367 -13.735  11.863  1.00 97.24
ATOM    691  O   ILE B  90      -3.001 -12.855  11.277  1.00 97.24
ATOM    692  CB  ILE B  90       0.151 -13.792  11.974  1.00 97.24
ATOM    693  CG1 ILE B  90       1.378 -13.226  12.699  1.00 97.24
ATOM    694  CG2 ILE B  90       0.117 -13.330  10.515  1.00 97.24
ATOM    695  CD1 ILE B  90       2.707 -13.713  12.139  1.00 97.24
ATOM    696  N   VAL B  91      -2.776 -15.021  11.817  1.00 97.17
ATOM    697  CA  VAL B  91      -3.868 -15.476  10.963  1.00 97.17
ATOM    698  C   VAL B  91      -5.194 -14.928  11.484  1.00 97.17
ATOM    699  O   VAL B  91      -6.083 -14.586  10.700  1.00 97.17
ATOM    700  CB  VAL B  91      -3.922 -17.019  10.884  1.00 97.17
ATOM    701  CG1 VAL B  91      -4.323 -17.614  12.232  1.00 97.17
ATOM    702  CG2 VAL B  91      -4.892 -17.463   9.791  1.00 97.17
ATOM    703  N   MET B  92      -5.419 -14.838  12.834  1.00 96.30
ATOM    704  CA  MET B  92      -6.637 -14.284  13.420  1.00 96.30
ATOM    705  C   MET B  92      -6.807 -12.818  13.035  1.00 96.30
ATOM    706  O   MET B  92      -7.922 -12.370  12.760  1.00 96.30
ATOM    707  CB  MET B  92      -6.616 -14.427  14.942  1.00 96.30
ATOM    708  CG  MET B  92      -6.821 -15.853  15.428  1.00 96.30
ATOM    709  SD  MET B  92      -6.877 -15.971  17.258  1.00 96.30
ATOM    710  CE  MET B  92      -8.402 -15.046  17.592  1.00 96.30
ATOM    711  N   SER B  93      -5.689 -12.096  13.058  1.00 96.60
ATOM    712  CA  SER B  93      -5.735 -10.691  12.669  1.00 96.60
ATOM    713  C   SER B  93      -6.116 -10.536  11.201  1.00 96.60
ATOM    714  O   SER B  93      -6.921  -9.670  10.851  1.00 96.60
ATOM    715  CB  SER B  93      -4.387 -10.017  12.928  1.00 96.60
ATOM    716  OG  SER B  93      -4.118  -9.948  14.318  1.00 96.60
ATOM    717  N   HIS B  94      -5.583 -11.376  10.282  1.00 97.67
ATOM    718  CA  HIS B  94      -5.877 -11.287   8.857  1.00 97.67
ATOM    719  C   HIS B  94      -7.303 -11.738   8.559  1.00 97.67
ATOM    720  O   HIS B  94      -7.942 -11.224   7.638  1.00 97.67
ATOM    721  CB  HIS B  94      -4.883 -12.125   8.051  1.00 97.67
ATOM    722  CG  HIS B  94      -3.586 -11.428   7.788  1.00 97.67
ATOM    723  ND1 HIS B  94      -3.494 -10.300   7.002  1.00 97.67
ATOM    724  CD2 HIS B  94      -2.329 -11.700   8.210  1.00 97.67
ATOM    725  CE1 HIS B  94      -2.232  -9.908   6.952  1.00 97.67
ATOM    726  NE2 HIS B  94      -1.504 -10.741   7.677  1.00 97.67
ATOM    727  N   MET B  95      -7.847 -12.751   9.341  1.00 96.94
ATOM    728  CA  MET B  95      -9.237 -13.170   9.178  1.00 96.94
ATOM    729  C   MET B  95     -10.188 -11.998   9.399  1.00 96.94
ATOM    730  O   MET B  95     -11.158 -11.833   8.658  1.00 96.94
ATOM    731  CB  MET B  95      -9.573 -14.306  10.145  1.00 96.94
ATOM    732  CG  MET B  95      -8.975 -15.646   9.748  1.00 96.94
ATOM    733  SD  MET B  95      -9.422 -16.989  10.916  1.00 96.94
ATOM    734  CE  MET B  95     -11.092 -17.382  10.327  1.00 96.94
ATOM    735  N   PHE B  96      -9.877 -11.120  10.491  1.00 96.98
ATOM    736  CA  PHE B  96     -10.696  -9.942  10.749  1.00 96.98
ATOM    737  C   PHE B  96     -10.517  -8.906   9.645  1.00 96.98
ATOM    738  O   PHE B  96     -11.492  -8.314   9.179  1.00 96.98
ATOM    739  CB  PHE B  96     -10.343  -9.328  12.107  1.00 96.98
ATOM    740  CG  PHE B  96     -11.089  -8.057  12.411  1.00 96.98
ATOM    741  CD1 PHE B  96     -10.409  -6.856  12.571  1.00 96.98
ATOM    742  CD2 PHE B  96     -12.473  -8.063  12.536  1.00 96.98
ATOM    743  CE1 PHE B  96     -11.097  -5.678  12.853  1.00 96.98
ATOM    744  CE2 PHE B  96     -13.167  -6.890  12.817  1.00 96.98
ATOM    745  CZ  PHE B  96     -12.478  -5.699  12.976  1.00 96.98
ATOM    746  N   PHE B  97      -9.251  -8.699   9.220  1.00 96.80
ATOM    747  CA  PHE B  97      -8.921  -7.729   8.182  1.00 96.80
ATOM    748  C   PHE B  97      -9.652  -8.055   6.885  1.00 96.80
ATOM    749  O   PHE B  97     -10.208  -7.164   6.240  1.00 96.80
ATOM    750  CB  PHE B  97      -7.409  -7.694   7.938  1.00 96.80
ATOM    751  CG  PHE B  97      -6.913  -6.385   7.387  1.00 96.80
ATOM    752  CD1 PHE B  97      -5.553  -6.102   7.346  1.00 96.80
ATOM    753  CD2 PHE B  97      -7.808  -5.436   6.910  1.00 96.80
ATOM    754  CE1 PHE B  97      -5.092  -4.891   6.837  1.00 96.80
ATOM    755  CE2 PHE B  97      -7.354  -4.223   6.399  1.00 96.80
ATOM    756  CZ  PHE B  97      -5.996  -3.952   6.364  1.00 96.80
ATOM    757  N   LEU B  98      -9.827  -9.368   6.471  1.00 97.32
ATOM    758  CA  LEU B  98     -10.419  -9.821   5.217  1.00 97.32
ATOM    759  C   LEU B  98     -11.942  -9.829   5.307  1.00 97.32
ATOM    760  O   LEU B  98     -12.627  -9.904   4.285  1.00 97.32
ATOM    761  CB  LEU B  98      -9.911 -11.220   4.859  1.00 97.32
ATOM    762  CG  LEU B  98      -8.447 -11.320   4.427  1.00 97.32
ATOM    763  CD1 LEU B  98      -8.048 -12.779   4.239  1.00 97.32
ATOM    764  CD2 LEU B  98      -8.212 -10.526   3.146  1.00 97.32
ATOM    765  N   SER B  99     -12.532  -9.698   6.568  1.00 96.71
ATOM    766  CA  SER B  99     -13.977  -9.747   6.765  1.00 96.71
ATOM    767  C   SER B  99     -14.674  -8.608   6.028  1.00 96.71
ATOM    768  O   SER B  99     -15.854  -8.714   5.686  1.00 96.71
ATOM    769  CB  SER B  99     -14.318  -9.685   8.254  1.00 96.71
ATOM    770  OG  SER B  99     -14.030  -8.403   8.783  1.00 96.71
ATOM    771  N   VAL B 100     -13.951  -7.472   5.728  1.00 95.18
ATOM    772  CA  VAL B 100     -14.500  -6.297   5.059  1.00 95.18
ATOM    773  C   VAL B 100     -15.064  -6.693   3.697  1.00 95.18
ATOM    774  O   VAL B 100     -16.082  -6.153   3.259  1.00 95.18
ATOM    775  CB  VAL B 100     -13.435  -5.189   4.893  1.00 95.18
ATOM    776  CG1 VAL B 100     -13.977  -4.043   4.041  1.00 95.18
ATOM    777  CG2 VAL B 100     -12.982  -4.676   6.259  1.00 95.18
ATOM    778  N   TYR B 101     -14.480  -7.749   3.020  1.00 96.08
ATOM    779  CA  TYR B 101     -14.842  -8.131   1.660  1.00 96.08
ATOM    780  C   TYR B 101     -16.132  -8.942   1.646  1.00 96.08
ATOM    781  O   TYR B 101     -16.747  -9.125   0.593  1.00 96.08
ATOM    782  CB  TYR B 101     -13.713  -8.936   1.008  1.00 96.08
ATOM    783  CG  TYR B 101     -12.453  -8.137   0.780  1.00 96.08
ATOM    784  CD1 TYR B 101     -12.442  -7.050  -0.091  1.00 96.08
ATOM    785  CD2 TYR B 101     -11.270  -8.469   1.432  1.00 96.08
ATOM    786  CE1 TYR B 101     -11.282  -6.312  -0.306  1.00 96.08
ATOM    787  CE2 TYR B 101     -10.105  -7.739   1.225  1.00 96.08
ATOM    788  CZ  TYR B 101     -10.121  -6.664   0.355  1.00 96.08
ATOM    789  OH  TYR B 101      -8.970  -5.937   0.146  1.00 96.08
ATOM    790  N   GLY B 102     -16.611  -9.341   2.763  1.00 95.01
ATOM    791  CA  GLY B 102     -17.864 -10.071   2.872  1.00 95.01
ATOM    792  C   GLY B 102     -19.075  -9.164   2.987  1.00 95.01
ATOM    793  O   GLY B 102     -20.207  -9.640   3.091  1.00 95.01
ATOM    794  N   LEU B 103     -18.861  -7.820   2.929  1.00 93.20
ATOM    795  CA  LEU B 103     -19.940  -6.865   3.155  1.00 93.20
ATOM    796  C   LEU B 103     -20.513  -6.369   1.831  1.00 93.20
ATOM    797  O   LEU B 103     -21.408  -5.520   1.816  1.00 93.20
ATOM    798  CB  LEU B 103     -19.441  -5.679   3.985  1.00 93.20
ATOM    799  CG  LEU B 103     -19.120  -5.967   5.452  1.00 93.20
ATOM    800  CD1 LEU B 103     -18.458  -4.754   6.097  1.00 93.20
ATOM    801  CD2 LEU B 103     -20.384  -6.358   6.210  1.00 93.20
ATOM    802  N   MET B 104     -20.049  -6.883   0.677  1.00 92.06
ATOM    803  CA  MET B 104     -20.606  -6.492  -0.614  1.00 92.06
ATOM    804  C   MET B 104     -22.046  -6.974  -0.754  1.00 92.06
ATOM    805  O   MET B 104     -22.319  -8.171  -0.641  1.00 92.06
ATOM    806  CB  MET B 104     -19.756  -7.047  -1.758  1.00 92.06
ATOM    807  CG  MET B 104     -20.260  -6.663  -3.139  1.00 92.06
ATOM    808  SD  MET B 104     -19.272  -7.423  -4.485  1.00 92.06
ATOM    809  CE  MET B 104     -17.711  -6.520  -4.285  1.00 92.06
ATOM    810  N   PRO B 105     -23.010  -6.076  -0.972  1.00 90.49
ATOM    811  CA  PRO B 105     -24.413  -6.475  -1.111  1.00 90.49
ATOM    812  C   PRO B 105     -24.702  -7.159  -2.445  1.00 90.49
ATOM    813  O   PRO B 105     -24.038  -6.875  -3.446  1.00 90.49
ATOM    814  CB  PRO B 105     -25.169  -5.149  -1.002  1.00 90.49
ATOM    815  CG  PRO B 105     -24.177  -4.108  -1.411  1.00 90.49
ATOM    816  CD  PRO B 105     -22.799  -4.614  -1.096  1.00 90.49
ATOM    817  N   ALA B 106     -25.664  -8.064  -2.512  1.00 88.85
ATOM    818  CA  ALA B 106     -26.053  -8.762  -3.735  1.00 88.85
ATOM    819  C   ALA B 106     -26.573  -7.783  -4.783  1.00 88.85
ATOM    820  O   ALA B 106     -26.557  -8.079  -5.980  1.00 88.85
ATOM    821  CB  ALA B 106     -27.110  -9.821  -3.430  1.00 88.85
ATOM    822  N   THR B 107     -26.913  -6.571  -4.266  1.00 89.01
ATOM    823  CA  THR B 107     -27.460  -5.563  -5.167  1.00 89.01
ATOM    824  C   THR B 107     -26.374  -4.586  -5.608  1.00 89.01
ATOM    825  O   THR B 107     -26.669  -3.554  -6.215  1.00 89.01
ATOM    826  CB  THR B 107     -28.613  -4.787  -4.504  1.00 89.01
ATOM    827  OG1 THR B 107     -28.157  -4.229  -3.266  1.00 89.01
ATOM    828  CG2 THR B 107     -29.803  -5.701  -4.228  1.00 89.01
ATOM    829  N   SER B 108     -25.210  -4.865  -5.485  1.00 90.91
ATOM    830  CA  SER B 108     -24.095  -3.978  -5.804  1.00 90.91
ATOM    831  C   SER B 108     -23.951  -3.792  -7.310  1.00 90.91
ATOM    832  O   SER B 108     -24.266  -4.697  -8.086  1.00 90.91
ATOM    833  CB  SER B 108     -22.791  -4.525  -5.221  1.00 90.91
ATOM    834  OG  SER B 108     -21.695  -3.701  -5.582  1.00 90.91
ATOM    835  N   GLN B 109     -23.368  -2.633  -7.644  1.00 90.12
ATOM    836  CA  GLN B 109     -23.100  -2.353  -9.051  1.00 90.12
ATOM    837  C   GLN B 109     -21.797  -3.008  -9.503  1.00 90.12
ATOM    838  O   GLN B 109     -21.437  -2.938 -10.680  1.00 90.12
ATOM    839  CB  GLN B 109     -23.043  -0.845  -9.298  1.00 90.12
ATOM    840  CG  GLN B 109     -24.383  -0.143  -9.128  1.00 90.12
ATOM    841  CD  GLN B 109     -24.363   1.290  -9.627  1.00 90.12
ATOM    842  OE1 GLN B 109     -23.314   1.809 -10.022  1.00 90.12
ATOM    843  NE2 GLN B 109     -25.522   1.939  -9.612  1.00 90.12
ATOM    844  N   SER B 110     -21.259  -3.685  -8.712  1.00 93.73
ATOM    845  CA  SER B 110     -20.007  -4.366  -9.027  1.00 93.73
ATOM    846  C   SER B 110     -20.239  -5.536  -9.977  1.00 93.73
ATOM    847  O   SER B 110     -21.250  -6.234  -9.877  1.00 93.73
ATOM    848  CB  SER B 110     -19.330  -4.863  -7.749  1.00 93.73
ATOM    849  OG  SER B 110     -18.238  -5.713  -8.056  1.00 93.73
ATOM    850  N   GLN B 111     -19.266  -5.769 -10.862  1.00 94.98
ATOM    851  CA  GLN B 111     -19.338  -6.922 -11.753  1.00 94.98
ATOM    852  C   GLN B 111     -19.200  -8.228 -10.976  1.00 94.98
ATOM    853  O   GLN B 111     -19.460  -9.307 -11.514  1.00 94.98
ATOM    854  CB  GLN B 111     -18.255  -6.836 -12.831  1.00 94.98
ATOM    855  CG  GLN B 111     -18.431  -5.664 -13.787  1.00 94.98
ATOM    856  CD  GLN B 111     -19.723  -5.741 -14.579  1.00 94.98
ATOM    857  OE1 GLN B 111     -20.239  -6.831 -14.845  1.00 94.98
ATOM    858  NE2 GLN B 111     -20.254  -4.585 -14.962  1.00 94.98
ATOM    859  N   LEU B 112     -18.897  -8.174  -9.705  1.00 95.33
ATOM    860  CA  LEU B 112     -18.708  -9.352  -8.866  1.00 95.33
ATOM    861  C   LEU B 112     -19.922  -9.585  -7.974  1.00 95.33
ATOM    862  O   LEU B 112     -19.907 -10.470  -7.115  1.00 95.33
ATOM    863  CB  LEU B 112     -17.450  -9.202  -8.006  1.00 95.33
ATOM    864  CG  LEU B 112     -16.121  -9.115  -8.758  1.00 95.33
ATOM    865  CD1 LEU B 112     -14.974  -8.880  -7.781  1.00 95.33
ATOM    866  CD2 LEU B 112     -15.884 -10.382  -9.574  1.00 95.33
ATOM    867  N   ALA B 113     -21.007  -8.889  -8.120  1.00 93.65
ATOM    868  CA  ALA B 113     -22.192  -8.952  -7.269  1.00 93.65
ATOM    869  C   ALA B 113     -22.755 -10.370  -7.217  1.00 93.65
ATOM    870  O   ALA B 113     -23.331 -10.779  -6.206  1.00 93.65
ATOM    871  CB  ALA B 113     -23.258  -7.979  -7.768  1.00 93.65
ATOM    872  N   GLY B 114     -22.623 -11.181  -8.318  1.00 93.95
ATOM    873  CA  GLY B 114     -23.093 -12.556  -8.359  1.00 93.95
ATOM    874  C   GLY B 114     -22.394 -13.455  -7.356  1.00 93.95
ATOM    875  O   GLY B 114     -22.916 -14.511  -6.992  1.00 93.95
ATOM    876  N   TRP B 115     -21.251 -12.980  -6.876  1.00 96.20
ATOM    877  CA  TRP B 115     -20.450 -13.760  -5.940  1.00 96.20
ATOM    878  C   TRP B 115     -20.663 -13.279  -4.508  1.00 96.20
ATOM    879  O   TRP B 115     -20.075 -13.822  -3.570  1.00 96.20
ATOM    880  CB  TRP B 115     -18.965 -13.679  -6.303  1.00 96.20
ATOM    881  CG  TRP B 115     -18.612 -14.377  -7.582  1.00 96.20
ATOM    882  CD1 TRP B 115     -18.728 -13.881  -8.851  1.00 96.20
ATOM    883  CD2 TRP B 115     -18.090 -15.702  -7.716  1.00 96.20
ATOM    884  NE1 TRP B 115     -18.308 -14.818  -9.766  1.00 96.20
ATOM    885  CE2 TRP B 115     -17.911 -15.944  -9.096  1.00 96.20
ATOM    886  CE3 TRP B 115     -17.754 -16.710  -6.802  1.00 96.20
ATOM    887  CZ2 TRP B 115     -17.411 -17.154  -9.584  1.00 96.20
ATOM    888  CZ3 TRP B 115     -17.256 -17.913  -7.289  1.00 96.20
ATOM    889  CH2 TRP B 115     -17.091 -18.123  -8.668  1.00 96.20
ATOM    890  N   ALA B 116     -21.502 -12.333  -4.295  1.00 94.75
ATOM    891  CA  ALA B 116     -21.663 -11.644  -3.017  1.00 94.75
ATOM    892  C   ALA B 116     -22.018 -12.627  -1.905  1.00 94.75
ATOM    893  O   ALA B 116     -21.483 -12.541  -0.797  1.00 94.75
ATOM    894  CB  ALA B 116     -22.733 -10.561  -3.128  1.00 94.75
ATOM    895  N   SER B 117     -22.890 -13.552  -2.132  1.00 94.84
ATOM    896  CA  SER B 117     -23.333 -14.503  -1.118  1.00 94.84
ATOM    897  C   SER B 117     -22.183 -15.392  -0.654  1.00 94.84
ATOM    898  O   SER B 117     -22.048 -15.669   0.539  1.00 94.84
ATOM    899  CB  SER B 117     -24.473 -15.369  -1.656  1.00 94.84
ATOM    900  OG  SER B 117     -24.079 -16.041  -2.840  1.00 94.84
ATOM    901  N   ILE B 118     -21.361 -15.822  -1.595  1.00 96.48
ATOM    902  CA  ILE B 118     -20.231 -16.687  -1.272  1.00 96.48
ATOM    903  C   ILE B 118     -19.173 -15.891  -0.510  1.00 96.48
ATOM    904  O   ILE B 118     -18.567 -16.399   0.436  1.00 96.48
ATOM    905  CB  ILE B 118     -19.617 -17.313  -2.544  1.00 96.48
ATOM    906  CG1 ILE B 118     -20.638 -18.222  -3.238  1.00 96.48
ATOM    907  CG2 ILE B 118     -18.339 -18.085  -2.204  1.00 96.48
ATOM    908  CD1 ILE B 118     -20.216 -18.678  -4.628  1.00 96.48
ATOM    909  N   TYR B 119     -18.911 -14.615  -0.897  1.00 96.77
ATOM    910  CA  TYR B 119     -17.966 -13.759  -0.190  1.00 96.77
ATOM    911  C   TYR B 119     -18.413 -13.525   1.248  1.00 96.77
ATOM    912  O   TYR B 119     -17.590 -13.513   2.167  1.00 96.77
ATOM    913  CB  TYR B 119     -17.809 -12.418  -0.913  1.00 96.77
ATOM    914  CG  TYR B 119     -17.145 -12.531  -2.263  1.00 96.77
ATOM    915  CD1 TYR B 119     -16.178 -13.504  -2.507  1.00 96.77
ATOM    916  CD2 TYR B 119     -17.481 -11.664  -3.298  1.00 96.77
ATOM    917  CE1 TYR B 119     -15.562 -13.610  -3.749  1.00 96.77
ATOM    918  CE2 TYR B 119     -16.871 -11.761  -4.544  1.00 96.77
ATOM    919  CZ  TYR B 119     -15.914 -12.736  -4.760  1.00 96.77
ATOM    920  OH  TYR B 119     -15.307 -12.837  -5.992  1.00 96.77
ATOM    921  N   ARG B 120     -19.759 -13.318   1.400  1.00 95.73
ATOM    922  CA  ARG B 120     -20.315 -13.091   2.730  1.00 95.73
ATOM    923  C   ARG B 120     -20.077 -14.296   3.635  1.00 95.73
ATOM    924  O   ARG B 120     -19.659 -14.142   4.785  1.00 95.73
ATOM    925  CB  ARG B 120     -21.812 -12.788   2.643  1.00 95.73
ATOM    926  CG  ARG B 120     -22.456 -12.478   3.985  1.00 95.73
ATOM    927  CD  ARG B 120     -23.859 -11.909   3.819  1.00 95.73
ATOM    928  NE  ARG B 120     -24.424 -11.486   5.097  1.00 95.73
ATOM    929  CZ  ARG B 120     -25.315 -10.510   5.246  1.00 95.73
ATOM    930  NH1 ARG B 120     -25.762  -9.834   4.193  1.00 95.73
ATOM    931  NH2 ARG B 120     -25.763 -10.207   6.455  1.00 95.73
ATOM    932  N   LEU B 121     -20.325 -15.505   3.101  1.00 95.81
ATOM    933  CA  LEU B 121     -20.154 -16.736   3.865  1.00 95.81
ATOM    934  C   LEU B 121     -18.688 -16.952   4.227  1.00 95.81
ATOM    935  O   LEU B 121     -18.364 -17.224   5.385  1.00 95.81
ATOM    936  CB  LEU B 121     -20.677 -17.937   3.072  1.00 95.81
ATOM    937  CG  LEU B 121     -20.572 -19.300   3.757  1.00 95.81
ATOM    938  CD1 LEU B 121     -21.504 -19.361   4.962  1.00 95.81
ATOM    939  CD2 LEU B 121     -20.889 -20.420   2.771  1.00 95.81
ATOM    940  N   PHE B 122     -17.828 -16.739   3.311  1.00 96.53
ATOM    941  CA  PHE B 122     -16.422 -17.097   3.456  1.00 96.53
ATOM    942  C   PHE B 122     -15.673 -16.040   4.259  1.00 96.53
ATOM    943  O   PHE B 122     -14.901 -16.370   5.162  1.00 96.53
ATOM    944  CB  PHE B 122     -15.767 -17.274   2.083  1.00 96.53
ATOM    945  CG  PHE B 122     -14.341 -17.753   2.147  1.00 96.53
ATOM    946  CD1 PHE B 122     -13.286 -16.856   2.032  1.00 96.53
ATOM    947  CD2 PHE B 122     -14.056 -19.101   2.322  1.00 96.53
ATOM    948  CE1 PHE B 122     -11.966 -17.296   2.091  1.00 96.53
ATOM    949  CE2 PHE B 122     -12.739 -19.548   2.382  1.00 96.53
ATOM    950  CZ  PHE B 122     -11.696 -18.644   2.266  1.00 96.53
ATOM    951  N   PHE B 123     -15.804 -14.769   4.001  1.00 96.53
ATOM    952  CA  PHE B 123     -14.982 -13.713   4.581  1.00 96.53
ATOM    953  C   PHE B 123     -15.627 -13.157   5.845  1.00 96.53
ATOM    954  O   PHE B 123     -14.930 -12.730   6.768  1.00 96.53
ATOM    955  CB  PHE B 123     -14.758 -12.587   3.568  1.00 96.53
ATOM    956  CG  PHE B 123     -13.842 -12.964   2.434  1.00 96.53
ATOM    957  CD1 PHE B 123     -12.526 -13.337   2.680  1.00 96.53
ATOM    958  CD2 PHE B 123     -14.298 -12.945   1.122  1.00 96.53
ATOM    959  CE1 PHE B 123     -11.677 -13.686   1.633  1.00 96.53
ATOM    960  CE2 PHE B 123     -13.455 -13.293   0.071  1.00 96.53
ATOM    961  CZ  PHE B 123     -12.145 -13.663   0.328  1.00 96.53
ATOM    962  N   PHE B 124     -17.010 -13.131   5.917  1.00 95.45
ATOM    963  CA  PHE B 124     -17.681 -12.404   6.988  1.00 95.45
ATOM    964  C   PHE B 124     -18.282 -13.368   8.004  1.00 95.45
ATOM    965  O   PHE B 124     -17.929 -13.333   9.184  1.00 95.45
ATOM    966  CB  PHE B 124     -18.773 -11.493   6.418  1.00 95.45
ATOM    967  CG  PHE B 124     -19.319 -10.504   7.412  1.00 95.45
ATOM    968  CD1 PHE B 124     -20.511 -10.756   8.081  1.00 95.45
ATOM    969  CD2 PHE B 124     -18.640  -9.323   7.678  1.00 95.45
ATOM    970  CE1 PHE B 124     -21.019  -9.842   9.002  1.00 95.45
ATOM    971  CE2 PHE B 124     -19.141  -8.405   8.597  1.00 95.45
ATOM    972  CZ  PHE B 124     -20.331  -8.666   9.257  1.00 95.45
ATOM    973  N   GLU B 125     -19.134 -14.362   7.594  1.00 94.05
ATOM    974  CA  GLU B 125     -19.844 -15.258   8.502  1.00 94.05
ATOM    975  C   GLU B 125     -18.877 -16.194   9.221  1.00 94.05
ATOM    976  O   GLU B 125     -19.063 -16.499  10.401  1.00 94.05
ATOM    977  CB  GLU B 125     -20.895 -16.071   7.742  1.00 94.05
ATOM    978  CG  GLU B 125     -22.098 -15.254   7.294  1.00 94.05
ATOM    979  CD  GLU B 125     -23.234 -16.106   6.750  1.00 94.05
ATOM    980  OE1 GLU B 125     -24.309 -15.551   6.428  1.00 94.05
ATOM    981  OE2 GLU B 125     -23.047 -17.339   6.647  1.00 94.05
ATOM    982  N   PHE B 126     -17.845 -16.587   8.513  1.00 92.11
ATOM    983  CA  PHE B 126     -16.853 -17.486   9.091  1.00 92.11
ATOM    984  C   PHE B 126     -16.206 -16.860  10.321  1.00 92.11
ATOM    985  O   PHE B 126     -16.015 -17.531  11.337  1.00 92.11
ATOM    986  CB  PHE B 126     -15.780 -17.840   8.057  1.00 92.11
ATOM    987  CG  PHE B 126     -14.752 -18.818   8.559  1.00 92.11
ATOM    988  CD1 PHE B 126     -13.465 -18.397   8.868  1.00 92.11
ATOM    989  CD2 PHE B 126     -15.074 -20.159   8.722  1.00 92.11
ATOM    990  CE1 PHE B 126     -12.512 -19.300   9.334  1.00 92.11
ATOM    991  CE2 PHE B 126     -14.127 -21.067   9.187  1.00 92.11
ATOM    992  CZ  PHE B 126     -12.846 -20.636   9.491  1.00 92.11
ATOM    993  N   TYR B 127     -15.911 -15.553  10.309  1.00 93.81
ATOM    994  CA  TYR B 127     -15.270 -14.843  11.410  1.00 93.81
ATOM    995  C   TYR B 127     -16.281 -14.491  12.494  1.00 93.81
ATOM    996  O   TYR B 127     -16.053 -14.760  13.676  1.00 93.81
ATOM    997  CB  TYR B 127     -14.585 -13.571  10.902  1.00 93.81
ATOM    998  CG  TYR B 127     -13.910 -12.770  11.989  1.00 93.81
ATOM    999  CD1 TYR B 127     -14.554 -11.689  12.587  1.00 93.81
ATOM   1000  CD2 TYR B 127     -12.627 -13.092  12.420  1.00 93.81
ATOM   1001  CE1 TYR B 127     -13.935 -10.947  13.588  1.00 93.81
ATOM   1002  CE2 TYR B 127     -11.999 -12.356  13.420  1.00 93.81
ATOM   1003  CZ  TYR B 127     -12.660 -11.288  13.997  1.00 93.81
ATOM   1004  OH  TYR B 127     -12.043 -10.557  14.988  1.00 93.81
ATOM   1005  N   PHE B 128     -17.471 -13.973  12.153  1.00 94.41
ATOM   1006  CA  PHE B 128     -18.411 -13.410  13.114  1.00 94.41
ATOM   1007  C   PHE B 128     -19.287 -14.501  13.718  1.00 94.41
ATOM   1008  O   PHE B 128     -19.942 -14.283  14.740  1.00 94.41
ATOM   1009  CB  PHE B 128     -19.286 -12.342  12.450  1.00 94.41
ATOM   1010  CG  PHE B 128     -18.618 -10.999  12.330  1.00 94.41
ATOM   1011  CD1 PHE B 128     -18.616 -10.110  13.398  1.00 94.41
ATOM   1012  CD2 PHE B 128     -17.992 -10.624  11.148  1.00 94.41
ATOM   1013  CE1 PHE B 128     -17.998  -8.866  13.290  1.00 94.41
ATOM   1014  CE2 PHE B 128     -17.373  -9.383  11.032  1.00 94.41
ATOM   1015  CZ  PHE B 128     -17.378  -8.505  12.104  1.00 94.41
ATOM   1016  N   ALA B 129     -19.307 -15.802  13.179  1.00 92.60
ATOM   1017  CA  ALA B 129     -20.042 -16.931  13.745  1.00 92.60
ATOM   1018  C   ALA B 129     -19.548 -17.256  15.152  1.00 92.60
ATOM   1019  O   ALA B 129     -20.306 -17.768  15.980  1.00 92.60
ATOM   1020  CB  ALA B 129     -19.913 -18.156  12.843  1.00 92.60
ATOM   1021  N   LEU B 130     -18.317 -16.875  15.407  1.00 91.13
ATOM   1022  CA  LEU B 130     -17.724 -17.176  16.706  1.00 91.13
ATOM   1023  C   LEU B 130     -17.951 -16.030  17.686  1.00 91.13
ATOM   1024  O   LEU B 130     -17.447 -16.062  18.811  1.00 91.13
ATOM   1025  CB  LEU B 130     -16.225 -17.449  16.559  1.00 91.13
ATOM   1026  CG  LEU B 130     -15.838 -18.727  15.813  1.00 91.13
ATOM   1027  CD1 LEU B 130     -14.336 -18.753  15.550  1.00 91.13
ATOM   1028  CD2 LEU B 130     -16.269 -19.959  16.601  1.00 91.13
ATOM   1029  N   HIS B 131     -18.758 -15.038  17.333  1.00 92.81
ATOM   1030  CA  HIS B 131     -19.099 -13.905  18.186  1.00 92.81
ATOM   1031  C   HIS B 131     -20.607 -13.681  18.228  1.00 92.81
ATOM   1032  O   HIS B 131     -21.098 -12.648  17.767  1.00 92.81
ATOM   1033  CB  HIS B 131     -18.393 -12.638  17.702  1.00 92.81
ATOM   1034  CG  HIS B 131     -16.900 -12.725  17.756  1.00 92.81
ATOM   1035  ND1 HIS B 131     -16.157 -13.359  16.785  1.00 92.81
ATOM   1036  CD2 HIS B 131     -16.015 -12.253  18.664  1.00 92.81
ATOM   1037  CE1 HIS B 131     -14.874 -13.275  17.096  1.00 92.81
ATOM   1038  NE2 HIS B 131     -14.761 -12.608  18.232  1.00 92.81
ATOM   1039  N   PRO B 132     -21.351 -14.618  18.738  1.00 92.63
ATOM   1040  CA  PRO B 132     -22.813 -14.534  18.720  1.00 92.63
ATOM   1041  C   PRO B 132     -23.360 -13.552  19.753  1.00 92.63
ATOM   1042  O   PRO B 132     -22.704 -13.281  20.762  1.00 92.63
ATOM   1043  CB  PRO B 132     -23.251 -15.965  19.042  1.00 92.63
ATOM   1044  CG  PRO B 132     -22.170 -16.508  19.920  1.00 92.63
ATOM   1045  CD  PRO B 132     -20.856 -15.943  19.463  1.00 92.63
ATOM   1046  N   TYR B 133     -24.588 -12.999  19.582  1.00 91.60
ATOM   1047  CA  TYR B 133     -25.316 -12.174  20.539  1.00 91.60
ATOM   1048  C   TYR B 133     -26.171 -13.034  21.462  1.00 91.60
ATOM   1049  O   TYR B 133     -26.678 -14.081  21.052  1.00 91.60
ATOM   1050  CB  TYR B 133     -26.198 -11.155  19.810  1.00 91.60
ATOM   1051  CG  TYR B 133     -25.418 -10.076  19.100  1.00 91.60
ATOM   1052  CD1 TYR B 133     -24.108  -9.778  19.469  1.00 91.60
ATOM   1053  CD2 TYR B 133     -25.988  -9.351  18.059  1.00 91.60
ATOM   1054  CE1 TYR B 133     -23.386  -8.783  18.819  1.00 91.60
ATOM   1055  CE2 TYR B 133     -25.276  -8.353  17.402  1.00 91.60
ATOM   1056  CZ  TYR B 133     -23.977  -8.077  17.788  1.00 91.60
ATOM   1057  OH  TYR B 133     -23.267  -7.091  17.141  1.00 91.60
ATOM   1058  N   PHE B 134     -26.180 -12.648  22.684  1.00 89.47
ATOM   1059  CA  PHE B 134     -27.261 -13.179  23.506  1.00 89.47
ATOM   1060  C   PHE B 134     -28.601 -12.584  23.090  1.00 89.47
ATOM   1061  O   PHE B 134     -28.753 -11.362  23.035  1.00 89.47
ATOM   1062  CB  PHE B 134     -26.998 -12.897  24.989  1.00 89.47
ATOM   1063  CG  PHE B 134     -28.034 -13.480  25.911  1.00 89.47
ATOM   1064  CD1 PHE B 134     -28.918 -12.656  26.597  1.00 89.47
ATOM   1065  CD2 PHE B 134     -28.125 -14.854  26.091  1.00 89.47
ATOM   1066  CE1 PHE B 134     -29.878 -13.194  27.451  1.00 89.47
ATOM   1067  CE2 PHE B 134     -29.082 -15.399  26.943  1.00 89.47
ATOM   1068  CZ  PHE B 134     -29.957 -14.567  27.623  1.00 89.47
ATOM   1069  N   LYS B 135     -29.438 -13.248  22.653  1.00 93.03
ATOM   1070  CA  LYS B 135     -30.717 -12.775  22.130  1.00 93.03
ATOM   1071  C   LYS B 135     -31.548 -12.116  23.227  1.00 93.03
ATOM   1072  O   LYS B 135     -32.457 -12.737  23.782  1.00 93.03
ATOM   1073  CB  LYS B 135     -31.499 -13.928  21.500  1.00 93.03
ATOM   1074  CG  LYS B 135     -30.808 -14.564  20.303  1.00 93.03
ATOM   1075  CD  LYS B 135     -31.648 -15.684  19.703  1.00 93.03
ATOM   1076  CE  LYS B 135     -30.937 -16.353  18.535  1.00 93.03
ATOM   1077  NZ  LYS B 135     -31.769 -17.434  17.925  1.00 93.03
ATOM   1078  N   MET B 136     -31.263 -10.910  23.597  1.00 91.92
ATOM   1079  CA  MET B 136     -31.873 -10.196  24.716  1.00 91.92
ATOM   1080  C   MET B 136     -33.351  -9.928  24.449  1.00 91.92
ATOM   1081  O   MET B 136     -34.185 -10.081  25.343  1.00 91.92
ATOM   1082  CB  MET B 136     -31.141  -8.879  24.977  1.00 91.92
ATOM   1083  CG  MET B 136     -29.839  -9.042  25.744  1.00 91.92
ATOM   1084  SD  MET B 136     -30.090  -9.780  27.405  1.00 91.92
ATOM   1085  CE  MET B 136     -30.628  -8.314  28.329  1.00 91.92
ATOM   1086  N   PRO B 137     -33.608  -9.578  23.210  1.00 92.14
ATOM   1087  CA  PRO B 137     -35.033  -9.366  22.943  1.00 92.14
ATOM   1088  C   PRO B 137     -35.877 -10.606  23.225  1.00 92.14
ATOM   1089  O   PRO B 137     -36.987 -10.495  23.753  1.00 92.14
ATOM   1090  CB  PRO B 137     -35.063  -9.012  21.453  1.00 92.14
ATOM   1091  CG  PRO B 137     -33.703  -8.464  21.163  1.00 92.14
ATOM   1092  CD  PRO B 137     -32.709  -9.165  22.043  1.00 92.14
ATOM   1093  N   CYS B 138     -35.409 -11.766  22.835  1.00 92.87
ATOM   1094  CA  CYS B 138     -36.104 -13.022  23.093  1.00 92.87
ATOM   1095  C   CYS B 138     -36.185 -13.304  24.588  1.00 92.87
ATOM   1096  O   CYS B 138     -37.206 -13.791  25.077  1.00 92.87
ATOM   1097  CB  CYS B 138     -35.400 -14.179  22.384  1.00 92.87
ATOM   1098  SG  CYS B 138     -35.345 -14.007  20.587  1.00 92.87
ATOM   1099  N   PHE B 139     -35.190 -12.972  25.200  1.00 91.82
ATOM   1100  CA  PHE B 139     -35.132 -13.167  26.643  1.00 91.82
ATOM   1101  C   PHE B 139     -36.161 -12.293  27.350  1.00 91.82
ATOM   1102  O   PHE B 139     -36.923 -12.777  28.190  1.00 91.82
ATOM   1103  CB  PHE B 139     -33.728 -12.858  27.173  1.00 91.82
ATOM   1104  CG  PHE B 139     -33.595 -13.009  28.664  1.00 91.82
ATOM   1105  CD1 PHE B 139     -33.589 -11.893  29.492  1.00 91.82
ATOM   1106  CD2 PHE B 139     -33.475 -14.268  29.239  1.00 91.82
ATOM   1107  CE1 PHE B 139     -33.466 -12.030  30.873  1.00 91.82
ATOM   1108  CE2 PHE B 139     -33.352 -14.412  30.618  1.00 91.82
ATOM   1109  CZ  PHE B 139     -33.347 -13.292  31.433  1.00 91.82
ATOM   1110  N   PHE B 140     -36.233 -11.063  27.098  1.00 92.54
ATOM   1111  CA  PHE B 140     -37.169 -10.138  27.727  1.00 92.54
ATOM   1112  C   PHE B 140     -38.609 -10.544  27.437  1.00 92.54
ATOM   1113  O   PHE B 140     -39.464 -10.494  28.323  1.00 92.54
ATOM   1114  CB  PHE B 140     -36.919  -8.706  27.242  1.00 92.54
ATOM   1115  CG  PHE B 140     -35.689  -8.071  27.833  1.00 92.54
ATOM   1116  CD1 PHE B 140     -35.402  -8.205  29.186  1.00 92.54
ATOM   1117  CD2 PHE B 140     -34.820  -7.340  27.034  1.00 92.54
ATOM   1118  CE1 PHE B 140     -34.264  -7.618  29.735  1.00 92.54
ATOM   1119  CE2 PHE B 140     -33.681  -6.751  27.576  1.00 92.54
ATOM   1120  CZ  PHE B 140     -33.405  -6.891  28.927  1.00 92.54
ATOM   1121  N   ARG B 141     -38.779 -10.999  26.243  1.00 91.02
ATOM   1122  CA  ARG B 141     -40.119 -11.428  25.856  1.00 91.02
ATOM   1123  C   ARG B 141     -40.539 -12.673  26.630  1.00 91.02
ATOM   1124  O   ARG B 141     -41.683 -12.775  27.079  1.00 91.02
ATOM   1125  CB  ARG B 141     -40.184 -11.698  24.352  1.00 91.02
ATOM   1126  CG  ARG B 141     -41.595 -11.909  23.824  1.00 91.02
ATOM   1127  CD  ARG B 141     -41.607 -12.125  22.317  1.00 91.02
ATOM   1128  NE  ARG B 141     -41.542 -10.861  21.591  1.00 91.02
ATOM   1129  CZ  ARG B 141     -41.371 -10.750  20.276  1.00 91.02
ATOM   1130  NH1 ARG B 141     -41.245 -11.831  19.515  1.00 91.02
ATOM   1131  NH2 ARG B 141     -41.327  -9.549  19.718  1.00 91.02
ATOM   1132  N   SER B 142     -39.729 -13.548  26.707  1.00 91.48
ATOM   1133  CA  SER B 142     -40.022 -14.786  27.421  1.00 91.48
ATOM   1134  C   SER B 142     -40.286 -14.522  28.900  1.00 91.48
ATOM   1135  O   SER B 142     -41.058 -15.243  29.536  1.00 91.48
ATOM   1136  CB  SER B 142     -38.867 -15.778  27.271  1.00 91.48
ATOM   1137  OG  SER B 142     -37.697 -15.287  27.902  1.00 91.48
ATOM   1138  N   LEU B 143     -39.658 -13.526  29.429  1.00 89.44
ATOM   1139  CA  LEU B 143     -39.856 -13.172  30.831  1.00 89.44
ATOM   1140  C   LEU B 143     -41.063 -12.255  30.995  1.00 89.44
ATOM   1141  O   LEU B 143     -41.407 -11.869  32.114  1.00 89.44
ATOM   1142  CB  LEU B 143     -38.604 -12.493  31.394  1.00 89.44
ATOM   1143  CG  LEU B 143     -37.387 -13.392  31.615  1.00 89.44
ATOM   1144  CD1 LEU B 143     -36.154 -12.549  31.922  1.00 89.44
ATOM   1145  CD2 LEU B 143     -37.654 -14.387  32.739  1.00 89.44
ATOM   1146  N   GLY B 144     -41.692 -11.860  29.955  1.00 90.95
ATOM   1147  CA  GLY B 144     -42.878 -11.019  29.983  1.00 90.95
ATOM   1148  C   GLY B 144     -42.562  -9.550  30.194  1.00 90.95
ATOM   1149  O   GLY B 144     -43.424  -8.780  30.623  1.00 90.95
ATOM   1150  N   ILE B 145     -41.303  -9.215  29.953  1.00 91.99
ATOM   1151  CA  ILE B 145     -40.908  -7.818  30.095  1.00 91.99
ATOM   1152  C   ILE B 145     -41.139  -7.080  28.778  1.00 91.99
ATOM   1153  O   ILE B 145     -40.507  -7.391  27.766  1.00 91.99
ATOM   1154  CB  ILE B 145     -39.430  -7.690  30.528  1.00 91.99
ATOM   1155  CG1 ILE B 145     -39.185  -8.469  31.826  1.00 91.99
ATOM   1156  CG2 ILE B 145     -39.041  -6.218  30.691  1.00 91.99
ATOM   1157  CD1 ILE B 145     -37.717  -8.586  32.210  1.00 91.99
ATOM   1158  N   VAL B 146     -42.136  -6.245  28.730  1.00 88.51
ATOM   1159  CA  VAL B 146     -42.503  -5.528  27.513  1.00 88.51
ATOM   1160  C   VAL B 146     -41.773  -4.188  27.462  1.00 88.51
ATOM   1161  O   VAL B 146     -41.929  -3.355  28.358  1.00 88.51
ATOM   1162  CB  VAL B 146     -44.029  -5.307  27.422  1.00 88.51
ATOM   1163  CG1 VAL B 146     -44.399  -4.628  26.104  1.00 88.51
ATOM   1164  CG2 VAL B 146     -44.769  -6.635  27.568  1.00 88.51
ATOM   1165  N   MET B 147     -40.876  -3.993  26.646  1.00 88.59
ATOM   1166  CA  MET B 147     -40.141  -2.746  26.454  1.00 88.59
ATOM   1167  C   MET B 147     -40.213  -2.290  25.001  1.00 88.59
ATOM   1168  O   MET B 147     -40.374  -3.110  24.095  1.00 88.59
ATOM   1169  CB  MET B 147     -38.681  -2.912  26.879  1.00 88.59
ATOM   1170  CG  MET B 147     -38.497  -3.133  28.371  1.00 88.59
ATOM   1171  SD  MET B 147     -36.732  -3.132  28.871  1.00 88.59
ATOM   1172  CE  MET B 147     -36.329  -4.884  28.623  1.00 88.59
ATOM   1173  N   PRO B 148     -40.176  -0.978  24.813  1.00 87.99
ATOM   1174  CA  PRO B 148     -40.108  -0.488  23.434  1.00 87.99
ATOM   1175  C   PRO B 148     -38.919  -1.058  22.663  1.00 87.99
ATOM   1176  O   PRO B 148     -37.868  -1.324  23.252  1.00 87.99
ATOM   1177  CB  PRO B 148     -39.972   1.027  23.605  1.00 87.99
ATOM   1178  CG  PRO B 148     -40.397   1.293  25.013  1.00 87.99
ATOM   1179  CD  PRO B 148     -40.179   0.045  25.820  1.00 87.99
ATOM   1180  N   GLU B 149     -39.161  -1.267  21.516  1.00 86.03
ATOM   1181  CA  GLU B 149     -38.180  -1.918  20.653  1.00 86.03
ATOM   1182  C   GLU B 149     -36.839  -1.190  20.696  1.00 86.03
ATOM   1183  O   GLU B 149     -35.782  -1.824  20.694  1.00 86.03
ATOM   1184  CB  GLU B 149     -38.693  -1.989  19.213  1.00 86.03
ATOM   1185  CG  GLU B 149     -39.767  -3.046  18.995  1.00 86.03
ATOM   1186  CD  GLU B 149     -40.217  -3.154  17.547  1.00 86.03
ATOM   1187  OE1 GLU B 149     -41.076  -4.012  17.241  1.00 86.03
ATOM   1188  OE2 GLU B 149     -39.705  -2.376  16.711  1.00 86.03
ATOM   1189  N   ALA B 150     -36.853  -0.061  20.822  1.00 88.15
ATOM   1190  CA  ALA B 150     -35.630   0.737  20.848  1.00 88.15
ATOM   1191  C   ALA B 150     -34.808   0.439  22.099  1.00 88.15
ATOM   1192  O   ALA B 150     -33.582   0.330  22.031  1.00 88.15
ATOM   1193  CB  ALA B 150     -35.965   2.225  20.777  1.00 88.15
ATOM   1194  N   HIS B 151     -35.457   0.367  23.134  1.00 91.19
ATOM   1195  CA  HIS B 151     -34.783   0.093  24.398  1.00 91.19
ATOM   1196  C   HIS B 151     -34.158  -1.298  24.400  1.00 91.19
ATOM   1197  O   HIS B 151     -33.047  -1.484  24.902  1.00 91.19
ATOM   1198  CB  HIS B 151     -35.760   0.232  25.567  1.00 91.19
ATOM   1199  CG  HIS B 151     -36.278   1.622  25.755  1.00 91.19
ATOM   1200  ND1 HIS B 151     -37.218   1.944  26.710  1.00 91.19
ATOM   1201  CD2 HIS B 151     -35.984   2.775  25.109  1.00 91.19
ATOM   1202  CE1 HIS B 151     -37.480   3.238  26.643  1.00 91.19
ATOM   1203  NE2 HIS B 151     -36.745   3.766  25.679  1.00 91.19
ATOM   1204  N   VAL B 152     -34.922  -2.241  23.799  1.00 92.11
ATOM   1205  CA  VAL B 152     -34.463  -3.625  23.761  1.00 92.11
ATOM   1206  C   VAL B 152     -33.180  -3.722  22.938  1.00 92.11
ATOM   1207  O   VAL B 152     -32.253  -4.448  23.304  1.00 92.11
ATOM   1208  CB  VAL B 152     -35.542  -4.566  23.180  1.00 92.11
ATOM   1209  CG1 VAL B 152     -35.017  -5.998  23.087  1.00 92.11
ATOM   1210  CG2 VAL B 152     -36.810  -4.513  24.030  1.00 92.11
ATOM   1211  N   TRP B 153     -33.114  -2.977  21.801  1.00 92.98
ATOM   1212  CA  TRP B 153     -31.925  -2.965  20.954  1.00 92.98
ATOM   1213  C   TRP B 153     -30.704  -2.495  21.737  1.00 92.98
ATOM   1214  O   TRP B 153     -29.629  -3.091  21.639  1.00 92.98
ATOM   1215  CB  TRP B 153     -32.143  -2.064  19.735  1.00 92.98
ATOM   1216  CG  TRP B 153     -31.021  -2.102  18.742  1.00 92.98
ATOM   1217  CD1 TRP B 153     -30.886  -2.956  17.683  1.00 92.98
ATOM   1218  CD2 TRP B 153     -29.871  -1.250  18.719  1.00 92.98
ATOM   1219  NE1 TRP B 153     -29.722  -2.686  17.002  1.00 92.98
ATOM   1220  CE2 TRP B 153     -29.081  -1.645  17.616  1.00 92.98
ATOM   1221  CE3 TRP B 153     -29.433  -0.190  19.523  1.00 92.98
ATOM   1222  CZ2 TRP B 153     -27.875  -1.014  17.298  1.00 92.98
ATOM   1223  CZ3 TRP B 153     -28.233   0.435  19.205  1.00 92.98
ATOM   1224  CH2 TRP B 153     -27.470   0.020  18.102  1.00 92.98
ATOM   1225  N   TYR B 154     -30.839  -1.451  22.556  1.00 95.04
ATOM   1226  CA  TYR B 154     -29.737  -0.908  23.342  1.00 95.04
ATOM   1227  C   TYR B 154     -29.270  -1.909  24.392  1.00 95.04
ATOM   1228  O   TYR B 154     -28.067  -2.102  24.583  1.00 95.04
ATOM   1229  CB  TYR B 154     -30.152   0.402  24.017  1.00 95.04
ATOM   1230  CG  TYR B 154     -30.021   1.613  23.126  1.00 95.04
ATOM   1231  CD1 TYR B 154     -28.777   2.190  22.880  1.00 95.04
ATOM   1232  CD2 TYR B 154     -31.140   2.184  22.529  1.00 95.04
ATOM   1233  CE1 TYR B 154     -28.651   3.307  22.060  1.00 95.04
ATOM   1234  CE2 TYR B 154     -31.026   3.301  21.708  1.00 95.04
ATOM   1235  CZ  TYR B 154     -29.779   3.854  21.480  1.00 95.04
ATOM   1236  OH  TYR B 154     -29.661   4.960  20.668  1.00 95.04
ATOM   1237  N   TRP B 155     -30.229  -2.553  25.050  1.00 94.01
ATOM   1238  CA  TRP B 155     -29.858  -3.506  26.090  1.00 94.01
ATOM   1239  C   TRP B 155     -29.086  -4.682  25.500  1.00 94.01
ATOM   1240  O   TRP B 155     -28.197  -5.237  26.150  1.00 94.01
ATOM   1241  CB  TRP B 155     -31.102  -4.013  26.825  1.00 94.01
ATOM   1242  CG  TRP B 155     -31.577  -3.102  27.917  1.00 94.01
ATOM   1243  CD1 TRP B 155     -32.693  -2.313  27.905  1.00 94.01
ATOM   1244  CD2 TRP B 155     -30.945  -2.884  29.182  1.00 94.01
ATOM   1245  NE1 TRP B 155     -32.793  -1.617  29.088  1.00 94.01
ATOM   1246  CE2 TRP B 155     -31.734  -1.949  29.888  1.00 94.01
ATOM   1247  CE3 TRP B 155     -29.787  -3.390  29.789  1.00 94.01
ATOM   1248  CZ2 TRP B 155     -31.401  -1.509  31.172  1.00 94.01
ATOM   1249  CZ3 TRP B 155     -29.457  -2.950  31.066  1.00 94.01
ATOM   1250  CH2 TRP B 155     -30.264  -2.019  31.742  1.00 94.01
ATOM   1251  N   GLN B 156     -29.461  -5.089  24.218  1.00 93.82
ATOM   1252  CA  GLN B 156     -28.704  -6.135  23.538  1.00 93.82
ATOM   1253  C   GLN B 156     -27.244  -5.728  23.357  1.00 93.82
ATOM   1254  O   GLN B 156     -26.336  -6.513  23.641  1.00 93.82
ATOM   1255  CB  GLN B 156     -29.331  -6.455  22.181  1.00 93.82
ATOM   1256  CG  GLN B 156     -28.572  -7.508  21.385  1.00 93.82
ATOM   1257  CD  GLN B 156     -29.402  -8.114  20.269  1.00 93.82
ATOM   1258  OE1 GLN B 156     -30.538  -8.546  20.488  1.00 93.82
ATOM   1259  NE2 GLN B 156     -28.842  -8.150  19.065  1.00 93.82
ATOM   1260  N   HIS B 157     -27.022  -4.564  22.899  1.00 94.22
ATOM   1261  CA  HIS B 157     -25.672  -4.110  22.585  1.00 94.22
ATOM   1262  C   HIS B 157     -24.913  -3.721  23.849  1.00 94.22
ATOM   1263  O   HIS B 157     -23.695  -3.897  23.926  1.00 94.22
ATOM   1264  CB  HIS B 157     -25.717  -2.928  21.615  1.00 94.22
ATOM   1265  CG  HIS B 157     -26.183  -3.295  20.242  1.00 94.22
ATOM   1266  ND1 HIS B 157     -25.400  -4.004  19.356  1.00 94.22
ATOM   1267  CD2 HIS B 157     -27.353  -3.053  19.605  1.00 94.22
ATOM   1268  CE1 HIS B 157     -26.071  -4.182  18.230  1.00 94.22
ATOM   1269  NE2 HIS B 157     -27.259  -3.615  18.356  1.00 94.22
ATOM   1270  N   PHE B 158     -25.575  -3.250  24.930  1.00 94.51
ATOM   1271  CA  PHE B 158     -24.937  -3.014  26.220  1.00 94.51
ATOM   1272  C   PHE B 158     -24.420  -4.318  26.815  1.00 94.51
ATOM   1273  O   PHE B 158     -23.306  -4.368  27.341  1.00 94.51
ATOM   1274  CB  PHE B 158     -25.916  -2.345  27.191  1.00 94.51
ATOM   1275  CG  PHE B 158     -26.272  -0.932  26.817  1.00 94.51
ATOM   1276  CD1 PHE B 158     -25.505  -0.227  25.897  1.00 94.51
ATOM   1277  CD2 PHE B 158     -27.374  -0.307  27.386  1.00 94.51
ATOM   1278  CE1 PHE B 158     -25.831   1.081  25.549  1.00 94.51
ATOM   1279  CE2 PHE B 158     -27.707   1.001  27.043  1.00 94.51
ATOM   1280  CZ  PHE B 158     -26.934   1.693  26.125  1.00 94.51
ATOM   1281  N   PHE B 159     -25.314  -5.369  26.685  1.00 93.96
ATOM   1282  CA  PHE B 159     -24.927  -6.674  27.207  1.00 93.96
ATOM   1283  C   PHE B 159     -23.713  -7.217  26.462  1.00 93.96
ATOM   1284  O   PHE B 159     -22.813  -7.798  27.072  1.00 93.96
ATOM   1285  CB  PHE B 159     -26.092  -7.663  27.103  1.00 93.96
ATOM   1286  CG  PHE B 159     -25.795  -9.016  27.691  1.00 93.96
ATOM   1287  CD1 PHE B 159     -25.419 -10.076  26.876  1.00 93.96
ATOM   1288  CD2 PHE B 159     -25.891  -9.228  29.061  1.00 93.96
ATOM   1289  CE1 PHE B 159     -25.143 -11.330  27.417  1.00 93.96
ATOM   1290  CE2 PHE B 159     -25.616 -10.477  29.609  1.00 93.96
ATOM   1291  CZ  PHE B 159     -25.244 -11.527  28.785  1.00 93.96
ATOM   1292  N   GLN B 160     -23.713  -6.999  25.117  1.00 94.34
ATOM   1293  CA  GLN B 160     -22.632  -7.513  24.282  1.00 94.34
ATOM   1294  C   GLN B 160     -21.290  -6.911  24.688  1.00 94.34
ATOM   1295  O   GLN B 160     -20.253  -7.570  24.586  1.00 94.34
ATOM   1296  CB  GLN B 160     -22.911  -7.226  22.806  1.00 94.34
ATOM   1297  CG  GLN B 160     -21.946  -7.917  21.852  1.00 94.34
ATOM   1298  CD  GLN B 160     -22.029  -9.430  21.926  1.00 94.34
ATOM   1299  OE1 GLN B 160     -23.031  -9.988  22.386  1.00 94.34
ATOM   1300  NE2 GLN B 160     -20.977 -10.104  21.475  1.00 94.34
ATOM   1301  N   ILE B 161     -21.281  -5.675  25.202  1.00 93.87
ATOM   1302  CA  ILE B 161     -20.075  -4.972  25.624  1.00 93.87
ATOM   1303  C   ILE B 161     -19.497  -5.641  26.870  1.00 93.87
ATOM   1304  O   ILE B 161     -18.285  -5.604  27.096  1.00 93.87
ATOM   1305  CB  ILE B 161     -20.359  -3.479  25.901  1.00 93.87
ATOM   1306  CG1 ILE B 161     -20.640  -2.737  24.589  1.00 93.87
ATOM   1307  CG2 ILE B 161     -19.190  -2.837  26.653  1.00 93.87
ATOM   1308  CD1 ILE B 161     -21.073  -1.289  24.777  1.00 93.87
ATOM   1309  N   PHE B 162     -20.261  -6.444  27.616  1.00 93.70
ATOM   1310  CA  PHE B 162     -19.823  -7.042  28.871  1.00 93.70
ATOM   1311  C   PHE B 162     -19.475  -8.513  28.677  1.00 93.70
ATOM   1312  O   PHE B 162     -19.014  -9.176  29.609  1.00 93.70
ATOM   1313  CB  PHE B 162     -20.906  -6.896  29.945  1.00 93.70
ATOM   1314  CG  PHE B 162     -21.019  -5.505  30.508  1.00 93.70
ATOM   1315  CD1 PHE B 162     -20.123  -5.055  31.470  1.00 93.70
ATOM   1316  CD2 PHE B 162     -22.022  -4.648  30.075  1.00 93.70
ATOM   1317  CE1 PHE B 162     -20.225  -3.768  31.993  1.00 93.70
ATOM   1318  CE2 PHE B 162     -22.130  -3.360  30.593  1.00 93.70
ATOM   1319  CZ  PHE B 162     -21.232  -2.923  31.552  1.00 93.70
ATOM   1320  N   VAL B 163     -19.720  -9.016  27.454  1.00 94.67
ATOM   1321  CA  VAL B 163     -19.517 -10.430  27.153  1.00 94.67
ATOM   1322  C   VAL B 163     -18.071 -10.819  27.449  1.00 94.67
ATOM   1323  O   VAL B 163     -17.809 -11.893  27.994  1.00 94.67
ATOM   1324  CB  VAL B 163     -19.866 -10.752  25.682  1.00 94.67
ATOM   1325  CG1 VAL B 163     -19.336 -12.131  25.292  1.00 94.67
ATOM   1326  CG2 VAL B 163     -21.376 -10.675  25.463  1.00 94.67
ATOM   1327  N   PRO B 164     -16.987  -9.972  27.086  1.00 95.64
ATOM   1328  CA  PRO B 164     -15.616 -10.353  27.432  1.00 95.64
ATOM   1329  C   PRO B 164     -15.434 -10.613  28.925  1.00 95.64
ATOM   1330  O   PRO B 164     -14.682 -11.512  29.312  1.00 95.64
ATOM   1331  CB  PRO B 164     -14.791  -9.143  26.984  1.00 95.64
ATOM   1332  CG  PRO B 164     -15.604  -8.504  25.906  1.00 95.64
ATOM   1333  CD  PRO B 164     -17.058  -8.701  26.224  1.00 95.64
ATOM   1334  N   PHE B 165     -16.134  -9.841  29.825  1.00 94.77
ATOM   1335  CA  PHE B 165     -16.072 -10.024  31.270  1.00 94.77
ATOM   1336  C   PHE B 165     -16.732 -11.336  31.679  1.00 94.77
ATOM   1337  O   PHE B 165     -16.222 -12.049  32.546  1.00 94.77
ATOM   1338  CB  PHE B 165     -16.745  -8.851  31.991  1.00 94.77
ATOM   1339  CG  PHE B 165     -16.045  -7.534  31.792  1.00 94.77
ATOM   1340  CD1 PHE B 165     -14.943  -7.193  32.567  1.00 94.77
ATOM   1341  CD2 PHE B 165     -16.488  -6.637  30.829  1.00 94.77
ATOM   1342  CE1 PHE B 165     -14.293  -5.974  32.385  1.00 94.77
ATOM   1343  CE2 PHE B 165     -15.844  -5.417  30.642  1.00 94.77
ATOM   1344  CZ  PHE B 165     -14.747  -5.088  31.421  1.00 94.77
ATOM   1345  N   ILE B 166     -17.823 -11.598  30.961  1.00 95.45
ATOM   1346  CA  ILE B 166     -18.527 -12.845  31.240  1.00 95.45
ATOM   1347  C   ILE B 166     -17.630 -14.032  30.895  1.00 95.45
ATOM   1348  O   ILE B 166     -17.559 -15.005  31.650  1.00 95.45
ATOM   1349  CB  ILE B 166     -19.855 -12.932  30.456  1.00 95.45
ATOM   1350  CG1 ILE B 166     -20.834 -11.857  30.943  1.00 95.45
ATOM   1351  CG2 ILE B 166     -20.468 -14.330  30.585  1.00 95.45
ATOM   1352  CD1 ILE B 166     -22.114 -11.768  30.123  1.00 95.45
ATOM   1353  N   ASP B 167     -17.001 -14.018  29.739  1.00 96.86
ATOM   1354  CA  ASP B 167     -16.090 -15.083  29.330  1.00 96.86
ATOM   1355  C   ASP B 167     -14.952 -15.247  30.334  1.00 96.86
ATOM   1356  O   ASP B 167     -14.536 -16.369  30.631  1.00 96.86
ATOM   1357  CB  ASP B 167     -15.526 -14.800  27.936  1.00 96.86
ATOM   1358  CG  ASP B 167     -16.535 -15.043  26.827  1.00 96.86
ATOM   1359  OD1 ASP B 167     -16.283 -14.635  25.673  1.00 96.86
ATOM   1360  OD2 ASP B 167     -17.593 -15.645  27.111  1.00 96.86
ATOM   1361  N   ALA B 168     -14.438 -14.092  30.824  1.00 96.30
ATOM   1362  CA  ALA B 168     -13.370 -14.127  31.820  1.00 96.30
ATOM   1363  C   ALA B 168     -13.833 -14.823  33.096  1.00 96.30
ATOM   1364  O   ALA B 168     -13.115 -15.658  33.651  1.00 96.30
ATOM   1365  CB  ALA B 168     -12.887 -12.713  32.133  1.00 96.30
ATOM   1366  N   VAL B 169     -15.049 -14.468  33.548  1.00 96.12
ATOM   1367  CA  VAL B 169     -15.610 -15.054  34.761  1.00 96.12
ATOM   1368  C   VAL B 169     -15.861 -16.545  34.547  1.00 96.12
ATOM   1369  O   VAL B 169     -15.526 -17.366  35.403  1.00 96.12
ATOM   1370  CB  VAL B 169     -16.920 -14.348  35.180  1.00 96.12
ATOM   1371  CG1 VAL B 169     -17.607 -15.111  36.310  1.00 96.12
ATOM   1372  CG2 VAL B 169     -16.638 -12.906  35.598  1.00 96.12
ATOM   1373  N   LEU B 170     -16.440 -16.907  33.431  1.00 96.49
ATOM   1374  CA  LEU B 170     -16.716 -18.302  33.105  1.00 96.49
ATOM   1375  C   LEU B 170     -15.429 -19.120  33.084  1.00 96.49
ATOM   1376  O   LEU B 170     -15.377 -20.216  33.646  1.00 96.49
ATOM   1377  CB  LEU B 170     -17.423 -18.406  31.752  1.00 96.49
ATOM   1378  CG  LEU B 170     -17.913 -19.798  31.348  1.00 96.49
ATOM   1379  CD1 LEU B 170     -18.941 -20.310  32.352  1.00 96.49
ATOM   1380  CD2 LEU B 170     -18.500 -19.771  29.941  1.00 96.49
ATOM   1381  N   LEU B 171     -14.433 -18.645  32.395  1.00 96.87
ATOM   1382  CA  LEU B 171     -13.155 -19.344  32.306  1.00 96.87
ATOM   1383  C   LEU B 171     -12.530 -19.510  33.687  1.00 96.87
ATOM   1384  O   LEU B 171     -11.899 -20.532  33.969  1.00 96.87
ATOM   1385  CB  LEU B 171     -12.193 -18.588  31.386  1.00 96.87
ATOM   1386  CG  LEU B 171     -10.941 -19.346  30.944  1.00 96.87
ATOM   1387  CD1 LEU B 171     -11.323 -20.538  30.073  1.00 96.87
ATOM   1388  CD2 LEU B 171      -9.987 -18.417  30.200  1.00 96.87
ATOM   1389  N   THR B 172     -12.663 -18.477  34.562  1.00 96.85
ATOM   1390  CA  THR B 172     -12.147 -18.538  35.925  1.00 96.85
ATOM   1391  C   THR B 172     -12.839 -19.644  36.717  1.00 96.85
ATOM   1392  O   THR B 172     -12.184 -20.404  37.433  1.00 96.85
ATOM   1393  CB  THR B 172     -12.329 -17.192  36.652  1.00 96.85
ATOM   1394  OG1 THR B 172     -11.691 -16.157  35.894  1.00 96.85
ATOM   1395  CG2 THR B 172     -11.718 -17.234  38.048  1.00 96.85
ATOM   1396  N   ILE B 173     -14.197 -19.718  36.568  1.00 96.36
ATOM   1397  CA  ILE B 173     -14.973 -20.732  37.273  1.00 96.36
ATOM   1398  C   ILE B 173     -14.582 -22.121  36.775  1.00 96.36
ATOM   1399  O   ILE B 173     -14.311 -23.021  37.574  1.00 96.36
ATOM   1400  CB  ILE B 173     -16.492 -20.507  37.095  1.00 96.36
ATOM   1401  CG1 ILE B 173     -16.919 -19.197  37.767  1.00 96.36
ATOM   1402  CG2 ILE B 173     -17.282 -21.693  37.655  1.00 96.36
ATOM   1403  CD1 ILE B 173     -18.360 -18.797  37.481  1.00 96.36
ATOM   1404  N   ILE B 174     -14.561 -22.317  35.462  1.00 96.94
ATOM   1405  CA  ILE B 174     -14.185 -23.595  34.866  1.00 96.94
ATOM   1406  C   ILE B 174     -12.760 -23.957  35.280  1.00 96.94
ATOM   1407  O   ILE B 174     -12.480 -25.109  35.619  1.00 96.94
ATOM   1408  CB  ILE B 174     -14.303 -23.556  33.326  1.00 96.94
ATOM   1409  CG1 ILE B 174     -15.769 -23.394  32.907  1.00 96.94
ATOM   1410  CG2 ILE B 174     -13.692 -24.817  32.706  1.00 96.94
ATOM   1411  CD1 ILE B 174     -15.962 -23.132  31.419  1.00 96.94
ATOM   1412  N   GLY B 175     -11.916 -23.004  35.173  1.00 96.58
ATOM   1413  CA  GLY B 175     -10.537 -23.219  35.583  1.00 96.58
ATOM   1414  C   GLY B 175     -10.406 -23.649  37.031  1.00 96.58
ATOM   1415  O   GLY B 175      -9.628 -24.552  37.348  1.00 96.58
ATOM   1416  N   ALA B 176     -11.176 -22.982  37.985  1.00 95.99
ATOM   1417  CA  ALA B 176     -11.162 -23.306  39.409  1.00 95.99
ATOM   1418  C   ALA B 176     -11.608 -24.746  39.648  1.00 95.99
ATOM   1419  O   ALA B 176     -10.983 -25.475  40.422  1.00 95.99
ATOM   1420  CB  ALA B 176     -12.055 -22.340  40.184  1.00 95.99
ATOM   1421  N   ILE B 177     -12.657 -25.093  38.929  1.00 96.11
ATOM   1422  CA  ILE B 177     -13.195 -26.441  39.077  1.00 96.11
ATOM   1423  C   ILE B 177     -12.178 -27.461  38.570  1.00 96.11
ATOM   1424  O   ILE B 177     -11.921 -28.471  39.229  1.00 96.11
ATOM   1425  CB  ILE B 177     -14.534 -26.600  38.323  1.00 96.11
ATOM   1426  CG1 ILE B 177     -15.613 -25.715  38.957  1.00 96.11
ATOM   1427  CG2 ILE B 177     -14.972 -28.068  38.304  1.00 96.11
ATOM   1428  CD1 ILE B 177     -16.906 -25.645  38.157  1.00 96.11
ATOM   1429  N   CYS B 178     -11.584 -27.274  37.427  1.00 96.70
ATOM   1430  CA  CYS B 178     -10.645 -28.197  36.798  1.00 96.70
ATOM   1431  C   CYS B 178      -9.384 -28.350  37.639  1.00 96.70
ATOM   1432  O   CYS B 178      -8.894 -29.464  37.834  1.00 96.70
ATOM   1433  CB  CYS B 178     -10.278 -27.714  35.395  1.00 96.70
ATOM   1434  SG  CYS B 178     -11.595 -27.940  34.179  1.00 96.70
ATOM   1435  N   VAL B 179      -8.855 -27.295  38.128  1.00 95.25
ATOM   1436  CA  VAL B 179      -7.632 -27.342  38.923  1.00 95.25
ATOM   1437  C   VAL B 179      -7.907 -28.042  40.253  1.00 95.25
ATOM   1438  O   VAL B 179      -7.089 -28.834  40.725  1.00 95.25
ATOM   1439  CB  VAL B 179      -7.063 -25.928  39.173  1.00 95.25
ATOM   1440  CG1 VAL B 179      -5.916 -25.978  40.182  1.00 95.25
ATOM   1441  CG2 VAL B 179      -6.596 -25.301  37.861  1.00 95.25
ATOM   1442  N   ALA B 180      -9.055 -27.696  40.863  1.00 94.77
ATOM   1443  CA  ALA B 180      -9.437 -28.351  42.111  1.00 94.77
ATOM   1444  C   ALA B 180      -9.567 -29.859  41.922  1.00 94.77
ATOM   1445  O   ALA B 180      -9.104 -30.639  42.758  1.00 94.77
ATOM   1446  CB  ALA B 180     -10.746 -27.769  42.639  1.00 94.77
ATOM   1447  N   THR B 181     -10.212 -30.243  40.861  1.00 95.46
ATOM   1448  CA  THR B 181     -10.370 -31.659  40.548  1.00 95.46
ATOM   1449  C   THR B 181      -9.013 -32.315  40.312  1.00 95.46
ATOM   1450  O   THR B 181      -8.769 -33.433  40.771  1.00 95.46
ATOM   1451  CB  THR B 181     -11.264 -31.862  39.310  1.00 95.46
ATOM   1452  OG1 THR B 181     -12.501 -31.165  39.502  1.00 95.46
ATOM   1453  CG2 THR B 181     -11.557 -33.341  39.079  1.00 95.46
ATOM   1454  N   TYR B 182      -8.169 -31.708  39.585  1.00 95.80
ATOM   1455  CA  TYR B 182      -6.827 -32.211  39.311  1.00 95.80
ATOM   1456  C   TYR B 182      -6.048 -32.418  40.604  1.00 95.80
ATOM   1457  O   TYR B 182      -5.378 -33.439  40.775  1.00 95.80
ATOM   1458  CB  TYR B 182      -6.069 -31.247  38.394  1.00 95.80
ATOM   1459  CG  TYR B 182      -4.759 -31.797  37.884  1.00 95.80
ATOM   1460  CD1 TYR B 182      -3.590 -31.670  38.630  1.00 95.80
ATOM   1461  CD2 TYR B 182      -4.688 -32.445  36.656  1.00 95.80
ATOM   1462  CE1 TYR B 182      -2.380 -32.174  38.164  1.00 95.80
ATOM   1463  CE2 TYR B 182      -3.484 -32.954  36.179  1.00 95.80
ATOM   1464  CZ  TYR B 182      -2.337 -32.814  36.940  1.00 95.80
ATOM   1465  OH  TYR B 182      -1.143 -33.315  36.473  1.00 95.80
ATOM   1466  N   LYS B 183      -6.138 -31.466  41.550  1.00 94.90
ATOM   1467  CA  LYS B 183      -5.424 -31.537  42.821  1.00 94.90
ATOM   1468  C   LYS B 183      -5.918 -32.708  43.665  1.00 94.90
ATOM   1469  O   LYS B 183      -5.126 -33.378  44.331  1.00 94.90
ATOM   1470  CB  LYS B 183      -5.581 -30.228  43.598  1.00 94.90
ATOM   1471  CG  LYS B 183      -4.714 -29.091  43.077  1.00 94.90
ATOM   1472  CD  LYS B 183      -4.824 -27.855  43.960  1.00 94.90
ATOM   1473  CE  LYS B 183      -3.883 -26.751  43.497  1.00 94.90
ATOM   1474  NZ  LYS B 183      -3.955 -25.553  44.386  1.00 94.90
ATOM   1475  N   VAL B 184      -7.196 -32.859  43.573  1.00 93.65
ATOM   1476  CA  VAL B 184      -7.774 -33.964  44.331  1.00 93.65
ATOM   1477  C   VAL B 184      -7.324 -35.294  43.731  1.00 93.65
ATOM   1478  O   VAL B 184      -6.927 -36.208  44.458  1.00 93.65
ATOM   1479  CB  VAL B 184      -9.317 -33.887  44.360  1.00 93.65
ATOM   1480  CG1 VAL B 184      -9.910 -35.161  44.959  1.00 93.65
ATOM   1481  CG2 VAL B 184      -9.775 -32.660  45.145  1.00 93.65
ATOM   1482  N   MET B 185      -7.308 -35.438  42.517  1.00 92.84
ATOM   1483  CA  MET B 185      -6.951 -36.672  41.822  1.00 92.84
ATOM   1484  C   MET B 185      -5.474 -36.998  42.018  1.00 92.84
ATOM   1485  O   MET B 185      -5.102 -38.167  42.136  1.00 92.84
ATOM   1486  CB  MET B 185      -7.268 -36.560  40.330  1.00 92.84
ATOM   1487  CG  MET B 185      -8.749 -36.679  40.008  1.00 92.84
ATOM   1488  SD  MET B 185      -9.056 -37.061  38.239  1.00 92.84
ATOM   1489  CE  MET B 185      -8.219 -35.654  37.458  1.00 92.84
ATOM   1490  N   TYR B 186      -4.656 -36.016  42.059  1.00 94.91
ATOM   1491  CA  TYR B 186      -3.216 -36.226  42.163  1.00 94.91
ATOM   1492  C   TYR B 186      -2.702 -35.804  43.535  1.00 94.91
ATOM   1493  O   TYR B 186      -1.554 -35.372  43.668  1.00 94.91
ATOM   1494  CB  TYR B 186      -2.479 -35.450  41.068  1.00 94.91
ATOM   1495  CG  TYR B 186      -2.600 -36.071  39.698  1.00 94.91
ATOM   1496  CD1 TYR B 186      -1.675 -37.014  39.255  1.00 94.91
ATOM   1497  CD2 TYR B 186      -3.637 -35.716  38.843  1.00 94.91
ATOM   1498  CE1 TYR B 186      -1.781 -37.588  37.992  1.00 94.91
ATOM   1499  CE2 TYR B 186      -3.753 -36.284  37.578  1.00 94.91
ATOM   1500  CZ  TYR B 186      -2.822 -37.218  37.163  1.00 94.91
ATOM   1501  OH  TYR B 186      -2.932 -37.783  35.912  1.00 94.91
ATOM   1502  N   SER B 187      -3.621 -35.887  44.509  1.00 94.32
ATOM   1503  CA  SER B 187      -3.300 -35.449  45.864  1.00 94.32
ATOM   1504  C   SER B 187      -2.125 -36.236  46.435  1.00 94.32
ATOM   1505  O   SER B 187      -1.264 -35.672  47.113  1.00 94.32
ATOM   1506  CB  SER B 187      -4.516 -35.598  46.778  1.00 94.32
ATOM   1507  OG  SER B 187      -4.851 -36.964  46.953  1.00 94.32
ATOM   1508  N   ALA B 188      -1.933 -37.492  46.150  1.00 93.75
ATOM   1509  CA  ALA B 188      -0.854 -38.341  46.649  1.00 93.75
ATOM   1510  C   ALA B 188       0.493 -37.908  46.079  1.00 93.75
ATOM   1511  O   ALA B 188       1.479 -37.798  46.812  1.00 93.75
ATOM   1512  CB  ALA B 188      -1.127 -39.804  46.309  1.00 93.75
ATOM   1513  N   TYR B 189       0.511 -37.683  44.809  1.00 94.27
ATOM   1514  CA  TYR B 189       1.724 -37.232  44.136  1.00 94.27
ATOM   1515  C   TYR B 189       2.182 -35.885  44.682  1.00 94.27
ATOM   1516  O   TYR B 189       3.360 -35.704  44.998  1.00 94.27
ATOM   1517  CB  TYR B 189       1.495 -37.132  42.625  1.00 94.27
ATOM   1518  CG  TYR B 189       2.624 -36.458  41.883  1.00 94.27
ATOM   1519  CD1 TYR B 189       2.517 -35.133  41.466  1.00 94.27
ATOM   1520  CD2 TYR B 189       3.800 -37.145  41.598  1.00 94.27
ATOM   1521  CE1 TYR B 189       3.554 -34.509  40.780  1.00 94.27
ATOM   1522  CE2 TYR B 189       4.843 -36.530  40.913  1.00 94.27
ATOM   1523  CZ  TYR B 189       4.711 -35.214  40.509  1.00 94.27
ATOM   1524  OH  TYR B 189       5.741 -34.601  39.831  1.00 94.27
ATOM   1525  N   ILE B 190       1.182 -35.003  44.820  1.00 94.75
ATOM   1526  CA  ILE B 190       1.486 -33.652  45.282  1.00 94.75
ATOM   1527  C   ILE B 190       2.066 -33.708  46.693  1.00 94.75
ATOM   1528  O   ILE B 190       3.056 -33.034  46.991  1.00 94.75
ATOM   1529  CB  ILE B 190       0.233 -32.749  45.252  1.00 94.75
ATOM   1530  CG1 ILE B 190      -0.248 -32.549  43.810  1.00 94.75
ATOM   1531  CG2 ILE B 190       0.521 -31.404  45.925  1.00 94.75
ATOM   1532  CD1 ILE B 190      -1.587 -31.834  43.698  1.00 94.75
ATOM   1533  N   SER B 191       1.522 -34.522  47.514  1.00 93.17
ATOM   1534  CA  SER B 191       1.988 -34.649  48.891  1.00 93.17
ATOM   1535  C   SER B 191       3.409 -35.202  48.944  1.00 93.17
ATOM   1536  O   SER B 191       4.228 -34.744  49.743  1.00 93.17
ATOM   1537  CB  SER B 191       1.051 -35.552  49.693  1.00 93.17
ATOM   1538  OG  SER B 191       1.064 -36.873  49.180  1.00 93.17
ATOM   1539  N   ARG B 192       3.817 -36.092  48.104  1.00 94.52
ATOM   1540  CA  ARG B 192       5.149 -36.687  48.052  1.00 94.52
ATOM   1541  C   ARG B 192       6.188 -35.664  47.605  1.00 94.52
ATOM   1542  O   ARG B 192       7.270 -35.575  48.189  1.00 94.52
ATOM   1543  CB  ARG B 192       5.162 -37.893  47.111  1.00 94.52
ATOM   1544  CG  ARG B 192       4.471 -39.123  47.677  1.00 94.52
ATOM   1545  CD  ARG B 192       4.705 -40.351  46.808  1.00 94.52
ATOM   1546  NE  ARG B 192       3.991 -40.257  45.538  1.00 94.52
ATOM   1547  CZ  ARG B 192       3.714 -41.289  44.746  1.00 94.52
ATOM   1548  NH1 ARG B 192       4.088 -42.519  45.079  1.00 94.52
ATOM   1549  NH2 ARG B 192       3.059 -41.090  43.611  1.00 94.52
ATOM   1550  N   VAL B 193       5.719 -34.933  46.647  1.00 95.26
ATOM   1551  CA  VAL B 193       6.635 -33.935  46.106  1.00 95.26
ATOM   1552  C   VAL B 193       6.892 -32.849  47.149  1.00 95.26
ATOM   1553  O   VAL B 193       8.026 -32.396  47.316  1.00 95.26
ATOM   1554  CB  VAL B 193       6.086 -33.306  44.806  1.00 95.26
ATOM   1555  CG1 VAL B 193       6.946 -32.119  44.374  1.00 95.26
ATOM   1556  CG2 VAL B 193       6.017 -34.352  43.695  1.00 95.26
ATOM   1557  N   LEU B 194       5.842 -32.494  47.899  1.00 94.31
ATOM   1558  CA  LEU B 194       5.968 -31.438  48.898  1.00 94.31
ATOM   1559  C   LEU B 194       6.872 -31.879  50.044  1.00 94.31
ATOM   1560  O   LEU B 194       7.627 -31.071  50.590  1.00 94.31
ATOM   1561  CB  LEU B 194       4.591 -31.047  49.440  1.00 94.31
ATOM   1562  CG  LEU B 194       3.726 -30.174  48.529  1.00 94.31
ATOM   1563  CD1 LEU B 194       2.328 -30.016  49.117  1.00 94.31
ATOM   1564  CD2 LEU B 194       4.379 -28.813  48.315  1.00 94.31
ATOM   1565  N   VAL B 195       6.885 -33.125  50.329  1.00 93.91
ATOM   1566  CA  VAL B 195       7.738 -33.665  51.382  1.00 93.91
ATOM   1567  C   VAL B 195       9.198 -33.622  50.937  1.00 93.91
ATOM   1568  O   VAL B 195      10.074 -33.208  51.700  1.00 93.91
ATOM   1569  CB  VAL B 195       7.337 -35.111  51.751  1.00 93.91
ATOM   1570  CG1 VAL B 195       8.376 -35.740  52.677  1.00 93.91
ATOM   1571  CG2 VAL B 195       5.955 -35.130  52.402  1.00 93.91
ATOM   1572  N   VAL B 196       9.342 -33.923  49.728  1.00 93.34
ATOM   1573  CA  VAL B 196      10.695 -33.937  49.183  1.00 93.34
ATOM   1574  C   VAL B 196      11.235 -32.511  49.103  1.00 93.34
ATOM   1575  O   VAL B 196      12.402 -32.263  49.417  1.00 93.34
ATOM   1576  CB  VAL B 196      10.740 -34.603  47.790  1.00 93.34
ATOM   1577  CG1 VAL B 196      12.121 -34.440  47.157  1.00 93.34
ATOM   1578  CG2 VAL B 196      10.367 -36.080  47.893  1.00 93.34
ATOM   1579  N   LEU B 197      10.353 -31.701  48.718  1.00 95.01
ATOM   1580  CA  LEU B 197      10.759 -30.305  48.604  1.00 95.01
ATOM   1581  C   LEU B 197      11.112 -29.729  49.972  1.00 95.01
ATOM   1582  O   LEU B 197      12.078 -28.973  50.102  1.00 95.01
ATOM   1583  CB  LEU B 197       9.647 -29.474  47.959  1.00 95.01
ATOM   1584  CG  LEU B 197       9.437 -29.673  46.457  1.00 95.01
ATOM   1585  CD1 LEU B 197       8.294 -28.794  45.961  1.00 95.01
ATOM   1586  CD2 LEU B 197      10.721 -29.372  45.692  1.00 95.01
ATOM   1587  N   GLU B 198      10.344 -30.071  50.844  1.00 92.73
ATOM   1588  CA  GLU B 198      10.608 -29.600  52.200  1.00 92.73
ATOM   1589  C   GLU B 198      11.921 -30.165  52.735  1.00 92.73
ATOM   1590  O   GLU B 198      12.691 -29.453  53.382  1.00 92.73
ATOM   1591  CB  GLU B 198       9.455 -29.976  53.134  1.00 92.73
ATOM   1592  CG  GLU B 198       9.531 -29.314  54.503  1.00 92.73
ATOM   1593  CD  GLU B 198       9.415 -27.799  54.444  1.00 92.73
ATOM   1594  OE1 GLU B 198       9.795 -27.123  55.427  1.00 92.73
ATOM   1595  OE2 GLU B 198       8.941 -27.285  53.407  1.00 92.73
ATOM   1596  N   GLU B 199      12.218 -31.368  52.501  1.00 93.04
ATOM   1597  CA  GLU B 199      13.465 -31.998  52.925  1.00 93.04
ATOM   1598  C   GLU B 199      14.667 -31.366  52.230  1.00 93.04
ATOM   1599  O   GLU B 199      15.708 -31.148  52.854  1.00 93.04
ATOM   1600  CB  GLU B 199      13.428 -33.503  52.649  1.00 93.04
ATOM   1601  CG  GLU B 199      12.554 -34.285  53.619  1.00 93.04
ATOM   1602  CD  GLU B 199      12.537 -35.780  53.340  1.00 93.04
ATOM   1603  OE1 GLU B 199      11.893 -36.533  54.105  1.00 93.04
ATOM   1604  OE2 GLU B 199      13.173 -36.201  52.348  1.00 93.04
ATOM   1605  N   ALA B 200      14.433 -31.124  51.052  1.00 93.68
ATOM   1606  CA  ALA B 200      15.500 -30.487  50.284  1.00 93.68
ATOM   1607  C   ALA B 200      15.785 -29.081  50.803  1.00 93.68
ATOM   1608  O   ALA B 200      16.944 -28.667  50.889  1.00 93.68
ATOM   1609  CB  ALA B 200      15.134 -30.439  48.802  1.00 93.68
ATOM   1610  N   ARG B 201      14.709 -28.447  51.140  1.00 91.50
ATOM   1611  CA  ARG B 201      14.862 -27.097  51.672  1.00 91.50
ATOM   1612  C   ARG B 201      15.585 -27.116  53.015  1.00 91.50
ATOM   1613  O   ARG B 201      16.426 -26.256  53.286  1.00 91.50
ATOM   1614  CB  ARG B 201      13.498 -26.420  51.822  1.00 91.50
ATOM   1615  CG  ARG B 201      13.564 -24.901  51.856  1.00 91.50
ATOM   1616  CD  ARG B 201      12.177 -24.277  51.914  1.00 91.50
ATOM   1617  NE  ARG B 201      11.824 -23.631  50.653  1.00 91.50
ATOM   1618  CZ  ARG B 201      10.647 -23.069  50.393  1.00 91.50
ATOM   1619  NH1 ARG B 201       9.682 -23.063  51.306  1.00 91.50
ATOM   1620  NH2 ARG B 201      10.432 -22.509  49.211  1.00 91.50
ATOM   1621  N   GLN B 202      15.304 -28.064  53.729  1.00 89.88
ATOM   1622  CA  GLN B 202      15.910 -28.179  55.052  1.00 89.88
ATOM   1623  C   GLN B 202      17.370 -28.610  54.952  1.00 89.88
ATOM   1624  O   GLN B 202      18.222 -28.110  55.689  1.00 89.88
ATOM   1625  CB  GLN B 202      15.128 -29.168  55.917  1.00 89.88
ATOM   1626  CG  GLN B 202      13.820 -28.609  56.462  1.00 89.88
ATOM   1627  CD  GLN B 202      13.068 -29.608  57.321  1.00 89.88
ATOM   1628  OE1 GLN B 202      13.489 -30.759  57.471  1.00 89.88
ATOM   1629  NE2 GLN B 202      11.949 -29.174  57.892  1.00 89.88
ATOM   1630  N   ALA B 203      17.638 -29.354  53.964  1.00 89.57
ATOM   1631  CA  ALA B 203      18.974 -29.932  53.848  1.00 89.57
ATOM   1632  C   ALA B 203      19.911 -28.999  53.085  1.00 89.57
ATOM   1633  O   ALA B 203      21.094 -28.891  53.415  1.00 89.57
ATOM   1634  CB  ALA B 203      18.908 -31.293  53.160  1.00 89.57
ATOM   1635  N   HIS B 204      19.312 -28.170  52.200  1.00 88.79
ATOM   1636  CA  HIS B 204      20.163 -27.378  51.319  1.00 88.79
ATOM   1637  C   HIS B 204      19.591 -25.980  51.110  1.00 88.79
ATOM   1638  O   HIS B 204      19.720 -25.408  50.026  1.00 88.79
ATOM   1639  CB  HIS B 204      20.339 -28.080  49.971  1.00 88.79
ATOM   1640  CG  HIS B 204      21.030 -29.403  50.069  1.00 88.79
ATOM   1641  ND1 HIS B 204      22.372 -29.521  50.361  1.00 88.79
ATOM   1642  CD2 HIS B 204      20.562 -30.664  49.916  1.00 88.79
ATOM   1643  CE1 HIS B 204      22.700 -30.802  50.382  1.00 88.79
ATOM   1644  NE2 HIS B 204      21.620 -31.517  50.115  1.00 88.79
ATOM   1645  N   GLY B 205      19.138 -25.649  51.658  1.00 79.23
ATOM   1646  CA  GLY B 205      18.476 -24.360  51.541  1.00 79.23
ATOM   1647  C   GLY B 205      19.429 -23.226  51.213  1.00 79.23
ATOM   1648  O   GLY B 205      19.023 -22.211  50.643  1.00 79.23
ATOM   1649  N   ASP B 206      20.502 -23.553  51.351  1.00 81.08
ATOM   1650  CA  ASP B 206      21.476 -22.494  51.103  1.00 81.08
ATOM   1651  C   ASP B 206      22.091 -22.628  49.712  1.00 81.08
ATOM   1652  O   ASP B 206      22.806 -21.734  49.255  1.00 81.08
ATOM   1653  CB  ASP B 206      22.574 -22.515  52.169  1.00 81.08
ATOM   1654  CG  ASP B 206      22.076 -22.102  53.542  1.00 81.08
ATOM   1655  OD1 ASP B 206      22.717 -22.454  54.555  1.00 81.08
ATOM   1656  OD2 ASP B 206      21.031 -21.420  53.612  1.00 81.08
ATOM   1657  N   ASP B 207      21.865 -23.508  49.407  1.00 88.10
ATOM   1658  CA  ASP B 207      22.423 -23.760  48.082  1.00 88.10
ATOM   1659  C   ASP B 207      21.572 -23.109  46.995  1.00 88.10
ATOM   1660  O   ASP B 207      20.369 -23.360  46.907  1.00 88.10
ATOM   1661  CB  ASP B 207      22.543 -25.264  47.827  1.00 88.10
ATOM   1662  CG  ASP B 207      23.248 -25.590  46.522  1.00 88.10
ATOM   1663  OD1 ASP B 207      23.121 -26.731  46.029  1.00 88.10
ATOM   1664  OD2 ASP B 207      23.939 -24.698  45.984  1.00 88.10
ATOM   1665  N   MET B 208      22.110 -22.455  46.283  1.00 87.92
ATOM   1666  CA  MET B 208      21.444 -21.705  45.222  1.00 87.92
ATOM   1667  C   MET B 208      20.837 -22.647  44.188  1.00 87.92
ATOM   1668  O   MET B 208      19.718 -22.425  43.721  1.00 87.92
ATOM   1669  CB  MET B 208      22.425 -20.746  44.544  1.00 87.92
ATOM   1670  CG  MET B 208      21.771 -19.808  43.542  1.00 87.92
ATOM   1671  SD  MET B 208      22.987 -18.724  42.697  1.00 87.92
ATOM   1672  CE  MET B 208      24.142 -19.972  42.063  1.00 87.92
ATOM   1673  N   TRP B 209      21.497 -23.689  43.904  1.00 88.53
ATOM   1674  CA  TRP B 209      21.026 -24.629  42.893  1.00 88.53
ATOM   1675  C   TRP B 209      19.789 -25.377  43.379  1.00 88.53
ATOM   1676  O   TRP B 209      18.868 -25.638  42.601  1.00 88.53
ATOM   1677  CB  TRP B 209      22.130 -25.625  42.529  1.00 88.53
ATOM   1678  CG  TRP B 209      23.197 -25.055  41.644  1.00 88.53
ATOM   1679  CD1 TRP B 209      24.424 -24.588  42.028  1.00 88.53
ATOM   1680  CD2 TRP B 209      23.131 -24.887  40.225  1.00 88.53
ATOM   1681  NE1 TRP B 209      25.124 -24.140  40.932  1.00 88.53
ATOM   1682  CE2 TRP B 209      24.354 -24.312  39.814  1.00 88.53
ATOM   1683  CE3 TRP B 209      22.155 -25.167  39.259  1.00 88.53
ATOM   1684  CZ2 TRP B 209      24.627 -24.012  38.477  1.00 88.53
ATOM   1685  CZ3 TRP B 209      22.428 -24.868  37.929  1.00 88.53
ATOM   1686  CH2 TRP B 209      23.655 -24.297  37.553  1.00 88.53
ATOM   1687  N   THR B 210      19.716 -25.552  44.635  1.00 91.17
ATOM   1688  CA  THR B 210      18.557 -26.213  45.226  1.00 91.17
ATOM   1689  C   THR B 210      17.339 -25.294  45.199  1.00 91.17
ATOM   1690  O   THR B 210      16.230 -25.733  44.888  1.00 91.17
ATOM   1691  CB  THR B 210      18.842 -26.650  46.674  1.00 91.17
ATOM   1692  OG1 THR B 210      20.030 -27.451  46.701  1.00 91.17
ATOM   1693  CG2 THR B 210      17.682 -27.462  47.242  1.00 91.17
ATOM   1694  N   GLU B 211      17.591 -24.127  45.460  1.00 90.71
ATOM   1695  CA  GLU B 211      16.500 -23.157  45.441  1.00 90.71
ATOM   1696  C   GLU B 211      15.955 -22.968  44.028  1.00 90.71
ATOM   1697  O   GLU B 211      14.744 -22.843  43.836  1.00 90.71
ATOM   1698  CB  GLU B 211      16.964 -21.814  46.010  1.00 90.71
ATOM   1699  CG  GLU B 211      15.826 -20.857  46.334  1.00 90.71
ATOM   1700  CD  GLU B 211      14.929 -21.350  47.458  1.00 90.71
ATOM   1701  OE1 GLU B 211      13.788 -20.851  47.587  1.00 90.71
ATOM   1702  OE2 GLU B 211      15.372 -22.241  48.217  1.00 90.71
ATOM   1703  N   LYS B 212      16.827 -23.033  43.132  1.00 90.35
ATOM   1704  CA  LYS B 212      16.423 -22.908  41.735  1.00 90.35
ATOM   1705  C   LYS B 212      15.590 -24.108  41.294  1.00 90.35
ATOM   1706  O   LYS B 212      14.587 -23.950  40.594  1.00 90.35
ATOM   1707  CB  LYS B 212      17.649 -22.761  40.832  1.00 90.35
ATOM   1708  CG  LYS B 212      17.337 -22.205  39.450  1.00 90.35
ATOM   1709  CD  LYS B 212      18.608 -21.964  38.645  1.00 90.35
ATOM   1710  CE  LYS B 212      18.294 -21.513  37.225  1.00 90.35
ATOM   1711  NZ  LYS B 212      19.536 -21.300  36.424  1.00 90.35
ATOM   1712  N   THR B 213      16.013 -25.221  41.667  1.00 92.01
ATOM   1713  CA  THR B 213      15.296 -26.441  41.313  1.00 92.01
ATOM   1714  C   THR B 213      13.926 -26.477  41.985  1.00 92.01
ATOM   1715  O   THR B 213      12.935 -26.867  41.365  1.00 92.01
ATOM   1716  CB  THR B 213      16.098 -27.695  41.707  1.00 92.01
ATOM   1717  OG1 THR B 213      17.401 -27.628  41.114  1.00 92.01
ATOM   1718  CG2 THR B 213      15.400 -28.965  41.231  1.00 92.01
ATOM   1719  N   ILE B 214      13.871 -26.014  43.265  1.00 91.15
ATOM   1720  CA  ILE B 214      12.615 -25.966  44.005  1.00 91.15
ATOM   1721  C   ILE B 214      11.651 -24.998  43.324  1.00 91.15
ATOM   1722  O   ILE B 214      10.476 -25.318  43.127  1.00 91.15
ATOM   1723  CB  ILE B 214      12.841 -25.551  45.476  1.00 91.15
ATOM   1724  CG1 ILE B 214      13.567 -26.665  46.240  1.00 91.15
ATOM   1725  CG2 ILE B 214      11.510 -25.204  46.150  1.00 91.15
ATOM   1726  CD1 ILE B 214      13.949 -26.290  47.665  1.00 91.15
ATOM   1727  N   ARG B 215      12.208 -23.991  42.856  1.00 89.85
ATOM   1728  CA  ARG B 215      11.380 -22.993  42.188  1.00 89.85
ATOM   1729  C   ARG B 215      10.870 -23.512  40.848  1.00 89.85
ATOM   1730  O   ARG B 215       9.734 -23.232  40.459  1.00 89.85
ATOM   1731  CB  ARG B 215      12.162 -21.694  41.983  1.00 89.85
ATOM   1732  CG  ARG B 215      12.275 -20.839  43.235  1.00 89.85
ATOM   1733  CD  ARG B 215      12.904 -19.485  42.939  1.00 89.85
ATOM   1734  NE  ARG B 215      13.285 -18.787  44.164  1.00 89.85
ATOM   1735  CZ  ARG B 215      13.919 -17.619  44.205  1.00 89.85
ATOM   1736  NH1 ARG B 215      14.257 -16.991  43.085  1.00 89.85
ATOM   1737  NH2 ARG B 215      14.218 -17.073  45.375  1.00 89.85
ATOM   1738  N   LYS B 216      11.744 -24.224  40.280  1.00 91.04
ATOM   1739  CA  LYS B 216      11.356 -24.820  39.005  1.00 91.04
ATOM   1740  C   LYS B 216      10.212 -25.813  39.188  1.00 91.04
ATOM   1741  O   LYS B 216       9.255 -25.815  38.411  1.00 91.04
ATOM   1742  CB  LYS B 216      12.552 -25.514  38.351  1.00 91.04
ATOM   1743  CG  LYS B 216      12.291 -25.987  36.928  1.00 91.04
ATOM   1744  CD  LYS B 216      13.554 -26.543  36.283  1.00 91.04
ATOM   1745  CE  LYS B 216      13.283 -27.062  34.878  1.00 91.04
ATOM   1746  NZ  LYS B 216      14.518 -27.611  34.242  1.00 91.04
ATOM   1747  N   ILE B 217      10.255 -26.621  40.203  1.00 91.36
ATOM   1748  CA  ILE B 217       9.238 -27.633  40.468  1.00 91.36
ATOM   1749  C   ILE B 217       7.942 -26.959  40.913  1.00 91.36
ATOM   1750  O   ILE B 217       6.852 -27.369  40.509  1.00 91.36
ATOM   1751  CB  ILE B 217       9.711 -28.643  41.537  1.00 91.36
ATOM   1752  CG1 ILE B 217      10.876 -29.483  41.000  1.00 91.36
ATOM   1753  CG2 ILE B 217       8.552 -29.538  41.985  1.00 91.36
ATOM   1754  CD1 ILE B 217      11.498 -30.411  42.035  1.00 91.36
ATOM   1755  N   GLU B 218       8.127 -25.872  41.658  1.00 90.80
ATOM   1756  CA  GLU B 218       6.952 -25.143  42.124  1.00 90.80
ATOM   1757  C   GLU B 218       6.271 -24.401  40.978  1.00 90.80
ATOM   1758  O   GLU B 218       5.084 -24.081  41.056  1.00 90.80
ATOM   1759  CB  GLU B 218       7.335 -24.159  43.233  1.00 90.80
ATOM   1760  CG  GLU B 218       7.619 -24.823  44.573  1.00 90.80
ATOM   1761  CD  GLU B 218       7.993 -23.834  45.665  1.00 90.80
ATOM   1762  OE1 GLU B 218       7.880 -24.181  46.863  1.00 90.80
ATOM   1763  OE2 GLU B 218       8.400 -22.702  45.321  1.00 90.80
ATOM   1764  N   SER B 219       7.095 -24.255  39.995  1.00 90.71
ATOM   1765  CA  SER B 219       6.565 -23.497  38.866  1.00 90.71
ATOM   1766  C   SER B 219       5.966 -24.422  37.812  1.00 90.71
ATOM   1767  O   SER B 219       5.447 -23.958  36.795  1.00 90.71
ATOM   1768  CB  SER B 219       7.659 -22.634  38.238  1.00 90.71
ATOM   1769  OG  SER B 219       8.649 -23.444  37.627  1.00 90.71
ATOM   1770  N   GLU B 220       5.933 -25.751  37.967  1.00 91.67
ATOM   1771  CA  GLU B 220       5.319 -26.688  37.032  1.00 91.67
ATOM   1772  C   GLU B 220       3.820 -26.433  36.900  1.00 91.67
ATOM   1773  O   GLU B 220       3.145 -26.139  37.889  1.00 91.67
ATOM   1774  CB  GLU B 220       5.569 -28.132  37.474  1.00 91.67
ATOM   1775  CG  GLU B 220       6.944 -28.663  37.092  1.00 91.67
ATOM   1776  CD  GLU B 220       7.061 -30.173  37.220  1.00 91.67
ATOM   1777  OE1 GLU B 220       8.102 -30.738  36.814  1.00 91.67
ATOM   1778  OE2 GLU B 220       6.104 -30.797  37.731  1.00 91.67
ATOM   1779  N   ARG B 221       3.349 -26.486  35.754  1.00 91.94
ATOM   1780  CA  ARG B 221       1.949 -26.158  35.507  1.00 91.94
ATOM   1781  C   ARG B 221       1.157 -27.400  35.111  1.00 91.94
ATOM   1782  O   ARG B 221       1.665 -28.262  34.391  1.00 91.94
ATOM   1783  CB  ARG B 221       1.831 -25.091  34.416  1.00 91.94
ATOM   1784  CG  ARG B 221       2.510 -23.776  34.765  1.00 91.94
ATOM   1785  CD  ARG B 221       2.191 -22.690  33.747  1.00 91.94
ATOM   1786  NE  ARG B 221       2.803 -21.415  34.111  1.00 91.94
ATOM   1787  CZ  ARG B 221       2.129 -20.329  34.481  1.00 91.94
ATOM   1788  NH1 ARG B 221       0.802 -20.343  34.543  1.00 91.94
ATOM   1789  NH2 ARG B 221       2.786 -19.221  34.790  1.00 91.94
ATOM   1790  N   CYS B 222      -0.106 -27.548  35.620  1.00 93.91
ATOM   1791  CA  CYS B 222      -1.043 -28.578  35.186  1.00 93.91
ATOM   1792  C   CYS B 222      -2.094 -27.998  34.247  1.00 93.91
ATOM   1793  O   CYS B 222      -2.335 -26.790  34.249  1.00 93.91
ATOM   1794  CB  CYS B 222      -1.724 -29.226  36.391  1.00 93.91
ATOM   1795  SG  CYS B 222      -2.833 -28.115  37.285  1.00 93.91
ATOM   1796  N   LEU B 223      -2.692 -28.750  33.386  1.00 93.67
ATOM   1797  CA  LEU B 223      -3.713 -28.386  32.410  1.00 93.67
ATOM   1798  C   LEU B 223      -3.220 -27.269  31.497  1.00 93.67
ATOM   1799  O   LEU B 223      -4.011 -26.444  31.035  1.00 93.67
ATOM   1800  CB  LEU B 223      -5.000 -27.952  33.118  1.00 93.67
ATOM   1801  CG  LEU B 223      -5.675 -29.002  34.001  1.00 93.67
ATOM   1802  CD1 LEU B 223      -6.795 -28.366  34.819  1.00 93.67
ATOM   1803  CD2 LEU B 223      -6.211 -30.150  33.153  1.00 93.67
ATOM   1804  N   GLY B 224      -1.935 -27.083  31.456  1.00 92.70
ATOM   1805  CA  GLY B 224      -1.317 -26.180  30.497  1.00 92.70
ATOM   1806  C   GLY B 224      -1.093 -24.785  31.049  1.00 92.70
ATOM   1807  O   GLY B 224      -0.322 -24.006  30.486  1.00 92.70
ATOM   1808  N   MET B 225      -1.739 -24.433  32.319  1.00 91.04
ATOM   1809  CA  MET B 225      -1.615 -23.028  32.699  1.00 91.04
ATOM   1810  C   MET B 225      -1.553 -22.879  34.216  1.00 91.04
ATOM   1811  O   MET B 225      -0.952 -21.932  34.726  1.00 91.04
ATOM   1812  CB  MET B 225      -2.784 -22.215  32.141  1.00 91.04
ATOM   1813  CG  MET B 225      -4.145 -22.678  32.635  1.00 91.04
ATOM   1814  SD  MET B 225      -5.527 -21.767  31.843  1.00 91.04
ATOM   1815  CE  MET B 225      -5.620 -20.317  32.931  1.00 91.04
ATOM   1816  N   PHE B 226      -1.926 -23.906  35.045  1.00 94.60
ATOM   1817  CA  PHE B 226      -2.142 -23.646  36.464  1.00 94.60
ATOM   1818  C   PHE B 226      -1.025 -24.256  37.302  1.00 94.60
ATOM   1819  O   PHE B 226      -0.661 -25.418  37.110  1.00 94.60
ATOM   1820  CB  PHE B 226      -3.498 -24.200  36.913  1.00 94.60
ATOM   1821  CG  PHE B 226      -4.673 -23.559  36.225  1.00 94.60
ATOM   1822  CD1 PHE B 226      -5.109 -22.293  36.598  1.00 94.60
ATOM   1823  CD2 PHE B 226      -5.343 -24.223  35.206  1.00 94.60
ATOM   1824  CE1 PHE B 226      -6.196 -21.697  35.964  1.00 94.60
ATOM   1825  CE2 PHE B 226      -6.431 -23.634  34.567  1.00 94.60
ATOM   1826  CZ  PHE B 226      -6.856 -22.371  34.948  1.00 94.60
ATOM   1827  N   ARG B 227      -0.412 -23.464  38.192  1.00 94.66
ATOM   1828  CA  ARG B 227       0.483 -24.003  39.211  1.00 94.66
ATOM   1829  C   ARG B 227      -0.287 -24.831  40.234  1.00 94.66
ATOM   1830  O   ARG B 227      -1.363 -24.430  40.682  1.00 94.66
ATOM   1831  CB  ARG B 227       1.240 -22.873  39.913  1.00 94.66
ATOM   1832  CG  ARG B 227       2.198 -22.116  39.007  1.00 94.66
ATOM   1833  CD  ARG B 227       2.767 -20.882  39.692  1.00 94.66
ATOM   1834  NE  ARG B 227       1.749 -19.853  39.882  1.00 94.66
ATOM   1835  CZ  ARG B 227       1.961 -18.675  40.462  1.00 94.66
ATOM   1836  NH1 ARG B 227       3.164 -18.353  40.923  1.00 94.66
ATOM   1837  NH2 ARG B 227       0.963 -17.812  40.582  1.00 94.66
ATOM   1838  N   TYR B 228       0.182 -26.054  40.601  1.00 93.73
ATOM   1839  CA  TYR B 228      -0.613 -26.920  41.465  1.00 93.73
ATOM   1840  C   TYR B 228       0.234 -27.484  42.599  1.00 93.73
ATOM   1841  O   TYR B 228      -0.294 -28.099  43.529  1.00 93.73
ATOM   1842  CB  TYR B 228      -1.233 -28.064  40.657  1.00 93.73
ATOM   1843  CG  TYR B 228      -0.216 -29.006  40.060  1.00 93.73
ATOM   1844  CD1 TYR B 228       0.420 -28.704  38.858  1.00 93.73
ATOM   1845  CD2 TYR B 228       0.110 -30.199  40.695  1.00 93.73
ATOM   1846  CE1 TYR B 228       1.356 -29.570  38.302  1.00 93.73
ATOM   1847  CE2 TYR B 228       1.045 -31.072  40.150  1.00 93.73
ATOM   1848  CZ  TYR B 228       1.662 -30.750  38.955  1.00 93.73
ATOM   1849  OH  TYR B 228       2.588 -31.611  38.410  1.00 93.73
ATOM   1850  N   ILE B 229       1.612 -27.175  42.671  1.00 92.05
ATOM   1851  CA  ILE B 229       2.493 -27.706  43.706  1.00 92.05
ATOM   1852  C   ILE B 229       2.849 -26.601  44.698  1.00 92.05
ATOM   1853  O   ILE B 229       3.765 -25.812  44.455  1.00 92.05
ATOM   1854  CB  ILE B 229       3.777 -28.314  43.097  1.00 92.05
ATOM   1855  CG1 ILE B 229       3.421 -29.402  42.077  1.00 92.05
ATOM   1856  CG2 ILE B 229       4.685 -28.871  44.197  1.00 92.05
ATOM   1857  CD1 ILE B 229       4.616 -29.938  41.302  1.00 92.05
ATOM   1858  N   TYR B 230       2.169 -26.356  45.721  1.00 91.47
ATOM   1859  CA  TYR B 230       2.438 -25.381  46.772  1.00 91.47
ATOM   1860  C   TYR B 230       1.895 -25.860  48.113  1.00 91.47
ATOM   1861  O   TYR B 230       1.008 -26.716  48.160  1.00 91.47
ATOM   1862  CB  TYR B 230       1.826 -24.023  46.415  1.00 91.47
ATOM   1863  CG  TYR B 230       0.384 -24.105  45.976  1.00 91.47
ATOM   1864  CD1 TYR B 230       0.053 -24.305  44.638  1.00 91.47
ATOM   1865  CD2 TYR B 230      -0.650 -23.980  46.898  1.00 91.47
ATOM   1866  CE1 TYR B 230      -1.275 -24.379  44.228  1.00 91.47
ATOM   1867  CE2 TYR B 230      -1.981 -24.052  46.500  1.00 91.47
ATOM   1868  CZ  TYR B 230      -2.283 -24.252  45.165  1.00 91.47
ATOM   1869  OH  TYR B 230      -3.599 -24.324  44.765  1.00 91.47
ATOM   1870  N   GLY B 231       2.623 -25.333  49.131  1.00 85.90
ATOM   1871  CA  GLY B 231       2.264 -25.736  50.481  1.00 85.90
ATOM   1872  C   GLY B 231       0.928 -25.178  50.935  1.00 85.90
ATOM   1873  O   GLY B 231       0.103 -24.781  50.110  1.00 85.90
ATOM   1874  N   THR B 232       0.753 -25.168  51.992  1.00 84.52
ATOM   1875  CA  THR B 232      -0.494 -24.713  52.598  1.00 84.52
ATOM   1876  C   THR B 232      -0.704 -23.222  52.350  1.00 84.52
ATOM   1877  O   THR B 232       0.203 -22.417  52.573  1.00 84.52
ATOM   1878  CB  THR B 232      -0.514 -24.993  54.112  1.00 84.52
ATOM   1879  OG1 THR B 232       0.725 -24.561  54.688  1.00 84.52
ATOM   1880  CG2 THR B 232      -0.701 -26.480  54.395  1.00 84.52
ATOM   1881  N   SER B 233      -1.735 -23.035  51.901  1.00 93.42
ATOM   1882  CA  SER B 233      -2.110 -21.654  51.618  1.00 93.42
ATOM   1883  C   SER B 233      -3.560 -21.384  52.009  1.00 93.42
ATOM   1884  O   SER B 233      -4.364 -22.313  52.108  1.00 93.42
ATOM   1885  CB  SER B 233      -1.906 -21.334  50.136  1.00 93.42
ATOM   1886  OG  SER B 233      -2.588 -22.272  49.321  1.00 93.42
ATOM   1887  N   THR B 234      -3.905 -20.035  52.215  1.00 93.51
ATOM   1888  CA  THR B 234      -5.265 -19.608  52.524  1.00 93.51
ATOM   1889  C   THR B 234      -6.132 -19.614  51.269  1.00 93.51
ATOM   1890  O   THR B 234      -5.619 -19.514  50.153  1.00 93.51
ATOM   1891  CB  THR B 234      -5.279 -18.203  53.155  1.00 93.51
ATOM   1892  OG1 THR B 234      -4.749 -17.259  52.216  1.00 93.51
ATOM   1893  CG2 THR B 234      -4.439 -18.163  54.428  1.00 93.51
ATOM   1894  N   PRO B 235      -7.496 -19.759  51.323  1.00 93.44
ATOM   1895  CA  PRO B 235      -8.390 -19.735  50.162  1.00 93.44
ATOM   1896  C   PRO B 235      -8.213 -18.483  49.307  1.00 93.44
ATOM   1897  O   PRO B 235      -8.311 -18.551  48.079  1.00 93.44
ATOM   1898  CB  PRO B 235      -9.785 -19.774  50.791  1.00 93.44
ATOM   1899  CG  PRO B 235      -9.580 -20.388  52.138  1.00 93.44
ATOM   1900  CD  PRO B 235      -8.199 -20.041  52.615  1.00 93.44
ATOM   1901  N   TRP B 236      -7.938 -17.422  50.086  1.00 93.80
ATOM   1902  CA  TRP B 236      -7.738 -16.179  49.348  1.00 93.80
ATOM   1903  C   TRP B 236      -6.439 -16.223  48.550  1.00 93.80
ATOM   1904  O   TRP B 236      -6.402 -15.807  47.390  1.00 93.80
ATOM   1905  CB  TRP B 236      -7.724 -14.983  50.304  1.00 93.80
ATOM   1906  CG  TRP B 236      -7.479 -13.667  49.628  1.00 93.80
ATOM   1907  CD1 TRP B 236      -6.359 -12.888  49.723  1.00 93.80
ATOM   1908  CD2 TRP B 236      -8.377 -12.974  48.757  1.00 93.80
ATOM   1909  NE1 TRP B 236      -6.508 -11.752  48.962  1.00 93.80
ATOM   1910  CE2 TRP B 236      -7.736 -11.780  48.359  1.00 93.80
ATOM   1911  CE3 TRP B 236      -9.663 -13.247  48.272  1.00 93.80
ATOM   1912  CZ2 TRP B 236      -8.339 -10.860  47.498  1.00 93.80
ATOM   1913  CZ3 TRP B 236     -10.262 -12.330  47.416  1.00 93.80
ATOM   1914  CH2 TRP B 236      -9.597 -11.151  47.039  1.00 93.80
ATOM   1915  N   GLU B 237      -5.427 -16.754  49.104  1.00 94.46
ATOM   1916  CA  GLU B 237      -4.157 -16.906  48.400  1.00 94.46
ATOM   1917  C   GLU B 237      -4.298 -17.841  47.202  1.00 94.46
ATOM   1918  O   GLU B 237      -3.701 -17.604  46.150  1.00 94.46
ATOM   1919  CB  GLU B 237      -3.075 -17.427  49.349  1.00 94.46
ATOM   1920  CG  GLU B 237      -2.593 -16.395  50.359  1.00 94.46
ATOM   1921  CD  GLU B 237      -1.612 -16.960  51.373  1.00 94.46
ATOM   1922  OE1 GLU B 237      -1.036 -16.177  52.162  1.00 94.46
ATOM   1923  OE2 GLU B 237      -1.416 -18.196  51.377  1.00 94.46
ATOM   1924  N   ASN B 238      -5.066 -18.873  47.342  1.00 94.48
ATOM   1925  CA  ASN B 238      -5.323 -19.807  46.251  1.00 94.48
ATOM   1926  C   ASN B 238      -6.085 -19.140  45.110  1.00 94.48
ATOM   1927  O   ASN B 238      -5.799 -19.388  43.938  1.00 94.48
ATOM   1928  CB  ASN B 238      -6.090 -21.029  46.759  1.00 94.48
ATOM   1929  CG  ASN B 238      -5.233 -21.942  47.614  1.00 94.48
ATOM   1930  OD1 ASN B 238      -4.002 -21.876  47.574  1.00 94.48
ATOM   1931  ND2 ASN B 238      -5.879 -22.801  48.395  1.00 94.48
ATOM   1932  N   PHE B 239      -7.054 -18.233  45.499  1.00 95.09
ATOM   1933  CA  PHE B 239      -7.846 -17.532  44.495  1.00 95.09
ATOM   1934  C   PHE B 239      -6.975 -16.571  43.694  1.00 95.09
ATOM   1935  O   PHE B 239      -7.065 -16.521  42.465  1.00 95.09
ATOM   1936  CB  PHE B 239      -9.000 -16.770  45.154  1.00 95.09
ATOM   1937  CG  PHE B 239      -9.831 -15.971  44.186  1.00 95.09
ATOM   1938  CD1 PHE B 239      -9.739 -14.585  44.149  1.00 95.09
ATOM   1939  CD2 PHE B 239     -10.704 -16.607  43.313  1.00 95.09
ATOM   1940  CE1 PHE B 239     -10.507 -13.843  43.254  1.00 95.09
ATOM   1941  CE2 PHE B 239     -11.475 -15.872  42.417  1.00 95.09
ATOM   1942  CZ  PHE B 239     -11.375 -14.490  42.389  1.00 95.09
ATOM   1943  N   VAL B 240      -6.165 -15.872  44.403  1.00 94.98
ATOM   1944  CA  VAL B 240      -5.275 -14.916  43.753  1.00 94.98
ATOM   1945  C   VAL B 240      -4.311 -15.654  42.827  1.00 94.98
ATOM   1946  O   VAL B 240      -4.034 -15.196  41.716  1.00 94.98
ATOM   1947  CB  VAL B 240      -4.487 -14.080  44.786  1.00 94.98
ATOM   1948  CG1 VAL B 240      -3.420 -13.232  44.095  1.00 94.98
ATOM   1949  CG2 VAL B 240      -5.436 -13.196  45.593  1.00 94.98
ATOM   1950  N   ARG B 241      -3.783 -16.786  43.299  1.00 94.90
ATOM   1951  CA  ARG B 241      -2.892 -17.593  42.471  1.00 94.90
ATOM   1952  C   ARG B 241      -3.602 -18.073  41.209  1.00 94.90
ATOM   1953  O   ARG B 241      -3.022 -18.059  40.122  1.00 94.90
ATOM   1954  CB  ARG B 241      -2.362 -18.792  43.262  1.00 94.90
ATOM   1955  CG  ARG B 241      -1.297 -19.591  42.528  1.00 94.90
ATOM   1956  CD  ARG B 241      -0.778 -20.747  43.372  1.00 94.90
ATOM   1957  NE  ARG B 241      -0.097 -20.273  44.574  1.00 94.90
ATOM   1958  CZ  ARG B 241       0.189 -21.028  45.631  1.00 94.90
ATOM   1959  NH1 ARG B 241      -0.144 -22.313  45.656  1.00 94.90
ATOM   1960  NH2 ARG B 241       0.812 -20.494  46.671  1.00 94.90
ATOM   1961  N   LEU B 242      -4.897 -18.433  41.362  1.00 95.70
ATOM   1962  CA  LEU B 242      -5.692 -18.863  40.217  1.00 95.70
ATOM   1963  C   LEU B 242      -5.830 -17.737  39.198  1.00 95.70
ATOM   1964  O   LEU B 242      -5.618 -17.948  38.001  1.00 95.70
ATOM   1965  CB  LEU B 242      -7.078 -19.328  40.672  1.00 95.70
ATOM   1966  CG  LEU B 242      -8.045 -19.756  39.567  1.00 95.70
ATOM   1967  CD1 LEU B 242      -7.584 -21.067  38.938  1.00 95.70
ATOM   1968  CD2 LEU B 242      -9.461 -19.890  40.117  1.00 95.70
ATOM   1969  N   CYS B 243      -6.139 -16.540  39.714  1.00 95.90
ATOM   1970  CA  CYS B 243      -6.330 -15.392  38.835  1.00 95.90
ATOM   1971  C   CYS B 243      -5.025 -15.006  38.150  1.00 95.90
ATOM   1972  O   CYS B 243      -5.022 -14.633  36.975  1.00 95.90
ATOM   1973  CB  CYS B 243      -6.877 -14.200  39.620  1.00 95.90
ATOM   1974  SG  CYS B 243      -8.580 -14.417  40.182  1.00 95.90
ATOM   1975  N   THR B 244      -3.982 -15.123  38.925  1.00 94.98
ATOM   1976  CA  THR B 244      -2.681 -14.801  38.350  1.00 94.98
ATOM   1977  C   THR B 244      -2.318 -15.790  37.246  1.00 94.98
ATOM   1978  O   THR B 244      -1.750 -15.404  36.222  1.00 94.98
ATOM   1979  CB  THR B 244      -1.578 -14.801  39.425  1.00 94.98
ATOM   1980  OG1 THR B 244      -1.637 -16.029  40.161  1.00 94.98
ATOM   1981  CG2 THR B 244      -1.753 -13.633  40.391  1.00 94.98
ATOM   1982  N   ASP B 245      -2.609 -17.130  37.445  1.00 95.32
ATOM   1983  CA  ASP B 245      -2.325 -18.154  36.445  1.00 95.32
ATOM   1984  C   ASP B 245      -3.202 -17.973  35.209  1.00 95.32
ATOM   1985  O   ASP B 245      -2.820 -18.371  34.106  1.00 95.32
ATOM   1986  CB  ASP B 245      -2.530 -19.551  37.035  1.00 95.32
ATOM   1987  CG  ASP B 245      -1.469 -19.926  38.055  1.00 95.32
ATOM   1988  OD1 ASP B 245      -1.675 -20.889  38.824  1.00 95.32
ATOM   1989  OD2 ASP B 245      -0.418 -19.250  38.091  1.00 95.32
ATOM   1990  N   LEU B 246      -4.373 -17.201  35.358  1.00 96.75
ATOM   1991  CA  LEU B 246      -5.328 -17.030  34.269  1.00 96.75
ATOM   1992  C   LEU B 246      -5.070 -15.728  33.518  1.00 96.75
ATOM   1993  O   LEU B 246      -5.741 -15.435  32.526  1.00 96.75
ATOM   1994  CB  LEU B 246      -6.762 -17.048  34.806  1.00 96.75
ATOM   1995  CG  LEU B 246      -7.370 -18.426  35.071  1.00 96.75
ATOM   1996  CD1 LEU B 246      -8.637 -18.294  35.909  1.00 96.75
ATOM   1997  CD2 LEU B 246      -7.663 -19.143  33.758  1.00 96.75
ATOM   1998  N   ILE B 247      -4.092 -14.977  34.009  1.00 95.48
ATOM   1999  CA  ILE B 247      -3.796 -13.696  33.376  1.00 95.48
ATOM   2000  C   ILE B 247      -3.530 -13.905  31.887  1.00 95.48
ATOM   2001  O   ILE B 247      -4.025 -13.148  31.049  1.00 95.48
ATOM   2002  CB  ILE B 247      -2.589 -13.001  34.044  1.00 95.48
ATOM   2003  CG1 ILE B 247      -2.977 -12.472  35.429  1.00 95.48
ATOM   2004  CG2 ILE B 247      -2.056 -11.873  33.156  1.00 95.48
ATOM   2005  CD1 ILE B 247      -1.827 -11.825  36.189  1.00 95.48
ATOM   2006  N   PRO B 248      -2.694 -14.980  31.400  1.00 95.70
ATOM   2007  CA  PRO B 248      -2.515 -15.210  29.964  1.00 95.70
ATOM   2008  C   PRO B 248      -3.835 -15.457  29.237  1.00 95.70
ATOM   2009  O   PRO B 248      -4.000 -15.035  28.090  1.00 95.70
ATOM   2010  CB  PRO B 248      -1.623 -16.453  29.915  1.00 95.70
ATOM   2011  CG  PRO B 248      -0.935 -16.482  31.242  1.00 95.70
ATOM   2012  CD  PRO B 248      -1.847 -15.868  32.265  1.00 95.70
ATOM   2013  N   ALA B 249      -4.726 -16.147  29.900  1.00 96.60
ATOM   2014  CA  ALA B 249      -6.039 -16.403  29.312  1.00 96.60
ATOM   2015  C   ALA B 249      -6.847 -15.115  29.193  1.00 96.60
ATOM   2016  O   ALA B 249      -7.542 -14.900  28.197  1.00 96.60
ATOM   2017  CB  ALA B 249      -6.802 -17.432  30.143  1.00 96.60
ATOM   2018  N   TYR B 250      -6.773 -14.234  30.242  1.00 96.31
ATOM   2019  CA  TYR B 250      -7.460 -12.948  30.194  1.00 96.31
ATOM   2020  C   TYR B 250      -6.922 -12.085  29.058  1.00 96.31
ATOM   2021  O   TYR B 250      -7.681 -11.366  28.404  1.00 96.31
ATOM   2022  CB  TYR B 250      -7.311 -12.209  31.527  1.00 96.31
ATOM   2023  CG  TYR B 250      -7.929 -12.936  32.696  1.00 96.31
ATOM   2024  CD1 TYR B 250      -9.043 -13.754  32.523  1.00 96.31
ATOM   2025  CD2 TYR B 250      -7.401 -12.806  33.977  1.00 96.31
ATOM   2026  CE1 TYR B 250      -9.617 -14.425  33.598  1.00 96.31
ATOM   2027  CE2 TYR B 250      -7.967 -13.471  35.059  1.00 96.31
ATOM   2028  CZ  TYR B 250      -9.073 -14.278  34.860  1.00 96.31
ATOM   2029  OH  TYR B 250      -9.637 -14.939  35.928  1.00 96.31
ATOM   2030  N   THR B 251      -5.607 -12.195  28.895  1.00 95.40
ATOM   2031  CA  THR B 251      -4.992 -11.465  27.793  1.00 95.40
ATOM   2032  C   THR B 251      -5.514 -11.970  26.451  1.00 95.40
ATOM   2033  O   THR B 251      -5.798 -11.178  25.551  1.00 95.40
ATOM   2034  CB  THR B 251      -3.457 -11.586  27.829  1.00 95.40
ATOM   2035  OG1 THR B 251      -2.976 -11.118  29.095  1.00 95.40
ATOM   2036  CG2 THR B 251      -2.814 -10.763  26.717  1.00 95.40
ATOM   2037  N   ALA B 252      -5.629 -13.265  26.250  1.00 96.15
ATOM   2038  CA  ALA B 252      -6.149 -13.870  25.026  1.00 96.15
ATOM   2039  C   ALA B 252      -7.607 -13.480  24.799  1.00 96.15
ATOM   2040  O   ALA B 252      -8.032 -13.280  23.659  1.00 96.15
ATOM   2041  CB  ALA B 252      -6.010 -15.389  25.083  1.00 96.15
ATOM   2042  N   ILE B 253      -8.397 -13.361  25.901  1.00 96.46
ATOM   2043  CA  ILE B 253      -9.793 -12.946  25.809  1.00 96.46
ATOM   2044  C   ILE B 253      -9.872 -11.510  25.295  1.00 96.46
ATOM   2045  O   ILE B 253     -10.698 -11.197  24.434  1.00 96.46
ATOM   2046  CB  ILE B 253     -10.509 -13.067  27.173  1.00 96.46
ATOM   2047  CG1 ILE B 253     -10.763 -14.540  27.514  1.00 96.46
ATOM   2048  CG2 ILE B 253     -11.818 -12.272  27.168  1.00 96.46
ATOM   2049  CD1 ILE B 253     -11.344 -14.762  28.904  1.00 96.46
ATOM   2050  N   TRP B 254      -9.013 -10.614  25.885  1.00 96.06
ATOM   2051  CA  TRP B 254      -8.959  -9.234  25.413  1.00 96.06
ATOM   2052  C   TRP B 254      -8.649  -9.181  23.921  1.00 96.06
ATOM   2053  O   TRP B 254      -9.323  -8.477  23.165  1.00 96.06
ATOM   2054  CB  TRP B 254      -7.909  -8.439  26.194  1.00 96.06
ATOM   2055  CG  TRP B 254      -7.766  -7.015  25.746  1.00 96.06
ATOM   2056  CD1 TRP B 254      -8.551  -5.956  26.106  1.00 96.06
ATOM   2057  CD2 TRP B 254      -6.779  -6.497  24.849  1.00 96.06
ATOM   2058  NE1 TRP B 254      -8.111  -4.809  25.487  1.00 96.06
ATOM   2059  CE2 TRP B 254      -7.025  -5.113  24.710  1.00 96.06
ATOM   2060  CE3 TRP B 254      -5.708  -7.069  24.149  1.00 96.06
ATOM   2061  CZ2 TRP B 254      -6.238  -4.292  23.899  1.00 96.06
ATOM   2062  CZ3 TRP B 254      -4.926  -6.251  23.342  1.00 96.06
ATOM   2063  CH2 TRP B 254      -5.198  -4.877  23.225  1.00 96.06
ATOM   2064  N   PHE B 255      -7.611  -9.949  23.466  1.00 95.93
ATOM   2065  CA  PHE B 255      -7.194  -9.988  22.070  1.00 95.93
ATOM   2066  C   PHE B 255      -8.326 -10.488  21.180  1.00 95.93
ATOM   2067  O   PHE B 255      -8.596  -9.910  20.126  1.00 95.93
ATOM   2068  CB  PHE B 255      -5.960 -10.880  21.900  1.00 95.93
ATOM   2069  CG  PHE B 255      -5.512 -11.031  20.472  1.00 95.93
ATOM   2070  CD1 PHE B 255      -5.957 -12.096  19.698  1.00 95.93
ATOM   2071  CD2 PHE B 255      -4.645 -10.108  19.902  1.00 95.93
ATOM   2072  CE1 PHE B 255      -5.544 -12.239  18.375  1.00 95.93
ATOM   2073  CE2 PHE B 255      -4.227 -10.244  18.581  1.00 95.93
ATOM   2074  CZ  PHE B 255      -4.678 -11.310  17.820  1.00 95.93
ATOM   2075  N   TRP B 256      -9.088 -11.560  21.589  1.00 96.17
ATOM   2076  CA  TRP B 256     -10.137 -12.226  20.825  1.00 96.17
ATOM   2077  C   TRP B 256     -11.322 -11.292  20.599  1.00 96.17
ATOM   2078  O   TRP B 256     -11.843 -11.199  19.485  1.00 96.17
ATOM   2079  CB  TRP B 256     -10.603 -13.496  21.543  1.00 96.17
ATOM   2080  CG  TRP B 256     -11.732 -14.204  20.857  1.00 96.17
ATOM   2081  CD1 TRP B 256     -13.070 -14.021  21.069  1.00 96.17
ATOM   2082  CD2 TRP B 256     -11.619 -15.214  19.849  1.00 96.17
ATOM   2083  NE1 TRP B 256     -13.797 -14.857  20.253  1.00 96.17
ATOM   2084  CE2 TRP B 256     -12.931 -15.598  19.495  1.00 96.17
ATOM   2085  CE3 TRP B 256     -10.535 -15.831  19.210  1.00 96.17
ATOM   2086  CZ2 TRP B 256     -13.188 -16.574  18.528  1.00 96.17
ATOM   2087  CZ3 TRP B 256     -10.793 -16.801  18.249  1.00 96.17
ATOM   2088  CH2 TRP B 256     -12.110 -17.161  17.919  1.00 96.17
ATOM   2089  N   HIS B 257     -11.742 -10.457  21.705  1.00 96.17
ATOM   2090  CA  HIS B 257     -12.968  -9.669  21.660  1.00 96.17
ATOM   2091  C   HIS B 257     -12.691  -8.244  21.192  1.00 96.17
ATOM   2092  O   HIS B 257     -13.619  -7.507  20.850  1.00 96.17
ATOM   2093  CB  HIS B 257     -13.642  -9.649  23.033  1.00 96.17
ATOM   2094  CG  HIS B 257     -14.362 -10.917  23.367  1.00 96.17
ATOM   2095  ND1 HIS B 257     -15.510 -11.315  22.716  1.00 96.17
ATOM   2096  CD2 HIS B 257     -14.093 -11.878  24.282  1.00 96.17
ATOM   2097  CE1 HIS B 257     -15.917 -12.468  23.219  1.00 96.17
ATOM   2098  NE2 HIS B 257     -15.074 -12.831  24.171  1.00 96.17
ATOM   2099  N   PHE B 258     -11.375  -7.864  21.083  1.00 96.34
ATOM   2100  CA  PHE B 258     -10.998  -6.476  20.841  1.00 96.34
ATOM   2101  C   PHE B 258     -11.671  -5.944  19.582  1.00 96.34
ATOM   2102  O   PHE B 258     -12.357  -4.920  19.624  1.00 96.34
ATOM   2103  CB  PHE B 258      -9.476  -6.344  20.719  1.00 96.34
ATOM   2104  CG  PHE B 258      -9.010  -4.945  20.419  1.00 96.34
ATOM   2105  CD1 PHE B 258      -8.612  -4.591  19.136  1.00 96.34
ATOM   2106  CD2 PHE B 258      -8.970  -3.985  21.421  1.00 96.34
ATOM   2107  CE1 PHE B 258      -8.180  -3.296  18.855  1.00 96.34
ATOM   2108  CE2 PHE B 258      -8.540  -2.689  21.148  1.00 96.34
ATOM   2109  CZ  PHE B 258      -8.144  -2.347  19.865  1.00 96.34
ATOM   2110  N   PRO B 259     -11.582  -6.650  18.355  1.00 96.10
ATOM   2111  CA  PRO B 259     -12.183  -6.087  17.143  1.00 96.10
ATOM   2112  C   PRO B 259     -13.699  -5.941  17.250  1.00 96.10
ATOM   2113  O   PRO B 259     -14.251  -4.902  16.879  1.00 96.10
ATOM   2114  CB  PRO B 259     -11.806  -7.099  16.059  1.00 96.10
ATOM   2115  CG  PRO B 259     -10.598  -7.799  16.593  1.00 96.10
ATOM   2116  CD  PRO B 259     -10.692  -7.837  18.091  1.00 96.10
ATOM   2117  N   THR B 260     -14.480  -6.918  17.789  1.00 94.80
ATOM   2118  CA  THR B 260     -15.935  -6.897  17.885  1.00 94.80
ATOM   2119  C   THR B 260     -16.394  -5.883  18.928  1.00 94.80
ATOM   2120  O   THR B 260     -17.467  -5.290  18.796  1.00 94.80
ATOM   2121  CB  THR B 260     -16.492  -8.289  18.239  1.00 94.80
ATOM   2122  OG1 THR B 260     -15.852  -8.765  19.429  1.00 94.80
ATOM   2123  CG2 THR B 260     -16.243  -9.284  17.110  1.00 94.80
ATOM   2124  N   PHE B 261     -15.532  -5.724  19.972  1.00 95.80
ATOM   2125  CA  PHE B 261     -15.828  -4.706  20.972  1.00 95.80
ATOM   2126  C   PHE B 261     -15.844  -3.318  20.343  1.00 95.80
ATOM   2127  O   PHE B 261     -16.753  -2.525  20.598  1.00 95.80
ATOM   2128  CB  PHE B 261     -14.803  -4.754  22.110  1.00 95.80
ATOM   2129  CG  PHE B 261     -15.085  -3.782  23.223  1.00 95.80
ATOM   2130  CD1 PHE B 261     -14.521  -2.512  23.216  1.00 95.80
ATOM   2131  CD2 PHE B 261     -15.915  -4.139  24.278  1.00 95.80
ATOM   2132  CE1 PHE B 261     -14.781  -1.610  24.245  1.00 95.80
ATOM   2133  CE2 PHE B 261     -16.179  -3.243  25.310  1.00 95.80
ATOM   2134  CZ  PHE B 261     -15.610  -1.979  25.292  1.00 95.80
ATOM   2135  N   VAL B 262     -14.800  -3.022  19.519  1.00 96.69
ATOM   2136  CA  VAL B 262     -14.714  -1.729  18.848  1.00 96.69
ATOM   2137  C   VAL B 262     -15.924  -1.539  17.936  1.00 96.69
ATOM   2138  O   VAL B 262     -16.500  -0.450  17.878  1.00 96.69
ATOM   2139  CB  VAL B 262     -13.407  -1.598  18.035  1.00 96.69
ATOM   2140  CG1 VAL B 262     -13.383  -0.280  17.262  1.00 96.69
ATOM   2141  CG2 VAL B 262     -12.193  -1.703  18.956  1.00 96.69
ATOM   2142  N   ILE B 263     -16.362  -2.614  17.236  1.00 95.95
ATOM   2143  CA  ILE B 263     -17.519  -2.568  16.348  1.00 95.95
ATOM   2144  C   ILE B 263     -18.773  -2.232  17.153  1.00 95.95
ATOM   2145  O   ILE B 263     -19.561  -1.371  16.756  1.00 95.95
ATOM   2146  CB  ILE B 263     -17.708  -3.903  15.594  1.00 95.95
ATOM   2147  CG1 ILE B 263     -16.606  -4.083  14.543  1.00 95.95
ATOM   2148  CG2 ILE B 263     -19.096  -3.968  14.950  1.00 95.95
ATOM   2149  CD1 ILE B 263     -16.644  -5.428  13.831  1.00 95.95
ATOM   2150  N   GLU B 264     -18.980  -2.898  18.328  1.00 95.28
ATOM   2151  CA  GLU B 264     -20.154  -2.681  19.169  1.00 95.28
ATOM   2152  C   GLU B 264     -20.217  -1.240  19.667  1.00 95.28
ATOM   2153  O   GLU B 264     -21.287  -0.628  19.680  1.00 95.28
ATOM   2154  CB  GLU B 264     -20.152  -3.648  20.355  1.00 95.28
ATOM   2155  CG  GLU B 264     -20.381  -5.101  19.964  1.00 95.28
ATOM   2156  CD  GLU B 264     -21.709  -5.331  19.260  1.00 95.28
ATOM   2157  OE1 GLU B 264     -21.835  -6.329  18.515  1.00 95.28
ATOM   2158  OE2 GLU B 264     -22.629  -4.506  19.454  1.00 95.28
ATOM   2159  N   CYS B 265     -19.114  -0.685  20.054  1.00 95.96
ATOM   2160  CA  CYS B 265     -19.053   0.680  20.564  1.00 95.96
ATOM   2161  C   CYS B 265     -19.340   1.689  19.458  1.00 95.96
ATOM   2162  O   CYS B 265     -20.089   2.645  19.664  1.00 95.96
ATOM   2163  CB  CYS B 265     -17.682   0.961  21.180  1.00 95.96
ATOM   2164  SG  CYS B 265     -17.394   0.097  22.740  1.00 95.96
ATOM   2165  N   THR B 266     -18.698   1.499  18.264  1.00 95.05
ATOM   2166  CA  THR B 266     -18.863   2.437  17.159  1.00 95.05
ATOM   2167  C   THR B 266     -20.301   2.422  16.647  1.00 95.05
ATOM   2168  O   THR B 266     -20.829   3.456  16.234  1.00 95.05
ATOM   2169  CB  THR B 266     -17.900   2.113  16.003  1.00 95.05
ATOM   2170  OG1 THR B 266     -18.054   0.738  15.631  1.00 95.05
ATOM   2171  CG2 THR B 266     -16.451   2.359  16.409  1.00 95.05
ATOM   2172  N   MET B 267     -21.015   1.238  16.705  1.00 93.70
ATOM   2173  CA  MET B 267     -22.399   1.109  16.259  1.00 93.70
ATOM   2174  C   MET B 267     -23.330   1.951  17.124  1.00 93.70
ATOM   2175  O   MET B 267     -24.375   2.408  16.656  1.00 93.70
ATOM   2176  CB  MET B 267     -22.839  -0.356  16.287  1.00 93.70
ATOM   2177  CG  MET B 267     -22.256  -1.193  15.161  1.00 93.70
ATOM   2178  SD  MET B 267     -22.988  -2.875  15.084  1.00 93.70
ATOM   2179  CE  MET B 267     -22.572  -3.480  16.743  1.00 93.70
ATOM   2180  N   LEU B 268     -22.936   2.201  18.367  1.00 94.21
ATOM   2181  CA  LEU B 268     -23.761   2.954  19.305  1.00 94.21
ATOM   2182  C   LEU B 268     -23.648   4.453  19.046  1.00 94.21
ATOM   2183  O   LEU B 268     -24.492   5.231  19.496  1.00 94.21
ATOM   2184  CB  LEU B 268     -23.356   2.641  20.748  1.00 94.21
ATOM   2185  CG  LEU B 268     -23.707   1.245  21.263  1.00 94.21
ATOM   2186  CD1 LEU B 268     -23.057   1.002  22.621  1.00 94.21
ATOM   2187  CD2 LEU B 268     -25.220   1.071  21.349  1.00 94.21
ATOM   2188  N   MET B 269     -22.664   4.927  18.226  1.00 93.31
ATOM   2189  CA  MET B 269     -22.366   6.352  18.111  1.00 93.31
ATOM   2190  C   MET B 269     -22.539   6.830  16.674  1.00 93.31
ATOM   2191  O   MET B 269     -22.840   8.002  16.437  1.00 93.31
ATOM   2192  CB  MET B 269     -20.944   6.645  18.592  1.00 93.31
ATOM   2193  CG  MET B 269     -20.706   6.294  20.052  1.00 93.31
ATOM   2194  SD  MET B 269     -18.947   6.479  20.542  1.00 93.31
ATOM   2195  CE  MET B 269     -18.682   8.225  20.129  1.00 93.31
ATOM   2196  N   GLY B 270     -22.540   5.986  15.721  1.00 92.57
ATOM   2197  CA  GLY B 270     -22.452   6.346  14.315  1.00 92.57
ATOM   2198  C   GLY B 270     -23.770   6.829  13.739  1.00 92.57
ATOM   2199  O   GLY B 270     -24.674   6.029  13.488  1.00 92.57
ATOM   2200  N   CYS B 271     -23.902   8.126  13.484  1.00 92.22
ATOM   2201  CA  CYS B 271     -25.115   8.701  12.914  1.00 92.22
ATOM   2202  C   CYS B 271     -24.937   8.990  11.429  1.00 92.22
ATOM   2203  O   CYS B 271     -23.841   9.340  10.987  1.00 92.22
ATOM   2204  CB  CYS B 271     -25.495   9.986  13.650  1.00 92.22
ATOM   2205  SG  CYS B 271     -25.930   9.730  15.385  1.00 92.22
ATOM   2206  N   ILE B 272     -26.000   8.799  10.631  1.00 90.05
ATOM   2207  CA  ILE B 272     -25.995   9.095   9.203  1.00 90.05
ATOM   2208  C   ILE B 272     -27.220   9.933   8.844  1.00 90.05
ATOM   2209  O   ILE B 272     -28.290   9.763   9.434  1.00 90.05
ATOM   2210  CB  ILE B 272     -25.965   7.801   8.358  1.00 90.05
ATOM   2211  CG1 ILE B 272     -25.729   8.134   6.880  1.00 90.05
ATOM   2212  CG2 ILE B 272     -27.262   7.007   8.540  1.00 90.05
ATOM   2213  CD1 ILE B 272     -25.328   6.935   6.032  1.00 90.05
ATOM   2214  N   GLU B 273     -27.045  10.875   8.019  1.00 88.43
ATOM   2215  CA  GLU B 273     -28.154  11.711   7.570  1.00 88.43
ATOM   2216  C   GLU B 273     -28.965  11.015   6.481  1.00 88.43
ATOM   2217  O   GLU B 273     -28.399  10.470   5.531  1.00 88.43
ATOM   2218  CB  GLU B 273     -27.639  13.060   7.061  1.00 88.43
ATOM   2219  CG  GLU B 273     -28.725  14.114   6.905  1.00 88.43
ATOM   2220  CD  GLU B 273     -28.191  15.463   6.450  1.00 88.43
ATOM   2221  OE1 GLU B 273     -28.996  16.320   6.019  1.00 88.43
ATOM   2222  OE2 GLU B 273     -26.959  15.665   6.525  1.00 88.43
ATOM   2223  N   THR B 274     -30.254  10.860   6.613  1.00 85.53
ATOM   2224  CA  THR B 274     -31.159  10.285   5.624  1.00 85.53
ATOM   2225  C   THR B 274     -32.233  11.292   5.224  1.00 85.53
ATOM   2226  O   THR B 274     -32.651  12.118   6.038  1.00 85.53
ATOM   2227  CB  THR B 274     -31.826   9.003   6.155  1.00 85.53
ATOM   2228  OG1 THR B 274     -32.605   9.321   7.315  1.00 85.53
ATOM   2229  CG2 THR B 274     -30.783   7.955   6.529  1.00 85.53
ATOM   2230  N   ARG B 275     -32.578  11.394   3.924  1.00 82.30
ATOM   2231  CA  ARG B 275     -33.605  12.301   3.420  1.00 82.30
ATOM   2232  C   ARG B 275     -34.770  11.526   2.814  1.00 82.30
ATOM   2233  O   ARG B 275     -34.563  10.584   2.046  1.00 82.30
ATOM   2234  CB  ARG B 275     -33.016  13.259   2.383  1.00 82.30
ATOM   2235  CG  ARG B 275     -33.927  14.424   2.032  1.00 82.30
ATOM   2236  CD  ARG B 275     -33.262  15.386   1.057  1.00 82.30
ATOM   2237  NE  ARG B 275     -34.131  16.516   0.738  1.00 82.30
ATOM   2238  CZ  ARG B 275     -33.792  17.534  -0.049  1.00 82.30
ATOM   2239  NH1 ARG B 275     -32.592  17.583  -0.614  1.00 82.30
ATOM   2240  NH2 ARG B 275     -34.660  18.509  -0.272  1.00 82.30
ATOM   2241  N   TYR B 276     -36.001  11.721   3.351  1.00 74.05
ATOM   2242  CA  TYR B 276     -37.206  11.132   2.776  1.00 74.05
ATOM   2243  C   TYR B 276     -37.923  12.131   1.875  1.00 74.05
ATOM   2244  O   TYR B 276     -38.402  13.166   2.344  1.00 74.05
ATOM   2245  CB  TYR B 276     -38.151  10.653   3.882  1.00 74.05
ATOM   2246  CG  TYR B 276     -39.325   9.853   3.372  1.00 74.05
ATOM   2247  CD1 TYR B 276     -40.584  10.435   3.238  1.00 74.05
ATOM   2248  CD2 TYR B 276     -39.178   8.515   3.024  1.00 74.05
ATOM   2249  CE1 TYR B 276     -41.669   9.701   2.771  1.00 74.05
ATOM   2250  CE2 TYR B 276     -40.257   7.771   2.555  1.00 74.05
ATOM   2251  CZ  TYR B 276     -41.496   8.372   2.432  1.00 74.05
ATOM   2252  OH  TYR B 276     -42.567   7.641   1.969  1.00 74.05
ATOM   2253  N   LYS B 277     -37.963  12.018   0.698  1.00 72.97
ATOM   2254  CA  LYS B 277     -38.620  12.871  -0.288  1.00 72.97
ATOM   2255  C   LYS B 277     -38.185  14.326  -0.133  1.00 72.97
ATOM   2256  O   LYS B 277     -37.005  14.647  -0.291  1.00 72.97
ATOM   2257  CB  LYS B 277     -40.140  12.763  -0.165  1.00 72.97
ATOM   2258  CG  LYS B 277     -40.721  11.491  -0.765  1.00 72.97
ATOM   2259  CD  LYS B 277     -42.244  11.521  -0.772  1.00 72.97
ATOM   2260  CE  LYS B 277     -42.826  10.243  -1.362  1.00 72.97
ATOM   2261  NZ  LYS B 277     -44.319  10.253  -1.339  1.00 72.97
ATOM   2262  N   SER B 278     -39.016  15.002   0.094  1.00 75.40
ATOM   2263  CA  SER B 278     -38.730  16.431   0.172  1.00 75.40
ATOM   2264  C   SER B 278     -38.658  16.902   1.621  1.00 75.40
ATOM   2265  O   SER B 278     -38.561  18.103   1.884  1.00 75.40
ATOM   2266  CB  SER B 278     -39.793  17.232  -0.581  1.00 75.40
ATOM   2267  OG  SER B 278     -41.093  16.882  -0.140  1.00 75.40
ATOM   2268  N   GLU B 279     -38.588  16.041   2.574  1.00 83.10
ATOM   2269  CA  GLU B 279     -38.478  16.410   3.982  1.00 83.10
ATOM   2270  C   GLU B 279     -37.038  16.753   4.352  1.00 83.10
ATOM   2271  O   GLU B 279     -36.103  16.377   3.641  1.00 83.10
ATOM   2272  CB  GLU B 279     -38.996  15.280   4.876  1.00 83.10
ATOM   2273  CG  GLU B 279     -40.491  15.028   4.745  1.00 83.10
ATOM   2274  CD  GLU B 279     -41.055  14.168   5.865  1.00 83.10
ATOM   2275  OE1 GLU B 279     -42.291  13.978   5.920  1.00 83.10
ATOM   2276  OE2 GLU B 279     -40.254  13.682   6.695  1.00 83.10
ATOM   2277  N   ASP B 280     -37.016  17.473   5.286  1.00 86.41
ATOM   2278  CA  ASP B 280     -35.689  17.842   5.769  1.00 86.41
ATOM   2279  C   ASP B 280     -34.906  16.611   6.220  1.00 86.41
ATOM   2280  O   ASP B 280     -35.479  15.681   6.792  1.00 86.41
ATOM   2281  CB  ASP B 280     -35.795  18.848   6.917  1.00 86.41
ATOM   2282  CG  ASP B 280     -36.302  20.208   6.469  1.00 86.41
ATOM   2283  OD1 ASP B 280     -37.008  20.883   7.249  1.00 86.41
ATOM   2284  OD2 ASP B 280     -35.995  20.606   5.325  1.00 86.41
ATOM   2285  N   PRO B 281     -33.624  16.583   5.951  1.00 87.67
ATOM   2286  CA  PRO B 281     -32.788  15.445   6.340  1.00 87.67
ATOM   2287  C   PRO B 281     -32.797  15.195   7.847  1.00 87.67
ATOM   2288  O   PRO B 281     -32.839  16.144   8.634  1.00 87.67
ATOM   2289  CB  PRO B 281     -31.392  15.855   5.863  1.00 87.67
ATOM   2290  CG  PRO B 281     -31.449  17.344   5.747  1.00 87.67
ATOM   2291  CD  PRO B 281     -32.884  17.753   5.573  1.00 87.67
ATOM   2292  N   ILE B 282     -32.966  13.926   8.257  1.00 89.18
ATOM   2293  CA  ILE B 282     -32.916  13.524   9.659  1.00 89.18
ATOM   2294  C   ILE B 282     -31.678  12.665   9.905  1.00 89.18
ATOM   2295  O   ILE B 282     -31.283  11.874   9.046  1.00 89.18
ATOM   2296  CB  ILE B 282     -34.192  12.757  10.072  1.00 89.18
ATOM   2297  CG1 ILE B 282     -35.440  13.596   9.774  1.00 89.18
ATOM   2298  CG2 ILE B 282     -34.133  12.370  11.553  1.00 89.18
ATOM   2299  CD1 ILE B 282     -36.730  12.789   9.719  1.00 89.18
ATOM   2300  N   SER B 283     -31.039  12.917  10.946  1.00 91.45
ATOM   2301  CA  SER B 283     -29.895  12.101  11.337  1.00 91.45
ATOM   2302  C   SER B 283     -30.328  10.912  12.188  1.00 91.45
ATOM   2303  O   SER B 283     -30.943  11.088  13.242  1.00 91.45
ATOM   2304  CB  SER B 283     -28.873  12.942  12.104  1.00 91.45
ATOM   2305  OG  SER B 283     -27.699  12.192  12.364  1.00 91.45
ATOM   2306  N   VAL B 284     -30.074   9.717  11.671  1.00 92.56
ATOM   2307  CA  VAL B 284     -30.465   8.502  12.379  1.00 92.56
ATOM   2308  C   VAL B 284     -29.227   7.661  12.684  1.00 92.56
ATOM   2309  O   VAL B 284     -28.192   7.808  12.030  1.00 92.56
ATOM   2310  CB  VAL B 284     -31.484   7.674  11.565  1.00 92.56
ATOM   2311  CG1 VAL B 284     -32.778   8.460  11.361  1.00 92.56
ATOM   2312  CG2 VAL B 284     -30.886   7.264  10.221  1.00 92.56
ATOM   2313  N   LEU B 285     -29.289   6.868  13.630  1.00 92.84
ATOM   2314  CA  LEU B 285     -28.214   5.923  13.913  1.00 92.84
ATOM   2315  C   LEU B 285     -28.055   4.924  12.771  1.00 92.84
ATOM   2316  O   LEU B 285     -29.016   4.252  12.390  1.00 92.84
ATOM   2317  CB  LEU B 285     -28.485   5.179  15.223  1.00 92.84
ATOM   2318  CG  LEU B 285     -27.300   4.432  15.836  1.00 92.84
ATOM   2319  CD1 LEU B 285     -26.258   5.421  16.349  1.00 92.84
ATOM   2320  CD2 LEU B 285     -27.769   3.513  16.959  1.00 92.84
ATOM   2321  N   ALA B 286     -26.878   4.808  12.221  1.00 90.38
ATOM   2322  CA  ALA B 286     -26.625   3.977  11.046  1.00 90.38
ATOM   2323  C   ALA B 286     -26.957   2.514  11.327  1.00 90.38
ATOM   2324  O   ALA B 286     -27.548   1.833  10.486  1.00 90.38
ATOM   2325  CB  ALA B 286     -25.171   4.114  10.601  1.00 90.38
ATOM   2326  N   ALA B 287     -26.648   2.035  12.498  1.00 91.05
ATOM   2327  CA  ALA B 287     -26.834   0.631  12.855  1.00 91.05
ATOM   2328  C   ALA B 287     -28.297   0.335  13.175  1.00 91.05
ATOM   2329  O   ALA B 287     -28.742  -0.810  13.073  1.00 91.05
ATOM   2330  CB  ALA B 287     -25.948   0.262  14.042  1.00 91.05
ATOM   2331  N   PHE B 288     -29.128   1.388  13.541  1.00 92.08
ATOM   2332  CA  PHE B 288     -30.530   1.262  13.922  1.00 92.08
ATOM   2333  C   PHE B 288     -31.309   2.516  13.543  1.00 92.08
ATOM   2334  O   PHE B 288     -31.600   3.355  14.398  1.00 92.08
ATOM   2335  CB  PHE B 288     -30.658   1.000  15.426  1.00 92.08
ATOM   2336  CG  PHE B 288     -32.045   0.610  15.859  1.00 92.08
ATOM   2337  CD1 PHE B 288     -32.736   1.370  16.796  1.00 92.08
ATOM   2338  CD2 PHE B 288     -32.660  -0.516  15.328  1.00 92.08
ATOM   2339  CE1 PHE B 288     -34.020   1.011  17.198  1.00 92.08
ATOM   2340  CE2 PHE B 288     -33.943  -0.881  15.725  1.00 92.08
ATOM   2341  CZ  PHE B 288     -34.621  -0.116  16.661  1.00 92.08
ATOM   2342  N   PRO B 289     -31.571   2.612  12.310  1.00 91.70
ATOM   2343  CA  PRO B 289     -32.132   3.838  11.737  1.00 91.70
ATOM   2344  C   PRO B 289     -33.472   4.220  12.360  1.00 91.70
ATOM   2345  O   PRO B 289     -33.913   5.365  12.230  1.00 91.70
ATOM   2346  CB  PRO B 289     -32.298   3.491  10.255  1.00 91.70
ATOM   2347  CG  PRO B 289     -31.260   2.449   9.988  1.00 91.70
ATOM   2348  CD  PRO B 289     -31.103   1.605  11.221  1.00 91.70
ATOM   2349  N   VAL B 290     -34.136   3.343  13.199  1.00 90.99
ATOM   2350  CA  VAL B 290     -35.344   3.688  13.943  1.00 90.99
ATOM   2351  C   VAL B 290     -35.007   4.703  15.033  1.00 90.99
ATOM   2352  O   VAL B 290     -35.850   5.521  15.410  1.00 90.99
ATOM   2353  CB  VAL B 290     -36.005   2.438  14.564  1.00 90.99
ATOM   2354  CG1 VAL B 290     -37.202   2.832  15.427  1.00 90.99
ATOM   2355  CG2 VAL B 290     -36.430   1.460  13.470  1.00 90.99
ATOM   2356  N   GLN B 291     -33.794   4.856  15.359  1.00 93.26
ATOM   2357  CA  GLN B 291     -33.333   5.756  16.410  1.00 93.26
ATOM   2358  C   GLN B 291     -32.824   7.071  15.825  1.00 93.26
ATOM   2359  O   GLN B 291     -31.831   7.087  15.095  1.00 93.26
ATOM   2360  CB  GLN B 291     -32.236   5.092  17.244  1.00 93.26
ATOM   2361  CG  GLN B 291     -31.676   5.983  18.345  1.00 93.26
ATOM   2362  CD  GLN B 291     -32.705   6.320  19.407  1.00 93.26
ATOM   2363  OE1 GLN B 291     -33.422   5.442  19.898  1.00 93.26
ATOM   2364  NE2 GLN B 291     -32.788   7.596  19.769  1.00 93.26
ATOM   2365  N   ILE B 292     -33.498   8.190  16.145  1.00 93.52
ATOM   2366  CA  ILE B 292     -33.048   9.516  15.736  1.00 93.52
ATOM   2367  C   ILE B 292     -31.909   9.977  16.642  1.00 93.52
ATOM   2368  O   ILE B 292     -31.974   9.817  17.863  1.00 93.52
ATOM   2369  CB  ILE B 292     -34.206  10.540  15.768  1.00 93.52
ATOM   2370  CG1 ILE B 292     -35.337  10.095  14.834  1.00 93.52
ATOM   2371  CG2 ILE B 292     -33.702  11.936  15.392  1.00 93.52
ATOM   2372  CD1 ILE B 292     -36.620  10.901  14.989  1.00 93.52
ATOM   2373  N   CYS B 293     -30.977  10.405  16.012  1.00 93.31
ATOM   2374  CA  CYS B 293     -29.833  10.879  16.783  1.00 93.31
ATOM   2375  C   CYS B 293     -30.150  12.200  17.474  1.00 93.31
ATOM   2376  O   CYS B 293     -30.230  13.243  16.822  1.00 93.31
ATOM   2377  CB  CYS B 293     -28.610  11.046  15.881  1.00 93.31
ATOM   2378  SG  CYS B 293     -28.015   9.496  15.168  1.00 93.31
ATOM   2379  N   SER B 294     -30.510  12.210  18.682  1.00 93.26
ATOM   2380  CA  SER B 294     -30.847  13.388  19.475  1.00 93.26
ATOM   2381  C   SER B 294     -30.316  13.266  20.899  1.00 93.26
ATOM   2382  O   SER B 294     -30.497  12.234  21.549  1.00 93.26
ATOM   2383  CB  SER B 294     -32.362  13.599  19.504  1.00 93.26
ATOM   2384  OG  SER B 294     -32.715  14.576  20.468  1.00 93.26
ATOM   2385  N   PHE B 295     -29.700  14.272  21.324  1.00 93.36
ATOM   2386  CA  PHE B 295     -29.148  14.278  22.673  1.00 93.36
ATOM   2387  C   PHE B 295     -30.261  14.275  23.714  1.00 93.36
ATOM   2388  O   PHE B 295     -30.015  14.011  24.893  1.00 93.36
ATOM   2389  CB  PHE B 295     -28.240  15.495  22.879  1.00 93.36
ATOM   2390  CG  PHE B 295     -26.963  15.441  22.085  1.00 93.36
ATOM   2391  CD1 PHE B 295     -25.954  14.549  22.426  1.00 93.36
ATOM   2392  CD2 PHE B 295     -26.772  16.283  20.997  1.00 93.36
ATOM   2393  CE1 PHE B 295     -24.771  14.496  21.693  1.00 93.36
ATOM   2394  CE2 PHE B 295     -25.592  16.236  20.260  1.00 93.36
ATOM   2395  CZ  PHE B 295     -24.592  15.343  20.610  1.00 93.36
ATOM   2396  N   GLU B 296     -31.470  14.539  23.305  1.00 93.70
ATOM   2397  CA  GLU B 296     -32.614  14.584  24.212  1.00 93.70
ATOM   2398  C   GLU B 296     -33.121  13.180  24.529  1.00 93.70
ATOM   2399  O   GLU B 296     -33.801  12.973  25.536  1.00 93.70
ATOM   2400  CB  GLU B 296     -33.742  15.428  23.613  1.00 93.70
ATOM   2401  CG  GLU B 296     -33.407  16.907  23.495  1.00 93.70
ATOM   2402  CD  GLU B 296     -34.552  17.740  22.941  1.00 93.70
ATOM   2403  OE1 GLU B 296     -34.413  18.981  22.853  1.00 93.70
ATOM   2404  OE2 GLU B 296     -35.597  17.146  22.593  1.00 93.70
ATOM   2405  N   ASN B 297     -32.782  12.248  23.589  1.00 93.80
ATOM   2406  CA  ASN B 297     -33.169  10.863  23.833  1.00 93.80
ATOM   2407  C   ASN B 297     -32.197  10.169  24.783  1.00 93.80
ATOM   2408  O   ASN B 297     -31.017  10.011  24.464  1.00 93.80
ATOM   2409  CB  ASN B 297     -33.265  10.092  22.515  1.00 93.80
ATOM   2410  CG  ASN B 297     -33.847   8.703  22.691  1.00 93.80
ATOM   2411  OD1 ASN B 297     -33.480   7.976  23.618  1.00 93.80
ATOM   2412  ND2 ASN B 297     -34.761   8.327  21.805  1.00 93.80
ATOM   2413  N   PRO B 298     -32.590   9.752  26.002  1.00 94.42
ATOM   2414  CA  PRO B 298     -31.714   9.186  27.031  1.00 94.42
ATOM   2415  C   PRO B 298     -30.984   7.931  26.559  1.00 94.42
ATOM   2416  O   PRO B 298     -29.833   7.702  26.938  1.00 94.42
ATOM   2417  CB  PRO B 298     -32.678   8.860  28.174  1.00 94.42
ATOM   2418  CG  PRO B 298     -34.028   8.819  27.536  1.00 94.42
ATOM   2419  CD  PRO B 298     -34.015   9.718  26.332  1.00 94.42
ATOM   2420  N   TYR B 299     -31.659   7.122  25.777  1.00 93.96
ATOM   2421  CA  TYR B 299     -31.029   5.889  25.318  1.00 93.96
ATOM   2422  C   TYR B 299     -29.931   6.182  24.304  1.00 93.96
ATOM   2423  O   TYR B 299     -28.877   5.541  24.318  1.00 93.96
ATOM   2424  CB  TYR B 299     -32.071   4.949  24.703  1.00 93.96
ATOM   2425  CG  TYR B 299     -32.849   4.155  25.724  1.00 93.96
ATOM   2426  CD1 TYR B 299     -32.380   2.927  26.185  1.00 93.96
ATOM   2427  CD2 TYR B 299     -34.056   4.629  26.228  1.00 93.96
ATOM   2428  CE1 TYR B 299     -33.095   2.190  27.124  1.00 93.96
ATOM   2429  CE2 TYR B 299     -34.779   3.901  27.167  1.00 93.96
ATOM   2430  CZ  TYR B 299     -34.291   2.685  27.608  1.00 93.96
ATOM   2431  OH  TYR B 299     -35.003   1.960  28.538  1.00 93.96
ATOM   2432  N   PHE B 300     -30.183   7.121  23.422  1.00 95.03
ATOM   2433  CA  PHE B 300     -29.144   7.519  22.480  1.00 95.03
ATOM   2434  C   PHE B 300     -27.937   8.090  23.214  1.00 95.03
ATOM   2435  O   PHE B 300     -26.795   7.735  22.913  1.00 95.03
ATOM   2436  CB  PHE B 300     -29.686   8.547  21.482  1.00 95.03
ATOM   2437  CG  PHE B 300     -28.647   9.079  20.533  1.00 95.03
ATOM   2438  CD1 PHE B 300     -28.125  10.356  20.695  1.00 95.03
ATOM   2439  CD2 PHE B 300     -28.191   8.300  19.477  1.00 95.03
ATOM   2440  CE1 PHE B 300     -27.163  10.851  19.818  1.00 95.03
ATOM   2441  CE2 PHE B 300     -27.230   8.787  18.596  1.00 95.03
ATOM   2442  CZ  PHE B 300     -26.717  10.063  18.767  1.00 95.03
ATOM   2443  N   LEU B 301     -28.195   8.932  24.191  1.00 95.95
ATOM   2444  CA  LEU B 301     -27.123   9.539  24.972  1.00 95.95
ATOM   2445  C   LEU B 301     -26.328   8.476  25.723  1.00 95.95
ATOM   2446  O   LEU B 301     -25.098   8.536  25.774  1.00 95.95
ATOM   2447  CB  LEU B 301     -27.692  10.561  25.960  1.00 95.95
ATOM   2448  CG  LEU B 301     -26.672  11.358  26.774  1.00 95.95
ATOM   2449  CD1 LEU B 301     -25.789  12.189  25.849  1.00 95.95
ATOM   2450  CD2 LEU B 301     -27.377  12.249  27.791  1.00 95.95
ATOM   2451  N   SER B 302     -27.056   7.512  26.326  1.00 95.31
ATOM   2452  CA  SER B 302     -26.390   6.427  27.040  1.00 95.31
ATOM   2453  C   SER B 302     -25.487   5.624  26.109  1.00 95.31
ATOM   2454  O   SER B 302     -24.386   5.227  26.494  1.00 95.31
ATOM   2455  CB  SER B 302     -27.419   5.501  27.689  1.00 95.31
ATOM   2456  OG  SER B 302     -28.273   4.933  26.710  1.00 95.31
ATOM   2457  N   GLY B 303     -25.995   5.387  24.938  1.00 95.66
ATOM   2458  CA  GLY B 303     -25.188   4.700  23.942  1.00 95.66
ATOM   2459  C   GLY B 303     -23.940   5.469  23.551  1.00 95.66
ATOM   2460  O   GLY B 303     -22.862   4.886  23.418  1.00 95.66
ATOM   2461  N   LEU B 304     -24.086   6.760  23.402  1.00 95.84
ATOM   2462  CA  LEU B 304     -22.963   7.623  23.052  1.00 95.84
ATOM   2463  C   LEU B 304     -21.904   7.609  24.149  1.00 95.84
ATOM   2464  O   LEU B 304     -20.710   7.491  23.864  1.00 95.84
ATOM   2465  CB  LEU B 304     -23.443   9.056  22.808  1.00 95.84
ATOM   2466  CG  LEU B 304     -22.408  10.030  22.243  1.00 95.84
ATOM   2467  CD1 LEU B 304     -22.037   9.642  20.816  1.00 95.84
ATOM   2468  CD2 LEU B 304     -22.937  11.460  22.293  1.00 95.84
ATOM   2469  N   ILE B 305     -22.394   7.649  25.368  1.00 95.37
ATOM   2470  CA  ILE B 305     -21.488   7.712  26.510  1.00 95.37
ATOM   2471  C   ILE B 305     -20.798   6.363  26.696  1.00 95.37
ATOM   2472  O   ILE B 305     -19.571   6.295  26.797  1.00 95.37
ATOM   2473  CB  ILE B 305     -22.234   8.115  27.802  1.00 95.37
ATOM   2474  CG1 ILE B 305     -22.753   9.554  27.692  1.00 95.37
ATOM   2475  CG2 ILE B 305     -21.326   7.953  29.023  1.00 95.37
ATOM   2476  CD1 ILE B 305     -23.636   9.984  28.855  1.00 95.37
ATOM   2477  N   LEU B 306     -21.625   5.233  26.719  1.00 95.21
ATOM   2478  CA  LEU B 306     -21.064   3.901  26.920  1.00 95.21
ATOM   2479  C   LEU B 306     -20.159   3.511  25.756  1.00 95.21
ATOM   2480  O   LEU B 306     -19.091   2.931  25.961  1.00 95.21
ATOM   2481  CB  LEU B 306     -22.181   2.867  27.083  1.00 95.21
ATOM   2482  CG  LEU B 306     -21.746   1.456  27.482  1.00 95.21
ATOM   2483  CD1 LEU B 306     -21.096   1.472  28.862  1.00 95.21
ATOM   2484  CD2 LEU B 306     -22.935   0.502  27.456  1.00 95.21
ATOM   2485  N   GLY B 307     -20.626   3.902  24.509  1.00 95.04
ATOM   2486  CA  GLY B 307     -19.806   3.645  23.336  1.00 95.04
ATOM   2487  C   GLY B 307     -18.517   4.444  23.322  1.00 95.04
ATOM   2488  O   GLY B 307     -17.449   3.906  23.020  1.00 95.04
ATOM   2489  N   GLY B 308     -18.616   5.681  23.672  1.00 94.96
ATOM   2490  CA  GLY B 308     -17.450   6.548  23.728  1.00 94.96
ATOM   2491  C   GLY B 308     -16.440   6.122  24.777  1.00 94.96
ATOM   2492  O   GLY B 308     -15.243   6.037  24.495  1.00 94.96
ATOM   2493  N   VAL B 309     -16.935   5.853  25.975  1.00 95.13
ATOM   2494  CA  VAL B 309     -16.071   5.427  27.071  1.00 95.13
ATOM   2495  C   VAL B 309     -15.443   4.075  26.738  1.00 95.13
ATOM   2496  O   VAL B 309     -14.257   3.855  26.993  1.00 95.13
ATOM   2497  CB  VAL B 309     -16.845   5.342  28.405  1.00 95.13
ATOM   2498  CG1 VAL B 309     -15.982   4.702  29.491  1.00 95.13
ATOM   2499  CG2 VAL B 309     -17.314   6.730  28.839  1.00 95.13
ATOM   2500  N   GLY B 310     -16.254   3.231  26.143  1.00 94.41
ATOM   2501  CA  GLY B 310     -15.753   1.925  25.745  1.00 94.41
ATOM   2502  C   GLY B 310     -14.630   2.003  24.728  1.00 94.41
ATOM   2503  O   GLY B 310     -13.624   1.301  24.852  1.00 94.41
ATOM   2504  N   LEU B 311     -14.773   2.914  23.726  1.00 94.00
ATOM   2505  CA  LEU B 311     -13.755   3.091  22.696  1.00 94.00
ATOM   2506  C   LEU B 311     -12.489   3.706  23.283  1.00 94.00
ATOM   2507  O   LEU B 311     -11.378   3.299  22.935  1.00 94.00
ATOM   2508  CB  LEU B 311     -14.287   3.973  21.563  1.00 94.00
ATOM   2509  CG  LEU B 311     -15.165   3.280  20.519  1.00 94.00
ATOM   2510  CD1 LEU B 311     -15.788   4.310  19.583  1.00 94.00
ATOM   2511  CD2 LEU B 311     -14.353   2.256  19.732  1.00 94.00
ATOM   2512  N   LEU B 312     -12.627   4.544  24.293  1.00 94.08
ATOM   2513  CA  LEU B 312     -11.498   5.227  24.914  1.00 94.08
ATOM   2514  C   LEU B 312     -10.731   4.283  25.835  1.00 94.08
ATOM   2515  O   LEU B 312      -9.501   4.222  25.783  1.00 94.08
ATOM   2516  CB  LEU B 312     -11.977   6.449  25.702  1.00 94.08
ATOM   2517  CG  LEU B 312     -12.305   7.698  24.882  1.00 94.08
ATOM   2518  CD1 LEU B 312     -13.038   8.721  25.744  1.00 94.08
ATOM   2519  CD2 LEU B 312     -11.034   8.301  24.294  1.00 94.08
ATOM   2520  N   VAL B 313     -11.528   3.400  26.650  1.00 92.60
ATOM   2521  CA  VAL B 313     -10.898   2.579  27.679  1.00 92.60
ATOM   2522  C   VAL B 313     -10.415   1.265  27.069  1.00 92.60
ATOM   2523  O   VAL B 313      -9.248   0.896  27.219  1.00 92.60
ATOM   2524  CB  VAL B 313     -11.864   2.300  28.852  1.00 92.60
ATOM   2525  CG1 VAL B 313     -11.251   1.299  29.830  1.00 92.60
ATOM   2526  CG2 VAL B 313     -12.223   3.600  29.569  1.00 92.60
ATOM   2527  N   TRP B 314     -11.307   0.624  26.374  1.00 91.53
ATOM   2528  CA  TRP B 314     -11.006  -0.700  25.839  1.00 91.53
ATOM   2529  C   TRP B 314     -10.326  -0.597  24.479  1.00 91.53
ATOM   2530  O   TRP B 314      -9.493  -1.436  24.129  1.00 91.53
ATOM   2531  CB  TRP B 314     -12.284  -1.536  25.723  1.00 91.53
ATOM   2532  CG  TRP B 314     -12.037  -3.004  25.544  1.00 91.53
ATOM   2533  CD1 TRP B 314     -11.595  -3.634  24.414  1.00 91.53
ATOM   2534  CD2 TRP B 314     -12.223  -4.027  26.527  1.00 91.53
ATOM   2535  NE1 TRP B 314     -11.494  -4.988  24.635  1.00 91.53
ATOM   2536  CE2 TRP B 314     -11.874  -5.255  25.923  1.00 91.53
ATOM   2537  CE3 TRP B 314     -12.652  -4.025  27.861  1.00 91.53
ATOM   2538  CZ2 TRP B 314     -11.940  -6.470  26.609  1.00 91.53
ATOM   2539  CZ3 TRP B 314     -12.717  -5.235  28.542  1.00 91.53
ATOM   2540  CH2 TRP B 314     -12.362  -6.440  27.913  1.00 91.53
ATOM   2541  N   GLY B 315     -10.643   0.448  23.649  1.00 90.81
ATOM   2542  CA  GLY B 315     -10.059   0.648  22.333  1.00 90.81
ATOM   2543  C   GLY B 315      -8.713   1.348  22.378  1.00 90.81
ATOM   2544  O   GLY B 315      -7.669   0.694  22.423  1.00 90.81
ATOM   2545  N   VAL B 316      -8.679   2.565  22.424  1.00 91.12
ATOM   2546  CA  VAL B 316      -7.484   3.398  22.332  1.00 91.12
ATOM   2547  C   VAL B 316      -6.695   3.315  23.637  1.00 91.12
ATOM   2548  O   VAL B 316      -5.468   3.191  23.620  1.00 91.12
ATOM   2549  CB  VAL B 316      -7.841   4.869  22.018  1.00 91.12
ATOM   2550  CG1 VAL B 316      -6.585   5.738  22.007  1.00 91.12
ATOM   2551  CG2 VAL B 316      -8.573   4.966  20.681  1.00 91.12
ATOM   2552  N   GLY B 317      -7.401   3.321  24.698  1.00 92.57
ATOM   2553  CA  GLY B 317      -6.750   3.277  25.997  1.00 92.57
ATOM   2554  C   GLY B 317      -5.958   2.003  26.225  1.00 92.57
ATOM   2555  O   GLY B 317      -4.831   2.047  26.723  1.00 92.57
ATOM   2556  N   SER B 318      -6.548   0.869  25.926  1.00 93.43
ATOM   2557  CA  SER B 318      -5.878  -0.413  26.115  1.00 93.43
ATOM   2558  C   SER B 318      -4.642  -0.527  25.229  1.00 93.43
ATOM   2559  O   SER B 318      -3.611  -1.049  25.657  1.00 93.43
ATOM   2560  CB  SER B 318      -6.836  -1.568  25.820  1.00 93.43
ATOM   2561  OG  SER B 318      -7.224  -1.563  24.457  1.00 93.43
ATOM   2562  N   ILE B 319      -4.757   0.025  23.935  1.00 94.19
ATOM   2563  CA  ILE B 319      -3.636  -0.007  23.003  1.00 94.19
ATOM   2564  C   ILE B 319      -2.517   0.900  23.509  1.00 94.19
ATOM   2565  O   ILE B 319      -1.351   0.501  23.540  1.00 94.19
ATOM   2566  CB  ILE B 319      -4.070   0.419  21.582  1.00 94.19
ATOM   2567  CG1 ILE B 319      -5.054  -0.600  20.996  1.00 94.19
ATOM   2568  CG2 ILE B 319      -2.850   0.588  20.673  1.00 94.19
ATOM   2569  CD1 ILE B 319      -5.669  -0.175  19.670  1.00 94.19
ATOM   2570  N   ALA B 320      -2.872   2.097  23.993  1.00 94.05
ATOM   2571  CA  ALA B 320      -1.903   3.057  24.514  1.00 94.05
ATOM   2572  C   ALA B 320      -1.217   2.520  25.767  1.00 94.05
ATOM   2573  O   ALA B 320      -0.003   2.660  25.926  1.00 94.05
ATOM   2574  CB  ALA B 320      -2.584   4.390  24.815  1.00 94.05
ATOM   2575  N   GLY B 321      -2.042   1.928  26.608  1.00 92.94
ATOM   2576  CA  GLY B 321      -1.489   1.329  27.812  1.00 92.94
ATOM   2577  C   GLY B 321      -0.491   0.223  27.524  1.00 92.94
ATOM   2578  O   GLY B 321       0.564   0.152  28.157  1.00 92.94
ATOM   2579  N   PHE B 322      -0.811  -0.605  26.518  1.00 93.76
ATOM   2580  CA  PHE B 322       0.071  -1.694  26.119  1.00 93.76
ATOM   2581  C   PHE B 322       1.383  -1.153  25.562  1.00 93.76
ATOM   2582  O   PHE B 322       2.462  -1.605  25.950  1.00 93.76
ATOM   2583  CB  PHE B 322      -0.611  -2.588  25.078  1.00 93.76
ATOM   2584  CG  PHE B 322       0.300  -3.622  24.474  1.00 93.76
ATOM   2585  CD1 PHE B 322       0.780  -3.474  23.179  1.00 93.76
ATOM   2586  CD2 PHE B 322       0.677  -4.742  25.203  1.00 93.76
ATOM   2587  CE1 PHE B 322       1.623  -4.429  22.617  1.00 93.76
ATOM   2588  CE2 PHE B 322       1.520  -5.702  24.648  1.00 93.76
ATOM   2589  CZ  PHE B 322       1.991  -5.543  23.355  1.00 93.76
ATOM   2590  N   VAL B 323       1.260  -0.172  24.629  1.00 93.58
ATOM   2591  CA  VAL B 323       2.436   0.397  23.980  1.00 93.58
ATOM   2592  C   VAL B 323       3.320   1.082  25.020  1.00 93.58
ATOM   2593  O   VAL B 323       4.543   0.923  25.006  1.00 93.58
ATOM   2594  CB  VAL B 323       2.043   1.399  22.871  1.00 93.58
ATOM   2595  CG1 VAL B 323       3.275   2.135  22.347  1.00 93.58
ATOM   2596  CG2 VAL B 323       1.323   0.678  21.733  1.00 93.58
ATOM   2597  N   ALA B 324       2.764   1.828  26.028  1.00 92.35
ATOM   2598  CA  ALA B 324       3.503   2.510  27.087  1.00 92.35
ATOM   2599  C   ALA B 324       4.214   1.509  27.992  1.00 92.35
ATOM   2600  O   ALA B 324       5.379   1.704  28.348  1.00 92.35
ATOM   2601  CB  ALA B 324       2.564   3.391  27.907  1.00 92.35
ATOM   2602  N   TYR B 325       3.467   0.437  28.335  1.00 90.27
ATOM   2603  CA  TYR B 325       4.017  -0.590  29.212  1.00 90.27
ATOM   2604  C   TYR B 325       5.198  -1.293  28.554  1.00 90.27
ATOM   2605  O   TYR B 325       6.229  -1.519  29.193  1.00 90.27
ATOM   2606  CB  TYR B 325       2.940  -1.614  29.583  1.00 90.27
ATOM   2607  CG  TYR B 325       3.448  -2.741  30.450  1.00 90.27
ATOM   2608  CD1 TYR B 325       3.590  -4.029  29.939  1.00 90.27
ATOM   2609  CD2 TYR B 325       3.785  -2.521  31.781  1.00 90.27
ATOM   2610  CE1 TYR B 325       4.055  -5.071  30.734  1.00 90.27
ATOM   2611  CE2 TYR B 325       4.251  -3.555  32.586  1.00 90.27
ATOM   2612  CZ  TYR B 325       4.382  -4.825  32.054  1.00 90.27
ATOM   2613  OH  TYR B 325       4.843  -5.853  32.846  1.00 90.27
ATOM   2614  N   MET B 326       5.156  -1.504  27.282  1.00 90.59
ATOM   2615  CA  MET B 326       6.178  -2.269  26.573  1.00 90.59
ATOM   2616  C   MET B 326       7.344  -1.373  26.168  1.00 90.59
ATOM   2617  O   MET B 326       8.456  -1.857  25.945  1.00 90.59
ATOM   2618  CB  MET B 326       5.584  -2.945  25.337  1.00 90.59
ATOM   2619  CG  MET B 326       4.616  -4.072  25.660  1.00 90.59
ATOM   2620  SD  MET B 326       5.415  -5.442  26.583  1.00 90.59
ATOM   2621  CE  MET B 326       3.991  -6.544  26.815  1.00 90.59
ATOM   2622  N   SER B 327       7.194  -0.082  26.135  1.00 87.25
ATOM   2623  CA  SER B 327       8.248   0.866  25.788  1.00 87.25
ATOM   2624  C   SER B 327       9.132   1.174  26.992  1.00 87.25
ATOM   2625  O   SER B 327      10.252   1.665  26.836  1.00 87.25
ATOM   2626  CB  SER B 327       7.646   2.161  25.242  1.00 87.25
ATOM   2627  OG  SER B 327       6.792   2.762  26.201  1.00 87.25
ATOM   2628  N   GLY B 328       8.767   0.886  28.108  1.00 82.38
ATOM   2629  CA  GLY B 328       9.485   1.190  29.336  1.00 82.38
ATOM   2630  C   GLY B 328      10.653   0.257  29.592  1.00 82.38
ATOM   2631  O   GLY B 328      11.001  -0.559  28.736  1.00 82.38
ATOM   2632  N   ASP B 329      11.126   0.026  30.281  1.00 68.77
ATOM   2633  CA  ASP B 329      12.359  -0.605  30.740  1.00 68.77
ATOM   2634  C   ASP B 329      12.253  -2.128  30.679  1.00 68.77
ATOM   2635  O   ASP B 329      11.167  -2.671  30.464  1.00 68.77
ATOM   2636  CB  ASP B 329      12.693  -0.158  32.165  1.00 68.77
ATOM   2637  CG  ASP B 329      14.185  -0.154  32.451  1.00 68.77
ATOM   2638  OD1 ASP B 329      14.586   0.153  33.594  1.00 68.77
ATOM   2639  OD2 ASP B 329      14.966  -0.458  31.523  1.00 68.77
ATOM   2640  N   HIS B 330      13.208  -2.341  31.102  1.00 68.61
ATOM   2641  CA  HIS B 330      13.586  -3.742  30.954  1.00 68.61
ATOM   2642  C   HIS B 330      12.831  -4.623  31.943  1.00 68.61
ATOM   2643  O   HIS B 330      12.807  -5.848  31.797  1.00 68.61
ATOM   2644  CB  HIS B 330      15.094  -3.913  31.143  1.00 68.61
ATOM   2645  CG  HIS B 330      15.900  -3.474  29.962  1.00 68.61
ATOM   2646  ND1 HIS B 330      15.781  -4.060  28.720  1.00 68.61
ATOM   2647  CD2 HIS B 330      16.835  -2.503  29.835  1.00 68.61
ATOM   2648  CE1 HIS B 330      16.611  -3.467  27.879  1.00 68.61
ATOM   2649  NE2 HIS B 330      17.262  -2.519  28.530  1.00 68.61
ATOM   2650  N   SER B 331      12.416  -4.234  32.577  1.00 73.58
ATOM   2651  CA  SER B 331      11.686  -5.017  33.569  1.00 73.58
ATOM   2652  C   SER B 331      10.487  -5.722  32.944  1.00 73.58
ATOM   2653  O   SER B 331       9.969  -6.691  33.503  1.00 73.58
ATOM   2654  CB  SER B 331      11.220  -4.124  34.719  1.00 73.58
ATOM   2655  OG  SER B 331      10.245  -3.197  34.274  1.00 73.58
ATOM   2656  N   SER B 332      10.297  -5.363  31.871  1.00 78.07
ATOM   2657  CA  SER B 332       9.133  -5.948  31.214  1.00 78.07
ATOM   2658  C   SER B 332       9.501  -7.228  30.472  1.00 78.07
ATOM   2659  O   SER B 332       8.621  -7.970  30.030  1.00 78.07
ATOM   2660  CB  SER B 332       8.507  -4.947  30.242  1.00 78.07
ATOM   2661  OG  SER B 332       9.432  -4.581  29.232  1.00 78.07
ATOM   2662  N   ASP B 333      10.619  -7.580  30.526  1.00 82.96
ATOM   2663  CA  ASP B 333      11.053  -8.756  29.778  1.00 82.96
ATOM   2664  C   ASP B 333      11.549  -9.852  30.718  1.00 82.96
ATOM   2665  O   ASP B 333      12.738 -10.178  30.728  1.00 82.96
ATOM   2666  CB  ASP B 333      12.152  -8.381  28.780  1.00 82.96
ATOM   2667  CG  ASP B 333      12.401  -9.459  27.741  1.00 82.96
ATOM   2668  OD1 ASP B 333      13.469  -9.445  27.091  1.00 82.96
ATOM   2669  OD2 ASP B 333      11.521 -10.330  27.568  1.00 82.96
ATOM   2670  N   THR B 334      10.857 -10.118  31.750  1.00 85.99
ATOM   2671  CA  THR B 334      11.157 -11.235  32.638  1.00 85.99
ATOM   2672  C   THR B 334      10.336 -12.464  32.258  1.00 85.99
ATOM   2673  O   THR B 334       9.308 -12.347  31.588  1.00 85.99
ATOM   2674  CB  THR B 334      10.888 -10.868  34.109  1.00 85.99
ATOM   2675  OG1 THR B 334       9.501 -10.544  34.268  1.00 85.99
ATOM   2676  CG2 THR B 334      11.730  -9.672  34.540  1.00 85.99
ATOM   2677  N   ILE B 335      10.863 -13.672  32.630  1.00 85.42
ATOM   2678  CA  ILE B 335      10.163 -14.916  32.329  1.00 85.42
ATOM   2679  C   ILE B 335       8.753 -14.869  32.912  1.00 85.42
ATOM   2680  O   ILE B 335       7.803 -15.359  32.297  1.00 85.42
ATOM   2681  CB  ILE B 335      10.928 -16.142  32.874  1.00 85.42
ATOM   2682  CG1 ILE B 335      10.629 -17.381  32.023  1.00 85.42
ATOM   2683  CG2 ILE B 335      10.575 -16.389  34.344  1.00 85.42
ATOM   2684  CD1 ILE B 335      11.656 -18.496  32.169  1.00 85.42
ATOM   2685  N   GLU B 336       8.625 -14.205  34.039  1.00 86.60
ATOM   2686  CA  GLU B 336       7.315 -14.085  34.671  1.00 86.60
ATOM   2687  C   GLU B 336       6.361 -13.259  33.813  1.00 86.60
ATOM   2688  O   GLU B 336       5.187 -13.607  33.670  1.00 86.60
ATOM   2689  CB  GLU B 336       7.444 -13.462  36.063  1.00 86.60
ATOM   2690  CG  GLU B 336       6.180 -13.567  36.905  1.00 86.60
ATOM   2691  CD  GLU B 336       6.348 -13.016  38.312  1.00 86.60
ATOM   2692  OE1 GLU B 336       5.365 -13.022  39.087  1.00 86.60
ATOM   2693  OE2 GLU B 336       7.472 -12.575  38.641  1.00 86.60
ATOM   2694  N   GLN B 337       6.926 -12.222  33.316  1.00 88.32
ATOM   2695  CA  GLN B 337       6.109 -11.349  32.479  1.00 88.32
ATOM   2696  C   GLN B 337       5.759 -12.025  31.156  1.00 88.32
ATOM   2697  O   GLN B 337       4.667 -11.824  30.620  1.00 88.32
ATOM   2698  CB  GLN B 337       6.830 -10.026  32.218  1.00 88.32
ATOM   2699  CG  GLN B 337       6.959  -9.142  33.451  1.00 88.32
ATOM   2700  CD  GLN B 337       5.615  -8.753  34.037  1.00 88.32
ATOM   2701  OE1 GLN B 337       4.618  -8.636  33.316  1.00 88.32
ATOM   2702  NE2 GLN B 337       5.577  -8.549  35.349  1.00 88.32
ATOM   2703  N   ARG B 338       6.583 -12.883  30.653  1.00 87.98
ATOM   2704  CA  ARG B 338       6.347 -13.610  29.410  1.00 87.98
ATOM   2705  C   ARG B 338       5.223 -14.627  29.576  1.00 87.98
ATOM   2706  O   ARG B 338       4.500 -14.922  28.622  1.00 87.98
ATOM   2707  CB  ARG B 338       7.625 -14.312  28.946  1.00 87.98
ATOM   2708  CG  ARG B 338       8.683 -13.368  28.399  1.00 87.98
ATOM   2709  CD  ARG B 338       9.903 -14.122  27.890  1.00 87.98
ATOM   2710  NE  ARG B 338      10.971 -13.211  27.489  1.00 87.98
ATOM   2711  CZ  ARG B 338      12.140 -13.590  26.981  1.00 87.98
ATOM   2712  NH1 ARG B 338      12.416 -14.877  26.801  1.00 87.98
ATOM   2713  NH2 ARG B 338      13.041 -12.677  26.649  1.00 87.98
ATOM   2714  N   PHE B 339       5.114 -15.085  30.875  1.00 88.80
ATOM   2715  CA  PHE B 339       4.008 -15.996  31.148  1.00 88.80
ATOM   2716  C   PHE B 339       2.682 -15.246  31.173  1.00 88.80
ATOM   2717  O   PHE B 339       1.649 -15.787  30.774  1.00 88.80
ATOM   2718  CB  PHE B 339       4.226 -16.723  32.479  1.00 88.80
ATOM   2719  CG  PHE B 339       5.062 -17.968  32.361  1.00 88.80
ATOM   2720  CD1 PHE B 339       4.563 -19.099  31.727  1.00 88.80
ATOM   2721  CD2 PHE B 339       6.348 -18.008  32.884  1.00 88.80
ATOM   2722  CE1 PHE B 339       5.334 -20.254  31.616  1.00 88.80
ATOM   2723  CE2 PHE B 339       7.125 -19.158  32.777  1.00 88.80
ATOM   2724  CZ  PHE B 339       6.616 -20.280  32.144  1.00 88.80
ATOM   2725  N   LYS B 340       2.734 -13.955  31.490  1.00 90.28
ATOM   2726  CA  LYS B 340       1.508 -13.178  31.647  1.00 90.28
ATOM   2727  C   LYS B 340       1.048 -12.600  30.312  1.00 90.28
ATOM   2728  O   LYS B 340      -0.091 -12.817  29.895  1.00 90.28
ATOM   2729  CB  LYS B 340       1.712 -12.053  32.663  1.00 90.28
ATOM   2730  CG  LYS B 340       1.857 -12.534  34.099  1.00 90.28
ATOM   2731  CD  LYS B 340       1.959 -11.366  35.072  1.00 90.28
ATOM   2732  CE  LYS B 340       2.136 -11.846  36.506  1.00 90.28
ATOM   2733  NZ  LYS B 340       2.246 -10.704  37.463  1.00 90.28
ATOM   2734  N   HIS B 341       1.993 -11.987  29.631  1.00 87.79
ATOM   2735  CA  HIS B 341       1.619 -11.282  28.410  1.00 87.79
ATOM   2736  C   HIS B 341       2.392 -11.815  27.208  1.00 87.79
ATOM   2737  O   HIS B 341       2.509 -11.132  26.188  1.00 87.79
ATOM   2738  CB  HIS B 341       1.859  -9.779  28.565  1.00 87.79
ATOM   2739  CG  HIS B 341       1.178  -9.182  29.754  1.00 87.79
ATOM   2740  ND1 HIS B 341      -0.194  -9.146  29.886  1.00 87.79
ATOM   2741  CD2 HIS B 341       1.681  -8.600  30.868  1.00 87.79
ATOM   2742  CE1 HIS B 341      -0.505  -8.565  31.033  1.00 87.79
ATOM   2743  NE2 HIS B 341       0.615  -8.224  31.647  1.00 87.79
ATOM   2744  N   GLY B 342       2.846 -13.025  27.295  1.00 88.28
ATOM   2745  CA  GLY B 342       3.656 -13.632  26.250  1.00 88.28
ATOM   2746  C   GLY B 342       2.928 -13.750  24.924  1.00 88.28
ATOM   2747  O   GLY B 342       3.545 -13.654  23.861  1.00 88.28
ATOM   2748  N   PHE B 343       1.655 -13.920  24.940  1.00 94.01
ATOM   2749  CA  PHE B 343       0.876 -14.070  23.717  1.00 94.01
ATOM   2750  C   PHE B 343       0.996 -12.828  22.842  1.00 94.01
ATOM   2751  O   PHE B 343       1.106 -12.932  21.619  1.00 94.01
ATOM   2752  CB  PHE B 343      -0.596 -14.341  24.045  1.00 94.01
ATOM   2753  CG  PHE B 343      -1.476 -14.468  22.831  1.00 94.01
ATOM   2754  CD1 PHE B 343      -2.512 -13.570  22.609  1.00 94.01
ATOM   2755  CD2 PHE B 343      -1.266 -15.487  21.911  1.00 94.01
ATOM   2756  CE1 PHE B 343      -3.328 -13.686  21.486  1.00 94.01
ATOM   2757  CE2 PHE B 343      -2.077 -15.609  20.787  1.00 94.01
ATOM   2758  CZ  PHE B 343      -3.108 -14.708  20.577  1.00 94.01
ATOM   2759  N   LEU B 344       1.090 -11.585  23.445  1.00 93.20
ATOM   2760  CA  LEU B 344       1.076 -10.321  22.717  1.00 93.20
ATOM   2761  C   LEU B 344       2.487  -9.918  22.300  1.00 93.20
ATOM   2762  O   LEU B 344       2.664  -9.150  21.352  1.00 93.20
ATOM   2763  CB  LEU B 344       0.449  -9.216  23.571  1.00 93.20
ATOM   2764  CG  LEU B 344      -1.026  -9.394  23.933  1.00 93.20
ATOM   2765  CD1 LEU B 344      -1.491  -8.258  24.838  1.00 93.20
ATOM   2766  CD2 LEU B 344      -1.881  -9.464  22.672  1.00 93.20
ATOM   2767  N   VAL B 345       3.510 -10.516  22.899  1.00 92.27
ATOM   2768  CA  VAL B 345       4.852  -9.985  22.682  1.00 92.27
ATOM   2769  C   VAL B 345       5.717 -11.034  21.987  1.00 92.27
ATOM   2770  O   VAL B 345       6.670 -10.694  21.282  1.00 92.27
ATOM   2771  CB  VAL B 345       5.510  -9.545  24.009  1.00 92.27
ATOM   2772  CG1 VAL B 345       6.916  -9.002  23.760  1.00 92.27
ATOM   2773  CG2 VAL B 345       4.646  -8.500  24.712  1.00 92.27
ATOM   2774  N   ASN B 346       5.309 -12.357  22.120  1.00 91.02
ATOM   2775  CA  ASN B 346       6.099 -13.434  21.533  1.00 91.02
ATOM   2776  C   ASN B 346       6.175 -13.310  20.014  1.00 91.02
ATOM   2777  O   ASN B 346       5.158 -13.092  19.353  1.00 91.02
ATOM   2778  CB  ASN B 346       5.523 -14.797  21.927  1.00 91.02
ATOM   2779  CG  ASN B 346       6.429 -15.948  21.535  1.00 91.02
ATOM   2780  OD1 ASN B 346       7.459 -15.750  20.886  1.00 91.02
ATOM   2781  ND2 ASN B 346       6.052 -17.159  21.929  1.00 91.02
ATOM   2782  N   GLY B 347       7.327 -13.391  19.428  1.00 93.47
ATOM   2783  CA  GLY B 347       7.513 -13.388  17.986  1.00 93.47
ATOM   2784  C   GLY B 347       8.050 -12.071  17.457  1.00 93.47
ATOM   2785  O   GLY B 347       8.507 -11.996  16.314  1.00 93.47
ATOM   2786  N   TYR B 348       8.041 -11.017  18.309  1.00 95.34
ATOM   2787  CA  TYR B 348       8.550  -9.722  17.870  1.00 95.34
ATOM   2788  C   TYR B 348       9.996  -9.527  18.310  1.00 95.34
ATOM   2789  O   TYR B 348      10.405 -10.029  19.360  1.00 95.34
ATOM   2790  CB  TYR B 348       7.680  -8.588  18.418  1.00 95.34
ATOM   2791  CG  TYR B 348       6.288  -8.553  17.834  1.00 95.34
ATOM   2792  CD1 TYR B 348       6.076  -8.170  16.511  1.00 95.34
ATOM   2793  CD2 TYR B 348       5.183  -8.902  18.602  1.00 95.34
ATOM   2794  CE1 TYR B 348       4.796  -8.135  15.969  1.00 95.34
ATOM   2795  CE2 TYR B 348       3.898  -8.871  18.071  1.00 95.34
ATOM   2796  CZ  TYR B 348       3.715  -8.487  16.755  1.00 95.34
ATOM   2797  OH  TYR B 348       2.445  -8.454  16.223  1.00 95.34
ATOM   2798  N   GLN B 349      10.681  -8.800  17.519  1.00 93.98
ATOM   2799  CA  GLN B 349      11.990  -8.344  17.975  1.00 93.98
ATOM   2800  C   GLN B 349      11.861  -7.435  19.194  1.00 93.98
ATOM   2801  O   GLN B 349      10.861  -6.732  19.348  1.00 93.98
ATOM   2802  CB  GLN B 349      12.727  -7.614  16.851  1.00 93.98
ATOM   2803  CG  GLN B 349      13.046  -8.496  15.652  1.00 93.98
ATOM   2804  CD  GLN B 349      13.770  -7.747  14.549  1.00 93.98
ATOM   2805  OE1 GLN B 349      14.428  -6.732  14.798  1.00 93.98
ATOM   2806  NE2 GLN B 349      13.653  -8.241  13.321  1.00 93.98
ATOM   2807  N   TYR B 350      12.807  -7.459  20.129  1.00 90.73
ATOM   2808  CA  TYR B 350      12.748  -6.704  21.376  1.00 90.73
ATOM   2809  C   TYR B 350      12.420  -5.240  21.113  1.00 90.73
ATOM   2810  O   TYR B 350      11.613  -4.640  21.826  1.00 90.73
ATOM   2811  CB  TYR B 350      14.075  -6.814  22.133  1.00 90.73
ATOM   2812  CG  TYR B 350      14.091  -6.064  23.443  1.00 90.73
ATOM   2813  CD1 TYR B 350      14.683  -4.807  23.542  1.00 90.73
ATOM   2814  CD2 TYR B 350      13.514  -6.611  24.585  1.00 90.73
ATOM   2815  CE1 TYR B 350      14.701  -4.113  24.747  1.00 90.73
ATOM   2816  CE2 TYR B 350      13.526  -5.926  25.795  1.00 90.73
ATOM   2817  CZ  TYR B 350      14.121  -4.679  25.866  1.00 90.73
ATOM   2818  OH  TYR B 350      14.136  -3.997  27.062  1.00 90.73
ATOM   2819  N   ALA B 351      13.039  -4.579  20.041  1.00 91.97
ATOM   2820  CA  ALA B 351      12.837  -3.172  19.706  1.00 91.97
ATOM   2821  C   ALA B 351      11.382  -2.901  19.333  1.00 91.97
ATOM   2822  O   ALA B 351      10.897  -1.776  19.479  1.00 91.97
ATOM   2823  CB  ALA B 351      13.762  -2.758  18.565  1.00 91.97
ATOM   2824  N   TYR B 352      10.680  -4.040  18.879  1.00 94.39
ATOM   2825  CA  TYR B 352       9.312  -3.875  18.400  1.00 94.39
ATOM   2826  C   TYR B 352       8.334  -4.665  19.261  1.00 94.39
ATOM   2827  O   TYR B 352       7.276  -5.082  18.785  1.00 94.39
ATOM   2828  CB  TYR B 352       9.197  -4.318  16.938  1.00 94.39
ATOM   2829  CG  TYR B 352      10.107  -3.561  16.001  1.00 94.39
ATOM   2830  CD1 TYR B 352       9.889  -2.214  15.724  1.00 94.39
ATOM   2831  CD2 TYR B 352      11.185  -4.193  15.391  1.00 94.39
ATOM   2832  CE1 TYR B 352      10.724  -1.513  14.860  1.00 94.39
ATOM   2833  CE2 TYR B 352      12.026  -3.502  14.524  1.00 94.39
ATOM   2834  CZ  TYR B 352      11.789  -2.165  14.266  1.00 94.39
ATOM   2835  OH  TYR B 352      12.618  -1.476  13.409  1.00 94.39
ATOM   2836  N   ARG B 353       8.677  -4.913  20.486  1.00 91.90
ATOM   2837  CA  ARG B 353       7.820  -5.690  21.376  1.00 91.90
ATOM   2838  C   ARG B 353       6.446  -5.043  21.516  1.00 91.90
ATOM   2839  O   ARG B 353       5.473  -5.710  21.874  1.00 91.90
ATOM   2840  CB  ARG B 353       8.471  -5.843  22.753  1.00 91.90
ATOM   2841  CG  ARG B 353       8.808  -4.521  23.424  1.00 91.90
ATOM   2842  CD  ARG B 353       9.566  -4.728  24.728  1.00 91.90
ATOM   2843  NE  ARG B 353       9.852  -3.459  25.392  1.00 91.90
ATOM   2844  CZ  ARG B 353      10.690  -3.311  26.415  1.00 91.90
ATOM   2845  NH1 ARG B 353      11.343  -4.355  26.913  1.00 91.90
ATOM   2846  NH2 ARG B 353      10.876  -2.111  26.944  1.00 91.90
ATOM   2847  N   TRP B 354       6.229  -3.678  21.234  1.00 94.51
ATOM   2848  CA  TRP B 354       4.984  -2.923  21.315  1.00 94.51
ATOM   2849  C   TRP B 354       4.203  -3.019  20.009  1.00 94.51
ATOM   2850  O   TRP B 354       3.135  -2.417  19.870  1.00 94.51
ATOM   2851  CB  TRP B 354       5.266  -1.455  21.648  1.00 94.51
ATOM   2852  CG  TRP B 354       6.330  -0.830  20.797  1.00 94.51
ATOM   2853  CD1 TRP B 354       7.654  -0.688  21.106  1.00 94.51
ATOM   2854  CD2 TRP B 354       6.158  -0.259  19.497  1.00 94.51
ATOM   2855  NE1 TRP B 354       8.316  -0.062  20.075  1.00 94.51
ATOM   2856  CE2 TRP B 354       7.422   0.211  19.076  1.00 94.51
ATOM   2857  CE3 TRP B 354       5.056  -0.099  18.645  1.00 94.51
ATOM   2858  CZ2 TRP B 354       7.614   0.831  17.839  1.00 94.51
ATOM   2859  CZ3 TRP B 354       5.250   0.518  17.415  1.00 94.51
ATOM   2860  CH2 TRP B 354       6.520   0.975  17.025  1.00 94.51
ATOM   2861  N   TRP B 355       4.660  -3.872  19.009  1.00 95.79
ATOM   2862  CA  TRP B 355       4.157  -3.894  17.640  1.00 95.79
ATOM   2863  C   TRP B 355       2.696  -4.331  17.604  1.00 95.79
ATOM   2864  O   TRP B 355       1.952  -3.955  16.695  1.00 95.79
ATOM   2865  CB  TRP B 355       5.004  -4.828  16.771  1.00 95.79
ATOM   2866  CG  TRP B 355       4.728  -4.710  15.302  1.00 95.79
ATOM   2867  CD1 TRP B 355       4.025  -5.586  14.522  1.00 95.79
ATOM   2868  CD2 TRP B 355       5.155  -3.654  14.435  1.00 95.79
ATOM   2869  NE1 TRP B 355       3.989  -5.138  13.222  1.00 95.79
ATOM   2870  CE2 TRP B 355       4.674  -3.956  13.142  1.00 95.79
ATOM   2871  CE3 TRP B 355       5.897  -2.481  14.627  1.00 95.79
ATOM   2872  CZ2 TRP B 355       4.912  -3.125  12.044  1.00 95.79
ATOM   2873  CZ3 TRP B 355       6.133  -1.656  13.533  1.00 95.79
ATOM   2874  CH2 TRP B 355       5.641  -1.984  12.259  1.00 95.79
ATOM   2875  N   GLU B 356       2.245  -5.189  18.555  1.00 95.60
ATOM   2876  CA  GLU B 356       0.840  -5.585  18.586  1.00 95.60
ATOM   2877  C   GLU B 356      -0.070  -4.375  18.776  1.00 95.60
ATOM   2878  O   GLU B 356      -1.239  -4.403  18.385  1.00 95.60
ATOM   2879  CB  GLU B 356       0.594  -6.608  19.698  1.00 95.60
ATOM   2880  CG  GLU B 356      -0.735  -7.340  19.576  1.00 95.60
ATOM   2881  CD  GLU B 356      -0.853  -8.162  18.303  1.00 95.60
ATOM   2882  OE1 GLU B 356      -1.991  -8.405  17.841  1.00 95.60
ATOM   2883  OE2 GLU B 356       0.201  -8.567  17.763  1.00 95.60
ATOM   2884  N   GLY B 357       0.481  -3.277  19.374  1.00 95.22
ATOM   2885  CA  GLY B 357      -0.252  -2.022  19.417  1.00 95.22
ATOM   2886  C   GLY B 357      -0.572  -1.470  18.040  1.00 95.22
ATOM   2887  O   GLY B 357      -1.679  -0.984  17.802  1.00 95.22
ATOM   2888  N   VAL B 358       0.405  -1.544  17.147  1.00 96.30
ATOM   2889  CA  VAL B 358       0.214  -1.104  15.769  1.00 96.30
ATOM   2890  C   VAL B 358      -0.854  -1.962  15.095  1.00 96.30
ATOM   2891  O   VAL B 358      -1.715  -1.445  14.379  1.00 96.30
ATOM   2892  CB  VAL B 358       1.532  -1.164  14.965  1.00 96.30
ATOM   2893  CG1 VAL B 358       1.284  -0.828  13.496  1.00 96.30
ATOM   2894  CG2 VAL B 358       2.567  -0.215  15.567  1.00 96.30
ATOM   2895  N   ILE B 359      -0.800  -3.302  15.325  1.00 96.30
ATOM   2896  CA  ILE B 359      -1.785  -4.221  14.765  1.00 96.30
ATOM   2897  C   ILE B 359      -3.163  -3.919  15.348  1.00 96.30
ATOM   2898  O   ILE B 359      -4.173  -3.997  14.644  1.00 96.30
ATOM   2899  CB  ILE B 359      -1.401  -5.694  15.034  1.00 96.30
ATOM   2900  CG1 ILE B 359      -0.049  -6.019  14.387  1.00 96.30
ATOM   2901  CG2 ILE B 359      -2.493  -6.639  14.525  1.00 96.30
ATOM   2902  CD1 ILE B 359      -0.035  -5.864  12.872  1.00 96.30
ATOM   2903  N   GLY B 360      -3.197  -3.545  16.633  1.00 96.00
ATOM   2904  CA  GLY B 360      -4.443  -3.122  17.251  1.00 96.00
ATOM   2905  C   GLY B 360      -5.045  -1.892  16.598  1.00 96.00
ATOM   2906  O   GLY B 360      -6.263  -1.808  16.423  1.00 96.00
ATOM   2907  N   LEU B 361      -4.195  -0.912  16.320  1.00 96.59
ATOM   2908  CA  LEU B 361      -4.649   0.280  15.612  1.00 96.59
ATOM   2909  C   LEU B 361      -5.213  -0.083  14.242  1.00 96.59
ATOM   2910  O   LEU B 361      -6.229   0.473  13.818  1.00 96.59
ATOM   2911  CB  LEU B 361      -3.501   1.281  15.455  1.00 96.59
ATOM   2912  CG  LEU B 361      -3.858   2.630  14.829  1.00 96.59
ATOM   2913  CD1 LEU B 361      -4.892   3.354  15.685  1.00 96.59
ATOM   2914  CD2 LEU B 361      -2.608   3.485  14.652  1.00 96.59
ATOM   2915  N   ARG B 362      -4.527  -1.025  13.534  1.00 96.52
ATOM   2916  CA  ARG B 362      -5.016  -1.519  12.251  1.00 96.52
ATOM   2917  C   ARG B 362      -6.407  -2.128  12.392  1.00 96.52
ATOM   2918  O   ARG B 362      -7.295  -1.855  11.582  1.00 96.52
ATOM   2919  CB  ARG B 362      -4.049  -2.552  11.668  1.00 96.52
ATOM   2920  CG  ARG B 362      -4.479  -3.105  10.318  1.00 96.52
ATOM   2921  CD  ARG B 362      -3.458  -4.087   9.760  1.00 96.52
ATOM   2922  NE  ARG B 362      -3.313  -5.259  10.620  1.00 96.52
ATOM   2923  CZ  ARG B 362      -2.419  -6.227  10.436  1.00 96.52
ATOM   2924  NH1 ARG B 362      -1.571  -6.183   9.415  1.00 96.52
ATOM   2925  NH2 ARG B 362      -2.374  -7.249  11.279  1.00 96.52
ATOM   2926  N   LYS B 363      -6.629  -2.988  13.430  1.00 96.69
ATOM   2927  CA  LYS B 363      -7.927  -3.607  13.683  1.00 96.69
ATOM   2928  C   LYS B 363      -8.995  -2.553  13.958  1.00 96.69
ATOM   2929  O   LYS B 363     -10.142  -2.696  13.530  1.00 96.69
ATOM   2930  CB  LYS B 363      -7.837  -4.582  14.858  1.00 96.69
ATOM   2931  CG  LYS B 363      -7.046  -5.846  14.555  1.00 96.69
ATOM   2932  CD  LYS B 363      -6.977  -6.766  15.767  1.00 96.69
ATOM   2933  CE  LYS B 363      -6.094  -7.978  15.500  1.00 96.69
ATOM   2934  NZ  LYS B 363      -5.934  -8.826  16.719  1.00 96.69
ATOM   2935  N   THR B 364      -8.601  -1.510  14.753  1.00 97.07
ATOM   2936  CA  THR B 364      -9.522  -0.415  15.035  1.00 97.07
ATOM   2937  C   THR B 364      -9.957   0.272  13.744  1.00 97.07
ATOM   2938  O   THR B 364     -11.141   0.561  13.557  1.00 97.07
ATOM   2939  CB  THR B 364      -8.886   0.621  15.981  1.00 97.07
ATOM   2940  OG1 THR B 364      -8.500  -0.027  17.199  1.00 97.07
ATOM   2941  CG2 THR B 364      -9.865   1.744  16.305  1.00 97.07
ATOM   2942  N   CYS B 365      -8.975   0.579  12.824  1.00 97.09
ATOM   2943  CA  CYS B 365      -9.273   1.211  11.544  1.00 97.09
ATOM   2944  C   CYS B 365     -10.203   0.339  10.709  1.00 97.09
ATOM   2945  O   CYS B 365     -11.144   0.841  10.092  1.00 97.09
ATOM   2946  CB  CYS B 365      -7.985   1.487  10.769  1.00 97.09
ATOM   2947  SG  CYS B 365      -6.978   2.808  11.478  1.00 97.09
ATOM   2948  N   VAL B 366      -9.951  -1.013  10.697  1.00 96.89
ATOM   2949  CA  VAL B 366     -10.787  -1.941   9.943  1.00 96.89
ATOM   2950  C   VAL B 366     -12.207  -1.931  10.505  1.00 96.89
ATOM   2951  O   VAL B 366     -13.181  -1.918   9.749  1.00 96.89
ATOM   2952  CB  VAL B 366     -10.213  -3.375   9.971  1.00 96.89
ATOM   2953  CG1 VAL B 366     -11.170  -4.353   9.293  1.00 96.89
ATOM   2954  CG2 VAL B 366      -8.841  -3.413   9.300  1.00 96.89
ATOM   2955  N   ALA B 367     -12.295  -1.959  11.861  1.00 96.69
ATOM   2956  CA  ALA B 367     -13.602  -1.910  12.511  1.00 96.69
ATOM   2957  C   ALA B 367     -14.359  -0.642  12.126  1.00 96.69
ATOM   2958  O   ALA B 367     -15.564  -0.686  11.867  1.00 96.69
ATOM   2959  CB  ALA B 367     -13.446  -1.994  14.027  1.00 96.69
ATOM   2960  N   LEU B 368     -13.673   0.514  12.099  1.00 95.83
ATOM   2961  CA  LEU B 368     -14.284   1.780  11.708  1.00 95.83
ATOM   2962  C   LEU B 368     -14.735   1.739  10.252  1.00 95.83
ATOM   2963  O   LEU B 368     -15.806   2.250   9.915  1.00 95.83
ATOM   2964  CB  LEU B 368     -13.302   2.936  11.918  1.00 95.83
ATOM   2965  CG  LEU B 368     -12.980   3.297  13.369  1.00 95.83
ATOM   2966  CD1 LEU B 368     -11.894   4.367  13.420  1.00 95.83
ATOM   2967  CD2 LEU B 368     -14.236   3.767  14.095  1.00 95.83
ATOM   2968  N   ILE B 369     -13.862   1.110   9.344  1.00 95.62
ATOM   2969  CA  ILE B 369     -14.201   0.970   7.932  1.00 95.62
ATOM   2970  C   ILE B 369     -15.478   0.144   7.787  1.00 95.62
ATOM   2971  O   ILE B 369     -16.339   0.461   6.963  1.00 95.62
ATOM   2972  CB  ILE B 369     -13.048   0.318   7.136  1.00 95.62
ATOM   2973  CG1 ILE B 369     -11.850   1.271   7.055  1.00 95.62
ATOM   2974  CG2 ILE B 369     -13.520  -0.090   5.738  1.00 95.62
ATOM   2975  CD1 ILE B 369     -10.592   0.636   6.478  1.00 95.62
ATOM   2976  N   ILE B 370     -15.734  -0.879   8.630  1.00 94.65
ATOM   2977  CA  ILE B 370     -16.880  -1.781   8.588  1.00 94.65
ATOM   2978  C   ILE B 370     -18.126  -1.056   9.089  1.00 94.65
ATOM   2979  O   ILE B 370     -19.211  -1.206   8.521  1.00 94.65
ATOM   2980  CB  ILE B 370     -16.628  -3.055   9.425  1.00 94.65
ATOM   2981  CG1 ILE B 370     -15.606  -3.960   8.726  1.00 94.65
ATOM   2982  CG2 ILE B 370     -17.940  -3.804   9.678  1.00 94.65
ATOM   2983  CD1 ILE B 370     -15.184  -5.168   9.550  1.00 94.65
ATOM   2984  N   THR B 371     -18.024  -0.148  10.127  1.00 94.06
ATOM   2985  CA  THR B 371     -19.182   0.418  10.810  1.00 94.06
ATOM   2986  C   THR B 371     -19.520   1.797  10.249  1.00 94.06
ATOM   2987  O   THR B 371     -20.666   2.243  10.334  1.00 94.06
ATOM   2988  CB  THR B 371     -18.939   0.524  12.327  1.00 94.06
ATOM   2989  OG1 THR B 371     -17.739   1.272  12.561  1.00 94.06
ATOM   2990  CG2 THR B 371     -18.795  -0.856  12.958  1.00 94.06
ATOM   2991  N   MET B 372     -18.605   2.519   9.576  1.00 91.42
ATOM   2992  CA  MET B 372     -18.799   3.894   9.126  1.00 91.42
ATOM   2993  C   MET B 372     -19.589   3.934   7.822  1.00 91.42
ATOM   2994  O   MET B 372     -19.292   3.188   6.888  1.00 91.42
ATOM   2995  CB  MET B 372     -17.453   4.596   8.943  1.00 91.42
ATOM   2996  CG  MET B 372     -17.571   6.085   8.663  1.00 91.42
ATOM   2997  SD  MET B 372     -15.941   6.878   8.376  1.00 91.42
ATOM   2998  CE  MET B 372     -16.477   8.498   7.760  1.00 91.42
ATOM   2999  N   TYR B 373     -20.679   4.602   7.716  1.00 88.71
ATOM   3000  CA  TYR B 373     -21.460   4.828   6.506  1.00 88.71
ATOM   3001  C   TYR B 373     -21.301   6.261   6.013  1.00 88.71
ATOM   3002  O   TYR B 373     -21.545   7.212   6.760  1.00 88.71
ATOM   3003  CB  TYR B 373     -22.940   4.523   6.757  1.00 88.71
ATOM   3004  CG  TYR B 373     -23.258   3.048   6.800  1.00 88.71
ATOM   3005  CD1 TYR B 373     -23.678   2.373   5.656  1.00 88.71
ATOM   3006  CD2 TYR B 373     -23.140   2.328   7.983  1.00 88.71
ATOM   3007  CE1 TYR B 373     -23.973   1.014   5.691  1.00 88.71
ATOM   3008  CE2 TYR B 373     -23.433   0.969   8.030  1.00 88.71
ATOM   3009  CZ  TYR B 373     -23.848   0.321   6.881  1.00 88.71
ATOM   3010  OH  TYR B 373     -24.139  -1.024   6.921  1.00 88.71
ATOM   3011  N   VAL B 374     -20.826   6.428   4.859  1.00 86.35
ATOM   3012  CA  VAL B 374     -20.668   7.756   4.276  1.00 86.35
ATOM   3013  C   VAL B 374     -21.897   8.103   3.438  1.00 86.35
ATOM   3014  O   VAL B 374     -22.302   9.266   3.370  1.00 86.35
ATOM   3015  CB  VAL B 374     -19.391   7.848   3.411  1.00 86.35
ATOM   3016  CG1 VAL B 374     -19.231   9.253   2.832  1.00 86.35
ATOM   3017  CG2 VAL B 374     -18.162   7.462   4.232  1.00 86.35
ATOM   3018  N   HIS B 375     -22.449   7.172   2.785  1.00 77.95
ATOM   3019  CA  HIS B 375     -23.668   7.326   2.000  1.00 77.95
ATOM   3020  C   HIS B 375     -24.626   6.163   2.234  1.00 77.95
ATOM   3021  O   HIS B 375     -24.191   5.032   2.465  1.00 77.95
ATOM   3022  CB  HIS B 375     -23.336   7.441   0.511  1.00 77.95
ATOM   3023  CG  HIS B 375     -22.551   8.666   0.164  1.00 77.95
ATOM   3024  ND1 HIS B 375     -23.115   9.922   0.115  1.00 77.95
ATOM   3025  CD2 HIS B 375     -21.243   8.824  -0.149  1.00 77.95
ATOM   3026  CE1 HIS B 375     -22.185  10.803  -0.214  1.00 77.95
ATOM   3027  NE2 HIS B 375     -21.040  10.163  -0.380  1.00 77.95
ATOM   3028  N   ALA B 376     -25.818   6.480   2.246  1.00 75.44
ATOM   3029  CA  ALA B 376     -26.840   5.440   2.343  1.00 75.44
ATOM   3030  C   ALA B 376     -27.619   5.313   1.038  1.00 75.44
ATOM   3031  O   ALA B 376     -28.771   5.746   0.950  1.00 75.44
ATOM   3032  CB  ALA B 376     -27.791   5.736   3.501  1.00 75.44
ATOM   3033  N   ASN B 377     -27.023   5.244  -0.049  1.00 74.14
ATOM   3034  CA  ASN B 377     -27.723   5.120  -1.323  1.00 74.14
ATOM   3035  C   ASN B 377     -27.296   3.863  -2.077  1.00 74.14
ATOM   3036  O   ASN B 377     -26.369   3.168  -1.658  1.00 74.14
ATOM   3037  CB  ASN B 377     -27.490   6.361  -2.187  1.00 74.14
ATOM   3038  CG  ASN B 377     -26.021   6.620  -2.455  1.00 74.14
ATOM   3039  OD1 ASN B 377     -25.204   5.695  -2.449  1.00 74.14
ATOM   3040  ND2 ASN B 377     -25.674   7.879  -2.693  1.00 74.14
ATOM   3041  N   ALA B 378     -27.964   3.569  -3.061  1.00 73.57
ATOM   3042  CA  ALA B 378     -27.730   2.353  -3.835  1.00 73.57
ATOM   3043  C   ALA B 378     -26.744   2.606  -4.972  1.00 73.57
ATOM   3044  O   ALA B 378     -26.627   1.795  -5.894  1.00 73.57
ATOM   3045  CB  ALA B 378     -29.047   1.812  -4.388  1.00 73.57
ATOM   3046  N   SER B 379     -26.059   3.560  -4.866  1.00 76.69
ATOM   3047  CA  SER B 379     -25.192   3.975  -5.964  1.00 76.69
ATOM   3048  C   SER B 379     -23.886   3.188  -5.965  1.00 76.69
ATOM   3049  O   SER B 379     -23.196   3.120  -6.985  1.00 76.69
ATOM   3050  CB  SER B 379     -24.895   5.473  -5.877  1.00 76.69
ATOM   3051  OG  SER B 379     -24.088   5.760  -4.748  1.00 76.69
ATOM   3052  N   GLY B 380     -23.392   2.466  -5.086  1.00 82.66
ATOM   3053  CA  GLY B 380     -22.115   1.779  -4.974  1.00 82.66
ATOM   3054  C   GLY B 380     -21.030   2.633  -4.346  1.00 82.66
ATOM   3055  O   GLY B 380     -19.901   2.174  -4.161  1.00 82.66
ATOM   3056  N   ALA B 381     -21.317   3.824  -3.941  1.00 89.88
ATOM   3057  CA  ALA B 381     -20.368   4.782  -3.381  1.00 89.88
ATOM   3058  C   ALA B 381     -19.814   4.291  -2.047  1.00 89.88
ATOM   3059  O   ALA B 381     -18.630   4.473  -1.754  1.00 89.88
ATOM   3060  CB  ALA B 381     -21.028   6.148  -3.209  1.00 89.88
ATOM   3061  N   GLN B 382     -20.667   3.607  -1.244  1.00 91.09
ATOM   3062  CA  GLN B 382     -20.229   3.097   0.051  1.00 91.09
ATOM   3063  C   GLN B 382     -19.209   1.974  -0.116  1.00 91.09
ATOM   3064  O   GLN B 382     -18.215   1.918   0.612  1.00 91.09
ATOM   3065  CB  GLN B 382     -21.425   2.602   0.866  1.00 91.09
ATOM   3066  CG  GLN B 382     -21.046   2.011   2.218  1.00 91.09
ATOM   3067  CD  GLN B 382     -20.416   3.030   3.148  1.00 91.09
ATOM   3068  OE1 GLN B 382     -20.487   4.239   2.906  1.00 91.09
ATOM   3069  NE2 GLN B 382     -19.794   2.550   4.220  1.00 91.09
ATOM   3070  N   GLU B 383     -19.384   1.100  -1.131  1.00 91.66
ATOM   3071  CA  GLU B 383     -18.486  -0.022  -1.386  1.00 91.66
ATOM   3072  C   GLU B 383     -17.125   0.460  -1.878  1.00 91.66
ATOM   3073  O   GLU B 383     -16.088  -0.058  -1.459  1.00 91.66
ATOM   3074  CB  GLU B 383     -19.103  -0.985  -2.404  1.00 91.66
ATOM   3075  CG  GLU B 383     -20.357  -1.688  -1.904  1.00 91.66
ATOM   3076  CD  GLU B 383     -21.620  -0.861  -2.080  1.00 91.66
ATOM   3077  OE1 GLU B 383     -22.707  -1.314  -1.655  1.00 91.66
ATOM   3078  OE2 GLU B 383     -21.522   0.250  -2.649  1.00 91.66
ATOM   3079  N   ILE B 384     -17.179   1.488  -2.749  1.00 92.94
ATOM   3080  CA  ILE B 384     -15.932   2.035  -3.272  1.00 92.94
ATOM   3081  C   ILE B 384     -15.150   2.706  -2.145  1.00 92.94
ATOM   3082  O   ILE B 384     -13.926   2.576  -2.066  1.00 92.94
ATOM   3083  CB  ILE B 384     -16.191   3.039  -4.417  1.00 92.94
ATOM   3084  CG1 ILE B 384     -16.778   2.319  -5.637  1.00 92.94
ATOM   3085  CG2 ILE B 384     -14.903   3.781  -4.786  1.00 92.94
ATOM   3086  CD1 ILE B 384     -17.210   3.254  -6.758  1.00 92.94
ATOM   3087  N   PHE B 385     -15.916   3.410  -1.225  1.00 93.83
ATOM   3088  CA  PHE B 385     -15.271   4.037  -0.077  1.00 93.83
ATOM   3089  C   PHE B 385     -14.604   2.990   0.807  1.00 93.83
ATOM   3090  O   PHE B 385     -13.427   3.118   1.150  1.00 93.83
ATOM   3091  CB  PHE B 385     -16.287   4.843   0.739  1.00 93.83
ATOM   3092  CG  PHE B 385     -15.816   5.185   2.127  1.00 93.83
ATOM   3093  CD1 PHE B 385     -16.330   4.519   3.233  1.00 93.83
ATOM   3094  CD2 PHE B 385     -14.860   6.172   2.325  1.00 93.83
ATOM   3095  CE1 PHE B 385     -15.896   4.834   4.519  1.00 93.83
ATOM   3096  CE2 PHE B 385     -14.422   6.492   3.607  1.00 93.83
ATOM   3097  CZ  PHE B 385     -14.942   5.822   4.702  1.00 93.83
ATOM   3098  N   ARG B 386     -15.354   1.912   1.182  1.00 93.33
ATOM   3099  CA  ARG B 386     -14.853   0.876   2.081  1.00 93.33
ATOM   3100  C   ARG B 386     -13.637   0.176   1.485  1.00 93.33
ATOM   3101  O   ARG B 386     -12.634  -0.031   2.172  1.00 93.33
ATOM   3102  CB  ARG B 386     -15.949  -0.146   2.387  1.00 93.33
ATOM   3103  CG  ARG B 386     -15.582  -1.132   3.485  1.00 93.33
ATOM   3104  CD  ARG B 386     -16.753  -2.035   3.847  1.00 93.33
ATOM   3105  NE  ARG B 386     -17.293  -2.715   2.672  1.00 93.33
ATOM   3106  CZ  ARG B 386     -18.447  -3.374   2.642  1.00 93.33
ATOM   3107  NH1 ARG B 386     -19.210  -3.457   3.726  1.00 93.33
ATOM   3108  NH2 ARG B 386     -18.843  -3.956   1.519  1.00 93.33
ATOM   3109  N   ASN B 387     -13.727  -0.131   0.129  1.00 95.05
ATOM   3110  CA  ASN B 387     -12.639  -0.837  -0.539  1.00 95.05
ATOM   3111  C   ASN B 387     -11.397   0.040  -0.668  1.00 95.05
ATOM   3112  O   ASN B 387     -10.278  -0.423  -0.441  1.00 95.05
ATOM   3113  CB  ASN B 387     -13.086  -1.330  -1.917  1.00 95.05
ATOM   3114  CG  ASN B 387     -12.082  -2.270  -2.555  1.00 95.05
ATOM   3115  OD1 ASN B 387     -11.572  -3.187  -1.905  1.00 95.05
ATOM   3116  ND2 ASN B 387     -11.792  -2.050  -3.831  1.00 95.05
ATOM   3117  N   SER B 388     -11.562   1.335  -1.023  1.00 95.98
ATOM   3118  CA  SER B 388     -10.436   2.251  -1.175  1.00 95.98
ATOM   3119  C   SER B 388      -9.743   2.502   0.160  1.00 95.98
ATOM   3120  O   SER B 388      -8.513   2.520   0.233  1.00 95.98
ATOM   3121  CB  SER B 388     -10.901   3.579  -1.774  1.00 95.98
ATOM   3122  OG  SER B 388     -11.450   3.383  -3.066  1.00 95.98
ATOM   3123  N   ALA B 389     -10.597   2.700   1.236  1.00 96.28
ATOM   3124  CA  ALA B 389     -10.043   2.910   2.571  1.00 96.28
ATOM   3125  C   ALA B 389      -9.255   1.689   3.036  1.00 96.28
ATOM   3126  O   ALA B 389      -8.170   1.823   3.607  1.00 96.28
ATOM   3127  CB  ALA B 389     -11.157   3.231   3.565  1.00 96.28
ATOM   3128  N   ASN B 390      -9.897   0.451   2.753  1.00 96.80
ATOM   3129  CA  ASN B 390      -9.226  -0.794   3.113  1.00 96.80
ATOM   3130  C   ASN B 390      -7.926  -0.975   2.336  1.00 96.80
ATOM   3131  O   ASN B 390      -6.918  -1.410   2.896  1.00 96.80
ATOM   3132  CB  ASN B 390     -10.153  -1.990   2.882  1.00 96.80
ATOM   3133  CG  ASN B 390      -9.620  -3.269   3.497  1.00 96.80
ATOM   3134  OD1 ASN B 390      -9.297  -3.312   4.687  1.00 96.80
ATOM   3135  ND2 ASN B 390      -9.526  -4.320   2.691  1.00 96.80
ATOM   3136  N   LEU B 391      -7.896  -0.596   1.010  1.00 96.86
ATOM   3137  CA  LEU B 391      -6.709  -0.704   0.170  1.00 96.86
ATOM   3138  C   LEU B 391      -5.614   0.242   0.652  1.00 96.86
ATOM   3139  O   LEU B 391      -4.442  -0.137   0.709  1.00 96.86
ATOM   3140  CB  LEU B 391      -7.056  -0.399  -1.290  1.00 96.86
ATOM   3141  CG  LEU B 391      -5.944  -0.633  -2.314  1.00 96.86
ATOM   3142  CD1 LEU B 391      -5.456  -2.076  -2.247  1.00 96.86
ATOM   3143  CD2 LEU B 391      -6.431  -0.292  -3.719  1.00 96.86
ATOM   3144  N   ALA B 392      -5.988   1.505   1.057  1.00 97.29
ATOM   3145  CA  ALA B 392      -5.030   2.474   1.583  1.00 97.29
ATOM   3146  C   ALA B 392      -4.377   1.961   2.863  1.00 97.29
ATOM   3147  O   ALA B 392      -3.154   2.021   3.010  1.00 97.29
ATOM   3148  CB  ALA B 392      -5.716   3.814   1.840  1.00 97.29
ATOM   3149  N   LEU B 393      -5.257   1.391   3.789  1.00 97.03
ATOM   3150  CA  LEU B 393      -4.771   0.857   5.056  1.00 97.03
ATOM   3151  C   LEU B 393      -3.822  -0.315   4.824  1.00 97.03
ATOM   3152  O   LEU B 393      -2.778  -0.411   5.473  1.00 97.03
ATOM   3153  CB  LEU B 393      -5.942   0.414   5.937  1.00 97.03
ATOM   3154  CG  LEU B 393      -5.580  -0.180   7.299  1.00 97.03
ATOM   3155  CD1 LEU B 393      -4.822   0.842   8.138  1.00 97.03
ATOM   3156  CD2 LEU B 393      -6.834  -0.654   8.026  1.00 97.03
ATOM   3157  N   THR B 394      -4.155  -1.171   3.823  1.00 97.58
ATOM   3158  CA  THR B 394      -3.370  -2.367   3.540  1.00 97.58
ATOM   3159  C   THR B 394      -2.031  -1.998   2.908  1.00 97.58
ATOM   3160  O   THR B 394      -1.000  -2.591   3.235  1.00 97.58
ATOM   3161  CB  THR B 394      -4.132  -3.329   2.610  1.00 97.58
ATOM   3162  OG1 THR B 394      -5.432  -3.584   3.157  1.00 97.58
ATOM   3163  CG2 THR B 394      -3.389  -4.652   2.458  1.00 97.58
ATOM   3164  N   VAL B 395      -2.000  -1.010   1.971  1.00 97.60
ATOM   3165  CA  VAL B 395      -0.773  -0.564   1.317  1.00 97.60
ATOM   3166  C   VAL B 395       0.158   0.073   2.345  1.00 97.60
ATOM   3167  O   VAL B 395       1.364  -0.185   2.344  1.00 97.60
ATOM   3168  CB  VAL B 395      -1.069   0.433   0.175  1.00 97.60
ATOM   3169  CG1 VAL B 395       0.215   1.120  -0.288  1.00 97.60
ATOM   3170  CG2 VAL B 395      -1.748  -0.280  -0.993  1.00 97.60
ATOM   3171  N   LEU B 396      -0.401   0.919   3.287  1.00 97.28
ATOM   3172  CA  LEU B 396       0.389   1.536   4.346  1.00 97.28
ATOM   3173  C   LEU B 396       0.968   0.478   5.279  1.00 97.28
ATOM   3174  O   LEU B 396       2.138   0.556   5.663  1.00 97.28
ATOM   3175  CB  LEU B 396      -0.464   2.526   5.144  1.00 97.28
ATOM   3176  CG  LEU B 396       0.264   3.338   6.216  1.00 97.28
ATOM   3177  CD1 LEU B 396       1.338   4.213   5.579  1.00 97.28
ATOM   3178  CD2 LEU B 396      -0.725   4.187   7.008  1.00 97.28
ATOM   3179  N   SER B 397       0.089  -0.546   5.611  1.00 97.66
ATOM   3180  CA  SER B 397       0.537  -1.635   6.473  1.00 97.66
ATOM   3181  C   SER B 397       1.635  -2.454   5.803  1.00 97.66
ATOM   3182  O   SER B 397       2.587  -2.882   6.460  1.00 97.66
ATOM   3183  CB  SER B 397      -0.636  -2.545   6.841  1.00 97.66
ATOM   3184  OG  SER B 397      -1.588  -1.846   7.625  1.00 97.66
ATOM   3185  N   THR B 398       1.537  -2.692   4.488  1.00 97.41
ATOM   3186  CA  THR B 398       2.530  -3.445   3.729  1.00 97.41
ATOM   3187  C   THR B 398       3.854  -2.689   3.674  1.00 97.41
ATOM   3188  O   THR B 398       4.922  -3.283   3.838  1.00 97.41
ATOM   3189  CB  THR B 398       2.039  -3.732   2.298  1.00 97.41
ATOM   3190  OG1 THR B 398       0.814  -4.473   2.359  1.00 97.41
ATOM   3191  CG2 THR B 398       3.070  -4.539   1.515  1.00 97.41
ATOM   3192  N   ALA B 399       3.795  -1.320   3.472  1.00 96.96
ATOM   3193  CA  ALA B 399       4.997  -0.491   3.441  1.00 96.96
ATOM   3194  C   ALA B 399       5.728  -0.533   4.780  1.00 96.96
ATOM   3195  O   ALA B 399       6.948  -0.705   4.824  1.00 96.96
ATOM   3196  CB  ALA B 399       4.641   0.949   3.077  1.00 96.96
ATOM   3197  N   LEU B 400       4.916  -0.473   5.867  1.00 95.93
ATOM   3198  CA  LEU B 400       5.498  -0.513   7.204  1.00 95.93
ATOM   3199  C   LEU B 400       6.110  -1.880   7.490  1.00 95.93
ATOM   3200  O   LEU B 400       7.213  -1.969   8.035  1.00 95.93
ATOM   3201  CB  LEU B 400       4.438  -0.185   8.259  1.00 95.93
ATOM   3202  CG  LEU B 400       4.043   1.287   8.388  1.00 95.93
ATOM   3203  CD1 LEU B 400       2.814   1.430   9.280  1.00 95.93
ATOM   3204  CD2 LEU B 400       5.206   2.107   8.936  1.00 95.93
ATOM   3205  N   GLN B 401       5.423  -2.980   7.084  1.00 96.59
ATOM   3206  CA  GLN B 401       5.881  -4.348   7.308  1.00 96.59
ATOM   3207  C   GLN B 401       7.187  -4.618   6.566  1.00 96.59
ATOM   3208  O   GLN B 401       8.117  -5.200   7.128  1.00 96.59
ATOM   3209  CB  GLN B 401       4.812  -5.351   6.872  1.00 96.59
ATOM   3210  CG  GLN B 401       5.270  -6.802   6.930  1.00 96.59
ATOM   3211  CD  GLN B 401       5.605  -7.256   8.338  1.00 96.59
ATOM   3212  OE1 GLN B 401       5.195  -6.630   9.321  1.00 96.59
ATOM   3213  NE2 GLN B 401       6.353  -8.349   8.446  1.00 96.59
ATOM   3214  N   LEU B 402       7.288  -4.198   5.336  1.00 96.37
ATOM   3215  CA  LEU B 402       8.459  -4.481   4.513  1.00 96.37
ATOM   3216  C   LEU B 402       9.640  -3.610   4.929  1.00 96.37
ATOM   3217  O   LEU B 402      10.792  -4.043   4.856  1.00 96.37
ATOM   3218  CB  LEU B 402       8.140  -4.256   3.033  1.00 96.37
ATOM   3219  CG  LEU B 402       7.272  -5.318   2.357  1.00 96.37
ATOM   3220  CD1 LEU B 402       6.928  -4.894   0.933  1.00 96.37
ATOM   3221  CD2 LEU B 402       7.980  -6.669   2.361  1.00 96.37
ATOM   3222  N   GLN B 403       9.389  -2.379   5.509  1.00 94.25
ATOM   3223  CA  GLN B 403      10.453  -1.460   5.900  1.00 94.25
ATOM   3224  C   GLN B 403      11.013  -1.818   7.273  1.00 94.25
ATOM   3225  O   GLN B 403      12.225  -1.760   7.490  1.00 94.25
ATOM   3226  CB  GLN B 403       9.944  -0.018   5.900  1.00 94.25
ATOM   3227  CG  GLN B 403       9.791   0.581   4.508  1.00 94.25
ATOM   3228  CD  GLN B 403       9.474   2.064   4.538  1.00 94.25
ATOM   3229  OE1 GLN B 403       9.260   2.645   5.607  1.00 94.25
ATOM   3230  NE2 GLN B 403       9.440   2.687   3.365  1.00 94.25
ATOM   3231  N   LEU B 404      10.097  -2.301   8.200  1.00 93.82
ATOM   3232  CA  LEU B 404      10.519  -2.481   9.585  1.00 93.82
ATOM   3233  C   LEU B 404      10.748  -3.957   9.896  1.00 93.82
ATOM   3234  O   LEU B 404      11.589  -4.296  10.732  1.00 93.82
ATOM   3235  CB  LEU B 404       9.475  -1.902  10.544  1.00 93.82
ATOM   3236  CG  LEU B 404       9.238  -0.393  10.457  1.00 93.82
ATOM   3237  CD1 LEU B 404       8.120   0.023  11.406  1.00 93.82
ATOM   3238  CD2 LEU B 404      10.522   0.368  10.768  1.00 93.82
ATOM   3239  N   GLU B 405       9.972  -4.954   9.163  1.00 94.69
ATOM   3240  CA  GLU B 405      10.027  -6.377   9.482  1.00 94.69
ATOM   3241  C   GLU B 405      10.126  -6.602  10.988  1.00 94.69
ATOM   3242  O   GLU B 405      11.177  -6.999  11.494  1.00 94.69
ATOM   3243  CB  GLU B 405      11.208  -7.042   8.772  1.00 94.69
ATOM   3244  CG  GLU B 405      11.070  -7.087   7.257  1.00 94.69
ATOM   3245  CD  GLU B 405      12.159  -7.903   6.579  1.00 94.69
ATOM   3246  OE1 GLU B 405      12.018  -8.221   5.376  1.00 94.69
ATOM   3247  OE2 GLU B 405      13.160  -8.227   7.256  1.00 94.69
ATOM   3248  N   PRO B 406       9.032  -6.287  11.743  1.00 96.10
ATOM   3249  CA  PRO B 406       9.052  -6.254  13.207  1.00 96.10
ATOM   3250  C   PRO B 406       9.144  -7.646  13.828  1.00 96.10
ATOM   3251  O   PRO B 406       9.546  -7.785  14.986  1.00 96.10
ATOM   3252  CB  PRO B 406       7.722  -5.585  13.563  1.00 96.10
ATOM   3253  CG  PRO B 406       6.841  -5.834  12.381  1.00 96.10
ATOM   3254  CD  PRO B 406       7.694  -5.855  11.146  1.00 96.10
ATOM   3255  N   PHE B 407       8.894  -8.818  13.198  1.00 96.44
ATOM   3256  CA  PHE B 407       8.896 -10.165  13.757  1.00 96.44
ATOM   3257  C   PHE B 407      10.316 -10.709  13.853  1.00 96.44
ATOM   3258  O   PHE B 407      11.181 -10.348  13.052  1.00 96.44
ATOM   3259  CB  PHE B 407       8.031 -11.102  12.908  1.00 96.44
ATOM   3260  CG  PHE B 407       6.567 -10.754  12.921  1.00 96.44
ATOM   3261  CD1 PHE B 407       5.711 -11.325  13.855  1.00 96.44
ATOM   3262  CD2 PHE B 407       6.046  -9.856  11.998  1.00 96.44
ATOM   3263  CE1 PHE B 407       4.355 -11.005  13.869  1.00 96.44
ATOM   3264  CE2 PHE B 407       4.692  -9.532  12.006  1.00 96.44
ATOM   3265  CZ  PHE B 407       3.849 -10.108  12.942  1.00 96.44
ATOM   3266  N   ASP B 408      10.568 -11.517  14.837  1.00 92.89
ATOM   3267  CA  ASP B 408      11.889 -12.125  14.967  1.00 92.89
ATOM   3268  C   ASP B 408      12.151 -13.117  13.836  1.00 92.89
ATOM   3269  O   ASP B 408      11.224 -13.523  13.132  1.00 92.89
ATOM   3270  CB  ASP B 408      12.027 -12.824  16.322  1.00 92.89
ATOM   3271  CG  ASP B 408      11.097 -14.016  16.471  1.00 92.89
ATOM   3272  OD1 ASP B 408      10.677 -14.323  17.608  1.00 92.89
ATOM   3273  OD2 ASP B 408      10.785 -14.656  15.444  1.00 92.89
ATOM   3274  N   LYS B 409      13.242 -13.520  13.563  1.00 93.19
ATOM   3275  CA  LYS B 409      13.646 -14.255  12.369  1.00 93.19
ATOM   3276  C   LYS B 409      13.647 -15.760  12.623  1.00 93.19
ATOM   3277  O   LYS B 409      14.189 -16.529  11.827  1.00 93.19
ATOM   3278  CB  LYS B 409      15.030 -13.802  11.902  1.00 93.19
ATOM   3279  CG  LYS B 409      15.080 -12.359  11.423  1.00 93.19
ATOM   3280  CD  LYS B 409      16.406 -12.040  10.745  1.00 93.19
ATOM   3281  CE  LYS B 409      16.419 -10.629  10.174  1.00 93.19
ATOM   3282  NZ  LYS B 409      17.722 -10.307   9.520  1.00 93.19
ATOM   3283  N   ARG B 410      13.057 -16.297  13.722  1.00 91.97
ATOM   3284  CA  ARG B 410      12.974 -17.732  13.973  1.00 91.97
ATOM   3285  C   ARG B 410      12.222 -18.442  12.852  1.00 91.97
ATOM   3286  O   ARG B 410      11.430 -17.822  12.139  1.00 91.97
ATOM   3287  CB  ARG B 410      12.292 -18.005  15.315  1.00 91.97
ATOM   3288  CG  ARG B 410      13.078 -17.508  16.518  1.00 91.97
ATOM   3289  CD  ARG B 410      12.337 -17.767  17.822  1.00 91.97
ATOM   3290  NE  ARG B 410      11.128 -16.955  17.926  1.00 91.97
ATOM   3291  CZ  ARG B 410      10.238 -17.044  18.911  1.00 91.97
ATOM   3292  NH1 ARG B 410      10.406 -17.913  19.900  1.00 91.97
ATOM   3293  NH2 ARG B 410       9.172 -16.256  18.907  1.00 91.97
ATOM   3294  N   SER B 411      12.647 -19.650  12.702  1.00 90.44
ATOM   3295  CA  SER B 411      12.013 -20.519  11.716  1.00 90.44
ATOM   3296  C   SER B 411      12.130 -19.939  10.311  1.00 90.44
ATOM   3297  O   SER B 411      11.158 -19.933   9.553  1.00 90.44
ATOM   3298  CB  SER B 411      10.540 -20.740  12.065  1.00 90.44
ATOM   3299  OG  SER B 411      10.413 -21.474  13.270  1.00 90.44
ATOM   3300  N   HIS B 412      13.245 -19.456   9.971  1.00 91.97
ATOM   3301  CA  HIS B 412      13.568 -18.931   8.649  1.00 91.97
ATOM   3302  C   HIS B 412      12.693 -17.731   8.303  1.00 91.97
ATOM   3303  O   HIS B 412      12.168 -17.640   7.191  1.00 91.97
ATOM   3304  CB  HIS B 412      13.409 -20.020   7.586  1.00 91.97
ATOM   3305  CG  HIS B 412      14.342 -21.175   7.767  1.00 91.97
ATOM   3306  ND1 HIS B 412      15.705 -21.064   7.596  1.00 91.97
ATOM   3307  CD2 HIS B 412      14.106 -22.464   8.106  1.00 91.97
ATOM   3308  CE1 HIS B 412      16.268 -22.240   7.822  1.00 91.97
ATOM   3309  NE2 HIS B 412      15.319 -23.106   8.134  1.00 91.97
ATOM   3310  N   ASP B 413      12.445 -16.851   9.324  1.00 94.03
ATOM   3311  CA  ASP B 413      11.718 -15.595   9.170  1.00 94.03
ATOM   3312  C   ASP B 413      10.279 -15.844   8.723  1.00 94.03
ATOM   3313  O   ASP B 413       9.704 -15.039   7.987  1.00 94.03
ATOM   3314  CB  ASP B 413      12.429 -14.682   8.168  1.00 94.03
ATOM   3315  CG  ASP B 413      12.063 -13.218   8.336  1.00 94.03
ATOM   3316  OD1 ASP B 413      12.271 -12.425   7.392  1.00 94.03
ATOM   3317  OD2 ASP B 413      11.565 -12.853   9.423  1.00 94.03
ATOM   3318  N   MET B 414       9.684 -16.926   9.151  1.00 94.98
ATOM   3319  CA  MET B 414       8.365 -17.388   8.729  1.00 94.98
ATOM   3320  C   MET B 414       7.285 -16.384   9.120  1.00 94.98
ATOM   3321  O   MET B 414       6.351 -16.141   8.354  1.00 94.98
ATOM   3322  CB  MET B 414       8.053 -18.756   9.339  1.00 94.98
ATOM   3323  CG  MET B 414       6.736 -19.351   8.869  1.00 94.98
ATOM   3324  SD  MET B 414       6.452 -21.039   9.529  1.00 94.98
ATOM   3325  CE  MET B 414       4.888 -21.447   8.704  1.00 94.98
ATOM   3326  N   ALA B 415       7.317 -15.755  10.284  1.00 96.03
ATOM   3327  CA  ALA B 415       6.294 -14.829  10.762  1.00 96.03
ATOM   3328  C   ALA B 415       6.213 -13.594   9.870  1.00 96.03
ATOM   3329  O   ALA B 415       5.119 -13.144   9.520  1.00 96.03
ATOM   3330  CB  ALA B 415       6.579 -14.421  12.206  1.00 96.03
ATOM   3331  N   ASN B 416       7.405 -12.998   9.534  1.00 96.73
ATOM   3332  CA  ASN B 416       7.417 -11.855   8.627  1.00 96.73
ATOM   3333  C   ASN B 416       6.843 -12.217   7.260  1.00 96.73
ATOM   3334  O   ASN B 416       6.086 -11.442   6.675  1.00 96.73
ATOM   3335  CB  ASN B 416       8.837 -11.304   8.477  1.00 96.73
ATOM   3336  CG  ASN B 416       9.274 -10.484   9.675  1.00 96.73
ATOM   3337  OD1 ASN B 416       8.565  -9.574  10.113  1.00 96.73
ATOM   3338  ND2 ASN B 416      10.445 -10.802  10.215  1.00 96.73
ATOM   3339  N   ARG B 417       7.124 -13.435   6.773  1.00 96.07
ATOM   3340  CA  ARG B 417       6.626 -13.906   5.484  1.00 96.07
ATOM   3341  C   ARG B 417       5.115 -14.107   5.521  1.00 96.07
ATOM   3342  O   ARG B 417       4.408 -13.714   4.591  1.00 96.07
ATOM   3343  CB  ARG B 417       7.318 -15.210   5.084  1.00 96.07
ATOM   3344  CG  ARG B 417       8.751 -15.027   4.608  1.00 96.07
ATOM   3345  CD  ARG B 417       9.308 -16.303   3.993  1.00 96.07
ATOM   3346  NE  ARG B 417       9.330 -17.400   4.955  1.00 96.07
ATOM   3347  CZ  ARG B 417      10.123 -18.466   4.872  1.00 96.07
ATOM   3348  NH1 ARG B 417      10.977 -18.598   3.864  1.00 96.07
ATOM   3349  NH2 ARG B 417      10.061 -19.406   5.803  1.00 96.07
ATOM   3350  N   MET B 418       4.674 -14.723   6.621  1.00 97.01
ATOM   3351  CA  MET B 418       3.247 -14.999   6.759  1.00 97.01
ATOM   3352  C   MET B 418       2.446 -13.702   6.815  1.00 97.01
ATOM   3353  O   MET B 418       1.375 -13.603   6.214  1.00 97.01
ATOM   3354  CB  MET B 418       2.978 -15.834   8.011  1.00 97.01
ATOM   3355  CG  MET B 418       1.543 -16.322   8.127  1.00 97.01
ATOM   3356  SD  MET B 418       1.296 -17.450   9.553  1.00 97.01
ATOM   3357  CE  MET B 418       1.884 -19.009   8.833  1.00 97.01
ATOM   3358  N   GLU B 419       2.944 -12.685   7.606  1.00 97.58
ATOM   3359  CA  GLU B 419       2.297 -11.377   7.662  1.00 97.58
ATOM   3360  C   GLU B 419       2.272 -10.714   6.288  1.00 97.58
ATOM   3361  O   GLU B 419       1.239 -10.195   5.862  1.00 97.58
ATOM   3362  CB  GLU B 419       3.005 -10.470   8.671  1.00 97.58
ATOM   3363  CG  GLU B 419       2.465  -9.047   8.703  1.00 97.58
ATOM   3364  CD  GLU B 419       1.036  -8.959   9.214  1.00 97.58
ATOM   3365  OE1 GLU B 419       0.431  -7.866   9.140  1.00 97.58
ATOM   3366  OE2 GLU B 419       0.517  -9.992   9.694  1.00 97.58
ATOM   3367  N   PHE B 420       3.430 -10.733   5.578  1.00 97.42
ATOM   3368  CA  PHE B 420       3.548 -10.117   4.262  1.00 97.42
ATOM   3369  C   PHE B 420       2.592 -10.770   3.271  1.00 97.42
ATOM   3370  O   PHE B 420       1.891 -10.078   2.529  1.00 97.42
ATOM   3371  CB  PHE B 420       4.987 -10.219   3.747  1.00 97.42
ATOM   3372  CG  PHE B 420       5.157  -9.760   2.324  1.00 97.42
ATOM   3373  CD1 PHE B 420       5.561 -10.649   1.336  1.00 97.42
ATOM   3374  CD2 PHE B 420       4.911  -8.439   1.974  1.00 97.42
ATOM   3375  CE1 PHE B 420       5.719 -10.227   0.018  1.00 97.42
ATOM   3376  CE2 PHE B 420       5.066  -8.010   0.659  1.00 97.42
ATOM   3377  CZ  PHE B 420       5.471  -8.905  -0.318  1.00 97.42
ATOM   3378  N   TYR B 421       2.445 -12.165   3.261  1.00 97.50
ATOM   3379  CA  TYR B 421       1.555 -12.886   2.357  1.00 97.50
ATOM   3380  C   TYR B 421       0.097 -12.554   2.649  1.00 97.50
ATOM   3381  O   TYR B 421      -0.717 -12.441   1.729  1.00 97.50
ATOM   3382  CB  TYR B 421       1.780 -14.396   2.472  1.00 97.50
ATOM   3383  CG  TYR B 421       3.079 -14.865   1.862  1.00 97.50
ATOM   3384  CD1 TYR B 421       3.847 -14.013   1.072  1.00 97.50
ATOM   3385  CD2 TYR B 421       3.540 -16.160   2.075  1.00 97.50
ATOM   3386  CE1 TYR B 421       5.044 -14.441   0.506  1.00 97.50
ATOM   3387  CE2 TYR B 421       4.735 -16.598   1.514  1.00 97.50
ATOM   3388  CZ  TYR B 421       5.479 -15.733   0.733  1.00 97.50
ATOM   3389  OH  TYR B 421       6.663 -16.162   0.176  1.00 97.50
ATOM   3390  N   GLY B 422      -0.259 -12.428   3.968  1.00 97.72
ATOM   3391  CA  GLY B 422      -1.605 -12.008   4.323  1.00 97.72
ATOM   3392  C   GLY B 422      -1.961 -10.634   3.788  1.00 97.72
ATOM   3393  O   GLY B 422      -3.065 -10.427   3.280  1.00 97.72
ATOM   3394  N   LEU B 423      -1.020  -9.674   3.892  1.00 97.90
ATOM   3395  CA  LEU B 423      -1.224  -8.322   3.385  1.00 97.90
ATOM   3396  C   LEU B 423      -1.337  -8.323   1.864  1.00 97.90
ATOM   3397  O   LEU B 423      -2.157  -7.598   1.297  1.00 97.90
ATOM   3398  CB  LEU B 423      -0.078  -7.406   3.822  1.00 97.90
ATOM   3399  CG  LEU B 423      -0.009  -7.072   5.313  1.00 97.90
ATOM   3400  CD1 LEU B 423       1.300  -6.360   5.637  1.00 97.90
ATOM   3401  CD2 LEU B 423      -1.204  -6.219   5.726  1.00 97.90
ATOM   3402  N   MET B 424      -0.561  -9.137   1.132  1.00 97.76
ATOM   3403  CA  MET B 424      -0.610  -9.254  -0.322  1.00 97.76
ATOM   3404  C   MET B 424      -1.967  -9.776  -0.781  1.00 97.76
ATOM   3405  O   MET B 424      -2.515  -9.302  -1.777  1.00 97.76
ATOM   3406  CB  MET B 424       0.503 -10.175  -0.826  1.00 97.76
ATOM   3407  CG  MET B 424       1.891  -9.561  -0.746  1.00 97.76
ATOM   3408  SD  MET B 424       2.028  -8.005  -1.709  1.00 97.76
ATOM   3409  CE  MET B 424       1.878  -6.787  -0.373  1.00 97.76
ATOM   3410  N   VAL B 425      -2.475 -10.806  -0.039  1.00 97.93
ATOM   3411  CA  VAL B 425      -3.793 -11.349  -0.351  1.00 97.93
ATOM   3412  C   VAL B 425      -4.839 -10.239  -0.277  1.00 97.93
ATOM   3413  O   VAL B 425      -5.686 -10.115  -1.165  1.00 97.93
ATOM   3414  CB  VAL B 425      -4.172 -12.503   0.603  1.00 97.93
ATOM   3415  CG1 VAL B 425      -5.642 -12.882   0.435  1.00 97.93
ATOM   3416  CG2 VAL B 425      -3.274 -13.714   0.357  1.00 97.93
ATOM   3417  N   ASN B 426      -4.794  -9.352   0.795  1.00 97.74
ATOM   3418  CA  ASN B 426      -5.727  -8.243   0.966  1.00 97.74
ATOM   3419  C   ASN B 426      -5.619  -7.239  -0.178  1.00 97.74
ATOM   3420  O   ASN B 426      -6.634  -6.767  -0.693  1.00 97.74
ATOM   3421  CB  ASN B 426      -5.493  -7.547   2.308  1.00 97.74
ATOM   3422  CG  ASN B 426      -6.668  -6.688   2.733  1.00 97.74
ATOM   3423  OD1 ASN B 426      -7.149  -5.850   1.966  1.00 97.74
ATOM   3424  ND2 ASN B 426      -7.139  -6.892   3.958  1.00 97.74
ATOM   3425  N   ILE B 427      -4.386  -6.928  -0.648  1.00 97.78
ATOM   3426  CA  ILE B 427      -4.143  -5.971  -1.722  1.00 97.78
ATOM   3427  C   ILE B 427      -4.710  -6.511  -3.033  1.00 97.78
ATOM   3428  O   ILE B 427      -5.408  -5.796  -3.755  1.00 97.78
ATOM   3429  CB  ILE B 427      -2.636  -5.665  -1.875  1.00 97.78
ATOM   3430  CG1 ILE B 427      -2.151  -4.777  -0.723  1.00 97.78
ATOM   3431  CG2 ILE B 427      -2.353  -5.008  -3.229  1.00 97.78
ATOM   3432  CD1 ILE B 427      -0.651  -4.518  -0.730  1.00 97.78
ATOM   3433  N   ILE B 428      -4.465  -7.862  -3.344  1.00 97.41
ATOM   3434  CA  ILE B 428      -4.925  -8.485  -4.580  1.00 97.41
ATOM   3435  C   ILE B 428      -6.451  -8.467  -4.630  1.00 97.41
ATOM   3436  O   ILE B 428      -7.041  -8.076  -5.640  1.00 97.41
ATOM   3437  CB  ILE B 428      -4.402  -9.932  -4.713  1.00 97.41
ATOM   3438  CG1 ILE B 428      -2.881  -9.935  -4.905  1.00 97.41
ATOM   3439  CG2 ILE B 428      -5.101 -10.656  -5.867  1.00 97.41
ATOM   3440  CD1 ILE B 428      -2.249 -11.318  -4.829  1.00 97.41
ATOM   3441  N   ILE B 429      -7.065  -8.843  -3.486  1.00 97.61
ATOM   3442  CA  ILE B 429      -8.522  -8.864  -3.419  1.00 97.61
ATOM   3443  C   ILE B 429      -9.065  -7.442  -3.539  1.00 97.61
ATOM   3444  O   ILE B 429     -10.036  -7.201  -4.259  1.00 97.61
ATOM   3445  CB  ILE B 429      -9.017  -9.518  -2.109  1.00 97.61
ATOM   3446  CG1 ILE B 429      -8.569 -10.983  -2.041  1.00 97.61
ATOM   3447  CG2 ILE B 429     -10.540  -9.405  -1.992  1.00 97.61
ATOM   3448  CD1 ILE B 429      -8.926 -11.679  -0.735  1.00 97.61
ATOM   3449  N   GLY B 430      -8.475  -6.439  -2.872  1.00 96.73
ATOM   3450  CA  GLY B 430      -8.895  -5.047  -2.913  1.00 96.73
ATOM   3451  C   GLY B 430      -8.844  -4.449  -4.306  1.00 96.73
ATOM   3452  O   GLY B 430      -9.769  -3.747  -4.720  1.00 96.73
ATOM   3453  N   VAL B 431      -7.709  -4.709  -5.081  1.00 97.06
ATOM   3454  CA  VAL B 431      -7.523  -4.190  -6.432  1.00 97.06
ATOM   3455  C   VAL B 431      -8.565  -4.799  -7.368  1.00 97.06
ATOM   3456  O   VAL B 431      -9.133  -4.103  -8.212  1.00 97.06
ATOM   3457  CB  VAL B 431      -6.099  -4.478  -6.960  1.00 97.06
ATOM   3458  CG1 VAL B 431      -6.014  -4.203  -8.460  1.00 97.06
ATOM   3459  CG2 VAL B 431      -5.071  -3.641  -6.201  1.00 97.06
ATOM   3460  N   ILE B 432      -8.876  -6.161  -7.176  1.00 96.60
ATOM   3461  CA  ILE B 432      -9.858  -6.856  -8.002  1.00 96.60
ATOM   3462  C   ILE B 432     -11.257  -6.325  -7.697  1.00 96.60
ATOM   3463  O   ILE B 432     -12.039  -6.059  -8.613  1.00 96.60
ATOM   3464  CB  ILE B 432      -9.805  -8.384  -7.778  1.00 96.60
ATOM   3465  CG1 ILE B 432      -8.504  -8.962  -8.348  1.00 96.60
ATOM   3466  CG2 ILE B 432     -11.026  -9.064  -8.403  1.00 96.60
ATOM   3467  CD1 ILE B 432      -8.320 -10.450  -8.084  1.00 96.60
ATOM   3468  N   PHE B 433     -11.639  -6.115  -6.376  1.00 96.40
ATOM   3469  CA  PHE B 433     -12.944  -5.599  -5.978  1.00 96.40
ATOM   3470  C   PHE B 433     -13.168  -4.201  -6.542  1.00 96.40
ATOM   3471  O   PHE B 433     -14.233  -3.911  -7.090  1.00 96.40
ATOM   3472  CB  PHE B 433     -13.071  -5.576  -4.452  1.00 96.40
ATOM   3473  CG  PHE B 433     -13.659  -6.835  -3.873  1.00 96.40
ATOM   3474  CD1 PHE B 433     -14.713  -6.775  -2.970  1.00 96.40
ATOM   3475  CD2 PHE B 433     -13.156  -8.079  -4.232  1.00 96.40
ATOM   3476  CE1 PHE B 433     -15.259  -7.939  -2.433  1.00 96.40
ATOM   3477  CE2 PHE B 433     -13.697  -9.246  -3.700  1.00 96.40
ATOM   3478  CZ  PHE B 433     -14.747  -9.174  -2.799  1.00 96.40
ATOM   3479  N   GLN B 434     -12.128  -3.326  -6.476  1.00 94.74
ATOM   3480  CA  GLN B 434     -12.250  -1.958  -6.968  1.00 94.74
ATOM   3481  C   GLN B 434     -12.370  -1.929  -8.489  1.00 94.74
ATOM   3482  O   GLN B 434     -13.178  -1.177  -9.038  1.00 94.74
ATOM   3483  CB  GLN B 434     -11.054  -1.117  -6.520  1.00 94.74
ATOM   3484  CG  GLN B 434     -11.252   0.381  -6.705  1.00 94.74
ATOM   3485  CD  GLN B 434     -12.164   0.987  -5.654  1.00 94.74
ATOM   3486  OE1 GLN B 434     -12.552   0.319  -4.691  1.00 94.74
ATOM   3487  NE2 GLN B 434     -12.513   2.256  -5.833  1.00 94.74
ATOM   3488  N   GLY B 435     -11.516  -2.821  -9.214  1.00 94.84
ATOM   3489  CA  GLY B 435     -11.565  -2.919 -10.664  1.00 94.84
ATOM   3490  C   GLY B 435     -12.912  -3.385 -11.186  1.00 94.84
ATOM   3491  O   GLY B 435     -13.322  -3.006 -12.284  1.00 94.84
ATOM   3492  N   SER B 436     -13.709  -4.190 -10.385  1.00 94.85
ATOM   3493  CA  SER B 436     -14.991  -4.768 -10.778  1.00 94.85
ATOM   3494  C   SER B 436     -16.044  -3.685 -10.989  1.00 94.85
ATOM   3495  O   SER B 436     -17.071  -3.927 -11.626  1.00 94.85
ATOM   3496  CB  SER B 436     -15.476  -5.764  -9.724  1.00 94.85
ATOM   3497  OG  SER B 436     -15.964  -5.086  -8.579  1.00 94.85
ATOM   3498  N   TYR B 437     -15.758  -2.400 -10.525  1.00 92.68
ATOM   3499  CA  TYR B 437     -16.707  -1.306 -10.698  1.00 92.68
ATOM   3500  C   TYR B 437     -16.466  -0.578 -12.015  1.00 92.68
ATOM   3501  O   TYR B 437     -17.337   0.148 -12.499  1.00 92.68
ATOM   3502  CB  TYR B 437     -16.609  -0.319  -9.531  1.00 92.68
ATOM   3503  CG  TYR B 437     -17.170  -0.854  -8.235  1.00 92.68
ATOM   3504  CD1 TYR B 437     -18.521  -0.715  -7.928  1.00 92.68
ATOM   3505  CD2 TYR B 437     -16.349  -1.498  -7.316  1.00 92.68
ATOM   3506  CE1 TYR B 437     -19.042  -1.204  -6.734  1.00 92.68
ATOM   3507  CE2 TYR B 437     -16.858  -1.992  -6.119  1.00 92.68
ATOM   3508  CZ  TYR B 437     -18.204  -1.841  -5.838  1.00 92.68
ATOM   3509  OH  TYR B 437     -18.714  -2.327  -4.655  1.00 92.68
ATOM   3510  N   TYR B 438     -15.337  -0.834 -12.695  1.00 92.28
ATOM   3511  CA  TYR B 438     -14.961  -0.014 -13.841  1.00 92.28
ATOM   3512  C   TYR B 438     -14.827  -0.864 -15.099  1.00 92.28
ATOM   3513  O   TYR B 438     -14.985  -0.362 -16.215  1.00 92.28
ATOM   3514  CB  TYR B 438     -13.646   0.723 -13.567  1.00 92.28
ATOM   3515  CG  TYR B 438     -13.662   1.542 -12.300  1.00 92.28
ATOM   3516  CD1 TYR B 438     -14.514   2.636 -12.165  1.00 92.28
ATOM   3517  CD2 TYR B 438     -12.825   1.225 -11.235  1.00 92.28
ATOM   3518  CE1 TYR B 438     -14.531   3.395 -10.999  1.00 92.28
ATOM   3519  CE2 TYR B 438     -12.834   1.977 -10.065  1.00 92.28
ATOM   3520  CZ  TYR B 438     -13.689   3.058  -9.956  1.00 92.28
ATOM   3521  OH  TYR B 438     -13.701   3.806  -8.800  1.00 92.28
ATOM   3522  N   PHE B 439     -14.582  -2.162 -14.977  1.00 93.70
ATOM   3523  CA  PHE B 439     -14.302  -3.004 -16.134  1.00 93.70
ATOM   3524  C   PHE B 439     -15.231  -4.211 -16.163  1.00 93.70
ATOM   3525  O   PHE B 439     -15.326  -4.952 -15.182  1.00 93.70
ATOM   3526  CB  PHE B 439     -12.841  -3.466 -16.123  1.00 93.70
ATOM   3527  CG  PHE B 439     -11.847  -2.336 -16.131  1.00 93.70
ATOM   3528  CD1 PHE B 439     -11.544  -1.667 -17.310  1.00 93.70
ATOM   3529  CD2 PHE B 439     -11.216  -1.943 -14.958  1.00 93.70
ATOM   3530  CE1 PHE B 439     -10.624  -0.620 -17.320  1.00 93.70
ATOM   3531  CE2 PHE B 439     -10.296  -0.899 -14.960  1.00 93.70
ATOM   3532  CZ  PHE B 439     -10.001  -0.239 -16.142  1.00 93.70
ATOM   3533  N   GLU B 440     -15.929  -4.517 -17.293  1.00 92.77
ATOM   3534  CA  GLU B 440     -16.871  -5.622 -17.451  1.00 92.77
ATOM   3535  C   GLU B 440     -16.155  -6.968 -17.408  1.00 92.77
ATOM   3536  O   GLU B 440     -16.729  -7.969 -16.974  1.00 92.77
ATOM   3537  CB  GLU B 440     -17.648  -5.481 -18.763  1.00 92.77
ATOM   3538  CG  GLU B 440     -18.732  -4.414 -18.724  1.00 92.77
ATOM   3539  CD  GLU B 440     -19.592  -4.386 -19.977  1.00 92.77
ATOM   3540  OE1 GLU B 440     -20.537  -3.568 -20.048  1.00 92.77
ATOM   3541  OE2 GLU B 440     -19.320  -5.191 -20.896  1.00 92.77
ATOM   3542  N   VAL B 441     -15.015  -7.005 -17.778  1.00 93.14
ATOM   3543  CA  VAL B 441     -14.239  -8.238 -17.861  1.00 93.14
ATOM   3544  C   VAL B 441     -14.101  -8.856 -16.471  1.00 93.14
ATOM   3545  O   VAL B 441     -13.936 -10.071 -16.339  1.00 93.14
ATOM   3546  CB  VAL B 441     -12.843  -7.990 -18.475  1.00 93.14
ATOM   3547  CG1 VAL B 441     -12.004  -9.266 -18.441  1.00 93.14
ATOM   3548  CG2 VAL B 441     -12.975  -7.471 -19.905  1.00 93.14
ATOM   3549  N   PHE B 442     -14.179  -8.113 -15.375  1.00 96.03
ATOM   3550  CA  PHE B 442     -13.974  -8.571 -14.006  1.00 96.03
ATOM   3551  C   PHE B 442     -15.098  -9.505 -13.574  1.00 96.03
ATOM   3552  O   PHE B 442     -14.983 -10.195 -12.558  1.00 96.03
ATOM   3553  CB  PHE B 442     -13.884  -7.380 -13.047  1.00 96.03
ATOM   3554  CG  PHE B 442     -12.506  -6.783 -12.949  1.00 96.03
ATOM   3555  CD1 PHE B 442     -11.753  -6.927 -11.790  1.00 96.03
ATOM   3556  CD2 PHE B 442     -11.965  -6.077 -14.015  1.00 96.03
ATOM   3557  CE1 PHE B 442     -10.477  -6.376 -11.696  1.00 96.03
ATOM   3558  CE2 PHE B 442     -10.690  -5.523 -13.928  1.00 96.03
ATOM   3559  CZ  PHE B 442      -9.949  -5.673 -12.767  1.00 96.03
ATOM   3560  N   LYS B 443     -16.138  -9.607 -14.336  1.00 93.69
ATOM   3561  CA  LYS B 443     -17.211 -10.564 -14.078  1.00 93.69
ATOM   3562  C   LYS B 443     -16.681 -11.995 -14.068  1.00 93.69
ATOM   3563  O   LYS B 443     -17.238 -12.864 -13.395  1.00 93.69
ATOM   3564  CB  LYS B 443     -18.320 -10.422 -15.122  1.00 93.69
ATOM   3565  CG  LYS B 443     -19.496 -11.363 -14.907  1.00 93.69
ATOM   3566  CD  LYS B 443     -20.551 -11.196 -15.993  1.00 93.69
ATOM   3567  CE  LYS B 443     -21.712 -12.161 -15.799  1.00 93.69
ATOM   3568  NZ  LYS B 443     -22.758 -11.989 -16.851  1.00 93.69
ATOM   3569  N   TYR B 444     -15.508 -12.278 -14.723  1.00 94.26
ATOM   3570  CA  TYR B 444     -14.943 -13.618 -14.833  1.00 94.26
ATOM   3571  C   TYR B 444     -13.864 -13.843 -13.780  1.00 94.26
ATOM   3572  O   TYR B 444     -13.242 -14.907 -13.738  1.00 94.26
ATOM   3573  CB  TYR B 444     -14.363 -13.844 -16.232  1.00 94.26
ATOM   3574  CG  TYR B 444     -15.366 -13.650 -17.344  1.00 94.26
ATOM   3575  CD1 TYR B 444     -16.405 -14.557 -17.536  1.00 94.26
ATOM   3576  CD2 TYR B 444     -15.275 -12.562 -18.204  1.00 94.26
ATOM   3577  CE1 TYR B 444     -17.330 -14.384 -18.560  1.00 94.26
ATOM   3578  CE2 TYR B 444     -16.194 -12.378 -19.232  1.00 94.26
ATOM   3579  CZ  TYR B 444     -17.217 -13.293 -19.401  1.00 94.26
ATOM   3580  OH  TYR B 444     -18.130 -13.117 -20.417  1.00 94.26
ATOM   3581  N   MET B 445     -13.648 -12.854 -12.857  1.00 95.10
ATOM   3582  CA  MET B 445     -12.563 -12.948 -11.884  1.00 95.10
ATOM   3583  C   MET B 445     -13.108 -13.216 -10.485  1.00 95.10
ATOM   3584  O   MET B 445     -12.381 -13.093  -9.497  1.00 95.10
ATOM   3585  CB  MET B 445     -11.729 -11.666 -11.884  1.00 95.10
ATOM   3586  CG  MET B 445     -10.991 -11.414 -13.189  1.00 95.10
ATOM   3587  SD  MET B 445      -9.868  -9.966 -13.094  1.00 95.10
ATOM   3588  CE  MET B 445      -9.079 -10.065 -14.725  1.00 95.10
ATOM   3589  N   GLY B 446     -14.358 -13.565 -10.391  1.00 94.80
ATOM   3590  CA  GLY B 446     -15.045 -13.712  -9.118  1.00 94.80
ATOM   3591  C   GLY B 446     -14.437 -14.782  -8.231  1.00 94.80
ATOM   3592  O   GLY B 446     -14.482 -14.677  -7.003  1.00 94.80
ATOM   3593  N   ALA B 447     -13.686 -15.788  -8.815  1.00 96.43
ATOM   3594  CA  ALA B 447     -13.130 -16.917  -8.073  1.00 96.43
ATOM   3595  C   ALA B 447     -11.760 -16.573  -7.495  1.00 96.43
ATOM   3596  O   ALA B 447     -11.319 -17.185  -6.520  1.00 96.43
ATOM   3597  CB  ALA B 447     -13.032 -18.148  -8.970  1.00 96.43
ATOM   3598  N   ILE B 448     -11.113 -15.607  -8.022  1.00 97.27
ATOM   3599  CA  ILE B 448      -9.724 -15.292  -7.707  1.00 97.27
ATOM   3600  C   ILE B 448      -9.607 -14.884  -6.241  1.00 97.27
ATOM   3601  O   ILE B 448      -8.739 -15.381  -5.519  1.00 97.27
ATOM   3602  CB  ILE B 448      -9.178 -14.171  -8.621  1.00 97.27
ATOM   3603  CG1 ILE B 448      -9.066 -14.668 -10.067  1.00 97.27
ATOM   3604  CG2 ILE B 448      -7.825 -13.669  -8.108  1.00 97.27
ATOM   3605  CD1 ILE B 448      -8.558 -13.617 -11.044  1.00 97.27
ATOM   3606  N   PRO B 449     -10.533 -13.929  -5.684  1.00 97.50
ATOM   3607  CA  PRO B 449     -10.431 -13.538  -4.276  1.00 97.50
ATOM   3608  C   PRO B 449     -10.520 -14.729  -3.325  1.00 97.50
ATOM   3609  O   PRO B 449      -9.787 -14.789  -2.334  1.00 97.50
ATOM   3610  CB  PRO B 449     -11.622 -12.596  -4.084  1.00 97.50
ATOM   3611  CG  PRO B 449     -11.852 -11.992  -5.432  1.00 97.50
ATOM   3612  CD  PRO B 449     -11.590 -13.039  -6.475  1.00 97.50
ATOM   3613  N   LEU B 450     -11.362 -15.677  -3.578  1.00 97.20
ATOM   3614  CA  LEU B 450     -11.506 -16.873  -2.755  1.00 97.20
ATOM   3615  C   LEU B 450     -10.275 -17.766  -2.873  1.00 97.20
ATOM   3616  O   LEU B 450      -9.768 -18.268  -1.868  1.00 97.20
ATOM   3617  CB  LEU B 450     -12.758 -17.655  -3.160  1.00 97.20
ATOM   3618  CG  LEU B 450     -14.097 -16.946  -2.951  1.00 97.20
ATOM   3619  CD1 LEU B 450     -15.214 -17.704  -3.660  1.00 97.20
ATOM   3620  CD2 LEU B 450     -14.401 -16.803  -1.464  1.00 97.20
ATOM   3621  N   ALA B 451      -9.809 -17.943  -4.079  1.00 97.54
ATOM   3622  CA  ALA B 451      -8.667 -18.814  -4.342  1.00 97.54
ATOM   3623  C   ALA B 451      -7.417 -18.313  -3.624  1.00 97.54
ATOM   3624  O   ALA B 451      -6.712 -19.091  -2.977  1.00 97.54
ATOM   3625  CB  ALA B 451      -8.410 -18.915  -5.844  1.00 97.54
ATOM   3626  N   VAL B 452      -7.125 -16.963  -3.704  1.00 97.63
ATOM   3627  CA  VAL B 452      -5.925 -16.396  -3.098  1.00 97.63
ATOM   3628  C   VAL B 452      -6.020 -16.489  -1.577  1.00 97.63
ATOM   3629  O   VAL B 452      -5.021 -16.743  -0.900  1.00 97.63
ATOM   3630  CB  VAL B 452      -5.711 -14.928  -3.530  1.00 97.63
ATOM   3631  CG1 VAL B 452      -4.477 -14.339  -2.848  1.00 97.63
ATOM   3632  CG2 VAL B 452      -5.581 -14.833  -5.049  1.00 97.63
ATOM   3633  N   ALA B 453      -7.268 -16.260  -1.032  1.00 97.76
ATOM   3634  CA  ALA B 453      -7.478 -16.373   0.408  1.00 97.76
ATOM   3635  C   ALA B 453      -7.297 -17.814   0.878  1.00 97.76
ATOM   3636  O   ALA B 453      -6.649 -18.065   1.896  1.00 97.76
ATOM   3637  CB  ALA B 453      -8.867 -15.865   0.785  1.00 97.76
ATOM   3638  N   ILE B 454      -7.848 -18.821   0.128  1.00 97.64
ATOM   3639  CA  ILE B 454      -7.751 -20.235   0.471  1.00 97.64
ATOM   3640  C   ILE B 454      -6.291 -20.680   0.418  1.00 97.64
ATOM   3641  O   ILE B 454      -5.827 -21.415   1.293  1.00 97.64
ATOM   3642  CB  ILE B 454      -8.612 -21.106  -0.471  1.00 97.64
ATOM   3643  CG1 ILE B 454     -10.103 -20.865  -0.207  1.00 97.64
ATOM   3644  CG2 ILE B 454      -8.259 -22.588  -0.308  1.00 97.64
ATOM   3645  CD1 ILE B 454     -11.025 -21.512  -1.232  1.00 97.64
ATOM   3646  N   PHE B 455      -5.599 -20.264  -0.569  1.00 97.53
ATOM   3647  CA  PHE B 455      -4.183 -20.590  -0.682  1.00 97.53
ATOM   3648  C   PHE B 455      -3.412 -20.086   0.532  1.00 97.53
ATOM   3649  O   PHE B 455      -2.546 -20.788   1.059  1.00 97.53
ATOM   3650  CB  PHE B 455      -3.593 -19.992  -1.964  1.00 97.53
ATOM   3651  CG  PHE B 455      -2.158 -20.372  -2.206  1.00 97.53
ATOM   3652  CD1 PHE B 455      -1.129 -19.485  -1.912  1.00 97.53
ATOM   3653  CD2 PHE B 455      -1.836 -21.618  -2.730  1.00 97.53
ATOM   3654  CE1 PHE B 455       0.200 -19.835  -2.135  1.00 97.53
ATOM   3655  CE2 PHE B 455      -0.509 -21.974  -2.956  1.00 97.53
ATOM   3656  CZ  PHE B 455       0.507 -21.081  -2.659  1.00 97.53
ATOM   3657  N   TYR B 456      -3.713 -18.837   0.996  1.00 97.80
ATOM   3658  CA  TYR B 456      -3.072 -18.269   2.176  1.00 97.80
ATOM   3659  C   TYR B 456      -3.364 -19.109   3.414  1.00 97.80
ATOM   3660  O   TYR B 456      -2.453 -19.438   4.177  1.00 97.80
ATOM   3661  CB  TYR B 456      -3.540 -16.828   2.401  1.00 97.80
ATOM   3662  CG  TYR B 456      -3.030 -16.218   3.684  1.00 97.80
ATOM   3663  CD1 TYR B 456      -3.878 -16.028   4.774  1.00 97.80
ATOM   3664  CD2 TYR B 456      -1.701 -15.829   3.810  1.00 97.80
ATOM   3665  CE1 TYR B 456      -3.413 -15.465   5.957  1.00 97.80
ATOM   3666  CE2 TYR B 456      -1.225 -15.264   4.989  1.00 97.80
ATOM   3667  CZ  TYR B 456      -2.087 -15.087   6.055  1.00 97.80
ATOM   3668  OH  TYR B 456      -1.621 -14.528   7.225  1.00 97.80
ATOM   3669  N   TYR B 457      -4.690 -19.455   3.641  1.00 97.37
ATOM   3670  CA  TYR B 457      -5.077 -20.240   4.808  1.00 97.37
ATOM   3671  C   TYR B 457      -4.446 -21.627   4.766  1.00 97.37
ATOM   3672  O   TYR B 457      -4.051 -22.167   5.802  1.00 97.37
ATOM   3673  CB  TYR B 457      -6.602 -20.362   4.892  1.00 97.37
ATOM   3674  CG  TYR B 457      -7.298 -19.062   5.212  1.00 97.37
ATOM   3675  CD1 TYR B 457      -6.829 -18.229   6.225  1.00 97.37
ATOM   3676  CD2 TYR B 457      -8.426 -18.664   4.503  1.00 97.37
ATOM   3677  CE1 TYR B 457      -7.469 -17.031   6.525  1.00 97.37
ATOM   3678  CE2 TYR B 457      -9.074 -17.468   4.794  1.00 97.37
ATOM   3679  CZ  TYR B 457      -8.588 -16.659   5.805  1.00 97.37
ATOM   3680  OH  TYR B 457      -9.226 -15.474   6.097  1.00 97.37
ATOM   3681  N   LEU B 458      -4.273 -22.300   3.597  1.00 97.68
ATOM   3682  CA  LEU B 458      -3.599 -23.585   3.451  1.00 97.68
ATOM   3683  C   LEU B 458      -2.117 -23.463   3.791  1.00 97.68
ATOM   3684  O   LEU B 458      -1.542 -24.361   4.410  1.00 97.68
ATOM   3685  CB  LEU B 458      -3.765 -24.119   2.026  1.00 97.68
ATOM   3686  CG  LEU B 458      -5.158 -24.628   1.650  1.00 97.68
ATOM   3687  CD1 LEU B 458      -5.195 -25.036   0.182  1.00 97.68
ATOM   3688  CD2 LEU B 458      -5.560 -25.795   2.546  1.00 97.68
ATOM   3689  N   TYR B 459      -1.529 -22.352   3.300  1.00 97.18
ATOM   3690  CA  TYR B 459      -0.136 -22.081   3.636  1.00 97.18
ATOM   3691  C   TYR B 459       0.051 -21.979   5.145  1.00 97.18
ATOM   3692  O   TYR B 459       1.007 -22.529   5.697  1.00 97.18
ATOM   3693  CB  TYR B 459       0.338 -20.789   2.963  1.00 97.18
ATOM   3694  CG  TYR B 459       1.722 -20.358   3.383  1.00 97.18
ATOM   3695  CD1 TYR B 459       1.903 -19.313   4.287  1.00 97.18
ATOM   3696  CD2 TYR B 459       2.851 -20.994   2.878  1.00 97.18
ATOM   3697  CE1 TYR B 459       3.177 -18.911   4.675  1.00 97.18
ATOM   3698  CE2 TYR B 459       4.130 -20.600   3.259  1.00 97.18
ATOM   3699  CZ  TYR B 459       4.282 -19.560   4.157  1.00 97.18
ATOM   3700  OH  TYR B 459       5.545 -19.166   4.539  1.00 97.18
ATOM   3701  N   VAL B 460      -0.874 -21.273   5.874  1.00 96.91
ATOM   3702  CA  VAL B 460      -0.816 -21.114   7.324  1.00 96.91
ATOM   3703  C   VAL B 460      -0.953 -22.477   7.999  1.00 96.91
ATOM   3704  O   VAL B 460      -0.175 -22.814   8.894  1.00 96.91
ATOM   3705  CB  VAL B 460      -1.914 -20.154   7.834  1.00 96.91
ATOM   3706  CG1 VAL B 460      -1.979 -20.170   9.360  1.00 96.91
ATOM   3707  CG2 VAL B 460      -1.662 -18.737   7.322  1.00 96.91
ATOM   3708  N   LEU B 461      -1.949 -23.296   7.576  1.00 96.46
ATOM   3709  CA  LEU B 461      -2.182 -24.618   8.145  1.00 96.46
ATOM   3710  C   LEU B 461      -0.961 -25.513   7.959  1.00 96.46
ATOM   3711  O   LEU B 461      -0.557 -26.220   8.885  1.00 96.46
ATOM   3712  CB  LEU B 461      -3.409 -25.270   7.503  1.00 96.46
ATOM   3713  CG  LEU B 461      -4.771 -24.736   7.947  1.00 96.46
ATOM   3714  CD1 LEU B 461      -5.879 -25.318   7.076  1.00 96.46
ATOM   3715  CD2 LEU B 461      -5.018 -25.055   9.418  1.00 96.46
ATOM   3716  N   TRP B 462      -0.390 -25.485   6.733  1.00 96.65
ATOM   3717  CA  TRP B 462       0.806 -26.269   6.443  1.00 96.65
ATOM   3718  C   TRP B 462       1.969 -25.838   7.331  1.00 96.65
ATOM   3719  O   TRP B 462       2.695 -26.679   7.865  1.00 96.65
ATOM   3720  CB  TRP B 462       1.195 -26.132   4.968  1.00 96.65
ATOM   3721  CG  TRP B 462       2.465 -26.842   4.605  1.00 96.65
ATOM   3722  CD1 TRP B 462       3.676 -26.272   4.323  1.00 96.65
ATOM   3723  CD2 TRP B 462       2.647 -28.255   4.479  1.00 96.65
ATOM   3724  NE1 TRP B 462       4.601 -27.247   4.030  1.00 96.65
ATOM   3725  CE2 TRP B 462       3.996 -28.472   4.119  1.00 96.65
ATOM   3726  CE3 TRP B 462       1.801 -29.361   4.637  1.00 96.65
ATOM   3727  CZ2 TRP B 462       4.517 -29.752   3.914  1.00 96.65
ATOM   3728  CZ3 TRP B 462       2.322 -30.633   4.433  1.00 96.65
ATOM   3729  CH2 TRP B 462       3.668 -30.816   4.075  1.00 96.65
ATOM   3730  N   SER B 463       2.101 -24.486   7.543  1.00 96.24
ATOM   3731  CA  SER B 463       3.169 -23.955   8.384  1.00 96.24
ATOM   3732  C   SER B 463       2.992 -24.380   9.837  1.00 96.24
ATOM   3733  O   SER B 463       3.969 -24.689  10.523  1.00 96.24
ATOM   3734  CB  SER B 463       3.215 -22.429   8.292  1.00 96.24
ATOM   3735  OG  SER B 463       3.515 -22.013   6.971  1.00 96.24
ATOM   3736  N   LEU B 464       1.732 -24.350  10.313  1.00 95.66
ATOM   3737  CA  LEU B 464       1.442 -24.810  11.666  1.00 95.66
ATOM   3738  C   LEU B 464       1.800 -26.283  11.829  1.00 95.66
ATOM   3739  O   LEU B 464       2.376 -26.678  12.845  1.00 95.66
ATOM   3740  CB  LEU B 464      -0.036 -24.592  12.001  1.00 95.66
ATOM   3741  CG  LEU B 464      -0.467 -23.147  12.261  1.00 95.66
ATOM   3742  CD1 LEU B 464      -1.987 -23.053  12.335  1.00 95.66
ATOM   3743  CD2 LEU B 464       0.170 -22.622  13.542  1.00 95.66
ATOM   3744  N   PHE B 465       1.541 -27.126  10.876  1.00 94.84
ATOM   3745  CA  PHE B 465       1.819 -28.557  10.889  1.00 94.84
ATOM   3746  C   PHE B 465       3.321 -28.816  10.893  1.00 94.84
ATOM   3747  O   PHE B 465       3.815 -29.625  11.682  1.00 94.84
ATOM   3748  CB  PHE B 465       1.171 -29.244   9.683  1.00 94.84
ATOM   3749  CG  PHE B 465       1.440 -30.722   9.609  1.00 94.84
ATOM   3750  CD1 PHE B 465       2.401 -31.226   8.741  1.00 94.84
ATOM   3751  CD2 PHE B 465       0.731 -31.610  10.408  1.00 94.84
ATOM   3752  CE1 PHE B 465       2.652 -32.594   8.671  1.00 94.84
ATOM   3753  CE2 PHE B 465       0.976 -32.978  10.343  1.00 94.84
ATOM   3754  CZ  PHE B 465       1.937 -33.469   9.473  1.00 94.84
ATOM   3755  N   VAL B 466       4.035 -28.116   9.997  1.00 93.48
ATOM   3756  CA  VAL B 466       5.478 -28.297   9.874  1.00 93.48
ATOM   3757  C   VAL B 466       6.163 -27.874  11.172  1.00 93.48
ATOM   3758  O   VAL B 466       7.090 -28.542  11.638  1.00 93.48
ATOM   3759  CB  VAL B 466       6.051 -27.496   8.684  1.00 93.48
ATOM   3760  CG1 VAL B 466       7.578 -27.494   8.720  1.00 93.48
ATOM   3761  CG2 VAL B 466       5.545 -28.071   7.362  1.00 93.48
ATOM   3762  N   GLU B 467       5.769 -26.858  11.759  1.00 93.61
ATOM   3763  CA  GLU B 467       6.354 -26.369  13.004  1.00 93.61
ATOM   3764  C   GLU B 467       6.063 -27.320  14.162  1.00 93.61
ATOM   3765  O   GLU B 467       6.890 -27.483  15.061  1.00 93.61
ATOM   3766  CB  GLU B 467       5.830 -24.968  13.331  1.00 93.61
ATOM   3767  CG  GLU B 467       6.435 -23.869  12.469  1.00 93.61
ATOM   3768  CD  GLU B 467       7.953 -23.824  12.532  1.00 93.61
ATOM   3769  OE1 GLU B 467       8.603 -23.726  11.467  1.00 93.61
ATOM   3770  OE2 GLU B 467       8.498 -23.888  13.657  1.00 93.61
ATOM   3771  N   TRP B 468       4.871 -27.920  14.110  1.00 92.04
ATOM   3772  CA  TRP B 468       4.559 -28.946  15.099  1.00 92.04
ATOM   3773  C   TRP B 468       5.515 -30.128  14.978  1.00 92.04
ATOM   3774  O   TRP B 468       6.015 -30.636  15.985  1.00 92.04
ATOM   3775  CB  TRP B 468       3.113 -29.425  14.940  1.00 92.04
ATOM   3776  CG  TRP B 468       2.670 -30.387  16.001  1.00 92.04
ATOM   3777  CD1 TRP B 468       2.736 -30.208  17.355  1.00 92.04
ATOM   3778  CD2 TRP B 468       2.095 -31.681  15.794  1.00 92.04
ATOM   3779  NE1 TRP B 468       2.236 -31.314  18.003  1.00 92.04
ATOM   3780  CE2 TRP B 468       1.837 -32.232  17.069  1.00 92.04
ATOM   3781  CE3 TRP B 468       1.773 -32.428  14.654  1.00 92.04
ATOM   3782  CZ2 TRP B 468       1.270 -33.498  17.234  1.00 92.04
ATOM   3783  CZ3 TRP B 468       1.209 -33.688  14.820  1.00 92.04
ATOM   3784  CH2 TRP B 468       0.965 -34.208  16.102  1.00 92.04
ATOM   3785  N   GLY B 469       5.816 -30.462  13.834  1.00 90.38
ATOM   3786  CA  GLY B 469       6.777 -31.525  13.590  1.00 90.38
ATOM   3787  C   GLY B 469       8.175 -31.187  14.072  1.00 90.38
ATOM   3788  O   GLY B 469       8.855 -32.031  14.661  1.00 90.38
ATOM   3789  N   ARG B 470       8.549 -29.999  13.823  1.00 88.08
ATOM   3790  CA  ARG B 470       9.869 -29.548  14.250  1.00 88.08
ATOM   3791  C   ARG B 470       9.988 -29.565  15.771  1.00 88.08
ATOM   3792  O   ARG B 470      11.039 -29.915  16.312  1.00 88.08
ATOM   3793  CB  ARG B 470      10.156 -28.142  13.718  1.00 88.08
ATOM   3794  CG  ARG B 470      11.612 -27.721  13.844  1.00 88.08
ATOM   3795  CD  ARG B 470      11.823 -26.281  13.396  1.00 88.08
ATOM   3796  NE  ARG B 470      11.920 -26.177  11.943  1.00 88.08
ATOM   3797  CZ  ARG B 470      11.962 -25.033  11.266  1.00 88.08
ATOM   3798  NH1 ARG B 470      11.917 -23.867  11.902  1.00 88.08
ATOM   3799  NH2 ARG B 470      12.050 -25.053   9.944  1.00 88.08
ATOM   3800  N   MET B 471       9.008 -29.373  16.438  1.00 84.93
ATOM   3801  CA  MET B 471       8.999 -29.339  17.898  1.00 84.93
ATOM   3802  C   MET B 471       9.046 -30.749  18.476  1.00 84.93
ATOM   3803  O   MET B 471       9.725 -30.993  19.474  1.00 84.93
ATOM   3804  CB  MET B 471       7.759 -28.605  18.411  1.00 84.93
ATOM   3805  CG  MET B 471       7.909 -27.092  18.437  1.00 84.93
ATOM   3806  SD  MET B 471       6.673 -26.282  19.525  1.00 84.93
ATOM   3807  CE  MET B 471       5.241 -26.245  18.411  1.00 84.93
ATOM   3808  N   VAL B 472       8.348 -31.569  17.868  1.00 80.94
ATOM   3809  CA  VAL B 472       8.298 -32.948  18.341  1.00 80.94
ATOM   3810  C   VAL B 472       9.627 -33.642  18.054  1.00 80.94
ATOM   3811  O   VAL B 472      10.127 -34.406  18.882  1.00 80.94
ATOM   3812  CB  VAL B 472       7.136 -33.730  17.688  1.00 80.94
ATOM   3813  CG1 VAL B 472       7.206 -35.211  18.058  1.00 80.94
ATOM   3814  CG2 VAL B 472       5.792 -33.135  18.104  1.00 80.94
ATOM   3815  N   MET B 473      10.272 -33.312  16.985  1.00 73.01
ATOM   3816  CA  MET B 473      11.519 -33.960  16.587  1.00 73.01
ATOM   3817  C   MET B 473      12.692 -33.430  17.404  1.00 73.01
ATOM   3818  O   MET B 473      13.702 -34.117  17.566  1.00 73.01
ATOM   3819  CB  MET B 473      11.782 -33.750  15.095  1.00 73.01
ATOM   3820  CG  MET B 473      10.933 -34.630  14.192  1.00 73.01
ATOM   3821  SD  MET B 473      11.899 -35.364  12.816  1.00 73.01
ATOM   3822  CE  MET B 473      11.695 -34.072  11.557  1.00 73.01
ATOM   3823  N   MET B 474      12.658 -32.344  17.892  1.00 64.31
ATOM   3824  CA  MET B 474      13.731 -31.744  18.679  1.00 64.31
ATOM   3825  C   MET B 474      13.613 -32.137  20.148  1.00 64.31
ATOM   3826  O   MET B 474      14.461 -31.769  20.963  1.00 64.31
ATOM   3827  CB  MET B 474      13.714 -30.221  18.541  1.00 64.31
ATOM   3828  CG  MET B 474      14.294 -29.717  17.230  1.00 64.31
ATOM   3829  SD  MET B 474      14.551 -27.901  17.226  1.00 64.31
ATOM   3830  CE  MET B 474      15.150 -27.665  15.530  1.00 64.31
ATOM   3831  N   ARG B 475      12.725 -32.695  20.197  1.00 61.29
ATOM   3832  CA  ARG B 475      12.619 -33.194  21.564  1.00 61.29
ATOM   3833  C   ARG B 475      13.672 -34.262  21.840  1.00 61.29
ATOM   3834  O   ARG B 475      13.876 -35.165  21.027  1.00 61.29
ATOM   3835  CB  ARG B 475      11.220 -33.758  21.823  1.00 61.29
ATOM   3836  CG  ARG B 475      10.165 -32.694  22.079  1.00 61.29
ATOM   3837  CD  ARG B 475       8.842 -33.306  22.519  1.00 61.29
ATOM   3838  NE  ARG B 475       7.873 -32.281  22.895  1.00 61.29
ATOM   3839  CZ  ARG B 475       6.669 -32.527  23.404  1.00 61.29
ATOM   3840  NH1 ARG B 475       6.261 -33.774  23.609  1.00 61.29
ATOM   3841  NH2 ARG B 475       5.866 -31.518  23.712  1.00 61.29
ATOM   3842  N   PRO B 476      14.466 -33.668  22.529  1.00 54.07
ATOM   3843  CA  PRO B 476      15.525 -34.623  22.865  1.00 54.07
ATOM   3844  C   PRO B 476      14.979 -35.992  23.267  1.00 54.07
ATOM   3845  O   PRO B 476      15.640 -37.011  23.053  1.00 54.07
ATOM   3846  CB  PRO B 476      16.243 -33.955  24.040  1.00 54.07
ATOM   3847  CG  PRO B 476      15.417 -32.751  24.358  1.00 54.07
ATOM   3848  CD  PRO B 476      14.289 -32.672  23.369  1.00 54.07
ATOM   3849  N   HIS B 477      14.384 -35.611  23.065  1.00 43.91
ATOM   3850  CA  HIS B 477      13.962 -36.890  23.623  1.00 43.91
ATOM   3851  C   HIS B 477      13.417 -37.812  22.538  1.00 43.91
ATOM   3852  O   HIS B 477      13.317 -39.025  22.740  1.00 43.91
ATOM   3853  CB  HIS B 477      12.907 -36.678  24.711  1.00 43.91
ATOM   3854  CG  HIS B 477      13.412 -35.922  25.898  1.00 43.91
ATOM   3855  ND1 HIS B 477      14.374 -36.425  26.747  1.00 43.91
ATOM   3856  CD2 HIS B 477      13.090 -34.696  26.374  1.00 43.91
ATOM   3857  CE1 HIS B 477      14.621 -35.539  27.697  1.00 43.91
ATOM   3858  NE2 HIS B 477      13.855 -34.481  27.494  1.00 43.91
ATOM   3859  N   LEU B 478      13.216 -36.915  21.999  1.00 37.03
ATOM   3860  CA  LEU B 478      12.703 -37.832  20.986  1.00 37.03
ATOM   3861  C   LEU B 478      13.840 -38.602  20.324  1.00 37.03
ATOM   3862  O   LEU B 478      13.623 -39.680  19.766  1.00 37.03
ATOM   3863  CB  LEU B 478      11.904 -37.067  19.927  1.00 37.03
ATOM   3864  CG  LEU B 478      10.389 -37.009  20.132  1.00 37.03
ATOM   3865  CD1 LEU B 478       9.875 -35.595  19.883  1.00 37.03
ATOM   3866  CD2 LEU B 478       9.687 -38.007  19.218  1.00 37.03
ATOM   3867  N   VAL B 479      14.701 -37.768  20.658  1.00 37.99
ATOM   3868  CA  VAL B 479      15.807 -38.599  20.196  1.00 37.99
ATOM   3869  C   VAL B 479      16.168 -39.623  21.270  1.00 37.99
ATOM   3870  O   VAL B 479      16.820 -40.630  20.983  1.00 37.99
ATOM   3871  CB  VAL B 479      17.045 -37.748  19.835  1.00 37.99
ATOM   3872  CG1 VAL B 479      18.146 -38.621  19.237  1.00 37.99
ATOM   3873  CG2 VAL B 479      16.659 -36.631  18.866  1.00 37.99
ATOM   3874  N   SER B 480      15.876 -39.195  22.117  1.00 36.59
ATOM   3875  CA  SER B 480      16.197 -40.343  22.958  1.00 36.59
ATOM   3876  C   SER B 480      15.595 -41.626  22.394  1.00 36.59
ATOM   3877  O   SER B 480      16.151 -42.711  22.577  1.00 36.59
ATOM   3878  CB  SER B 480      15.695 -40.120  24.385  1.00 36.59
ATOM   3879  OG  SER B 480      14.300 -40.350  24.470  1.00 36.59
ATOM   3880  N   THR C   1     -24.674  16.200 -28.931  1.00 50.47
ATOM   3881  CA  THR C   1     -23.299  15.713 -28.910  1.00 50.47
ATOM   3882  C   THR C   1     -22.451  16.530 -27.940  1.00 50.47
ATOM   3883  O   THR C   1     -22.490  17.762 -27.959  1.00 50.47
ATOM   3884  CB  THR C   1     -22.668  15.761 -30.314  1.00 50.47
ATOM   3885  OG1 THR C   1     -23.372  16.718 -31.116  1.00 50.47
ATOM   3886  CG2 THR C   1     -22.736  14.397 -30.994  1.00 50.47
ATOM   3887  N   GLU C   2     -22.025  16.230 -27.552  1.00 62.75
ATOM   3888  CA  GLU C   2     -21.225  16.900 -26.531  1.00 62.75
ATOM   3889  C   GLU C   2     -19.908  17.411 -27.110  1.00 62.75
ATOM   3890  O   GLU C   2     -19.278  16.735 -27.925  1.00 62.75
ATOM   3891  CB  GLU C   2     -20.952  15.958 -25.356  1.00 62.75
ATOM   3892  CG  GLU C   2     -21.903  16.146 -24.183  1.00 62.75
ATOM   3893  CD  GLU C   2     -21.582  15.247 -23.000  1.00 62.75
ATOM   3894  OE1 GLU C   2     -22.279  15.335 -21.964  1.00 62.75
ATOM   3895  OE2 GLU C   2     -20.625  14.448 -23.110  1.00 62.75
ATOM   3896  N   CYS C   3     -19.528  18.628 -27.126  1.00 75.14
ATOM   3897  CA  CYS C   3     -18.288  19.271 -27.548  1.00 75.14
ATOM   3898  C   CYS C   3     -17.084  18.638 -26.862  1.00 75.14
ATOM   3899  O   CYS C   3     -17.056  18.514 -25.636  1.00 75.14
ATOM   3900  CB  CYS C   3     -18.331  20.768 -27.243  1.00 75.14
ATOM   3901  SG  CYS C   3     -19.254  21.733 -28.460  1.00 75.14
ATOM   3902  N   PRO C   4     -16.238  18.198 -27.556  1.00 79.78
ATOM   3903  CA  PRO C   4     -15.050  17.561 -26.984  1.00 79.78
ATOM   3904  C   PRO C   4     -14.275  18.487 -26.050  1.00 79.78
ATOM   3905  O   PRO C   4     -13.671  18.025 -25.078  1.00 79.78
ATOM   3906  CB  PRO C   4     -14.214  17.204 -28.216  1.00 79.78
ATOM   3907  CG  PRO C   4     -14.974  17.771 -29.371  1.00 79.78
ATOM   3908  CD  PRO C   4     -16.278  18.315 -28.863  1.00 79.78
ATOM   3909  N   ILE C   5     -14.298  19.735 -26.288  1.00 80.17
ATOM   3910  CA  ILE C   5     -13.632  20.737 -25.464  1.00 80.17
ATOM   3911  C   ILE C   5     -14.674  21.641 -24.808  1.00 80.17
ATOM   3912  O   ILE C   5     -15.491  22.258 -25.497  1.00 80.17
ATOM   3913  CB  ILE C   5     -12.636  21.580 -26.293  1.00 80.17
ATOM   3914  CG1 ILE C   5     -11.630  20.669 -27.005  1.00 80.17
ATOM   3915  CG2 ILE C   5     -11.919  22.598 -25.402  1.00 80.17
ATOM   3916  CD1 ILE C   5     -10.754  21.389 -28.021  1.00 80.17
ATOM   3917  N   GLN C   6     -14.714  21.612 -23.619  1.00 76.62
ATOM   3918  CA  GLN C   6     -15.680  22.392 -22.852  1.00 76.62
ATOM   3919  C   GLN C   6     -15.642  23.864 -23.253  1.00 76.62
ATOM   3920  O   GLN C   6     -14.565  24.454 -23.364  1.00 76.62
ATOM   3921  CB  GLN C   6     -15.416  22.249 -21.353  1.00 76.62
ATOM   3922  CG  GLN C   6     -16.610  22.616 -20.481  1.00 76.62
ATOM   3923  CD  GLN C   6     -16.367  22.343 -19.008  1.00 76.62
ATOM   3924  OE1 GLN C   6     -15.255  21.987 -18.604  1.00 76.62
ATOM   3925  NE2 GLN C   6     -17.406  22.505 -18.196  1.00 76.62
ATOM   3926  N   ASN C   7     -16.512  24.451 -23.648  1.00 77.63
ATOM   3927  CA  ASN C   7     -16.687  25.873 -23.920  1.00 77.63
ATOM   3928  C   ASN C   7     -16.333  26.216 -25.364  1.00 77.63
ATOM   3929  O   ASN C   7     -16.315  27.388 -25.742  1.00 77.63
ATOM   3930  CB  ASN C   7     -15.847  26.712 -22.954  1.00 77.63
ATOM   3931  CG  ASN C   7     -16.307  26.582 -21.515  1.00 77.63
ATOM   3932  OD1 ASN C   7     -17.486  26.332 -21.248  1.00 77.63
ATOM   3933  ND2 ASN C   7     -15.381  26.749 -20.579  1.00 77.63
ATOM   3934  N   ALA C   8     -15.988  25.203 -26.081  1.00 81.71
ATOM   3935  CA  ALA C   8     -15.630  25.445 -27.476  1.00 81.71
ATOM   3936  C   ALA C   8     -16.876  25.563 -28.350  1.00 81.71
ATOM   3937  O   ALA C   8     -16.891  26.322 -29.322  1.00 81.71
ATOM   3938  CB  ALA C   8     -14.725  24.330 -27.995  1.00 81.71
ATOM   3939  N   CYS C   9     -17.981  24.870 -27.977  1.00 80.21
ATOM   3940  CA  CYS C   9     -19.219  24.901 -28.749  1.00 80.21
ATOM   3941  C   CYS C   9     -20.227  25.858 -28.124  1.00 80.21
ATOM   3942  O   CYS C   9     -20.620  25.686 -26.969  1.00 80.21
ATOM   3943  CB  CYS C   9     -19.824  23.501 -28.847  1.00 80.21
ATOM   3944  SG  CYS C   9     -18.761  22.306 -29.687  1.00 80.21
ATOM   3945  N   LEU C  10     -20.568  26.926 -28.841  1.00 77.89
ATOM   3946  CA  LEU C  10     -21.552  27.889 -28.359  1.00 77.89
ATOM   3947  C   LEU C  10     -22.961  27.480 -28.775  1.00 77.89
ATOM   3948  O   LEU C  10     -23.143  26.467 -29.454  1.00 77.89
ATOM   3949  CB  LEU C  10     -21.237  29.289 -28.892  1.00 77.89
ATOM   3950  CG  LEU C  10     -19.866  29.861 -28.526  1.00 77.89
ATOM   3951  CD1 LEU C  10     -19.565  31.095 -29.369  1.00 77.89
ATOM   3952  CD2 LEU C  10     -19.806  30.195 -27.039  1.00 77.89
ATOM   3953  N   SER C  11     -23.721  27.868 -28.525  1.00 69.60
ATOM   3954  CA  SER C  11     -25.114  27.566 -28.836  1.00 69.60
ATOM   3955  C   SER C  11     -25.367  27.607 -30.340  1.00 69.60
ATOM   3956  O   SER C  11     -24.720  28.368 -31.062  1.00 69.60
ATOM   3957  CB  SER C  11     -26.047  28.548 -28.127  1.00 69.60
ATOM   3958  OG  SER C  11     -25.645  29.886 -28.366  1.00 69.60
ATOM   3959  N   HIS C  12     -26.090  26.612 -30.685  1.00 67.99
ATOM   3960  CA  HIS C  12     -26.586  26.543 -32.055  1.00 67.99
ATOM   3961  C   HIS C  12     -25.469  26.181 -33.028  1.00 67.99
ATOM   3962  O   HIS C  12     -25.413  26.710 -34.140  1.00 67.99
ATOM   3963  CB  HIS C  12     -27.226  27.871 -32.461  1.00 67.99
ATOM   3964  CG  HIS C  12     -28.417  28.241 -31.635  1.00 67.99
ATOM   3965  ND1 HIS C  12     -29.563  27.476 -31.598  1.00 67.99
ATOM   3966  CD2 HIS C  12     -28.637  29.294 -30.813  1.00 67.99
ATOM   3967  CE1 HIS C  12     -30.439  28.045 -30.787  1.00 67.99
ATOM   3968  NE2 HIS C  12     -29.901  29.150 -30.298  1.00 67.99
ATOM   3969  N   GLY C  13     -24.622  25.609 -32.636  1.00 73.01
ATOM   3970  CA  GLY C  13     -23.611  25.102 -33.550  1.00 73.01
ATOM   3971  C   GLY C  13     -22.481  26.084 -33.793  1.00 73.01
ATOM   3972  O   GLY C  13     -21.677  25.898 -34.710  1.00 73.01
ATOM   3973  N   VAL C  14     -22.298  27.110 -33.148  1.00 83.05
ATOM   3974  CA  VAL C  14     -21.279  28.137 -33.335  1.00 83.05
ATOM   3975  C   VAL C  14     -20.091  27.860 -32.417  1.00 83.05
ATOM   3976  O   VAL C  14     -20.270  27.519 -31.245  1.00 83.05
ATOM   3977  CB  VAL C  14     -21.841  29.551 -33.067  1.00 83.05
ATOM   3978  CG1 VAL C  14     -20.779  30.615 -33.338  1.00 83.05
ATOM   3979  CG2 VAL C  14     -23.083  29.802 -33.920  1.00 83.05
ATOM   3980  N   CYS C  15     -19.091  27.965 -33.086  1.00 86.75
ATOM   3981  CA  CYS C  15     -17.856  27.753 -32.339  1.00 86.75
ATOM   3982  C   CYS C  15     -17.388  29.046 -31.681  1.00 86.75
ATOM   3983  O   CYS C  15     -17.728  30.139 -32.139  1.00 86.75
ATOM   3984  CB  CYS C  15     -16.760  27.211 -33.256  1.00 86.75
ATOM   3985  SG  CYS C  15     -17.119  25.574 -33.930  1.00 86.75
ATOM   3986  N   SER C  16     -16.619  28.934 -30.594  1.00 86.85
ATOM   3987  CA  SER C  16     -15.963  30.085 -29.983  1.00 86.85
ATOM   3988  C   SER C  16     -15.040  30.786 -30.975  1.00 86.85
ATOM   3989  O   SER C  16     -14.593  30.180 -31.951  1.00 86.85
ATOM   3990  CB  SER C  16     -15.167  29.656 -28.750  1.00 86.85
ATOM   3991  OG  SER C  16     -13.939  29.057 -29.127  1.00 86.85
ATOM   3992  N   GLU C  17     -14.720  31.958 -30.676  1.00 87.41
ATOM   3993  CA  GLU C  17     -13.973  32.844 -31.564  1.00 87.41
ATOM   3994  C   GLU C  17     -12.622  32.240 -31.936  1.00 87.41
ATOM   3995  O   GLU C  17     -12.129  32.447 -33.047  1.00 87.41
ATOM   3996  CB  GLU C  17     -13.775  34.216 -30.914  1.00 87.41
ATOM   3997  CG  GLU C  17     -13.284  35.287 -31.876  1.00 87.41
ATOM   3998  CD  GLU C  17     -13.052  36.633 -31.209  1.00 87.41
ATOM   3999  OE1 GLU C  17     -12.521  37.555 -31.869  1.00 87.41
ATOM   4000  OE2 GLU C  17     -13.404  36.767 -30.015  1.00 87.41
ATOM   4001  N   THR C  18     -12.179  31.414 -31.229  1.00 90.79
ATOM   4002  CA  THR C  18     -10.819  30.930 -31.438  1.00 90.79
ATOM   4003  C   THR C  18     -10.829  29.507 -31.988  1.00 90.79
ATOM   4004  O   THR C  18      -9.780  28.965 -32.342  1.00 90.79
ATOM   4005  CB  THR C  18     -10.004  30.973 -30.132  1.00 90.79
ATOM   4006  OG1 THR C  18     -10.646  30.152 -29.148  1.00 90.79
ATOM   4007  CG2 THR C  18      -9.895  32.397 -29.598  1.00 90.79
ATOM   4008  N   MET C  19     -11.964  28.869 -32.094  1.00 90.30
ATOM   4009  CA  MET C  19     -12.072  27.466 -32.482  1.00 90.30
ATOM   4010  C   MET C  19     -12.816  27.323 -33.806  1.00 90.30
ATOM   4011  O   MET C  19     -13.632  28.176 -34.159  1.00 90.30
ATOM   4012  CB  MET C  19     -12.782  26.660 -31.393  1.00 90.30
ATOM   4013  CG  MET C  19     -12.133  26.775 -30.024  1.00 90.30
ATOM   4014  SD  MET C  19     -10.560  25.837 -29.910  1.00 90.30
ATOM   4015  CE  MET C  19     -11.205  24.157 -29.677  1.00 90.30
ATOM   4016  N   THR C  20     -12.463  26.394 -34.560  1.00 87.62
ATOM   4017  CA  THR C  20     -13.094  26.160 -35.854  1.00 87.62
ATOM   4018  C   THR C  20     -13.138  24.669 -36.173  1.00 87.62
ATOM   4019  O   THR C  20     -12.781  23.839 -35.334  1.00 87.62
ATOM   4020  CB  THR C  20     -12.353  26.906 -36.980  1.00 87.62
ATOM   4021  OG1 THR C  20     -13.109  26.803 -38.192  1.00 87.62
ATOM   4022  CG2 THR C  20     -10.964  26.318 -37.208  1.00 87.62
ATOM   4023  N   GLU C  21     -13.951  24.176 -37.099  1.00 81.13
ATOM   4024  CA  GLU C  21     -13.972  22.843 -37.696  1.00 81.13
ATOM   4025  C   GLU C  21     -14.901  21.909 -36.928  1.00 81.13
ATOM   4026  O   GLU C  21     -15.703  22.359 -36.106  1.00 81.13
ATOM   4027  CB  GLU C  21     -12.559  22.255 -37.746  1.00 81.13
ATOM   4028  CG  GLU C  21     -11.646  22.935 -38.756  1.00 81.13
ATOM   4029  CD  GLU C  21     -12.043  22.668 -40.199  1.00 81.13
ATOM   4030  OE1 GLU C  21     -11.612  23.427 -41.097  1.00 81.13
ATOM   4031  OE2 GLU C  21     -12.791  21.694 -40.434  1.00 81.13
ATOM   4032  N   TYR C  22     -14.598  20.804 -37.130  1.00 73.45
ATOM   4033  CA  TYR C  22     -15.506  19.772 -36.641  1.00 73.45
ATOM   4034  C   TYR C  22     -15.536  19.750 -35.118  1.00 73.45
ATOM   4035  O   TYR C  22     -14.491  19.650 -34.471  1.00 73.45
ATOM   4036  CB  TYR C  22     -15.094  18.397 -37.175  1.00 73.45
ATOM   4037  CG  TYR C  22     -16.093  17.306 -36.875  1.00 73.45
ATOM   4038  CD1 TYR C  22     -15.863  16.385 -35.855  1.00 73.45
ATOM   4039  CD2 TYR C  22     -17.268  17.192 -37.611  1.00 73.45
ATOM   4040  CE1 TYR C  22     -16.779  15.376 -35.576  1.00 73.45
ATOM   4041  CE2 TYR C  22     -18.192  16.188 -37.340  1.00 73.45
ATOM   4042  CZ  TYR C  22     -17.939  15.286 -36.323  1.00 73.45
ATOM   4043  OH  TYR C  22     -18.850  14.290 -36.051  1.00 73.45
ATOM   4044  N   LEU C  23     -16.746  20.023 -34.731  1.00 78.82
ATOM   4045  CA  LEU C  23     -17.058  19.999 -33.306  1.00 78.82
ATOM   4046  C   LEU C  23     -16.249  21.052 -32.556  1.00 78.82
ATOM   4047  O   LEU C  23     -15.962  20.889 -31.368  1.00 78.82
ATOM   4048  CB  LEU C  23     -16.781  18.612 -32.720  1.00 78.82
ATOM   4049  CG  LEU C  23     -17.710  17.486 -33.175  1.00 78.82
ATOM   4050  CD1 LEU C  23     -17.148  16.132 -32.754  1.00 78.82
ATOM   4051  CD2 LEU C  23     -19.112  17.688 -32.611  1.00 78.82
ATOM   4052  N   CYS C  24     -15.787  22.133 -33.263  1.00 84.09
ATOM   4053  CA  CYS C  24     -15.032  23.219 -32.648  1.00 84.09
ATOM   4054  C   CYS C  24     -13.815  22.684 -31.903  1.00 84.09
ATOM   4055  O   CYS C  24     -13.492  23.157 -30.812  1.00 84.09
ATOM   4056  CB  CYS C  24     -15.920  24.012 -31.689  1.00 84.09
ATOM   4057  SG  CYS C  24     -17.379  24.731 -32.475  1.00 84.09
ATOM   4058  N   SER C  25     -13.244  21.635 -32.649  1.00 85.02
ATOM   4059  CA  SER C  25     -12.167  20.931 -31.960  1.00 85.02
ATOM   4060  C   SER C  25     -10.800  21.380 -32.465  1.00 85.02
ATOM   4061  O   SER C  25      -9.768  20.936 -31.957  1.00 85.02
ATOM   4062  CB  SER C  25     -12.315  19.419 -32.140  1.00 85.02
ATOM   4063  OG  SER C  25     -12.329  19.075 -33.514  1.00 85.02
ATOM   4064  N   GLU C  26     -10.688  22.250 -33.435  1.00 89.71
ATOM   4065  CA  GLU C  26      -9.414  22.704 -33.985  1.00 89.71
ATOM   4066  C   GLU C  26      -9.247  24.212 -33.818  1.00 89.71
ATOM   4067  O   GLU C  26     -10.234  24.949 -33.770  1.00 89.71
ATOM   4068  CB  GLU C  26      -9.299  22.323 -35.463  1.00 89.71
ATOM   4069  CG  GLU C  26      -9.262  20.821 -35.709  1.00 89.71
ATOM   4070  CD  GLU C  26      -9.003  20.458 -37.163  1.00 89.71
ATOM   4071  OE1 GLU C  26      -8.911  19.251 -37.480  1.00 89.71
ATOM   4072  OE2 GLU C  26      -8.890  21.389 -37.991  1.00 89.71
ATOM   4073  N   CYS C  27      -8.134  24.723 -33.696  1.00 91.79
ATOM   4074  CA  CYS C  27      -7.836  26.137 -33.498  1.00 91.79
ATOM   4075  C   CYS C  27      -7.841  26.886 -34.825  1.00 91.79
ATOM   4076  O   CYS C  27      -7.322  26.388 -35.826  1.00 91.79
ATOM   4077  CB  CYS C  27      -6.482  26.309 -32.810  1.00 91.79
ATOM   4078  SG  CYS C  27      -6.420  25.615 -31.144  1.00 91.79
ATOM   4079  N   ARG C  28      -8.520  28.062 -34.891  1.00 91.01
ATOM   4080  CA  ARG C  28      -8.498  28.940 -36.056  1.00 91.01
ATOM   4081  C   ARG C  28      -7.087  29.451 -36.330  1.00 91.01
ATOM   4082  O   ARG C  28      -6.266  29.542 -35.415  1.00 91.01
ATOM   4083  CB  ARG C  28      -9.454  30.119 -35.861  1.00 91.01
ATOM   4084  CG  ARG C  28      -9.817  30.838 -37.150  1.00 91.01
ATOM   4085  CD  ARG C  28     -10.865  31.917 -36.918  1.00 91.01
ATOM   4086  NE  ARG C  28     -11.206  32.613 -38.155  1.00 91.01
ATOM   4087  CZ  ARG C  28     -12.163  33.530 -38.271  1.00 91.01
ATOM   4088  NH1 ARG C  28     -12.895  33.881 -37.220  1.00 91.01
ATOM   4089  NH2 ARG C  28     -12.389  34.100 -39.445  1.00 91.01
ATOM   4090  N   ARG C  29      -6.916  29.797 -37.492  1.00 91.32
ATOM   4091  CA  ARG C  29      -5.609  30.338 -37.848  1.00 91.32
ATOM   4092  C   ARG C  29      -5.242  31.518 -36.954  1.00 91.32
ATOM   4093  O   ARG C  29      -6.062  32.410 -36.727  1.00 91.32
ATOM   4094  CB  ARG C  29      -5.586  30.767 -39.317  1.00 91.32
ATOM   4095  CG  ARG C  29      -4.190  31.017 -39.865  1.00 91.32
ATOM   4096  CD  ARG C  29      -4.204  31.222 -41.373  1.00 91.32
ATOM   4097  NE  ARG C  29      -2.862  31.453 -41.898  1.00 91.32
ATOM   4098  CZ  ARG C  29      -2.550  31.494 -43.191  1.00 91.32
ATOM   4099  NH1 ARG C  29      -3.484  31.319 -44.119  1.00 91.32
ATOM   4100  NH2 ARG C  29      -1.296  31.711 -43.558  1.00 91.32
ATOM   4101  N   GLY C  30      -4.105  31.499 -36.394  1.00 90.92
ATOM   4102  CA  GLY C  30      -3.647  32.540 -35.488  1.00 90.92
ATOM   4103  C   GLY C  30      -3.818  32.176 -34.025  1.00 90.92
ATOM   4104  O   GLY C  30      -3.379  32.914 -33.141  1.00 90.92
ATOM   4105  N   TYR C  31      -4.469  31.059 -33.861  1.00 93.32
ATOM   4106  CA  TYR C  31      -4.696  30.585 -32.500  1.00 93.32
ATOM   4107  C   TYR C  31      -4.142  29.177 -32.314  1.00 93.32
ATOM   4108  O   TYR C  31      -4.022  28.418 -33.278  1.00 93.32
ATOM   4109  CB  TYR C  31      -6.190  30.607 -32.165  1.00 93.32
ATOM   4110  CG  TYR C  31      -6.805  31.984 -32.223  1.00 93.32
ATOM   4111  CD1 TYR C  31      -6.834  32.803 -31.096  1.00 93.32
ATOM   4112  CD2 TYR C  31      -7.360  32.468 -33.403  1.00 93.32
ATOM   4113  CE1 TYR C  31      -7.401  34.072 -31.144  1.00 93.32
ATOM   4114  CE2 TYR C  31      -7.930  33.736 -33.462  1.00 93.32
ATOM   4115  CZ  TYR C  31      -7.945  34.529 -32.330  1.00 93.32
ATOM   4116  OH  TYR C  31      -8.508  35.785 -32.383  1.00 93.32
ATOM   4117  N   THR C  32      -3.716  28.804 -31.023  1.00 92.54
ATOM   4118  CA  THR C  32      -3.137  27.487 -30.780  1.00 92.54
ATOM   4119  C   THR C  32      -3.444  27.013 -29.363  1.00 92.54
ATOM   4120  O   THR C  32      -3.643  27.829 -28.460  1.00 92.54
ATOM   4121  CB  THR C  32      -1.613  27.498 -31.002  1.00 92.54
ATOM   4122  OG1 THR C  32      -1.100  26.172 -30.823  1.00 92.54
ATOM   4123  CG2 THR C  32      -0.921  28.435 -30.017  1.00 92.54
ATOM   4124  N   ASN C  33      -3.475  25.879 -29.164  1.00 90.12
ATOM   4125  CA  ASN C  33      -3.498  25.268 -27.839  1.00 90.12
ATOM   4126  C   ASN C  33      -2.359  24.267 -27.664  1.00 90.12
ATOM   4127  O   ASN C  33      -2.388  23.441 -26.750  1.00 90.12
ATOM   4128  CB  ASN C  33      -4.845  24.589 -27.584  1.00 90.12
ATOM   4129  CG  ASN C  33      -5.115  23.447 -28.544  1.00 90.12
ATOM   4130  OD1 ASN C  33      -4.287  23.134 -29.404  1.00 90.12
ATOM   4131  ND2 ASN C  33      -6.275  22.816 -28.404  1.00 90.12
ATOM   4132  N   THR C  34      -1.361  24.263 -28.681  1.00 90.07
ATOM   4133  CA  THR C  34      -0.204  23.377 -28.703  1.00 90.07
ATOM   4134  C   THR C  34      -0.636  21.919 -28.570  1.00 90.07
ATOM   4135  O   THR C  34       0.052  21.118 -27.934  1.00 90.07
ATOM   4136  CB  THR C  34       0.789  23.725 -27.579  1.00 90.07
ATOM   4137  OG1 THR C  34       0.088  23.781 -26.331  1.00 90.07
ATOM   4138  CG2 THR C  34       1.457  25.072 -27.833  1.00 90.07
ATOM   4139  N   PHE C  35      -1.873  21.616 -28.887  1.00 89.03
ATOM   4140  CA  PHE C  35      -2.462  20.285 -28.970  1.00 89.03
ATOM   4141  C   PHE C  35      -2.674  19.698 -27.580  1.00 89.03
ATOM   4142  O   PHE C  35      -2.639  18.479 -27.403  1.00 89.03
ATOM   4143  CB  PHE C  35      -1.575  19.354 -29.803  1.00 89.03
ATOM   4144  CG  PHE C  35      -1.305  19.858 -31.195  1.00 89.03
ATOM   4145  CD1 PHE C  35      -2.292  19.805 -32.172  1.00 89.03
ATOM   4146  CD2 PHE C  35      -0.064  20.385 -31.527  1.00 89.03
ATOM   4147  CE1 PHE C  35      -2.045  20.271 -33.461  1.00 89.03
ATOM   4148  CE2 PHE C  35       0.191  20.852 -32.813  1.00 89.03
ATOM   4149  CZ  PHE C  35      -0.801  20.793 -33.779  1.00 89.03
ATOM   4150  N   SER C  36      -2.807  20.578 -26.699  1.00 84.73
ATOM   4151  CA  SER C  36      -3.152  20.140 -25.350  1.00 84.73
ATOM   4152  C   SER C  36      -4.606  19.687 -25.271  1.00 84.73
ATOM   4153  O   SER C  36      -5.492  20.324 -25.844  1.00 84.73
ATOM   4154  CB  SER C  36      -2.903  21.263 -24.342  1.00 84.73
ATOM   4155  OG  SER C  36      -1.540  21.648 -24.344  1.00 84.73
ATOM   4156  N   LYS C  37      -4.895  18.691 -24.568  1.00 83.36
ATOM   4157  CA  LYS C  37      -6.216  18.074 -24.491  1.00 83.36
ATOM   4158  C   LYS C  37      -7.177  18.933 -23.674  1.00 83.36
ATOM   4159  O   LYS C  37      -6.844  19.369 -22.571  1.00 83.36
ATOM   4160  CB  LYS C  37      -6.120  16.673 -23.885  1.00 83.36
ATOM   4161  CG  LYS C  37      -5.369  15.674 -24.752  1.00 83.36
ATOM   4162  CD  LYS C  37      -5.340  14.291 -24.113  1.00 83.36
ATOM   4163  CE  LYS C  37      -4.496  13.317 -24.924  1.00 83.36
ATOM   4164  NZ  LYS C  37      -4.436  11.969 -24.284  1.00 83.36
ATOM   4165  N   GLY C  38      -8.180  19.324 -24.249  1.00 81.45
ATOM   4166  CA  GLY C  38      -9.278  19.930 -23.513  1.00 81.45
ATOM   4167  C   GLY C  38      -9.098  21.420 -23.292  1.00 81.45
ATOM   4168  O   GLY C  38      -9.814  22.025 -22.490  1.00 81.45
ATOM   4169  N   GLU C  39      -8.188  22.097 -23.949  1.00 86.58
ATOM   4170  CA  GLU C  39      -7.932  23.521 -23.755  1.00 86.58
ATOM   4171  C   GLU C  39      -8.412  24.336 -24.953  1.00 86.58
ATOM   4172  O   GLU C  39      -8.238  23.923 -26.101  1.00 86.58
ATOM   4173  CB  GLU C  39      -6.441  23.771 -23.513  1.00 86.58
ATOM   4174  CG  GLU C  39      -5.958  23.328 -22.139  1.00 86.58
ATOM   4175  CD  GLU C  39      -4.550  23.801 -21.817  1.00 86.58
ATOM   4176  OE1 GLU C  39      -4.079  23.574 -20.679  1.00 86.58
ATOM   4177  OE2 GLU C  39      -3.912  24.403 -22.709  1.00 86.58
ATOM   4178  N   ILE C  40      -9.091  25.445 -24.686  1.00 87.80
ATOM   4179  CA  ILE C  40      -9.499  26.363 -25.744  1.00 87.80
ATOM   4180  C   ILE C  40      -8.268  27.039 -26.344  1.00 87.80
ATOM   4181  O   ILE C  40      -7.289  27.298 -25.640  1.00 87.80
ATOM   4182  CB  ILE C  40     -10.491  27.425 -25.219  1.00 87.80
ATOM   4183  CG1 ILE C  40     -11.769  26.753 -24.704  1.00 87.80
ATOM   4184  CG2 ILE C  40     -10.813  28.450 -26.311  1.00 87.80
ATOM   4185  CD1 ILE C  40     -12.660  27.669 -23.876  1.00 87.80
ATOM   4186  N   CYS C  41      -8.281  27.319 -27.579  1.00 91.52
ATOM   4187  CA  CYS C  41      -7.141  27.891 -28.286  1.00 91.52
ATOM   4188  C   CYS C  41      -6.916  29.341 -27.875  1.00 91.52
ATOM   4189  O   CYS C  41      -7.874  30.078 -27.634  1.00 91.52
ATOM   4190  CB  CYS C  41      -7.352  27.807 -29.798  1.00 91.52
ATOM   4191  SG  CYS C  41      -7.410  26.117 -30.432  1.00 91.52
ATOM   4192  N   THR C  42      -5.724  29.777 -27.774  1.00 92.65
ATOM   4193  CA  THR C  42      -5.314  31.141 -27.461  1.00 92.65
ATOM   4194  C   THR C  42      -4.471  31.726 -28.592  1.00 92.65
ATOM   4195  O   THR C  42      -4.026  30.998 -29.481  1.00 92.65
ATOM   4196  CB  THR C  42      -4.519  31.198 -26.143  1.00 92.65
ATOM   4197  OG1 THR C  42      -3.398  30.308 -26.230  1.00 92.65
ATOM   4198  CG2 THR C  42      -5.388  30.789 -24.959  1.00 92.65
ATOM   4199  N   SER C  43      -4.311  33.008 -28.523  1.00 91.99
ATOM   4200  CA  SER C  43      -3.632  33.706 -29.609  1.00 91.99
ATOM   4201  C   SER C  43      -2.174  33.274 -29.718  1.00 91.99
ATOM   4202  O   SER C  43      -1.515  33.032 -28.704  1.00 91.99
ATOM   4203  CB  SER C  43      -3.709  35.220 -29.405  1.00 91.99
ATOM   4204  OG  SER C  43      -3.083  35.596 -28.190  1.00 91.99
ATOM   4205  N   CYS C  44      -1.724  33.056 -30.883  1.00 93.13
ATOM   4206  CA  CYS C  44      -0.331  32.719 -31.153  1.00 93.13
ATOM   4207  C   CYS C  44       0.593  33.870 -30.774  1.00 93.13
ATOM   4208  O   CYS C  44       0.232  35.038 -30.928  1.00 93.13
ATOM   4209  CB  CYS C  44      -0.141  32.366 -32.628  1.00 93.13
ATOM   4210  SG  CYS C  44      -0.808  30.750 -33.082  1.00 93.13
ATOM   4211  N   PRO C  45       1.798  33.528 -30.227  1.00 94.46
ATOM   4212  CA  PRO C  45       2.778  34.578 -29.939  1.00 94.46
ATOM   4213  C   PRO C  45       3.373  35.193 -31.204  1.00 94.46
ATOM   4214  O   PRO C  45       3.271  34.608 -32.285  1.00 94.46
ATOM   4215  CB  PRO C  45       3.852  33.846 -29.130  1.00 94.46
ATOM   4216  CG  PRO C  45       3.755  32.421 -29.570  1.00 94.46
ATOM   4217  CD  PRO C  45       2.338  32.143 -29.981  1.00 94.46
ATOM   4218  N   SER C  46       3.806  36.455 -31.149  1.00 92.94
ATOM   4219  CA  SER C  46       4.488  37.062 -32.288  1.00 92.94
ATOM   4220  C   SER C  46       5.647  36.194 -32.764  1.00 92.94
ATOM   4221  O   SER C  46       6.263  35.480 -31.969  1.00 92.94
ATOM   4222  CB  SER C  46       4.999  38.457 -31.926  1.00 92.94
ATOM   4223  OG  SER C  46       5.977  38.384 -30.903  1.00 92.94
ATOM   4224  N   MET C  47       5.869  36.247 -33.893  1.00 92.97
ATOM   4225  CA  MET C  47       6.843  35.368 -34.533  1.00 92.97
ATOM   4226  C   MET C  47       8.209  35.495 -33.867  1.00 92.97
ATOM   4227  O   MET C  47       8.820  34.490 -33.498  1.00 92.97
ATOM   4228  CB  MET C  47       6.958  35.686 -36.025  1.00 92.97
ATOM   4229  CG  MET C  47       7.767  34.666 -36.809  1.00 92.97
ATOM   4230  SD  MET C  47       7.712  34.966 -38.618  1.00 92.97
ATOM   4231  CE  MET C  47       8.662  33.537 -39.209  1.00 92.97
ATOM   4232  N   VAL C  48       8.716  36.666 -33.658  1.00 92.20
ATOM   4233  CA  VAL C  48      10.047  36.904 -33.109  1.00 92.20
ATOM   4234  C   VAL C  48      10.105  36.420 -31.663  1.00 92.20
ATOM   4235  O   VAL C  48      11.048  35.728 -31.270  1.00 92.20
ATOM   4236  CB  VAL C  48      10.434  38.398 -33.187  1.00 92.20
ATOM   4237  CG1 VAL C  48      11.793  38.639 -32.533  1.00 92.20
ATOM   4238  CG2 VAL C  48      10.445  38.871 -34.639  1.00 92.20
ATOM   4239  N   TRP C  49       9.076  36.791 -31.014  1.00 93.31
ATOM   4240  CA  TRP C  49       9.004  36.367 -29.619  1.00 93.31
ATOM   4241  C   TRP C  49       8.939  34.847 -29.515  1.00 93.31
ATOM   4242  O   TRP C  49       9.584  34.250 -28.650  1.00 93.31
ATOM   4243  CB  TRP C  49       7.788  36.992 -28.929  1.00 93.31
ATOM   4244  CG  TRP C  49       7.629  36.590 -27.494  1.00 93.31
ATOM   4245  CD1 TRP C  49       6.743  35.682 -26.985  1.00 93.31
ATOM   4246  CD2 TRP C  49       8.377  37.089 -26.380  1.00 93.31
ATOM   4247  NE1 TRP C  49       6.895  35.586 -25.621  1.00 93.31
ATOM   4248  CE2 TRP C  49       7.891  36.438 -25.225  1.00 93.31
ATOM   4249  CE3 TRP C  49       9.412  38.024 -26.247  1.00 93.31
ATOM   4250  CZ2 TRP C  49       8.406  36.692 -23.952  1.00 93.31
ATOM   4251  CZ3 TRP C  49       9.924  38.275 -24.979  1.00 93.31
ATOM   4252  CH2 TRP C  49       9.418  37.611 -23.849  1.00 93.31
ATOM   4253  N   ASN C  50       8.254  34.199 -30.359  1.00 95.24
ATOM   4254  CA  ASN C  50       8.092  32.749 -30.370  1.00 95.24
ATOM   4255  C   ASN C  50       9.421  32.038 -30.605  1.00 95.24
ATOM   4256  O   ASN C  50       9.765  31.101 -29.882  1.00 95.24
ATOM   4257  CB  ASN C  50       7.072  32.332 -31.432  1.00 95.24
ATOM   4258  CG  ASN C  50       6.546  30.926 -31.216  1.00 95.24
ATOM   4259  OD1 ASN C  50       6.865  30.278 -30.216  1.00 95.24
ATOM   4260  ND2 ASN C  50       5.735  30.446 -32.151  1.00 95.24
ATOM   4261  N   ILE C  51      10.140  32.525 -31.525  1.00 94.55
ATOM   4262  CA  ILE C  51      11.422  31.916 -31.865  1.00 94.55
ATOM   4263  C   ILE C  51      12.398  32.085 -30.703  1.00 94.55
ATOM   4264  O   ILE C  51      13.103  31.143 -30.334  1.00 94.55
ATOM   4265  CB  ILE C  51      12.013  32.526 -33.155  1.00 94.55
ATOM   4266  CG1 ILE C  51      11.144  32.163 -34.365  1.00 94.55
ATOM   4267  CG2 ILE C  51      13.458  32.061 -33.360  1.00 94.55
ATOM   4268  CD1 ILE C  51      11.542  32.877 -35.650  1.00 94.55
ATOM   4269  N   VAL C  52      12.360  33.286 -30.092  1.00 95.31
ATOM   4270  CA  VAL C  52      13.261  33.581 -28.982  1.00 95.31
ATOM   4271  C   VAL C  52      12.930  32.680 -27.795  1.00 95.31
ATOM   4272  O   VAL C  52      13.829  32.121 -27.163  1.00 95.31
ATOM   4273  CB  VAL C  52      13.179  35.066 -28.564  1.00 95.31
ATOM   4274  CG1 VAL C  52      13.936  35.302 -27.258  1.00 95.31
ATOM   4275  CG2 VAL C  52      13.726  35.963 -29.673  1.00 95.31
ATOM   4276  N   CYS C  53      11.711  32.535 -27.545  1.00 95.65
ATOM   4277  CA  CYS C  53      11.281  31.734 -26.404  1.00 95.65
ATOM   4278  C   CYS C  53      11.593  30.259 -26.624  1.00 95.65
ATOM   4279  O   CYS C  53      12.039  29.570 -25.705  1.00 95.65
ATOM   4280  CB  CYS C  53       9.784  31.917 -26.154  1.00 95.65
ATOM   4281  SG  CYS C  53       9.371  33.454 -25.302  1.00 95.65
ATOM   4282  N   LEU C  54      11.349  29.722 -27.784  1.00 94.32
ATOM   4283  CA  LEU C  54      11.641  28.330 -28.108  1.00 94.32
ATOM   4284  C   LEU C  54      13.137  28.050 -28.008  1.00 94.32
ATOM   4285  O   LEU C  54      13.547  27.045 -27.425  1.00 94.32
ATOM   4286  CB  LEU C  54      11.138  27.989 -29.513  1.00 94.32
ATOM   4287  CG  LEU C  54       9.653  27.645 -29.637  1.00 94.32
ATOM   4288  CD1 LEU C  54       9.230  27.644 -31.102  1.00 94.32
ATOM   4289  CD2 LEU C  54       9.361  26.295 -28.990  1.00 94.32
ATOM   4290  N   MET C  55      13.914  29.034 -28.598  1.00 94.81
ATOM   4291  CA  MET C  55      15.364  28.886 -28.518  1.00 94.81
ATOM   4292  C   MET C  55      15.838  28.940 -27.070  1.00 94.81
ATOM   4293  O   MET C  55      16.693  28.152 -26.662  1.00 94.81
ATOM   4294  CB  MET C  55      16.062  29.972 -29.338  1.00 94.81
ATOM   4295  CG  MET C  55      16.006  29.739 -30.839  1.00 94.81
ATOM   4296  SD  MET C  55      17.051  30.922 -31.774  1.00 94.81
ATOM   4297  CE  MET C  55      16.917  30.219 -33.441  1.00 94.81
ATOM   4298  N   GLY C  56      15.210  29.877 -26.311  1.00 96.10
ATOM   4299  CA  GLY C  56      15.539  29.979 -24.898  1.00 96.10
ATOM   4300  C   GLY C  56      15.191  28.729 -24.112  1.00 96.10
ATOM   4301  O   GLY C  56      15.969  28.285 -23.265  1.00 96.10
ATOM   4302  N   TYR C  57      14.033  28.193 -24.446  1.00 95.08
ATOM   4303  CA  TYR C  57      13.575  26.983 -23.771  1.00 95.08
ATOM   4304  C   TYR C  57      14.540  25.828 -24.008  1.00 95.08
ATOM   4305  O   TYR C  57      14.955  25.154 -23.063  1.00 95.08
ATOM   4306  CB  TYR C  57      12.172  26.599 -24.250  1.00 95.08
ATOM   4307  CG  TYR C  57      11.695  25.267 -23.724  1.00 95.08
ATOM   4308  CD1 TYR C  57      11.762  24.120 -24.512  1.00 95.08
ATOM   4309  CD2 TYR C  57      11.175  25.153 -22.439  1.00 95.08
ATOM   4310  CE1 TYR C  57      11.322  22.891 -24.032  1.00 95.08
ATOM   4311  CE2 TYR C  57      10.732  23.929 -21.949  1.00 95.08
ATOM   4312  CZ  TYR C  57      10.809  22.805 -22.751  1.00 95.08
ATOM   4313  OH  TYR C  57      10.372  21.591 -22.271  1.00 95.08
ATOM   4314  N   TYR C  58      14.905  25.540 -25.225  1.00 95.65
ATOM   4315  CA  TYR C  58      15.739  24.388 -25.551  1.00 95.65
ATOM   4316  C   TYR C  58      17.183  24.620 -25.121  1.00 95.65
ATOM   4317  O   TYR C  58      17.897  23.673 -24.785  1.00 95.65
ATOM   4318  CB  TYR C  58      15.684  24.092 -27.053  1.00 95.65
ATOM   4319  CG  TYR C  58      14.446  23.339 -27.478  1.00 95.65
ATOM   4320  CD1 TYR C  58      14.235  22.022 -27.073  1.00 95.65
ATOM   4321  CD2 TYR C  58      13.487  23.941 -28.285  1.00 95.65
ATOM   4322  CE1 TYR C  58      13.098  21.324 -27.464  1.00 95.65
ATOM   4323  CE2 TYR C  58      12.346  23.251 -28.681  1.00 95.65
ATOM   4324  CZ  TYR C  58      12.160  21.946 -28.266  1.00 95.65
ATOM   4325  OH  TYR C  58      11.032  21.259 -28.656  1.00 95.65
ATOM   4326  N   LEU C  59      17.701  25.921 -25.058  1.00 95.95
ATOM   4327  CA  LEU C  59      19.015  26.220 -24.501  1.00 95.95
ATOM   4328  C   LEU C  59      19.049  25.933 -23.004  1.00 95.95
ATOM   4329  O   LEU C  59      20.028  25.383 -22.495  1.00 95.95
ATOM   4330  CB  LEU C  59      19.388  27.681 -24.762  1.00 95.95
ATOM   4331  CG  LEU C  59      20.831  28.080 -24.445  1.00 95.95
ATOM   4332  CD1 LEU C  59      21.799  27.331 -25.354  1.00 95.95
ATOM   4333  CD2 LEU C  59      21.013  29.587 -24.588  1.00 95.95
ATOM   4334  N   ALA C  60      17.949  26.374 -22.362  1.00 96.41
ATOM   4335  CA  ALA C  60      17.848  26.104 -20.930  1.00 96.41
ATOM   4336  C   ALA C  60      17.839  24.603 -20.654  1.00 96.41
ATOM   4337  O   ALA C  60      18.470  24.137 -19.702  1.00 96.41
ATOM   4338  CB  ALA C  60      16.593  26.754 -20.353  1.00 96.41
ATOM   4339  N   THR C  61      17.073  23.790 -21.480  1.00 95.18
ATOM   4340  CA  THR C  61      17.011  22.340 -21.336  1.00 95.18
ATOM   4341  C   THR C  61      18.392  21.719 -21.523  1.00 95.18
ATOM   4342  O   THR C  61      18.779  20.816 -20.778  1.00 95.18
ATOM   4343  CB  THR C  61      16.025  21.721 -22.344  1.00 95.18
ATOM   4344  OG1 THR C  61      14.730  22.304 -22.158  1.00 95.18
ATOM   4345  CG2 THR C  61      15.922  20.211 -22.156  1.00 95.18
ATOM   4346  N   LEU C  62      19.159  22.247 -22.528  1.00 96.17
ATOM   4347  CA  LEU C  62      20.498  21.726 -22.782  1.00 96.17
ATOM   4348  C   LEU C  62      21.440  22.066 -21.633  1.00 96.17
ATOM   4349  O   LEU C  62      22.258  21.236 -21.228  1.00 96.17
ATOM   4350  CB  LEU C  62      21.052  22.287 -24.095  1.00 96.17
ATOM   4351  CG  LEU C  62      20.500  21.671 -25.381  1.00 96.17
ATOM   4352  CD1 LEU C  62      21.018  22.432 -26.597  1.00 96.17
ATOM   4353  CD2 LEU C  62      20.871  20.195 -25.470  1.00 96.17
ATOM   4354  N   LEU C  63      21.371  23.325 -21.068  1.00 96.41
ATOM   4355  CA  LEU C  63      22.191  23.723 -19.929  1.00 96.41
ATOM   4356  C   LEU C  63      21.922  22.826 -18.725  1.00 96.41
ATOM   4357  O   LEU C  63      22.856  22.404 -18.039  1.00 96.41
ATOM   4358  CB  LEU C  63      21.924  25.185 -19.561  1.00 96.41
ATOM   4359  CG  LEU C  63      22.779  25.767 -18.434  1.00 96.41
ATOM   4360  CD1 LEU C  63      24.244  25.818 -18.853  1.00 96.41
ATOM   4361  CD2 LEU C  63      22.280  27.156 -18.048  1.00 96.41
ATOM   4362  N   PHE C  64      20.624  22.560 -18.525  1.00 96.06
ATOM   4363  CA  PHE C  64      20.249  21.674 -17.429  1.00 96.06
ATOM   4364  C   PHE C  64      20.902  20.307 -17.590  1.00 96.06
ATOM   4365  O   PHE C  64      21.459  19.763 -16.634  1.00 96.06
ATOM   4366  CB  PHE C  64      18.726  21.524 -17.355  1.00 96.06
ATOM   4367  CG  PHE C  64      18.267  20.466 -16.387  1.00 96.06
ATOM   4368  CD1 PHE C  64      17.897  19.205 -16.838  1.00 96.06
ATOM   4369  CD2 PHE C  64      18.206  20.734 -15.026  1.00 96.06
ATOM   4370  CE1 PHE C  64      17.472  18.225 -15.945  1.00 96.06
ATOM   4371  CE2 PHE C  64      17.782  19.759 -14.127  1.00 96.06
ATOM   4372  CZ  PHE C  64      17.415  18.505 -14.589  1.00 96.06
ATOM   4373  N   ASN C  65      20.871  19.726 -18.840  1.00 96.09
ATOM   4374  CA  ASN C  65      21.422  18.401 -19.102  1.00 96.09
ATOM   4375  C   ASN C  65      22.941  18.385 -18.950  1.00 96.09
ATOM   4376  O   ASN C  65      23.510  17.405 -18.467  1.00 96.09
ATOM   4377  CB  ASN C  65      21.024  17.921 -20.500  1.00 96.09
ATOM   4378  CG  ASN C  65      19.618  17.357 -20.544  1.00 96.09
ATOM   4379  OD1 ASN C  65      19.380  16.216 -20.138  1.00 96.09
ATOM   4380  ND2 ASN C  65      18.676  18.151 -21.037  1.00 96.09
ATOM   4381  N   ILE C  66      23.572  19.532 -19.366  1.00 94.95
ATOM   4382  CA  ILE C  66      25.020  19.632 -19.226  1.00 94.95
ATOM   4383  C   ILE C  66      25.395  19.666 -17.746  1.00 94.95
ATOM   4384  O   ILE C  66      26.339  18.995 -17.322  1.00 94.95
ATOM   4385  CB  ILE C  66      25.573  20.881 -19.948  1.00 94.95
ATOM   4386  CG1 ILE C  66      25.394  20.745 -21.464  1.00 94.95
ATOM   4387  CG2 ILE C  66      27.044  21.106 -19.588  1.00 94.95
ATOM   4388  CD1 ILE C  66      25.712  22.015 -22.242  1.00 94.95
ATOM   4389  N   VAL C  67      24.642  20.454 -16.936  1.00 95.00
ATOM   4390  CA  VAL C  67      24.874  20.533 -15.498  1.00 95.00
ATOM   4391  C   VAL C  67      24.655  19.162 -14.863  1.00 95.00
ATOM   4392  O   VAL C  67      25.443  18.730 -14.018  1.00 95.00
ATOM   4393  CB  VAL C  67      23.955  21.582 -14.832  1.00 95.00
ATOM   4394  CG1 VAL C  67      24.058  21.502 -13.310  1.00 95.00
ATOM   4395  CG2 VAL C  67      24.305  22.986 -15.322  1.00 95.00
ATOM   4396  N   MET C  68      23.635  18.411 -15.277  1.00 94.90
ATOM   4397  CA  MET C  68      23.352  17.073 -14.767  1.00 94.90
ATOM   4398  C   MET C  68      24.494  16.115 -15.091  1.00 94.90
ATOM   4399  O   MET C  68      24.872  15.289 -14.258  1.00 94.90
ATOM   4400  CB  MET C  68      22.042  16.540 -15.349  1.00 94.90
ATOM   4401  CG  MET C  68      20.800  17.092 -14.669  1.00 94.90
ATOM   4402  SD  MET C  68      20.754  16.713 -12.874  1.00 94.90
ATOM   4403  CE  MET C  68      20.404  14.934 -12.932  1.00 94.90
ATOM   4404  N   THR C  69      25.011  16.245 -16.293  1.00 95.05
ATOM   4405  CA  THR C  69      26.116  15.391 -16.712  1.00 95.05
ATOM   4406  C   THR C  69      27.356  15.655 -15.863  1.00 95.05
ATOM   4407  O   THR C  69      28.015  14.717 -15.408  1.00 95.05
ATOM   4408  CB  THR C  69      26.454  15.604 -18.199  1.00 95.05
ATOM   4409  OG1 THR C  69      25.296  15.318 -18.992  1.00 95.05
ATOM   4410  CG2 THR C  69      27.596  14.694 -18.640  1.00 95.05
ATOM   4411  N   TYR C  70      27.626  17.058 -15.631  1.00 92.93
ATOM   4412  CA  TYR C  70      28.768  17.434 -14.805  1.00 92.93
ATOM   4413  C   TYR C  70      28.629  16.874 -13.395  1.00 92.93
ATOM   4414  O   TYR C  70      29.587  16.332 -12.838  1.00 92.93
ATOM   4415  CB  TYR C  70      28.914  18.957 -14.751  1.00 92.93
ATOM   4416  CG  TYR C  70      30.015  19.429 -13.831  1.00 92.93
ATOM   4417  CD1 TYR C  70      29.728  19.884 -12.546  1.00 92.93
ATOM   4418  CD2 TYR C  70      31.342  19.422 -14.246  1.00 92.93
ATOM   4419  CE1 TYR C  70      30.738  20.321 -11.696  1.00 92.93
ATOM   4420  CE2 TYR C  70      32.361  19.858 -13.404  1.00 92.93
ATOM   4421  CZ  TYR C  70      32.049  20.304 -12.133  1.00 92.93
ATOM   4422  OH  TYR C  70      33.054  20.736 -11.296  1.00 92.93
ATOM   4423  N   MET C  71      27.410  16.963 -12.781  1.00 93.05
ATOM   4424  CA  MET C  71      27.165  16.492 -11.421  1.00 93.05
ATOM   4425  C   MET C  71      27.336  14.979 -11.331  1.00 93.05
ATOM   4426  O   MET C  71      27.886  14.469 -10.353  1.00 93.05
ATOM   4427  CB  MET C  71      25.763  16.889 -10.958  1.00 93.05
ATOM   4428  CG  MET C  71      25.616  18.370 -10.648  1.00 93.05
ATOM   4429  SD  MET C  71      24.012  18.765  -9.850  1.00 93.05
ATOM   4430  CE  MET C  71      22.867  18.237 -11.155  1.00 93.05
ATOM   4431  N   ASN C  72      26.907  14.264 -12.420  1.00 93.20
ATOM   4432  CA  ASN C  72      27.023  12.810 -12.423  1.00 93.20
ATOM   4433  C   ASN C  72      28.478  12.364 -12.542  1.00 93.20
ATOM   4434  O   ASN C  72      28.910  11.446 -11.842  1.00 93.20
ATOM   4435  CB  ASN C  72      26.188  12.206 -13.554  1.00 93.20
ATOM   4436  CG  ASN C  72      26.198  10.690 -13.543  1.00 93.20
ATOM   4437  OD1 ASN C  72      25.744  10.062 -12.583  1.00 93.20
ATOM   4438  ND2 ASN C  72      26.714  10.093 -14.610  1.00 93.20
ATOM   4439  N   VAL C  73      29.187  13.046 -13.495  1.00 90.03
ATOM   4440  CA  VAL C  73      30.589  12.697 -13.697  1.00 90.03
ATOM   4441  C   VAL C  73      31.389  13.019 -12.438  1.00 90.03
ATOM   4442  O   VAL C  73      32.251  12.239 -12.026  1.00 90.03
ATOM   4443  CB  VAL C  73      31.189  13.437 -14.914  1.00 90.03
ATOM   4444  CG1 VAL C  73      32.701  13.232 -14.979  1.00 90.03
ATOM   4445  CG2 VAL C  73      30.526  12.962 -16.206  1.00 90.03
ATOM   4446  N   ALA C  74      31.106  14.163 -11.766  1.00 87.56
ATOM   4447  CA  ALA C  74      31.778  14.567 -10.533  1.00 87.56
ATOM   4448  C   ALA C  74      31.526  13.558  -9.416  1.00 87.56
ATOM   4449  O   ALA C  74      32.412  13.292  -8.600  1.00 87.56
ATOM   4450  CB  ALA C  74      31.314  15.957 -10.105  1.00 87.56
ATOM   4451  N   ALA C  75      30.340  13.038  -9.478  1.00 85.54
ATOM   4452  CA  ALA C  75      29.981  12.045  -8.469  1.00 85.54
ATOM   4453  C   ALA C  75      30.774  10.756  -8.661  1.00 85.54
ATOM   4454  O   ALA C  75      31.007  10.014  -7.703  1.00 85.54
ATOM   4455  CB  ALA C  75      28.482  11.756  -8.516  1.00 85.54
ATOM   4456  N   GLY C  76      31.074  10.503  -9.761  1.00 81.88
ATOM   4457  CA  GLY C  76      31.894   9.336 -10.046  1.00 81.88
ATOM   4458  C   GLY C  76      33.285   9.423  -9.447  1.00 81.88
ATOM   4459  O   GLY C  76      33.862   8.408  -9.054  1.00 81.88
ATOM   4460  N   PHE C  77      33.781  10.619  -9.339  1.00 77.87
ATOM   4461  CA  PHE C  77      35.099  10.820  -8.749  1.00 77.87
ATOM   4462  C   PHE C  77      35.007  10.883  -7.229  1.00 77.87
ATOM   4463  O   PHE C  77      35.861  10.337  -6.527  1.00 77.87
ATOM   4464  CB  PHE C  77      35.742  12.102  -9.290  1.00 77.87
ATOM   4465  CG  PHE C  77      36.233  11.982 -10.707  1.00 77.87
ATOM   4466  CD1 PHE C  77      37.461  11.394 -10.984  1.00 77.87
ATOM   4467  CD2 PHE C  77      35.467  12.459 -11.762  1.00 77.87
ATOM   4468  CE1 PHE C  77      37.919  11.283 -12.295  1.00 77.87
ATOM   4469  CE2 PHE C  77      35.918  12.352 -13.075  1.00 77.87
ATOM   4470  CZ  PHE C  77      37.145  11.764 -13.339  1.00 77.87
ATOM   4471  N   ASN C  78      33.960  11.471  -6.842  1.00 79.29
ATOM   4472  CA  ASN C  78      33.628  11.521  -5.423  1.00 79.29
ATOM   4473  C   ASN C  78      32.400  10.673  -5.104  1.00 79.29
ATOM   4474  O   ASN C  78      31.267  11.108  -5.320  1.00 79.29
ATOM   4475  CB  ASN C  78      33.407  12.966  -4.973  1.00 79.29
ATOM   4476  CG  ASN C  78      33.343  13.106  -3.465  1.00 79.29
ATOM   4477  OD1 ASN C  78      33.409  12.113  -2.734  1.00 79.29
ATOM   4478  ND2 ASN C  78      33.217  14.338  -2.988  1.00 79.29
ATOM   4479  N   ARG C  79      32.472   9.611  -4.789  1.00 78.94
ATOM   4480  CA  ARG C  79      31.426   8.613  -4.588  1.00 78.94
ATOM   4481  C   ARG C  79      30.450   9.054  -3.503  1.00 78.94
ATOM   4482  O   ARG C  79      29.355   8.501  -3.384  1.00 78.94
ATOM   4483  CB  ARG C  79      32.038   7.259  -4.224  1.00 78.94
ATOM   4484  CG  ARG C  79      32.616   6.505  -5.411  1.00 78.94
ATOM   4485  CD  ARG C  79      32.774   5.020  -5.114  1.00 78.94
ATOM   4486  NE  ARG C  79      33.418   4.315  -6.218  1.00 78.94
ATOM   4487  CZ  ARG C  79      33.539   2.993  -6.306  1.00 78.94
ATOM   4488  NH1 ARG C  79      33.061   2.204  -5.351  1.00 78.94
ATOM   4489  NH2 ARG C  79      34.144   2.456  -7.355  1.00 78.94
ATOM   4490  N   ARG C  80      30.716  10.057  -3.022  1.00 80.91
ATOM   4491  CA  ARG C  80      29.871  10.510  -1.922  1.00 80.91
ATOM   4492  C   ARG C  80      28.759  11.424  -2.426  1.00 80.91
ATOM   4493  O   ARG C  80      27.713  11.548  -1.787  1.00 80.91
ATOM   4494  CB  ARG C  80      30.706  11.235  -0.864  1.00 80.91
ATOM   4495  CG  ARG C  80      31.509  10.304   0.030  1.00 80.91
ATOM   4496  CD  ARG C  80      32.191  11.059   1.163  1.00 80.91
ATOM   4497  NE  ARG C  80      33.058  10.186   1.948  1.00 80.91
ATOM   4498  CZ  ARG C  80      33.783  10.577   2.993  1.00 80.91
ATOM   4499  NH1 ARG C  80      33.758  11.841   3.400  1.00 80.91
ATOM   4500  NH2 ARG C  80      34.538   9.699   3.636  1.00 80.91
ATOM   4501  N   SER C  81      28.790  11.998  -3.642  1.00 86.04
ATOM   4502  CA  SER C  81      27.796  12.939  -4.149  1.00 86.04
ATOM   4503  C   SER C  81      26.522  12.219  -4.578  1.00 86.04
ATOM   4504  O   SER C  81      26.578  11.233  -5.316  1.00 86.04
ATOM   4505  CB  SER C  81      28.362  13.735  -5.325  1.00 86.04
ATOM   4506  OG  SER C  81      27.355  14.531  -5.926  1.00 86.04
ATOM   4507  N   ILE C  82      25.353  12.594  -4.105  1.00 89.94
ATOM   4508  CA  ILE C  82      24.077  11.945  -4.383  1.00 89.94
ATOM   4509  C   ILE C  82      23.170  12.900  -5.157  1.00 89.94
ATOM   4510  O   ILE C  82      22.022  12.568  -5.458  1.00 89.94
ATOM   4511  CB  ILE C  82      23.382  11.482  -3.083  1.00 89.94
ATOM   4512  CG1 ILE C  82      23.137  12.677  -2.154  1.00 89.94
ATOM   4513  CG2 ILE C  82      24.214  10.404  -2.381  1.00 89.94
ATOM   4514  CD1 ILE C  82      22.198  12.377  -0.994  1.00 89.94
ATOM   4515  N   HIS C  83      23.695  14.147  -5.630  1.00 91.75
ATOM   4516  CA  HIS C  83      22.876  15.223  -6.176  1.00 91.75
ATOM   4517  C   HIS C  83      22.148  14.775  -7.439  1.00 91.75
ATOM   4518  O   HIS C  83      20.931  14.942  -7.551  1.00 91.75
ATOM   4519  CB  HIS C  83      23.736  16.452  -6.474  1.00 91.75
ATOM   4520  CG  HIS C  83      24.342  17.070  -5.254  1.00 91.75
ATOM   4521  ND1 HIS C  83      25.476  16.568  -4.652  1.00 91.75
ATOM   4522  CD2 HIS C  83      23.973  18.151  -4.528  1.00 91.75
ATOM   4523  CE1 HIS C  83      25.777  17.316  -3.603  1.00 91.75
ATOM   4524  NE2 HIS C  83      24.881  18.283  -3.506  1.00 91.75
ATOM   4525  N   SER C  84      22.830  14.149  -8.319  1.00 91.69
ATOM   4526  CA  SER C  84      22.233  13.769  -9.595  1.00 91.69
ATOM   4527  C   SER C  84      21.169  12.692  -9.409  1.00 91.69
ATOM   4528  O   SER C  84      20.135  12.711 -10.081  1.00 91.69
ATOM   4529  CB  SER C  84      23.307  13.273 -10.564  1.00 91.69
ATOM   4530  OG  SER C  84      23.880  12.061 -10.103  1.00 91.69
ATOM   4531  N   ILE C  85      21.377  11.794  -8.423  1.00 93.79
ATOM   4532  CA  ILE C  85      20.450  10.694  -8.180  1.00 93.79
ATOM   4533  C   ILE C  85      19.173  11.229  -7.536  1.00 93.79
ATOM   4534  O   ILE C  85      18.069  10.802  -7.884  1.00 93.79
ATOM   4535  CB  ILE C  85      21.086   9.606  -7.286  1.00 93.79
ATOM   4536  CG1 ILE C  85      22.371   9.072  -7.927  1.00 93.79
ATOM   4537  CG2 ILE C  85      20.091   8.472  -7.026  1.00 93.79
ATOM   4538  CD1 ILE C  85      23.193   8.174  -7.013  1.00 93.79
ATOM   4539  N   VAL C  86      19.335  12.215  -6.632  1.00 95.62
ATOM   4540  CA  VAL C  86      18.194  12.818  -5.952  1.00 95.62
ATOM   4541  C   VAL C  86      17.318  13.552  -6.964  1.00 95.62
ATOM   4542  O   VAL C  86      16.089  13.457  -6.916  1.00 95.62
ATOM   4543  CB  VAL C  86      18.645  13.787  -4.835  1.00 95.62
ATOM   4544  CG1 VAL C  86      17.449  14.548  -4.265  1.00 95.62
ATOM   4545  CG2 VAL C  86      19.373  13.024  -3.730  1.00 95.62
ATOM   4546  N   ILE C  87      17.880  14.221  -7.862  1.00 95.48
ATOM   4547  CA  ILE C  87      17.151  14.964  -8.884  1.00 95.48
ATOM   4548  C   ILE C  87      16.406  13.992  -9.796  1.00 95.48
ATOM   4549  O   ILE C  87      15.273  14.260 -10.205  1.00 95.48
ATOM   4550  CB  ILE C  87      18.098  15.859  -9.714  1.00 95.48
ATOM   4551  CG1 ILE C  87      18.673  16.982  -8.843  1.00 95.48
ATOM   4552  CG2 ILE C  87      17.369  16.432 -10.933  1.00 95.48
ATOM   4553  CD1 ILE C  87      19.737  17.821  -9.537  1.00 95.48
ATOM   4554  N   LYS C  88      17.096  12.806 -10.103  1.00 94.53
ATOM   4555  CA  LYS C  88      16.430  11.772 -10.890  1.00 94.53
ATOM   4556  C   LYS C  88      15.183  11.257 -10.177  1.00 94.53
ATOM   4557  O   LYS C  88      14.131  11.091 -10.798  1.00 94.53
ATOM   4558  CB  LYS C  88      17.388  10.613 -11.174  1.00 94.53
ATOM   4559  CG  LYS C  88      18.406  10.905 -12.266  1.00 94.53
ATOM   4560  CD  LYS C  88      19.175   9.651 -12.663  1.00 94.53
ATOM   4561  CE  LYS C  88      20.067   9.160 -11.531  1.00 94.53
ATOM   4562  NZ  LYS C  88      20.793   7.909 -11.901  1.00 94.53
ATOM   4563  N   ILE C  89      15.328  10.929  -8.823  1.00 95.43
ATOM   4564  CA  ILE C  89      14.209  10.431  -8.030  1.00 95.43
ATOM   4565  C   ILE C  89      13.077  11.457  -8.034  1.00 95.43
ATOM   4566  O   ILE C  89      11.909  11.101  -8.205  1.00 95.43
ATOM   4567  CB  ILE C  89      14.639  10.113  -6.581  1.00 95.43
ATOM   4568  CG1 ILE C  89      15.601   8.919  -6.560  1.00 95.43
ATOM   4569  CG2 ILE C  89      13.415   9.846  -5.700  1.00 95.43
ATOM   4570  CD1 ILE C  89      16.196   8.628  -5.189  1.00 95.43
ATOM   4571  N   ALA C  90      13.388  12.764  -7.882  1.00 96.21
ATOM   4572  CA  ALA C  90      12.403  13.843  -7.878  1.00 96.21
ATOM   4573  C   ALA C  90      11.699  13.947  -9.228  1.00 96.21
ATOM   4574  O   ALA C  90      10.477  14.107  -9.287  1.00 96.21
ATOM   4575  CB  ALA C  90      13.069  15.171  -7.526  1.00 96.21
ATOM   4576  N   SER C  91      12.415  13.861 -10.345  1.00 94.56
ATOM   4577  CA  SER C  91      11.855  13.916 -11.691  1.00 94.56
ATOM   4578  C   SER C  91      10.878  12.770 -11.931  1.00 94.56
ATOM   4579  O   SER C  91       9.819  12.965 -12.531  1.00 94.56
ATOM   4580  CB  SER C  91      12.969  13.875 -12.738  1.00 94.56
ATOM   4581  OG  SER C  91      12.428  13.827 -14.047  1.00 94.56
ATOM   4582  N   ASN C  92      11.251  11.537 -11.406  1.00 95.65
ATOM   4583  CA  ASN C  92      10.371  10.382 -11.541  1.00 95.65
ATOM   4584  C   ASN C  92       9.070  10.575 -10.768  1.00 95.65
ATOM   4585  O   ASN C  92       8.005  10.147 -11.218  1.00 95.65
ATOM   4586  CB  ASN C  92      11.081   9.108 -11.076  1.00 95.65
ATOM   4587  CG  ASN C  92      12.179   8.672 -12.025  1.00 95.65
ATOM   4588  OD1 ASN C  92      12.189   9.052 -13.199  1.00 95.65
ATOM   4589  ND2 ASN C  92      13.113   7.873 -11.524  1.00 95.65
ATOM   4590  N   TYR C  93       9.221  11.169  -9.515  1.00 96.44
ATOM   4591  CA  TYR C  93       8.025  11.466  -8.733  1.00 96.44
ATOM   4592  C   TYR C  93       7.097  12.406  -9.493  1.00 96.44
ATOM   4593  O   TYR C  93       5.882  12.196  -9.528  1.00 96.44
ATOM   4594  CB  TYR C  93       8.404  12.084  -7.384  1.00 96.44
ATOM   4595  CG  TYR C  93       7.216  12.477  -6.541  1.00 96.44
ATOM   4596  CD1 TYR C  93       6.846  13.813  -6.404  1.00 96.44
ATOM   4597  CD2 TYR C  93       6.461  11.514  -5.880  1.00 96.44
ATOM   4598  CE1 TYR C  93       5.752  14.180  -5.626  1.00 96.44
ATOM   4599  CE2 TYR C  93       5.366  11.870  -5.100  1.00 96.44
ATOM   4600  CZ  TYR C  93       5.019  13.203  -4.980  1.00 96.44
ATOM   4601  OH  TYR C  93       3.936  13.561  -4.209  1.00 96.44
ATOM   4602  N   LEU C  94       7.621  13.440 -10.189  1.00 94.24
ATOM   4603  CA  LEU C  94       6.838  14.409 -10.948  1.00 94.24
ATOM   4604  C   LEU C  94       6.137  13.738 -12.125  1.00 94.24
ATOM   4605  O   LEU C  94       4.996  14.077 -12.447  1.00 94.24
ATOM   4606  CB  LEU C  94       7.733  15.544 -11.452  1.00 94.24
ATOM   4607  CG  LEU C  94       8.266  16.509 -10.392  1.00 94.24
ATOM   4608  CD1 LEU C  94       9.220  17.517 -11.024  1.00 94.24
ATOM   4609  CD2 LEU C  94       7.114  17.222  -9.690  1.00 94.24
ATOM   4610  N   THR C  95       6.819  12.811 -12.742  1.00 93.09
ATOM   4611  CA  THR C  95       6.204  12.052 -13.825  1.00 93.09
ATOM   4612  C   THR C  95       5.019  11.239 -13.312  1.00 93.09
ATOM   4613  O   THR C  95       3.981  11.160 -13.972  1.00 93.09
ATOM   4614  CB  THR C  95       7.222  11.113 -14.497  1.00 93.09
ATOM   4615  OG1 THR C  95       8.325  11.885 -14.988  1.00 93.09
ATOM   4616  CG2 THR C  95       6.588  10.357 -15.661  1.00 93.09
ATOM   4617  N   GLY C  96       5.262  10.585 -12.143  1.00 93.49
ATOM   4618  CA  GLY C  96       4.186   9.813 -11.544  1.00 93.49
ATOM   4619  C   GLY C  96       2.955  10.644 -11.235  1.00 93.49
ATOM   4620  O   GLY C  96       1.834  10.249 -11.563  1.00 93.49
ATOM   4621  N   ILE C  97       3.147  11.871 -10.680  1.00 93.12
ATOM   4622  CA  ILE C  97       2.059  12.744 -10.254  1.00 93.12
ATOM   4623  C   ILE C  97       1.382  13.359 -11.476  1.00 93.12
ATOM   4624  O   ILE C  97       0.252  13.845 -11.389  1.00 93.12
ATOM   4625  CB  ILE C  97       2.564  13.854  -9.305  1.00 93.12
ATOM   4626  CG1 ILE C  97       2.866  13.276  -7.918  1.00 93.12
ATOM   4627  CG2 ILE C  97       1.543  14.992  -9.214  1.00 93.12
ATOM   4628  CD1 ILE C  97       3.486  14.275  -6.952  1.00 93.12
ATOM   4629  N   SER C  98       2.021  13.336 -12.637  1.00 90.21
ATOM   4630  CA  SER C  98       1.485  13.915 -13.864  1.00 90.21
ATOM   4631  C   SER C  98       0.195  13.220 -14.286  1.00 90.21
ATOM   4632  O   SER C  98      -0.593  13.776 -15.054  1.00 90.21
ATOM   4633  CB  SER C  98       2.514  13.826 -14.992  1.00 90.21
ATOM   4634  OG  SER C  98       2.643  12.491 -15.451  1.00 90.21
ATOM   4635  N   VAL C  99      -0.087  11.999 -13.778  1.00 90.03
ATOM   4636  CA  VAL C  99      -1.308  11.260 -14.079  1.00 90.03
ATOM   4637  C   VAL C  99      -2.525  12.068 -13.632  1.00 90.03
ATOM   4638  O   VAL C  99      -3.605  11.949 -14.215  1.00 90.03
ATOM   4639  CB  VAL C  99      -1.313   9.871 -13.403  1.00 90.03
ATOM   4640  CG1 VAL C  99      -2.676   9.199 -13.559  1.00 90.03
ATOM   4641  CG2 VAL C  99      -0.210   8.990 -13.988  1.00 90.03
ATOM   4642  N   LEU C 100      -2.309  12.957 -12.606  1.00 89.75
ATOM   4643  CA  LEU C 100      -3.386  13.778 -12.063  1.00 89.75
ATOM   4644  C   LEU C 100      -3.892  14.769 -13.105  1.00 89.75
ATOM   4645  O   LEU C 100      -5.035  15.227 -13.029  1.00 89.75
ATOM   4646  CB  LEU C 100      -2.912  14.528 -10.816  1.00 89.75
ATOM   4647  CG  LEU C 100      -2.559  13.669  -9.600  1.00 89.75
ATOM   4648  CD1 LEU C 100      -2.023  14.543  -8.471  1.00 89.75
ATOM   4649  CD2 LEU C 100      -3.774  12.873  -9.137  1.00 89.75
ATOM   4650  N   SER C 101      -3.101  15.019 -14.119  1.00 86.85
ATOM   4651  CA  SER C 101      -3.459  16.007 -15.132  1.00 86.85
ATOM   4652  C   SER C 101      -4.513  15.461 -16.089  1.00 86.85
ATOM   4653  O   SER C 101      -5.220  16.229 -16.746  1.00 86.85
ATOM   4654  CB  SER C 101      -2.221  16.442 -15.918  1.00 86.85
ATOM   4655  OG  SER C 101      -1.700  15.362 -16.673  1.00 86.85
ATOM   4656  N   VAL C 102      -4.758  14.204 -16.048  1.00 87.37
ATOM   4657  CA  VAL C 102      -5.679  13.586 -16.995  1.00 87.37
ATOM   4658  C   VAL C 102      -7.048  13.406 -16.343  1.00 87.37
ATOM   4659  O   VAL C 102      -8.054  13.233 -17.035  1.00 87.37
ATOM   4660  CB  VAL C 102      -5.146  12.226 -17.501  1.00 87.37
ATOM   4661  CG1 VAL C 102      -6.116  11.606 -18.505  1.00 87.37
ATOM   4662  CG2 VAL C 102      -3.762  12.395 -18.124  1.00 87.37
ATOM   4663  N   ILE C 103      -7.117  13.651 -15.089  1.00 88.99
ATOM   4664  CA  ILE C 103      -8.361  13.450 -14.354  1.00 88.99
ATOM   4665  C   ILE C 103      -9.271  14.663 -14.538  1.00 88.99
ATOM   4666  O   ILE C 103      -8.816  15.806 -14.456  1.00 88.99
ATOM   4667  CB  ILE C 103      -8.096  13.202 -12.852  1.00 88.99
ATOM   4668  CG1 ILE C 103      -7.248  11.940 -12.660  1.00 88.99
ATOM   4669  CG2 ILE C 103      -9.415  13.098 -12.081  1.00 88.99
ATOM   4670  CD1 ILE C 103      -6.812  11.700 -11.222  1.00 88.99
ATOM   4671  N   ASP C 104     -10.509  14.461 -15.024  1.00 88.42
ATOM   4672  CA  ASP C 104     -11.503  15.526 -15.122  1.00 88.42
ATOM   4673  C   ASP C 104     -12.040  15.904 -13.744  1.00 88.42
ATOM   4674  O   ASP C 104     -12.924  15.231 -13.210  1.00 88.42
ATOM   4675  CB  ASP C 104     -12.654  15.104 -16.037  1.00 88.42
ATOM   4676  CG  ASP C 104     -13.636  16.229 -16.312  1.00 88.42
ATOM   4677  OD1 ASP C 104     -14.675  15.986 -16.963  1.00 88.42
ATOM   4678  OD2 ASP C 104     -13.367  17.369 -15.877  1.00 88.42
ATOM   4679  N   PHE C 105     -11.475  16.932 -13.093  1.00 89.86
ATOM   4680  CA  PHE C 105     -11.811  17.329 -11.730  1.00 89.86
ATOM   4681  C   PHE C 105     -13.200  17.954 -11.675  1.00 89.86
ATOM   4682  O   PHE C 105     -13.743  18.178 -10.591  1.00 89.86
ATOM   4683  CB  PHE C 105     -10.771  18.312 -11.183  1.00 89.86
ATOM   4684  CG  PHE C 105      -9.501  17.654 -10.714  1.00 89.86
ATOM   4685  CD1 PHE C 105      -9.389  17.176  -9.414  1.00 89.86
ATOM   4686  CD2 PHE C 105      -8.420  17.513 -11.574  1.00 89.86
ATOM   4687  CE1 PHE C 105      -8.215  16.567  -8.978  1.00 89.86
ATOM   4688  CE2 PHE C 105      -7.244  16.905 -11.145  1.00 89.86
ATOM   4689  CZ  PHE C 105      -7.143  16.433  -9.846  1.00 89.86
ATOM   4690  N   SER C 106     -13.770  18.202 -12.815  1.00 88.94
ATOM   4691  CA  SER C 106     -15.120  18.753 -12.840  1.00 88.94
ATOM   4692  C   SER C 106     -16.143  17.735 -12.348  1.00 88.94
ATOM   4693  O   SER C 106     -17.247  18.103 -11.940  1.00 88.94
ATOM   4694  CB  SER C 106     -15.486  19.213 -14.252  1.00 88.94
ATOM   4695  OG  SER C 106     -15.498  18.117 -15.150  1.00 88.94
ATOM   4696  N   THR C 107     -15.714  16.428 -12.382  1.00 89.08
ATOM   4697  CA  THR C 107     -16.605  15.360 -11.942  1.00 89.08
ATOM   4698  C   THR C 107     -16.564  15.211 -10.424  1.00 89.08
ATOM   4699  O   THR C 107     -17.395  14.512  -9.841  1.00 89.08
ATOM   4700  CB  THR C 107     -16.237  14.018 -12.603  1.00 89.08
ATOM   4701  OG1 THR C 107     -14.887  13.679 -12.261  1.00 89.08
ATOM   4702  CG2 THR C 107     -16.359  14.101 -14.121  1.00 89.08
ATOM   4703  N   ILE C 108     -15.661  15.830  -9.748  1.00 90.65
ATOM   4704  CA  ILE C 108     -15.520  15.775  -8.297  1.00 90.65
ATOM   4705  C   ILE C 108     -16.132  17.026  -7.672  1.00 90.65
ATOM   4706  O   ILE C 108     -15.898  18.142  -8.143  1.00 90.65
ATOM   4707  CB  ILE C 108     -14.039  15.636  -7.878  1.00 90.65
ATOM   4708  CG1 ILE C 108     -13.415  14.395  -8.527  1.00 90.65
ATOM   4709  CG2 ILE C 108     -13.913  15.578  -6.353  1.00 90.65
ATOM   4710  CD1 ILE C 108     -11.904  14.303  -8.361  1.00 90.65
ATOM   4711  N   ALA C 109     -17.054  16.940  -6.578  1.00 90.26
ATOM   4712  CA  ALA C 109     -17.734  18.055  -5.925  1.00 90.26
ATOM   4713  C   ALA C 109     -16.778  18.829  -5.023  1.00 90.26
ATOM   4714  O   ALA C 109     -16.046  18.234  -4.229  1.00 90.26
ATOM   4715  CB  ALA C 109     -18.930  17.552  -5.121  1.00 90.26
ATOM   4716  N   PHE C 110     -16.652  20.027  -5.162  1.00 91.46
ATOM   4717  CA  PHE C 110     -15.893  20.916  -4.290  1.00 91.46
ATOM   4718  C   PHE C 110     -16.789  22.007  -3.716  1.00 91.46
ATOM   4719  O   PHE C 110     -17.847  22.305  -4.274  1.00 91.46
ATOM   4720  CB  PHE C 110     -14.721  21.545  -5.049  1.00 91.46
ATOM   4721  CG  PHE C 110     -13.622  20.572  -5.382  1.00 91.46
ATOM   4722  CD1 PHE C 110     -12.754  20.118  -4.396  1.00 91.46
ATOM   4723  CD2 PHE C 110     -13.456  20.112  -6.681  1.00 91.46
ATOM   4724  CE1 PHE C 110     -11.736  19.218  -4.701  1.00 91.46
ATOM   4725  CE2 PHE C 110     -12.440  19.212  -6.994  1.00 91.46
ATOM   4726  CZ  PHE C 110     -11.581  18.767  -6.002  1.00 91.46
ATOM   4727  N   PRO C 111     -16.345  22.575  -2.594  1.00 91.22
ATOM   4728  CA  PRO C 111     -17.121  23.687  -2.040  1.00 91.22
ATOM   4729  C   PRO C 111     -17.231  24.867  -3.003  1.00 91.22
ATOM   4730  O   PRO C 111     -16.340  25.080  -3.829  1.00 91.22
ATOM   4731  CB  PRO C 111     -16.333  24.077  -0.787  1.00 91.22
ATOM   4732  CG  PRO C 111     -15.422  22.919  -0.533  1.00 91.22
ATOM   4733  CD  PRO C 111     -15.249  22.157  -1.816  1.00 91.22
ATOM   4734  N   SER C 112     -18.338  25.596  -2.950  1.00 88.20
ATOM   4735  CA  SER C 112     -18.650  26.672  -3.885  1.00 88.20
ATOM   4736  C   SER C 112     -17.551  27.729  -3.898  1.00 88.20
ATOM   4737  O   SER C 112     -17.268  28.325  -4.939  1.00 88.20
ATOM   4738  CB  SER C 112     -19.988  27.321  -3.529  1.00 88.20
ATOM   4739  OG  SER C 112     -19.992  27.758  -2.181  1.00 88.20
ATOM   4740  N   TRP C 113     -16.800  27.972  -2.738  1.00 87.97
ATOM   4741  CA  TRP C 113     -15.785  29.019  -2.687  1.00 87.97
ATOM   4742  C   TRP C 113     -14.575  28.647  -3.538  1.00 87.97
ATOM   4743  O   TRP C 113     -13.861  29.524  -4.030  1.00 87.97
ATOM   4744  CB  TRP C 113     -15.348  29.275  -1.242  1.00 87.97
ATOM   4745  CG  TRP C 113     -14.729  28.085  -0.573  1.00 87.97
ATOM   4746  CD1 TRP C 113     -15.371  27.119   0.151  1.00 87.97
ATOM   4747  CD2 TRP C 113     -13.341  27.738  -0.562  1.00 87.97
ATOM   4748  NE1 TRP C 113     -14.465  26.191   0.611  1.00 87.97
ATOM   4749  CE2 TRP C 113     -13.213  26.548   0.187  1.00 87.97
ATOM   4750  CE3 TRP C 113     -12.191  28.319  -1.115  1.00 87.97
ATOM   4751  CZ2 TRP C 113     -11.980  25.926   0.398  1.00 87.97
ATOM   4752  CZ3 TRP C 113     -10.965  27.699  -0.904  1.00 87.97
ATOM   4753  CH2 TRP C 113     -10.871  26.515  -0.154  1.00 87.97
ATOM   4754  N   ILE C 114     -14.371  27.411  -3.697  1.00 86.87
ATOM   4755  CA  ILE C 114     -13.253  26.957  -4.517  1.00 86.87
ATOM   4756  C   ILE C 114     -13.607  27.100  -5.996  1.00 86.87
ATOM   4757  O   ILE C 114     -12.775  27.521  -6.802  1.00 86.87
ATOM   4758  CB  ILE C 114     -12.873  25.495  -4.196  1.00 86.87
ATOM   4759  CG1 ILE C 114     -12.257  25.398  -2.796  1.00 86.87
ATOM   4760  CG2 ILE C 114     -11.915  24.940  -5.255  1.00 86.87
ATOM   4761  CD1 ILE C 114     -12.045  23.971  -2.310  1.00 86.87
ATOM   4762  N   THR C 115     -14.746  26.768  -6.295  1.00 84.84
ATOM   4763  CA  THR C 115     -15.196  26.913  -7.674  1.00 84.84
ATOM   4764  C   THR C 115     -15.186  28.379  -8.095  1.00 84.84
ATOM   4765  O   THR C 115     -14.841  28.701  -9.234  1.00 84.84
ATOM   4766  CB  THR C 115     -16.609  26.331  -7.865  1.00 84.84
ATOM   4767  OG1 THR C 115     -17.478  26.861  -6.857  1.00 84.84
ATOM   4768  CG2 THR C 115     -16.596  24.809  -7.760  1.00 84.84
ATOM   4769  N   ASP C 116     -15.594  29.198  -7.147  1.00 87.68
ATOM   4770  CA  ASP C 116     -15.573  30.633  -7.414  1.00 87.68
ATOM   4771  C   ASP C 116     -14.144  31.136  -7.598  1.00 87.68
ATOM   4772  O   ASP C 116     -13.881  31.974  -8.464  1.00 87.68
ATOM   4773  CB  ASP C 116     -16.260  31.400  -6.283  1.00 87.68
ATOM   4774  CG  ASP C 116     -17.761  31.174  -6.238  1.00 87.68
ATOM   4775  OD1 ASP C 116     -18.379  31.387  -5.173  1.00 87.68
ATOM   4776  OD2 ASP C 116     -18.331  30.777  -7.278  1.00 87.68
ATOM   4777  N   LEU C 117     -13.233  30.513  -6.743  1.00 83.15
ATOM   4778  CA  LEU C 117     -11.829  30.900  -6.824  1.00 83.15
ATOM   4779  C   LEU C 117     -11.228  30.488  -8.164  1.00 83.15
ATOM   4780  O   LEU C 117     -10.540  31.281  -8.811  1.00 83.15
ATOM   4781  CB  LEU C 117     -11.032  30.270  -5.679  1.00 83.15
ATOM   4782  CG  LEU C 117      -9.572  30.708  -5.547  1.00 83.15
ATOM   4783  CD1 LEU C 117      -9.493  32.134  -5.013  1.00 83.15
ATOM   4784  CD2 LEU C 117      -8.806  29.749  -4.643  1.00 83.15
ATOM   4785  N   THR C 118     -11.572  29.406  -8.548  1.00 82.39
ATOM   4786  CA  THR C 118     -11.063  28.902  -9.819  1.00 82.39
ATOM   4787  C   THR C 118     -11.620  29.714 -10.985  1.00 82.39
ATOM   4788  O   THR C 118     -10.908  29.991 -11.952  1.00 82.39
ATOM   4789  CB  THR C 118     -11.413  27.415 -10.011  1.00 82.39
ATOM   4790  OG1 THR C 118     -12.814  27.226  -9.775  1.00 82.39
ATOM   4791  CG2 THR C 118     -10.624  26.535  -9.047  1.00 82.39
ATOM   4792  N   ALA C 119     -12.858  30.026 -10.875  1.00 85.01
ATOM   4793  CA  ALA C 119     -13.496  30.832 -11.913  1.00 85.01
ATOM   4794  C   ALA C 119     -12.861  32.217 -12.000  1.00 85.01
ATOM   4795  O   ALA C 119     -12.639  32.737 -13.096  1.00 85.01
ATOM   4796  CB  ALA C 119     -14.995  30.952 -11.648  1.00 85.01
ATOM   4797  N   THR C 120     -12.583  32.719 -10.907  1.00 85.53
ATOM   4798  CA  THR C 120     -11.955  34.034 -10.855  1.00 85.53
ATOM   4799  C   THR C 120     -10.551  33.987 -11.453  1.00 85.53
ATOM   4800  O   THR C 120     -10.167  34.872 -12.219  1.00 85.53
ATOM   4801  CB  THR C 120     -11.883  34.563  -9.411  1.00 85.53
ATOM   4802  OG1 THR C 120     -13.192  34.526  -8.829  1.00 85.53
ATOM   4803  CG2 THR C 120     -11.364  35.996  -9.375  1.00 85.53
ATOM   4804  N   VAL C 121      -9.870  33.069 -11.075  1.00 81.37
ATOM   4805  CA  VAL C 121      -8.501  32.921 -11.558  1.00 81.37
ATOM   4806  C   VAL C 121      -8.510  32.660 -13.063  1.00 81.37
ATOM   4807  O   VAL C 121      -7.733  33.260 -13.808  1.00 81.37
ATOM   4808  CB  VAL C 121      -7.760  31.782 -10.824  1.00 81.37
ATOM   4809  CG1 VAL C 121      -6.403  31.513 -11.474  1.00 81.37
ATOM   4810  CG2 VAL C 121      -7.589  32.124  -9.345  1.00 81.37
ATOM   4811  N   THR C 122      -9.461  31.830 -13.350  1.00 81.56
ATOM   4812  CA  THR C 122      -9.577  31.515 -14.769  1.00 81.56
ATOM   4813  C   THR C 122      -9.995  32.748 -15.565  1.00 81.56
ATOM   4814  O   THR C 122      -9.503  32.975 -16.672  1.00 81.56
ATOM   4815  CB  THR C 122     -10.589  30.379 -15.009  1.00 81.56
ATOM   4816  OG1 THR C 122     -10.251  29.263 -14.176  1.00 81.56
ATOM   4817  CG2 THR C 122     -10.579  29.932 -16.467  1.00 81.56
ATOM   4818  N   GLU C 123     -10.954  33.471 -15.126  1.00 82.97
ATOM   4819  CA  GLU C 123     -11.400  34.700 -15.777  1.00 82.97
ATOM   4820  C   GLU C 123     -10.271  35.723 -15.857  1.00 82.97
ATOM   4821  O   GLU C 123     -10.130  36.422 -16.862  1.00 82.97
ATOM   4822  CB  GLU C 123     -12.599  35.296 -15.035  1.00 82.97
ATOM   4823  CG  GLU C 123     -13.933  34.672 -15.419  1.00 82.97
ATOM   4824  CD  GLU C 123     -15.117  35.294 -14.696  1.00 82.97
ATOM   4825  OE1 GLU C 123     -16.265  34.844 -14.912  1.00 82.97
ATOM   4826  OE2 GLU C 123     -14.895  36.241 -13.908  1.00 82.97
ATOM   4827  N   THR C 124      -9.616  35.750 -14.870  1.00 80.45
ATOM   4828  CA  THR C 124      -8.505  36.695 -14.830  1.00 80.45
ATOM   4829  C   THR C 124      -7.423  36.300 -15.830  1.00 80.45
ATOM   4830  O   THR C 124      -6.865  37.156 -16.519  1.00 80.45
ATOM   4831  CB  THR C 124      -7.896  36.782 -13.418  1.00 80.45
ATOM   4832  OG1 THR C 124      -8.946  36.973 -12.462  1.00 80.45
ATOM   4833  CG2 THR C 124      -6.912  37.942 -13.314  1.00 80.45
ATOM   4834  N   VAL C 125      -7.222  35.210 -15.787  1.00 76.06
ATOM   4835  CA  VAL C 125      -6.193  34.698 -16.686  1.00 76.06
ATOM   4836  C   VAL C 125      -6.697  34.745 -18.127  1.00 76.06
ATOM   4837  O   VAL C 125      -5.933  35.041 -19.049  1.00 76.06
ATOM   4838  CB  VAL C 125      -5.779  33.257 -16.313  1.00 76.06
ATOM   4839  CG1 VAL C 125      -4.829  32.680 -17.361  1.00 76.06
ATOM   4840  CG2 VAL C 125      -5.134  33.229 -14.929  1.00 76.06
ATOM   4841  N   SER C 126      -8.051  34.510 -18.316  1.00 69.53
ATOM   4842  CA  SER C 126      -8.662  34.533 -19.641  1.00 69.53
ATOM   4843  C   SER C 126      -8.769  35.957 -20.176  1.00 69.53
ATOM   4844  O   SER C 126      -8.701  36.177 -21.387  1.00 69.53
ATOM   4845  CB  SER C 126     -10.048  33.888 -19.604  1.00 69.53
ATOM   4846  OG  SER C 126      -9.946  32.485 -19.426  1.00 69.53
ATOM   4847  N   ALA C 127      -9.153  36.800 -19.532  1.00 64.05
ATOM   4848  CA  ALA C 127      -9.278  38.194 -19.950  1.00 64.05
ATOM   4849  C   ALA C 127      -7.949  38.731 -20.473  1.00 64.05
ATOM   4850  O   ALA C 127      -7.925  39.606 -21.342  1.00 64.05
ATOM   4851  CB  ALA C 127      -9.777  39.054 -18.791  1.00 64.05
ATOM   4852  N   LYS C 128      -7.489  38.160 -20.419  1.00 59.14
ATOM   4853  CA  LYS C 128      -6.196  38.630 -20.908  1.00 59.14
ATOM   4854  C   LYS C 128      -5.740  37.822 -22.120  1.00 59.14
ATOM   4855  O   LYS C 128      -5.846  36.594 -22.130  1.00 59.14
ATOM   4856  CB  LYS C 128      -5.144  38.553 -19.801  1.00 59.14
ATOM   4857  CG  LYS C 128      -4.230  39.768 -19.729  1.00 59.14
ATOM   4858  CD  LYS C 128      -3.263  39.672 -18.556  1.00 59.14
ATOM   4859  CE  LYS C 128      -2.335  40.878 -18.495  1.00 59.14
ATOM   4860  NZ  LYS C 128      -1.403  40.801 -17.331  1.00 59.14
ATOM   4861  N   HIS C 129      -6.132  38.277 -22.797  1.00 59.94
ATOM   4862  CA  HIS C 129      -5.621  37.668 -24.020  1.00 59.94
ATOM   4863  C   HIS C 129      -4.286  36.973 -23.773  1.00 59.94
ATOM   4864  O   HIS C 129      -3.257  37.635 -23.616  1.00 59.94
ATOM   4865  CB  HIS C 129      -5.469  38.720 -25.120  1.00 59.94
ATOM   4866  CG  HIS C 129      -6.657  38.818 -26.024  1.00 59.94
ATOM   4867  ND1 HIS C 129      -7.096  37.761 -26.792  1.00 59.94
ATOM   4868  CD2 HIS C 129      -7.497  39.848 -26.280  1.00 59.94
ATOM   4869  CE1 HIS C 129      -8.159  38.139 -27.483  1.00 59.94
ATOM   4870  NE2 HIS C 129      -8.423  39.401 -27.191  1.00 59.94
ATOM   4871  N   SER C 130      -5.057  36.009 -23.706  1.00 73.49
ATOM   4872  CA  SER C 130      -3.845  35.283 -23.339  1.00 73.49
ATOM   4873  C   SER C 130      -3.122  34.754 -24.574  1.00 73.49
ATOM   4874  O   SER C 130      -3.736  34.120 -25.434  1.00 73.49
ATOM   4875  CB  SER C 130      -4.178  34.125 -22.398  1.00 73.49
ATOM   4876  OG  SER C 130      -4.396  32.930 -23.128  1.00 73.49
ATOM   4877  N   THR C 131      -2.073  35.157 -24.744  1.00 87.33
ATOM   4878  CA  THR C 131      -1.173  34.713 -25.803  1.00 87.33
ATOM   4879  C   THR C 131      -0.280  33.577 -25.312  1.00 87.33
ATOM   4880  O   THR C 131       0.153  33.575 -24.158  1.00 87.33
ATOM   4881  CB  THR C 131      -0.299  35.872 -26.317  1.00 87.33
ATOM   4882  OG1 THR C 131       0.360  36.494 -25.207  1.00 87.33
ATOM   4883  CG2 THR C 131      -1.141  36.916 -27.043  1.00 87.33
ATOM   4884  N   ARG C 132      -0.151  32.488 -25.950  1.00 91.08
ATOM   4885  CA  ARG C 132       0.751  31.384 -25.637  1.00 91.08
ATOM   4886  C   ARG C 132       2.202  31.852 -25.620  1.00 91.08
ATOM   4887  O   ARG C 132       2.594  32.708 -26.416  1.00 91.08
ATOM   4888  CB  ARG C 132       0.579  30.246 -26.645  1.00 91.08
ATOM   4889  CG  ARG C 132      -0.682  29.422 -26.434  1.00 91.08
ATOM   4890  CD  ARG C 132      -0.557  28.499 -25.230  1.00 91.08
ATOM   4891  NE  ARG C 132      -1.671  27.559 -25.153  1.00 91.08
ATOM   4892  CZ  ARG C 132      -1.830  26.647 -24.198  1.00 91.08
ATOM   4893  NH1 ARG C 132      -0.945  26.535 -23.214  1.00 91.08
ATOM   4894  NH2 ARG C 132      -2.882  25.842 -24.225  1.00 91.08
ATOM   4895  N   LEU C 133       2.902  31.394 -24.665  1.00 89.15
ATOM   4896  CA  LEU C 133       4.296  31.800 -24.516  1.00 89.15
ATOM   4897  C   LEU C 133       5.125  31.348 -25.713  1.00 89.15
ATOM   4898  O   LEU C 133       5.915  32.125 -26.255  1.00 89.15
ATOM   4899  CB  LEU C 133       4.886  31.226 -23.225  1.00 89.15
ATOM   4900  CG  LEU C 133       6.245  31.781 -22.796  1.00 89.15
ATOM   4901  CD1 LEU C 133       6.095  33.209 -22.281  1.00 89.15
ATOM   4902  CD2 LEU C 133       6.876  30.888 -21.733  1.00 89.15
ATOM   4903  N   MET C 134       4.942  30.068 -26.101  1.00 91.49
ATOM   4904  CA  MET C 134       5.675  29.498 -27.228  1.00 91.49
ATOM   4905  C   MET C 134       4.874  28.381 -27.889  1.00 91.49
ATOM   4906  O   MET C 134       4.115  27.677 -27.220  1.00 91.49
ATOM   4907  CB  MET C 134       7.035  28.968 -26.773  1.00 91.49
ATOM   4908  CG  MET C 134       6.946  27.847 -25.751  1.00 91.49
ATOM   4909  SD  MET C 134       8.596  27.280 -25.182  1.00 91.49
ATOM   4910  CE  MET C 134       8.103  25.989 -24.007  1.00 91.49
ATOM   4911  N   SER C 135       4.863  28.276 -29.166  1.00 93.52
ATOM   4912  CA  SER C 135       4.141  27.239 -29.898  1.00 93.52
ATOM   4913  C   SER C 135       4.829  26.915 -31.219  1.00 93.52
ATOM   4914  O   SER C 135       5.031  27.800 -32.054  1.00 93.52
ATOM   4915  CB  SER C 135       2.698  27.672 -30.157  1.00 93.52
ATOM   4916  OG  SER C 135       2.055  26.772 -31.044  1.00 93.52
ATOM   4917  N   VAL C 136       5.249  25.667 -31.378  1.00 94.03
ATOM   4918  CA  VAL C 136       5.866  25.218 -32.621  1.00 94.03
ATOM   4919  C   VAL C 136       4.835  25.237 -33.747  1.00 94.03
ATOM   4920  O   VAL C 136       5.151  25.604 -34.881  1.00 94.03
ATOM   4921  CB  VAL C 136       6.471  23.804 -32.476  1.00 94.03
ATOM   4922  CG1 VAL C 136       7.032  23.317 -33.811  1.00 94.03
ATOM   4923  CG2 VAL C 136       7.556  23.795 -31.401  1.00 94.03
ATOM   4924  N   ASP C 137       3.635  24.873 -33.404  1.00 93.24
ATOM   4925  CA  ASP C 137       2.558  24.821 -34.389  1.00 93.24
ATOM   4926  C   ASP C 137       2.314  26.195 -35.009  1.00 93.24
ATOM   4927  O   ASP C 137       2.076  26.305 -36.213  1.00 93.24
ATOM   4928  CB  ASP C 137       1.271  24.295 -33.750  1.00 93.24
ATOM   4929  CG  ASP C 137       0.716  25.224 -32.685  1.00 93.24
ATOM   4930  OD1 ASP C 137      -0.510  25.467 -32.666  1.00 93.24
ATOM   4931  OD2 ASP C 137       1.512  25.720 -31.858  1.00 93.24
ATOM   4932  N   CYS C 138       2.450  27.277 -34.250  1.00 93.78
ATOM   4933  CA  CYS C 138       2.248  28.636 -34.737  1.00 93.78
ATOM   4934  C   CYS C 138       3.315  29.015 -35.757  1.00 93.78
ATOM   4935  O   CYS C 138       3.013  29.644 -36.773  1.00 93.78
ATOM   4936  CB  CYS C 138       2.264  29.630 -33.576  1.00 93.78
ATOM   4937  SG  CYS C 138       0.749  29.625 -32.592  1.00 93.78
ATOM   4938  N   LEU C 139       4.483  28.578 -35.544  1.00 93.53
ATOM   4939  CA  LEU C 139       5.582  28.860 -36.461  1.00 93.53
ATOM   4940  C   LEU C 139       5.379  28.140 -37.790  1.00 93.53
ATOM   4941  O   LEU C 139       5.588  28.724 -38.856  1.00 93.53
ATOM   4942  CB  LEU C 139       6.919  28.444 -35.841  1.00 93.53
ATOM   4943  CG  LEU C 139       7.461  29.347 -34.732  1.00 93.53
ATOM   4944  CD1 LEU C 139       8.652  28.686 -34.045  1.00 93.53
ATOM   4945  CD2 LEU C 139       7.851  30.710 -35.295  1.00 93.53
ATOM   4946  N   LEU C 140       4.888  26.925 -37.696  1.00 93.60
ATOM   4947  CA  LEU C 140       4.701  26.102 -38.886  1.00 93.60
ATOM   4948  C   LEU C 140       3.518  26.598 -39.710  1.00 93.60
ATOM   4949  O   LEU C 140       3.609  26.699 -40.936  1.00 93.60
ATOM   4950  CB  LEU C 140       4.488  24.637 -38.496  1.00 93.60
ATOM   4951  CG  LEU C 140       5.708  23.896 -37.947  1.00 93.60
ATOM   4952  CD1 LEU C 140       5.297  22.539 -37.386  1.00 93.60
ATOM   4953  CD2 LEU C 140       6.767  23.733 -39.032  1.00 93.60
ATOM   4954  N   ARG C 141       2.489  26.936 -39.033  1.00 91.66
ATOM   4955  CA  ARG C 141       1.268  27.341 -39.722  1.00 91.66
ATOM   4956  C   ARG C 141       1.430  28.717 -40.360  1.00 91.66
ATOM   4957  O   ARG C 141       0.940  28.956 -41.466  1.00 91.66
ATOM   4958  CB  ARG C 141       0.082  27.348 -38.756  1.00 91.66
ATOM   4959  CG  ARG C 141      -0.519  25.973 -38.508  1.00 91.66
ATOM   4960  CD  ARG C 141      -1.730  26.045 -37.589  1.00 91.66
ATOM   4961  NE  ARG C 141      -2.909  26.549 -38.288  1.00 91.66
ATOM   4962  CZ  ARG C 141      -4.111  26.698 -37.739  1.00 91.66
ATOM   4963  NH1 ARG C 141      -4.317  26.383 -36.465  1.00 91.66
ATOM   4964  NH2 ARG C 141      -5.114  27.166 -38.467  1.00 91.66
ATOM   4965  N   ASP C 142       2.141  29.692 -39.792  1.00 88.55
ATOM   4966  CA  ASP C 142       2.341  31.047 -40.298  1.00 88.55
ATOM   4967  C   ASP C 142       3.304  31.054 -41.483  1.00 88.55
ATOM   4968  O   ASP C 142       3.115  31.810 -42.438  1.00 88.55
ATOM   4969  CB  ASP C 142       2.866  31.961 -39.189  1.00 88.55
ATOM   4970  CG  ASP C 142       1.780  32.414 -38.230  1.00 88.55
ATOM   4971  OD1 ASP C 142       2.100  33.046 -37.200  1.00 88.55
ATOM   4972  OD2 ASP C 142       0.593  32.135 -38.505  1.00 88.55
ATOM   4973  N   ASN C 143       4.153  30.113 -41.501  1.00 90.32
ATOM   4974  CA  ASN C 143       5.199  30.140 -42.518  1.00 90.32
ATOM   4975  C   ASN C 143       4.880  29.198 -43.676  1.00 90.32
ATOM   4976  O   ASN C 143       5.291  29.441 -44.811  1.00 90.32
ATOM   4977  CB  ASN C 143       6.555  29.786 -41.904  1.00 90.32
ATOM   4978  CG  ASN C 143       7.163  30.937 -41.127  1.00 90.32
ATOM   4979  OD1 ASN C 143       6.940  32.106 -41.451  1.00 90.32
ATOM   4980  ND2 ASN C 143       7.934  30.615 -40.095  1.00 90.32
ATOM   4981  N   PHE C 144       4.080  28.145 -43.422  1.00 91.75
ATOM   4982  CA  PHE C 144       3.900  27.145 -44.468  1.00 91.75
ATOM   4983  C   PHE C 144       2.426  26.986 -44.817  1.00 91.75
ATOM   4984  O   PHE C 144       2.061  26.122 -45.618  1.00 91.75
ATOM   4985  CB  PHE C 144       4.485  25.798 -44.032  1.00 91.75
ATOM   4986  CG  PHE C 144       5.979  25.814 -43.850  1.00 91.75
ATOM   4987  CD1 PHE C 144       6.827  25.683 -44.943  1.00 91.75
ATOM   4988  CD2 PHE C 144       6.535  25.962 -42.586  1.00 91.75
ATOM   4989  CE1 PHE C 144       8.210  25.698 -44.778  1.00 91.75
ATOM   4990  CE2 PHE C 144       7.916  25.978 -42.414  1.00 91.75
ATOM   4991  CZ  PHE C 144       8.752  25.845 -43.511  1.00 91.75
ATOM   4992  N   ASP C 145       1.518  27.785 -44.545  1.00 91.84
ATOM   4993  CA  ASP C 145       0.084  27.741 -44.814  1.00 91.84
ATOM   4994  C   ASP C 145      -0.472  26.336 -44.597  1.00 91.84
ATOM   4995  O   ASP C 145      -1.115  25.773 -45.485  1.00 91.84
ATOM   4996  CB  ASP C 145      -0.209  28.208 -46.241  1.00 91.84
ATOM   4997  CG  ASP C 145      -1.617  28.752 -46.409  1.00 91.84
ATOM   4998  OD1 ASP C 145      -2.096  28.859 -47.559  1.00 91.84
ATOM   4999  OD2 ASP C 145      -2.252  29.079 -45.383  1.00 91.84
ATOM   5000  N   LEU C 146      -0.234  25.698 -43.520  1.00 94.31
ATOM   5001  CA  LEU C 146      -0.656  24.342 -43.185  1.00 94.31
ATOM   5002  C   LEU C 146      -2.007  24.352 -42.479  1.00 94.31
ATOM   5003  O   LEU C 146      -2.327  25.297 -41.755  1.00 94.31
ATOM   5004  CB  LEU C 146       0.390  23.659 -42.301  1.00 94.31
ATOM   5005  CG  LEU C 146       1.793  23.520 -42.894  1.00 94.31
ATOM   5006  CD1 LEU C 146       2.785  23.098 -41.816  1.00 94.31
ATOM   5007  CD2 LEU C 146       1.791  22.522 -44.047  1.00 94.31
ATOM   5008  N   SER C 147      -2.815  23.283 -42.762  1.00 92.88
ATOM   5009  CA  SER C 147      -4.027  23.084 -41.973  1.00 92.88
ATOM   5010  C   SER C 147      -3.693  22.708 -40.533  1.00 92.88
ATOM   5011  O   SER C 147      -2.553  22.357 -40.226  1.00 92.88
ATOM   5012  CB  SER C 147      -4.903  22.000 -42.602  1.00 92.88
ATOM   5013  OG  SER C 147      -4.310  20.722 -42.449  1.00 92.88
ATOM   5014  N   PHE C 148      -4.599  22.783 -39.744  1.00 93.49
ATOM   5015  CA  PHE C 148      -4.383  22.459 -38.339  1.00 93.49
ATOM   5016  C   PHE C 148      -3.869  21.032 -38.185  1.00 93.49
ATOM   5017  O   PHE C 148      -2.911  20.788 -37.449  1.00 93.49
ATOM   5018  CB  PHE C 148      -5.677  22.640 -37.539  1.00 93.49
ATOM   5019  CG  PHE C 148      -5.519  22.390 -36.064  1.00 93.49
ATOM   5020  CD1 PHE C 148      -5.863  21.163 -35.511  1.00 93.49
ATOM   5021  CD2 PHE C 148      -5.026  23.384 -35.229  1.00 93.49
ATOM   5022  CE1 PHE C 148      -5.717  20.929 -34.146  1.00 93.49
ATOM   5023  CE2 PHE C 148      -4.877  23.158 -33.863  1.00 93.49
ATOM   5024  CZ  PHE C 148      -5.225  21.930 -33.324  1.00 93.49
ATOM   5025  N   SER C 149      -4.520  20.108 -38.875  1.00 93.32
ATOM   5026  CA  SER C 149      -4.137  18.703 -38.789  1.00 93.32
ATOM   5027  C   SER C 149      -2.717  18.484 -39.303  1.00 93.32
ATOM   5028  O   SER C 149      -1.961  17.694 -38.734  1.00 93.32
ATOM   5029  CB  SER C 149      -5.114  17.831 -39.579  1.00 93.32
ATOM   5030  OG  SER C 149      -5.108  18.185 -40.951  1.00 93.32
ATOM   5031  N   GLU C 150      -2.400  19.122 -40.414  1.00 94.44
ATOM   5032  CA  GLU C 150      -1.054  19.015 -40.969  1.00 94.44
ATOM   5033  C   GLU C 150      -0.017  19.608 -40.020  1.00 94.44
ATOM   5034  O   GLU C 150       1.078  19.063 -39.870  1.00 94.44
ATOM   5035  CB  GLU C 150      -0.978  19.709 -42.332  1.00 94.44
ATOM   5036  CG  GLU C 150      -1.701  18.963 -43.443  1.00 94.44
ATOM   5037  CD  GLU C 150      -1.598  19.653 -44.795  1.00 94.44
ATOM   5038  OE1 GLU C 150      -1.817  18.989 -45.833  1.00 94.44
ATOM   5039  OE2 GLU C 150      -1.294  20.867 -44.815  1.00 94.44
ATOM   5040  N   SER C 151      -0.450  20.753 -39.451  1.00 94.98
ATOM   5041  CA  SER C 151       0.451  21.374 -38.484  1.00 94.98
ATOM   5042  C   SER C 151       0.697  20.458 -37.290  1.00 94.98
ATOM   5043  O   SER C 151       1.798  20.433 -36.736  1.00 94.98
ATOM   5044  CB  SER C 151      -0.117  22.710 -38.004  1.00 94.98
ATOM   5045  OG  SER C 151      -1.256  22.507 -37.185  1.00 94.98
ATOM   5046  N   PHE C 152      -0.318  19.732 -36.850  1.00 95.72
ATOM   5047  CA  PHE C 152      -0.168  18.753 -35.780  1.00 95.72
ATOM   5048  C   PHE C 152       0.851  17.686 -36.162  1.00 95.72
ATOM   5049  O   PHE C 152       1.755  17.377 -35.382  1.00 95.72
ATOM   5050  CB  PHE C 152      -1.516  18.099 -35.456  1.00 95.72
ATOM   5051  CG  PHE C 152      -1.415  16.943 -34.498  1.00 95.72
ATOM   5052  CD1 PHE C 152      -1.810  15.668 -34.882  1.00 95.72
ATOM   5053  CD2 PHE C 152      -0.924  17.132 -33.213  1.00 95.72
ATOM   5054  CE1 PHE C 152      -1.718  14.595 -33.998  1.00 95.72
ATOM   5055  CE2 PHE C 152      -0.828  16.065 -32.324  1.00 95.72
ATOM   5056  CZ  PHE C 152      -1.227  14.798 -32.718  1.00 95.72
ATOM   5057  N   PHE C 153       0.701  17.179 -37.350  1.00 96.32
ATOM   5058  CA  PHE C 153       1.587  16.126 -37.831  1.00 96.32
ATOM   5059  C   PHE C 153       3.036  16.597 -37.834  1.00 96.32
ATOM   5060  O   PHE C 153       3.914  15.925 -37.289  1.00 96.32
ATOM   5061  CB  PHE C 153       1.177  15.678 -39.238  1.00 96.32
ATOM   5062  CG  PHE C 153       2.121  14.683 -39.856  1.00 96.32
ATOM   5063  CD1 PHE C 153       3.058  15.085 -40.799  1.00 96.32
ATOM   5064  CD2 PHE C 153       2.070  13.343 -39.494  1.00 96.32
ATOM   5065  CE1 PHE C 153       3.933  14.166 -41.374  1.00 96.32
ATOM   5066  CE2 PHE C 153       2.941  12.418 -40.064  1.00 96.32
ATOM   5067  CZ  PHE C 153       3.871  12.831 -41.004  1.00 96.32
ATOM   5068  N   TYR C 154       3.326  17.755 -38.418  1.00 96.51
ATOM   5069  CA  TYR C 154       4.692  18.244 -38.569  1.00 96.51
ATOM   5070  C   TYR C 154       5.271  18.667 -37.225  1.00 96.51
ATOM   5071  O   TYR C 154       6.483  18.588 -37.012  1.00 96.51
ATOM   5072  CB  TYR C 154       4.737  19.419 -39.551  1.00 96.51
ATOM   5073  CG  TYR C 154       4.558  19.013 -40.993  1.00 96.51
ATOM   5074  CD1 TYR C 154       5.532  18.265 -41.652  1.00 96.51
ATOM   5075  CD2 TYR C 154       3.417  19.375 -41.700  1.00 96.51
ATOM   5076  CE1 TYR C 154       5.373  17.890 -42.982  1.00 96.51
ATOM   5077  CE2 TYR C 154       3.248  19.005 -43.031  1.00 96.51
ATOM   5078  CZ  TYR C 154       4.229  18.264 -43.662  1.00 96.51
ATOM   5079  OH  TYR C 154       4.067  17.895 -44.978  1.00 96.51
ATOM   5080  N   THR C 155       4.396  19.170 -36.344  1.00 96.15
ATOM   5081  CA  THR C 155       4.858  19.470 -34.994  1.00 96.15
ATOM   5082  C   THR C 155       5.338  18.204 -34.292  1.00 96.15
ATOM   5083  O   THR C 155       6.365  18.217 -33.609  1.00 96.15
ATOM   5084  CB  THR C 155       3.747  20.134 -34.158  1.00 96.15
ATOM   5085  OG1 THR C 155       3.337  21.348 -34.798  1.00 96.15
ATOM   5086  CG2 THR C 155       4.236  20.455 -32.750  1.00 96.15
ATOM   5087  N   MET C 156       4.607  17.103 -34.458  1.00 96.96
ATOM   5088  CA  MET C 156       4.983  15.835 -33.837  1.00 96.96
ATOM   5089  C   MET C 156       6.247  15.270 -34.477  1.00 96.96
ATOM   5090  O   MET C 156       7.061  14.640 -33.800  1.00 96.96
ATOM   5091  CB  MET C 156       3.842  14.823 -33.948  1.00 96.96
ATOM   5092  CG  MET C 156       2.612  15.194 -33.136  1.00 96.96
ATOM   5093  SD  MET C 156       2.992  15.443 -31.359  1.00 96.96
ATOM   5094  CE  MET C 156       1.906  16.851 -30.994  1.00 96.96
ATOM   5095  N   VAL C 157       6.370  15.491 -35.748  1.00 96.69
ATOM   5096  CA  VAL C 157       7.607  15.092 -36.412  1.00 96.69
ATOM   5097  C   VAL C 157       8.782  15.873 -35.827  1.00 96.69
ATOM   5098  O   VAL C 157       9.854  15.310 -35.593  1.00 96.69
ATOM   5099  CB  VAL C 157       7.528  15.312 -37.939  1.00 96.69
ATOM   5100  CG1 VAL C 157       8.891  15.083 -38.589  1.00 96.69
ATOM   5101  CG2 VAL C 157       6.477  14.391 -38.556  1.00 96.69
ATOM   5102  N   PHE C 158       8.519  17.191 -35.629  1.00 95.85
ATOM   5103  CA  PHE C 158       9.521  18.030 -34.981  1.00 95.85
ATOM   5104  C   PHE C 158       9.934  17.439 -33.638  1.00 95.85
ATOM   5105  O   PHE C 158      11.126  17.303 -33.355  1.00 95.85
ATOM   5106  CB  PHE C 158       8.988  19.453 -34.787  1.00 95.85
ATOM   5107  CG  PHE C 158       9.912  20.345 -34.003  1.00 95.85
ATOM   5108  CD1 PHE C 158       9.753  20.499 -32.631  1.00 95.85
ATOM   5109  CD2 PHE C 158      10.940  21.030 -34.637  1.00 95.85
ATOM   5110  CE1 PHE C 158      10.606  21.324 -31.902  1.00 95.85
ATOM   5111  CE2 PHE C 158      11.797  21.856 -33.916  1.00 95.85
ATOM   5112  CZ  PHE C 158      11.628  22.002 -32.548  1.00 95.85
ATOM   5113  N   TYR C 159       8.941  17.061 -32.820  1.00 96.43
ATOM   5114  CA  TYR C 159       9.205  16.524 -31.489  1.00 96.43
ATOM   5115  C   TYR C 159       9.851  15.147 -31.575  1.00 96.43
ATOM   5116  O   TYR C 159      10.630  14.763 -30.699  1.00 96.43
ATOM   5117  CB  TYR C 159       7.911  16.444 -30.675  1.00 96.43
ATOM   5118  CG  TYR C 159       7.379  17.790 -30.246  1.00 96.43
ATOM   5119  CD1 TYR C 159       8.239  18.789 -29.795  1.00 96.43
ATOM   5120  CD2 TYR C 159       6.016  18.065 -30.289  1.00 96.43
ATOM   5121  CE1 TYR C 159       7.753  20.030 -29.397  1.00 96.43
ATOM   5122  CE2 TYR C 159       5.520  19.302 -29.893  1.00 96.43
ATOM   5123  CZ  TYR C 159       6.394  20.277 -29.450  1.00 96.43
ATOM   5124  OH  TYR C 159       5.908  21.504 -29.056  1.00 96.43
ATOM   5125  N   ALA C 160       9.567  14.400 -32.660  1.00 96.85
ATOM   5126  CA  ALA C 160      10.158  13.081 -32.870  1.00 96.85
ATOM   5127  C   ALA C 160      11.647  13.192 -33.189  1.00 96.85
ATOM   5128  O   ALA C 160      12.420  12.277 -32.898  1.00 96.85
ATOM   5129  CB  ALA C 160       9.431  12.344 -33.992  1.00 96.85
ATOM   5130  N   LEU C 161      12.114  14.292 -33.687  1.00 96.78
ATOM   5131  CA  LEU C 161      13.493  14.483 -34.123  1.00 96.78
ATOM   5132  C   LEU C 161      14.328  15.126 -33.021  1.00 96.78
ATOM   5133  O   LEU C 161      15.557  15.168 -33.112  1.00 96.78
ATOM   5134  CB  LEU C 161      13.541  15.347 -35.386  1.00 96.78
ATOM   5135  CG  LEU C 161      13.018  14.701 -36.670  1.00 96.78
ATOM   5136  CD1 LEU C 161      12.986  15.722 -37.802  1.00 96.78
ATOM   5137  CD2 LEU C 161      13.875  13.498 -37.051  1.00 96.78
ATOM   5138  N   ILE C 162      13.603  15.602 -31.946  1.00 96.59
ATOM   5139  CA  ILE C 162      14.262  16.328 -30.866  1.00 96.59
ATOM   5140  C   ILE C 162      15.340  15.449 -30.236  1.00 96.59
ATOM   5141  O   ILE C 162      16.442  15.920 -29.946  1.00 96.59
ATOM   5142  CB  ILE C 162      13.249  16.786 -29.793  1.00 96.59
ATOM   5143  CG1 ILE C 162      12.470  18.012 -30.282  1.00 96.59
ATOM   5144  CG2 ILE C 162      13.961  17.082 -28.470  1.00 96.59
ATOM   5145  CD1 ILE C 162      13.300  19.287 -30.349  1.00 96.59
ATOM   5146  N   PRO C 163      15.111  14.071 -30.001  1.00 97.23
ATOM   5147  CA  PRO C 163      16.126  13.209 -29.389  1.00 97.23
ATOM   5148  C   PRO C 163      17.392  13.098 -30.235  1.00 97.23
ATOM   5149  O   PRO C 163      18.449  12.721 -29.723  1.00 97.23
ATOM   5150  CB  PRO C 163      15.420  11.855 -29.282  1.00 97.23
ATOM   5151  CG  PRO C 163      13.963  12.186 -29.231  1.00 97.23
ATOM   5152  CD  PRO C 163      13.719  13.397 -30.085  1.00 97.23
ATOM   5153  N   ILE C 164      17.334  13.500 -31.501  1.00 96.30
ATOM   5154  CA  ILE C 164      18.496  13.503 -32.383  1.00 96.30
ATOM   5155  C   ILE C 164      19.041  14.924 -32.513  1.00 96.30
ATOM   5156  O   ILE C 164      20.250  15.144 -32.410  1.00 96.30
ATOM   5157  CB  ILE C 164      18.150  12.933 -33.777  1.00 96.30
ATOM   5158  CG1 ILE C 164      17.668  11.482 -33.655  1.00 96.30
ATOM   5159  CG2 ILE C 164      19.355  13.033 -34.716  1.00 96.30
ATOM   5160  CD1 ILE C 164      17.070  10.919 -34.937  1.00 96.30
ATOM   5161  N   ALA C 165      18.130  15.826 -32.629  1.00 96.73
ATOM   5162  CA  ALA C 165      18.491  17.219 -32.881  1.00 96.73
ATOM   5163  C   ALA C 165      19.228  17.819 -31.688  1.00 96.73
ATOM   5164  O   ALA C 165      20.247  18.495 -31.856  1.00 96.73
ATOM   5165  CB  ALA C 165      17.245  18.041 -33.202  1.00 96.73
ATOM   5166  N   LEU C 166      18.724  17.643 -30.472  1.00 97.50
ATOM   5167  CA  LEU C 166      19.300  18.236 -29.269  1.00 97.50
ATOM   5168  C   LEU C 166      20.736  17.765 -29.065  1.00 97.50
ATOM   5169  O   LEU C 166      21.623  18.571 -28.777  1.00 97.50
ATOM   5170  CB  LEU C 166      18.455  17.885 -28.042  1.00 97.50
ATOM   5171  CG  LEU C 166      17.195  18.723 -27.824  1.00 97.50
ATOM   5172  CD1 LEU C 166      16.449  18.246 -26.581  1.00 97.50
ATOM   5173  CD2 LEU C 166      17.549  20.201 -27.706  1.00 97.50
ATOM   5174  N   PRO C 167      20.981  16.375 -29.171  1.00 97.14
ATOM   5175  CA  PRO C 167      22.368  15.924 -29.044  1.00 97.14
ATOM   5176  C   PRO C 167      23.289  16.540 -30.094  1.00 97.14
ATOM   5177  O   PRO C 167      24.456  16.822 -29.810  1.00 97.14
ATOM   5178  CB  PRO C 167      22.265  14.408 -29.230  1.00 97.14
ATOM   5179  CG  PRO C 167      20.879  14.062 -28.789  1.00 97.14
ATOM   5180  CD  PRO C 167      19.963  15.191 -29.167  1.00 97.14
ATOM   5181  N   ILE C 168      22.814  16.751 -31.324  1.00 97.04
ATOM   5182  CA  ILE C 168      23.601  17.370 -32.384  1.00 97.04
ATOM   5183  C   ILE C 168      23.946  18.807 -32.000  1.00 97.04
ATOM   5184  O   ILE C 168      25.100  19.227 -32.115  1.00 97.04
ATOM   5185  CB  ILE C 168      22.850  17.343 -33.735  1.00 97.04
ATOM   5186  CG1 ILE C 168      22.723  15.903 -34.246  1.00 97.04
ATOM   5187  CG2 ILE C 168      23.558  18.228 -34.764  1.00 97.04
ATOM   5188  CD1 ILE C 168      21.860  15.762 -35.492  1.00 97.04
ATOM   5189  N   VAL C 169      22.955  19.531 -31.597  1.00 97.15
ATOM   5190  CA  VAL C 169      23.168  20.913 -31.180  1.00 97.15
ATOM   5191  C   VAL C 169      24.129  20.953 -29.994  1.00 97.15
ATOM   5192  O   VAL C 169      25.016  21.808 -29.935  1.00 97.15
ATOM   5193  CB  VAL C 169      21.837  21.605 -30.811  1.00 97.15
ATOM   5194  CG1 VAL C 169      22.094  22.996 -30.232  1.00 97.15
ATOM   5195  CG2 VAL C 169      20.924  21.692 -32.032  1.00 97.15
ATOM   5196  N   ALA C 170      23.922  20.115 -29.013  1.00 97.54
ATOM   5197  CA  ALA C 170      24.809  20.030 -27.855  1.00 97.54
ATOM   5198  C   ALA C 170      26.251  19.779 -28.287  1.00 97.54
ATOM   5199  O   ALA C 170      27.185  20.351 -27.719  1.00 97.54
ATOM   5200  CB  ALA C 170      24.342  18.929 -26.906  1.00 97.54
ATOM   5201  N   THR C 171      26.421  18.886 -29.315  1.00 97.31
ATOM   5202  CA  THR C 171      27.741  18.558 -29.841  1.00 97.31
ATOM   5203  C   THR C 171      28.399  19.789 -30.458  1.00 97.31
ATOM   5204  O   THR C 171      29.589  20.035 -30.246  1.00 97.31
ATOM   5205  CB  THR C 171      27.661  17.435 -30.893  1.00 97.31
ATOM   5206  OG1 THR C 171      27.041  16.284 -30.307  1.00 97.31
ATOM   5207  CG2 THR C 171      29.049  17.051 -31.394  1.00 97.31
ATOM   5208  N   ILE C 172      27.596  20.595 -31.213  1.00 96.59
ATOM   5209  CA  ILE C 172      28.104  21.798 -31.862  1.00 96.59
ATOM   5210  C   ILE C 172      28.513  22.821 -30.805  1.00 96.59
ATOM   5211  O   ILE C 172      29.616  23.372 -30.859  1.00 96.59
ATOM   5212  CB  ILE C 172      27.057  22.408 -32.821  1.00 96.59
ATOM   5213  CG1 ILE C 172      26.764  21.442 -33.975  1.00 96.59
ATOM   5214  CG2 ILE C 172      27.534  23.764 -33.349  1.00 96.59
ATOM   5215  CD1 ILE C 172      25.602  21.871 -34.861  1.00 96.59
ATOM   5216  N   ILE C 173      27.672  23.066 -29.812  1.00 96.61
ATOM   5217  CA  ILE C 173      27.922  24.047 -28.762  1.00 96.61
ATOM   5218  C   ILE C 173      29.165  23.648 -27.968  1.00 96.61
ATOM   5219  O   ILE C 173      30.049  24.475 -27.731  1.00 96.61
ATOM   5220  CB  ILE C 173      26.706  24.187 -27.819  1.00 96.61
ATOM   5221  CG1 ILE C 173      25.531  24.839 -28.556  1.00 96.61
ATOM   5222  CG2 ILE C 173      27.082  24.990 -26.569  1.00 96.61
ATOM   5223  CD1 ILE C 173      24.242  24.887 -27.747  1.00 96.61
ATOM   5224  N   MET C 174      29.234  22.375 -27.502  1.00 97.21
ATOM   5225  CA  MET C 174      30.344  21.915 -26.672  1.00 97.21
ATOM   5226  C   MET C 174      31.643  21.883 -27.471  1.00 97.21
ATOM   5227  O   MET C 174      32.723  22.092 -26.915  1.00 97.21
ATOM   5228  CB  MET C 174      30.048  20.529 -26.098  1.00 97.21
ATOM   5229  CG  MET C 174      29.054  20.541 -24.948  1.00 97.21
ATOM   5230  SD  MET C 174      29.530  21.714 -23.619  1.00 97.21
ATOM   5231  CE  MET C 174      30.987  20.865 -22.950  1.00 97.21
ATOM   5232  N   SER C 175      31.534  21.623 -28.877  1.00 96.27
ATOM   5233  CA  SER C 175      32.713  21.669 -29.736  1.00 96.27
ATOM   5234  C   SER C 175      33.322  23.067 -29.763  1.00 96.27
ATOM   5235  O   SER C 175      34.545  23.217 -29.713  1.00 96.27
ATOM   5236  CB  SER C 175      32.358  21.230 -31.157  1.00 96.27
ATOM   5237  OG  SER C 175      31.461  22.148 -31.758  1.00 96.27
ATOM   5238  N   ILE C 176      32.416  24.077 -29.863  1.00 95.61
ATOM   5239  CA  ILE C 176      32.864  25.465 -29.869  1.00 95.61
ATOM   5240  C   ILE C 176      33.508  25.806 -28.527  1.00 95.61
ATOM   5241  O   ILE C 176      34.579  26.416 -28.482  1.00 95.61
ATOM   5242  CB  ILE C 176      31.698  26.434 -30.166  1.00 95.61
ATOM   5243  CG1 ILE C 176      31.151  26.196 -31.578  1.00 95.61
ATOM   5244  CG2 ILE C 176      32.145  27.888 -29.990  1.00 95.61
ATOM   5245  CD1 ILE C 176      29.857  26.942 -31.875  1.00 95.61
ATOM   5246  N   ILE C 177      32.862  25.396 -27.402  1.00 95.87
ATOM   5247  CA  ILE C 177      33.344  25.687 -26.056  1.00 95.87
ATOM   5248  C   ILE C 177      34.696  25.013 -25.835  1.00 95.87
ATOM   5249  O   ILE C 177      35.638  25.642 -25.346  1.00 95.87
ATOM   5250  CB  ILE C 177      32.333  25.226 -24.982  1.00 95.87
ATOM   5251  CG1 ILE C 177      31.054  26.068 -25.056  1.00 95.87
ATOM   5252  CG2 ILE C 177      32.958  25.301 -23.585  1.00 95.87
ATOM   5253  CD1 ILE C 177      29.951  25.602 -24.115  1.00 95.87
ATOM   5254  N   VAL C 178      34.862  23.781 -26.182  1.00 94.78
ATOM   5255  CA  VAL C 178      36.090  23.021 -25.972  1.00 94.78
ATOM   5256  C   VAL C 178      37.212  23.604 -26.827  1.00 94.78
ATOM   5257  O   VAL C 178      38.362  23.676 -26.388  1.00 94.78
ATOM   5258  CB  VAL C 178      35.893  21.523 -26.299  1.00 94.78
ATOM   5259  CG1 VAL C 178      37.231  20.787 -26.281  1.00 94.78
ATOM   5260  CG2 VAL C 178      34.915  20.886 -25.314  1.00 94.78
ATOM   5261  N   TYR C 179      36.874  24.038 -28.140  1.00 93.74
ATOM   5262  CA  TYR C 179      37.853  24.680 -29.010  1.00 93.74
ATOM   5263  C   TYR C 179      38.401  25.951 -28.370  1.00 93.74
ATOM   5264  O   TYR C 179      39.608  26.199 -28.402  1.00 93.74
ATOM   5265  CB  TYR C 179      37.231  25.008 -30.370  1.00 93.74
ATOM   5266  CG  TYR C 179      38.193  25.650 -31.339  1.00 93.74
ATOM   5267  CD1 TYR C 179      38.194  27.029 -31.540  1.00 93.74
ATOM   5268  CD2 TYR C 179      39.102  24.881 -32.057  1.00 93.74
ATOM   5269  CE1 TYR C 179      39.078  27.625 -32.433  1.00 93.74
ATOM   5270  CE2 TYR C 179      39.991  25.466 -32.953  1.00 93.74
ATOM   5271  CZ  TYR C 179      39.971  26.837 -33.134  1.00 93.74
ATOM   5272  OH  TYR C 179      40.848  27.422 -34.020  1.00 93.74
ATOM   5273  N   ARG C 180      37.560  26.722 -27.794  1.00 93.66
ATOM   5274  CA  ARG C 180      37.973  27.952 -27.127  1.00 93.66
ATOM   5275  C   ARG C 180      38.821  27.650 -25.896  1.00 93.66
ATOM   5276  O   ARG C 180      39.812  28.334 -25.636  1.00 93.66
ATOM   5277  CB  ARG C 180      36.751  28.785 -26.731  1.00 93.66
ATOM   5278  CG  ARG C 180      36.090  29.502 -27.897  1.00 93.66
ATOM   5279  CD  ARG C 180      36.941  30.658 -28.403  1.00 93.66
ATOM   5280  NE  ARG C 180      36.244  31.432 -29.427  1.00 93.66
ATOM   5281  CZ  ARG C 180      36.650  32.609 -29.895  1.00 93.66
ATOM   5282  NH1 ARG C 180      37.761  33.174 -29.438  1.00 93.66
ATOM   5283  NH2 ARG C 180      35.939  33.226 -30.828  1.00 93.66
ATOM   5284  N   VAL C 181      38.429  26.720 -25.171  1.00 92.69
ATOM   5285  CA  VAL C 181      39.167  26.332 -23.974  1.00 92.69
ATOM   5286  C   VAL C 181      40.556  25.829 -24.362  1.00 92.69
ATOM   5287  O   VAL C 181      41.539  26.111 -23.674  1.00 92.69
ATOM   5288  CB  VAL C 181      38.414  25.248 -23.170  1.00 92.69
ATOM   5289  CG1 VAL C 181      39.300  24.684 -22.061  1.00 92.69
ATOM   5290  CG2 VAL C 181      37.122  25.818 -22.588  1.00 92.69
ATOM   5291  N   ARG C 182      40.632  25.099 -25.475  1.00 92.70
ATOM   5292  CA  ARG C 182      41.925  24.647 -25.978  1.00 92.70
ATOM   5293  C   ARG C 182      42.837  25.830 -26.284  1.00 92.70
ATOM   5294  O   ARG C 182      44.038  25.782 -26.011  1.00 92.70
ATOM   5295  CB  ARG C 182      41.744  23.786 -27.230  1.00 92.70
ATOM   5296  CG  ARG C 182      41.390  22.337 -26.936  1.00 92.70
ATOM   5297  CD  ARG C 182      41.359  21.495 -28.204  1.00 92.70
ATOM   5298  NE  ARG C 182      40.837  20.156 -27.949  1.00 92.70
ATOM   5299  CZ  ARG C 182      40.643  19.228 -28.881  1.00 92.70
ATOM   5300  NH1 ARG C 182      40.927  19.477 -30.155  1.00 92.70
ATOM   5301  NH2 ARG C 182      40.163  18.041 -28.539  1.00 92.70
ATOM   5302  N   ALA C 183      42.294  26.827 -26.794  1.00 92.85
ATOM   5303  CA  ALA C 183      43.053  28.035 -27.107  1.00 92.85
ATOM   5304  C   ALA C 183      43.536  28.724 -25.835  1.00 92.85
ATOM   5305  O   ALA C 183      44.660  29.229 -25.783  1.00 92.85
ATOM   5306  CB  ALA C 183      42.206  28.995 -27.939  1.00 92.85
ATOM   5307  N   TRP C 184      42.685  28.709 -24.840  1.00 90.30
ATOM   5308  CA  TRP C 184      43.006  29.339 -23.563  1.00 90.30
ATOM   5309  C   TRP C 184      44.142  28.602 -22.862  1.00 90.30
ATOM   5310  O   TRP C 184      45.017  29.227 -22.258  1.00 90.30
ATOM   5311  CB  TRP C 184      41.771  29.378 -22.658  1.00 90.30
ATOM   5312  CG  TRP C 184      41.939  30.232 -21.436  1.00 90.30
ATOM   5313  CD1 TRP C 184      42.179  31.577 -21.398  1.00 90.30
ATOM   5314  CD2 TRP C 184      41.885  29.795 -20.075  1.00 90.30
ATOM   5315  NE1 TRP C 184      42.276  32.004 -20.094  1.00 90.30
ATOM   5316  CE2 TRP C 184      42.099  30.930 -19.263  1.00 90.30
ATOM   5317  CE3 TRP C 184      41.674  28.552 -19.463  1.00 90.30
ATOM   5318  CZ2 TRP C 184      42.109  30.859 -17.868  1.00 90.30
ATOM   5319  CZ3 TRP C 184      41.685  28.483 -18.074  1.00 90.30
ATOM   5320  CH2 TRP C 184      41.901  29.631 -17.294  1.00 90.30
ATOM   5321  N   TYR C 185      44.165  27.205 -23.000  1.00 93.71
ATOM   5322  CA  TYR C 185      45.174  26.394 -22.328  1.00 93.71
ATOM   5323  C   TYR C 185      46.326  26.065 -23.269  1.00 93.71
ATOM   5324  O   TYR C 185      47.128  25.171 -22.989  1.00 93.71
ATOM   5325  CB  TYR C 185      44.553  25.101 -21.790  1.00 93.71
ATOM   5326  CG  TYR C 185      43.792  25.284 -20.499  1.00 93.71
ATOM   5327  CD1 TYR C 185      44.461  25.361 -19.279  1.00 93.71
ATOM   5328  CD2 TYR C 185      42.405  25.379 -20.496  1.00 93.71
ATOM   5329  CE1 TYR C 185      43.764  25.528 -18.087  1.00 93.71
ATOM   5330  CE2 TYR C 185      41.698  25.545 -19.310  1.00 93.71
ATOM   5331  CZ  TYR C 185      42.385  25.619 -18.112  1.00 93.71
ATOM   5332  OH  TYR C 185      41.690  25.784 -16.935  1.00 93.71
ATOM   5333  N   HIS C 186      46.426  26.854 -24.338  1.00 93.35
ATOM   5334  CA  HIS C 186      47.417  26.582 -25.373  1.00 93.35
ATOM   5335  C   HIS C 186      48.829  26.581 -24.797  1.00 93.35
ATOM   5336  O   HIS C 186      49.622  25.682 -25.086  1.00 93.35
ATOM   5337  CB  HIS C 186      47.311  27.609 -26.501  1.00 93.35
ATOM   5338  CG  HIS C 186      48.294  27.391 -27.606  1.00 93.35
ATOM   5339  ND1 HIS C 186      49.553  27.952 -27.604  1.00 93.35
ATOM   5340  CD2 HIS C 186      48.202  26.670 -28.748  1.00 93.35
ATOM   5341  CE1 HIS C 186      50.194  27.584 -28.701  1.00 93.35
ATOM   5342  NE2 HIS C 186      49.396  26.806 -29.412  1.00 93.35
ATOM   5343  N   ASN C 187      49.273  27.514 -23.970  1.00 94.36
ATOM   5344  CA  ASN C 187      50.612  27.624 -23.401  1.00 94.36
ATOM   5345  C   ASN C 187      50.913  26.470 -22.449  1.00 94.36
ATOM   5346  O   ASN C 187      51.993  25.880 -22.503  1.00 94.36
ATOM   5347  CB  ASN C 187      50.782  28.963 -22.682  1.00 94.36
ATOM   5348  CG  ASN C 187      50.873  30.134 -23.641  1.00 94.36
ATOM   5349  OD1 ASN C 187      51.210  29.965 -24.816  1.00 94.36
ATOM   5350  ND2 ASN C 187      50.572  31.329 -23.148  1.00 94.36
ATOM   5351  N   SER C 188      49.989  26.107 -21.664  1.00 93.91
ATOM   5352  CA  SER C 188      50.145  25.000 -20.725  1.00 93.91
ATOM   5353  C   SER C 188      50.287  23.670 -21.457  1.00 93.91
ATOM   5354  O   SER C 188      51.100  22.827 -21.072  1.00 93.91
ATOM   5355  CB  SER C 188      48.955  24.939 -19.766  1.00 93.91
ATOM   5356  OG  SER C 188      49.056  23.813 -18.911  1.00 93.91
ATOM   5357  N   THR C 189      49.450  23.562 -22.472  1.00 94.92
ATOM   5358  CA  THR C 189      49.486  22.339 -23.267  1.00 94.92
ATOM   5359  C   THR C 189      50.834  22.188 -23.966  1.00 94.92
ATOM   5360  O   THR C 189      51.384  21.087 -24.034  1.00 94.92
ATOM   5361  CB  THR C 189      48.357  22.321 -24.314  1.00 94.92
ATOM   5362  OG1 THR C 189      47.097  22.490 -23.653  1.00 94.92
ATOM   5363  CG2 THR C 189      48.341  21.004 -25.083  1.00 94.92
ATOM   5364  N   GLN C 190      51.350  23.357 -24.500  1.00 93.85
ATOM   5365  CA  GLN C 190      52.638  23.319 -25.186  1.00 93.85
ATOM   5366  C   GLN C 190      53.760  22.935 -24.227  1.00 93.85
ATOM   5367  O   GLN C 190      54.671  22.189 -24.595  1.00 93.85
ATOM   5368  CB  GLN C 190      52.941  24.670 -25.836  1.00 93.85
ATOM   5369  CG  GLN C 190      52.130  24.943 -27.095  1.00 93.85
ATOM   5370  CD  GLN C 190      52.403  23.938 -28.198  1.00 93.85
ATOM   5371  OE1 GLN C 190      53.539  23.489 -28.380  1.00 93.85
ATOM   5372  NE2 GLN C 190      51.363  23.578 -28.943  1.00 93.85
ATOM   5373  N   ARG C 191      53.712  23.331 -22.983  1.00 94.45
ATOM   5374  CA  ARG C 191      54.705  22.988 -21.970  1.00 94.45
ATOM   5375  C   ARG C 191      54.673  21.497 -21.654  1.00 94.45
ATOM   5376  O   ARG C 191      55.722  20.864 -21.515  1.00 94.45
ATOM   5377  CB  ARG C 191      54.474  23.799 -20.693  1.00 94.45
ATOM   5378  CG  ARG C 191      54.844  25.268 -20.821  1.00 94.45
ATOM   5379  CD  ARG C 191      54.617  26.022 -19.518  1.00 94.45
ATOM   5380  NE  ARG C 191      54.747  27.465 -19.701  1.00 94.45
ATOM   5381  CZ  ARG C 191      54.490  28.374 -18.764  1.00 94.45
ATOM   5382  NH1 ARG C 191      54.081  28.005 -17.556  1.00 94.45
ATOM   5383  NH2 ARG C 191      54.642  29.662 -19.038  1.00 94.45
ATOM   5384  N   LYS C 192      53.485  21.006 -21.584  1.00 94.81
ATOM   5385  CA  LYS C 192      53.328  19.579 -21.320  1.00 94.81
ATOM   5386  C   LYS C 192      53.873  18.743 -22.474  1.00 94.81
ATOM   5387  O   LYS C 192      54.570  17.751 -22.254  1.00 94.81
ATOM   5388  CB  LYS C 192      51.858  19.237 -21.073  1.00 94.81
ATOM   5389  CG  LYS C 192      51.330  19.710 -19.727  1.00 94.81
ATOM   5390  CD  LYS C 192      49.881  19.291 -19.516  1.00 94.81
ATOM   5391  CE  LYS C 192      49.348  19.772 -18.173  1.00 94.81
ATOM   5392  NZ  LYS C 192      47.924  19.373 -17.967  1.00 94.81
ATOM   5393  N   LEU C 193      53.570  19.278 -23.716  1.00 94.25
ATOM   5394  CA  LEU C 193      54.022  18.550 -24.896  1.00 94.25
ATOM   5395  C   LEU C 193      55.537  18.642 -25.045  1.00 94.25
ATOM   5396  O   LEU C 193      56.180  17.690 -25.492  1.00 94.25
ATOM   5397  CB  LEU C 193      53.340  19.092 -26.155  1.00 94.25
ATOM   5398  CG  LEU C 193      51.861  18.743 -26.328  1.00 94.25
ATOM   5399  CD1 LEU C 193      51.271  19.506 -27.510  1.00 94.25
ATOM   5400  CD2 LEU C 193      51.684  17.240 -26.514  1.00 94.25
ATOM   5401  N   GLU C 194      56.177  19.682 -24.656  1.00 94.66
ATOM   5402  CA  GLU C 194      57.627  19.841 -24.679  1.00 94.66
ATOM   5403  C   GLU C 194      58.303  18.889 -23.697  1.00 94.66
ATOM   5404  O   GLU C 194      59.349  18.312 -24.003  1.00 94.66
ATOM   5405  CB  GLU C 194      58.015  21.288 -24.360  1.00 94.66
ATOM   5406  CG  GLU C 194      59.452  21.634 -24.721  1.00 94.66
ATOM   5407  CD  GLU C 194      59.744  23.124 -24.658  1.00 94.66
ATOM   5408  OE1 GLU C 194      60.869  23.538 -25.020  1.00 94.66
ATOM   5409  OE2 GLU C 194      58.841  23.885 -24.243  1.00 94.66
ATOM   5410  N   LEU C 195      57.645  18.762 -22.605  1.00 94.21
ATOM   5411  CA  LEU C 195      58.168  17.831 -21.610  1.00 94.21
ATOM   5412  C   LEU C 195      58.156  16.402 -22.143  1.00 94.21
ATOM   5413  O   LEU C 195      59.107  15.648 -21.929  1.00 94.21
ATOM   5414  CB  LEU C 195      57.351  17.913 -20.318  1.00 94.21
ATOM   5415  CG  LEU C 195      57.845  17.059 -19.149  1.00 94.21
ATOM   5416  CD1 LEU C 195      59.213  17.541 -18.680  1.00 94.21
ATOM   5417  CD2 LEU C 195      56.839  17.089 -18.003  1.00 94.21
ATOM   5418  N   LEU C 196      57.016  16.134 -22.849  1.00 94.68
ATOM   5419  CA  LEU C 196      56.908  14.814 -23.462  1.00 94.68
ATOM   5420  C   LEU C 196      58.000  14.609 -24.507  1.00 94.68
ATOM   5421  O   LEU C 196      58.657  13.567 -24.528  1.00 94.68
ATOM   5422  CB  LEU C 196      55.530  14.632 -24.103  1.00 94.68
ATOM   5423  CG  LEU C 196      55.261  13.276 -24.757  1.00 94.68
ATOM   5424  CD1 LEU C 196      55.329  12.163 -23.716  1.00 94.68
ATOM   5425  CD2 LEU C 196      53.905  13.279 -25.456  1.00 94.68
ATOM   5426  N   LYS C 197      58.225  15.577 -25.249  1.00 94.12
ATOM   5427  CA  LYS C 197      59.253  15.511 -26.284  1.00 94.12
ATOM   5428  C   LYS C 197      60.644  15.382 -25.670  1.00 94.12
ATOM   5429  O   LYS C 197      61.473  14.608 -26.155  1.00 94.12
ATOM   5430  CB  LYS C 197      59.190  16.747 -27.183  1.00 94.12
ATOM   5431  CG  LYS C 197      60.011  16.628 -28.458  1.00 94.12
ATOM   5432  CD  LYS C 197      59.882  17.874 -29.324  1.00 94.12
ATOM   5433  CE  LYS C 197      60.799  17.809 -30.539  1.00 94.12
ATOM   5434  NZ  LYS C 197      60.696  19.041 -31.377  1.00 94.12
ATOM   5435  N   GLN C 198      61.020  16.097 -24.656  1.00 95.12
ATOM   5436  CA  GLN C 198      62.314  16.072 -23.982  1.00 95.12
ATOM   5437  C   GLN C 198      62.595  14.698 -23.382  1.00 95.12
ATOM   5438  O   GLN C 198      63.719  14.197 -23.463  1.00 95.12
ATOM   5439  CB  GLN C 198      62.372  17.143 -22.891  1.00 95.12
ATOM   5440  CG  GLN C 198      62.527  18.559 -23.427  1.00 95.12
ATOM   5441  CD  GLN C 198      62.562  19.603 -22.327  1.00 95.12
ATOM   5442  OE1 GLN C 198      62.348  19.292 -21.151  1.00 95.12
ATOM   5443  NE2 GLN C 198      62.832  20.850 -22.700  1.00 95.12
ATOM   5444  N   THR C 199      61.565  14.105 -22.852  1.00 95.31
ATOM   5445  CA  THR C 199      61.744  12.782 -22.264  1.00 95.31
ATOM   5446  C   THR C 199      62.046  11.746 -23.343  1.00 95.31
ATOM   5447  O   THR C 199      62.845  10.833 -23.128  1.00 95.31
ATOM   5448  CB  THR C 199      60.498  12.350 -21.469  1.00 95.31
ATOM   5449  OG1 THR C 199      59.337  12.493 -22.297  1.00 95.31
ATOM   5450  CG2 THR C 199      60.322  13.202 -20.216  1.00 95.31
ATOM   5451  N   MET C 200      61.398  11.949 -24.488  1.00 92.69
ATOM   5452  CA  MET C 200      61.661  11.044 -25.603  1.00 92.69
ATOM   5453  C   MET C 200      63.079  11.230 -26.132  1.00 92.69
ATOM   5454  O   MET C 200      63.765  10.253 -26.440  1.00 92.69
ATOM   5455  CB  MET C 200      60.650  11.269 -26.729  1.00 92.69
ATOM   5456  CG  MET C 200      59.277  10.679 -26.446  1.00 92.69
ATOM   5457  SD  MET C 200      58.246  10.542 -27.958  1.00 92.69
ATOM   5458  CE  MET C 200      57.403  12.148 -27.916  1.00 92.69
ATOM   5459  N   GLN C 201      63.599  12.462 -26.142  1.00 93.06
ATOM   5460  CA  GLN C 201      64.928  12.787 -26.650  1.00 93.06
ATOM   5461  C   GLN C 201      66.016  12.274 -25.711  1.00 93.06
ATOM   5462  O   GLN C 201      67.083  11.851 -26.162  1.00 93.06
ATOM   5463  CB  GLN C 201      65.073  14.297 -26.846  1.00 93.06
ATOM   5464  CG  GLN C 201      64.409  14.819 -28.114  1.00 93.06
ATOM   5465  CD  GLN C 201      64.574  16.317 -28.289  1.00 93.06
ATOM   5466  OE1 GLN C 201      65.024  17.016 -27.375  1.00 93.06
ATOM   5467  NE2 GLN C 201      64.210  16.820 -29.463  1.00 93.06
ATOM   5468  N   TYR C 202      65.659  12.236 -24.508  1.00 93.10
ATOM   5469  CA  TYR C 202      66.641  11.797 -23.522  1.00 93.10
ATOM   5470  C   TYR C 202      66.599  10.283 -23.348  1.00 93.10
ATOM   5471  O   TYR C 202      67.274   9.734 -22.474  1.00 93.10
ATOM   5472  CB  TYR C 202      66.395  12.484 -22.176  1.00 93.10
ATOM   5473  CG  TYR C 202      66.892  13.909 -22.122  1.00 93.10
ATOM   5474  CD1 TYR C 202      68.249  14.189 -21.980  1.00 93.10
ATOM   5475  CD2 TYR C 202      66.005  14.976 -22.211  1.00 93.10
ATOM   5476  CE1 TYR C 202      68.711  15.500 -21.928  1.00 93.10
ATOM   5477  CE2 TYR C 202      66.456  16.291 -22.160  1.00 93.10
ATOM   5478  CZ  TYR C 202      67.808  16.543 -22.019  1.00 93.10
ATOM   5479  OH  TYR C 202      68.260  17.843 -21.968  1.00 93.10
ATOM   5480  N   GLY C 203      65.759   9.640 -24.109  1.00 89.80
ATOM   5481  CA  GLY C 203      65.709   8.186 -24.108  1.00 89.80
ATOM   5482  C   GLY C 203      64.970   7.616 -22.912  1.00 89.80
ATOM   5483  O   GLY C 203      65.157   6.449 -22.559  1.00 89.80
ATOM   5484  N   LEU C 204      64.286   8.480 -22.179  1.00 94.19
ATOM   5485  CA  LEU C 204      63.473   7.995 -21.069  1.00 94.19
ATOM   5486  C   LEU C 204      62.129   7.474 -21.567  1.00 94.19
ATOM   5487  O   LEU C 204      61.093   8.106 -21.345  1.00 94.19
ATOM   5488  CB  LEU C 204      63.254   9.106 -20.039  1.00 94.19
ATOM   5489  CG  LEU C 204      64.510   9.674 -19.377  1.00 94.19
ATOM   5490  CD1 LEU C 204      64.195  11.001 -18.694  1.00 94.19
ATOM   5491  CD2 LEU C 204      65.087   8.676 -18.379  1.00 94.19
ATOM   5492  N   TYR C 205      62.099   6.387 -22.165  1.00 93.06
ATOM   5493  CA  TYR C 205      60.940   5.867 -22.882  1.00 93.06
ATOM   5494  C   TYR C 205      59.829   5.477 -21.914  1.00 93.06
ATOM   5495  O   TYR C 205      58.648   5.699 -22.192  1.00 93.06
ATOM   5496  CB  TYR C 205      61.334   4.660 -23.738  1.00 93.06
ATOM   5497  CG  TYR C 205      62.289   4.996 -24.858  1.00 93.06
ATOM   5498  CD1 TYR C 205      61.860   5.709 -25.975  1.00 93.06
ATOM   5499  CD2 TYR C 205      63.621   4.600 -24.802  1.00 93.06
ATOM   5500  CE1 TYR C 205      62.736   6.019 -27.010  1.00 93.06
ATOM   5501  CE2 TYR C 205      64.506   4.904 -25.831  1.00 93.06
ATOM   5502  CZ  TYR C 205      64.055   5.614 -26.929  1.00 93.06
ATOM   5503  OH  TYR C 205      64.926   5.918 -27.951  1.00 93.06
ATOM   5504  N   SER C 206      60.225   4.975 -20.799  1.00 93.69
ATOM   5505  CA  SER C 206      59.222   4.607 -19.805  1.00 93.69
ATOM   5506  C   SER C 206      58.488   5.836 -19.279  1.00 93.69
ATOM   5507  O   SER C 206      57.262   5.825 -19.150  1.00 93.69
ATOM   5508  CB  SER C 206      59.870   3.853 -18.644  1.00 93.69
ATOM   5509  OG  SER C 206      60.788   4.683 -17.955  1.00 93.69
ATOM   5510  N   LEU C 207      59.178   6.958 -18.915  1.00 93.95
ATOM   5511  CA  LEU C 207      58.597   8.215 -18.455  1.00 93.95
ATOM   5512  C   LEU C 207      57.773   8.869 -19.559  1.00 93.95
ATOM   5513  O   LEU C 207      56.697   9.412 -19.297  1.00 93.95
ATOM   5514  CB  LEU C 207      59.694   9.173 -17.985  1.00 93.95
ATOM   5515  CG  LEU C 207      59.225  10.505 -17.398  1.00 93.95
ATOM   5516  CD1 LEU C 207      58.361  10.266 -16.165  1.00 93.95
ATOM   5517  CD2 LEU C 207      60.419  11.390 -17.058  1.00 93.95
ATOM   5518  N   ALA C 208      58.260   8.691 -20.795  1.00 93.86
ATOM   5519  CA  ALA C 208      57.564   9.246 -21.952  1.00 93.86
ATOM   5520  C   ALA C 208      56.217   8.560 -22.164  1.00 93.86
ATOM   5521  O   ALA C 208      55.215   9.219 -22.450  1.00 93.86
ATOM   5522  CB  ALA C 208      58.426   9.115 -23.205  1.00 93.86
ATOM   5523  N   GLN C 209      56.263   7.320 -21.935  1.00 94.03
ATOM   5524  CA  GLN C 209      55.029   6.557 -22.087  1.00 94.03
ATOM   5525  C   GLN C 209      54.029   6.901 -20.987  1.00 94.03
ATOM   5526  O   GLN C 209      52.830   7.020 -21.245  1.00 94.03
ATOM   5527  CB  GLN C 209      55.321   5.055 -22.079  1.00 94.03
ATOM   5528  CG  GLN C 209      54.142   4.197 -22.518  1.00 94.03
ATOM   5529  CD  GLN C 209      54.505   2.731 -22.662  1.00 94.03
ATOM   5530  OE1 GLN C 209      55.675   2.353 -22.542  1.00 94.03
ATOM   5531  NE2 GLN C 209      53.506   1.895 -22.923  1.00 94.03
ATOM   5532  N   GLN C 210      54.488   7.064 -19.732  1.00 94.54
ATOM   5533  CA  GLN C 210      53.634   7.453 -18.615  1.00 94.54
ATOM   5534  C   GLN C 210      53.042   8.842 -18.833  1.00 94.54
ATOM   5535  O   GLN C 210      51.866   9.074 -18.544  1.00 94.54
ATOM   5536  CB  GLN C 210      54.417   7.416 -17.302  1.00 94.54
ATOM   5537  CG  GLN C 210      54.672   6.009 -16.777  1.00 94.54
ATOM   5538  CD  GLN C 210      55.420   6.001 -15.457  1.00 94.54
ATOM   5539  OE1 GLN C 210      55.533   7.032 -14.786  1.00 94.54
ATOM   5540  NE2 GLN C 210      55.938   4.839 -15.076  1.00 94.54
ATOM   5541  N   LEU C 211      53.740   9.831 -19.293  1.00 94.84
ATOM   5542  CA  LEU C 211      53.273  11.185 -19.571  1.00 94.84
ATOM   5543  C   LEU C 211      52.258  11.186 -20.709  1.00 94.84
ATOM   5544  O   LEU C 211      51.248  11.892 -20.645  1.00 94.84
ATOM   5545  CB  LEU C 211      54.451  12.098 -19.921  1.00 94.84
ATOM   5546  CG  LEU C 211      55.297  12.593 -18.747  1.00 94.84
ATOM   5547  CD1 LEU C 211      56.555  13.289 -19.256  1.00 94.84
ATOM   5548  CD2 LEU C 211      54.484  13.530 -17.859  1.00 94.84
ATOM   5549  N   LYS C 212      52.670  10.280 -21.752  1.00 92.93
ATOM   5550  CA  LYS C 212      51.753  10.160 -22.882  1.00 92.93
ATOM   5551  C   LYS C 212      50.382   9.667 -22.427  1.00 92.93
ATOM   5552  O   LYS C 212      49.355  10.222 -22.822  1.00 92.93
ATOM   5553  CB  LYS C 212      52.325   9.215 -23.940  1.00 92.93
ATOM   5554  CG  LYS C 212      51.519   9.169 -25.229  1.00 92.93
ATOM   5555  CD  LYS C 212      52.154   8.236 -26.252  1.00 92.93
ATOM   5556  CE  LYS C 212      51.301   8.118 -27.508  1.00 92.93
ATOM   5557  NZ  LYS C 212      51.898   7.170 -28.496  1.00 92.93
ATOM   5558  N   GLU C 213      50.411   8.689 -21.550  1.00 92.56
ATOM   5559  CA  GLU C 213      49.169   8.124 -21.032  1.00 92.56
ATOM   5560  C   GLU C 213      48.421   9.135 -20.168  1.00 92.56
ATOM   5561  O   GLU C 213      47.196   9.245 -20.251  1.00 92.56
ATOM   5562  CB  GLU C 213      49.450   6.851 -20.229  1.00 92.56
ATOM   5563  CG  GLU C 213      49.781   5.641 -21.091  1.00 92.56
ATOM   5564  CD  GLU C 213      50.109   4.398 -20.278  1.00 92.56
ATOM   5565  OE1 GLU C 213      50.446   3.353 -20.879  1.00 92.56
ATOM   5566  OE2 GLU C 213      50.028   4.471 -19.032  1.00 92.56
ATOM   5567  N   LYS C 214      49.149   9.913 -19.411  1.00 93.33
ATOM   5568  CA  LYS C 214      48.552  10.928 -18.549  1.00 93.33
ATOM   5569  C   LYS C 214      47.953  12.065 -19.372  1.00 93.33
ATOM   5570  O   LYS C 214      46.830  12.502 -19.112  1.00 93.33
ATOM   5571  CB  LYS C 214      49.590  11.480 -17.571  1.00 93.33
ATOM   5572  CG  LYS C 214      49.020  12.448 -16.544  1.00 93.33
ATOM   5573  CD  LYS C 214      50.087  12.913 -15.561  1.00 93.33
ATOM   5574  CE  LYS C 214      49.531  13.926 -14.570  1.00 93.33
ATOM   5575  NZ  LYS C 214      50.569  14.372 -13.593  1.00 93.33
ATOM   5576  N   TYR C 215      48.610  12.517 -20.372  1.00 93.16
ATOM   5577  CA  TYR C 215      48.162  13.638 -21.190  1.00 93.16
ATOM   5578  C   TYR C 215      46.980  13.236 -22.065  1.00 93.16
ATOM   5579  O   TYR C 215      46.083  14.043 -22.317  1.00 93.16
ATOM   5580  CB  TYR C 215      49.306  14.156 -22.066  1.00 93.16
ATOM   5581  CG  TYR C 215      50.408  14.833 -21.287  1.00 93.16
ATOM   5582  CD1 TYR C 215      50.214  15.221 -19.963  1.00 93.16
ATOM   5583  CD2 TYR C 215      51.643  15.088 -21.872  1.00 93.16
ATOM   5584  CE1 TYR C 215      51.225  15.847 -19.241  1.00 93.16
ATOM   5585  CE2 TYR C 215      52.661  15.713 -21.160  1.00 93.16
ATOM   5586  CZ  TYR C 215      52.444  16.088 -19.847  1.00 93.16
ATOM   5587  OH  TYR C 215      53.448  16.707 -19.138  1.00 93.16
ATOM   5588  N   GLU C 216      46.941  12.003 -22.409  1.00 92.17
ATOM   5589  CA  GLU C 216      45.841  11.502 -23.227  1.00 92.17
ATOM   5590  C   GLU C 216      44.538  11.460 -22.435  1.00 92.17
ATOM   5591  O   GLU C 216      43.452  11.576 -23.008  1.00 92.17
ATOM   5592  CB  GLU C 216      46.168  10.111 -23.775  1.00 92.17
ATOM   5593  CG  GLU C 216      45.276   9.679 -24.930  1.00 92.17
ATOM   5594  CD  GLU C 216      45.708   8.367 -25.564  1.00 92.17
ATOM   5595  OE1 GLU C 216      45.056   7.916 -26.533  1.00 92.17
ATOM   5596  OE2 GLU C 216      46.707   7.783 -25.087  1.00 92.17
ATOM   5597  N   GLU C 217      44.690  11.359 -21.128  1.00 92.20
ATOM   5598  CA  GLU C 217      43.507  11.187 -20.289  1.00 92.20
ATOM   5599  C   GLU C 217      43.154  12.481 -19.562  1.00 92.20
ATOM   5600  O   GLU C 217      42.144  12.548 -18.858  1.00 92.20
ATOM   5601  CB  GLU C 217      43.724  10.058 -19.279  1.00 92.20
ATOM   5602  CG  GLU C 217      43.765   8.671 -19.905  1.00 92.20
ATOM   5603  CD  GLU C 217      43.831   7.551 -18.879  1.00 92.20
ATOM   5604  OE1 GLU C 217      43.736   6.365 -19.268  1.00 92.20
ATOM   5605  OE2 GLU C 217      43.979   7.863 -17.676  1.00 92.20
ATOM   5606  N   ASP C 218      43.948  13.556 -19.727  1.00 93.67
ATOM   5607  CA  ASP C 218      43.649  14.830 -19.081  1.00 93.67
ATOM   5608  C   ASP C 218      42.384  15.457 -19.662  1.00 93.67
ATOM   5609  O   ASP C 218      42.238  15.556 -20.883  1.00 93.67
ATOM   5610  CB  ASP C 218      44.828  15.795 -19.226  1.00 93.67
ATOM   5611  CG  ASP C 218      44.927  16.786 -18.080  1.00 93.67
ATOM   5612  OD1 ASP C 218      45.799  17.680 -18.120  1.00 93.67
ATOM   5613  OD2 ASP C 218      44.126  16.671 -17.126  1.00 93.67
ATOM   5614  N   ARG C 219      41.479  15.806 -18.782  1.00 93.24
ATOM   5615  CA  ARG C 219      40.188  16.295 -19.256  1.00 93.24
ATOM   5616  C   ARG C 219      39.898  17.690 -18.714  1.00 93.24
ATOM   5617  O   ARG C 219      40.260  18.008 -17.579  1.00 93.24
ATOM   5618  CB  ARG C 219      39.068  15.333 -18.854  1.00 93.24
ATOM   5619  CG  ARG C 219      39.199  13.946 -19.463  1.00 93.24
ATOM   5620  CD  ARG C 219      38.056  13.034 -19.040  1.00 93.24
ATOM   5621  NE  ARG C 219      38.182  11.704 -19.629  1.00 93.24
ATOM   5622  CZ  ARG C 219      37.375  11.209 -20.563  1.00 93.24
ATOM   5623  NH1 ARG C 219      36.364  11.928 -21.036  1.00 93.24
ATOM   5624  NH2 ARG C 219      37.581   9.985 -21.029  1.00 93.24
ATOM   5625  N   VAL C 220      39.211  18.527 -19.579  1.00 92.29
ATOM   5626  CA  VAL C 220      38.654  19.804 -19.145  1.00 92.29
ATOM   5627  C   VAL C 220      37.205  19.612 -18.703  1.00 92.29
ATOM   5628  O   VAL C 220      36.451  18.866 -19.333  1.00 92.29
ATOM   5629  CB  VAL C 220      38.733  20.867 -20.263  1.00 92.29
ATOM   5630  CG1 VAL C 220      37.991  22.138 -19.854  1.00 92.29
ATOM   5631  CG2 VAL C 220      40.191  21.180 -20.598  1.00 92.29
ATOM   5632  N   PHE C 221      36.696  20.036 -17.708  1.00 89.76
ATOM   5633  CA  PHE C 221      35.390  19.905 -17.073  1.00 89.76
ATOM   5634  C   PHE C 221      35.146  18.468 -16.629  1.00 89.76
ATOM   5635  O   PHE C 221      33.999  18.024 -16.546  1.00 89.76
ATOM   5636  CB  PHE C 221      34.279  20.356 -18.027  1.00 89.76
ATOM   5637  CG  PHE C 221      34.449  21.761 -18.536  1.00 89.76
ATOM   5638  CD1 PHE C 221      34.526  22.831 -17.652  1.00 89.76
ATOM   5639  CD2 PHE C 221      34.533  22.013 -19.899  1.00 89.76
ATOM   5640  CE1 PHE C 221      34.683  24.133 -18.121  1.00 89.76
ATOM   5641  CE2 PHE C 221      34.691  23.312 -20.375  1.00 89.76
ATOM   5642  CZ  PHE C 221      34.765  24.370 -19.484  1.00 89.76
ATOM   5643  N   MET C 222      36.322  17.733 -16.484  1.00 91.28
ATOM   5644  CA  MET C 222      36.270  16.342 -16.043  1.00 91.28
ATOM   5645  C   MET C 222      35.645  15.454 -17.114  1.00 91.28
ATOM   5646  O   MET C 222      35.510  14.245 -16.922  1.00 91.28
ATOM   5647  CB  MET C 222      35.481  16.221 -14.738  1.00 91.28
ATOM   5648  CG  MET C 222      36.168  16.865 -13.544  1.00 91.28
ATOM   5649  SD  MET C 222      35.303  16.517 -11.964  1.00 91.28
ATOM   5650  CE  MET C 222      34.001  17.779 -12.026  1.00 91.28
ATOM   5651  N   ILE C 223      35.278  16.066 -18.303  1.00 93.18
ATOM   5652  CA  ILE C 223      34.548  15.296 -19.305  1.00 93.18
ATOM   5653  C   ILE C 223      35.361  15.227 -20.596  1.00 93.18
ATOM   5654  O   ILE C 223      35.576  14.144 -21.144  1.00 93.18
ATOM   5655  CB  ILE C 223      33.155  15.904 -19.580  1.00 93.18
ATOM   5656  CG1 ILE C 223      32.319  15.929 -18.295  1.00 93.18
ATOM   5657  CG2 ILE C 223      32.436  15.127 -20.687  1.00 93.18
ATOM   5658  CD1 ILE C 223      31.004  16.684 -18.427  1.00 93.18
ATOM   5659  N   PHE C 224      36.015  16.352 -21.079  1.00 95.39
ATOM   5660  CA  PHE C 224      36.534  16.414 -22.441  1.00 95.39
ATOM   5661  C   PHE C 224      38.056  16.341 -22.444  1.00 95.39
ATOM   5662  O   PHE C 224      38.722  17.118 -21.756  1.00 95.39
ATOM   5663  CB  PHE C 224      36.068  17.696 -23.137  1.00 95.39
ATOM   5664  CG  PHE C 224      34.580  17.766 -23.350  1.00 95.39
ATOM   5665  CD1 PHE C 224      33.981  17.079 -24.399  1.00 95.39
ATOM   5666  CD2 PHE C 224      33.780  18.518 -22.499  1.00 95.39
ATOM   5667  CE1 PHE C 224      32.604  17.142 -24.598  1.00 95.39
ATOM   5668  CE2 PHE C 224      32.403  18.585 -22.692  1.00 95.39
ATOM   5669  CZ  PHE C 224      31.817  17.897 -23.742  1.00 95.39
ATOM   5670  N   ARG C 225      38.648  15.325 -23.156  1.00 94.72
ATOM   5671  CA  ARG C 225      40.082  15.289 -23.425  1.00 94.72
ATOM   5672  C   ARG C 225      40.491  16.416 -24.367  1.00 94.72
ATOM   5673  O   ARG C 225      39.933  16.555 -25.457  1.00 94.72
ATOM   5674  CB  ARG C 225      40.484  13.937 -24.021  1.00 94.72
ATOM   5675  CG  ARG C 225      40.298  12.766 -23.070  1.00 94.72
ATOM   5676  CD  ARG C 225      40.430  11.430 -23.788  1.00 94.72
ATOM   5677  NE  ARG C 225      39.266  11.151 -24.625  1.00 94.72
ATOM   5678  CZ  ARG C 225      39.074  10.024 -25.305  1.00 94.72
ATOM   5679  NH1 ARG C 225      39.970   9.044 -25.261  1.00 94.72
ATOM   5680  NH2 ARG C 225      37.979   9.875 -26.035  1.00 94.72
ATOM   5681  N   TYR C 226      41.372  17.427 -23.915  1.00 93.55
ATOM   5682  CA  TYR C 226      41.614  18.640 -24.687  1.00 93.55
ATOM   5683  C   TYR C 226      43.030  18.656 -25.249  1.00 93.55
ATOM   5684  O   TYR C 226      43.347  19.462 -26.127  1.00 93.55
ATOM   5685  CB  TYR C 226      41.381  19.884 -23.823  1.00 93.55
ATOM   5686  CG  TYR C 226      42.415  20.072 -22.740  1.00 93.55
ATOM   5687  CD1 TYR C 226      42.283  19.439 -21.506  1.00 93.55
ATOM   5688  CD2 TYR C 226      43.525  20.883 -22.947  1.00 93.55
ATOM   5689  CE1 TYR C 226      43.232  19.610 -20.504  1.00 93.55
ATOM   5690  CE2 TYR C 226      44.481  21.062 -21.952  1.00 93.55
ATOM   5691  CZ  TYR C 226      44.326  20.422 -20.736  1.00 93.55
ATOM   5692  OH  TYR C 226      45.269  20.596 -19.747  1.00 93.55
ATOM   5693  N   ILE C 227      43.926  17.703 -24.887  1.00 92.87
ATOM   5694  CA  ILE C 227      45.301  17.705 -25.375  1.00 92.87
ATOM   5695  C   ILE C 227      45.421  16.779 -26.583  1.00 92.87
ATOM   5696  O   ILE C 227      45.146  15.581 -26.484  1.00 92.87
ATOM   5697  CB  ILE C 227      46.293  17.276 -24.271  1.00 92.87
ATOM   5698  CG1 ILE C 227      46.205  18.230 -23.074  1.00 92.87
ATOM   5699  CG2 ILE C 227      47.721  17.218 -24.821  1.00 92.87
ATOM   5700  CD1 ILE C 227      47.023  17.788 -21.868  1.00 92.87
ATOM   5701  N   ALA C 228      45.939  17.276 -27.784  1.00 92.76
ATOM   5702  CA  ALA C 228      46.151  16.478 -28.990  1.00 92.76
ATOM   5703  C   ALA C 228      47.605  16.032 -29.103  1.00 92.76
ATOM   5704  O   ALA C 228      48.512  16.864 -29.184  1.00 92.76
ATOM   5705  CB  ALA C 228      45.742  17.270 -30.230  1.00 92.76
ATOM   5706  N   LEU C 229      47.839  14.737 -29.141  1.00 92.42
ATOM   5707  CA  LEU C 229      49.194  14.208 -29.244  1.00 92.42
ATOM   5708  C   LEU C 229      49.732  14.363 -30.663  1.00 92.42
ATOM   5709  O   LEU C 229      48.959  14.399 -31.623  1.00 92.42
ATOM   5710  CB  LEU C 229      49.228  12.734 -28.831  1.00 92.42
ATOM   5711  CG  LEU C 229      48.939  12.436 -27.359  1.00 92.42
ATOM   5712  CD1 LEU C 229      48.543  10.974 -27.183  1.00 92.42
ATOM   5713  CD2 LEU C 229      50.150  12.776 -26.497  1.00 92.42
ATOM   5714  N   PRO C 230      51.024  14.563 -30.810  1.00 89.71
ATOM   5715  CA  PRO C 230      51.622  14.731 -32.136  1.00 89.71
ATOM   5716  C   PRO C 230      51.336  13.554 -33.065  1.00 89.71
ATOM   5717  O   PRO C 230      51.499  12.397 -32.669  1.00 89.71
ATOM   5718  CB  PRO C 230      53.119  14.840 -31.836  1.00 89.71
ATOM   5719  CG  PRO C 230      53.204  14.945 -30.348  1.00 89.71
ATOM   5720  CD  PRO C 230      51.862  14.599 -29.768  1.00 89.71
ATOM   5721  N   GLY C 231      50.857  13.683 -34.028  1.00 87.90
ATOM   5722  CA  GLY C 231      50.575  12.672 -35.035  1.00 87.90
ATOM   5723  C   GLY C 231      49.140  12.181 -35.002  1.00 87.90
ATOM   5724  O   GLY C 231      48.758  11.312 -35.789  1.00 87.90
ATOM   5725  N   GLU C 232      48.472  12.712 -34.139  1.00 92.40
ATOM   5726  CA  GLU C 232      47.078  12.286 -34.060  1.00 92.40
ATOM   5727  C   GLU C 232      46.256  12.872 -35.204  1.00 92.40
ATOM   5728  O   GLU C 232      46.316  14.075 -35.465  1.00 92.40
ATOM   5729  CB  GLU C 232      46.469  12.687 -32.714  1.00 92.40
ATOM   5730  CG  GLU C 232      45.230  11.887 -32.337  1.00 92.40
ATOM   5731  CD  GLU C 232      44.695  12.225 -30.955  1.00 92.40
ATOM   5732  OE1 GLU C 232      43.657  11.655 -30.549  1.00 92.40
ATOM   5733  OE2 GLU C 232      45.318  13.069 -30.272  1.00 92.40
ATOM   5734  N   SER C 233      45.479  12.082 -36.043  1.00 93.27
ATOM   5735  CA  SER C 233      44.665  12.513 -37.175  1.00 93.27
ATOM   5736  C   SER C 233      43.428  13.273 -36.709  1.00 93.27
ATOM   5737  O   SER C 233      43.007  13.138 -35.558  1.00 93.27
ATOM   5738  CB  SER C 233      44.246  11.311 -38.023  1.00 93.27
ATOM   5739  OG  SER C 233      43.296  10.516 -37.334  1.00 93.27
ATOM   5740  N   ILE C 234      42.796  14.105 -37.557  1.00 90.34
ATOM   5741  CA  ILE C 234      41.614  14.915 -37.280  1.00 90.34
ATOM   5742  C   ILE C 234      40.424  14.005 -36.984  1.00 90.34
ATOM   5743  O   ILE C 234      39.571  14.338 -36.158  1.00 90.34
ATOM   5744  CB  ILE C 234      41.288  15.859 -38.458  1.00 90.34
ATOM   5745  CG1 ILE C 234      42.445  16.836 -38.696  1.00 90.34
ATOM   5746  CG2 ILE C 234      39.980  16.613 -38.199  1.00 90.34
ATOM   5747  CD1 ILE C 234      42.369  17.573 -40.026  1.00 90.34
ATOM   5748  N   PHE C 235      40.476  12.852 -37.641  1.00 92.27
ATOM   5749  CA  PHE C 235      39.381  11.908 -37.445  1.00 92.27
ATOM   5750  C   PHE C 235      39.444  11.288 -36.054  1.00 92.27
ATOM   5751  O   PHE C 235      38.414  11.118 -35.398  1.00 92.27
ATOM   5752  CB  PHE C 235      39.419  10.810 -38.512  1.00 92.27
ATOM   5753  CG  PHE C 235      38.969  11.269 -39.873  1.00 92.27
ATOM   5754  CD1 PHE C 235      37.617  11.376 -40.174  1.00 92.27
ATOM   5755  CD2 PHE C 235      39.900  11.594 -40.851  1.00 92.27
ATOM   5756  CE1 PHE C 235      37.198  11.801 -41.432  1.00 92.27
ATOM   5757  CE2 PHE C 235      39.489  12.019 -42.111  1.00 92.27
ATOM   5758  CZ  PHE C 235      38.138  12.121 -42.400  1.00 92.27
ATOM   5759  N   ARG C 236      40.562  10.999 -35.659  1.00 93.61
ATOM   5760  CA  ARG C 236      40.736  10.434 -34.325  1.00 93.61
ATOM   5761  C   ARG C 236      40.392  11.457 -33.248  1.00 93.61
ATOM   5762  O   ARG C 236      39.808  11.110 -32.219  1.00 93.61
ATOM   5763  CB  ARG C 236      42.170   9.935 -34.135  1.00 93.61
ATOM   5764  CG  ARG C 236      42.363   9.072 -32.899  1.00 93.61
ATOM   5765  CD  ARG C 236      43.756   8.458 -32.851  1.00 93.61
ATOM   5766  NE  ARG C 236      43.957   7.672 -31.638  1.00 93.61
ATOM   5767  CZ  ARG C 236      45.060   6.985 -31.354  1.00 93.61
ATOM   5768  NH1 ARG C 236      46.087   6.974 -32.195  1.00 93.61
ATOM   5769  NH2 ARG C 236      45.137   6.303 -30.220  1.00 93.61
ATOM   5770  N   ARG C 237      40.723  12.702 -33.500  1.00 94.04
ATOM   5771  CA  ARG C 237      40.374  13.776 -32.576  1.00 94.04
ATOM   5772  C   ARG C 237      38.862  13.939 -32.471  1.00 94.04
ATOM   5773  O   ARG C 237      38.326  14.125 -31.376  1.00 94.04
ATOM   5774  CB  ARG C 237      41.014  15.094 -33.016  1.00 94.04
ATOM   5775  CG  ARG C 237      42.511  15.168 -32.759  1.00 94.04
ATOM   5776  CD  ARG C 237      43.080  16.530 -33.132  1.00 94.04
ATOM   5777  NE  ARG C 237      44.540  16.536 -33.082  1.00 94.04
ATOM   5778  CZ  ARG C 237      45.304  17.585 -33.372  1.00 94.04
ATOM   5779  NH1 ARG C 237      44.760  18.739 -33.741  1.00 94.04
ATOM   5780  NH2 ARG C 237      46.622  17.480 -33.294  1.00 94.04
ATOM   5781  N   ALA C 238      38.149  13.822 -33.622  1.00 95.06
ATOM   5782  CA  ALA C 238      36.693  13.938 -33.653  1.00 95.06
ATOM   5783  C   ALA C 238      36.034  12.755 -32.950  1.00 95.06
ATOM   5784  O   ALA C 238      35.060  12.926 -32.214  1.00 95.06
ATOM   5785  CB  ALA C 238      36.198  14.041 -35.093  1.00 95.06
ATOM   5786  N   ALA C 239      36.637  11.615 -33.203  1.00 95.08
ATOM   5787  CA  ALA C 239      36.115  10.404 -32.575  1.00 95.08
ATOM   5788  C   ALA C 239      36.254  10.469 -31.057  1.00 95.08
ATOM   5789  O   ALA C 239      35.341  10.077 -30.326  1.00 95.08
ATOM   5790  CB  ALA C 239      36.832   9.171 -33.120  1.00 95.08
ATOM   5791  N   LYS C 240      37.342  10.940 -30.587  1.00 95.04
ATOM   5792  CA  LYS C 240      37.569  11.094 -29.153  1.00 95.04
ATOM   5793  C   LYS C 240      36.583  12.086 -28.543  1.00 95.04
ATOM   5794  O   LYS C 240      36.058  11.856 -27.452  1.00 95.04
ATOM   5795  CB  LYS C 240      39.004  11.548 -28.882  1.00 95.04
ATOM   5796  CG  LYS C 240      40.023  10.418 -28.886  1.00 95.04
ATOM   5797  CD  LYS C 240      41.398  10.903 -28.445  1.00 95.04
ATOM   5798  CE  LYS C 240      42.421   9.776 -28.462  1.00 95.04
ATOM   5799  NZ  LYS C 240      43.774  10.249 -28.041  1.00 95.04
ATOM   5800  N   PHE C 241      36.349  13.149 -29.303  1.00 96.51
ATOM   5801  CA  PHE C 241      35.403  14.151 -28.828  1.00 96.51
ATOM   5802  C   PHE C 241      33.999  13.565 -28.728  1.00 96.51
ATOM   5803  O   PHE C 241      33.292  13.798 -27.745  1.00 96.51
ATOM   5804  CB  PHE C 241      35.398  15.370 -29.754  1.00 96.51
ATOM   5805  CG  PHE C 241      34.406  16.430 -29.358  1.00 96.51
ATOM   5806  CD1 PHE C 241      33.192  16.550 -30.023  1.00 96.51
ATOM   5807  CD2 PHE C 241      34.688  17.308 -28.318  1.00 96.51
ATOM   5808  CE1 PHE C 241      32.273  17.531 -29.658  1.00 96.51
ATOM   5809  CE2 PHE C 241      33.774  18.290 -27.948  1.00 96.51
ATOM   5810  CZ  PHE C 241      32.567  18.400 -28.620  1.00 96.51
ATOM   5811  N   MET C 242      33.606  12.749 -29.736  1.00 96.11
ATOM   5812  CA  MET C 242      32.282  12.132 -29.741  1.00 96.11
ATOM   5813  C   MET C 242      32.141  11.138 -28.593  1.00 96.11
ATOM   5814  O   MET C 242      31.069  11.020 -27.997  1.00 96.11
ATOM   5815  CB  MET C 242      32.020  11.431 -31.075  1.00 96.11
ATOM   5816  CG  MET C 242      31.835  12.385 -32.243  1.00 96.11
ATOM   5817  SD  MET C 242      30.395  13.500 -32.019  1.00 96.11
ATOM   5818  CE  MET C 242      29.038  12.309 -32.202  1.00 96.11
ATOM   5819  N   GLU C 243      33.264  10.498 -28.379  1.00 95.93
ATOM   5820  CA  GLU C 243      33.264   9.580 -27.244  1.00 95.93
ATOM   5821  C   GLU C 243      33.068  10.329 -25.929  1.00 95.93
ATOM   5822  O   GLU C 243      32.348   9.863 -25.044  1.00 95.93
ATOM   5823  CB  GLU C 243      34.565   8.776 -27.203  1.00 95.93
ATOM   5824  CG  GLU C 243      34.568   7.664 -26.164  1.00 95.93
ATOM   5825  CD  GLU C 243      35.869   6.877 -26.131  1.00 95.93
ATOM   5826  OE1 GLU C 243      36.029   6.006 -25.246  1.00 95.93
ATOM   5827  OE2 GLU C 243      36.735   7.134 -26.996  1.00 95.93
ATOM   5828  N   ASP C 244      33.698  11.502 -25.798  1.00 96.28
ATOM   5829  CA  ASP C 244      33.594  12.312 -24.588  1.00 96.28
ATOM   5830  C   ASP C 244      32.195  12.905 -24.443  1.00 96.28
ATOM   5831  O   ASP C 244      31.774  13.253 -23.338  1.00 96.28
ATOM   5832  CB  ASP C 244      34.641  13.429 -24.598  1.00 96.28
ATOM   5833  CG  ASP C 244      36.062  12.911 -24.469  1.00 96.28
ATOM   5834  OD1 ASP C 244      37.014  13.656 -24.787  1.00 96.28
ATOM   5835  OD2 ASP C 244      36.232  11.746 -24.049  1.00 96.28
ATOM   5836  N   MET C 245      31.376  12.951 -25.601  1.00 97.22
ATOM   5837  CA  MET C 245      30.036  13.531 -25.599  1.00 97.22
ATOM   5838  C   MET C 245      29.002  12.510 -25.136  1.00 97.22
ATOM   5839  O   MET C 245      27.859  12.866 -24.845  1.00 97.22
ATOM   5840  CB  MET C 245      29.672  14.049 -26.991  1.00 97.22
ATOM   5841  CG  MET C 245      30.319  15.380 -27.339  1.00 97.22
ATOM   5842  SD  MET C 245      29.802  16.730 -26.209  1.00 97.22
ATOM   5843  CE  MET C 245      28.116  17.022 -26.811  1.00 97.22
ATOM   5844  N   ILE C 246      29.443  11.228 -24.950  1.00 96.32
ATOM   5845  CA  ILE C 246      28.523  10.133 -24.662  1.00 96.32
ATOM   5846  C   ILE C 246      27.762  10.426 -23.371  1.00 96.32
ATOM   5847  O   ILE C 246      26.537  10.285 -23.319  1.00 96.32
ATOM   5848  CB  ILE C 246      29.268   8.784 -24.550  1.00 96.32
ATOM   5849  CG1 ILE C 246      29.763   8.332 -25.929  1.00 96.32
ATOM   5850  CG2 ILE C 246      28.367   7.720 -23.917  1.00 96.32
ATOM   5851  CD1 ILE C 246      30.583   7.049 -25.903  1.00 96.32
ATOM   5852  N   PRO C 247      28.384  10.892 -22.165  1.00 96.52
ATOM   5853  CA  PRO C 247      27.634  11.185 -20.941  1.00 96.52
ATOM   5854  C   PRO C 247      26.550  12.240 -21.152  1.00 96.52
ATOM   5855  O   PRO C 247      25.478  12.159 -20.547  1.00 96.52
ATOM   5856  CB  PRO C 247      28.711  11.694 -19.980  1.00 96.52
ATOM   5857  CG  PRO C 247      29.989  11.120 -20.501  1.00 96.52
ATOM   5858  CD  PRO C 247      29.882  10.994 -21.994  1.00 96.52
ATOM   5859  N   ILE C 248      26.797  13.232 -22.051  1.00 96.73
ATOM   5860  CA  ILE C 248      25.818  14.273 -22.342  1.00 96.73
ATOM   5861  C   ILE C 248      24.677  13.691 -23.173  1.00 96.73
ATOM   5862  O   ILE C 248      23.507  14.005 -22.939  1.00 96.73
ATOM   5863  CB  ILE C 248      26.465  15.466 -23.081  1.00 96.73
ATOM   5864  CG1 ILE C 248      27.507  16.147 -22.187  1.00 96.73
ATOM   5865  CG2 ILE C 248      25.395  16.465 -23.534  1.00 96.73
ATOM   5866  CD1 ILE C 248      28.306  17.238 -22.887  1.00 96.73
ATOM   5867  N   TYR C 249      25.019  12.784 -24.187  1.00 97.06
ATOM   5868  CA  TYR C 249      23.991  12.126 -24.986  1.00 97.06
ATOM   5869  C   TYR C 249      23.045  11.322 -24.103  1.00 97.06
ATOM   5870  O   TYR C 249      21.825  11.380 -24.276  1.00 97.06
ATOM   5871  CB  TYR C 249      24.630  11.211 -26.035  1.00 97.06
ATOM   5872  CG  TYR C 249      25.497  11.942 -27.032  1.00 97.06
ATOM   5873  CD1 TYR C 249      25.290  13.292 -27.305  1.00 97.06
ATOM   5874  CD2 TYR C 249      26.522  11.284 -27.702  1.00 97.06
ATOM   5875  CE1 TYR C 249      26.085  13.969 -28.224  1.00 97.06
ATOM   5876  CE2 TYR C 249      27.323  11.951 -28.623  1.00 97.06
ATOM   5877  CZ  TYR C 249      27.098  13.292 -28.877  1.00 97.06
ATOM   5878  OH  TYR C 249      27.887  13.957 -29.787  1.00 97.06
ATOM   5879  N   VAL C 250      23.623  10.606 -23.137  1.00 96.41
ATOM   5880  CA  VAL C 250      22.847   9.740 -22.254  1.00 96.41
ATOM   5881  C   VAL C 250      21.888  10.583 -21.416  1.00 96.41
ATOM   5882  O   VAL C 250      20.708  10.247 -21.286  1.00 96.41
ATOM   5883  CB  VAL C 250      23.762   8.901 -21.335  1.00 96.41
ATOM   5884  CG1 VAL C 250      22.941   8.192 -20.259  1.00 96.41
ATOM   5885  CG2 VAL C 250      24.559   7.889 -22.156  1.00 96.41
ATOM   5886  N   THR C 251      22.328  11.676 -20.767  1.00 96.63
ATOM   5887  CA  THR C 251      21.514  12.531 -19.910  1.00 96.63
ATOM   5888  C   THR C 251      20.403  13.201 -20.714  1.00 96.63
ATOM   5889  O   THR C 251      19.263  13.288 -20.254  1.00 96.63
ATOM   5890  CB  THR C 251      22.371  13.607 -19.219  1.00 96.63
ATOM   5891  OG1 THR C 251      23.437  12.972 -18.501  1.00 96.63
ATOM   5892  CG2 THR C 251      21.538  14.432 -18.244  1.00 96.63
ATOM   5893  N   VAL C 252      20.698  13.694 -22.009  1.00 97.02
ATOM   5894  CA  VAL C 252      19.711  14.351 -22.860  1.00 97.02
ATOM   5895  C   VAL C 252      18.602  13.365 -23.220  1.00 97.02
ATOM   5896  O   VAL C 252      17.416  13.686 -23.105  1.00 97.02
ATOM   5897  CB  VAL C 252      20.357  14.919 -24.143  1.00 97.02
ATOM   5898  CG1 VAL C 252      19.285  15.360 -25.138  1.00 97.02
ATOM   5899  CG2 VAL C 252      21.286  16.082 -23.803  1.00 97.02
ATOM   5900  N   LEU C 253      19.003  12.138 -23.647  1.00 96.62
ATOM   5901  CA  LEU C 253      18.026  11.126 -24.035  1.00 96.62
ATOM   5902  C   LEU C 253      17.165  10.718 -22.845  1.00 96.62
ATOM   5903  O   LEU C 253      15.969  10.459 -22.998  1.00 96.62
ATOM   5904  CB  LEU C 253      18.730   9.897 -24.616  1.00 96.62
ATOM   5905  CG  LEU C 253      19.379  10.073 -25.990  1.00 96.62
ATOM   5906  CD1 LEU C 253      20.104   8.796 -26.401  1.00 96.62
ATOM   5907  CD2 LEU C 253      18.333  10.460 -27.030  1.00 96.62
ATOM   5908  N   PHE C 254      17.749  10.672 -21.604  1.00 96.04
ATOM   5909  CA  PHE C 254      17.028  10.318 -20.387  1.00 96.04
ATOM   5910  C   PHE C 254      15.925  11.329 -20.098  1.00 96.04
ATOM   5911  O   PHE C 254      14.786  10.949 -19.820  1.00 96.04
ATOM   5912  CB  PHE C 254      17.989  10.235 -19.197  1.00 96.04
ATOM   5913  CG  PHE C 254      17.326   9.829 -17.909  1.00 96.04
ATOM   5914  CD1 PHE C 254      16.805  10.786 -17.047  1.00 96.04
ATOM   5915  CD2 PHE C 254      17.224   8.488 -17.560  1.00 96.04
ATOM   5916  CE1 PHE C 254      16.191  10.413 -15.854  1.00 96.04
ATOM   5917  CE2 PHE C 254      16.611   8.108 -16.369  1.00 96.04
ATOM   5918  CZ  PHE C 254      16.096   9.071 -15.517  1.00 96.04
ATOM   5919  N   PHE C 255      16.120  12.614 -20.202  1.00 96.14
ATOM   5920  CA  PHE C 255      15.191  13.649 -19.764  1.00 96.14
ATOM   5921  C   PHE C 255      14.204  13.995 -20.872  1.00 96.14
ATOM   5922  O   PHE C 255      13.125  14.530 -20.606  1.00 96.14
ATOM   5923  CB  PHE C 255      15.951  14.905 -19.326  1.00 96.14
ATOM   5924  CG  PHE C 255      16.476  14.837 -17.917  1.00 96.14
ATOM   5925  CD1 PHE C 255      15.608  14.901 -16.834  1.00 96.14
ATOM   5926  CD2 PHE C 255      17.837  14.709 -17.677  1.00 96.14
ATOM   5927  CE1 PHE C 255      16.091  14.838 -15.529  1.00 96.14
ATOM   5928  CE2 PHE C 255      18.327  14.645 -16.375  1.00 96.14
ATOM   5929  CZ  PHE C 255      17.453  14.711 -15.303  1.00 96.14
ATOM   5930  N   VAL C 256      14.518  13.629 -22.187  1.00 95.54
ATOM   5931  CA  VAL C 256      13.602  13.883 -23.294  1.00 95.54
ATOM   5932  C   VAL C 256      12.651  12.701 -23.460  1.00 95.54
ATOM   5933  O   VAL C 256      11.589  12.832 -24.073  1.00 95.54
ATOM   5934  CB  VAL C 256      14.365  14.143 -24.613  1.00 95.54
ATOM   5935  CG1 VAL C 256      13.410  14.110 -25.804  1.00 95.54
ATOM   5936  CG2 VAL C 256      15.099  15.480 -24.549  1.00 95.54
ATOM   5937  N   TYR C 257      13.023  11.552 -22.803  1.00 96.51
ATOM   5938  CA  TYR C 257      12.317  10.286 -22.963  1.00 96.51
ATOM   5939  C   TYR C 257      10.826  10.455 -22.696  1.00 96.51
ATOM   5940  O   TYR C 257       9.994  10.060 -23.516  1.00 96.51
ATOM   5941  CB  TYR C 257      12.899   9.224 -22.026  1.00 96.51
ATOM   5942  CG  TYR C 257      12.116   7.933 -22.012  1.00 96.51
ATOM   5943  CD1 TYR C 257      11.183   7.672 -21.011  1.00 96.51
ATOM   5944  CD2 TYR C 257      12.309   6.971 -22.998  1.00 96.51
ATOM   5945  CE1 TYR C 257      10.461   6.483 -20.993  1.00 96.51
ATOM   5946  CE2 TYR C 257      11.593   5.779 -22.990  1.00 96.51
ATOM   5947  CZ  TYR C 257      10.672   5.544 -21.985  1.00 96.51
ATOM   5948  OH  TYR C 257       9.961   4.366 -21.972  1.00 96.51
ATOM   5949  N   SER C 258      10.408  10.996 -21.525  1.00 95.91
ATOM   5950  CA  SER C 258       9.012  11.089 -21.109  1.00 95.91
ATOM   5951  C   SER C 258       8.203  11.947 -22.076  1.00 95.91
ATOM   5952  O   SER C 258       7.121  11.549 -22.511  1.00 95.91
ATOM   5953  CB  SER C 258       8.911  11.666 -19.696  1.00 95.91
ATOM   5954  OG  SER C 258       9.517  10.797 -18.754  1.00 95.91
ATOM   5955  N   SER C 259       8.711  13.189 -22.479  1.00 95.18
ATOM   5956  CA  SER C 259       8.018  14.119 -23.364  1.00 95.18
ATOM   5957  C   SER C 259       7.853  13.533 -24.762  1.00 95.18
ATOM   5958  O   SER C 259       6.782  13.639 -25.364  1.00 95.18
ATOM   5959  CB  SER C 259       8.772  15.447 -23.445  1.00 95.18
ATOM   5960  OG  SER C 259       8.130  16.337 -24.342  1.00 95.18
ATOM   5961  N   THR C 260       8.922  12.904 -25.291  1.00 95.90
ATOM   5962  CA  THR C 260       8.882  12.313 -26.624  1.00 95.90
ATOM   5963  C   THR C 260       7.875  11.167 -26.676  1.00 95.90
ATOM   5964  O   THR C 260       7.126  11.035 -27.646  1.00 95.90
ATOM   5965  CB  THR C 260      10.270  11.801 -27.050  1.00 95.90
ATOM   5966  OG1 THR C 260      11.212  12.878 -26.984  1.00 95.90
ATOM   5967  CG2 THR C 260      10.241  11.254 -28.474  1.00 95.90
[truncated: 166,787 more chars]
