# Supplementary material for: A central CRMP complex essential for invasion in Toxoplasma gondii
Source: PLoS Biol. 2023 Jan 5;21(1):e3001937. doi: 10.1371/journal.pbio.3001937 (PMC9815656; doi:10.1371/journal.pbio.3001937)
Supplement: S1 File — (ZIP) [file pbio.3001937.s017.zip › Structure B from S7A1 Fig TgCRMPA and CRMPA TMs.pdb]

REMARK    File generated by Swiss-PdbViewer  4.00b0
REMARK    http://www.expasy.org/spdbv/
ATOM      1  N   THR B   1     -36.141   8.203 -22.722  1.00 49.67
ATOM      2  CA  THR B   1     -34.917   8.906 -22.351  1.00 49.67
ATOM      3  C   THR B   1     -34.285   8.276 -21.114  1.00 49.67
ATOM      4  O   THR B   1     -34.971   8.021 -20.121  1.00 49.67
ATOM      5  CB  THR B   1     -35.189  10.399 -22.089  1.00 49.67
ATOM      6  OG1 THR B   1     -36.604  10.621 -22.044  1.00 49.67
ATOM      7  CG2 THR B   1     -34.584  11.269 -23.185  1.00 49.67
ATOM      8  N   GLU B   2     -33.336   8.115 -21.369  1.00 59.10
ATOM      9  CA  GLU B   2     -32.592   7.425 -20.319  1.00 59.10
ATOM     10  C   GLU B   2     -32.150   8.395 -19.227  1.00 59.10
ATOM     11  O   GLU B   2     -31.766   9.530 -19.516  1.00 59.10
ATOM     12  CB  GLU B   2     -31.376   6.704 -20.906  1.00 59.10
ATOM     13  CG  GLU B   2     -31.655   5.268 -21.326  1.00 59.10
ATOM     14  CD  GLU B   2     -30.420   4.539 -21.828  1.00 59.10
ATOM     15  OE1 GLU B   2     -30.512   3.328 -22.135  1.00 59.10
ATOM     16  OE2 GLU B   2     -29.350   5.182 -21.915  1.00 59.10
ATOM     17  N   CYS B   3     -32.358   8.284 -18.094  1.00 65.39
ATOM     18  CA  CYS B   3     -31.923   9.063 -16.940  1.00 65.39
ATOM     19  C   CYS B   3     -30.406   9.208 -16.921  1.00 65.39
ATOM     20  O   CYS B   3     -29.682   8.219 -17.044  1.00 65.39
ATOM     21  CB  CYS B   3     -32.398   8.410 -15.642  1.00 65.39
ATOM     22  SG  CYS B   3     -33.112   9.574 -14.460  1.00 65.39
ATOM     23  N   PRO B   4     -30.040  10.390 -16.847  1.00 71.70
ATOM     24  CA  PRO B   4     -28.596  10.634 -16.843  1.00 71.70
ATOM     25  C   PRO B   4     -27.889   9.968 -15.664  1.00 71.70
ATOM     26  O   PRO B   4     -26.720   9.591 -15.773  1.00 71.70
ATOM     27  CB  PRO B   4     -28.495  12.158 -16.750  1.00 71.70
ATOM     28  CG  PRO B   4     -29.902  12.622 -16.547  1.00 71.70
ATOM     29  CD  PRO B   4     -30.820  11.444 -16.702  1.00 71.70
ATOM     30  N   ILE B   5     -28.455   9.890 -14.607  1.00 71.77
ATOM     31  CA  ILE B   5     -27.915   9.268 -13.403  1.00 71.77
ATOM     32  C   ILE B   5     -28.660   7.966 -13.116  1.00 71.77
ATOM     33  O   ILE B   5     -29.887   7.959 -12.998  1.00 71.77
ATOM     34  CB  ILE B   5     -28.006  10.217 -12.187  1.00 71.77
ATOM     35  CG1 ILE B   5     -27.285  11.537 -12.484  1.00 71.77
ATOM     36  CG2 ILE B   5     -27.429   9.548 -10.936  1.00 71.77
ATOM     37  CD1 ILE B   5     -27.507  12.614 -11.431  1.00 71.77
ATOM     38  N   GLN B   6     -27.948   6.992 -13.045  1.00 66.79
ATOM     39  CA  GLN B   6     -28.525   5.673 -12.804  1.00 66.79
ATOM     40  C   GLN B   6     -29.328   5.652 -11.506  1.00 66.79
ATOM     41  O   GLN B   6     -28.861   6.137 -10.474  1.00 66.79
ATOM     42  CB  GLN B   6     -27.430   4.607 -12.762  1.00 66.79
ATOM     43  CG  GLN B   6     -27.938   3.193 -13.008  1.00 66.79
ATOM     44  CD  GLN B   6     -26.817   2.176 -13.117  1.00 66.79
ATOM     45  OE1 GLN B   6     -25.655   2.482 -12.834  1.00 66.79
ATOM     46  NE2 GLN B   6     -27.158   0.960 -13.530  1.00 66.79
ATOM     47  N   ASN B   7     -30.457   5.285 -11.510  1.00 68.27
ATOM     48  CA  ASN B   7     -31.329   5.065 -10.361  1.00 68.27
ATOM     49  C   ASN B   7     -32.005   6.358  -9.914  1.00 68.27
ATOM     50  O   ASN B   7     -32.688   6.384  -8.888  1.00 68.27
ATOM     51  CB  ASN B   7     -30.543   4.448  -9.201  1.00 68.27
ATOM     52  CG  ASN B   7     -30.006   3.069  -9.528  1.00 68.27
ATOM     53  OD1 ASN B   7     -30.633   2.304 -10.266  1.00 68.27
ATOM     54  ND2 ASN B   7     -28.842   2.741  -8.981  1.00 68.27
ATOM     55  N   ALA B   8     -31.804   7.333 -10.680  1.00 72.60
ATOM     56  CA  ALA B   8     -32.390   8.619 -10.313  1.00 72.60
ATOM     57  C   ALA B   8     -33.836   8.720 -10.792  1.00 72.60
ATOM     58  O   ALA B   8     -34.683   9.304 -10.112  1.00 72.60
ATOM     59  CB  ALA B   8     -31.561   9.765 -10.888  1.00 72.60
ATOM     60  N   CYS B   9     -34.078   8.094 -12.000  1.00 69.08
ATOM     61  CA  CYS B   9     -35.421   8.125 -12.567  1.00 69.08
ATOM     62  C   CYS B   9     -36.192   6.859 -12.213  1.00 69.08
ATOM     63  O   CYS B   9     -35.778   5.755 -12.571  1.00 69.08
ATOM     64  CB  CYS B   9     -35.359   8.287 -14.085  1.00 69.08
ATOM     65  SG  CYS B   9     -34.566   9.819 -14.622  1.00 69.08
ATOM     66  N   LEU B  10     -37.298   6.952 -11.477  1.00 66.17
ATOM     67  CA  LEU B  10     -38.137   5.811 -11.125  1.00 66.17
ATOM     68  C   LEU B  10     -39.231   5.600 -12.166  1.00 66.17
ATOM     69  O   LEU B  10     -39.257   6.281 -13.193  1.00 66.17
ATOM     70  CB  LEU B  10     -38.763   6.012  -9.743  1.00 66.17
ATOM     71  CG  LEU B  10     -37.789   6.197  -8.578  1.00 66.17
ATOM     72  CD1 LEU B  10     -38.532   6.683  -7.338  1.00 66.17
ATOM     73  CD2 LEU B  10     -37.048   4.896  -8.288  1.00 66.17
ATOM     74  N   SER B  11     -39.816   4.971 -12.151  1.00 57.29
ATOM     75  CA  SER B  11     -40.881   4.667 -13.101  1.00 57.29
ATOM     76  C   SER B  11     -41.884   5.812 -13.191  1.00 57.29
ATOM     77  O   SER B  11     -42.119   6.517 -12.208  1.00 57.29
ATOM     78  CB  SER B  11     -41.600   3.377 -12.705  1.00 57.29
ATOM     79  OG  SER B  11     -41.683   3.259 -11.295  1.00 57.29
ATOM     80  N   HIS B  12     -42.194   6.035 -14.368  1.00 55.38
ATOM     81  CA  HIS B  12     -43.259   6.975 -14.697  1.00 55.38
ATOM     82  C   HIS B  12     -42.843   8.410 -14.389  1.00 55.38
ATOM     83  O   HIS B  12     -43.638   9.192 -13.864  1.00 55.38
ATOM     84  CB  HIS B  12     -44.538   6.624 -13.935  1.00 55.38
ATOM     85  CG  HIS B  12     -45.101   5.285 -14.292  1.00 55.38
ATOM     86  ND1 HIS B  12     -44.675   4.568 -15.389  1.00 55.38
ATOM     87  CD2 HIS B  12     -46.054   4.533 -13.693  1.00 55.38
ATOM     88  CE1 HIS B  12     -45.345   3.429 -15.449  1.00 55.38
ATOM     89  NE2 HIS B  12     -46.188   3.383 -14.432  1.00 55.38
ATOM     90  N   GLY B  13     -41.873   8.687 -14.474  1.00 65.28
ATOM     91  CA  GLY B  13     -41.460  10.075 -14.338  1.00 65.28
ATOM     92  C   GLY B  13     -41.167  10.472 -12.903  1.00 65.28
ATOM     93  O   GLY B  13     -41.007  11.657 -12.602  1.00 65.28
ATOM     94  N   VAL B  14     -41.130   9.677 -12.029  1.00 71.52
ATOM     95  CA  VAL B  14     -40.889   9.956 -10.617  1.00 71.52
ATOM     96  C   VAL B  14     -39.398   9.825 -10.312  1.00 71.52
ATOM     97  O   VAL B  14     -38.755   8.859 -10.729  1.00 71.52
ATOM     98  CB  VAL B  14     -41.704   9.012  -9.705  1.00 71.52
ATOM     99  CG1 VAL B  14     -41.461   9.341  -8.233  1.00 71.52
ATOM    100  CG2 VAL B  14     -43.192   9.104 -10.037  1.00 71.52
ATOM    101  N   CYS B  15     -39.051  10.789  -9.703  1.00 75.61
ATOM    102  CA  CYS B  15     -37.646  10.810  -9.311  1.00 75.61
ATOM    103  C   CYS B  15     -37.439  10.086  -7.986  1.00 75.61
ATOM    104  O   CYS B  15     -38.365   9.982  -7.179  1.00 75.61
ATOM    105  CB  CYS B  15     -37.141  12.248  -9.201  1.00 75.61
ATOM    106  SG  CYS B  15     -37.130  13.138 -10.773  1.00 75.61
ATOM    107  N   SER B  16     -36.216   9.694  -7.667  1.00 76.27
ATOM    108  CA  SER B  16     -35.845   9.154  -6.363  1.00 76.27
ATOM    109  C   SER B  16     -35.984  10.207  -5.268  1.00 76.27
ATOM    110  O   SER B  16     -35.985  11.407  -5.551  1.00 76.27
ATOM    111  CB  SER B  16     -34.411   8.623  -6.390  1.00 76.27
ATOM    112  OG  SER B  16     -33.479   9.691  -6.411  1.00 76.27
ATOM    113  N   GLU B  17     -36.013   9.763  -4.171  1.00 79.09
ATOM    114  CA  GLU B  17     -36.294  10.596  -3.005  1.00 79.09
ATOM    115  C   GLU B  17     -35.294  11.743  -2.892  1.00 79.09
ATOM    116  O   GLU B  17     -35.642  12.834  -2.435  1.00 79.09
ATOM    117  CB  GLU B  17     -36.277   9.754  -1.727  1.00 79.09
ATOM    118  CG  GLU B  17     -36.822  10.480  -0.505  1.00 79.09
ATOM    119  CD  GLU B  17     -36.757   9.649   0.766  1.00 79.09
ATOM    120  OE1 GLU B  17     -37.068  10.180   1.856  1.00 79.09
ATOM    121  OE2 GLU B  17     -36.391   8.456   0.671  1.00 79.09
ATOM    122  N   THR B  18     -34.187  11.626  -3.280  1.00 83.29
ATOM    123  CA  THR B  18     -33.130  12.603  -3.046  1.00 83.29
ATOM    124  C   THR B  18     -32.899  13.459  -4.288  1.00 83.29
ATOM    125  O   THR B  18     -32.113  14.408  -4.258  1.00 83.29
ATOM    126  CB  THR B  18     -31.813  11.915  -2.642  1.00 83.29
ATOM    127  OG1 THR B  18     -31.375  11.068  -3.712  1.00 83.29
ATOM    128  CG2 THR B  18     -31.996  11.073  -1.384  1.00 83.29
ATOM    129  N   MET B  19     -33.613  13.140  -5.515  1.00 80.75
ATOM    130  CA  MET B  19     -33.372  13.813  -6.788  1.00 80.75
ATOM    131  C   MET B  19     -34.592  14.623  -7.215  1.00 80.75
ATOM    132  O   MET B  19     -35.722  14.283  -6.862  1.00 80.75
ATOM    133  CB  MET B  19     -33.011  12.798  -7.874  1.00 80.75
ATOM    134  CG  MET B  19     -31.835  11.906  -7.513  1.00 80.75
ATOM    135  SD  MET B  19     -30.237  12.808  -7.531  1.00 80.75
ATOM    136  CE  MET B  19     -29.943  12.903  -9.320  1.00 80.75
ATOM    137  N   THR B  20     -34.326  15.703  -7.931  1.00 80.43
ATOM    138  CA  THR B  20     -35.397  16.575  -8.403  1.00 80.43
ATOM    139  C   THR B  20     -35.035  17.194  -9.750  1.00 80.43
ATOM    140  O   THR B  20     -34.017  16.841 -10.349  1.00 80.43
ATOM    141  CB  THR B  20     -35.698  17.691  -7.386  1.00 80.43
ATOM    142  OG1 THR B  20     -36.888  18.383  -7.783  1.00 80.43
ATOM    143  CG2 THR B  20     -34.546  18.688  -7.307  1.00 80.43
ATOM    144  N   GLU B  21     -35.939  17.844 -10.426  1.00 76.02
ATOM    145  CA  GLU B  21     -35.787  18.606 -11.662  1.00 76.02
ATOM    146  C   GLU B  21     -35.879  17.698 -12.885  1.00 76.02
ATOM    147  O   GLU B  21     -36.057  16.485 -12.752  1.00 76.02
ATOM    148  CB  GLU B  21     -34.456  19.362 -11.667  1.00 76.02
ATOM    149  CG  GLU B  21     -34.423  20.557 -10.724  1.00 76.02
ATOM    150  CD  GLU B  21     -35.385  21.664 -11.125  1.00 76.02
ATOM    151  OE1 GLU B  21     -35.797  22.457 -10.248  1.00 76.02
ATOM    152  OE2 GLU B  21     -35.730  21.739 -12.326  1.00 76.02
ATOM    153  N   TYR B  22     -35.691  18.084 -13.980  1.00 60.07
ATOM    154  CA  TYR B  22     -35.855  17.394 -15.254  1.00 60.07
ATOM    155  C   TYR B  22     -34.859  16.248 -15.387  1.00 60.07
ATOM    156  O   TYR B  22     -33.662  16.427 -15.148  1.00 60.07
ATOM    157  CB  TYR B  22     -35.685  18.371 -16.421  1.00 60.07
ATOM    158  CG  TYR B  22     -35.991  17.766 -17.770  1.00 60.07
ATOM    159  CD1 TYR B  22     -34.969  17.467 -18.669  1.00 60.07
ATOM    160  CD2 TYR B  22     -37.301  17.493 -18.148  1.00 60.07
ATOM    161  CE1 TYR B  22     -35.246  16.911 -19.913  1.00 60.07
ATOM    162  CE2 TYR B  22     -37.589  16.938 -19.390  1.00 60.07
ATOM    163  CZ  TYR B  22     -36.557  16.650 -20.264  1.00 60.07
ATOM    164  OH  TYR B  22     -36.837  16.100 -21.495  1.00 60.07
ATOM    165  N   LEU B  23     -35.374  15.288 -15.581  1.00 64.95
ATOM    166  CA  LEU B  23     -34.635  14.045 -15.775  1.00 64.95
ATOM    167  C   LEU B  23     -33.982  13.592 -14.473  1.00 64.95
ATOM    168  O   LEU B  23     -33.036  12.803 -14.491  1.00 64.95
ATOM    169  CB  LEU B  23     -33.570  14.218 -16.861  1.00 64.95
ATOM    170  CG  LEU B  23     -34.082  14.394 -18.291  1.00 64.95
ATOM    171  CD1 LEU B  23     -32.944  14.815 -19.214  1.00 64.95
ATOM    172  CD2 LEU B  23     -34.732  13.107 -18.789  1.00 64.95
ATOM    173  N   CYS B  24     -34.498  14.108 -13.211  1.00 70.92
ATOM    174  CA  CYS B  24     -33.967  13.721 -11.908  1.00 70.92
ATOM    175  C   CYS B  24     -32.451  13.865 -11.873  1.00 70.92
ATOM    176  O   CYS B  24     -31.752  12.992 -11.356  1.00 70.92
ATOM    177  CB  CYS B  24     -34.360  12.282 -11.575  1.00 70.92
ATOM    178  SG  CYS B  24     -36.143  11.997 -11.570  1.00 70.92
ATOM    179  N   SER B  25     -32.145  15.110 -12.506  1.00 75.52
ATOM    180  CA  SER B  25     -30.713  15.292 -12.722  1.00 75.52
ATOM    181  C   SER B  25     -30.101  16.180 -11.644  1.00 75.52
ATOM    182  O   SER B  25     -28.885  16.384 -11.617  1.00 75.52
ATOM    183  CB  SER B  25     -30.451  15.897 -14.102  1.00 75.52
ATOM    184  OG  SER B  25     -31.152  17.119 -14.256  1.00 75.52
ATOM    185  N   GLU B  26     -30.892  16.745 -10.715  1.00 81.07
ATOM    186  CA  GLU B  26     -30.373  17.625  -9.673  1.00 81.07
ATOM    187  C   GLU B  26     -30.754  17.121  -8.284  1.00 81.07
ATOM    188  O   GLU B  26     -31.735  16.391  -8.131  1.00 81.07
ATOM    189  CB  GLU B  26     -30.883  19.055  -9.872  1.00 81.07
ATOM    190  CG  GLU B  26     -30.388  19.712 -11.153  1.00 81.07
ATOM    191  CD  GLU B  26     -30.794  21.172 -11.274  1.00 81.07
ATOM    192  OE1 GLU B  26     -30.432  21.821 -12.282  1.00 81.07
ATOM    193  OE2 GLU B  26     -31.480  21.671 -10.354  1.00 81.07
ATOM    194  N   CYS B  27     -29.985  17.419  -7.279  1.00 84.10
ATOM    195  CA  CYS B  27     -30.214  16.993  -5.903  1.00 84.10
ATOM    196  C   CYS B  27     -31.291  17.844  -5.241  1.00 84.10
ATOM    197  O   CYS B  27     -31.311  19.065  -5.405  1.00 84.10
ATOM    198  CB  CYS B  27     -28.920  17.073  -5.095  1.00 84.10
ATOM    199  SG  CYS B  27     -27.617  15.976  -5.696  1.00 84.10
ATOM    200  N   ARG B  28     -32.325  17.176  -4.578  1.00 81.91
ATOM    201  CA  ARG B  28     -33.331  17.870  -3.780  1.00 81.91
ATOM    202  C   ARG B  28     -32.686  18.628  -2.624  1.00 81.91
ATOM    203  O   ARG B  28     -31.603  18.261  -2.162  1.00 81.91
ATOM    204  CB  ARG B  28     -34.368  16.881  -3.244  1.00 81.91
ATOM    205  CG  ARG B  28     -35.684  17.526  -2.840  1.00 81.91
ATOM    206  CD  ARG B  28     -36.720  16.488  -2.432  1.00 81.91
ATOM    207  NE  ARG B  28     -38.077  16.930  -2.740  1.00 81.91
ATOM    208  CZ  ARG B  28     -39.165  16.173  -2.627  1.00 81.91
ATOM    209  NH1 ARG B  28     -39.075  14.916  -2.208  1.00 81.91
ATOM    210  NH2 ARG B  28     -40.351  16.676  -2.935  1.00 81.91
ATOM    211  N   ARG B  29     -33.429  19.680  -2.173  1.00 83.25
ATOM    212  CA  ARG B  29     -32.927  20.438  -1.032  1.00 83.25
ATOM    213  C   ARG B  29     -32.621  19.518   0.145  1.00 83.25
ATOM    214  O   ARG B  29     -33.436  18.665   0.501  1.00 83.25
ATOM    215  CB  ARG B  29     -33.936  21.509  -0.611  1.00 83.25
ATOM    216  CG  ARG B  29     -33.375  22.536   0.360  1.00 83.25
ATOM    217  CD  ARG B  29     -34.320  23.716   0.541  1.00 83.25
ATOM    218  NE  ARG B  29     -33.755  24.727   1.430  1.00 83.25
ATOM    219  CZ  ARG B  29     -34.261  25.944   1.612  1.00 83.25
ATOM    220  NH1 ARG B  29     -35.358  26.326   0.968  1.00 83.25
ATOM    221  NH2 ARG B  29     -33.666  26.786   2.445  1.00 83.25
ATOM    222  N   GLY B  30     -31.468  19.667   0.689  1.00 80.74
ATOM    223  CA  GLY B  30     -31.041  18.830   1.798  1.00 80.74
ATOM    224  C   GLY B  30     -30.204  17.642   1.360  1.00 80.74
ATOM    225  O   GLY B  30     -29.687  16.899   2.197  1.00 80.74
ATOM    226  N   TYR B  31     -30.069  17.441   0.080  1.00 84.77
ATOM    227  CA  TYR B  31     -29.288  16.346  -0.483  1.00 84.77
ATOM    228  C   TYR B  31     -28.224  16.870  -1.440  1.00 84.77
ATOM    229  O   TYR B  31     -28.380  17.946  -2.022  1.00 84.77
ATOM    230  CB  TYR B  31     -30.200  15.353  -1.209  1.00 84.77
ATOM    231  CG  TYR B  31     -31.225  14.702  -0.312  1.00 84.77
ATOM    232  CD1 TYR B  31     -30.933  13.522   0.369  1.00 84.77
ATOM    233  CD2 TYR B  31     -32.486  15.263  -0.145  1.00 84.77
ATOM    234  CE1 TYR B  31     -31.875  12.917   1.195  1.00 84.77
ATOM    235  CE2 TYR B  31     -33.435  14.667   0.678  1.00 84.77
ATOM    236  CZ  TYR B  31     -33.121  13.497   1.344  1.00 84.77
ATOM    237  OH  TYR B  31     -34.057  12.902   2.160  1.00 84.77
ATOM    238  N   THR B  32     -27.027  16.219  -1.571  1.00 85.17
ATOM    239  CA  THR B  32     -25.940  16.678  -2.430  1.00 85.17
ATOM    240  C   THR B  32     -25.194  15.493  -3.037  1.00 85.17
ATOM    241  O   THR B  32     -25.171  14.405  -2.458  1.00 85.17
ATOM    242  CB  THR B  32     -24.951  17.567  -1.653  1.00 85.17
ATOM    243  OG1 THR B  32     -23.939  18.042  -2.549  1.00 85.17
ATOM    244  CG2 THR B  32     -24.287  16.792  -0.520  1.00 85.17
ATOM    245  N   ASN B  33     -24.683  15.701  -4.080  1.00 80.84
ATOM    246  CA  ASN B  33     -23.722  14.774  -4.668  1.00 80.84
ATOM    247  C   ASN B  33     -22.399  15.464  -4.985  1.00 80.84
ATOM    248  O   ASN B  33     -21.579  14.929  -5.734  1.00 80.84
ATOM    249  CB  ASN B  33     -24.301  14.130  -5.929  1.00 80.84
ATOM    250  CG  ASN B  33     -24.631  15.146  -7.005  1.00 80.84
ATOM    251  OD1 ASN B  33     -24.363  16.340  -6.851  1.00 80.84
ATOM    252  ND2 ASN B  33     -25.214  14.679  -8.103  1.00 80.84
ATOM    253  N   THR B  34     -22.199  16.712  -4.400  1.00 81.02
ATOM    254  CA  THR B  34     -21.010  17.531  -4.608  1.00 81.02
ATOM    255  C   THR B  34     -20.680  17.638  -6.094  1.00 81.02
ATOM    256  O   THR B  34     -19.508  17.637  -6.476  1.00 81.02
ATOM    257  CB  THR B  34     -19.798  16.960  -3.850  1.00 81.02
ATOM    258  OG1 THR B  34     -19.659  15.568  -4.163  1.00 81.02
ATOM    259  CG2 THR B  34     -19.970  17.115  -2.342  1.00 81.02
ATOM    260  N   PHE B  35     -21.576  17.488  -6.953  1.00 81.23
ATOM    261  CA  PHE B  35     -21.535  17.680  -8.398  1.00 81.23
ATOM    262  C   PHE B  35     -20.729  16.574  -9.068  1.00 81.23
ATOM    263  O   PHE B  35     -20.109  16.795 -10.110  1.00 81.23
ATOM    264  CB  PHE B  35     -20.938  19.048  -8.743  1.00 81.23
ATOM    265  CG  PHE B  35     -21.642  20.202  -8.082  1.00 81.23
ATOM    266  CD1 PHE B  35     -22.902  20.603  -8.510  1.00 81.23
ATOM    267  CD2 PHE B  35     -21.044  20.886  -7.032  1.00 81.23
ATOM    268  CE1 PHE B  35     -23.556  21.671  -7.899  1.00 81.23
ATOM    269  CE2 PHE B  35     -21.691  21.954  -6.417  1.00 81.23
ATOM    270  CZ  PHE B  35     -22.947  22.345  -6.853  1.00 81.23
ATOM    271  N   SER B  36     -20.704  15.473  -8.325  1.00 74.25
ATOM    272  CA  SER B  36     -20.062  14.306  -8.923  1.00 74.25
ATOM    273  C   SER B  36     -20.936  13.690 -10.009  1.00 74.25
ATOM    274  O   SER B  36     -22.144  13.527  -9.824  1.00 74.25
ATOM    275  CB  SER B  36     -19.749  13.259  -7.853  1.00 74.25
ATOM    276  OG  SER B  36     -18.868  13.786  -6.876  1.00 74.25
ATOM    277  N   LYS B  37     -20.270  13.250 -11.078  1.00 68.08
ATOM    278  CA  LYS B  37     -20.983  12.751 -12.250  1.00 68.08
ATOM    279  C   LYS B  37     -21.566  11.365 -11.990  1.00 68.08
ATOM    280  O   LYS B  37     -20.858  10.463 -11.539  1.00 68.08
ATOM    281  CB  LYS B  37     -20.055  12.710 -13.465  1.00 68.08
ATOM    282  CG  LYS B  37     -19.643  14.083 -13.977  1.00 68.08
ATOM    283  CD  LYS B  37     -18.742  13.976 -15.201  1.00 68.08
ATOM    284  CE  LYS B  37     -18.219  15.340 -15.632  1.00 68.08
ATOM    285  NZ  LYS B  37     -17.307  15.237 -16.809  1.00 68.08
ATOM    286  N   GLY B  38     -22.758  11.213 -12.140  1.00 71.39
ATOM    287  CA  GLY B  38     -23.396   9.906 -12.157  1.00 71.39
ATOM    288  C   GLY B  38     -23.708   9.376 -10.770  1.00 71.39
ATOM    289  O   GLY B  38     -24.034   8.198 -10.609  1.00 71.39
ATOM    290  N   GLU B  39     -23.668  10.180  -9.753  1.00 73.97
ATOM    291  CA  GLU B  39     -23.911   9.735  -8.384  1.00 73.97
ATOM    292  C   GLU B  39     -25.261  10.231  -7.874  1.00 73.97
ATOM    293  O   GLU B  39     -25.638  11.380  -8.116  1.00 73.97
ATOM    294  CB  GLU B  39     -22.791  10.213  -7.456  1.00 73.97
ATOM    295  CG  GLU B  39     -21.508   9.402  -7.573  1.00 73.97
ATOM    296  CD  GLU B  39     -20.506   9.701  -6.469  1.00 73.97
ATOM    297  OE1 GLU B  39     -19.437   9.051  -6.427  1.00 73.97
ATOM    298  OE2 GLU B  39     -20.794  10.591  -5.638  1.00 73.97
ATOM    299  N   ILE B  40     -26.071   9.357  -7.340  1.00 77.27
ATOM    300  CA  ILE B  40     -27.312   9.754  -6.683  1.00 77.27
ATOM    301  C   ILE B  40     -26.999  10.641  -5.481  1.00 77.27
ATOM    302  O   ILE B  40     -25.977  10.458  -4.815  1.00 77.27
ATOM    303  CB  ILE B  40     -28.135   8.523  -6.241  1.00 77.27
ATOM    304  CG1 ILE B  40     -28.614   7.733  -7.464  1.00 77.27
ATOM    305  CG2 ILE B  40     -29.319   8.950  -5.368  1.00 77.27
ATOM    306  CD1 ILE B  40     -29.118   6.334  -7.139  1.00 77.27
ATOM    307  N   CYS B  41     -27.752  11.618  -5.259  1.00 83.07
ATOM    308  CA  CYS B  41     -27.520  12.575  -4.182  1.00 83.07
ATOM    309  C   CYS B  41     -27.696  11.916  -2.820  1.00 83.07
ATOM    310  O   CYS B  41     -28.554  11.047  -2.652  1.00 83.07
ATOM    311  CB  CYS B  41     -28.471  13.765  -4.310  1.00 83.07
ATOM    312  SG  CYS B  41     -28.179  14.776  -5.778  1.00 83.07
ATOM    313  N   THR B  42     -26.947  12.299  -1.779  1.00 82.97
ATOM    314  CA  THR B  42     -26.999  11.836  -0.396  1.00 82.97
ATOM    315  C   THR B  42     -27.274  12.999   0.553  1.00 82.97
ATOM    316  O   THR B  42     -27.184  14.164   0.159  1.00 82.97
ATOM    317  CB  THR B  42     -25.688  11.138   0.009  1.00 82.97
ATOM    318  OG1 THR B  42     -24.593  12.043  -0.181  1.00 82.97
ATOM    319  CG2 THR B  42     -25.449   9.887  -0.830  1.00 82.97
ATOM    320  N   SER B  43     -27.629  12.618   1.658  1.00 83.33
ATOM    321  CA  SER B  43     -28.020  13.625   2.639  1.00 83.33
ATOM    322  C   SER B  43     -26.864  14.569   2.953  1.00 83.33
ATOM    323  O   SER B  43     -25.707  14.146   3.008  1.00 83.33
ATOM    324  CB  SER B  43     -28.509  12.960   3.926  1.00 83.33
ATOM    325  OG  SER B  43     -29.606  12.102   3.663  1.00 83.33
ATOM    326  N   CYS B  44     -27.126  15.737   3.000  1.00 83.21
ATOM    327  CA  CYS B  44     -26.147  16.735   3.417  1.00 83.21
ATOM    328  C   CYS B  44     -25.760  16.541   4.878  1.00 83.21
ATOM    329  O   CYS B  44     -26.589  16.140   5.697  1.00 83.21
ATOM    330  CB  CYS B  44     -26.697  18.145   3.208  1.00 83.21
ATOM    331  SG  CYS B  44     -26.741  18.661   1.478  1.00 83.21
ATOM    332  N   PRO B  45     -24.409  16.844   5.186  1.00 87.07
ATOM    333  CA  PRO B  45     -23.992  16.767   6.588  1.00 87.07
ATOM    334  C   PRO B  45     -24.584  17.886   7.442  1.00 87.07
ATOM    335  O   PRO B  45     -25.081  18.880   6.906  1.00 87.07
ATOM    336  CB  PRO B  45     -22.468  16.890   6.509  1.00 87.07
ATOM    337  CG  PRO B  45     -22.209  17.630   5.236  1.00 87.07
ATOM    338  CD  PRO B  45     -23.334  17.346   4.283  1.00 87.07
ATOM    339  N   SER B  46     -24.697  17.624   8.728  1.00 84.74
ATOM    340  CA  SER B  46     -25.133  18.698   9.614  1.00 84.74
ATOM    341  C   SER B  46     -24.251  19.933   9.462  1.00 84.74
ATOM    342  O   SER B  46     -23.068  19.821   9.133  1.00 84.74
ATOM    343  CB  SER B  46     -25.122  18.230  11.070  1.00 84.74
ATOM    344  OG  SER B  46     -23.806  17.902  11.483  1.00 84.74
ATOM    345  N   MET B  47     -24.709  20.982   9.667  1.00 84.95
ATOM    346  CA  MET B  47     -24.050  22.262   9.423  1.00 84.95
ATOM    347  C   MET B  47     -22.746  22.361  10.208  1.00 84.95
ATOM    348  O   MET B  47     -21.697  22.670   9.640  1.00 84.95
ATOM    349  CB  MET B  47     -24.974  23.422   9.795  1.00 84.95
ATOM    350  CG  MET B  47     -24.460  24.782   9.351  1.00 84.95
ATOM    351  SD  MET B  47     -25.697  26.115   9.595  1.00 84.95
ATOM    352  CE  MET B  47     -24.790  27.525   8.900  1.00 84.95
ATOM    353  N   VAL B  48     -22.709  22.047  11.508  1.00 83.57
ATOM    354  CA  VAL B  48     -21.537  22.188  12.366  1.00 83.57
ATOM    355  C   VAL B  48     -20.459  21.196  11.935  1.00 83.57
ATOM    356  O   VAL B  48     -19.289  21.562  11.800  1.00 83.57
ATOM    357  CB  VAL B  48     -21.894  21.973  13.854  1.00 83.57
ATOM    358  CG1 VAL B  48     -20.640  22.034  14.724  1.00 83.57
ATOM    359  CG2 VAL B  48     -22.917  23.011  14.312  1.00 83.57
ATOM    360  N   TRP B  49     -20.930  19.979  11.658  1.00 83.12
ATOM    361  CA  TRP B  49     -20.001  18.954  11.193  1.00 83.12
ATOM    362  C   TRP B  49     -19.391  19.341   9.850  1.00 83.12
ATOM    363  O   TRP B  49     -18.187  19.178   9.637  1.00 83.12
ATOM    364  CB  TRP B  49     -20.707  17.601  11.076  1.00 83.12
ATOM    365  CG  TRP B  49     -19.836  16.504  10.540  1.00 83.12
ATOM    366  CD1 TRP B  49     -19.855  15.979   9.278  1.00 83.12
ATOM    367  CD2 TRP B  49     -18.820  15.794  11.255  1.00 83.12
ATOM    368  NE1 TRP B  49     -18.911  14.985   9.164  1.00 83.12
ATOM    369  CE2 TRP B  49     -18.262  14.852  10.362  1.00 83.12
ATOM    370  CE3 TRP B  49     -18.326  15.863  12.564  1.00 83.12
ATOM    371  CZ2 TRP B  49     -17.233  13.985  10.738  1.00 83.12
ATOM    372  CZ3 TRP B  49     -17.302  15.000  12.936  1.00 83.12
ATOM    373  CH2 TRP B  49     -16.768  14.074  12.025  1.00 83.12
ATOM    374  N   ASN B  50     -20.111  19.857   9.012  1.00 87.50
ATOM    375  CA  ASN B  50     -19.667  20.258   7.682  1.00 87.50
ATOM    376  C   ASN B  50     -18.600  21.347   7.751  1.00 87.50
ATOM    377  O   ASN B  50     -17.560  21.246   7.098  1.00 87.50
ATOM    378  CB  ASN B  50     -20.854  20.730   6.839  1.00 87.50
ATOM    379  CG  ASN B  50     -20.566  20.693   5.351  1.00 87.50
ATOM    380  OD1 ASN B  50     -19.562  20.123   4.915  1.00 87.50
ATOM    381  ND2 ASN B  50     -21.444  21.299   4.562  1.00 87.50
ATOM    382  N   ILE B  51     -18.826  22.331   8.551  1.00 84.59
ATOM    383  CA  ILE B  51     -17.894  23.445   8.688  1.00 84.59
ATOM    384  C   ILE B  51     -16.581  22.949   9.290  1.00 84.59
ATOM    385  O   ILE B  51     -15.500  23.304   8.816  1.00 84.59
ATOM    386  CB  ILE B  51     -18.488  24.576   9.558  1.00 84.59
ATOM    387  CG1 ILE B  51     -19.663  25.244   8.834  1.00 84.59
ATOM    388  CG2 ILE B  51     -17.411  25.603   9.919  1.00 84.59
ATOM    389  CD1 ILE B  51     -20.428  26.245   9.689  1.00 84.59
ATOM    390  N   VAL B  52     -16.733  22.040  10.314  1.00 86.54
ATOM    391  CA  VAL B  52     -15.554  21.502  10.984  1.00 86.54
ATOM    392  C   VAL B  52     -14.737  20.666  10.002  1.00 86.54
ATOM    393  O   VAL B  52     -13.511  20.791   9.940  1.00 86.54
ATOM    394  CB  VAL B  52     -15.939  20.652  12.216  1.00 86.54
ATOM    395  CG1 VAL B  52     -14.724  19.896  12.751  1.00 86.54
ATOM    396  CG2 VAL B  52     -16.544  21.536  13.305  1.00 86.54
ATOM    397  N   CYS B  53     -15.390  19.902   9.224  1.00 86.72
ATOM    398  CA  CYS B  53     -14.706  19.034   8.272  1.00 86.72
ATOM    399  C   CYS B  53     -14.051  19.850   7.164  1.00 86.72
ATOM    400  O   CYS B  53     -12.912  19.579   6.778  1.00 86.72
ATOM    401  CB  CYS B  53     -15.683  18.027   7.666  1.00 86.72
ATOM    402  SG  CYS B  53     -16.031  16.615   8.738  1.00 86.72
ATOM    403  N   LEU B  54     -14.677  20.823   6.551  1.00 85.24
ATOM    404  CA  LEU B  54     -14.122  21.680   5.509  1.00 85.24
ATOM    405  C   LEU B  54     -12.919  22.458   6.028  1.00 85.24
ATOM    406  O   LEU B  54     -11.882  22.522   5.364  1.00 85.24
ATOM    407  CB  LEU B  54     -15.187  22.650   4.989  1.00 85.24
ATOM    408  CG  LEU B  54     -16.170  22.090   3.960  1.00 85.24
ATOM    409  CD1 LEU B  54     -17.349  23.041   3.781  1.00 85.24
ATOM    410  CD2 LEU B  54     -15.468  21.844   2.629  1.00 85.24
ATOM    411  N   MET B  55     -13.077  23.026   7.273  1.00 84.27
ATOM    412  CA  MET B  55     -11.969  23.753   7.885  1.00 84.27
ATOM    413  C   MET B  55     -10.781  22.829   8.131  1.00 84.27
ATOM    414  O   MET B  55      -9.636  23.199   7.867  1.00 84.27
ATOM    415  CB  MET B  55     -12.410  24.400   9.199  1.00 84.27
ATOM    416  CG  MET B  55     -13.327  25.598   9.016  1.00 84.27
ATOM    417  SD  MET B  55     -12.470  27.027   8.248  1.00 84.27
ATOM    418  CE  MET B  55     -13.885  28.122   7.943  1.00 84.27
ATOM    419  N   GLY B  56     -11.158  21.595   8.629  1.00 85.96
ATOM    420  CA  GLY B  56     -10.112  20.609   8.849  1.00 85.96
ATOM    421  C   GLY B  56      -9.385  20.217   7.577  1.00 85.96
ATOM    422  O   GLY B  56      -8.158  20.095   7.570  1.00 85.96
ATOM    423  N   TYR B  57     -10.144  20.071   6.483  1.00 84.66
ATOM    424  CA  TYR B  57      -9.576  19.704   5.191  1.00 84.66
ATOM    425  C   TYR B  57      -8.612  20.776   4.695  1.00 84.66
ATOM    426  O   TYR B  57      -7.482  20.471   4.306  1.00 84.66
ATOM    427  CB  TYR B  57     -10.685  19.482   4.159  1.00 84.66
ATOM    428  CG  TYR B  57     -10.173  19.234   2.761  1.00 84.66
ATOM    429  CD1 TYR B  57     -10.183  20.246   1.804  1.00 84.66
ATOM    430  CD2 TYR B  57      -9.679  17.986   2.394  1.00 84.66
ATOM    431  CE1 TYR B  57      -9.714  20.021   0.514  1.00 84.66
ATOM    432  CE2 TYR B  57      -9.207  17.750   1.107  1.00 84.66
ATOM    433  CZ  TYR B  57      -9.228  18.772   0.176  1.00 84.66
ATOM    434  OH  TYR B  57      -8.762  18.543  -1.100  1.00 84.66
ATOM    435  N   TYR B  58      -8.959  22.027   4.711  1.00 86.37
ATOM    436  CA  TYR B  58      -8.134  23.105   4.178  1.00 86.37
ATOM    437  C   TYR B  58      -6.963  23.407   5.106  1.00 86.37
ATOM    438  O   TYR B  58      -5.886  23.798   4.649  1.00 86.37
ATOM    439  CB  TYR B  58      -8.972  24.370   3.967  1.00 86.37
ATOM    440  CG  TYR B  58      -9.804  24.344   2.707  1.00 86.37
ATOM    441  CD1 TYR B  58      -9.202  24.367   1.451  1.00 86.37
ATOM    442  CD2 TYR B  58     -11.192  24.298   2.771  1.00 86.37
ATOM    443  CE1 TYR B  58      -9.964  24.345   0.288  1.00 86.37
ATOM    444  CE2 TYR B  58     -11.964  24.276   1.614  1.00 86.37
ATOM    445  CZ  TYR B  58     -11.342  24.299   0.379  1.00 86.37
ATOM    446  OH  TYR B  58     -12.102  24.278  -0.769  1.00 86.37
ATOM    447  N   LEU B  59      -7.078  23.178   6.452  1.00 84.25
ATOM    448  CA  LEU B  59      -5.953  23.294   7.374  1.00 84.25
ATOM    449  C   LEU B  59      -4.914  22.211   7.102  1.00 84.25
ATOM    450  O   LEU B  59      -3.711  22.484   7.109  1.00 84.25
ATOM    451  CB  LEU B  59      -6.437  23.201   8.823  1.00 84.25
ATOM    452  CG  LEU B  59      -5.407  23.534   9.904  1.00 84.25
ATOM    453  CD1 LEU B  59      -4.962  24.988   9.783  1.00 84.25
ATOM    454  CD2 LEU B  59      -5.978  23.259  11.291  1.00 84.25
ATOM    455  N   ALA B  60      -5.449  21.008   6.891  1.00 86.32
ATOM    456  CA  ALA B  60      -4.550  19.904   6.566  1.00 86.32
ATOM    457  C   ALA B  60      -3.788  20.180   5.273  1.00 86.32
ATOM    458  O   ALA B  60      -2.588  19.909   5.182  1.00 86.32
ATOM    459  CB  ALA B  60      -5.332  18.597   6.450  1.00 86.32
ATOM    460  N   THR B  61      -4.467  20.704   4.206  1.00 86.23
ATOM    461  CA  THR B  61      -3.839  21.031   2.931  1.00 86.23
ATOM    462  C   THR B  61      -2.768  22.102   3.115  1.00 86.23
ATOM    463  O   THR B  61      -1.689  22.017   2.523  1.00 86.23
ATOM    464  CB  THR B  61      -4.879  21.513   1.903  1.00 86.23
ATOM    465  OG1 THR B  61      -5.887  20.506   1.744  1.00 86.23
ATOM    466  CG2 THR B  61      -4.230  21.784   0.550  1.00 86.23
ATOM    467  N   LEU B  62      -3.060  23.094   3.950  1.00 87.65
ATOM    468  CA  LEU B  62      -2.092  24.154   4.207  1.00 87.65
ATOM    469  C   LEU B  62      -0.877  23.612   4.951  1.00 87.65
ATOM    470  O   LEU B  62       0.261  23.966   4.633  1.00 87.65
ATOM    471  CB  LEU B  62      -2.736  25.285   5.013  1.00 87.65
ATOM    472  CG  LEU B  62      -3.622  26.256   4.231  1.00 87.65
ATOM    473  CD1 LEU B  62      -4.370  27.178   5.188  1.00 87.65
ATOM    474  CD2 LEU B  62      -2.789  27.064   3.243  1.00 87.65
ATOM    475  N   LEU B  63      -1.077  22.742   6.010  1.00 85.23
ATOM    476  CA  LEU B  63       0.025  22.128   6.743  1.00 85.23
ATOM    477  C   LEU B  63       0.915  21.317   5.807  1.00 85.23
ATOM    478  O   LEU B  63       2.143  21.379   5.903  1.00 85.23
ATOM    479  CB  LEU B  63      -0.509  21.232   7.863  1.00 85.23
ATOM    480  CG  LEU B  63      -0.957  21.940   9.142  1.00 85.23
ATOM    481  CD1 LEU B  63      -1.798  21.001  10.001  1.00 85.23
ATOM    482  CD2 LEU B  63       0.249  22.450   9.923  1.00 85.23
ATOM    483  N   PHE B  64       0.266  20.617   4.910  1.00 86.82
ATOM    484  CA  PHE B  64       1.010  19.840   3.925  1.00 86.82
ATOM    485  C   PHE B  64       1.895  20.747   3.078  1.00 86.82
ATOM    486  O   PHE B  64       3.074  20.453   2.868  1.00 86.82
ATOM    487  CB  PHE B  64       0.052  19.053   3.025  1.00 86.82
ATOM    488  CG  PHE B  64       0.721  18.415   1.837  1.00 86.82
ATOM    489  CD1 PHE B  64       0.643  19.003   0.581  1.00 86.82
ATOM    490  CD2 PHE B  64       1.428  17.228   1.978  1.00 86.82
ATOM    491  CE1 PHE B  64       1.261  18.415  -0.521  1.00 86.82
ATOM    492  CE2 PHE B  64       2.048  16.635   0.882  1.00 86.82
ATOM    493  CZ  PHE B  64       1.962  17.229  -0.367  1.00 86.82
ATOM    494  N   ASN B  65       1.329  21.845   2.598  1.00 88.16
ATOM    495  CA  ASN B  65       2.073  22.768   1.747  1.00 88.16
ATOM    496  C   ASN B  65       3.226  23.422   2.503  1.00 88.16
ATOM    497  O   ASN B  65       4.296  23.649   1.936  1.00 88.16
ATOM    498  CB  ASN B  65       1.141  23.836   1.171  1.00 88.16
ATOM    499  CG  ASN B  65       0.366  23.346  -0.036  1.00 88.16
ATOM    500  OD1 ASN B  65       0.901  23.276  -1.145  1.00 88.16
ATOM    501  ND2 ASN B  65      -0.900  23.003   0.172  1.00 88.16
ATOM    502  N   ILE B  66       2.959  23.708   3.815  1.00 85.59
ATOM    503  CA  ILE B  66       4.009  24.295   4.640  1.00 85.59
ATOM    504  C   ILE B  66       5.149  23.294   4.813  1.00 85.59
ATOM    505  O   ILE B  66       6.323  23.652   4.690  1.00 85.59
ATOM    506  CB  ILE B  66       3.467  24.732   6.019  1.00 85.59
ATOM    507  CG1 ILE B  66       2.483  25.898   5.860  1.00 85.59
ATOM    508  CG2 ILE B  66       4.617  25.111   6.957  1.00 85.59
ATOM    509  CD1 ILE B  66       1.731  26.251   7.136  1.00 85.59
ATOM    510  N   VAL B  67       4.811  22.041   5.089  1.00 82.66
ATOM    511  CA  VAL B  67       5.804  20.981   5.235  1.00 82.66
ATOM    512  C   VAL B  67       6.557  20.794   3.919  1.00 82.66
ATOM    513  O   VAL B  67       7.784  20.666   3.912  1.00 82.66
ATOM    514  CB  VAL B  67       5.153  19.649   5.670  1.00 82.66
ATOM    515  CG1 VAL B  67       6.167  18.508   5.610  1.00 82.66
ATOM    516  CG2 VAL B  67       4.570  19.776   7.076  1.00 82.66
ATOM    517  N   MET B  68       5.920  20.803   2.798  1.00 82.41
ATOM    518  CA  MET B  68       6.535  20.670   1.481  1.00 82.41
ATOM    519  C   MET B  68       7.510  21.812   1.216  1.00 82.41
ATOM    520  O   MET B  68       8.589  21.597   0.662  1.00 82.41
ATOM    521  CB  MET B  68       5.464  20.632   0.389  1.00 82.41
ATOM    522  CG  MET B  68       4.822  19.267   0.207  1.00 82.41
ATOM    523  SD  MET B  68       6.034  17.978  -0.279  1.00 82.41
ATOM    524  CE  MET B  68       6.286  18.416  -2.021  1.00 82.41
ATOM    525  N   THR B  69       7.091  23.011   1.618  1.00 85.68
ATOM    526  CA  THR B  69       7.950  24.177   1.438  1.00 85.68
ATOM    527  C   THR B  69       9.233  24.034   2.251  1.00 85.68
ATOM    528  O   THR B  69      10.328  24.282   1.741  1.00 85.68
ATOM    529  CB  THR B  69       7.224  25.473   1.843  1.00 85.68
ATOM    530  OG1 THR B  69       6.035  25.614   1.054  1.00 85.68
ATOM    531  CG2 THR B  69       8.113  26.693   1.624  1.00 85.68
ATOM    532  N   TYR B  70       9.051  23.616   3.574  1.00 81.33
ATOM    533  CA  TYR B  70      10.210  23.414   4.436  1.00 81.33
ATOM    534  C   TYR B  70      11.153  22.372   3.846  1.00 81.33
ATOM    535  O   TYR B  70      12.372  22.562   3.838  1.00 81.33
ATOM    536  CB  TYR B  70       9.769  22.984   5.838  1.00 81.33
ATOM    537  CG  TYR B  70      10.918  22.729   6.784  1.00 81.33
ATOM    538  CD1 TYR B  70      11.344  21.431   7.059  1.00 81.33
ATOM    539  CD2 TYR B  70      11.578  23.784   7.405  1.00 81.33
ATOM    540  CE1 TYR B  70      12.401  21.191   7.931  1.00 81.33
ATOM    541  CE2 TYR B  70      12.635  23.555   8.279  1.00 81.33
ATOM    542  CZ  TYR B  70      13.039  22.258   8.535  1.00 81.33
ATOM    543  OH  TYR B  70      14.086  22.026   9.400  1.00 81.33
ATOM    544  N   MET B  71      10.642  21.250   3.311  1.00 79.43
ATOM    545  CA  MET B  71      11.445  20.180   2.726  1.00 79.43
ATOM    546  C   MET B  71      12.194  20.673   1.493  1.00 79.43
ATOM    547  O   MET B  71      13.356  20.322   1.285  1.00 79.43
ATOM    548  CB  MET B  71      10.564  18.984   2.360  1.00 79.43
ATOM    549  CG  MET B  71      10.093  18.180   3.561  1.00 79.43
ATOM    550  SD  MET B  71       9.257  16.620   3.077  1.00 79.43
ATOM    551  CE  MET B  71       7.905  17.282   2.063  1.00 79.43
ATOM    552  N   ASN B  72      11.499  21.562   0.742  1.00 84.18
ATOM    553  CA  ASN B  72      12.132  22.088  -0.463  1.00 84.18
ATOM    554  C   ASN B  72      13.258  23.061  -0.126  1.00 84.18
ATOM    555  O   ASN B  72      14.323  23.023  -0.744  1.00 84.18
ATOM    556  CB  ASN B  72      11.096  22.765  -1.362  1.00 84.18
ATOM    557  CG  ASN B  72      11.671  23.189  -2.699  1.00 84.18
ATOM    558  OD1 ASN B  72      12.147  22.356  -3.475  1.00 84.18
ATOM    559  ND2 ASN B  72      11.630  24.486  -2.978  1.00 84.18
ATOM    560  N   VAL B  73      12.972  23.962   0.820  1.00 78.76
ATOM    561  CA  VAL B  73      13.976  24.941   1.226  1.00 78.76
ATOM    562  C   VAL B  73      15.175  24.226   1.845  1.00 78.76
ATOM    563  O   VAL B  73      16.325  24.572   1.565  1.00 78.76
ATOM    564  CB  VAL B  73      13.396  25.969   2.222  1.00 78.76
ATOM    565  CG1 VAL B  73      14.508  26.834   2.814  1.00 78.76
ATOM    566  CG2 VAL B  73      12.344  26.840   1.537  1.00 78.76
ATOM    567  N   ALA B  74      14.883  23.191   2.708  1.00 73.66
ATOM    568  CA  ALA B  74      15.944  22.404   3.331  1.00 73.66
ATOM    569  C   ALA B  74      16.795  21.700   2.278  1.00 73.66
ATOM    570  O   ALA B  74      18.005  21.542   2.452  1.00 73.66
ATOM    571  CB  ALA B  74      15.352  21.385   4.301  1.00 73.66
ATOM    572  N   ALA B  75      16.099  21.331   1.181  1.00 74.83
ATOM    573  CA  ALA B  75      16.815  20.666   0.095  1.00 74.83
ATOM    574  C   ALA B  75      17.772  21.630  -0.601  1.00 74.83
ATOM    575  O   ALA B  75      18.774  21.207  -1.184  1.00 74.83
ATOM    576  CB  ALA B  75      15.828  20.081  -0.913  1.00 74.83
ATOM    577  N   GLY B  76      17.402  22.730  -0.496  1.00 72.46
ATOM    578  CA  GLY B  76      18.290  23.733  -1.062  1.00 72.46
ATOM    579  C   GLY B  76      19.609  23.850  -0.321  1.00 72.46
ATOM    580  O   GLY B  76      20.637  24.170  -0.920  1.00 72.46
ATOM    581  N   PHE B  77      19.616  23.563   0.963  1.00 64.09
ATOM    582  CA  PHE B  77      20.824  23.617   1.778  1.00 64.09
ATOM    583  C   PHE B  77      21.581  22.296   1.710  1.00 64.09
ATOM    584  O   PHE B  77      22.814  22.281   1.710  1.00 64.09
ATOM    585  CB  PHE B  77      20.478  23.950   3.233  1.00 64.09
ATOM    586  CG  PHE B  77      20.024  25.369   3.439  1.00 64.09
ATOM    587  CD1 PHE B  77      20.950  26.394   3.593  1.00 64.09
ATOM    588  CD2 PHE B  77      18.671  25.679   3.479  1.00 64.09
ATOM    589  CE1 PHE B  77      20.533  27.709   3.785  1.00 64.09
ATOM    590  CE2 PHE B  77      18.246  26.991   3.670  1.00 64.09
ATOM    591  CZ  PHE B  77      19.179  28.005   3.824  1.00 64.09
ATOM    592  N   ASN B  78      20.783  21.280   1.582  1.00 69.45
ATOM    593  CA  ASN B  78      21.325  19.944   1.362  1.00 69.45
ATOM    594  C   ASN B  78      20.934  19.400  -0.010  1.00 69.45
ATOM    595  O   ASN B  78      19.821  18.904  -0.191  1.00 69.45
ATOM    596  CB  ASN B  78      20.862  18.988   2.463  1.00 69.45
ATOM    597  CG  ASN B  78      21.601  17.665   2.437  1.00 69.45
ATOM    598  OD1 ASN B  78      22.472  17.443   1.592  1.00 69.45
ATOM    599  ND2 ASN B  78      21.261  16.777   3.364  1.00 69.45
ATOM    600  N   ARG B  79      21.663  19.442  -0.931  1.00 65.30
ATOM    601  CA  ARG B  79      21.408  19.111  -2.329  1.00 65.30
ATOM    602  C   ARG B  79      21.154  17.617  -2.500  1.00 65.30
ATOM    603  O   ARG B  79      20.648  17.183  -3.537  1.00 65.30
ATOM    604  CB  ARG B  79      22.582  19.547  -3.208  1.00 65.30
ATOM    605  CG  ARG B  79      22.596  21.035  -3.523  1.00 65.30
ATOM    606  CD  ARG B  79      23.397  21.337  -4.782  1.00 65.30
ATOM    607  NE  ARG B  79      23.608  22.772  -4.954  1.00 65.30
ATOM    608  CZ  ARG B  79      24.123  23.336  -6.043  1.00 65.30
ATOM    609  NH1 ARG B  79      24.491  22.595  -7.082  1.00 65.30
ATOM    610  NH2 ARG B  79      24.271  24.652  -6.094  1.00 65.30
ATOM    611  N   ARG B  80      21.428  16.930  -1.535  1.00 66.16
ATOM    612  CA  ARG B  80      21.246  15.485  -1.626  1.00 66.16
ATOM    613  C   ARG B  80      19.813  15.091  -1.285  1.00 66.16
ATOM    614  O   ARG B  80      19.366  13.995  -1.628  1.00 66.16
ATOM    615  CB  ARG B  80      22.224  14.759  -0.700  1.00 66.16
ATOM    616  CG  ARG B  80      23.635  14.652  -1.256  1.00 66.16
ATOM    617  CD  ARG B  80      24.525  13.788  -0.373  1.00 66.16
ATOM    618  NE  ARG B  80      25.927  13.874  -0.773  1.00 66.16
ATOM    619  CZ  ARG B  80      26.924  13.221  -0.183  1.00 66.16
ATOM    620  NH1 ARG B  80      26.693  12.418   0.849  1.00 66.16
ATOM    621  NH2 ARG B  80      28.163  13.372  -0.628  1.00 66.16
ATOM    622  N   SER B  81      19.037  16.119  -0.704  1.00 76.14
ATOM    623  CA  SER B  81      17.668  15.804  -0.310  1.00 76.14
ATOM    624  C   SER B  81      16.754  15.695  -1.526  1.00 76.14
ATOM    625  O   SER B  81      16.681  16.618  -2.340  1.00 76.14
ATOM    626  CB  SER B  81      17.128  16.865   0.650  1.00 76.14
ATOM    627  OG  SER B  81      15.783  16.590   1.000  1.00 76.14
ATOM    628  N   ILE B  82      16.084  14.597  -1.743  1.00 80.14
ATOM    629  CA  ILE B  82      15.255  14.351  -2.918  1.00 80.14
ATOM    630  C   ILE B  82      13.795  14.200  -2.496  1.00 80.14
ATOM    631  O   ILE B  82      12.931  13.902  -3.324  1.00 80.14
ATOM    632  CB  ILE B  82      15.723  13.096  -3.688  1.00 80.14
ATOM    633  CG1 ILE B  82      15.690  11.866  -2.774  1.00 80.14
ATOM    634  CG2 ILE B  82      17.124  13.310  -4.268  1.00 80.14
ATOM    635  CD1 ILE B  82      15.843  10.542  -3.511  1.00 80.14
ATOM    636  N   HIS B  83      13.374  14.479  -1.184  1.00 80.46
ATOM    637  CA  HIS B  83      12.055  14.168  -0.646  1.00 80.46
ATOM    638  C   HIS B  83      10.966  14.954  -1.368  1.00 80.46
ATOM    639  O   HIS B  83       9.989  14.374  -1.847  1.00 80.46
ATOM    640  CB  HIS B  83      12.005  14.460   0.855  1.00 80.46
ATOM    641  CG  HIS B  83      13.000  13.678   1.652  1.00 80.46
ATOM    642  ND1 HIS B  83      12.959  12.304   1.749  1.00 80.46
ATOM    643  CD2 HIS B  83      14.065  14.079   2.385  1.00 80.46
ATOM    644  CE1 HIS B  83      13.959  11.893   2.512  1.00 80.46
ATOM    645  NE2 HIS B  83      14.644  12.950   2.911  1.00 80.46
ATOM    646  N   SER B  84      11.101  16.211  -1.473  1.00 78.87
ATOM    647  CA  SER B  84      10.071  17.056  -2.069  1.00 78.87
ATOM    648  C   SER B  84       9.860  16.715  -3.540  1.00 78.87
ATOM    649  O   SER B  84       8.728  16.714  -4.026  1.00 78.87
ATOM    650  CB  SER B  84      10.440  18.533  -1.926  1.00 78.87
ATOM    651  OG  SER B  84      11.589  18.841  -2.696  1.00 78.87
ATOM    652  N   ILE B  85      10.945  16.339  -4.315  1.00 83.29
ATOM    653  CA  ILE B  85      10.872  16.016  -5.736  1.00 83.29
ATOM    654  C   ILE B  85      10.143  14.688  -5.926  1.00 83.29
ATOM    655  O   ILE B  85       9.340  14.540  -6.851  1.00 83.29
ATOM    656  CB  ILE B  85      12.278  15.951  -6.374  1.00 83.29
ATOM    657  CG1 ILE B  85      13.015  17.281  -6.176  1.00 83.29
ATOM    658  CG2 ILE B  85      12.181  15.594  -7.860  1.00 83.29
ATOM    659  CD1 ILE B  85      14.483  17.240  -6.578  1.00 83.29
ATOM    660  N   VAL B  86      10.405  13.740  -4.995  1.00 86.46
ATOM    661  CA  VAL B  86       9.749  12.438  -5.060  1.00 86.46
ATOM    662  C   VAL B  86       8.246  12.605  -4.848  1.00 86.46
ATOM    663  O   VAL B  86       7.442  11.989  -5.551  1.00 86.46
ATOM    664  CB  VAL B  86      10.329  11.457  -4.016  1.00 86.46
ATOM    665  CG1 VAL B  86       9.514  10.166  -3.977  1.00 86.46
ATOM    666  CG2 VAL B  86      11.796  11.158  -4.323  1.00 86.46
ATOM    667  N   ILE B  87       7.910  13.443  -3.976  1.00 85.61
ATOM    668  CA  ILE B  87       6.502  13.694  -3.686  1.00 85.61
ATOM    669  C   ILE B  87       5.834  14.343  -4.896  1.00 85.61
ATOM    670  O   ILE B  87       4.689  14.025  -5.225  1.00 85.61
ATOM    671  CB  ILE B  87       6.334  14.588  -2.437  1.00 85.61
ATOM    672  CG1 ILE B  87       6.783  13.838  -1.178  1.00 85.61
ATOM    673  CG2 ILE B  87       4.884  15.062  -2.304  1.00 85.61
ATOM    674  CD1 ILE B  87       6.788  14.691   0.083  1.00 85.61
ATOM    675  N   LYS B  88       6.574  15.299  -5.575  1.00 85.30
ATOM    676  CA  LYS B  88       6.047  15.915  -6.789  1.00 85.30
ATOM    677  C   LYS B  88       5.797  14.870  -7.872  1.00 85.30
ATOM    678  O   LYS B  88       4.757  14.890  -8.533  1.00 85.30
ATOM    679  CB  LYS B  88       7.008  16.987  -7.307  1.00 85.30
ATOM    680  CG  LYS B  88       6.942  18.300  -6.540  1.00 85.30
ATOM    681  CD  LYS B  88       7.749  19.391  -7.231  1.00 85.30
ATOM    682  CE  LYS B  88       9.245  19.124  -7.142  1.00 85.30
ATOM    683  NZ  LYS B  88      10.040  20.181  -7.836  1.00 85.30
ATOM    684  N   ILE B  89       6.731  13.934  -8.040  1.00 85.81
ATOM    685  CA  ILE B  89       6.600  12.878  -9.037  1.00 85.81
ATOM    686  C   ILE B  89       5.391  12.005  -8.710  1.00 85.81
ATOM    687  O   ILE B  89       4.606  11.662  -9.597  1.00 85.81
ATOM    688  CB  ILE B  89       7.879  12.014  -9.116  1.00 85.81
ATOM    689  CG1 ILE B  89       9.046  12.837  -9.672  1.00 85.81
ATOM    690  CG2 ILE B  89       7.635  10.765  -9.968  1.00 85.81
ATOM    691  CD1 ILE B  89      10.383  12.109  -9.651  1.00 85.81
ATOM    692  N   ALA B  90       5.231  11.650  -7.438  1.00 87.93
ATOM    693  CA  ALA B  90       4.099  10.843  -6.992  1.00 87.93
ATOM    694  C   ALA B  90       2.778  11.567  -7.239  1.00 87.93
ATOM    695  O   ALA B  90       1.815  10.966  -7.722  1.00 87.93
ATOM    696  CB  ALA B  90       4.243  10.496  -5.512  1.00 87.93
ATOM    697  N   SER B  91       2.670  12.853  -6.931  1.00 82.32
ATOM    698  CA  SER B  91       1.465  13.648  -7.141  1.00 82.32
ATOM    699  C   SER B  91       1.097  13.715  -8.619  1.00 82.32
ATOM    700  O   SER B  91      -0.079  13.613  -8.977  1.00 82.32
ATOM    701  CB  SER B  91       1.652  15.062  -6.589  1.00 82.32
ATOM    702  OG  SER B  91       0.537  15.878  -6.906  1.00 82.32
ATOM    703  N   ASN B  92       2.151  13.898  -9.566  1.00 87.08
ATOM    704  CA  ASN B  92       1.909  13.918 -11.005  1.00 87.08
ATOM    705  C   ASN B  92       1.371  12.579 -11.502  1.00 87.08
ATOM    706  O   ASN B  92       0.525  12.539 -12.396  1.00 87.08
ATOM    707  CB  ASN B  92       3.187  14.290 -11.759  1.00 87.08
ATOM    708  CG  ASN B  92       3.568  15.746 -11.580  1.00 87.08
ATOM    709  OD1 ASN B  92       2.727  16.584 -11.244  1.00 87.08
ATOM    710  ND2 ASN B  92       4.840  16.058 -11.802  1.00 87.08
ATOM    711  N   TYR B  93       1.947  11.502 -10.927  1.00 87.96
ATOM    712  CA  TYR B  93       1.444  10.178 -11.276  1.00 87.96
ATOM    713  C   TYR B  93      -0.030  10.042 -10.914  1.00 87.96
ATOM    714  O   TYR B  93      -0.823   9.519 -11.701  1.00 87.96
ATOM    715  CB  TYR B  93       2.257   9.090 -10.568  1.00 87.96
ATOM    716  CG  TYR B  93       1.785   7.688 -10.866  1.00 87.96
ATOM    717  CD1 TYR B  93       1.066   6.958  -9.922  1.00 87.96
ATOM    718  CD2 TYR B  93       2.056   7.089 -12.092  1.00 87.96
ATOM    719  CE1 TYR B  93       0.630   5.665 -10.192  1.00 87.96
ATOM    720  CE2 TYR B  93       1.625   5.797 -12.373  1.00 87.96
ATOM    721  CZ  TYR B  93       0.914   5.094 -11.418  1.00 87.96
ATOM    722  OH  TYR B  93       0.485   3.814 -11.690  1.00 87.96
ATOM    723  N   LEU B  94      -0.474  10.495  -9.703  1.00 82.27
ATOM    724  CA  LEU B  94      -1.858  10.428  -9.249  1.00 82.27
ATOM    725  C   LEU B  94      -2.775  11.213 -10.182  1.00 82.27
ATOM    726  O   LEU B  94      -3.895  10.782 -10.466  1.00 82.27
ATOM    727  CB  LEU B  94      -1.981  10.966  -7.821  1.00 82.27
ATOM    728  CG  LEU B  94      -1.408  10.083  -6.712  1.00 82.27
ATOM    729  CD1 LEU B  94      -1.471  10.807  -5.372  1.00 82.27
ATOM    730  CD2 LEU B  94      -2.156   8.756  -6.644  1.00 82.27
ATOM    731  N   THR B  95      -2.285  12.311 -10.650  1.00 82.46
ATOM    732  CA  THR B  95      -3.056  13.097 -11.607  1.00 82.46
ATOM    733  C   THR B  95      -3.251  12.325 -12.908  1.00 82.46
ATOM    734  O   THR B  95      -4.339  12.338 -13.487  1.00 82.46
ATOM    735  CB  THR B  95      -2.371  14.444 -11.903  1.00 82.46
ATOM    736  OG1 THR B  95      -2.165  15.150 -10.673  1.00 82.46
ATOM    737  CG2 THR B  95      -3.225  15.303 -12.831  1.00 82.46
ATOM    738  N   GLY B  96      -2.180  11.718 -13.332  1.00 84.17
ATOM    739  CA  GLY B  96      -2.266  10.911 -14.539  1.00 84.17
ATOM    740  C   GLY B  96      -3.275   9.783 -14.432  1.00 84.17
ATOM    741  O   GLY B  96      -4.076   9.571 -15.344  1.00 84.17
ATOM    742  N   ILE B  97      -3.290   9.108 -13.296  1.00 79.94
ATOM    743  CA  ILE B  97      -4.156   7.955 -13.078  1.00 79.94
ATOM    744  C   ILE B  97      -5.594   8.422 -12.866  1.00 79.94
ATOM    745  O   ILE B  97      -6.535   7.634 -12.992  1.00 79.94
ATOM    746  CB  ILE B  97      -3.683   7.112 -11.873  1.00 79.94
ATOM    747  CG1 ILE B  97      -2.439   6.298 -12.245  1.00 79.94
ATOM    748  CG2 ILE B  97      -4.809   6.198 -11.378  1.00 79.94
ATOM    749  CD1 ILE B  97      -1.834   5.525 -11.082  1.00 79.94
ATOM    750  N   SER B  98      -5.796   9.656 -12.583  1.00 76.68
ATOM    751  CA  SER B  98      -7.131  10.192 -12.344  1.00 76.68
ATOM    752  C   SER B  98      -8.019  10.034 -13.573  1.00 76.68
ATOM    753  O   SER B  98      -9.247  10.072 -13.468  1.00 76.68
ATOM    754  CB  SER B  98      -7.053  11.667 -11.947  1.00 76.68
ATOM    755  OG  SER B  98      -6.671  12.466 -13.054  1.00 76.68
ATOM    756  N   VAL B  99      -7.491   9.805 -14.762  1.00 76.08
ATOM    757  CA  VAL B  99      -8.240   9.576 -15.993  1.00 76.08
ATOM    758  C   VAL B  99      -9.132   8.347 -15.834  1.00 76.08
ATOM    759  O   VAL B  99     -10.190   8.254 -16.461  1.00 76.08
ATOM    760  CB  VAL B  99      -7.299   9.399 -17.206  1.00 76.08
ATOM    761  CG1 VAL B  99      -8.091   8.999 -18.449  1.00 76.08
ATOM    762  CG2 VAL B  99      -6.510  10.681 -17.460  1.00 76.08
ATOM    763  N   LEU B 100      -8.720   7.529 -14.949  1.00 74.33
ATOM    764  CA  LEU B 100      -9.473   6.304 -14.700  1.00 74.33
ATOM    765  C   LEU B 100     -10.833   6.618 -14.086  1.00 74.33
ATOM    766  O   LEU B 100     -11.784   5.849 -14.247  1.00 74.33
ATOM    767  CB  LEU B 100      -8.687   5.370 -13.776  1.00 74.33
ATOM    768  CG  LEU B 100      -7.414   4.753 -14.360  1.00 74.33
ATOM    769  CD1 LEU B 100      -6.641   4.010 -13.276  1.00 74.33
ATOM    770  CD2 LEU B 100      -7.754   3.819 -15.517  1.00 74.33
ATOM    771  N   SER B 101     -10.910   7.668 -13.478  1.00 72.55
ATOM    772  CA  SER B 101     -12.150   8.042 -12.806  1.00 72.55
ATOM    773  C   SER B 101     -13.213   8.476 -13.809  1.00 72.55
ATOM    774  O   SER B 101     -14.409   8.437 -13.511  1.00 72.55
ATOM    775  CB  SER B 101     -11.898   9.166 -11.800  1.00 72.55
ATOM    776  OG  SER B 101     -11.485  10.349 -12.462  1.00 72.55
ATOM    777  N   VAL B 102     -12.854   8.692 -14.952  1.00 71.74
ATOM    778  CA  VAL B 102     -13.779   9.214 -15.952  1.00 71.74
ATOM    779  C   VAL B 102     -14.314   8.069 -16.809  1.00 71.74
ATOM    780  O   VAL B 102     -15.397   8.174 -17.390  1.00 71.74
ATOM    781  CB  VAL B 102     -13.106  10.280 -16.846  1.00 71.74
ATOM    782  CG1 VAL B 102     -14.099  10.832 -17.868  1.00 71.74
ATOM    783  CG2 VAL B 102     -12.531  11.407 -15.991  1.00 71.74
ATOM    784  N   ILE B 103     -13.836   7.035 -16.688  1.00 70.49
ATOM    785  CA  ILE B 103     -14.223   5.896 -17.515  1.00 70.49
ATOM    786  C   ILE B 103     -15.435   5.201 -16.899  1.00 70.49
ATOM    787  O   ILE B 103     -15.492   4.998 -15.684  1.00 70.49
ATOM    788  CB  ILE B 103     -13.057   4.896 -17.680  1.00 70.49
ATOM    789  CG1 ILE B 103     -11.888   5.555 -18.420  1.00 70.49
ATOM    790  CG2 ILE B 103     -13.528   3.635 -18.412  1.00 70.49
ATOM    791  CD1 ILE B 103     -10.636   4.692 -18.493  1.00 70.49
ATOM    792  N   ASP B 104     -16.472   5.093 -17.762  1.00 72.67
ATOM    793  CA  ASP B 104     -17.644   4.335 -17.335  1.00 72.67
ATOM    794  C   ASP B 104     -17.353   2.836 -17.318  1.00 72.67
ATOM    795  O   ASP B 104     -17.363   2.185 -18.365  1.00 72.67
ATOM    796  CB  ASP B 104     -18.836   4.629 -18.248  1.00 72.67
ATOM    797  CG  ASP B 104     -20.144   4.076 -17.713  1.00 72.67
ATOM    798  OD1 ASP B 104     -21.185   4.203 -18.394  1.00 72.67
ATOM    799  OD2 ASP B 104     -20.136   3.510 -16.598  1.00 72.67
ATOM    800  N   PHE B 105     -17.087   2.346 -16.222  1.00 74.84
ATOM    801  CA  PHE B 105     -16.675   0.955 -16.077  1.00 74.84
ATOM    802  C   PHE B 105     -17.849   0.015 -16.322  1.00 74.84
ATOM    803  O   PHE B 105     -17.666  -1.199 -16.433  1.00 74.84
ATOM    804  CB  PHE B 105     -16.087   0.709 -14.684  1.00 74.84
ATOM    805  CG  PHE B 105     -14.685   1.230 -14.516  1.00 74.84
ATOM    806  CD1 PHE B 105     -13.594   0.472 -14.923  1.00 74.84
ATOM    807  CD2 PHE B 105     -14.459   2.479 -13.952  1.00 74.84
ATOM    808  CE1 PHE B 105     -12.295   0.951 -14.769  1.00 74.84
ATOM    809  CE2 PHE B 105     -13.164   2.965 -13.795  1.00 74.84
ATOM    810  CZ  PHE B 105     -12.083   2.199 -14.203  1.00 74.84
ATOM    811  N   SER B 106     -18.894   0.552 -16.427  1.00 74.14
ATOM    812  CA  SER B 106     -20.059  -0.282 -16.705  1.00 74.14
ATOM    813  C   SER B 106     -20.008  -0.849 -18.120  1.00 74.14
ATOM    814  O   SER B 106     -20.659  -1.853 -18.415  1.00 74.14
ATOM    815  CB  SER B 106     -21.349   0.516 -16.512  1.00 74.14
ATOM    816  OG  SER B 106     -21.396   1.618 -17.403  1.00 74.14
ATOM    817  N   THR B 107     -19.270  -0.244 -18.882  1.00 75.71
ATOM    818  CA  THR B 107     -19.131  -0.680 -20.267  1.00 75.71
ATOM    819  C   THR B 107     -18.142  -1.838 -20.372  1.00 75.71
ATOM    820  O   THR B 107     -18.074  -2.511 -21.403  1.00 75.71
ATOM    821  CB  THR B 107     -18.671   0.476 -21.174  1.00 75.71
ATOM    822  OG1 THR B 107     -17.438   1.006 -20.674  1.00 75.71
ATOM    823  CG2 THR B 107     -19.711   1.591 -21.213  1.00 75.71
ATOM    824  N   ILE B 108     -17.472  -2.073 -19.406  1.00 75.29
ATOM    825  CA  ILE B 108     -16.488  -3.149 -19.389  1.00 75.29
ATOM    826  C   ILE B 108     -17.071  -4.370 -18.682  1.00 75.29
ATOM    827  O   ILE B 108     -17.710  -4.242 -17.635  1.00 75.29
ATOM    828  CB  ILE B 108     -15.177  -2.706 -18.702  1.00 75.29
ATOM    829  CG1 ILE B 108     -14.600  -1.468 -19.399  1.00 75.29
ATOM    830  CG2 ILE B 108     -14.160  -3.851 -18.689  1.00 75.29
ATOM    831  CD1 ILE B 108     -13.454  -0.810 -18.644  1.00 75.29
ATOM    832  N   ALA B 109     -16.981  -5.664 -19.301  1.00 77.41
ATOM    833  CA  ALA B 109     -17.518  -6.898 -18.733  1.00 77.41
ATOM    834  C   ALA B 109     -16.627  -7.418 -17.609  1.00 77.41
ATOM    835  O   ALA B 109     -15.406  -7.499 -17.763  1.00 77.41
ATOM    836  CB  ALA B 109     -17.674  -7.959 -19.820  1.00 77.41
ATOM    837  N   PHE B 110     -17.063  -7.599 -16.537  1.00 77.26
ATOM    838  CA  PHE B 110     -16.375  -8.208 -15.405  1.00 77.26
ATOM    839  C   PHE B 110     -17.034  -9.526 -15.016  1.00 77.26
ATOM    840  O   PHE B 110     -18.195  -9.769 -15.353  1.00 77.26
ATOM    841  CB  PHE B 110     -16.362  -7.254 -14.206  1.00 77.26
ATOM    842  CG  PHE B 110     -15.460  -6.063 -14.389  1.00 77.26
ATOM    843  CD1 PHE B 110     -14.080  -6.199 -14.306  1.00 77.26
ATOM    844  CD2 PHE B 110     -15.994  -4.806 -14.643  1.00 77.26
ATOM    845  CE1 PHE B 110     -13.243  -5.099 -14.474  1.00 77.26
ATOM    846  CE2 PHE B 110     -15.164  -3.701 -14.813  1.00 77.26
ATOM    847  CZ  PHE B 110     -13.789  -3.850 -14.727  1.00 77.26
ATOM    848  N   PRO B 111     -16.234 -10.409 -14.336  1.00 78.54
ATOM    849  CA  PRO B 111     -16.844 -11.642 -13.831  1.00 78.54
ATOM    850  C   PRO B 111     -17.999 -11.377 -12.868  1.00 78.54
ATOM    851  O   PRO B 111     -18.040 -10.327 -12.221  1.00 78.54
ATOM    852  CB  PRO B 111     -15.686 -12.341 -13.116  1.00 78.54
ATOM    853  CG  PRO B 111     -14.467 -11.578 -13.525  1.00 78.54
ATOM    854  CD  PRO B 111     -14.901 -10.260 -14.101  1.00 78.54
ATOM    855  N   SER B 112     -18.924 -12.146 -12.854  1.00 71.43
ATOM    856  CA  SER B 112     -20.143 -11.974 -12.071  1.00 71.43
ATOM    857  C   SER B 112     -19.824 -11.715 -10.602  1.00 71.43
ATOM    858  O   SER B 112     -20.536 -10.966  -9.930  1.00 71.43
ATOM    859  CB  SER B 112     -21.040 -13.206 -12.196  1.00 71.43
ATOM    860  OG  SER B 112     -20.321 -14.386 -11.879  1.00 71.43
ATOM    861  N   TRP B 113     -18.688 -12.406  -9.872  1.00 70.24
ATOM    862  CA  TRP B 113     -18.368 -12.206  -8.463  1.00 70.24
ATOM    863  C   TRP B 113     -17.978 -10.757  -8.193  1.00 70.24
ATOM    864  O   TRP B 113     -18.201 -10.241  -7.096  1.00 70.24
ATOM    865  CB  TRP B 113     -17.237 -13.143  -8.030  1.00 70.24
ATOM    866  CG  TRP B 113     -15.951 -12.927  -8.770  1.00 70.24
ATOM    867  CD1 TRP B 113     -15.547 -13.549  -9.919  1.00 70.24
ATOM    868  CD2 TRP B 113     -14.898 -12.028  -8.409  1.00 70.24
ATOM    869  NE1 TRP B 113     -14.306 -13.090 -10.294  1.00 70.24
ATOM    870  CE2 TRP B 113     -13.885 -12.157  -9.385  1.00 70.24
ATOM    871  CE3 TRP B 113     -14.713 -11.124  -7.354  1.00 70.24
ATOM    872  CZ2 TRP B 113     -12.703 -11.414  -9.337  1.00 70.24
ATOM    873  CZ3 TRP B 113     -13.535 -10.387  -7.308  1.00 70.24
ATOM    874  CH2 TRP B 113     -12.547 -10.538  -8.295  1.00 70.24
ATOM    875  N   ILE B 114     -17.411 -10.156  -9.163  1.00 71.01
ATOM    876  CA  ILE B 114     -17.037  -8.754  -9.016  1.00 71.01
ATOM    877  C   ILE B 114     -18.283  -7.876  -9.106  1.00 71.01
ATOM    878  O   ILE B 114     -18.435  -6.923  -8.338  1.00 71.01
ATOM    879  CB  ILE B 114     -16.003  -8.330 -10.083  1.00 71.01
ATOM    880  CG1 ILE B 114     -14.650  -8.997  -9.812  1.00 71.01
ATOM    881  CG2 ILE B 114     -15.864  -6.805 -10.124  1.00 71.01
ATOM    882  CD1 ILE B 114     -13.649  -8.852 -10.949  1.00 71.01
ATOM    883  N   THR B 115     -19.102  -8.041 -10.055  1.00 70.90
ATOM    884  CA  THR B 115     -20.347  -7.292 -10.186  1.00 70.90
ATOM    885  C   THR B 115     -21.207  -7.448  -8.935  1.00 70.90
ATOM    886  O   THR B 115     -21.865  -6.498  -8.506  1.00 70.90
ATOM    887  CB  THR B 115     -21.145  -7.748 -11.422  1.00 70.90
ATOM    888  OG1 THR B 115     -21.254  -9.177 -11.412  1.00 70.90
ATOM    889  CG2 THR B 115     -20.460  -7.311 -12.712  1.00 70.90
ATOM    890  N   ASP B 116     -21.368  -8.689  -8.399  1.00 72.69
ATOM    891  CA  ASP B 116     -22.099  -8.943  -7.162  1.00 72.69
ATOM    892  C   ASP B 116     -21.491  -8.168  -5.995  1.00 72.69
ATOM    893  O   ASP B 116     -22.216  -7.637  -5.152  1.00 72.69
ATOM    894  CB  ASP B 116     -22.117 -10.441  -6.847  1.00 72.69
ATOM    895  CG  ASP B 116     -22.979 -11.239  -7.809  1.00 72.69
ATOM    896  OD1 ASP B 116     -22.775 -12.466  -7.936  1.00 72.69
ATOM    897  OD2 ASP B 116     -23.868 -10.636  -8.448  1.00 72.69
ATOM    898  N   LEU B 117     -19.946  -8.158  -5.980  1.00 65.05
ATOM    899  CA  LEU B 117     -19.240  -7.416  -4.941  1.00 65.05
ATOM    900  C   LEU B 117     -19.561  -5.928  -5.022  1.00 65.05
ATOM    901  O   LEU B 117     -19.864  -5.298  -4.006  1.00 65.05
ATOM    902  CB  LEU B 117     -17.729  -7.631  -5.062  1.00 65.05
ATOM    903  CG  LEU B 117     -16.866  -7.018  -3.957  1.00 65.05
ATOM    904  CD1 LEU B 117     -17.076  -7.766  -2.645  1.00 65.05
ATOM    905  CD2 LEU B 117     -15.395  -7.032  -4.358  1.00 65.05
ATOM    906  N   THR B 118     -19.573  -5.475  -6.080  1.00 68.87
ATOM    907  CA  THR B 118     -19.870  -4.060  -6.271  1.00 68.87
ATOM    908  C   THR B 118     -21.313  -3.753  -5.881  1.00 68.87
ATOM    909  O   THR B 118     -21.593  -2.710  -5.286  1.00 68.87
ATOM    910  CB  THR B 118     -19.627  -3.630  -7.730  1.00 68.87
ATOM    911  OG1 THR B 118     -20.152  -4.630  -8.610  1.00 68.87
ATOM    912  CG2 THR B 118     -18.138  -3.454  -8.010  1.00 68.87
ATOM    913  N   ALA B 119     -22.169  -4.488  -6.415  1.00 68.90
ATOM    914  CA  ALA B 119     -23.576  -4.322  -6.061  1.00 68.90
ATOM    915  C   ALA B 119     -23.770  -4.361  -4.548  1.00 68.90
ATOM    916  O   ALA B 119     -24.551  -3.583  -3.996  1.00 68.90
ATOM    917  CB  ALA B 119     -24.424  -5.401  -6.731  1.00 68.90
ATOM    918  N   THR B 120     -23.273  -5.326  -3.880  1.00 67.88
ATOM    919  CA  THR B 120     -23.348  -5.446  -2.428  1.00 67.88
ATOM    920  C   THR B 120     -22.801  -4.191  -1.753  1.00 67.88
ATOM    921  O   THR B 120     -23.398  -3.680  -0.804  1.00 67.88
ATOM    922  CB  THR B 120     -22.574  -6.680  -1.929  1.00 67.88
ATOM    923  OG1 THR B 120     -23.030  -7.840  -2.635  1.00 67.88
ATOM    924  CG2 THR B 120     -22.785  -6.893  -0.434  1.00 67.88
ATOM    925  N   VAL B 121     -21.563  -3.850  -2.115  1.00 66.74
ATOM    926  CA  VAL B 121     -20.923  -2.666  -1.550  1.00 66.74
ATOM    927  C   VAL B 121     -21.814  -1.444  -1.767  1.00 66.74
ATOM    928  O   VAL B 121     -22.018  -0.646  -0.850  1.00 66.74
ATOM    929  CB  VAL B 121     -19.528  -2.425  -2.169  1.00 66.74
ATOM    930  CG1 VAL B 121     -18.964  -1.078  -1.720  1.00 66.74
ATOM    931  CG2 VAL B 121     -18.575  -3.558  -1.793  1.00 66.74
ATOM    932  N   THR B 122     -22.308  -1.399  -2.965  1.00 65.78
ATOM    933  CA  THR B 122     -23.176  -0.271  -3.287  1.00 65.78
ATOM    934  C   THR B 122     -24.445  -0.307  -2.440  1.00 65.78
ATOM    935  O   THR B 122     -24.920   0.734  -1.981  1.00 65.78
ATOM    936  CB  THR B 122     -23.552  -0.265  -4.780  1.00 65.78
ATOM    937  OG1 THR B 122     -22.363  -0.409  -5.567  1.00 65.78
ATOM    938  CG2 THR B 122     -24.248   1.037  -5.166  1.00 65.78
ATOM    939  N   GLU B 123     -25.157  -1.352  -2.408  1.00 66.50
ATOM    940  CA  GLU B 123     -26.343  -1.513  -1.572  1.00 66.50
ATOM    941  C   GLU B 123     -26.042  -1.169  -0.116  1.00 66.50
ATOM    942  O   GLU B 123     -26.867  -0.556   0.565  1.00 66.50
ATOM    943  CB  GLU B 123     -26.884  -2.941  -1.675  1.00 66.50
ATOM    944  CG  GLU B 123     -27.900  -3.135  -2.791  1.00 66.50
ATOM    945  CD  GLU B 123     -28.489  -4.536  -2.829  1.00 66.50
ATOM    946  OE1 GLU B 123     -29.333  -4.816  -3.710  1.00 66.50
ATOM    947  OE2 GLU B 123     -28.105  -5.360  -1.969  1.00 66.50
ATOM    948  N   THR B 124     -24.970  -1.585   0.336  1.00 61.36
ATOM    949  CA  THR B 124     -24.573  -1.309   1.712  1.00 61.36
ATOM    950  C   THR B 124     -24.349   0.186   1.921  1.00 61.36
ATOM    951  O   THR B 124     -24.754   0.743   2.943  1.00 61.36
ATOM    952  CB  THR B 124     -23.295  -2.081   2.090  1.00 61.36
ATOM    953  OG1 THR B 124     -23.370  -3.408   1.556  1.00 61.36
ATOM    954  CG2 THR B 124     -23.130  -2.163   3.604  1.00 61.36
ATOM    955  N   VAL B 125     -23.631   0.559   1.155  1.00 62.34
ATOM    956  CA  VAL B 125     -23.326   1.983   1.245  1.00 62.34
ATOM    957  C   VAL B 125     -24.609   2.797   1.092  1.00 62.34
ATOM    958  O   VAL B 125     -24.792   3.812   1.768  1.00 62.34
ATOM    959  CB  VAL B 125     -22.293   2.411   0.178  1.00 62.34
ATOM    960  CG1 VAL B 125     -22.114   3.928   0.178  1.00 62.34
ATOM    961  CG2 VAL B 125     -20.957   1.711   0.419  1.00 62.34
ATOM    962  N   SER B 126     -25.500   2.449   0.085  1.00 53.69
ATOM    963  CA  SER B 126     -26.772   3.124  -0.153  1.00 53.69
ATOM    964  C   SER B 126     -27.700   2.993   1.050  1.00 53.69
ATOM    965  O   SER B 126     -28.498   3.892   1.326  1.00 53.69
ATOM    966  CB  SER B 126     -27.455   2.557  -1.398  1.00 53.69
ATOM    967  OG  SER B 126     -26.722   2.883  -2.566  1.00 53.69
ATOM    968  N   ALA B 127     -27.731   1.998   1.610  1.00 50.51
ATOM    969  CA  ALA B 127     -28.566   1.772   2.786  1.00 50.51
ATOM    970  C   ALA B 127     -28.131   2.661   3.947  1.00 50.51
ATOM    971  O   ALA B 127     -28.954   3.061   4.774  1.00 50.51
ATOM    972  CB  ALA B 127     -28.520   0.303   3.198  1.00 50.51
ATOM    973  N   LYS B 128     -27.402   2.971   3.915  1.00 46.22
ATOM    974  CA  LYS B 128     -26.902   3.830   4.985  1.00 46.22
ATOM    975  C   LYS B 128     -26.958   5.300   4.580  1.00 46.22
ATOM    976  O   LYS B 128     -26.594   5.655   3.457  1.00 46.22
ATOM    977  CB  LYS B 128     -25.470   3.444   5.358  1.00 46.22
ATOM    978  CG  LYS B 128     -25.239   3.295   6.855  1.00 46.22
ATOM    979  CD  LYS B 128     -23.813   2.857   7.160  1.00 46.22
ATOM    980  CE  LYS B 128     -23.585   2.692   8.656  1.00 46.22
ATOM    981  NZ  LYS B 128     -22.200   2.223   8.958  1.00 46.22
ATOM    982  N   HIS B 129     -28.012   5.462   4.829  1.00 50.21
ATOM    983  CA  HIS B 129     -28.064   6.908   4.644  1.00 50.21
ATOM    984  C   HIS B 129     -26.669   7.521   4.706  1.00 50.21
ATOM    985  O   HIS B 129     -26.127   7.734   5.793  1.00 50.21
ATOM    986  CB  HIS B 129     -28.967   7.551   5.698  1.00 50.21
ATOM    987  CG  HIS B 129     -30.399   7.653   5.279  1.00 50.21
ATOM    988  ND1 HIS B 129     -30.790   8.278   4.114  1.00 50.21
ATOM    989  CD2 HIS B 129     -31.533   7.207   5.869  1.00 50.21
ATOM    990  CE1 HIS B 129     -32.107   8.212   4.007  1.00 50.21
ATOM    991  NE2 HIS B 129     -32.581   7.567   5.059  1.00 50.21
ATOM    992  N   SER B 130     -26.652   7.352   3.720  1.00 55.32
ATOM    993  CA  SER B 130     -25.281   7.845   3.636  1.00 55.32
ATOM    994  C   SER B 130     -25.240   9.369   3.637  1.00 55.32
ATOM    995  O   SER B 130     -25.987  10.016   2.900  1.00 55.32
ATOM    996  CB  SER B 130     -24.594   7.310   2.379  1.00 55.32
ATOM    997  OG  SER B 130     -24.904   8.116   1.255  1.00 55.32
ATOM    998  N   THR B 131     -24.867  10.019   4.559  1.00 76.55
ATOM    999  CA  THR B 131     -24.611  11.451   4.664  1.00 76.55
ATOM   1000  C   THR B 131     -23.235  11.797   4.102  1.00 76.55
ATOM   1001  O   THR B 131     -22.274  11.048   4.292  1.00 76.55
ATOM   1002  CB  THR B 131     -24.707  11.931   6.124  1.00 76.55
ATOM   1003  OG1 THR B 131     -23.935  11.059   6.959  1.00 76.55
ATOM   1004  CG2 THR B 131     -26.153  11.931   6.609  1.00 76.55
ATOM   1005  N   ARG B 132     -23.097  12.750   3.170  1.00 79.50
ATOM   1006  CA  ARG B 132     -21.832  13.240   2.632  1.00 79.50
ATOM   1007  C   ARG B 132     -20.924  13.749   3.747  1.00 79.50
ATOM   1008  O   ARG B 132     -21.397  14.338   4.720  1.00 79.50
ATOM   1009  CB  ARG B 132     -22.077  14.350   1.608  1.00 79.50
ATOM   1010  CG  ARG B 132     -22.516  13.843   0.243  1.00 79.50
ATOM   1011  CD  ARG B 132     -21.377  13.155  -0.496  1.00 79.50
ATOM   1012  NE  ARG B 132     -21.753  12.810  -1.864  1.00 79.50
ATOM   1013  CZ  ARG B 132     -20.972  12.162  -2.725  1.00 79.50
ATOM   1014  NH1 ARG B 132     -19.751  11.776  -2.374  1.00 79.50
ATOM   1015  NH2 ARG B 132     -21.415  11.899  -3.945  1.00 79.50
ATOM   1016  N   LEU B 133     -19.604  13.323   3.610  1.00 76.31
ATOM   1017  CA  LEU B 133     -18.645  13.740   4.628  1.00 76.31
ATOM   1018  C   LEU B 133     -18.582  15.260   4.725  1.00 76.31
ATOM   1019  O   LEU B 133     -18.629  15.819   5.823  1.00 76.31
ATOM   1020  CB  LEU B 133     -17.255  13.179   4.317  1.00 76.31
ATOM   1021  CG  LEU B 133     -16.201  13.330   5.415  1.00 76.31
ATOM   1022  CD1 LEU B 133     -16.507  12.390   6.576  1.00 76.31
ATOM   1023  CD2 LEU B 133     -14.807  13.066   4.858  1.00 76.31
ATOM   1024  N   MET B 134     -18.464  16.005   3.621  1.00 81.61
ATOM   1025  CA  MET B 134     -18.390  17.460   3.536  1.00 81.61
ATOM   1026  C   MET B 134     -18.871  17.951   2.174  1.00 81.61
ATOM   1027  O   MET B 134     -18.703  17.262   1.167  1.00 81.61
ATOM   1028  CB  MET B 134     -16.961  17.942   3.790  1.00 81.61
ATOM   1029  CG  MET B 134     -15.952  17.432   2.774  1.00 81.61
ATOM   1030  SD  MET B 134     -14.240  17.975   3.150  1.00 81.61
ATOM   1031  CE  MET B 134     -13.332  17.090   1.853  1.00 81.61
ATOM   1032  N   SER B 135     -19.601  19.005   2.128  1.00 87.08
ATOM   1033  CA  SER B 135     -20.105  19.572   0.881  1.00 87.08
ATOM   1034  C   SER B 135     -20.239  21.088   0.977  1.00 87.08
ATOM   1035  O   SER B 135     -20.915  21.601   1.871  1.00 87.08
ATOM   1036  CB  SER B 135     -21.457  18.954   0.519  1.00 87.08
ATOM   1037  OG  SER B 135     -22.044  19.635  -0.577  1.00 87.08
ATOM   1038  N   VAL B 136     -19.507  21.802   0.069  1.00 87.40
ATOM   1039  CA  VAL B 136     -19.585  23.259   0.027  1.00 87.40
ATOM   1040  C   VAL B 136     -20.983  23.689  -0.411  1.00 87.40
ATOM   1041  O   VAL B 136     -21.543  24.645   0.130  1.00 87.40
ATOM   1042  CB  VAL B 136     -18.521  23.857  -0.921  1.00 87.40
ATOM   1043  CG1 VAL B 136     -18.679  25.373  -1.020  1.00 87.40
ATOM   1044  CG2 VAL B 136     -17.117  23.493  -0.443  1.00 87.40
ATOM   1045  N   ASP B 137     -21.467  22.950  -1.352  1.00 88.58
ATOM   1046  CA  ASP B 137     -22.783  23.288  -1.885  1.00 88.58
ATOM   1047  C   ASP B 137     -23.853  23.210  -0.798  1.00 88.58
ATOM   1048  O   ASP B 137     -24.782  24.020  -0.775  1.00 88.58
ATOM   1049  CB  ASP B 137     -23.146  22.362  -3.048  1.00 88.58
ATOM   1050  CG  ASP B 137     -23.196  20.898  -2.646  1.00 88.58
ATOM   1051  OD1 ASP B 137     -24.215  20.226  -2.914  1.00 88.58
ATOM   1052  OD2 ASP B 137     -22.207  20.413  -2.054  1.00 88.58
ATOM   1053  N   CYS B 138     -23.759  22.247   0.191  1.00 86.41
ATOM   1054  CA  CYS B 138     -24.705  22.112   1.293  1.00 86.41
ATOM   1055  C   CYS B 138     -24.671  23.341   2.194  1.00 86.41
ATOM   1056  O   CYS B 138     -25.716  23.819   2.638  1.00 86.41
ATOM   1057  CB  CYS B 138     -24.398  20.859   2.113  1.00 86.41
ATOM   1058  SG  CYS B 138     -24.908  19.322   1.312  1.00 86.41
ATOM   1059  N   LEU B 139     -23.503  23.874   2.421  1.00 83.82
ATOM   1060  CA  LEU B 139     -23.359  25.075   3.236  1.00 83.82
ATOM   1061  C   LEU B 139     -24.008  26.275   2.555  1.00 83.82
ATOM   1062  O   LEU B 139     -24.710  27.056   3.201  1.00 83.82
ATOM   1063  CB  LEU B 139     -21.881  25.365   3.507  1.00 83.82
ATOM   1064  CG  LEU B 139     -21.209  24.510   4.583  1.00 83.82
ATOM   1065  CD1 LEU B 139     -19.697  24.714   4.554  1.00 83.82
ATOM   1066  CD2 LEU B 139     -21.772  24.845   5.960  1.00 83.82
ATOM   1067  N   LEU B 140     -23.851  26.363   1.257  1.00 86.47
ATOM   1068  CA  LEU B 140     -24.366  27.488   0.484  1.00 86.47
ATOM   1069  C   LEU B 140     -25.886  27.425   0.379  1.00 86.47
ATOM   1070  O   LEU B 140     -26.566  28.440   0.548  1.00 86.47
ATOM   1071  CB  LEU B 140     -23.746  27.505  -0.915  1.00 86.47
ATOM   1072  CG  LEU B 140     -22.264  27.875  -0.996  1.00 86.47
ATOM   1073  CD1 LEU B 140     -21.730  27.624  -2.402  1.00 86.47
ATOM   1074  CD2 LEU B 140     -22.052  29.330  -0.590  1.00 86.47
ATOM   1075  N   ARG B 141     -26.392  26.312   0.142  1.00 85.91
ATOM   1076  CA  ARG B 141     -27.831  26.157  -0.045  1.00 85.91
ATOM   1077  C   ARG B 141     -28.576  26.333   1.274  1.00 85.91
ATOM   1078  O   ARG B 141     -29.669  26.903   1.305  1.00 85.91
ATOM   1079  CB  ARG B 141     -28.151  24.789  -0.649  1.00 85.91
ATOM   1080  CG  ARG B 141     -27.866  24.692  -2.139  1.00 85.91
ATOM   1081  CD  ARG B 141     -28.213  23.316  -2.692  1.00 85.91
ATOM   1082  NE  ARG B 141     -29.656  23.101  -2.736  1.00 85.91
ATOM   1083  CZ  ARG B 141     -30.245  22.001  -3.195  1.00 85.91
ATOM   1084  NH1 ARG B 141     -29.522  20.988  -3.660  1.00 85.91
ATOM   1085  NH2 ARG B 141     -31.567  21.911  -3.190  1.00 85.91
ATOM   1086  N   ASP B 142     -28.095  25.887   2.405  1.00 80.93
ATOM   1087  CA  ASP B 142     -28.728  25.991   3.716  1.00 80.93
ATOM   1088  C   ASP B 142     -28.701  27.430   4.225  1.00 80.93
ATOM   1089  O   ASP B 142     -29.659  27.891   4.850  1.00 80.93
ATOM   1090  CB  ASP B 142     -28.039  25.065   4.720  1.00 80.93
ATOM   1091  CG  ASP B 142     -28.447  23.611   4.562  1.00 80.93
ATOM   1092  OD1 ASP B 142     -27.857  22.735   5.230  1.00 80.93
ATOM   1093  OD2 ASP B 142     -29.367  23.338   3.760  1.00 80.93
ATOM   1094  N   ASN B 143     -27.700  28.108   3.878  1.00 80.10
ATOM   1095  CA  ASN B 143     -27.528  29.445   4.437  1.00 80.10
ATOM   1096  C   ASN B 143     -28.052  30.521   3.490  1.00 80.10
ATOM   1097  O   ASN B 143     -28.502  31.579   3.933  1.00 80.10
ATOM   1098  CB  ASN B 143     -26.057  29.702   4.772  1.00 80.10
ATOM   1099  CG  ASN B 143     -25.629  29.040   6.066  1.00 80.10
ATOM   1100  OD1 ASN B 143     -26.411  28.939   7.015  1.00 80.10
ATOM   1101  ND2 ASN B 143     -24.383  28.584   6.115  1.00 80.10
ATOM   1102  N   PHE B 144     -28.094  30.310   2.117  1.00 82.19
ATOM   1103  CA  PHE B 144     -28.443  31.374   1.184  1.00 82.19
ATOM   1104  C   PHE B 144     -29.637  30.973   0.326  1.00 82.19
ATOM   1105  O   PHE B 144     -30.008  31.690  -0.605  1.00 82.19
ATOM   1106  CB  PHE B 144     -27.247  31.720   0.290  1.00 82.19
ATOM   1107  CG  PHE B 144     -26.077  32.299   1.039  1.00 82.19
ATOM   1108  CD1 PHE B 144     -26.055  33.644   1.388  1.00 82.19
ATOM   1109  CD2 PHE B 144     -24.999  31.498   1.393  1.00 82.19
ATOM   1110  CE1 PHE B 144     -24.973  34.183   2.081  1.00 82.19
ATOM   1111  CE2 PHE B 144     -23.915  32.030   2.086  1.00 82.19
ATOM   1112  CZ  PHE B 144     -23.903  33.372   2.428  1.00 82.19
ATOM   1113  N   ASP B 145     -30.463  30.029   0.543  1.00 82.05
ATOM   1114  CA  ASP B 145     -31.625  29.544  -0.195  1.00 82.05
ATOM   1115  C   ASP B 145     -31.350  29.515  -1.697  1.00 82.05
ATOM   1116  O   ASP B 145     -32.128  30.053  -2.487  1.00 82.05
ATOM   1117  CB  ASP B 145     -32.850  30.413   0.098  1.00 82.05
ATOM   1118  CG  ASP B 145     -34.161  29.665  -0.063  1.00 82.05
ATOM   1119  OD1 ASP B 145     -35.223  30.314  -0.183  1.00 82.05
ATOM   1120  OD2 ASP B 145     -34.133  28.415  -0.067  1.00 82.05
ATOM   1121  N   LEU B 146     -30.315  29.038  -2.076  1.00 88.30
ATOM   1122  CA  LEU B 146     -29.910  28.949  -3.475  1.00 88.30
ATOM   1123  C   LEU B 146     -30.477  27.692  -4.126  1.00 88.30
ATOM   1124  O   LEU B 146     -30.654  26.669  -3.460  1.00 88.30
ATOM   1125  CB  LEU B 146     -28.384  28.956  -3.593  1.00 88.30
ATOM   1126  CG  LEU B 146     -27.664  30.177  -3.018  1.00 88.30
ATOM   1127  CD1 LEU B 146     -26.164  29.915  -2.929  1.00 88.30
ATOM   1128  CD2 LEU B 146     -27.948  31.413  -3.864  1.00 88.30
ATOM   1129  N   SER B 147     -30.876  27.855  -5.566  1.00 84.35
ATOM   1130  CA  SER B 147     -31.209  26.660  -6.335  1.00 84.35
ATOM   1131  C   SER B 147     -29.983  25.775  -6.539  1.00 84.35
ATOM   1132  O   SER B 147     -28.853  26.206  -6.299  1.00 84.35
ATOM   1133  CB  SER B 147     -31.804  27.042  -7.690  1.00 84.35
ATOM   1134  OG  SER B 147     -30.805  27.566  -8.549  1.00 84.35
ATOM   1135  N   PHE B 148     -30.227  24.592  -6.935  1.00 87.38
ATOM   1136  CA  PHE B 148     -29.128  23.661  -7.160  1.00 87.38
ATOM   1137  C   PHE B 148     -28.137  24.227  -8.170  1.00 87.38
ATOM   1138  O   PHE B 148     -26.925  24.189  -7.946  1.00 87.38
ATOM   1139  CB  PHE B 148     -29.659  22.309  -7.647  1.00 87.38
ATOM   1140  CG  PHE B 148     -28.589  21.265  -7.823  1.00 87.38
ATOM   1141  CD1 PHE B 148     -28.065  20.992  -9.081  1.00 87.38
ATOM   1142  CD2 PHE B 148     -28.107  20.556  -6.730  1.00 87.38
ATOM   1143  CE1 PHE B 148     -27.075  20.027  -9.247  1.00 87.38
ATOM   1144  CE2 PHE B 148     -27.118  19.589  -6.888  1.00 87.38
ATOM   1145  CZ  PHE B 148     -26.604  19.326  -8.148  1.00 87.38
ATOM   1146  N   SER B 149     -28.682  24.712  -9.268  1.00 87.54
ATOM   1147  CA  SER B 149     -27.831  25.265 -10.317  1.00 87.54
ATOM   1148  C   SER B 149     -27.046  26.471  -9.813  1.00 87.54
ATOM   1149  O   SER B 149     -25.874  26.644 -10.157  1.00 87.54
ATOM   1150  CB  SER B 149     -28.669  25.664 -11.532  1.00 87.54
ATOM   1151  OG  SER B 149     -29.614  26.661 -11.187  1.00 87.54
ATOM   1152  N   GLU B 150     -27.718  27.368  -8.996  1.00 89.10
ATOM   1153  CA  GLU B 150     -27.049  28.529  -8.416  1.00 89.10
ATOM   1154  C   GLU B 150     -25.962  28.106  -7.432  1.00 89.10
ATOM   1155  O   GLU B 150     -24.889  28.710  -7.387  1.00 89.10
ATOM   1156  CB  GLU B 150     -28.063  29.441  -7.719  1.00 89.10
ATOM   1157  CG  GLU B 150     -28.977  30.190  -8.678  1.00 89.10
ATOM   1158  CD  GLU B 150     -29.974  31.096  -7.972  1.00 89.10
ATOM   1159  OE1 GLU B 150     -30.462  32.065  -8.597  1.00 89.10
ATOM   1160  OE2 GLU B 150     -30.269  30.834  -6.784  1.00 89.10
ATOM   1161  N   SER B 151     -26.271  27.035  -6.699  1.00 88.66
ATOM   1162  CA  SER B 151     -25.283  26.528  -5.752  1.00 88.66
ATOM   1163  C   SER B 151     -24.052  25.988  -6.472  1.00 88.66
ATOM   1164  O   SER B 151     -22.930  26.115  -5.977  1.00 88.66
ATOM   1165  CB  SER B 151     -25.892  25.433  -4.875  1.00 88.66
ATOM   1166  OG  SER B 151     -26.121  24.255  -5.629  1.00 88.66
ATOM   1167  N   PHE B 152     -24.235  25.352  -7.615  1.00 91.65
ATOM   1168  CA  PHE B 152     -23.122  24.885  -8.434  1.00 91.65
ATOM   1169  C   PHE B 152     -22.231  26.049  -8.851  1.00 91.65
ATOM   1170  O   PHE B 152     -21.009  25.985  -8.706  1.00 91.65
ATOM   1171  CB  PHE B 152     -23.638  24.148  -9.673  1.00 91.65
ATOM   1172  CG  PHE B 152     -22.560  23.795 -10.662  1.00 91.65
ATOM   1173  CD1 PHE B 152     -22.553  24.354 -11.934  1.00 91.65
ATOM   1174  CD2 PHE B 152     -21.551  22.903 -10.319  1.00 91.65
ATOM   1175  CE1 PHE B 152     -21.557  24.030 -12.851  1.00 91.65
ATOM   1176  CE2 PHE B 152     -20.552  22.574 -11.231  1.00 91.65
ATOM   1177  CZ  PHE B 152     -20.557  23.138 -12.496  1.00 91.65
ATOM   1178  N   PHE B 153     -22.865  27.114  -9.295  1.00 92.19
ATOM   1179  CA  PHE B 153     -22.129  28.289  -9.745  1.00 92.19
ATOM   1180  C   PHE B 153     -21.297  28.874  -8.611  1.00 92.19
ATOM   1181  O   PHE B 153     -20.094  29.097  -8.767  1.00 92.19
ATOM   1182  CB  PHE B 153     -23.090  29.350 -10.292  1.00 92.19
ATOM   1183  CG  PHE B 153     -22.417  30.642 -10.669  1.00 92.19
ATOM   1184  CD1 PHE B 153     -22.475  31.744  -9.825  1.00 92.19
ATOM   1185  CD2 PHE B 153     -21.724  30.754 -11.868  1.00 92.19
ATOM   1186  CE1 PHE B 153     -21.853  32.942 -10.171  1.00 92.19
ATOM   1187  CE2 PHE B 153     -21.100  31.947 -12.221  1.00 92.19
ATOM   1188  CZ  PHE B 153     -21.167  33.040 -11.371  1.00 92.19
ATOM   1189  N   TYR B 154     -21.876  29.096  -7.403  1.00 91.87
ATOM   1190  CA  TYR B 154     -21.198  29.744  -6.286  1.00 91.87
ATOM   1191  C   TYR B 154     -20.144  28.824  -5.681  1.00 91.87
ATOM   1192  O   TYR B 154     -19.138  29.293  -5.143  1.00 91.87
ATOM   1193  CB  TYR B 154     -22.207  30.159  -5.211  1.00 91.87
ATOM   1194  CG  TYR B 154     -23.037  31.362  -5.590  1.00 91.87
ATOM   1195  CD1 TYR B 154     -22.459  32.624  -5.705  1.00 91.87
ATOM   1196  CD2 TYR B 154     -24.401  31.239  -5.833  1.00 91.87
ATOM   1197  CE1 TYR B 154     -23.220  33.735  -6.052  1.00 91.87
ATOM   1198  CE2 TYR B 154     -25.172  32.343  -6.181  1.00 91.87
ATOM   1199  CZ  TYR B 154     -24.573  33.585  -6.288  1.00 91.87
ATOM   1200  OH  TYR B 154     -25.331  34.682  -6.632  1.00 91.87
ATOM   1201  N   THR B 155     -20.444  27.521  -5.729  1.00 91.16
ATOM   1202  CA  THR B 155     -19.419  26.578  -5.294  1.00 91.16
ATOM   1203  C   THR B 155     -18.183  26.674  -6.184  1.00 91.16
ATOM   1204  O   THR B 155     -17.053  26.651  -5.691  1.00 91.16
ATOM   1205  CB  THR B 155     -19.950  25.132  -5.304  1.00 91.16
ATOM   1206  OG1 THR B 155     -21.080  25.039  -4.427  1.00 91.16
ATOM   1207  CG2 THR B 155     -18.879  24.150  -4.840  1.00 91.16
ATOM   1208  N   MET B 156     -18.354  26.781  -7.459  1.00 92.20
ATOM   1209  CA  MET B 156     -17.241  26.894  -8.398  1.00 92.20
ATOM   1210  C   MET B 156     -16.529  28.233  -8.237  1.00 92.20
ATOM   1211  O   MET B 156     -15.311  28.318  -8.407  1.00 92.20
ATOM   1212  CB  MET B 156     -17.733  26.732  -9.837  1.00 92.20
ATOM   1213  CG  MET B 156     -18.235  25.334 -10.160  1.00 92.20
ATOM   1214  SD  MET B 156     -16.976  24.041  -9.827  1.00 92.20
ATOM   1215  CE  MET B 156     -18.051  22.674  -9.309  1.00 92.20
ATOM   1216  N   VAL B 157     -17.275  29.219  -7.945  1.00 91.67
ATOM   1217  CA  VAL B 157     -16.658  30.506  -7.642  1.00 91.67
ATOM   1218  C   VAL B 157     -15.782  30.380  -6.398  1.00 91.67
ATOM   1219  O   VAL B 157     -14.672  30.917  -6.355  1.00 91.67
ATOM   1220  CB  VAL B 157     -17.719  31.610  -7.437  1.00 91.67
ATOM   1221  CG1 VAL B 157     -17.072  32.891  -6.914  1.00 91.67
ATOM   1222  CG2 VAL B 157     -18.467  31.879  -8.741  1.00 91.67
ATOM   1223  N   PHE B 158     -16.322  29.659  -5.418  1.00 88.86
ATOM   1224  CA  PHE B 158     -15.551  29.372  -4.214  1.00 88.86
ATOM   1225  C   PHE B 158     -14.231  28.695  -4.564  1.00 88.86
ATOM   1226  O   PHE B 158     -13.169  29.117  -4.102  1.00 88.86
ATOM   1227  CB  PHE B 158     -16.356  28.489  -3.255  1.00 88.86
ATOM   1228  CG  PHE B 158     -15.576  28.029  -2.053  1.00 88.86
ATOM   1229  CD1 PHE B 158     -14.946  26.790  -2.049  1.00 88.86
ATOM   1230  CD2 PHE B 158     -15.472  28.836  -0.928  1.00 88.86
ATOM   1231  CE1 PHE B 158     -14.223  26.362  -0.938  1.00 88.86
ATOM   1232  CE2 PHE B 158     -14.751  28.415   0.186  1.00 88.86
ATOM   1233  CZ  PHE B 158     -14.129  27.177   0.180  1.00 88.86
ATOM   1234  N   TYR B 159     -14.360  27.705  -5.395  1.00 91.05
ATOM   1235  CA  TYR B 159     -13.170  26.956  -5.781  1.00 91.05
ATOM   1236  C   TYR B 159     -12.241  27.811  -6.635  1.00 91.05
ATOM   1237  O   TYR B 159     -11.019  27.647  -6.589  1.00 91.05
ATOM   1238  CB  TYR B 159     -13.558  25.686  -6.543  1.00 91.05
ATOM   1239  CG  TYR B 159     -14.191  24.626  -5.675  1.00 91.05
ATOM   1240  CD1 TYR B 159     -13.689  24.346  -4.405  1.00 91.05
ATOM   1241  CD2 TYR B 159     -15.292  23.902  -6.121  1.00 91.05
ATOM   1242  CE1 TYR B 159     -14.269  23.370  -3.602  1.00 91.05
ATOM   1243  CE2 TYR B 159     -15.879  22.924  -5.326  1.00 91.05
ATOM   1244  CZ  TYR B 159     -15.362  22.665  -4.070  1.00 91.05
ATOM   1245  OH  TYR B 159     -15.939  21.697  -3.279  1.00 91.05
ATOM   1246  N   ALA B 160     -12.768  28.803  -7.345  1.00 92.12
ATOM   1247  CA  ALA B 160     -11.976  29.710  -8.171  1.00 92.12
ATOM   1248  C   ALA B 160     -11.191  30.694  -7.308  1.00 92.12
ATOM   1249  O   ALA B 160     -10.130  31.174  -7.712  1.00 92.12
ATOM   1250  CB  ALA B 160     -12.876  30.464  -9.147  1.00 92.12
ATOM   1251  N   LEU B 161     -11.560  30.886  -6.109  1.00 90.48
ATOM   1252  CA  LEU B 161     -10.950  31.871  -5.222  1.00 90.48
ATOM   1253  C   LEU B 161      -9.954  31.208  -4.276  1.00 90.48
ATOM   1254  O   LEU B 161      -9.178  31.893  -3.607  1.00 90.48
ATOM   1255  CB  LEU B 161     -12.025  32.606  -4.417  1.00 90.48
ATOM   1256  CG  LEU B 161     -12.912  33.577  -5.198  1.00 90.48
ATOM   1257  CD1 LEU B 161     -14.037  34.098  -4.310  1.00 90.48
ATOM   1258  CD2 LEU B 161     -12.083  34.731  -5.752  1.00 90.48
ATOM   1259  N   ILE B 162      -9.959  29.894  -4.304  1.00 88.98
ATOM   1260  CA  ILE B 162      -9.130  29.135  -3.374  1.00 88.98
ATOM   1261  C   ILE B 162      -7.658  29.473  -3.601  1.00 88.98
ATOM   1262  O   ILE B 162      -6.900  29.649  -2.644  1.00 88.98
ATOM   1263  CB  ILE B 162      -9.359  27.614  -3.524  1.00 88.98
ATOM   1264  CG1 ILE B 162     -10.670  27.202  -2.845  1.00 88.98
ATOM   1265  CG2 ILE B 162      -8.175  26.830  -2.949  1.00 88.98
ATOM   1266  CD1 ILE B 162     -10.614  27.225  -1.324  1.00 88.98
ATOM   1267  N   PRO B 163      -7.171  29.688  -4.874  1.00 92.86
ATOM   1268  CA  PRO B 163      -5.763  30.008  -5.120  1.00 92.86
ATOM   1269  C   PRO B 163      -5.363  31.373  -4.565  1.00 92.86
ATOM   1270  O   PRO B 163      -4.174  31.640  -4.369  1.00 92.86
ATOM   1271  CB  PRO B 163      -5.659  29.988  -6.647  1.00 92.86
ATOM   1272  CG  PRO B 163      -6.756  29.076  -7.093  1.00 92.86
ATOM   1273  CD  PRO B 163      -7.920  29.238  -6.158  1.00 92.86
ATOM   1274  N   ILE B 164      -6.269  32.121  -4.288  1.00 88.76
ATOM   1275  CA  ILE B 164      -6.010  33.420  -3.676  1.00 88.76
ATOM   1276  C   ILE B 164      -6.273  33.344  -2.173  1.00 88.76
ATOM   1277  O   ILE B 164      -5.457  33.802  -1.370  1.00 88.76
ATOM   1278  CB  ILE B 164      -6.875  34.529  -4.315  1.00 88.76
ATOM   1279  CG1 ILE B 164      -6.574  34.644  -5.814  1.00 88.76
ATOM   1280  CG2 ILE B 164      -6.648  35.867  -3.607  1.00 88.76
ATOM   1281  CD1 ILE B 164      -7.574  35.496  -6.583  1.00 88.76
ATOM   1282  N   ALA B 165      -7.288  32.722  -1.774  1.00 90.41
ATOM   1283  CA  ALA B 165      -7.739  32.658  -0.386  1.00 90.41
ATOM   1284  C   ALA B 165      -6.748  31.882   0.477  1.00 90.41
ATOM   1285  O   ALA B 165      -6.410  32.310   1.582  1.00 90.41
ATOM   1286  CB  ALA B 165      -9.124  32.021  -0.305  1.00 90.41
ATOM   1287  N   LEU B 166      -6.262  30.738   0.003  1.00 91.17
ATOM   1288  CA  LEU B 166      -5.366  29.883   0.774  1.00 91.17
ATOM   1289  C   LEU B 166      -4.061  30.608   1.088  1.00 91.17
ATOM   1290  O   LEU B 166      -3.585  30.572   2.225  1.00 91.17
ATOM   1291  CB  LEU B 166      -5.073  28.588   0.011  1.00 91.17
ATOM   1292  CG  LEU B 166      -6.123  27.482   0.126  1.00 91.17
ATOM   1293  CD1 LEU B 166      -5.732  26.288  -0.739  1.00 91.17
ATOM   1294  CD2 LEU B 166      -6.300  27.060   1.580  1.00 91.17
ATOM   1295  N   PRO B 167      -3.477  31.272   0.060  1.00 92.17
ATOM   1296  CA  PRO B 167      -2.263  32.030   0.369  1.00 92.17
ATOM   1297  C   PRO B 167      -2.504  33.144   1.385  1.00 92.17
ATOM   1298  O   PRO B 167      -1.634  33.429   2.212  1.00 92.17
ATOM   1299  CB  PRO B 167      -1.854  32.608  -0.988  1.00 92.17
ATOM   1300  CG  PRO B 167      -2.399  31.646  -1.993  1.00 92.17
ATOM   1301  CD  PRO B 167      -3.705  31.110  -1.481  1.00 92.17
ATOM   1302  N   ILE B 168      -3.616  33.762   1.292  1.00 90.29
ATOM   1303  CA  ILE B 168      -3.958  34.806   2.252  1.00 90.29
ATOM   1304  C   ILE B 168      -4.037  34.211   3.656  1.00 90.29
ATOM   1305  O   ILE B 168      -3.464  34.758   4.601  1.00 90.29
ATOM   1306  CB  ILE B 168      -5.292  35.495   1.886  1.00 90.29
ATOM   1307  CG1 ILE B 168      -5.139  36.301   0.590  1.00 90.29
ATOM   1308  CG2 ILE B 168      -5.771  36.389   3.033  1.00 90.29
ATOM   1309  CD1 ILE B 168      -6.445  36.876   0.061  1.00 90.29
ATOM   1310  N   VAL B 169      -4.717  33.137   3.840  1.00 90.97
ATOM   1311  CA  VAL B 169      -4.849  32.468   5.130  1.00 90.97
ATOM   1312  C   VAL B 169      -3.477  32.001   5.612  1.00 90.97
ATOM   1313  O   VAL B 169      -3.151  32.131   6.795  1.00 90.97
ATOM   1314  CB  VAL B 169      -5.822  31.270   5.051  1.00 90.97
ATOM   1315  CG1 VAL B 169      -5.843  30.504   6.372  1.00 90.97
ATOM   1316  CG2 VAL B 169      -7.226  31.748   4.684  1.00 90.97
ATOM   1317  N   ALA B 170      -2.705  31.427   4.740  1.00 90.97
ATOM   1318  CA  ALA B 170      -1.350  30.994   5.075  1.00 90.97
ATOM   1319  C   ALA B 170      -0.517  32.159   5.601  1.00 90.97
ATOM   1320  O   ALA B 170       0.259  31.998   6.546  1.00 90.97
ATOM   1321  CB  ALA B 170      -0.675  30.369   3.856  1.00 90.97
ATOM   1322  N   THR B 171      -0.677  33.314   4.950  1.00 91.00
ATOM   1323  CA  THR B 171       0.041  34.516   5.358  1.00 91.00
ATOM   1324  C   THR B 171      -0.355  34.928   6.773  1.00 91.00
ATOM   1325  O   THR B 171       0.503  35.282   7.585  1.00 91.00
ATOM   1326  CB  THR B 171      -0.225  35.683   4.388  1.00 91.00
ATOM   1327  OG1 THR B 171       0.120  35.278   3.057  1.00 91.00
ATOM   1328  CG2 THR B 171       0.600  36.909   4.764  1.00 91.00
ATOM   1329  N   ILE B 172      -1.647  34.879   7.048  1.00 88.46
ATOM   1330  CA  ILE B 172      -2.151  35.246   8.367  1.00 88.46
ATOM   1331  C   ILE B 172      -1.610  34.276   9.414  1.00 88.46
ATOM   1332  O   ILE B 172      -1.084  34.698  10.447  1.00 88.46
ATOM   1333  CB  ILE B 172      -3.696  35.261   8.398  1.00 88.46
ATOM   1334  CG1 ILE B 172      -4.238  36.351   7.466  1.00 88.46
ATOM   1335  CG2 ILE B 172      -4.205  35.460   9.829  1.00 88.46
ATOM   1336  CD1 ILE B 172      -5.748  36.306   7.274  1.00 88.46
ATOM   1337  N   ILE B 173      -1.624  32.914   9.145  1.00 86.70
ATOM   1338  CA  ILE B 173      -1.175  31.881  10.072  1.00 86.70
ATOM   1339  C   ILE B 173       0.323  32.031  10.325  1.00 86.70
ATOM   1340  O   ILE B 173       0.768  32.031  11.475  1.00 86.70
ATOM   1341  CB  ILE B 173      -1.490  30.466   9.538  1.00 86.70
ATOM   1342  CG1 ILE B 173      -3.004  30.223   9.531  1.00 86.70
ATOM   1343  CG2 ILE B 173      -0.768  29.402  10.370  1.00 86.70
ATOM   1344  CD1 ILE B 173      -3.416  28.907   8.884  1.00 86.70
ATOM   1345  N   MET B 174       1.101  32.182   9.285  1.00 88.57
ATOM   1346  CA  MET B 174       2.553  32.259   9.417  1.00 88.57
ATOM   1347  C   MET B 174       2.970  33.565  10.085  1.00 88.57
ATOM   1348  O   MET B 174       3.973  33.609  10.799  1.00 88.57
ATOM   1349  CB  MET B 174       3.225  32.134   8.048  1.00 88.57
ATOM   1350  CG  MET B 174       3.224  30.720   7.492  1.00 88.57
ATOM   1351  SD  MET B 174       3.907  29.498   8.678  1.00 88.57
ATOM   1352  CE  MET B 174       5.655  29.984   8.667  1.00 88.57
ATOM   1353  N   SER B 175       2.197  34.700   9.812  1.00 87.74
ATOM   1354  CA  SER B 175       2.466  35.962  10.493  1.00 87.74
ATOM   1355  C   SER B 175       2.336  35.813  12.005  1.00 87.74
ATOM   1356  O   SER B 175       3.151  36.348  12.760  1.00 87.74
ATOM   1357  CB  SER B 175       1.515  37.053   9.997  1.00 87.74
ATOM   1358  OG  SER B 175       1.732  37.322   8.623  1.00 87.74
ATOM   1359  N   ILE B 176       1.270  35.080  12.412  1.00 84.49
ATOM   1360  CA  ILE B 176       1.046  34.833  13.832  1.00 84.49
ATOM   1361  C   ILE B 176       2.185  33.986  14.395  1.00 84.49
ATOM   1362  O   ILE B 176       2.718  34.284  15.466  1.00 84.49
ATOM   1363  CB  ILE B 176      -0.312  34.137  14.077  1.00 84.49
ATOM   1364  CG1 ILE B 176      -1.466  35.055  13.658  1.00 84.49
ATOM   1365  CG2 ILE B 176      -0.448  33.721  15.545  1.00 84.49
ATOM   1366  CD1 ILE B 176      -2.826  34.371  13.641  1.00 84.49
ATOM   1367  N   ILE B 177       2.576  32.952  13.649  1.00 84.34
ATOM   1368  CA  ILE B 177       3.633  32.044  14.079  1.00 84.34
ATOM   1369  C   ILE B 177       4.954  32.803  14.185  1.00 84.34
ATOM   1370  O   ILE B 177       5.662  32.693  15.189  1.00 84.34
ATOM   1371  CB  ILE B 177       3.779  30.847  13.113  1.00 84.34
ATOM   1372  CG1 ILE B 177       2.536  29.953  13.179  1.00 84.34
ATOM   1373  CG2 ILE B 177       5.046  30.048  13.430  1.00 84.34
ATOM   1374  CD1 ILE B 177       2.530  28.823  12.159  1.00 84.34
ATOM   1375  N   VAL B 178       5.264  33.638  13.230  1.00 85.31
ATOM   1376  CA  VAL B 178       6.522  34.377  13.206  1.00 85.31
ATOM   1377  C   VAL B 178       6.536  35.411  14.329  1.00 85.31
ATOM   1378  O   VAL B 178       7.570  35.635  14.963  1.00 85.31
ATOM   1379  CB  VAL B 178       6.748  35.068  11.842  1.00 85.31
ATOM   1380  CG1 VAL B 178       7.952  36.006  11.905  1.00 85.31
ATOM   1381  CG2 VAL B 178       6.934  34.026  10.741  1.00 85.31
ATOM   1382  N   TYR B 179       5.425  36.080  14.521  1.00 84.18
ATOM   1383  CA  TYR B 179       5.312  37.031  15.621  1.00 84.18
ATOM   1384  C   TYR B 179       5.613  36.360  16.956  1.00 84.18
ATOM   1385  O   TYR B 179       6.329  36.918  17.791  1.00 84.18
ATOM   1386  CB  TYR B 179       3.913  37.653  15.653  1.00 84.18
ATOM   1387  CG  TYR B 179       3.738  38.699  16.727  1.00 84.18
ATOM   1388  CD1 TYR B 179       3.120  38.387  17.936  1.00 84.18
ATOM   1389  CD2 TYR B 179       4.188  40.001  16.535  1.00 84.18
ATOM   1390  CE1 TYR B 179       2.954  39.348  18.928  1.00 84.18
ATOM   1391  CE2 TYR B 179       4.028  40.970  17.520  1.00 84.18
ATOM   1392  CZ  TYR B 179       3.411  40.634  18.711  1.00 84.18
ATOM   1393  OH  TYR B 179       3.250  41.590  19.689  1.00 84.18
ATOM   1394  N   ARG B 180       5.095  35.204  17.186  1.00 80.58
ATOM   1395  CA  ARG B 180       5.334  34.455  18.415  1.00 80.58
ATOM   1396  C   ARG B 180       6.797  34.041  18.528  1.00 80.58
ATOM   1397  O   ARG B 180       7.386  34.111  19.609  1.00 80.58
ATOM   1398  CB  ARG B 180       4.434  33.219  18.475  1.00 80.58
ATOM   1399  CG  ARG B 180       2.983  33.529  18.808  1.00 80.58
ATOM   1400  CD  ARG B 180       2.795  33.825  20.289  1.00 80.58
ATOM   1401  NE  ARG B 180       1.384  33.985  20.632  1.00 80.58
ATOM   1402  CZ  ARG B 180       0.921  34.186  21.862  1.00 80.58
ATOM   1403  NH1 ARG B 180       1.752  34.257  22.896  1.00 80.58
ATOM   1404  NH2 ARG B 180      -0.382  34.318  22.061  1.00 80.58
ATOM   1405  N   VAL B 181       7.335  33.661  17.493  1.00 78.76
ATOM   1406  CA  VAL B 181       8.735  33.250  17.470  1.00 78.76
ATOM   1407  C   VAL B 181       9.631  34.450  17.770  1.00 78.76
ATOM   1408  O   VAL B 181      10.626  34.326  18.488  1.00 78.76
ATOM   1409  CB  VAL B 181       9.121  32.625  16.111  1.00 78.76
ATOM   1410  CG1 VAL B 181      10.632  32.418  16.021  1.00 78.76
ATOM   1411  CG2 VAL B 181       8.384  31.302  15.905  1.00 78.76
ATOM   1412  N   ARG B 182       9.268  35.610  17.207  1.00 80.98
ATOM   1413  CA  ARG B 182      10.010  36.831  17.506  1.00 80.98
ATOM   1414  C   ARG B 182       9.980  37.138  18.999  1.00 80.98
ATOM   1415  O   ARG B 182      10.981  37.579  19.568  1.00 80.98
ATOM   1416  CB  ARG B 182       9.443  38.012  16.716  1.00 80.98
ATOM   1417  CG  ARG B 182       9.965  38.108  15.291  1.00 80.98
ATOM   1418  CD  ARG B 182       9.494  39.381  14.602  1.00 80.98
ATOM   1419  NE  ARG B 182       9.716  39.327  13.160  1.00 80.98
ATOM   1420  CZ  ARG B 182       9.362  40.280  12.303  1.00 80.98
ATOM   1421  NH1 ARG B 182       8.759  41.385  12.728  1.00 80.98
ATOM   1422  NH2 ARG B 182       9.611  40.128  11.010  1.00 80.98
ATOM   1423  N   ALA B 183       8.930  36.897  19.524  1.00 79.57
ATOM   1424  CA  ALA B 183       8.787  37.121  20.960  1.00 79.57
ATOM   1425  C   ALA B 183       9.650  36.146  21.756  1.00 79.57
ATOM   1426  O   ALA B 183      10.258  36.522  22.761  1.00 79.57
ATOM   1427  CB  ALA B 183       7.324  36.994  21.376  1.00 79.57
ATOM   1428  N   TRP B 184       9.685  34.928  21.298  1.00 69.24
ATOM   1429  CA  TRP B 184      10.460  33.883  21.957  1.00 69.24
ATOM   1430  C   TRP B 184      11.954  34.176  21.870  1.00 69.24
ATOM   1431  O   TRP B 184      12.695  33.947  22.829  1.00 69.24
ATOM   1432  CB  TRP B 184      10.159  32.516  21.336  1.00 69.24
ATOM   1433  CG  TRP B 184      10.641  31.356  22.154  1.00 69.24
ATOM   1434  CD1 TRP B 184      10.205  30.985  23.396  1.00 69.24
ATOM   1435  CD2 TRP B 184      11.656  30.416  21.788  1.00 69.24
ATOM   1436  NE1 TRP B 184      10.889  29.871  23.824  1.00 69.24
ATOM   1437  CE2 TRP B 184      11.784  29.502  22.857  1.00 69.24
ATOM   1438  CE3 TRP B 184      12.470  30.258  20.658  1.00 69.24
ATOM   1439  CZ2 TRP B 184      12.695  28.443  22.829  1.00 69.24
ATOM   1440  CZ3 TRP B 184      13.375  29.203  20.632  1.00 69.24
ATOM   1441  CH2 TRP B 184      13.479  28.311  21.712  1.00 69.24
ATOM   1442  N   TYR B 185      12.427  34.817  20.762  1.00 79.28
ATOM   1443  CA  TYR B 185      13.845  35.088  20.550  1.00 79.28
ATOM   1444  C   TYR B 185      14.177  36.539  20.875  1.00 79.28
ATOM   1445  O   TYR B 185      15.252  37.031  20.521  1.00 79.28
ATOM   1446  CB  TYR B 185      14.242  34.772  19.105  1.00 79.28
ATOM   1447  CG  TYR B 185      14.459  33.302  18.842  1.00 79.28
ATOM   1448  CD1 TYR B 185      15.649  32.677  19.209  1.00 79.28
ATOM   1449  CD2 TYR B 185      13.476  32.535  18.226  1.00 79.28
ATOM   1450  CE1 TYR B 185      15.854  31.322  18.968  1.00 79.28
ATOM   1451  CE2 TYR B 185      13.670  31.180  17.980  1.00 79.28
ATOM   1452  CZ  TYR B 185      14.860  30.583  18.354  1.00 79.28
ATOM   1453  OH  TYR B 185      15.058  29.242  18.112  1.00 79.28
ATOM   1454  N   HIS B 186      13.355  37.114  21.565  1.00 79.59
ATOM   1455  CA  HIS B 186      13.509  38.532  21.866  1.00 79.59
ATOM   1456  C   HIS B 186      14.831  38.805  22.577  1.00 79.59
ATOM   1457  O   HIS B 186      15.552  39.739  22.219  1.00 79.59
ATOM   1458  CB  HIS B 186      12.341  39.029  22.720  1.00 79.59
ATOM   1459  CG  HIS B 186      12.409  40.489  23.038  1.00 79.59
ATOM   1460  ND1 HIS B 186      13.052  40.978  24.154  1.00 79.59
ATOM   1461  CD2 HIS B 186      11.914  41.565  22.383  1.00 79.59
ATOM   1462  CE1 HIS B 186      12.949  42.297  24.171  1.00 79.59
ATOM   1463  NE2 HIS B 186      12.263  42.678  23.108  1.00 79.59
ATOM   1464  N   ASN B 187      15.314  38.103  23.632  1.00 84.15
ATOM   1465  CA  ASN B 187      16.541  38.308  24.394  1.00 84.15
ATOM   1466  C   ASN B 187      17.781  38.077  23.534  1.00 84.15
ATOM   1467  O   ASN B 187      18.725  38.868  23.573  1.00 84.15
ATOM   1468  CB  ASN B 187      16.570  37.396  25.622  1.00 84.15
ATOM   1469  CG  ASN B 187      15.590  37.830  26.695  1.00 84.15
ATOM   1470  OD1 ASN B 187      15.171  38.990  26.737  1.00 84.15
ATOM   1471  ND2 ASN B 187      15.218  36.902  27.569  1.00 84.15
ATOM   1472  N   SER B 188      17.623  37.023  22.767  1.00 81.53
ATOM   1473  CA  SER B 188      18.735  36.714  21.873  1.00 81.53
ATOM   1474  C   SER B 188      18.902  37.790  20.806  1.00 81.53
ATOM   1475  O   SER B 188      20.025  38.173  20.473  1.00 81.53
ATOM   1476  CB  SER B 188      18.526  35.353  21.208  1.00 81.53
ATOM   1477  OG  SER B 188      19.564  35.081  20.283  1.00 81.53
ATOM   1478  N   THR B 189      17.828  38.330  20.309  1.00 83.42
ATOM   1479  CA  THR B 189      17.846  39.371  19.287  1.00 83.42
ATOM   1480  C   THR B 189      18.417  40.670  19.848  1.00 83.42
ATOM   1481  O   THR B 189      19.174  41.366  19.168  1.00 83.42
ATOM   1482  CB  THR B 189      16.434  39.627  18.727  1.00 83.42
ATOM   1483  OG1 THR B 189      15.881  38.392  18.257  1.00 83.42
ATOM   1484  CG2 THR B 189      16.473  40.625  17.574  1.00 83.42
ATOM   1485  N   GLN B 190      18.027  40.981  21.038  1.00 83.13
ATOM   1486  CA  GLN B 190      18.529  42.198  21.668  1.00 83.13
ATOM   1487  C   GLN B 190      20.038  42.125  21.882  1.00 83.13
ATOM   1488  O   GLN B 190      20.744  43.120  21.708  1.00 83.13
ATOM   1489  CB  GLN B 190      17.821  42.444  23.001  1.00 83.13
ATOM   1490  CG  GLN B 190      16.382  42.919  22.855  1.00 83.13
ATOM   1491  CD  GLN B 190      16.276  44.261  22.155  1.00 83.13
ATOM   1492  OE1 GLN B 190      17.097  45.157  22.373  1.00 83.13
ATOM   1493  NE2 GLN B 190      15.262  44.409  21.309  1.00 83.13
ATOM   1494  N   ARG B 191      20.604  40.948  22.228  1.00 82.19
ATOM   1495  CA  ARG B 191      22.039  40.756  22.412  1.00 82.19
ATOM   1496  C   ARG B 191      22.790  40.944  21.098  1.00 82.19
ATOM   1497  O   ARG B 191      23.853  41.566  21.069  1.00 82.19
ATOM   1498  CB  ARG B 191      22.327  39.367  22.986  1.00 82.19
ATOM   1499  CG  ARG B 191      21.956  39.217  24.453  1.00 82.19
ATOM   1500  CD  ARG B 191      22.277  37.824  24.977  1.00 82.19
ATOM   1501  NE  ARG B 191      21.669  37.586  26.282  1.00 82.19
ATOM   1502  CZ  ARG B 191      21.717  36.432  26.942  1.00 82.19
ATOM   1503  NH1 ARG B 191      22.350  35.383  26.428  1.00 82.19
ATOM   1504  NH2 ARG B 191      21.129  36.325  28.124  1.00 82.19
ATOM   1505  N   LYS B 192      22.133  40.502  20.118  1.00 85.85
ATOM   1506  CA  LYS B 192      22.735  40.644  18.796  1.00 85.85
ATOM   1507  C   LYS B 192      22.747  42.103  18.351  1.00 85.85
ATOM   1508  O   LYS B 192      23.746  42.586  17.814  1.00 85.85
ATOM   1509  CB  LYS B 192      21.988  39.789  17.771  1.00 85.85
ATOM   1510  CG  LYS B 192      22.251  38.296  17.900  1.00 85.85
ATOM   1511  CD  LYS B 192      21.530  37.505  16.815  1.00 85.85
ATOM   1512  CE  LYS B 192      21.782  36.010  16.952  1.00 85.85
ATOM   1513  NZ  LYS B 192      21.079  35.231  15.889  1.00 85.85
ATOM   1514  N   LEU B 193      21.625  42.727  18.661  1.00 84.85
ATOM   1515  CA  LEU B 193      21.523  44.131  18.279  1.00 84.85
ATOM   1516  C   LEU B 193      22.471  44.991  19.108  1.00 84.85
ATOM   1517  O   LEU B 193      23.027  45.970  18.605  1.00 84.85
ATOM   1518  CB  LEU B 193      20.085  44.629  18.446  1.00 84.85
ATOM   1519  CG  LEU B 193      19.076  44.154  17.399  1.00 84.85
ATOM   1520  CD1 LEU B 193      17.655  44.476  17.847  1.00 84.85
ATOM   1521  CD2 LEU B 193      19.372  44.791  16.045  1.00 84.85
ATOM   1522  N   GLU B 194      22.728  44.687  20.263  1.00 83.69
ATOM   1523  CA  GLU B 194      23.675  45.390  21.123  1.00 83.69
ATOM   1524  C   GLU B 194      25.106  45.222  20.621  1.00 83.69
ATOM   1525  O   GLU B 194      25.895  46.169  20.651  1.00 83.69
ATOM   1526  CB  GLU B 194      23.562  44.893  22.566  1.00 83.69
ATOM   1527  CG  GLU B 194      24.062  45.891  23.601  1.00 83.69
ATOM   1528  CD  GLU B 194      23.682  45.519  25.025  1.00 83.69
ATOM   1529  OE1 GLU B 194      24.047  46.263  25.964  1.00 83.69
ATOM   1530  OE2 GLU B 194      23.015  44.476  25.204  1.00 83.69
ATOM   1531  N   LEU B 195      25.273  43.968  20.240  1.00 80.25
ATOM   1532  CA  LEU B 195      26.592  43.706  19.674  1.00 80.25
ATOM   1533  C   LEU B 195      26.832  44.563  18.436  1.00 80.25
ATOM   1534  O   LEU B 195      27.931  45.086  18.242  1.00 80.25
ATOM   1535  CB  LEU B 195      26.738  42.224  19.320  1.00 80.25
ATOM   1536  CG  LEU B 195      28.155  41.736  19.015  1.00 80.25
ATOM   1537  CD1 LEU B 195      28.758  41.060  20.242  1.00 80.25
ATOM   1538  CD2 LEU B 195      28.149  40.785  17.823  1.00 80.25
ATOM   1539  N   LEU B 196      25.803  44.792  17.683  1.00 85.22
ATOM   1540  CA  LEU B 196      25.883  45.635  16.495  1.00 85.22
ATOM   1541  C   LEU B 196      26.123  47.092  16.878  1.00 85.22
ATOM   1542  O   LEU B 196      26.986  47.756  16.300  1.00 85.22
ATOM   1543  CB  LEU B 196      24.601  45.517  15.667  1.00 85.22
ATOM   1544  CG  LEU B 196      24.564  46.310  14.359  1.00 85.22
ATOM   1545  CD1 LEU B 196      25.632  45.798  13.398  1.00 85.22
ATOM   1546  CD2 LEU B 196      23.181  46.226  13.723  1.00 85.22
ATOM   1547  N   LYS B 197      25.472  47.443  17.733  1.00 84.09
ATOM   1548  CA  LYS B 197      25.621  48.815  18.208  1.00 84.09
ATOM   1549  C   LYS B 197      27.014  49.049  18.785  1.00 84.09
ATOM   1550  O   LYS B 197      27.623  50.094  18.547  1.00 84.09
ATOM   1551  CB  LYS B 197      24.558  49.138  19.259  1.00 84.09
ATOM   1552  CG  LYS B 197      24.367  50.627  19.510  1.00 84.09
ATOM   1553  CD  LYS B 197      23.268  50.886  20.532  1.00 84.09
ATOM   1554  CE  LYS B 197      23.177  52.362  20.895  1.00 84.09
ATOM   1555  NZ  LYS B 197      22.096  52.621  21.892  1.00 84.09
ATOM   1556  N   GLN B 198      27.502  48.212  19.560  1.00 83.85
ATOM   1557  CA  GLN B 198      28.823  48.317  20.171  1.00 83.85
ATOM   1558  C   GLN B 198      29.917  48.378  19.108  1.00 83.85
ATOM   1559  O   GLN B 198      30.865  49.156  19.230  1.00 83.85
ATOM   1560  CB  GLN B 198      29.073  47.140  21.115  1.00 83.85
ATOM   1561  CG  GLN B 198      28.335  47.249  22.442  1.00 83.85
ATOM   1562  CD  GLN B 198      28.592  46.065  23.356  1.00 83.85
ATOM   1563  OE1 GLN B 198      29.251  45.095  22.967  1.00 83.85
ATOM   1564  NE2 GLN B 198      28.073  46.134  24.577  1.00 83.85
ATOM   1565  N   THR B 199      29.781  47.614  18.121  1.00 83.15
ATOM   1566  CA  THR B 199      30.767  47.612  17.046  1.00 83.15
ATOM   1567  C   THR B 199      30.759  48.945  16.303  1.00 83.15
ATOM   1568  O   THR B 199      31.811  49.439  15.892  1.00 83.15
ATOM   1569  CB  THR B 199      30.506  46.466  16.051  1.00 83.15
ATOM   1570  OG1 THR B 199      29.123  46.472  15.675  1.00 83.15
ATOM   1571  CG2 THR B 199      30.847  45.113  16.668  1.00 83.15
ATOM   1572  N   MET B 200      29.574  49.546  16.201  1.00 79.85
ATOM   1573  CA  MET B 200      29.466  50.852  15.558  1.00 79.85
ATOM   1574  C   MET B 200      30.084  51.940  16.429  1.00 79.85
ATOM   1575  O   MET B 200      30.755  52.841  15.923  1.00 79.85
ATOM   1576  CB  MET B 200      28.004  51.187  15.261  1.00 79.85
ATOM   1577  CG  MET B 200      27.443  50.461  14.049  1.00 79.85
ATOM   1578  SD  MET B 200      25.911  51.242  13.408  1.00 79.85
ATOM   1579  CE  MET B 200      24.664  50.333  14.364  1.00 79.85
ATOM   1580  N   GLN B 201      29.988  51.840  17.641  1.00 82.28
ATOM   1581  CA  GLN B 201      30.515  52.815  18.590  1.00 82.28
ATOM   1582  C   GLN B 201      32.037  52.731  18.678  1.00 82.28
ATOM   1583  O   GLN B 201      32.711  53.748  18.850  1.00 82.28
ATOM   1584  CB  GLN B 201      29.898  52.606  19.974  1.00 82.28
ATOM   1585  CG  GLN B 201      28.507  53.207  20.124  1.00 82.28
ATOM   1586  CD  GLN B 201      27.927  53.006  21.511  1.00 82.28
ATOM   1587  OE1 GLN B 201      28.483  52.268  22.330  1.00 82.28
ATOM   1588  NE2 GLN B 201      26.803  53.660  21.785  1.00 82.28
ATOM   1589  N   TYR B 202      32.433  51.511  18.493  1.00 77.97
ATOM   1590  CA  TYR B 202      33.875  51.310  18.580  1.00 77.97
ATOM   1591  C   TYR B 202      34.550  51.619  17.249  1.00 77.97
ATOM   1592  O   TYR B 202      35.762  51.444  17.104  1.00 77.97
ATOM   1593  CB  TYR B 202      34.193  49.873  19.004  1.00 77.97
ATOM   1594  CG  TYR B 202      34.004  49.621  20.480  1.00 77.97
ATOM   1595  CD1 TYR B 202      34.941  50.068  21.409  1.00 77.97
ATOM   1596  CD2 TYR B 202      32.889  48.934  20.949  1.00 77.97
ATOM   1597  CE1 TYR B 202      34.772  49.836  22.770  1.00 77.97
ATOM   1598  CE2 TYR B 202      32.710  48.696  22.308  1.00 77.97
ATOM   1599  CZ  TYR B 202      33.655  49.151  23.209  1.00 77.97
ATOM   1600  OH  TYR B 202      33.483  48.918  24.556  1.00 77.97
ATOM   1601  N   GLY B 203      33.753  52.107  16.292  1.00 73.63
ATOM   1602  CA  GLY B 203      34.300  52.514  15.008  1.00 73.63
ATOM   1603  C   GLY B 203      34.684  51.342  14.124  1.00 73.63
ATOM   1604  O   GLY B 203      35.448  51.502  13.170  1.00 73.63
ATOM   1605  N   LEU B 204      34.384  50.209  14.634  1.00 77.64
ATOM   1606  CA  LEU B 204      34.624  49.049  13.783  1.00 77.64
ATOM   1607  C   LEU B 204      33.561  48.945  12.693  1.00 77.64
ATOM   1608  O   LEU B 204      32.713  48.051  12.732  1.00 77.64
ATOM   1609  CB  LEU B 204      34.642  47.766  14.618  1.00 77.64
ATOM   1610  CG  LEU B 204      35.773  47.638  15.640  1.00 77.64
ATOM   1611  CD1 LEU B 204      35.400  46.628  16.720  1.00 77.64
ATOM   1612  CD2 LEU B 204      37.073  47.238  14.951  1.00 77.64
ATOM   1613  N   TYR B 205      33.638  49.730  11.699  1.00 81.88
ATOM   1614  CA  TYR B 205      32.600  49.875  10.685  1.00 81.88
ATOM   1615  C   TYR B 205      32.534  48.642   9.791  1.00 81.88
ATOM   1616  O   TYR B 205      31.448  48.203   9.407  1.00 81.88
ATOM   1617  CB  TYR B 205      32.850  51.123   9.833  1.00 81.88
ATOM   1618  CG  TYR B 205      32.739  52.416  10.605  1.00 81.88
ATOM   1619  CD1 TYR B 205      31.497  52.919  10.986  1.00 81.88
ATOM   1620  CD2 TYR B 205      33.876  53.137  10.954  1.00 81.88
ATOM   1621  CE1 TYR B 205      31.391  54.111  11.695  1.00 81.88
ATOM   1622  CE2 TYR B 205      33.782  54.330  11.663  1.00 81.88
ATOM   1623  CZ  TYR B 205      32.537  54.808  12.029  1.00 81.88
ATOM   1624  OH  TYR B 205      32.437  55.988  12.731  1.00 81.88
ATOM   1625  N   SER B 206      33.620  48.048   9.516  1.00 83.17
ATOM   1626  CA  SER B 206      33.632  46.848   8.684  1.00 83.17
ATOM   1627  C   SER B 206      32.947  45.681   9.388  1.00 83.17
ATOM   1628  O   SER B 206      32.154  44.961   8.778  1.00 83.17
ATOM   1629  CB  SER B 206      35.066  46.463   8.319  1.00 83.17
ATOM   1630  OG  SER B 206      35.816  46.153   9.481  1.00 83.17
ATOM   1631  N   LEU B 207      33.197  45.405  10.642  1.00 82.16
ATOM   1632  CA  LEU B 207      32.571  44.362  11.447  1.00 82.16
ATOM   1633  C   LEU B 207      31.086  44.645  11.644  1.00 82.16
ATOM   1634  O   LEU B 207      30.262  43.729  11.587  1.00 82.16
ATOM   1635  CB  LEU B 207      33.265  44.245  12.806  1.00 82.16
ATOM   1636  CG  LEU B 207      32.785  43.114  13.717  1.00 82.16
ATOM   1637  CD1 LEU B 207      33.030  41.761  13.057  1.00 82.16
ATOM   1638  CD2 LEU B 207      33.480  43.186  15.073  1.00 82.16
ATOM   1639  N   ALA B 208      30.747  45.968  11.743  1.00 83.29
ATOM   1640  CA  ALA B 208      29.356  46.379  11.917  1.00 83.29
ATOM   1641  C   ALA B 208      28.535  46.082  10.665  1.00 83.29
ATOM   1642  O   ALA B 208      27.400  45.609  10.757  1.00 83.29
ATOM   1643  CB  ALA B 208      29.279  47.865  12.259  1.00 83.29
ATOM   1644  N   GLN B 209      29.194  46.298   9.642  1.00 84.15
ATOM   1645  CA  GLN B 209      28.520  46.017   8.378  1.00 84.15
ATOM   1646  C   GLN B 209      28.345  44.516   8.170  1.00 84.15
ATOM   1647  O   GLN B 209      27.303  44.068   7.687  1.00 84.15
ATOM   1648  CB  GLN B 209      29.298  46.623   7.209  1.00 84.15
ATOM   1649  CG  GLN B 209      28.511  46.672   5.906  1.00 84.15
ATOM   1650  CD  GLN B 209      29.239  47.424   4.808  1.00 84.15
ATOM   1651  OE1 GLN B 209      30.277  48.049   5.049  1.00 84.15
ATOM   1652  NE2 GLN B 209      28.701  47.369   3.595  1.00 84.15
ATOM   1653  N   GLN B 210      29.348  43.718   8.507  1.00 83.82
ATOM   1654  CA  GLN B 210      29.263  42.265   8.408  1.00 83.82
ATOM   1655  C   GLN B 210      28.183  41.712   9.333  1.00 83.82
ATOM   1656  O   GLN B 210      27.433  40.810   8.952  1.00 83.82
ATOM   1657  CB  GLN B 210      30.613  41.625   8.736  1.00 83.82
ATOM   1658  CG  GLN B 210      31.635  41.736   7.613  1.00 83.82
ATOM   1659  CD  GLN B 210      32.952  41.061   7.949  1.00 83.82
ATOM   1660  OE1 GLN B 210      33.050  40.313   8.927  1.00 83.82
ATOM   1661  NE2 GLN B 210      33.975  41.321   7.142  1.00 83.82
ATOM   1662  N   LEU B 211      27.988  42.158  10.553  1.00 82.28
ATOM   1663  CA  LEU B 211      26.972  41.730  11.509  1.00 82.28
ATOM   1664  C   LEU B 211      25.579  42.135  11.040  1.00 82.28
ATOM   1665  O   LEU B 211      24.629  41.358  11.161  1.00 82.28
ATOM   1666  CB  LEU B 211      27.251  42.325  12.891  1.00 82.28
ATOM   1667  CG  LEU B 211      28.326  41.627  13.726  1.00 82.28
ATOM   1668  CD1 LEU B 211      28.695  42.480  14.936  1.00 82.28
ATOM   1669  CD2 LEU B 211      27.850  40.247  14.164  1.00 82.28
ATOM   1670  N   LYS B 212      25.648  43.405  10.478  1.00 83.42
ATOM   1671  CA  LYS B 212      24.373  43.884   9.951  1.00 83.42
ATOM   1672  C   LYS B 212      23.864  42.977   8.834  1.00 83.42
ATOM   1673  O   LYS B 212      22.694  42.591   8.826  1.00 83.42
ATOM   1674  CB  LYS B 212      24.509  45.319   9.440  1.00 83.42
ATOM   1675  CG  LYS B 212      23.190  45.958   9.031  1.00 83.42
ATOM   1676  CD  LYS B 212      23.386  47.392   8.556  1.00 83.42
ATOM   1677  CE  LYS B 212      22.081  48.003   8.065  1.00 83.42
ATOM   1678  NZ  LYS B 212      22.281  49.385   7.535  1.00 83.42
ATOM   1679  N   GLU B 213      24.748  42.661   7.985  1.00 83.07
ATOM   1680  CA  GLU B 213      24.386  41.782   6.877  1.00 83.07
ATOM   1681  C   GLU B 213      23.994  40.395   7.378  1.00 83.07
ATOM   1682  O   GLU B 213      23.044  39.793   6.874  1.00 83.07
ATOM   1683  CB  GLU B 213      25.541  41.674   5.878  1.00 83.07
ATOM   1684  CG  GLU B 213      25.692  42.891   4.977  1.00 83.07
ATOM   1685  CD  GLU B 213      26.859  42.781   4.010  1.00 83.07
ATOM   1686  OE1 GLU B 213      27.113  43.745   3.253  1.00 83.07
ATOM   1687  OE2 GLU B 213      27.525  41.721   4.008  1.00 83.07
ATOM   1688  N   LYS B 214      24.678  39.945   8.336  1.00 82.64
ATOM   1689  CA  LYS B 214      24.388  38.639   8.919  1.00 82.64
ATOM   1690  C   LYS B 214      23.035  38.639   9.624  1.00 82.64
ATOM   1691  O   LYS B 214      22.230  37.724   9.435  1.00 82.64
ATOM   1692  CB  LYS B 214      25.489  38.232   9.900  1.00 82.64
ATOM   1693  CG  LYS B 214      25.340  36.821  10.448  1.00 82.64
ATOM   1694  CD  LYS B 214      26.490  36.458  11.379  1.00 82.64
ATOM   1695  CE  LYS B 214      26.307  35.071  11.980  1.00 82.64
ATOM   1696  NZ  LYS B 214      27.423  34.718  12.908  1.00 82.64
ATOM   1697  N   TYR B 215      22.727  39.626  10.306  1.00 83.69
ATOM   1698  CA  TYR B 215      21.489  39.703  11.073  1.00 83.69
ATOM   1699  C   TYR B 215      20.290  39.909  10.156  1.00 83.69
ATOM   1700  O   TYR B 215      19.199  39.402  10.426  1.00 83.69
ATOM   1701  CB  TYR B 215      21.562  40.837  12.100  1.00 83.69
ATOM   1702  CG  TYR B 215      22.532  40.575  13.226  1.00 83.69
ATOM   1703  CD1 TYR B 215      23.021  39.293  13.466  1.00 83.69
ATOM   1704  CD2 TYR B 215      22.961  41.608  14.053  1.00 83.69
ATOM   1705  CE1 TYR B 215      23.914  39.046  14.504  1.00 83.69
ATOM   1706  CE2 TYR B 215      23.853  41.373  15.094  1.00 83.69
ATOM   1707  CZ  TYR B 215      24.324  40.091  15.311  1.00 83.69
ATOM   1708  OH  TYR B 215      25.207  39.852  16.340  1.00 83.69
ATOM   1709  N   GLU B 216      20.582  40.494   9.111  1.00 80.88
ATOM   1710  CA  GLU B 216      19.509  40.722   8.148  1.00 80.88
ATOM   1711  C   GLU B 216      19.096  39.423   7.463  1.00 80.88
ATOM   1712  O   GLU B 216      17.945  39.273   7.047  1.00 80.88
ATOM   1713  CB  GLU B 216      19.937  41.755   7.102  1.00 80.88
ATOM   1714  CG  GLU B 216      18.774  42.385   6.348  1.00 80.88
ATOM   1715  CD  GLU B 216      19.201  43.505   5.413  1.00 80.88
ATOM   1716  OE1 GLU B 216      18.336  44.066   4.702  1.00 80.88
ATOM   1717  OE2 GLU B 216      20.411  43.824   5.391  1.00 80.88
ATOM   1718  N   GLU B 217      20.022  38.563   7.461  1.00 80.17
ATOM   1719  CA  GLU B 217      19.764  37.327   6.729  1.00 80.17
ATOM   1720  C   GLU B 217      19.464  36.173   7.681  1.00 80.17
ATOM   1721  O   GLU B 217      19.188  35.055   7.242  1.00 80.17
ATOM   1722  CB  GLU B 217      20.954  36.974   5.833  1.00 80.17
ATOM   1723  CG  GLU B 217      21.139  37.922   4.656  1.00 80.17
ATOM   1724  CD  GLU B 217      20.098  37.734   3.564  1.00 80.17
ATOM   1725  OE1 GLU B 217      19.871  38.677   2.774  1.00 80.17
ATOM   1726  OE2 GLU B 217      19.505  36.634   3.499  1.00 80.17
ATOM   1727  N   ASP B 218      19.477  36.394   8.935  1.00 83.15
ATOM   1728  CA  ASP B 218      19.139  35.343   9.891  1.00 83.15
ATOM   1729  C   ASP B 218      17.663  34.966   9.794  1.00 83.15
ATOM   1730  O   ASP B 218      16.791  35.836   9.834  1.00 83.15
ATOM   1731  CB  ASP B 218      19.477  35.786  11.316  1.00 83.15
ATOM   1732  CG  ASP B 218      20.007  34.655  12.179  1.00 83.15
ATOM   1733  OD1 ASP B 218      20.300  34.883  13.372  1.00 83.15
ATOM   1734  OD2 ASP B 218      20.137  33.525  11.659  1.00 83.15
ATOM   1735  N   ARG B 219      17.467  33.630   9.526  1.00 79.26
ATOM   1736  CA  ARG B 219      16.094  33.194   9.291  1.00 79.26
ATOM   1737  C   ARG B 219      15.662  32.162  10.327  1.00 79.26
ATOM   1738  O   ARG B 219      16.474  31.350  10.778  1.00 79.26
ATOM   1739  CB  ARG B 219      15.947  32.615   7.882  1.00 79.26
ATOM   1740  CG  ARG B 219      16.208  33.621   6.772  1.00 79.26
ATOM   1741  CD  ARG B 219      16.021  33.001   5.394  1.00 79.26
ATOM   1742  NE  ARG B 219      16.296  33.962   4.330  1.00 79.26
ATOM   1743  CZ  ARG B 219      15.474  34.229   3.318  1.00 79.26
ATOM   1744  NH1 ARG B 219      14.304  33.608   3.214  1.00 79.26
ATOM   1745  NH2 ARG B 219      15.824  35.122   2.404  1.00 79.26
ATOM   1746  N   VAL B 220      14.318  32.287  10.677  1.00 79.59
ATOM   1747  CA  VAL B 220      13.672  31.248  11.471  1.00 79.59
ATOM   1748  C   VAL B 220      13.036  30.212  10.547  1.00 79.59
ATOM   1749  O   VAL B 220      12.430  30.565   9.532  1.00 79.59
ATOM   1750  CB  VAL B 220      12.608  31.839  12.422  1.00 79.59
ATOM   1751  CG1 VAL B 220      11.845  30.726  13.138  1.00 79.59
ATOM   1752  CG2 VAL B 220      13.261  32.779  13.434  1.00 79.59
ATOM   1753  N   PHE B 221      13.183  28.966  10.636  1.00 73.08
ATOM   1754  CA  PHE B 221      12.734  27.836   9.831  1.00 73.08
ATOM   1755  C   PHE B 221      13.389  27.857   8.455  1.00 73.08
ATOM   1756  O   PHE B 221      12.799  27.399   7.474  1.00 73.08
ATOM   1757  CB  PHE B 221      11.209  27.849   9.687  1.00 73.08
ATOM   1758  CG  PHE B 221      10.475  27.783  10.999  1.00 73.08
ATOM   1759  CD1 PHE B 221      10.601  26.675  11.828  1.00 73.08
ATOM   1760  CD2 PHE B 221       9.658  28.831  11.404  1.00 73.08
ATOM   1761  CE1 PHE B 221       9.923  26.612  13.043  1.00 73.08
ATOM   1762  CE2 PHE B 221       8.977  28.775  12.617  1.00 73.08
ATOM   1763  CZ  PHE B 221       9.110  27.664  13.434  1.00 73.08
ATOM   1764  N   MET B 222      14.522  28.501   8.449  1.00 76.61
ATOM   1765  CA  MET B 222      15.290  28.590   7.210  1.00 76.61
ATOM   1766  C   MET B 222      14.540  29.406   6.163  1.00 76.61
ATOM   1767  O   MET B 222      15.011  29.557   5.034  1.00 76.61
ATOM   1768  CB  MET B 222      15.595  27.193   6.665  1.00 76.61
ATOM   1769  CG  MET B 222      16.558  26.395   7.529  1.00 76.61
ATOM   1770  SD  MET B 222      17.033  24.798   6.760  1.00 76.61
ATOM   1771  CE  MET B 222      15.579  23.797   7.178  1.00 76.61
ATOM   1772  N   ILE B 223      13.348  30.059   6.610  1.00 83.17
ATOM   1773  CA  ILE B 223      12.526  30.731   5.609  1.00 83.17
ATOM   1774  C   ILE B 223      12.320  32.191   6.007  1.00 83.17
ATOM   1775  O   ILE B 223      12.565  33.099   5.209  1.00 83.17
ATOM   1776  CB  ILE B 223      11.163  30.026   5.431  1.00 83.17
ATOM   1777  CG1 ILE B 223      11.366  28.575   4.980  1.00 83.17
ATOM   1778  CG2 ILE B 223      10.285  30.791   4.436  1.00 83.17
ATOM   1779  CD1 ILE B 223      10.089  27.748   4.961  1.00 83.17
ATOM   1780  N   PHE B 224      12.060  32.525   7.253  1.00 88.24
ATOM   1781  CA  PHE B 224      11.558  33.845   7.617  1.00 88.24
ATOM   1782  C   PHE B 224      12.635  34.655   8.329  1.00 88.24
ATOM   1783  O   PHE B 224      13.205  34.202   9.324  1.00 88.24
ATOM   1784  CB  PHE B 224      10.318  33.723   8.508  1.00 88.24
ATOM   1785  CG  PHE B 224       9.131  33.112   7.815  1.00 88.24
ATOM   1786  CD1 PHE B 224       8.343  33.869   6.957  1.00 88.24
ATOM   1787  CD2 PHE B 224       8.801  31.778   8.022  1.00 88.24
ATOM   1788  CE1 PHE B 224       7.243  33.306   6.314  1.00 88.24
ATOM   1789  CE2 PHE B 224       7.704  31.209   7.384  1.00 88.24
ATOM   1790  CZ  PHE B 224       6.926  31.974   6.531  1.00 88.24
ATOM   1791  N   ARG B 225      12.982  35.898   7.798  1.00 86.01
ATOM   1792  CA  ARG B 225      13.830  36.859   8.496  1.00 86.01
ATOM   1793  C   ARG B 225      13.104  37.462   9.694  1.00 86.01
ATOM   1794  O   ARG B 225      12.025  38.040   9.546  1.00 86.01
ATOM   1795  CB  ARG B 225      14.281  37.970   7.544  1.00 86.01
ATOM   1796  CG  ARG B 225      15.217  37.495   6.444  1.00 86.01
ATOM   1797  CD  ARG B 225      15.396  38.551   5.362  1.00 86.01
ATOM   1798  NE  ARG B 225      14.227  38.632   4.490  1.00 86.01
ATOM   1799  CZ  ARG B 225      14.136  39.409   3.414  1.00 86.01
ATOM   1800  NH1 ARG B 225      15.148  40.191   3.055  1.00 86.01
ATOM   1801  NH2 ARG B 225      13.026  39.405   2.691  1.00 86.01
ATOM   1802  N   TYR B 226      13.642  37.171  10.933  1.00 84.51
ATOM   1803  CA  TYR B 226      12.874  37.533  12.119  1.00 84.51
ATOM   1804  C   TYR B 226      13.518  38.705  12.849  1.00 84.51
ATOM   1805  O   TYR B 226      12.900  39.315  13.725  1.00 84.51
ATOM   1806  CB  TYR B 226      12.750  36.334  13.065  1.00 84.51
ATOM   1807  CG  TYR B 226      14.053  35.934  13.712  1.00 84.51
ATOM   1808  CD1 TYR B 226      14.936  35.069  13.070  1.00 84.51
ATOM   1809  CD2 TYR B 226      14.404  36.418  14.968  1.00 84.51
ATOM   1810  CE1 TYR B 226      16.137  34.696  13.663  1.00 84.51
ATOM   1811  CE2 TYR B 226      15.602  36.052  15.571  1.00 84.51
ATOM   1812  CZ  TYR B 226      16.461  35.192  14.912  1.00 84.51
ATOM   1813  OH  TYR B 226      17.649  34.825  15.504  1.00 84.51
ATOM   1814  N   ILE B 227      14.724  39.192  12.494  1.00 81.69
ATOM   1815  CA  ILE B 227      15.386  40.294  13.184  1.00 81.69
ATOM   1816  C   ILE B 227      15.114  41.603  12.445  1.00 81.69
ATOM   1817  O   ILE B 227      15.440  41.735  11.263  1.00 81.69
ATOM   1818  CB  ILE B 227      16.907  40.053  13.305  1.00 81.69
ATOM   1819  CG1 ILE B 227      17.183  38.768  14.095  1.00 81.69
ATOM   1820  CG2 ILE B 227      17.595  41.256  13.958  1.00 81.69
ATOM   1821  CD1 ILE B 227      18.649  38.359  14.119  1.00 81.69
ATOM   1822  N   ALA B 228      14.536  42.619  13.226  1.00 83.49
ATOM   1823  CA  ALA B 228      14.287  43.937  12.647  1.00 83.49
ATOM   1824  C   ALA B 228      15.399  44.916  13.012  1.00 83.49
ATOM   1825  O   ALA B 228      15.675  45.139  14.193  1.00 83.49
ATOM   1826  CB  ALA B 228      12.935  44.474  13.111  1.00 83.49
ATOM   1827  N   LEU B 229      16.066  45.535  11.985  1.00 83.30
ATOM   1828  CA  LEU B 229      17.129  46.505  12.224  1.00 83.30
ATOM   1829  C   LEU B 229      16.552  47.846  12.665  1.00 83.30
ATOM   1830  O   LEU B 229      15.421  48.186  12.311  1.00 83.30
ATOM   1831  CB  LEU B 229      17.979  46.692  10.964  1.00 83.30
ATOM   1832  CG  LEU B 229      18.809  45.486  10.522  1.00 83.30
ATOM   1833  CD1 LEU B 229      19.156  45.596   9.041  1.00 83.30
ATOM   1834  CD2 LEU B 229      20.073  45.368  11.366  1.00 83.30
ATOM   1835  N   PRO B 230      17.296  48.500  13.497  1.00 79.27
ATOM   1836  CA  PRO B 230      16.825  49.802  13.974  1.00 79.27
ATOM   1837  C   PRO B 230      16.553  50.784  12.836  1.00 79.27
ATOM   1838  O   PRO B 230      17.375  50.922  11.926  1.00 79.27
ATOM   1839  CB  PRO B 230      17.977  50.293  14.855  1.00 79.27
ATOM   1840  CG  PRO B 230      18.917  49.133  14.936  1.00 79.27
ATOM   1841  CD  PRO B 230      18.490  48.102  13.931  1.00 79.27
ATOM   1842  N   GLY B 231      15.635  51.144  12.728  1.00 76.08
ATOM   1843  CA  GLY B 231      15.255  52.135  11.734  1.00 76.08
ATOM   1844  C   GLY B 231      14.478  51.547  10.571  1.00 76.08
ATOM   1845  O   GLY B 231      14.112  52.262   9.637  1.00 76.08
ATOM   1846  N   GLU B 232      14.190  50.327  10.718  1.00 82.44
ATOM   1847  CA  GLU B 232      13.439  49.701   9.635  1.00 82.44
ATOM   1848  C   GLU B 232      11.952  50.029   9.733  1.00 82.44
ATOM   1849  O   GLU B 232      11.361  49.942  10.812  1.00 82.44
ATOM   1850  CB  GLU B 232      13.644  48.184   9.644  1.00 82.44
ATOM   1851  CG  GLU B 232      13.526  47.539   8.271  1.00 82.44
ATOM   1852  CD  GLU B 232      13.809  46.045   8.284  1.00 82.44
ATOM   1853  OE1 GLU B 232      13.560  45.371   7.259  1.00 82.44
ATOM   1854  OE2 GLU B 232      14.283  45.544   9.328  1.00 82.44
ATOM   1855  N   SER B 233      11.311  50.617   8.602  1.00 81.89
ATOM   1856  CA  SER B 233       9.896  50.971   8.570  1.00 81.89
ATOM   1857  C   SER B 233       9.015  49.727   8.583  1.00 81.89
ATOM   1858  O   SER B 233       9.464  48.638   8.220  1.00 81.89
ATOM   1859  CB  SER B 233       9.582  51.816   7.334  1.00 81.89
ATOM   1860  OG  SER B 233       9.642  51.027   6.158  1.00 81.89
ATOM   1861  N   ILE B 234       7.714  49.782   9.095  1.00 78.23
ATOM   1862  CA  ILE B 234       6.733  48.707   9.192  1.00 78.23
ATOM   1863  C   ILE B 234       6.442  48.147   7.801  1.00 78.23
ATOM   1864  O   ILE B 234       6.206  46.946   7.646  1.00 78.23
ATOM   1865  CB  ILE B 234       5.426  49.192   9.858  1.00 78.23
ATOM   1866  CG1 ILE B 234       5.701  49.666  11.290  1.00 78.23
ATOM   1867  CG2 ILE B 234       4.368  48.085   9.842  1.00 78.23
ATOM   1868  CD1 ILE B 234       4.571  50.484  11.899  1.00 78.23
ATOM   1869  N   PHE B 235       6.494  49.001   6.812  1.00 80.69
ATOM   1870  CA  PHE B 235       6.230  48.568   5.444  1.00 80.69
ATOM   1871  C   PHE B 235       7.371  47.704   4.921  1.00 80.69
ATOM   1872  O   PHE B 235       7.137  46.703   4.241  1.00 80.69
ATOM   1873  CB  PHE B 235       6.024  49.778   4.527  1.00 80.69
ATOM   1874  CG  PHE B 235       4.694  50.458   4.708  1.00 80.69
ATOM   1875  CD1 PHE B 235       3.549  49.944   4.113  1.00 80.69
ATOM   1876  CD2 PHE B 235       4.590  51.611   5.475  1.00 80.69
ATOM   1877  CE1 PHE B 235       2.316  50.572   4.279  1.00 80.69
ATOM   1878  CE2 PHE B 235       3.362  52.244   5.646  1.00 80.69
ATOM   1879  CZ  PHE B 235       2.226  51.723   5.046  1.00 80.69
ATOM   1880  N   ARG B 236       8.504  48.137   5.275  1.00 81.55
ATOM   1881  CA  ARG B 236       9.661  47.349   4.864  1.00 81.55
ATOM   1882  C   ARG B 236       9.675  45.992   5.561  1.00 81.55
ATOM   1883  O   ARG B 236      10.034  44.981   4.954  1.00 81.55
ATOM   1884  CB  ARG B 236      10.959  48.104   5.161  1.00 81.55
ATOM   1885  CG  ARG B 236      12.178  47.534   4.454  1.00 81.55
ATOM   1886  CD  ARG B 236      13.396  48.432   4.618  1.00 81.55
ATOM   1887  NE  ARG B 236      14.587  47.841   4.013  1.00 81.55
ATOM   1888  CZ  ARG B 236      15.777  48.432   3.949  1.00 81.55
ATOM   1889  NH1 ARG B 236      15.959  49.647   4.453  1.00 81.55
ATOM   1890  NH2 ARG B 236      16.793  47.803   3.376  1.00 81.55
ATOM   1891  N   ARG B 237       9.273  45.986   6.807  1.00 83.08
ATOM   1892  CA  ARG B 237       9.172  44.731   7.544  1.00 83.08
ATOM   1893  C   ARG B 237       8.125  43.814   6.921  1.00 83.08
ATOM   1894  O   ARG B 237       8.343  42.607   6.799  1.00 83.08
ATOM   1895  CB  ARG B 237       8.830  44.995   9.012  1.00 83.08
ATOM   1896  CG  ARG B 237       9.999  45.517   9.832  1.00 83.08
ATOM   1897  CD  ARG B 237       9.627  45.689  11.298  1.00 83.08
ATOM   1898  NE  ARG B 237      10.650  46.430  12.030  1.00 83.08
ATOM   1899  CZ  ARG B 237      10.569  46.768  13.314  1.00 83.08
ATOM   1900  NH1 ARG B 237       9.505  46.436  14.036  1.00 83.08
ATOM   1901  NH2 ARG B 237      11.558  47.442  13.881  1.00 83.08
ATOM   1902  N   ALA B 238       7.007  44.419   6.516  1.00 85.13
ATOM   1903  CA  ALA B 238       5.938  43.647   5.889  1.00 85.13
ATOM   1904  C   ALA B 238       6.365  43.132   4.518  1.00 85.13
ATOM   1905  O   ALA B 238       6.066  41.991   4.156  1.00 85.13
ATOM   1906  CB  ALA B 238       4.672  44.493   5.766  1.00 85.13
ATOM   1907  N   ALA B 239       7.031  44.008   3.840  1.00 84.35
ATOM   1908  CA  ALA B 239       7.523  43.621   2.521  1.00 84.35
ATOM   1909  C   ALA B 239       8.511  42.462   2.622  1.00 84.35
ATOM   1910  O   ALA B 239       8.472  41.532   1.813  1.00 84.35
ATOM   1911  CB  ALA B 239       8.176  44.813   1.825  1.00 84.35
ATOM   1912  N   LYS B 240       9.388  42.453   3.563  1.00 83.31
ATOM   1913  CA  LYS B 240      10.339  41.368   3.788  1.00 83.31
ATOM   1914  C   LYS B 240       9.619  40.069   4.139  1.00 83.31
ATOM   1915  O   LYS B 240       9.991  38.998   3.657  1.00 83.31
ATOM   1916  CB  LYS B 240      11.323  41.738   4.899  1.00 83.31
ATOM   1917  CG  LYS B 240      12.478  42.614   4.437  1.00 83.31
ATOM   1918  CD  LYS B 240      13.503  42.817   5.545  1.00 83.31
ATOM   1919  CE  LYS B 240      14.648  43.713   5.092  1.00 83.31
ATOM   1920  NZ  LYS B 240      15.651  43.924   6.178  1.00 83.31
ATOM   1921  N   PHE B 241       8.561  40.230   4.883  1.00 89.09
ATOM   1922  CA  PHE B 241       7.783  39.057   5.266  1.00 89.09
ATOM   1923  C   PHE B 241       7.101  38.439   4.051  1.00 89.09
ATOM   1924  O   PHE B 241       7.106  37.218   3.884  1.00 89.09
ATOM   1925  CB  PHE B 241       6.737  39.426   6.323  1.00 89.09
ATOM   1926  CG  PHE B 241       5.856  38.277   6.732  1.00 89.09
ATOM   1927  CD1 PHE B 241       4.560  38.168   6.243  1.00 89.09
ATOM   1928  CD2 PHE B 241       6.324  37.305   7.607  1.00 89.09
ATOM   1929  CE1 PHE B 241       3.742  37.106   6.620  1.00 89.09
ATOM   1930  CE2 PHE B 241       5.512  36.240   7.988  1.00 89.09
ATOM   1931  CZ  PHE B 241       4.221  36.143   7.494  1.00 89.09
ATOM   1932  N   MET B 242       6.527  39.287   3.258  1.00 86.67
ATOM   1933  CA  MET B 242       5.854  38.799   2.057  1.00 86.67
ATOM   1934  C   MET B 242       6.845  38.128   1.112  1.00 86.67
ATOM   1935  O   MET B 242       6.512  37.140   0.456  1.00 86.67
ATOM   1936  CB  MET B 242       5.139  39.945   1.338  1.00 86.67
ATOM   1937  CG  MET B 242       3.929  40.478   2.087  1.00 86.67
ATOM   1938  SD  MET B 242       2.633  39.201   2.330  1.00 86.67
ATOM   1939  CE  MET B 242       2.029  39.031   0.627  1.00 86.67
ATOM   1940  N   GLU B 243       8.019  38.729   1.117  1.00 86.27
ATOM   1941  CA  GLU B 243       9.067  38.103   0.316  1.00 86.27
ATOM   1942  C   GLU B 243       9.426  36.723   0.859  1.00 86.27
ATOM   1943  O   GLU B 243       9.643  35.785   0.090  1.00 86.27
ATOM   1944  CB  GLU B 243      10.313  38.991   0.271  1.00 86.27
ATOM   1945  CG  GLU B 243      11.381  38.504  -0.697  1.00 86.27
ATOM   1946  CD  GLU B 243      12.629  39.372  -0.701  1.00 86.27
ATOM   1947  OE1 GLU B 243      13.644  38.974  -1.317  1.00 86.27
ATOM   1948  OE2 GLU B 243      12.592  40.459  -0.082  1.00 86.27
ATOM   1949  N   ASP B 244       9.456  36.570   2.135  1.00 88.12
ATOM   1950  CA  ASP B 244       9.785  35.302   2.779  1.00 88.12
ATOM   1951  C   ASP B 244       8.666  34.281   2.587  1.00 88.12
ATOM   1952  O   ASP B 244       8.901  33.073   2.658  1.00 88.12
ATOM   1953  CB  ASP B 244      10.055  35.512   4.271  1.00 88.12
ATOM   1954  CG  ASP B 244      11.323  36.302   4.539  1.00 88.12
ATOM   1955  OD1 ASP B 244      11.491  36.825   5.662  1.00 88.12
ATOM   1956  OD2 ASP B 244      12.162  36.406   3.617  1.00 88.12
ATOM   1957  N   MET B 245       7.413  34.786   2.198  1.00 91.18
ATOM   1958  CA  MET B 245       6.248  33.922   2.031  1.00 91.18
ATOM   1959  C   MET B 245       6.199  33.341   0.622  1.00 91.18
ATOM   1960  O   MET B 245       5.424  32.422   0.352  1.00 91.18
ATOM   1961  CB  MET B 245       4.960  34.692   2.325  1.00 91.18
ATOM   1962  CG  MET B 245       4.675  34.866   3.808  1.00 91.18
ATOM   1963  SD  MET B 245       4.426  33.265   4.669  1.00 91.18
ATOM   1964  CE  MET B 245       2.746  32.862   4.116  1.00 91.18
ATOM   1965  N   ILE B 246       7.090  33.825  -0.248  1.00 87.87
ATOM   1966  CA  ILE B 246       7.049  33.464  -1.661  1.00 87.87
ATOM   1967  C   ILE B 246       7.176  31.949  -1.810  1.00 87.87
ATOM   1968  O   ILE B 246       6.408  31.325  -2.547  1.00 87.87
ATOM   1969  CB  ILE B 246       8.163  34.176  -2.460  1.00 87.87
ATOM   1970  CG1 ILE B 246       7.856  35.673  -2.586  1.00 87.87
ATOM   1971  CG2 ILE B 246       8.335  33.534  -3.839  1.00 87.87
ATOM   1972  CD1 ILE B 246       8.944  36.470  -3.293  1.00 87.87
ATOM   1973  N   PRO B 247       8.072  31.163  -1.068  1.00 90.28
ATOM   1974  CA  PRO B 247       8.155  29.708  -1.212  1.00 90.28
ATOM   1975  C   PRO B 247       6.853  29.003  -0.838  1.00 90.28
ATOM   1976  O   PRO B 247       6.488  28.001  -1.459  1.00 90.28
ATOM   1977  CB  PRO B 247       9.281  29.322  -0.250  1.00 90.28
ATOM   1978  CG  PRO B 247      10.100  30.564  -0.104  1.00 90.28
ATOM   1979  CD  PRO B 247       9.193  31.753  -0.238  1.00 90.28
ATOM   1980  N   ILE B 248       6.124  29.533   0.120  1.00 90.79
ATOM   1981  CA  ILE B 248       4.851  28.952   0.532  1.00 90.79
ATOM   1982  C   ILE B 248       3.791  29.222  -0.534  1.00 90.79
ATOM   1983  O   ILE B 248       2.995  28.340  -0.863  1.00 90.79
ATOM   1984  CB  ILE B 248       4.392  29.508   1.898  1.00 90.79
ATOM   1985  CG1 ILE B 248       5.374  29.096   3.000  1.00 90.79
ATOM   1986  CG2 ILE B 248       2.972  29.033   2.225  1.00 90.79
ATOM   1987  CD1 ILE B 248       5.077  29.716   4.358  1.00 90.79
ATOM   1988  N   TYR B 249       3.794  30.472  -1.168  1.00 91.73
ATOM   1989  CA  TYR B 249       2.856  30.801  -2.235  1.00 91.73
ATOM   1990  C   TYR B 249       3.034  29.867  -3.425  1.00 91.73
ATOM   1991  O   TYR B 249       2.055  29.352  -3.970  1.00 91.73
ATOM   1992  CB  TYR B 249       3.037  32.256  -2.680  1.00 91.73
ATOM   1993  CG  TYR B 249       2.759  33.263  -1.591  1.00 91.73
ATOM   1994  CD1 TYR B 249       1.919  32.951  -0.524  1.00 91.73
ATOM   1995  CD2 TYR B 249       3.334  34.529  -1.627  1.00 91.73
ATOM   1996  CE1 TYR B 249       1.658  33.877   0.480  1.00 91.73
ATOM   1997  CE2 TYR B 249       3.081  35.463  -0.628  1.00 91.73
ATOM   1998  CZ  TYR B 249       2.243  35.128   0.420  1.00 91.73
ATOM   1999  OH  TYR B 249       1.989  36.049   1.412  1.00 91.73
ATOM   2000  N   VAL B 250       4.297  29.625  -3.771  1.00 88.81
ATOM   2001  CA  VAL B 250       4.612  28.792  -4.927  1.00 88.81
ATOM   2002  C   VAL B 250       4.118  27.367  -4.687  1.00 88.81
ATOM   2003  O   VAL B 250       3.499  26.762  -5.566  1.00 88.81
ATOM   2004  CB  VAL B 250       6.128  28.787  -5.227  1.00 88.81
ATOM   2005  CG1 VAL B 250       6.464  27.745  -6.293  1.00 88.81
ATOM   2006  CG2 VAL B 250       6.588  30.175  -5.668  1.00 88.81
ATOM   2007  N   THR B 251       4.344  26.715  -3.525  1.00 89.27
ATOM   2008  CA  THR B 251       3.958  25.347  -3.197  1.00 89.27
ATOM   2009  C   THR B 251       2.438  25.209  -3.156  1.00 89.27
ATOM   2010  O   THR B 251       1.884  24.235  -3.670  1.00 89.27
ATOM   2011  CB  THR B 251       4.553  24.907  -1.847  1.00 89.27
ATOM   2012  OG1 THR B 251       5.972  25.108  -1.868  1.00 89.27
ATOM   2013  CG2 THR B 251       4.263  23.435  -1.572  1.00 89.27
ATOM   2014  N   VAL B 252       1.682  26.223  -2.597  1.00 91.75
ATOM   2015  CA  VAL B 252       0.226  26.193  -2.513  1.00 91.75
ATOM   2016  C   VAL B 252      -0.374  26.224  -3.917  1.00 91.75
ATOM   2017  O   VAL B 252      -1.244  25.415  -4.245  1.00 91.75
ATOM   2018  CB  VAL B 252      -0.319  27.371  -1.674  1.00 91.75
ATOM   2019  CG1 VAL B 252      -1.836  27.480  -1.817  1.00 91.75
ATOM   2020  CG2 VAL B 252       0.073  27.206  -0.207  1.00 91.75
ATOM   2021  N   LEU B 253       0.135  27.164  -4.750  1.00 90.03
ATOM   2022  CA  LEU B 253      -0.382  27.291  -6.108  1.00 90.03
ATOM   2023  C   LEU B 253      -0.117  26.022  -6.912  1.00 90.03
ATOM   2024  O   LEU B 253      -0.951  25.609  -7.721  1.00 90.03
ATOM   2025  CB  LEU B 253       0.248  28.495  -6.812  1.00 90.03
ATOM   2026  CG  LEU B 253      -0.193  29.875  -6.321  1.00 90.03
ATOM   2027  CD1 LEU B 253       0.586  30.969  -7.042  1.00 90.03
ATOM   2028  CD2 LEU B 253      -1.694  30.059  -6.522  1.00 90.03
ATOM   2029  N   PHE B 254       1.009  25.351  -6.668  1.00 89.47
ATOM   2030  CA  PHE B 254       1.372  24.120  -7.359  1.00 89.47
ATOM   2031  C   PHE B 254       0.381  23.007  -7.038  1.00 89.47
ATOM   2032  O   PHE B 254      -0.112  22.328  -7.941  1.00 89.47
ATOM   2033  CB  PHE B 254       2.791  23.686  -6.979  1.00 89.47
ATOM   2034  CG  PHE B 254       3.268  22.461  -7.712  1.00 89.47
ATOM   2035  CD1 PHE B 254       3.044  21.192  -7.193  1.00 89.47
ATOM   2036  CD2 PHE B 254       3.942  22.580  -8.920  1.00 89.47
ATOM   2037  CE1 PHE B 254       3.485  20.057  -7.870  1.00 89.47
ATOM   2038  CE2 PHE B 254       4.386  21.450  -9.602  1.00 89.47
ATOM   2039  CZ  PHE B 254       4.157  20.190  -9.075  1.00 89.47
ATOM   2040  N   PHE B 255       0.006  22.781  -5.809  1.00 89.67
ATOM   2041  CA  PHE B 255      -0.776  21.625  -5.385  1.00 89.67
ATOM   2042  C   PHE B 255      -2.268  21.890  -5.552  1.00 89.67
ATOM   2043  O   PHE B 255      -3.065  20.954  -5.636  1.00 89.67
ATOM   2044  CB  PHE B 255      -0.466  21.269  -3.928  1.00 89.67
ATOM   2045  CG  PHE B 255       0.776  20.437  -3.758  1.00 89.67
ATOM   2046  CD1 PHE B 255       0.800  19.108  -4.162  1.00 89.67
ATOM   2047  CD2 PHE B 255       1.921  20.985  -3.193  1.00 89.67
ATOM   2048  CE1 PHE B 255       1.949  18.335  -4.005  1.00 89.67
ATOM   2049  CE2 PHE B 255       3.072  20.219  -3.034  1.00 89.67
ATOM   2050  CZ  PHE B 255       3.084  18.895  -3.439  1.00 89.67
ATOM   2051  N   VAL B 256      -2.720  23.128  -5.744  1.00 88.60
ATOM   2052  CA  VAL B 256      -4.125  23.448  -5.974  1.00 88.60
ATOM   2053  C   VAL B 256      -4.413  23.463  -7.473  1.00 88.60
ATOM   2054  O   VAL B 256      -5.571  23.379  -7.890  1.00 88.60
ATOM   2055  CB  VAL B 256      -4.507  24.807  -5.345  1.00 88.60
ATOM   2056  CG1 VAL B 256      -5.886  25.255  -5.825  1.00 88.60
ATOM   2057  CG2 VAL B 256      -4.473  24.716  -3.820  1.00 88.60
ATOM   2058  N   TYR B 257      -3.369  23.466  -8.267  1.00 91.46
ATOM   2059  CA  TYR B 257      -3.450  23.628  -9.714  1.00 91.46
ATOM   2060  C   TYR B 257      -4.398  22.604 -10.326  1.00 91.46
ATOM   2061  O   TYR B 257      -5.320  22.964 -11.061  1.00 91.46
ATOM   2062  CB  TYR B 257      -2.062  23.498 -10.348  1.00 91.46
ATOM   2063  CG  TYR B 257      -2.079  23.525 -11.858  1.00 91.46
ATOM   2064  CD1 TYR B 257      -2.055  22.344 -12.595  1.00 91.46
ATOM   2065  CD2 TYR B 257      -2.118  24.732 -12.548  1.00 91.46
ATOM   2066  CE1 TYR B 257      -2.069  22.364 -13.986  1.00 91.46
ATOM   2067  CE2 TYR B 257      -2.132  24.764 -13.939  1.00 91.46
ATOM   2068  CZ  TYR B 257      -2.108  23.577 -14.648  1.00 91.46
ATOM   2069  OH  TYR B 257      -2.122  23.603 -16.025  1.00 91.46
ATOM   2070  N   SER B 258      -4.222  21.291 -10.090  1.00 89.99
ATOM   2071  CA  SER B 258      -4.990  20.227 -10.727  1.00 89.99
ATOM   2072  C   SER B 258      -6.466  20.310 -10.353  1.00 89.99
ATOM   2073  O   SER B 258      -7.337  20.253 -11.224  1.00 89.99
ATOM   2074  CB  SER B 258      -4.433  18.856 -10.339  1.00 89.99
ATOM   2075  OG  SER B 258      -3.111  18.695 -10.822  1.00 89.99
ATOM   2076  N   SER B 259      -6.793  20.454  -8.981  1.00 88.23
ATOM   2077  CA  SER B 259      -8.168  20.521  -8.497  1.00 88.23
ATOM   2078  C   SER B 259      -8.888  21.747  -9.048  1.00 88.23
ATOM   2079  O   SER B 259     -10.036  21.654  -9.487  1.00 88.23
ATOM   2080  CB  SER B 259      -8.199  20.545  -6.968  1.00 88.23
ATOM   2081  OG  SER B 259      -9.528  20.670  -6.494  1.00 88.23
ATOM   2082  N   THR B 260      -8.205  22.949  -9.088  1.00 89.08
ATOM   2083  CA  THR B 260      -8.803  24.183  -9.585  1.00 89.08
ATOM   2084  C   THR B 260      -9.093  24.081 -11.079  1.00 89.08
ATOM   2085  O   THR B 260     -10.154  24.503 -11.542  1.00 89.08
ATOM   2086  CB  THR B 260      -7.889  25.394  -9.319  1.00 89.08
ATOM   2087  OG1 THR B 260      -7.583  25.455  -7.920  1.00 89.08
ATOM   2088  CG2 THR B 260      -8.564  26.696  -9.737  1.00 89.08
ATOM   2089  N   THR B 261      -8.160  23.482 -11.834  1.00 90.75
ATOM   2090  CA  THR B 261      -8.341  23.311 -13.271  1.00 90.75
ATOM   2091  C   THR B 261      -9.541  22.414 -13.562  1.00 90.75
ATOM   2092  O   THR B 261     -10.359  22.725 -14.430  1.00 90.75
ATOM   2093  CB  THR B 261      -7.081  22.715 -13.926  1.00 90.75
ATOM   2094  OG1 THR B 261      -5.963  23.574 -13.667  1.00 90.75
ATOM   2095  CG2 THR B 261      -7.259  22.573 -15.434  1.00 90.75
ATOM   2096  N   ARG B 262      -9.680  21.339 -12.811  1.00 85.80
ATOM   2097  CA  ARG B 262     -10.801  20.420 -12.983  1.00 85.80
ATOM   2098  C   ARG B 262     -12.128  21.116 -12.699  1.00 85.80
ATOM   2099  O   ARG B 262     -13.099  20.938 -13.437  1.00 85.80
ATOM   2100  CB  ARG B 262     -10.642  19.202 -12.070  1.00 85.80
ATOM   2101  CG  ARG B 262     -11.620  18.077 -12.369  1.00 85.80
ATOM   2102  CD  ARG B 262     -11.438  16.903 -11.417  1.00 85.80
ATOM   2103  NE  ARG B 262     -10.074  16.384 -11.457  1.00 85.80
ATOM   2104  CZ  ARG B 262      -9.666  15.276 -10.845  1.00 85.80
ATOM   2105  NH1 ARG B 262     -10.515  14.545 -10.131  1.00 85.80
ATOM   2106  NH2 ARG B 262      -8.401  14.895 -10.947  1.00 85.80
ATOM   2107  N   ASN B 263     -12.191  21.907 -11.645  1.00 89.25
ATOM   2108  CA  ASN B 263     -13.412  22.608 -11.263  1.00 89.25
ATOM   2109  C   ASN B 263     -13.809  23.651 -12.304  1.00 89.25
ATOM   2110  O   ASN B 263     -14.989  23.792 -12.629  1.00 89.25
ATOM   2111  CB  ASN B 263     -13.248  23.264  -9.890  1.00 89.25
ATOM   2112  CG  ASN B 263     -13.222  22.253  -8.760  1.00 89.25
ATOM   2113  OD1 ASN B 263     -13.939  21.250  -8.791  1.00 89.25
ATOM   2114  ND2 ASN B 263     -12.394  22.510  -7.754  1.00 89.25
ATOM   2115  N   MET B 264     -12.860  24.329 -12.887  1.00 90.15
ATOM   2116  CA  MET B 264     -13.145  25.312 -13.928  1.00 90.15
ATOM   2117  C   MET B 264     -13.654  24.632 -15.194  1.00 90.15
ATOM   2118  O   MET B 264     -14.570  25.134 -15.849  1.00 90.15
ATOM   2119  CB  MET B 264     -11.897  26.139 -14.244  1.00 90.15
ATOM   2120  CG  MET B 264     -11.413  26.988 -13.080  1.00 90.15
ATOM   2121  SD  MET B 264     -12.692  28.164 -12.488  1.00 90.15
ATOM   2122  CE  MET B 264     -13.321  27.255 -11.049  1.00 90.15
ATOM   2123  N   LEU B 265     -13.119  23.546 -15.526  1.00 89.73
ATOM   2124  CA  LEU B 265     -13.533  22.808 -16.714  1.00 89.73
ATOM   2125  C   LEU B 265     -14.942  22.249 -16.545  1.00 89.73
ATOM   2126  O   LEU B 265     -15.667  22.076 -17.527  1.00 89.73
ATOM   2127  CB  LEU B 265     -12.552  21.669 -17.006  1.00 89.73
ATOM   2128  CG  LEU B 265     -11.256  22.057 -17.719  1.00 89.73
ATOM   2129  CD1 LEU B 265     -10.259  20.904 -17.671  1.00 89.73
ATOM   2130  CD2 LEU B 265     -11.540  22.465 -19.161  1.00 89.73
ATOM   2131  N   SER B 266     -15.277  21.954 -15.277  1.00 87.13
ATOM   2132  CA  SER B 266     -16.620  21.448 -15.013  1.00 87.13
ATOM   2133  C   SER B 266     -17.683  22.471 -15.400  1.00 87.13
ATOM   2134  O   SER B 266     -18.811  22.105 -15.736  1.00 87.13
ATOM   2135  CB  SER B 266     -16.773  21.075 -13.538  1.00 87.13
ATOM   2136  OG  SER B 266     -16.799  22.237 -12.726  1.00 87.13
ATOM   2137  N   LEU B 267     -17.313  23.742 -15.469  1.00 89.98
ATOM   2138  CA  LEU B 267     -18.229  24.818 -15.833  1.00 89.98
ATOM   2139  C   LEU B 267     -18.457  24.851 -17.341  1.00 89.98
ATOM   2140  O   LEU B 267     -19.421  25.458 -17.814  1.00 89.98
ATOM   2141  CB  LEU B 267     -17.687  26.168 -15.357  1.00 89.98
ATOM   2142  CG  LEU B 267     -17.738  26.425 -13.850  1.00 89.98
ATOM   2143  CD1 LEU B 267     -16.794  27.563 -13.475  1.00 89.98
ATOM   2144  CD2 LEU B 267     -19.163  26.739 -13.408  1.00 89.98
ATOM   2145  N   LEU B 268     -17.556  24.112 -18.070  1.00 87.24
ATOM   2146  CA  LEU B 268     -17.623  24.134 -19.527  1.00 87.24
ATOM   2147  C   LEU B 268     -18.114  22.796 -20.069  1.00 87.24
ATOM   2148  O   LEU B 268     -18.211  22.612 -21.284  1.00 87.24
ATOM   2149  CB  LEU B 268     -16.252  24.467 -20.122  1.00 87.24
ATOM   2150  CG  LEU B 268     -15.599  25.762 -19.636  1.00 87.24
ATOM   2151  CD1 LEU B 268     -14.185  25.884 -20.194  1.00 87.24
ATOM   2152  CD2 LEU B 268     -16.442  26.969 -20.034  1.00 87.24
ATOM   2153  N   ASP B 269     -18.528  21.920 -19.158  1.00 86.34
ATOM   2154  CA  ASP B 269     -18.904  20.567 -19.556  1.00 86.34
ATOM   2155  C   ASP B 269     -20.398  20.479 -19.859  1.00 86.34
ATOM   2156  O   ASP B 269     -21.215  20.336 -18.947  1.00 86.34
ATOM   2157  CB  ASP B 269     -18.529  19.563 -18.464  1.00 86.34
ATOM   2158  CG  ASP B 269     -18.747  18.120 -18.885  1.00 86.34
ATOM   2159  OD1 ASP B 269     -18.796  17.230 -18.009  1.00 86.34
ATOM   2160  OD2 ASP B 269     -18.867  17.871 -20.104  1.00 86.34
ATOM   2161  N   CYS B 270     -20.649  20.650 -21.114  1.00 83.82
ATOM   2162  CA  CYS B 270     -22.036  20.533 -21.548  1.00 83.82
ATOM   2163  C   CYS B 270     -22.285  19.190 -22.224  1.00 83.82
ATOM   2164  O   CYS B 270     -21.436  18.699 -22.971  1.00 83.82
ATOM   2165  CB  CYS B 270     -22.397  21.670 -22.504  1.00 83.82
ATOM   2166  SG  CYS B 270     -22.348  23.306 -21.740  1.00 83.82
ATOM   2167  N   THR B 271     -23.433  18.439 -21.836  1.00 80.58
ATOM   2168  CA  THR B 271     -23.794  17.149 -22.412  1.00 80.58
ATOM   2169  C   THR B 271     -25.037  17.276 -23.288  1.00 80.58
ATOM   2170  O   THR B 271     -25.948  18.044 -22.974  1.00 80.58
ATOM   2171  CB  THR B 271     -24.041  16.097 -21.315  1.00 80.58
ATOM   2172  OG1 THR B 271     -24.167  14.804 -21.921  1.00 80.58
ATOM   2173  CG2 THR B 271     -25.314  16.405 -20.534  1.00 80.58
ATOM   2174  N   TYR B 272     -25.054  16.530 -24.509  1.00 78.25
ATOM   2175  CA  TYR B 272     -26.149  16.533 -25.472  1.00 78.25
ATOM   2176  C   TYR B 272     -27.260  15.585 -25.038  1.00 78.25
ATOM   2177  O   TYR B 272     -27.003  14.419 -24.728  1.00 78.25
ATOM   2178  CB  TYR B 272     -25.642  16.142 -26.864  1.00 78.25
ATOM   2179  CG  TYR B 272     -26.706  16.190 -27.933  1.00 78.25
ATOM   2180  CD1 TYR B 272     -27.336  15.026 -28.369  1.00 78.25
ATOM   2181  CD2 TYR B 272     -27.083  17.398 -28.510  1.00 78.25
ATOM   2182  CE1 TYR B 272     -28.316  15.066 -29.356  1.00 78.25
ATOM   2183  CE2 TYR B 272     -28.061  17.449 -29.497  1.00 78.25
ATOM   2184  CZ  TYR B 272     -28.672  16.280 -29.913  1.00 78.25
ATOM   2185  OH  TYR B 272     -29.641  16.324 -30.890  1.00 78.25
ATOM   2186  N   ILE B 273     -28.391  15.927 -24.680  1.00 70.13
ATOM   2187  CA  ILE B 273     -29.527  15.084 -24.325  1.00 70.13
ATOM   2188  C   ILE B 273     -30.539  15.073 -25.468  1.00 70.13
ATOM   2189  O   ILE B 273     -31.021  16.128 -25.889  1.00 70.13
ATOM   2190  CB  ILE B 273     -30.200  15.562 -23.018  1.00 70.13
ATOM   2191  CG1 ILE B 273     -29.194  15.541 -21.861  1.00 70.13
ATOM   2192  CG2 ILE B 273     -31.425  14.702 -22.695  1.00 70.13
ATOM   2193  CD1 ILE B 273     -29.746  16.085 -20.551  1.00 70.13
ATOM   2194  N   ASP B 274     -30.882  13.759 -26.153  1.00 70.91
ATOM   2195  CA  ASP B 274     -31.863  13.582 -27.219  1.00 70.91
ATOM   2196  C   ASP B 274     -33.251  13.305 -26.647  1.00 70.91
ATOM   2197  O   ASP B 274     -33.447  12.325 -25.925  1.00 70.91
ATOM   2198  CB  ASP B 274     -31.442  12.445 -28.152  1.00 70.91
ATOM   2199  CG  ASP B 274     -32.230  12.421 -29.451  1.00 70.91
ATOM   2200  OD1 ASP B 274     -31.876  11.645 -30.364  1.00 70.91
ATOM   2201  OD2 ASP B 274     -33.211  13.187 -29.562  1.00 70.91
ATOM   2202  N   PHE B 275     -34.185  14.199 -26.647  1.00 67.01
ATOM   2203  CA  PHE B 275     -35.526  14.062 -26.093  1.00 67.01
ATOM   2204  C   PHE B 275     -36.439  13.319 -27.060  1.00 67.01
ATOM   2205  O   PHE B 275     -37.649  13.232 -26.838  1.00 67.01
ATOM   2206  CB  PHE B 275     -36.117  15.437 -25.766  1.00 67.01
ATOM   2207  CG  PHE B 275     -35.403  16.155 -24.652  1.00 67.01
ATOM   2208  CD1 PHE B 275     -35.677  15.853 -23.324  1.00 67.01
ATOM   2209  CD2 PHE B 275     -34.457  17.132 -24.934  1.00 67.01
ATOM   2210  CE1 PHE B 275     -35.018  16.516 -22.291  1.00 67.01
ATOM   2211  CE2 PHE B 275     -33.795  17.799 -23.907  1.00 67.01
ATOM   2212  CZ  PHE B 275     -34.077  17.490 -22.587  1.00 67.01
ATOM   2213  N   GLY B 276     -36.110  12.591 -27.817  1.00 57.93
ATOM   2214  CA  GLY B 276     -36.957  11.901 -28.776  1.00 57.93
ATOM   2215  C   GLY B 276     -37.444  12.798 -29.898  1.00 57.93
ATOM   2216  O   GLY B 276     -37.129  13.990 -29.927  1.00 57.93
ATOM   2217  N   ARG B 277     -37.834  12.364 -30.503  1.00 46.46
ATOM   2218  CA  ARG B 277     -38.275  12.950 -31.765  1.00 46.46
ATOM   2219  C   ARG B 277     -39.125  14.193 -31.524  1.00 46.46
ATOM   2220  O   ARG B 277     -39.068  15.150 -32.300  1.00 46.46
ATOM   2221  CB  ARG B 277     -39.064  11.928 -32.586  1.00 46.46
ATOM   2222  CG  ARG B 277     -38.192  11.011 -33.430  1.00 46.46
ATOM   2223  CD  ARG B 277     -39.026  10.129 -34.349  1.00 46.46
ATOM   2224  NE  ARG B 277     -38.418   8.814 -34.531  1.00 46.46
ATOM   2225  CZ  ARG B 277     -38.961   7.818 -35.226  1.00 46.46
ATOM   2226  NH1 ARG B 277     -40.138   7.969 -35.821  1.00 46.46
ATOM   2227  NH2 ARG B 277     -38.321   6.662 -35.327  1.00 46.46
ATOM   2228  N   ALA B 278     -39.328  14.180 -30.743  1.00 47.34
ATOM   2229  CA  ALA B 278     -40.306  15.243 -30.526  1.00 47.34
ATOM   2230  C   ALA B 278     -39.658  16.459 -29.869  1.00 47.34
ATOM   2231  O   ALA B 278     -40.115  17.589 -30.054  1.00 47.34
ATOM   2232  CB  ALA B 278     -41.464  14.734 -29.672  1.00 47.34
ATOM   2233  N   HIS B 279     -38.738  16.510 -29.341  1.00 52.64
ATOM   2234  CA  HIS B 279     -38.116  17.636 -28.654  1.00 52.64
ATOM   2235  C   HIS B 279     -36.650  17.780 -29.048  1.00 52.64
ATOM   2236  O   HIS B 279     -35.977  16.785 -29.325  1.00 52.64
ATOM   2237  CB  HIS B 279     -38.238  17.472 -27.138  1.00 52.64
ATOM   2238  CG  HIS B 279     -39.640  17.601 -26.631  1.00 52.64
ATOM   2239  ND1 HIS B 279     -40.448  18.672 -26.943  1.00 52.64
ATOM   2240  CD2 HIS B 279     -40.376  16.788 -25.837  1.00 52.64
ATOM   2241  CE1 HIS B 279     -41.624  18.513 -26.360  1.00 52.64
ATOM   2242  NE2 HIS B 279     -41.607  17.378 -25.683  1.00 52.64
ATOM   2243  N   GLN B 280     -36.441  18.550 -29.496  1.00 61.83
ATOM   2244  CA  GLN B 280     -35.095  18.891 -29.947  1.00 61.83
ATOM   2245  C   GLN B 280     -34.058  18.568 -28.875  1.00 61.83
ATOM   2246  O   GLN B 280     -34.310  18.753 -27.683  1.00 61.83
ATOM   2247  CB  GLN B 280     -35.014  20.370 -30.327  1.00 61.83
ATOM   2248  CG  GLN B 280     -35.385  20.654 -31.776  1.00 61.83
ATOM   2249  CD  GLN B 280     -35.255  22.121 -32.139  1.00 61.83
ATOM   2250  OE1 GLN B 280     -34.917  22.956 -31.293  1.00 61.83
ATOM   2251  NE2 GLN B 280     -35.524  22.447 -33.398  1.00 61.83
ATOM   2252  N   ALA B 281     -33.043  17.882 -29.354  1.00 66.37
ATOM   2253  CA  ALA B 281     -31.875  17.624 -28.516  1.00 66.37
ATOM   2254  C   ALA B 281     -31.187  18.926 -28.117  1.00 66.37
ATOM   2255  O   ALA B 281     -31.051  19.839 -28.934  1.00 66.37
ATOM   2256  CB  ALA B 281     -30.892  16.708 -29.242  1.00 66.37
ATOM   2257  N   LYS B 282     -31.007  19.117 -27.053  1.00 77.87
ATOM   2258  CA  LYS B 282     -30.359  20.325 -26.550  1.00 77.87
ATOM   2259  C   LYS B 282     -29.161  19.981 -25.671  1.00 77.87
ATOM   2260  O   LYS B 282     -29.030  18.846 -25.206  1.00 77.87
ATOM   2261  CB  LYS B 282     -31.355  21.181 -25.767  1.00 77.87
ATOM   2262  CG  LYS B 282     -32.464  21.779 -26.621  1.00 77.87
ATOM   2263  CD  LYS B 282     -33.371  22.689 -25.803  1.00 77.87
ATOM   2264  CE  LYS B 282     -34.517  23.238 -26.642  1.00 77.87
ATOM   2265  NZ  LYS B 282     -35.418  24.118 -25.840  1.00 77.87
ATOM   2266  N   TYR B 283     -28.183  20.904 -25.579  1.00 80.77
ATOM   2267  CA  TYR B 283     -27.026  20.786 -24.698  1.00 80.77
ATOM   2268  C   TYR B 283     -27.322  21.380 -23.327  1.00 80.77
ATOM   2269  O   TYR B 283     -27.839  22.495 -23.224  1.00 80.77
ATOM   2270  CB  TYR B 283     -25.807  21.479 -25.315  1.00 80.77
ATOM   2271  CG  TYR B 283     -25.196  20.720 -26.468  1.00 80.77
ATOM   2272  CD1 TYR B 283     -24.198  19.773 -26.252  1.00 80.77
ATOM   2273  CD2 TYR B 283     -25.614  20.949 -27.774  1.00 80.77
ATOM   2274  CE1 TYR B 283     -23.630  19.072 -27.311  1.00 80.77
ATOM   2275  CE2 TYR B 283     -25.054  20.254 -28.841  1.00 80.77
ATOM   2276  CZ  TYR B 283     -24.064  19.319 -28.600  1.00 80.77
ATOM   2277  OH  TYR B 283     -23.506  18.629 -29.652  1.00 80.77
ATOM   2278  N   PHE B 284     -27.047  20.536 -22.281  1.00 82.74
ATOM   2279  CA  PHE B 284     -27.246  20.975 -20.905  1.00 82.74
ATOM   2280  C   PHE B 284     -25.947  20.881 -20.114  1.00 82.74
ATOM   2281  O   PHE B 284     -25.082  20.060 -20.425  1.00 82.74
ATOM   2282  CB  PHE B 284     -28.336  20.141 -20.225  1.00 82.74
ATOM   2283  CG  PHE B 284     -29.702  20.319 -20.829  1.00 82.74
ATOM   2284  CD1 PHE B 284     -30.570  21.291 -20.346  1.00 82.74
ATOM   2285  CD2 PHE B 284     -30.120  19.514 -21.881  1.00 82.74
ATOM   2286  CE1 PHE B 284     -31.835  21.458 -20.904  1.00 82.74
ATOM   2287  CE2 PHE B 284     -31.383  19.675 -22.443  1.00 82.74
ATOM   2288  CZ  PHE B 284     -32.240  20.647 -21.952  1.00 82.74
ATOM   2289  N   LEU B 285     -25.723  21.775 -19.285  1.00 85.34
ATOM   2290  CA  LEU B 285     -24.601  21.661 -18.360  1.00 85.34
ATOM   2291  C   LEU B 285     -24.695  20.373 -17.548  1.00 85.34
ATOM   2292  O   LEU B 285     -25.679  20.153 -16.837  1.00 85.34
ATOM   2293  CB  LEU B 285     -24.557  22.868 -17.420  1.00 85.34
ATOM   2294  CG  LEU B 285     -23.318  22.990 -16.531  1.00 85.34
ATOM   2295  CD1 LEU B 285     -22.072  23.200 -17.385  1.00 85.34
ATOM   2296  CD2 LEU B 285     -23.486  24.131 -15.532  1.00 85.34
ATOM   2297  N   ARG B 286     -23.674  19.553 -17.647  1.00 77.93
ATOM   2298  CA  ARG B 286     -23.686  18.213 -17.069  1.00 77.93
ATOM   2299  C   ARG B 286     -23.907  18.269 -15.561  1.00 77.93
ATOM   2300  O   ARG B 286     -24.696  17.496 -15.015  1.00 77.93
ATOM   2301  CB  ARG B 286     -22.379  17.481 -17.381  1.00 77.93
ATOM   2302  CG  ARG B 286     -22.371  16.024 -16.947  1.00 77.93
ATOM   2303  CD  ARG B 286     -21.212  15.257 -17.569  1.00 77.93
ATOM   2304  NE  ARG B 286     -21.382  15.100 -19.011  1.00 77.93
ATOM   2305  CZ  ARG B 286     -20.553  14.426 -19.803  1.00 77.93
ATOM   2306  NH1 ARG B 286     -19.475  13.830 -19.306  1.00 77.93
ATOM   2307  NH2 ARG B 286     -20.803  14.346 -21.102  1.00 77.93
ATOM   2308  N   ALA B 287     -23.385  19.226 -14.844  1.00 83.16
ATOM   2309  CA  ALA B 287     -23.417  19.312 -13.386  1.00 83.16
ATOM   2310  C   ALA B 287     -24.739  19.899 -12.900  1.00 83.16
ATOM   2311  O   ALA B 287     -25.160  19.644 -11.769  1.00 83.16
ATOM   2312  CB  ALA B 287     -22.246  20.150 -12.877  1.00 83.16
ATOM   2313  N   ALA B 288     -25.421  20.712 -13.755  1.00 83.43
ATOM   2314  CA  ALA B 288     -26.710  21.333 -13.460  1.00 83.43
ATOM   2315  C   ALA B 288     -27.593  21.381 -14.704  1.00 83.43
ATOM   2316  O   ALA B 288     -27.609  22.384 -15.422  1.00 83.43
ATOM   2317  CB  ALA B 288     -26.508  22.738 -12.899  1.00 83.43
ATOM   2318  N   MET B 289     -28.391  20.230 -14.839  1.00 81.76
ATOM   2319  CA  MET B 289     -29.081  20.003 -16.106  1.00 81.76
ATOM   2320  C   MET B 289     -30.300  20.911 -16.231  1.00 81.76
ATOM   2321  O   MET B 289     -31.035  20.838 -17.218  1.00 81.76
ATOM   2322  CB  MET B 289     -29.505  18.539 -16.233  1.00 81.76
ATOM   2323  CG  MET B 289     -28.355  17.593 -16.539  1.00 81.76
ATOM   2324  SD  MET B 289     -28.931  15.972 -17.179  1.00 81.76
ATOM   2325  CE  MET B 289     -27.511  14.932 -16.737  1.00 81.76
ATOM   2326  N   SER B 290     -30.506  21.768 -15.240  1.00 81.46
ATOM   2327  CA  SER B 290     -31.520  22.811 -15.356  1.00 81.46
ATOM   2328  C   SER B 290     -31.019  23.977 -16.201  1.00 81.46
ATOM   2329  O   SER B 290     -31.812  24.800 -16.665  1.00 81.46
ATOM   2330  CB  SER B 290     -31.933  23.314 -13.972  1.00 81.46
ATOM   2331  OG  SER B 290     -30.817  23.837 -13.273  1.00 81.46
ATOM   2332  N   VAL B 291     -29.680  24.034 -16.516  1.00 85.10
ATOM   2333  CA  VAL B 291     -29.079  25.122 -17.279  1.00 85.10
ATOM   2334  C   VAL B 291     -28.768  24.649 -18.697  1.00 85.10
ATOM   2335  O   VAL B 291     -27.927  23.769 -18.894  1.00 85.10
ATOM   2336  CB  VAL B 291     -27.796  25.651 -16.600  1.00 85.10
ATOM   2337  CG1 VAL B 291     -27.177  26.782 -17.419  1.00 85.10
ATOM   2338  CG2 VAL B 291     -28.100  26.121 -15.178  1.00 85.10
ATOM   2339  N   GLU B 292     -29.475  25.209 -19.719  1.00 84.17
ATOM   2340  CA  GLU B 292     -29.236  24.893 -21.124  1.00 84.17
ATOM   2341  C   GLU B 292     -28.002  25.619 -21.651  1.00 84.17
ATOM   2342  O   GLU B 292     -27.820  26.811 -21.395  1.00 84.17
ATOM   2343  CB  GLU B 292     -30.460  25.251 -21.971  1.00 84.17
ATOM   2344  CG  GLU B 292     -30.383  24.748 -23.405  1.00 84.17
ATOM   2345  CD  GLU B 292     -31.625  25.069 -24.221  1.00 84.17
ATOM   2346  OE1 GLU B 292     -31.590  24.923 -25.464  1.00 84.17
ATOM   2347  OE2 GLU B 292     -32.642  25.472 -23.613  1.00 84.17
ATOM   2348  N   CYS B 293     -27.171  24.883 -22.318  1.00 80.51
ATOM   2349  CA  CYS B 293     -25.944  25.445 -22.872  1.00 80.51
ATOM   2350  C   CYS B 293     -26.188  26.025 -24.260  1.00 80.51
ATOM   2351  O   CYS B 293     -25.241  26.370 -24.968  1.00 80.51
ATOM   2352  CB  CYS B 293     -24.849  24.380 -22.939  1.00 80.51
ATOM   2353  SG  CYS B 293     -24.371  23.725 -21.326  1.00 80.51
ATOM   2354  N   THR B 294     -27.346  26.414 -24.613  1.00 71.38
ATOM   2355  CA  THR B 294     -27.655  26.982 -25.921  1.00 71.38
ATOM   2356  C   THR B 294     -27.453  28.494 -25.916  1.00 71.38
ATOM   2357  O   THR B 294     -27.684  29.153 -24.900  1.00 71.38
ATOM   2358  CB  THR B 294     -29.100  26.656 -26.344  1.00 71.38
ATOM   2359  OG1 THR B 294     -29.970  26.823 -25.218  1.00 71.38
ATOM   2360  CG2 THR B 294     -29.214  25.222 -26.851  1.00 71.38
ATOM   2361  N   ASP B 295     -26.952  28.928 -26.490  1.00 72.96
ATOM   2362  CA  ASP B 295     -26.640  30.348 -26.622  1.00 72.96
ATOM   2363  C   ASP B 295     -25.653  30.795 -25.546  1.00 72.96
ATOM   2364  O   ASP B 295     -26.035  31.470 -24.587  1.00 72.96
ATOM   2365  CB  ASP B 295     -27.917  31.187 -26.547  1.00 72.96
ATOM   2366  CG  ASP B 295     -28.795  31.043 -27.777  1.00 72.96
ATOM   2367  OD1 ASP B 295     -30.033  31.163 -27.660  1.00 72.96
ATOM   2368  OD2 ASP B 295     -28.243  30.804 -28.873  1.00 72.96
ATOM   2369  N   ILE B 296     -24.682  30.616 -25.798  1.00 71.96
ATOM   2370  CA  ILE B 296     -23.592  30.767 -24.840  1.00 71.96
ATOM   2371  C   ILE B 296     -23.514  32.219 -24.371  1.00 71.96
ATOM   2372  O   ILE B 296     -23.404  32.485 -23.172  1.00 71.96
ATOM   2373  CB  ILE B 296     -22.241  30.327 -25.447  1.00 71.96
ATOM   2374  CG1 ILE B 296     -22.290  28.847 -25.842  1.00 71.96
ATOM   2375  CG2 ILE B 296     -21.095  30.594 -24.466  1.00 71.96
ATOM   2376  CD1 ILE B 296     -21.136  28.405 -26.732  1.00 71.96
ATOM   2377  N   LEU B 297     -23.689  33.104 -25.130  1.00 74.75
ATOM   2378  CA  LEU B 297     -23.418  34.498 -24.798  1.00 74.75
ATOM   2379  C   LEU B 297     -24.674  35.186 -24.273  1.00 74.75
ATOM   2380  O   LEU B 297     -24.586  36.128 -23.483  1.00 74.75
ATOM   2381  CB  LEU B 297     -22.886  35.247 -26.023  1.00 74.75
ATOM   2382  CG  LEU B 297     -21.456  34.917 -26.451  1.00 74.75
ATOM   2383  CD1 LEU B 297     -21.264  35.215 -27.935  1.00 74.75
ATOM   2384  CD2 LEU B 297     -20.452  35.699 -25.610  1.00 74.75
ATOM   2385  N   SER B 298     -25.807  34.571 -24.597  1.00 76.97
ATOM   2386  CA  SER B 298     -27.016  35.296 -24.219  1.00 76.97
ATOM   2387  C   SER B 298     -27.883  34.471 -23.274  1.00 76.97
ATOM   2388  O   SER B 298     -28.751  35.014 -22.587  1.00 76.97
ATOM   2389  CB  SER B 298     -27.822  35.678 -25.462  1.00 76.97
ATOM   2390  OG  SER B 298     -27.996  34.557 -26.312  1.00 76.97
ATOM   2391  N   GLY B 299     -27.591  33.553 -22.994  1.00 79.60
ATOM   2392  CA  GLY B 299     -28.421  32.687 -22.172  1.00 79.60
ATOM   2393  C   GLY B 299     -27.942  32.590 -20.736  1.00 79.60
ATOM   2394  O   GLY B 299     -26.953  33.222 -20.362  1.00 79.60
ATOM   2395  N   PRO B 300     -28.767  31.965 -19.930  1.00 83.89
ATOM   2396  CA  PRO B 300     -28.427  31.775 -18.518  1.00 83.89
ATOM   2397  C   PRO B 300     -27.079  31.086 -18.323  1.00 83.89
ATOM   2398  O   PRO B 300     -26.460  31.220 -17.264  1.00 83.89
ATOM   2399  CB  PRO B 300     -29.569  30.898 -17.996  1.00 83.89
ATOM   2400  CG  PRO B 300     -30.172  30.287 -19.219  1.00 83.89
ATOM   2401  CD  PRO B 300     -29.864  31.170 -20.394  1.00 83.89
ATOM   2402  N   TYR B 301     -26.544  30.485 -19.397  1.00 86.58
ATOM   2403  CA  TYR B 301     -25.289  29.745 -19.336  1.00 86.58
ATOM   2404  C   TYR B 301     -24.095  30.692 -19.376  1.00 86.58
ATOM   2405  O   TYR B 301     -22.993  30.329 -18.957  1.00 86.58
ATOM   2406  CB  TYR B 301     -25.198  28.742 -20.490  1.00 86.58
ATOM   2407  CG  TYR B 301     -23.874  28.022 -20.567  1.00 86.58
ATOM   2408  CD1 TYR B 301     -23.049  28.157 -21.681  1.00 86.58
ATOM   2409  CD2 TYR B 301     -23.447  27.204 -19.526  1.00 86.58
ATOM   2410  CE1 TYR B 301     -21.829  27.493 -21.756  1.00 86.58
ATOM   2411  CE2 TYR B 301     -22.228  26.536 -19.591  1.00 86.58
ATOM   2412  CZ  TYR B 301     -21.427  26.687 -20.708  1.00 86.58
ATOM   2413  OH  TYR B 301     -20.221  26.027 -20.778  1.00 86.58
ATOM   2414  N   PHE B 302     -24.248  31.810 -19.662  1.00 90.52
ATOM   2415  CA  PHE B 302     -23.164  32.759 -19.886  1.00 90.52
ATOM   2416  C   PHE B 302     -22.330  32.936 -18.622  1.00 90.52
ATOM   2417  O   PHE B 302     -21.099  32.948 -18.681  1.00 90.52
ATOM   2418  CB  PHE B 302     -23.718  34.112 -20.343  1.00 90.52
ATOM   2419  CG  PHE B 302     -22.671  35.185 -20.469  1.00 90.52
ATOM   2420  CD1 PHE B 302     -22.601  36.219 -19.544  1.00 90.52
ATOM   2421  CD2 PHE B 302     -21.757  35.161 -21.514  1.00 90.52
ATOM   2422  CE1 PHE B 302     -21.633  37.214 -19.658  1.00 90.52
ATOM   2423  CE2 PHE B 302     -20.787  36.151 -21.635  1.00 90.52
ATOM   2424  CZ  PHE B 302     -20.727  37.178 -20.707  1.00 90.52
ATOM   2425  N   LYS B 303     -23.000  33.156 -17.439  1.00 90.16
ATOM   2426  CA  LYS B 303     -22.269  33.372 -16.194  1.00 90.16
ATOM   2427  C   LYS B 303     -21.350  32.194 -15.884  1.00 90.16
ATOM   2428  O   LYS B 303     -20.229  32.383 -15.407  1.00 90.16
ATOM   2429  CB  LYS B 303     -23.240  33.598 -15.034  1.00 90.16
ATOM   2430  CG  LYS B 303     -24.176  32.427 -14.772  1.00 90.16
ATOM   2431  CD  LYS B 303     -25.134  32.722 -13.625  1.00 90.16
ATOM   2432  CE  LYS B 303     -26.062  31.545 -13.354  1.00 90.16
ATOM   2433  NZ  LYS B 303     -27.002  31.830 -12.229  1.00 90.16
ATOM   2434  N   PHE B 304     -21.812  30.911 -16.162  1.00 90.79
ATOM   2435  CA  PHE B 304     -20.998  29.718 -15.961  1.00 90.79
ATOM   2436  C   PHE B 304     -19.821  29.695 -16.929  1.00 90.79
ATOM   2437  O   PHE B 304     -18.683  29.446 -16.526  1.00 90.79
ATOM   2438  CB  PHE B 304     -21.844  28.453 -16.132  1.00 90.79
ATOM   2439  CG  PHE B 304     -22.945  28.316 -15.116  1.00 90.79
ATOM   2440  CD1 PHE B 304     -22.741  27.602 -13.941  1.00 90.79
ATOM   2441  CD2 PHE B 304     -24.185  28.902 -15.334  1.00 90.79
ATOM   2442  CE1 PHE B 304     -23.758  27.473 -12.998  1.00 90.79
ATOM   2443  CE2 PHE B 304     -25.206  28.779 -14.397  1.00 90.79
ATOM   2444  CZ  PHE B 304     -24.991  28.063 -13.230  1.00 90.79
ATOM   2445  N   PHE B 305     -20.075  30.000 -18.164  1.00 90.85
ATOM   2446  CA  PHE B 305     -19.073  30.022 -19.222  1.00 90.85
ATOM   2447  C   PHE B 305     -17.999  31.063 -18.930  1.00 90.85
ATOM   2448  O   PHE B 305     -16.805  30.785 -19.059  1.00 90.85
ATOM   2449  CB  PHE B 305     -19.727  30.308 -20.578  1.00 90.85
ATOM   2450  CG  PHE B 305     -18.748  30.397 -21.717  1.00 90.85
ATOM   2451  CD1 PHE B 305     -18.293  31.630 -22.167  1.00 90.85
ATOM   2452  CD2 PHE B 305     -18.282  29.246 -22.339  1.00 90.85
ATOM   2453  CE1 PHE B 305     -17.387  31.715 -23.221  1.00 90.85
ATOM   2454  CE2 PHE B 305     -17.376  29.323 -23.393  1.00 90.85
ATOM   2455  CZ  PHE B 305     -16.931  30.558 -23.834  1.00 90.85
ATOM   2456  N   ALA B 306     -18.463  32.187 -18.444  1.00 91.21
ATOM   2457  CA  ALA B 306     -17.553  33.295 -18.164  1.00 91.21
ATOM   2458  C   ALA B 306     -16.582  32.937 -17.042  1.00 91.21
ATOM   2459  O   ALA B 306     -15.375  33.162 -17.162  1.00 91.21
ATOM   2460  CB  ALA B 306     -18.341  34.552 -17.801  1.00 91.21
ATOM   2461  N   VAL B 307     -17.072  32.416 -15.976  1.00 91.75
ATOM   2462  CA  VAL B 307     -16.223  32.025 -14.856  1.00 91.75
ATOM   2463  C   VAL B 307     -15.285  30.900 -15.286  1.00 91.75
ATOM   2464  O   VAL B 307     -14.104  30.897 -14.929  1.00 91.75
ATOM   2465  CB  VAL B 307     -17.061  31.583 -13.635  1.00 91.75
ATOM   2466  CG1 VAL B 307     -16.164  30.994 -12.549  1.00 91.75
ATOM   2467  CG2 VAL B 307     -17.867  32.760 -13.088  1.00 91.75
ATOM   2468  N   GLY B 308     -15.827  29.936 -16.066  1.00 91.48
ATOM   2469  CA  GLY B 308     -15.035  28.816 -16.549  1.00 91.48
ATOM   2470  C   GLY B 308     -13.871  29.243 -17.425  1.00 91.48
ATOM   2471  O   GLY B 308     -12.728  28.854 -17.179  1.00 91.48
ATOM   2472  N   ILE B 309     -14.152  30.076 -18.386  1.00 91.65
ATOM   2473  CA  ILE B 309     -13.133  30.506 -19.337  1.00 91.65
ATOM   2474  C   ILE B 309     -12.132  31.424 -18.641  1.00 91.65
ATOM   2475  O   ILE B 309     -10.920  31.285 -18.824  1.00 91.65
ATOM   2476  CB  ILE B 309     -13.761  31.222 -20.554  1.00 91.65
ATOM   2477  CG1 ILE B 309     -14.483  30.213 -21.453  1.00 91.65
ATOM   2478  CG2 ILE B 309     -12.694  31.990 -21.338  1.00 91.65
ATOM   2479  CD1 ILE B 309     -13.559  29.198 -22.112  1.00 91.65
ATOM   2480  N   THR B 310     -12.628  32.324 -17.888  1.00 90.76
ATOM   2481  CA  THR B 310     -11.757  33.221 -17.138  1.00 90.76
ATOM   2482  C   THR B 310     -10.874  32.436 -16.172  1.00 90.76
ATOM   2483  O   THR B 310      -9.681  32.719 -16.044  1.00 90.76
ATOM   2484  CB  THR B 310     -12.573  34.267 -16.356  1.00 90.76
ATOM   2485  OG1 THR B 310     -13.445  34.957 -17.259  1.00 90.76
ATOM   2486  CG2 THR B 310     -11.659  35.281 -15.675  1.00 90.76
ATOM   2487  N   GLY B 311     -11.497  31.520 -15.444  1.00 90.91
ATOM   2488  CA  GLY B 311     -10.739  30.670 -14.540  1.00 90.91
ATOM   2489  C   GLY B 311      -9.650  29.877 -15.238  1.00 90.91
ATOM   2490  O   GLY B 311      -8.536  29.757 -14.725  1.00 90.91
ATOM   2491  N   LEU B 312      -9.929  29.361 -16.432  1.00 90.97
ATOM   2492  CA  LEU B 312      -8.949  28.611 -17.209  1.00 90.97
ATOM   2493  C   LEU B 312      -7.797  29.510 -17.645  1.00 90.97
ATOM   2494  O   LEU B 312      -6.630  29.125 -17.543  1.00 90.97
ATOM   2495  CB  LEU B 312      -9.609  27.976 -18.436  1.00 90.97
ATOM   2496  CG  LEU B 312     -10.469  26.738 -18.179  1.00 90.97
ATOM   2497  CD1 LEU B 312     -11.147  26.286 -19.468  1.00 90.97
ATOM   2498  CD2 LEU B 312      -9.625  25.613 -17.590  1.00 90.97
ATOM   2499  N   LEU B 313      -8.081  30.686 -18.063  1.00 91.68
ATOM   2500  CA  LEU B 313      -7.063  31.622 -18.527  1.00 91.68
ATOM   2501  C   LEU B 313      -6.196  32.100 -17.367  1.00 91.68
ATOM   2502  O   LEU B 313      -4.968  32.117 -17.470  1.00 91.68
ATOM   2503  CB  LEU B 313      -7.714  32.821 -19.221  1.00 91.68
ATOM   2504  CG  LEU B 313      -8.295  32.566 -20.612  1.00 91.68
ATOM   2505  CD1 LEU B 313      -9.057  33.793 -21.102  1.00 91.68
ATOM   2506  CD2 LEU B 313      -7.190  32.190 -21.593  1.00 91.68
ATOM   2507  N   VAL B 314      -6.825  32.353 -16.137  1.00 88.99
ATOM   2508  CA  VAL B 314      -6.138  32.949 -14.995  1.00 88.99
ATOM   2509  C   VAL B 314      -5.335  31.879 -14.259  1.00 88.99
ATOM   2510  O   VAL B 314      -4.171  32.094 -13.915  1.00 88.99
ATOM   2511  CB  VAL B 314      -7.132  33.629 -14.027  1.00 88.99
ATOM   2512  CG1 VAL B 314      -6.424  34.066 -12.746  1.00 88.99
ATOM   2513  CG2 VAL B 314      -7.803  34.823 -14.704  1.00 88.99
ATOM   2514  N   TRP B 315      -5.959  30.707 -14.008  1.00 91.10
ATOM   2515  CA  TRP B 315      -5.318  29.720 -13.145  1.00 91.10
ATOM   2516  C   TRP B 315      -4.614  28.649 -13.973  1.00 91.10
ATOM   2517  O   TRP B 315      -3.428  28.379 -13.769  1.00 91.10
ATOM   2518  CB  TRP B 315      -6.347  29.069 -12.216  1.00 91.10
ATOM   2519  CG  TRP B 315      -7.119  30.048 -11.382  1.00 91.10
ATOM   2520  CD1 TRP B 315      -8.476  30.212 -11.350  1.00 91.10
ATOM   2521  CD2 TRP B 315      -6.577  31.002 -10.464  1.00 91.10
ATOM   2522  NE1 TRP B 315      -8.810  31.210 -10.465  1.00 91.10
ATOM   2523  CE2 TRP B 315      -7.665  31.711  -9.908  1.00 91.10
ATOM   2524  CE3 TRP B 315      -5.276  31.325 -10.056  1.00 91.10
ATOM   2525  CZ2 TRP B 315      -7.490  32.726  -8.964  1.00 91.10
ATOM   2526  CZ3 TRP B 315      -5.104  32.335  -9.116  1.00 91.10
ATOM   2527  CH2 TRP B 315      -6.207  33.023  -8.583  1.00 91.10
ATOM   2528  N   SER B 316      -5.279  28.061 -14.996  1.00 91.47
ATOM   2529  CA  SER B 316      -4.744  26.927 -15.743  1.00 91.47
ATOM   2530  C   SER B 316      -3.606  27.357 -16.662  1.00 91.47
ATOM   2531  O   SER B 316      -2.605  26.650 -16.792  1.00 91.47
ATOM   2532  CB  SER B 316      -5.847  26.256 -16.563  1.00 91.47
ATOM   2533  OG  SER B 316      -6.922  25.857 -15.729  1.00 91.47
ATOM   2534  N   ILE B 317      -3.722  28.530 -17.274  1.00 89.73
ATOM   2535  CA  ILE B 317      -2.676  29.058 -18.144  1.00 89.73
ATOM   2536  C   ILE B 317      -1.833  30.076 -17.379  1.00 89.73
ATOM   2537  O   ILE B 317      -0.607  30.099 -17.510  1.00 89.73
ATOM   2538  CB  ILE B 317      -3.272  29.704 -19.416  1.00 89.73
ATOM   2539  CG1 ILE B 317      -4.031  28.658 -20.240  1.00 89.73
ATOM   2540  CG2 ILE B 317      -2.172  30.366 -20.251  1.00 89.73
ATOM   2541  CD1 ILE B 317      -4.841  29.243 -21.388  1.00 89.73
ATOM   2542  N   GLY B 318      -2.430  30.746 -16.520  1.00 90.58
ATOM   2543  CA  GLY B 318      -1.813  31.842 -15.790  1.00 90.58
ATOM   2544  C   GLY B 318      -0.718  31.387 -14.844  1.00 90.58
ATOM   2545  O   GLY B 318       0.354  31.994 -14.790  1.00 90.58
ATOM   2546  N   ILE B 319      -1.036  30.305 -14.001  1.00 90.74
ATOM   2547  CA  ILE B 319      -0.077  29.823 -13.013  1.00 90.74
ATOM   2548  C   ILE B 319       1.178  29.314 -13.716  1.00 90.74
ATOM   2549  O   ILE B 319       2.290  29.750 -13.408  1.00 90.74
ATOM   2550  CB  ILE B 319      -0.686  28.709 -12.131  1.00 90.74
ATOM   2551  CG1 ILE B 319      -1.782  29.284 -11.226  1.00 90.74
ATOM   2552  CG2 ILE B 319       0.402  28.019 -11.304  1.00 90.74
ATOM   2553  CD1 ILE B 319      -2.470  28.245 -10.351  1.00 90.74
ATOM   2554  N   PRO B 320       1.102  28.398 -14.639  1.00 92.56
ATOM   2555  CA  PRO B 320       2.294  27.916 -15.341  1.00 92.56
ATOM   2556  C   PRO B 320       3.047  29.032 -16.062  1.00 92.56
ATOM   2557  O   PRO B 320       4.280  29.047 -16.066  1.00 92.56
ATOM   2558  CB  PRO B 320       1.729  26.904 -16.341  1.00 92.56
ATOM   2559  CG  PRO B 320       0.444  26.443 -15.733  1.00 92.56
ATOM   2560  CD  PRO B 320      -0.159  27.586 -14.968  1.00 92.56
ATOM   2561  N   LEU B 321       2.367  29.968 -16.723  1.00 93.32
ATOM   2562  CA  LEU B 321       2.996  31.086 -17.417  1.00 93.32
ATOM   2563  C   LEU B 321       3.744  31.983 -16.437  1.00 93.32
ATOM   2564  O   LEU B 321       4.861  32.423 -16.719  1.00 93.32
ATOM   2565  CB  LEU B 321       1.949  31.902 -18.178  1.00 93.32
ATOM   2566  CG  LEU B 321       2.483  33.006 -19.093  1.00 93.32
ATOM   2567  CD1 LEU B 321       3.381  32.411 -20.172  1.00 93.32
ATOM   2568  CD2 LEU B 321       1.332  33.787 -19.718  1.00 93.32
ATOM   2569  N   SER B 322       3.131  32.332 -15.290  1.00 88.94
ATOM   2570  CA  SER B 322       3.789  33.124 -14.255  1.00 88.94
ATOM   2571  C   SER B 322       5.058  32.439 -13.759  1.00 88.94
ATOM   2572  O   SER B 322       6.082  33.093 -13.552  1.00 88.94
ATOM   2573  CB  SER B 322       2.840  33.368 -13.082  1.00 88.94
ATOM   2574  OG  SER B 322       2.408  32.140 -12.520  1.00 88.94
ATOM   2575  N   CYS B 323       4.962  31.078 -13.538  1.00 90.56
ATOM   2576  CA  CYS B 323       6.122  30.304 -13.110  1.00 90.56
ATOM   2577  C   CYS B 323       7.226  30.349 -14.160  1.00 90.56
ATOM   2578  O   CYS B 323       8.399  30.524 -13.827  1.00 90.56
ATOM   2579  CB  CYS B 323       5.727  28.854 -12.833  1.00 90.56
ATOM   2580  SG  CYS B 323       4.686  28.649 -11.372  1.00 90.56
ATOM   2581  N   PHE B 324       6.803  30.236 -15.382  1.00 92.82
ATOM   2582  CA  PHE B 324       7.758  30.295 -16.483  1.00 92.82
ATOM   2583  C   PHE B 324       8.446  31.653 -16.530  1.00 92.82
ATOM   2584  O   PHE B 324       9.672  31.730 -16.642  1.00 92.82
ATOM   2585  CB  PHE B 324       7.060  30.013 -17.817  1.00 92.82
ATOM   2586  CG  PHE B 324       7.979  30.070 -19.007  1.00 92.82
ATOM   2587  CD1 PHE B 324       8.062  31.219 -19.784  1.00 92.82
ATOM   2588  CD2 PHE B 324       8.761  28.974 -19.348  1.00 92.82
ATOM   2589  CE1 PHE B 324       8.912  31.274 -20.886  1.00 92.82
ATOM   2590  CE2 PHE B 324       9.613  29.022 -20.448  1.00 92.82
ATOM   2591  CZ  PHE B 324       9.686  30.173 -21.216  1.00 92.82
ATOM   2592  N   LEU B 325       7.711  32.770 -16.379  1.00 90.83
ATOM   2593  CA  LEU B 325       8.223  34.133 -16.476  1.00 90.83
ATOM   2594  C   LEU B 325       9.175  34.439 -15.325  1.00 90.83
ATOM   2595  O   LEU B 325      10.243  35.020 -15.534  1.00 90.83
ATOM   2596  CB  LEU B 325       7.070  35.140 -16.481  1.00 90.83
ATOM   2597  CG  LEU B 325       6.227  35.199 -17.755  1.00 90.83
ATOM   2598  CD1 LEU B 325       5.015  36.101 -17.548  1.00 90.83
ATOM   2599  CD2 LEU B 325       7.067  35.686 -18.930  1.00 90.83
ATOM   2600  N   VAL B 326       8.767  34.052 -14.101  1.00 87.97
ATOM   2601  CA  VAL B 326       9.604  34.291 -12.931  1.00 87.97
ATOM   2602  C   VAL B 326      10.932  33.553 -13.085  1.00 87.97
ATOM   2603  O   VAL B 326      11.993  34.101 -12.778  1.00 87.97
ATOM   2604  CB  VAL B 326       8.899  33.852 -11.628  1.00 87.97
ATOM   2605  CG1 VAL B 326       9.884  33.828 -10.461  1.00 87.97
ATOM   2606  CG2 VAL B 326       7.723  34.777 -11.320  1.00 87.97
ATOM   2607  N   LEU B 327      10.866  32.265 -13.602  1.00 90.11
ATOM   2608  CA  LEU B 327      12.082  31.487 -13.808  1.00 90.11
ATOM   2609  C   LEU B 327      12.908  32.062 -14.955  1.00 90.11
ATOM   2610  O   LEU B 327      14.138  32.089 -14.886  1.00 90.11
ATOM   2611  CB  LEU B 327      11.739  30.022 -14.096  1.00 90.11
ATOM   2612  CG  LEU B 327      11.204  29.208 -12.917  1.00 90.11
ATOM   2613  CD1 LEU B 327      10.897  27.780 -13.356  1.00 90.11
ATOM   2614  CD2 LEU B 327      12.203  29.215 -11.764  1.00 90.11
ATOM   2615  N   TYR B 328      12.242  32.510 -16.026  1.00 92.87
ATOM   2616  CA  TYR B 328      12.940  33.085 -17.171  1.00 92.87
ATOM   2617  C   TYR B 328      13.714  34.334 -16.767  1.00 92.87
ATOM   2618  O   TYR B 328      14.882  34.491 -17.128  1.00 92.87
ATOM   2619  CB  TYR B 328      11.950  33.423 -18.290  1.00 92.87
ATOM   2620  CG  TYR B 328      12.601  33.997 -19.524  1.00 92.87
ATOM   2621  CD1 TYR B 328      12.566  35.366 -19.782  1.00 92.87
ATOM   2622  CD2 TYR B 328      13.253  33.173 -20.435  1.00 92.87
ATOM   2623  CE1 TYR B 328      13.163  35.899 -20.919  1.00 92.87
ATOM   2624  CE2 TYR B 328      13.854  33.696 -21.575  1.00 92.87
ATOM   2625  CZ  TYR B 328      13.804  35.058 -21.808  1.00 92.87
ATOM   2626  OH  TYR B 328      14.397  35.580 -22.935  1.00 92.87
ATOM   2627  N   VAL B 329      13.148  35.226 -15.915  1.00 85.18
ATOM   2628  CA  VAL B 329      13.756  36.475 -15.468  1.00 85.18
ATOM   2629  C   VAL B 329      14.942  36.175 -14.554  1.00 85.18
ATOM   2630  O   VAL B 329      15.944  36.894 -14.570  1.00 85.18
ATOM   2631  CB  VAL B 329      12.734  37.374 -14.737  1.00 85.18
ATOM   2632  CG1 VAL B 329      13.434  38.558 -14.073  1.00 85.18
ATOM   2633  CG2 VAL B 329      11.661  37.861 -15.709  1.00 85.18
ATOM   2634  N   ASN B 330      14.849  35.109 -13.825  1.00 87.22
ATOM   2635  CA  ASN B 330      15.901  34.763 -12.875  1.00 87.22
ATOM   2636  C   ASN B 330      16.781  33.632 -13.400  1.00 87.22
ATOM   2637  O   ASN B 330      17.539  33.026 -12.641  1.00 87.22
ATOM   2638  CB  ASN B 330      15.297  34.380 -11.522  1.00 87.22
ATOM   2639  CG  ASN B 330      14.720  35.571 -10.782  1.00 87.22
ATOM   2640  OD1 ASN B 330      15.456  36.373 -10.202  1.00 87.22
ATOM   2641  ND2 ASN B 330      13.398  35.695 -10.798  1.00 87.22
ATOM   2642  N   ARG B 331      16.805  33.353 -14.752  1.00 85.61
ATOM   2643  CA  ARG B 331      17.460  32.173 -15.307  1.00 85.61
ATOM   2644  C   ARG B 331      18.974  32.262 -15.148  1.00 85.61
ATOM   2645  O   ARG B 331      19.656  31.238 -15.071  1.00 85.61
ATOM   2646  CB  ARG B 331      17.098  32.002 -16.784  1.00 85.61
ATOM   2647  CG  ARG B 331      17.579  33.138 -17.672  1.00 85.61
ATOM   2648  CD  ARG B 331      17.052  33.004 -19.094  1.00 85.61
ATOM   2649  NE  ARG B 331      17.593  34.041 -19.969  1.00 85.61
ATOM   2650  CZ  ARG B 331      17.106  35.274 -20.074  1.00 85.61
ATOM   2651  NH1 ARG B 331      16.053  35.650 -19.358  1.00 85.61
ATOM   2652  NH2 ARG B 331      17.675  36.138 -20.902  1.00 85.61
ATOM   2653  N   LYS B 332      19.535  33.511 -15.048  1.00 85.55
ATOM   2654  CA  LYS B 332      20.982  33.662 -14.929  1.00 85.55
ATOM   2655  C   LYS B 332      21.425  33.582 -13.471  1.00 85.55
ATOM   2656  O   LYS B 332      22.598  33.333 -13.187  1.00 85.55
ATOM   2657  CB  LYS B 332      21.436  34.987 -15.544  1.00 85.55
ATOM   2658  CG  LYS B 332      21.250  35.066 -17.052  1.00 85.55
ATOM   2659  CD  LYS B 332      21.861  36.339 -17.624  1.00 85.55
ATOM   2660  CE  LYS B 332      21.661  36.427 -19.131  1.00 85.55
ATOM   2661  NZ  LYS B 332      22.235  37.686 -19.693  1.00 85.55
ATOM   2662  N   THR B 333      20.443  33.708 -12.537  1.00 83.46
ATOM   2663  CA  THR B 333      20.773  33.712 -11.116  1.00 83.46
ATOM   2664  C   THR B 333      20.071  32.566 -10.394  1.00 83.46
ATOM   2665  O   THR B 333      19.821  32.645  -9.189  1.00 83.46
ATOM   2666  CB  THR B 333      20.389  35.050 -10.457  1.00 83.46
ATOM   2667  OG1 THR B 333      18.996  35.301 -10.676  1.00 83.46
ATOM   2668  CG2 THR B 333      21.199  36.203 -11.040  1.00 83.46
ATOM   2669  N   LEU B 334      19.812  31.552 -11.067  1.00 81.86
ATOM   2670  CA  LEU B 334      19.050  30.452 -10.486  1.00 81.86
ATOM   2671  C   LEU B 334      19.821  29.800  -9.343  1.00 81.86
ATOM   2672  O   LEU B 334      19.220  29.257  -8.414  1.00 81.86
ATOM   2673  CB  LEU B 334      18.717  29.407 -11.554  1.00 81.86
ATOM   2674  CG  LEU B 334      17.573  29.754 -12.508  1.00 81.86
ATOM   2675  CD1 LEU B 334      17.619  28.856 -13.740  1.00 81.86
ATOM   2676  CD2 LEU B 334      16.228  29.629 -11.799  1.00 81.86
ATOM   2677  N   ASN B 335      21.023  29.876  -9.341  1.00 80.06
ATOM   2678  CA  ASN B 335      21.858  29.236  -8.330  1.00 80.06
ATOM   2679  C   ASN B 335      22.146  30.176  -7.163  1.00 80.06
ATOM   2680  O   ASN B 335      22.756  29.773  -6.172  1.00 80.06
ATOM   2681  CB  ASN B 335      23.167  28.743  -8.950  1.00 80.06
ATOM   2682  CG  ASN B 335      22.970  27.540  -9.851  1.00 80.06
ATOM   2683  OD1 ASN B 335      22.041  26.751  -9.660  1.00 80.06
ATOM   2684  ND2 ASN B 335      23.843  27.392 -10.841  1.00 80.06
ATOM   2685  N   SER B 336      21.616  31.502  -7.269  1.00 82.60
ATOM   2686  CA  SER B 336      21.797  32.413  -6.143  1.00 82.60
ATOM   2687  C   SER B 336      20.971  31.974  -4.939  1.00 82.60
ATOM   2688  O   SER B 336      19.903  31.378  -5.096  1.00 82.60
ATOM   2689  CB  SER B 336      21.416  33.839  -6.541  1.00 82.60
ATOM   2690  OG  SER B 336      20.013  33.961  -6.695  1.00 82.60
ATOM   2691  N   ARG B 337      21.424  32.032  -3.695  1.00 83.15
ATOM   2692  CA  ARG B 337      20.768  31.638  -2.452  1.00 83.15
ATOM   2693  C   ARG B 337      19.355  32.205  -2.375  1.00 83.15
ATOM   2694  O   ARG B 337      18.410  31.488  -2.040  1.00 83.15
ATOM   2695  CB  ARG B 337      21.585  32.100  -1.244  1.00 83.15
ATOM   2696  CG  ARG B 337      21.064  31.581   0.087  1.00 83.15
ATOM   2697  CD  ARG B 337      21.926  32.048   1.251  1.00 83.15
ATOM   2698  NE  ARG B 337      21.408  31.571   2.531  1.00 83.15
ATOM   2699  CZ  ARG B 337      20.919  32.353   3.489  1.00 83.15
ATOM   2700  NH1 ARG B 337      20.872  33.670   3.331  1.00 83.15
ATOM   2701  NH2 ARG B 337      20.474  31.813   4.615  1.00 83.15
ATOM   2702  N   GLU B 338      19.273  33.471  -2.903  1.00 84.52
ATOM   2703  CA  GLU B 338      17.977  34.137  -2.816  1.00 84.52
ATOM   2704  C   GLU B 338      16.967  33.506  -3.769  1.00 84.52
ATOM   2705  O   GLU B 338      15.833  33.219  -3.379  1.00 84.52
ATOM   2706  CB  GLU B 338      18.119  35.632  -3.114  1.00 84.52
ATOM   2707  CG  GLU B 338      16.882  36.448  -2.772  1.00 84.52
ATOM   2708  CD  GLU B 338      17.048  37.935  -3.046  1.00 84.52
ATOM   2709  OE1 GLU B 338      16.052  38.686  -2.945  1.00 84.52
ATOM   2710  OE2 GLU B 338      18.184  38.351  -3.366  1.00 84.52
ATOM   2711  N   THR B 339      17.308  33.244  -5.001  1.00 85.80
ATOM   2712  CA  THR B 339      16.417  32.673  -6.005  1.00 85.80
ATOM   2713  C   THR B 339      16.063  31.230  -5.655  1.00 85.80
ATOM   2714  O   THR B 339      14.921  30.803  -5.839  1.00 85.80
ATOM   2715  CB  THR B 339      17.049  32.723  -7.408  1.00 85.80
ATOM   2716  OG1 THR B 339      17.448  34.068  -7.698  1.00 85.80
ATOM   2717  CG2 THR B 339      16.063  32.256  -8.473  1.00 85.80
ATOM   2718  N   ARG B 340      16.970  30.445  -5.158  1.00 80.84
ATOM   2719  CA  ARG B 340      16.743  29.059  -4.762  1.00 80.84
ATOM   2720  C   ARG B 340      15.752  28.975  -3.606  1.00 80.84
ATOM   2721  O   ARG B 340      14.929  28.059  -3.552  1.00 80.84
ATOM   2722  CB  ARG B 340      18.061  28.388  -4.371  1.00 80.84
ATOM   2723  CG  ARG B 340      18.805  27.764  -5.541  1.00 80.84
ATOM   2724  CD  ARG B 340      19.914  26.832  -5.072  1.00 80.84
ATOM   2725  NE  ARG B 340      21.066  27.575  -4.570  1.00 80.84
ATOM   2726  CZ  ARG B 340      22.183  27.020  -4.108  1.00 80.84
ATOM   2727  NH1 ARG B 340      22.321  25.699  -4.075  1.00 80.84
ATOM   2728  NH2 ARG B 340      23.170  27.791  -3.675  1.00 80.84
ATOM   2729  N   LEU B 341      15.861  30.001  -2.695  1.00 82.57
ATOM   2730  CA  LEU B 341      14.950  30.036  -1.555  1.00 82.57
ATOM   2731  C   LEU B 341      13.532  30.372  -2.003  1.00 82.57
ATOM   2732  O   LEU B 341      12.571  29.733  -1.567  1.00 82.57
ATOM   2733  CB  LEU B 341      15.427  31.057  -0.519  1.00 82.57
ATOM   2734  CG  LEU B 341      14.710  31.038   0.832  1.00 82.57
ATOM   2735  CD1 LEU B 341      15.185  29.855   1.668  1.00 82.57
ATOM   2736  CD2 LEU B 341      14.935  32.350   1.575  1.00 82.57
ATOM   2737  N   LYS B 342      13.449  31.321  -3.001  1.00 88.61
ATOM   2738  CA  LYS B 342      12.136  31.809  -3.410  1.00 88.61
ATOM   2739  C   LYS B 342      11.496  30.874  -4.432  1.00 88.61
ATOM   2740  O   LYS B 342      10.310  30.552  -4.330  1.00 88.61
ATOM   2741  CB  LYS B 342      12.243  33.222  -3.987  1.00 88.61
ATOM   2742  CG  LYS B 342      12.584  34.287  -2.956  1.00 88.61
ATOM   2743  CD  LYS B 342      12.628  35.676  -3.580  1.00 88.61
ATOM   2744  CE  LYS B 342      13.080  36.728  -2.576  1.00 88.61
ATOM   2745  NZ  LYS B 342      13.141  38.088  -3.189  1.00 88.61
ATOM   2746  N   TYR B 343      12.238  30.377  -5.409  1.00 86.83
ATOM   2747  CA  TYR B 343      11.662  29.668  -6.547  1.00 86.83
ATOM   2748  C   TYR B 343      12.289  28.288  -6.703  1.00 86.83
ATOM   2749  O   TYR B 343      12.126  27.639  -7.739  1.00 86.83
ATOM   2750  CB  TYR B 343      11.849  30.476  -7.834  1.00 86.83
ATOM   2751  CG  TYR B 343      11.351  31.897  -7.737  1.00 86.83
ATOM   2752  CD1 TYR B 343      10.001  32.170  -7.525  1.00 86.83
ATOM   2753  CD2 TYR B 343      12.227  32.970  -7.858  1.00 86.83
ATOM   2754  CE1 TYR B 343       9.537  33.478  -7.437  1.00 86.83
ATOM   2755  CE2 TYR B 343      11.774  34.282  -7.771  1.00 86.83
ATOM   2756  CZ  TYR B 343      10.430  34.526  -7.560  1.00 86.83
ATOM   2757  OH  TYR B 343       9.976  35.823  -7.474  1.00 86.83
ATOM   2758  N   GLY B 344      13.026  27.874  -5.704  1.00 84.86
ATOM   2759  CA  GLY B 344      13.692  26.583  -5.764  1.00 84.86
ATOM   2760  C   GLY B 344      12.735  25.427  -5.985  1.00 84.86
ATOM   2761  O   GLY B 344      13.077  24.450  -6.653  1.00 84.86
ATOM   2762  N   PHE B 345      11.594  25.499  -5.512  1.00 89.50
ATOM   2763  CA  PHE B 345      10.584  24.455  -5.646  1.00 89.50
ATOM   2764  C   PHE B 345      10.303  24.160  -7.115  1.00 89.50
ATOM   2765  O   PHE B 345      10.026  23.016  -7.481  1.00 89.50
ATOM   2766  CB  PHE B 345       9.290  24.863  -4.935  1.00 89.50
ATOM   2767  CG  PHE B 345       8.220  23.805  -4.967  1.00 89.50
ATOM   2768  CD1 PHE B 345       7.171  23.885  -5.874  1.00 89.50
ATOM   2769  CD2 PHE B 345       8.265  22.729  -4.090  1.00 89.50
ATOM   2770  CE1 PHE B 345       6.180  22.907  -5.906  1.00 89.50
ATOM   2771  CE2 PHE B 345       7.278  21.748  -4.116  1.00 89.50
ATOM   2772  CZ  PHE B 345       6.236  21.839  -5.024  1.00 89.50
ATOM   2773  N   LEU B 346      10.407  25.081  -8.005  1.00 85.39
ATOM   2774  CA  LEU B 346      10.012  24.987  -9.406  1.00 85.39
ATOM   2775  C   LEU B 346      11.148  24.425 -10.254  1.00 85.39
ATOM   2776  O   LEU B 346      10.913  23.906 -11.348  1.00 85.39
ATOM   2777  CB  LEU B 346       9.594  26.361  -9.938  1.00 85.39
ATOM   2778  CG  LEU B 346       8.318  26.959  -9.344  1.00 85.39
ATOM   2779  CD1 LEU B 346       8.140  28.399  -9.812  1.00 85.39
ATOM   2780  CD2 LEU B 346       7.106  26.114  -9.720  1.00 85.39
ATOM   2781  N   HIS B 347      12.392  24.489  -9.822  1.00 86.88
ATOM   2782  CA  HIS B 347      13.458  24.047 -10.714  1.00 86.88
ATOM   2783  C   HIS B 347      14.450  23.147  -9.984  1.00 86.88
ATOM   2784  O   HIS B 347      15.379  22.615 -10.596  1.00 86.88
ATOM   2785  CB  HIS B 347      14.185  25.250 -11.317  1.00 86.88
ATOM   2786  CG  HIS B 347      14.914  26.078 -10.307  1.00 86.88
ATOM   2787  ND1 HIS B 347      16.190  25.780  -9.881  1.00 86.88
ATOM   2788  CD2 HIS B 347      14.543  27.198  -9.642  1.00 86.88
ATOM   2789  CE1 HIS B 347      16.573  26.683  -8.994  1.00 86.88
ATOM   2790  NE2 HIS B 347      15.593  27.554  -8.831  1.00 86.88
ATOM   2791  N   ASN B 348      14.135  22.843  -8.685  1.00 80.90
ATOM   2792  CA  ASN B 348      14.995  21.951  -7.914  1.00 80.90
ATOM   2793  C   ASN B 348      14.979  20.533  -8.477  1.00 80.90
ATOM   2794  O   ASN B 348      13.911  19.965  -8.712  1.00 80.90
ATOM   2795  CB  ASN B 348      14.577  21.943  -6.442  1.00 80.90
ATOM   2796  CG  ASN B 348      15.673  21.434  -5.527  1.00 80.90
ATOM   2797  OD1 ASN B 348      16.819  21.258  -5.949  1.00 80.90
ATOM   2798  ND2 ASN B 348      15.330  21.195  -4.267  1.00 80.90
ATOM   2799  N   GLY B 349      16.119  19.935  -8.723  1.00 83.21
ATOM   2800  CA  GLY B 349      16.216  18.562  -9.194  1.00 83.21
ATOM   2801  C   GLY B 349      16.456  18.459 -10.688  1.00 83.21
ATOM   2802  O   GLY B 349      16.854  17.405 -11.187  1.00 83.21
ATOM   2803  N   PHE B 350      16.291  19.657 -11.365  1.00 85.42
ATOM   2804  CA  PHE B 350      16.480  19.627 -12.811  1.00 85.42
ATOM   2805  C   PHE B 350      17.861  20.150 -13.187  1.00 85.42
ATOM   2806  O   PHE B 350      18.406  21.023 -12.508  1.00 85.42
ATOM   2807  CB  PHE B 350      15.397  20.451 -13.513  1.00 85.42
ATOM   2808  CG  PHE B 350      14.003  19.927 -13.303  1.00 85.42
ATOM   2809  CD1 PHE B 350      13.622  18.696 -13.824  1.00 85.42
ATOM   2810  CD2 PHE B 350      13.072  20.665 -12.584  1.00 85.42
ATOM   2811  CE1 PHE B 350      12.332  18.207 -13.630  1.00 85.42
ATOM   2812  CE2 PHE B 350      11.780  20.183 -12.387  1.00 85.42
ATOM   2813  CZ  PHE B 350      11.413  18.955 -12.911  1.00 85.42
ATOM   2814  N   VAL B 351      18.418  19.637 -14.330  1.00 82.98
ATOM   2815  CA  VAL B 351      19.664  20.168 -14.875  1.00 82.98
ATOM   2816  C   VAL B 351      19.439  21.588 -15.390  1.00 82.98
ATOM   2817  O   VAL B 351      18.365  21.905 -15.906  1.00 82.98
ATOM   2818  CB  VAL B 351      20.215  19.271 -16.007  1.00 82.98
ATOM   2819  CG1 VAL B 351      21.543  19.816 -16.529  1.00 82.98
ATOM   2820  CG2 VAL B 351      20.379  17.834 -15.516  1.00 82.98
ATOM   2821  N   LYS B 352      20.383  22.428 -15.140  1.00 84.54
ATOM   2822  CA  LYS B 352      20.296  23.854 -15.439  1.00 84.54
ATOM   2823  C   LYS B 352      19.711  24.090 -16.829  1.00 84.54
ATOM   2824  O   LYS B 352      18.943  25.032 -17.033  1.00 84.54
ATOM   2825  CB  LYS B 352      21.674  24.510 -15.333  1.00 84.54
ATOM   2826  CG  LYS B 352      21.635  26.031 -15.317  1.00 84.54
ATOM   2827  CD  LYS B 352      23.018  26.623 -15.075  1.00 84.54
ATOM   2828  CE  LYS B 352      22.994  28.144 -15.129  1.00 84.54
ATOM   2829  NZ  LYS B 352      24.347  28.729 -14.889  1.00 84.54
ATOM   2830  N   LYS B 353      20.085  23.221 -17.836  1.00 86.26
ATOM   2831  CA  LYS B 353      19.606  23.358 -19.209  1.00 86.26
ATOM   2832  C   LYS B 353      18.091  23.197 -19.281  1.00 86.26
ATOM   2833  O   LYS B 353      17.443  23.758 -20.167  1.00 86.26
ATOM   2834  CB  LYS B 353      20.286  22.335 -20.119  1.00 86.26
ATOM   2835  CG  LYS B 353      19.838  22.404 -21.572  1.00 86.26
ATOM   2836  CD  LYS B 353      20.519  21.337 -22.419  1.00 86.26
ATOM   2837  CE  LYS B 353      20.026  21.367 -23.859  1.00 86.26
ATOM   2838  NZ  LYS B 353      20.677  20.309 -24.689  1.00 86.26
ATOM   2839  N   TYR B 354      17.565  22.492 -18.321  1.00 88.64
ATOM   2840  CA  TYR B 354      16.131  22.229 -18.301  1.00 88.64
ATOM   2841  C   TYR B 354      15.459  22.951 -17.140  1.00 88.64
ATOM   2842  O   TYR B 354      14.527  22.424 -16.528  1.00 88.64
ATOM   2843  CB  TYR B 354      15.862  20.724 -18.205  1.00 88.64
ATOM   2844  CG  TYR B 354      16.392  19.936 -19.379  1.00 88.64
ATOM   2845  CD1 TYR B 354      15.813  20.055 -20.641  1.00 88.64
ATOM   2846  CD2 TYR B 354      17.471  19.072 -19.228  1.00 88.64
ATOM   2847  CE1 TYR B 354      16.297  19.330 -21.725  1.00 88.64
ATOM   2848  CE2 TYR B 354      17.963  18.342 -20.305  1.00 88.64
ATOM   2849  CZ  TYR B 354      17.371  18.478 -21.548  1.00 88.64
ATOM   2850  OH  TYR B 354      17.854  17.758 -22.617  1.00 88.64
ATOM   2851  N   TRP B 355      15.709  24.139 -16.871  1.00 86.57
ATOM   2852  CA  TRP B 355      15.157  24.926 -15.773  1.00 86.57
ATOM   2853  C   TRP B 355      13.654  25.120 -15.944  1.00 86.57
ATOM   2854  O   TRP B 355      12.937  25.356 -14.969  1.00 86.57
ATOM   2855  CB  TRP B 355      15.853  26.287 -15.683  1.00 86.57
ATOM   2856  CG  TRP B 355      15.776  27.095 -16.943  1.00 86.57
ATOM   2857  CD1 TRP B 355      16.687  27.122 -17.962  1.00 86.57
ATOM   2858  CD2 TRP B 355      14.731  27.999 -17.315  1.00 86.57
ATOM   2859  NE1 TRP B 355      16.270  27.988 -18.947  1.00 86.57
ATOM   2860  CE2 TRP B 355      15.074  28.539 -18.575  1.00 86.57
ATOM   2861  CE3 TRP B 355      13.536  28.405 -16.706  1.00 86.57
ATOM   2862  CZ2 TRP B 355      14.263  29.464 -19.236  1.00 86.57
ATOM   2863  CZ3 TRP B 355      12.731  29.326 -17.366  1.00 86.57
ATOM   2864  CH2 TRP B 355      13.100  29.844 -18.618  1.00 86.57
ATOM   2865  N   TYR B 356      13.065  25.017 -17.182  1.00 90.32
ATOM   2866  CA  TYR B 356      11.661  25.257 -17.496  1.00 90.32
ATOM   2867  C   TYR B 356      10.867  23.957 -17.476  1.00 90.32
ATOM   2868  O   TYR B 356       9.708  23.923 -17.896  1.00 90.32
ATOM   2869  CB  TYR B 356      11.524  25.931 -18.864  1.00 90.32
ATOM   2870  CG  TYR B 356      12.232  25.196 -19.977  1.00 90.32
ATOM   2871  CD1 TYR B 356      13.528  25.544 -20.354  1.00 90.32
ATOM   2872  CD2 TYR B 356      11.608  24.154 -20.653  1.00 90.32
ATOM   2873  CE1 TYR B 356      14.183  24.871 -21.379  1.00 90.32
ATOM   2874  CE2 TYR B 356      12.254  23.474 -21.680  1.00 90.32
ATOM   2875  CZ  TYR B 356      13.540  23.839 -22.035  1.00 90.32
ATOM   2876  OH  TYR B 356      14.184  23.169 -23.051  1.00 90.32
ATOM   2877  N   TRP B 357      11.435  22.815 -16.899  1.00 89.47
ATOM   2878  CA  TRP B 357      10.868  21.480 -17.061  1.00 89.47
ATOM   2879  C   TRP B 357       9.542  21.358 -16.318  1.00 89.47
ATOM   2880  O   TRP B 357       8.664  20.593 -16.724  1.00 89.47
ATOM   2881  CB  TRP B 357      11.848  20.415 -16.560  1.00 89.47
ATOM   2882  CG  TRP B 357      11.532  19.028 -17.032  1.00 89.47
ATOM   2883  CD1 TRP B 357      10.999  18.008 -16.294  1.00 89.47
ATOM   2884  CD2 TRP B 357      11.735  18.506 -18.349  1.00 89.47
ATOM   2885  NE1 TRP B 357      10.858  16.883 -17.073  1.00 89.47
ATOM   2886  CE2 TRP B 357      11.302  17.162 -18.337  1.00 89.47
ATOM   2887  CE3 TRP B 357      12.242  19.046 -19.539  1.00 89.47
ATOM   2888  CZ2 TRP B 357      11.360  16.349 -19.472  1.00 89.47
ATOM   2889  CZ3 TRP B 357      12.298  18.235 -20.667  1.00 89.47
ATOM   2890  CH2 TRP B 357      11.859  16.902 -20.623  1.00 89.47
ATOM   2891  N   GLU B 358       9.436  22.101 -15.195  1.00 90.11
ATOM   2892  CA  GLU B 358       8.171  22.046 -14.469  1.00 90.11
ATOM   2893  C   GLU B 358       7.011  22.512 -15.344  1.00 90.11
ATOM   2894  O   GLU B 358       5.875  22.068 -15.166  1.00 90.11
ATOM   2895  CB  GLU B 358       8.244  22.894 -13.197  1.00 90.11
ATOM   2896  CG  GLU B 358       7.242  22.485 -12.127  1.00 90.11
ATOM   2897  CD  GLU B 358       7.498  21.096 -11.565  1.00 90.11
ATOM   2898  OE1 GLU B 358       6.530  20.424 -11.142  1.00 90.11
ATOM   2899  OE2 GLU B 358       8.677  20.676 -11.545  1.00 90.11
ATOM   2900  N   MET B 359       7.227  23.431 -16.340  1.00 89.50
ATOM   2901  CA  MET B 359       6.204  23.902 -17.270  1.00 89.50
ATOM   2902  C   MET B 359       5.778  22.789 -18.221  1.00 89.50
ATOM   2903  O   MET B 359       4.615  22.719 -18.620  1.00 89.50
ATOM   2904  CB  MET B 359       6.715  25.104 -18.067  1.00 89.50
ATOM   2905  CG  MET B 359       6.800  26.386 -17.255  1.00 89.50
ATOM   2906  SD  MET B 359       7.806  26.189 -15.733  1.00 89.50
ATOM   2907  CE  MET B 359       7.789  27.895 -15.115  1.00 89.50
ATOM   2908  N   VAL B 360       6.676  21.951 -18.584  1.00 90.72
ATOM   2909  CA  VAL B 360       6.355  20.794 -19.413  1.00 90.72
ATOM   2910  C   VAL B 360       5.418  19.858 -18.654  1.00 90.72
ATOM   2911  O   VAL B 360       4.445  19.351 -19.218  1.00 90.72
ATOM   2912  CB  VAL B 360       7.629  20.036 -19.848  1.00 90.72
ATOM   2913  CG1 VAL B 360       7.266  18.774 -20.628  1.00 90.72
ATOM   2914  CG2 VAL B 360       8.530  20.944 -20.684  1.00 90.72
ATOM   2915  N   VAL B 361       5.661  19.702 -17.300  1.00 88.84
ATOM   2916  CA  VAL B 361       4.824  18.855 -16.457  1.00 88.84
ATOM   2917  C   VAL B 361       3.438  19.480 -16.309  1.00 88.84
ATOM   2918  O   VAL B 361       2.426  18.776 -16.335  1.00 88.84
ATOM   2919  CB  VAL B 361       5.459  18.632 -15.066  1.00 88.84
ATOM   2920  CG1 VAL B 361       4.524  17.826 -14.167  1.00 88.84
ATOM   2921  CG2 VAL B 361       6.809  17.931 -15.203  1.00 88.84
ATOM   2922  N   PHE B 362       3.382  20.768 -16.154  1.00 90.09
ATOM   2923  CA  PHE B 362       2.102  21.464 -16.086  1.00 90.09
ATOM   2924  C   PHE B 362       1.306  21.260 -17.370  1.00 90.09
ATOM   2925  O   PHE B 362       0.090  21.062 -17.327  1.00 90.09
ATOM   2926  CB  PHE B 362       2.314  22.960 -15.832  1.00 90.09
ATOM   2927  CG  PHE B 362       2.358  23.328 -14.373  1.00 90.09
ATOM   2928  CD1 PHE B 362       1.273  23.070 -13.545  1.00 90.09
ATOM   2929  CD2 PHE B 362       3.484  23.932 -13.831  1.00 90.09
ATOM   2930  CE1 PHE B 362       1.310  23.409 -12.194  1.00 90.09
ATOM   2931  CE2 PHE B 362       3.529  24.274 -12.482  1.00 90.09
ATOM   2932  CZ  PHE B 362       2.440  24.013 -11.666  1.00 90.09
ATOM   2933  N   ALA B 363       1.988  21.385 -18.547  1.00 91.32
ATOM   2934  CA  ALA B 363       1.336  21.178 -19.838  1.00 91.32
ATOM   2935  C   ALA B 363       0.748  19.774 -19.936  1.00 91.32
ATOM   2936  O   ALA B 363      -0.384  19.598 -20.395  1.00 91.32
ATOM   2937  CB  ALA B 363       2.323  21.419 -20.977  1.00 91.32
ATOM   2938  N   ARG B 364       1.506  18.850 -19.479  1.00 88.09
ATOM   2939  CA  ARG B 364       1.027  17.472 -19.458  1.00 88.09
ATOM   2940  C   ARG B 364      -0.208  17.335 -18.575  1.00 88.09
ATOM   2941  O   ARG B 364      -1.211  16.748 -18.987  1.00 88.09
ATOM   2942  CB  ARG B 364       2.128  16.528 -18.969  1.00 88.09
ATOM   2943  CG  ARG B 364       1.689  15.076 -18.858  1.00 88.09
ATOM   2944  CD  ARG B 364       2.787  14.199 -18.272  1.00 88.09
ATOM   2945  NE  ARG B 364       3.008  14.484 -16.857  1.00 88.09
ATOM   2946  CZ  ARG B 364       3.939  13.906 -16.104  1.00 88.09
ATOM   2947  NH1 ARG B 364       4.758  12.996 -16.618  1.00 88.09
ATOM   2948  NH2 ARG B 364       4.053  14.241 -14.827  1.00 88.09
ATOM   2949  N   LYS B 365      -0.125  17.924 -17.328  1.00 89.13
ATOM   2950  CA  LYS B 365      -1.245  17.871 -16.393  1.00 89.13
ATOM   2951  C   LYS B 365      -2.491  18.519 -16.990  1.00 89.13
ATOM   2952  O   LYS B 365      -3.593  17.975 -16.882  1.00 89.13
ATOM   2953  CB  LYS B 365      -0.879  18.556 -15.076  1.00 89.13
ATOM   2954  CG  LYS B 365       0.068  17.748 -14.200  1.00 89.13
ATOM   2955  CD  LYS B 365       0.322  18.439 -12.867  1.00 89.13
ATOM   2956  CE  LYS B 365       1.299  17.649 -12.005  1.00 89.13
ATOM   2957  NZ  LYS B 365       1.503  18.290 -10.671  1.00 89.13
ATOM   2958  N   PHE B 366      -2.262  19.620 -17.640  1.00 91.50
ATOM   2959  CA  PHE B 366      -3.370  20.353 -18.241  1.00 91.50
ATOM   2960  C   PHE B 366      -4.048  19.520 -19.322  1.00 91.50
ATOM   2961  O   PHE B 366      -5.274  19.388 -19.333  1.00 91.50
ATOM   2962  CB  PHE B 366      -2.881  21.680 -18.830  1.00 91.50
ATOM   2963  CG  PHE B 366      -3.962  22.479 -19.506  1.00 91.50
ATOM   2964  CD1 PHE B 366      -3.986  22.612 -20.889  1.00 91.50
ATOM   2965  CD2 PHE B 366      -4.956  23.098 -18.758  1.00 91.50
ATOM   2966  CE1 PHE B 366      -4.985  23.351 -21.518  1.00 91.50
ATOM   2967  CE2 PHE B 366      -5.958  23.838 -19.380  1.00 91.50
ATOM   2968  CZ  PHE B 366      -5.970  23.964 -20.759  1.00 91.50
ATOM   2969  N   LEU B 367      -3.318  18.947 -20.234  1.00 90.51
ATOM   2970  CA  LEU B 367      -3.850  18.149 -21.333  1.00 90.51
ATOM   2971  C   LEU B 367      -4.607  16.934 -20.807  1.00 90.51
ATOM   2972  O   LEU B 367      -5.683  16.602 -21.309  1.00 90.51
ATOM   2973  CB  LEU B 367      -2.722  17.699 -22.265  1.00 90.51
ATOM   2974  CG  LEU B 367      -2.075  18.788 -23.121  1.00 90.51
ATOM   2975  CD1 LEU B 367      -0.865  18.229 -23.863  1.00 90.51
ATOM   2976  CD2 LEU B 367      -3.087  19.371 -24.101  1.00 90.51
ATOM   2977  N   VAL B 368      -4.095  16.353 -19.759  1.00 86.26
ATOM   2978  CA  VAL B 368      -4.717  15.174 -19.167  1.00 86.26
ATOM   2979  C   VAL B 368      -6.053  15.556 -18.535  1.00 86.26
ATOM   2980  O   VAL B 368      -7.047  14.843 -18.690  1.00 86.26
ATOM   2981  CB  VAL B 368      -3.798  14.515 -18.114  1.00 86.26
ATOM   2982  CG1 VAL B 368      -4.551  13.435 -17.340  1.00 86.26
ATOM   2983  CG2 VAL B 368      -2.556  13.929 -18.782  1.00 86.26
ATOM   2984  N   ILE B 369      -6.035  16.600 -17.844  1.00 86.23
ATOM   2985  CA  ILE B 369      -7.243  17.058 -17.166  1.00 86.23
ATOM   2986  C   ILE B 369      -8.295  17.457 -18.198  1.00 86.23
ATOM   2987  O   ILE B 369      -9.482  17.169 -18.027  1.00 86.23
ATOM   2988  CB  ILE B 369      -6.944  18.242 -16.219  1.00 86.23
ATOM   2989  CG1 ILE B 369      -6.044  17.789 -15.064  1.00 86.23
ATOM   2990  CG2 ILE B 369      -8.246  18.853 -15.691  1.00 86.23
ATOM   2991  CD1 ILE B 369      -5.517  18.931 -14.205  1.00 86.23
ATOM   2992  N   VAL B 370      -7.984  18.090 -19.320  1.00 87.68
ATOM   2993  CA  VAL B 370      -8.901  18.499 -20.378  1.00 87.68
ATOM   2994  C   VAL B 370      -9.543  17.266 -21.011  1.00 87.68
ATOM   2995  O   VAL B 370     -10.765  17.202 -21.160  1.00 87.68
ATOM   2996  CB  VAL B 370      -8.184  19.340 -21.458  1.00 87.68
ATOM   2997  CG1 VAL B 370      -9.077  19.521 -22.684  1.00 87.68
ATOM   2998  CG2 VAL B 370      -7.771  20.697 -20.889  1.00 87.68
ATOM   2999  N   VAL B 371      -8.787  16.307 -21.322  1.00 83.72
ATOM   3000  CA  VAL B 371      -9.276  15.088 -21.957  1.00 83.72
ATOM   3001  C   VAL B 371     -10.224  14.356 -21.011  1.00 83.72
ATOM   3002  O   VAL B 371     -11.220  13.774 -21.447  1.00 83.72
ATOM   3003  CB  VAL B 371      -8.113  14.159 -22.372  1.00 83.72
ATOM   3004  CG1 VAL B 371      -8.642  12.792 -22.804  1.00 83.72
ATOM   3005  CG2 VAL B 371      -7.294  14.797 -23.492  1.00 83.72
ATOM   3006  N   SER B 372      -9.931  14.514 -19.766  1.00 81.64
ATOM   3007  CA  SER B 372     -10.729  13.821 -18.760  1.00 81.64
ATOM   3008  C   SER B 372     -12.023  14.573 -18.466  1.00 81.64
ATOM   3009  O   SER B 372     -13.002  13.979 -18.010  1.00 81.64
ATOM   3010  CB  SER B 372      -9.928  13.643 -17.469  1.00 81.64
ATOM   3011  OG  SER B 372      -8.722  12.942 -17.718  1.00 81.64
ATOM   3012  N   SER B 373     -12.140  15.771 -18.723  1.00 81.81
ATOM   3013  CA  SER B 373     -13.258  16.602 -18.289  1.00 81.81
ATOM   3014  C   SER B 373     -14.181  16.939 -19.456  1.00 81.81
ATOM   3015  O   SER B 373     -15.404  16.955 -19.302  1.00 81.81
ATOM   3016  CB  SER B 373     -12.749  17.891 -17.642  1.00 81.81
ATOM   3017  OG  SER B 373     -11.936  17.602 -16.518  1.00 81.81
ATOM   3018  N   VAL B 374     -13.668  17.178 -20.635  1.00 77.45
ATOM   3019  CA  VAL B 374     -14.467  17.642 -21.764  1.00 77.45
ATOM   3020  C   VAL B 374     -14.385  16.631 -22.906  1.00 77.45
ATOM   3021  O   VAL B 374     -13.308  16.108 -23.204  1.00 77.45
ATOM   3022  CB  VAL B 374     -14.008  19.034 -22.251  1.00 77.45
ATOM   3023  CG1 VAL B 374     -14.879  19.516 -23.409  1.00 77.45
ATOM   3024  CG2 VAL B 374     -14.040  20.039 -21.100  1.00 77.45
ATOM   3025  N   ALA B 375     -15.573  16.339 -23.505  1.00 72.99
ATOM   3026  CA  ALA B 375     -15.587  15.487 -24.691  1.00 72.99
ATOM   3027  C   ALA B 375     -15.136  16.260 -25.927  1.00 72.99
ATOM   3028  O   ALA B 375     -15.916  17.014 -26.514  1.00 72.99
ATOM   3029  CB  ALA B 375     -16.980  14.904 -24.912  1.00 72.99
ATOM   3030  N   LEU B 376     -13.936  16.119 -26.265  1.00 75.18
ATOM   3031  CA  LEU B 376     -13.333  16.901 -27.339  1.00 75.18
ATOM   3032  C   LEU B 376     -13.741  16.356 -28.703  1.00 75.18
ATOM   3033  O   LEU B 376     -13.970  17.124 -29.640  1.00 75.18
ATOM   3034  CB  LEU B 376     -11.807  16.900 -27.211  1.00 75.18
ATOM   3035  CG  LEU B 376     -11.224  17.702 -26.047  1.00 75.18
ATOM   3036  CD1 LEU B 376      -9.798  17.248 -25.753  1.00 75.18
ATOM   3037  CD2 LEU B 376     -11.262  19.195 -26.354  1.00 75.18
ATOM   3038  N   ILE B 377     -13.991  15.139 -28.819  1.00 74.62
ATOM   3039  CA  ILE B 377     -14.326  14.527 -30.100  1.00 74.62
ATOM   3040  C   ILE B 377     -15.716  13.901 -30.025  1.00 74.62
ATOM   3041  O   ILE B 377     -15.956  13.002 -29.215  1.00 74.62
ATOM   3042  CB  ILE B 377     -13.281  13.466 -30.510  1.00 74.62
ATOM   3043  CG1 ILE B 377     -11.873  14.074 -30.511  1.00 74.62
ATOM   3044  CG2 ILE B 377     -13.622  12.874 -31.881  1.00 74.62
ATOM   3045  CD1 ILE B 377     -10.756  13.049 -30.652  1.00 74.62
ATOM   3046  N   PRO B 378     -16.673  14.416 -30.626  1.00 71.66
ATOM   3047  CA  PRO B 378     -18.007  13.812 -30.652  1.00 71.66
ATOM   3048  C   PRO B 378     -17.990  12.364 -31.134  1.00 71.66
ATOM   3049  O   PRO B 378     -17.498  12.080 -32.229  1.00 71.66
ATOM   3050  CB  PRO B 378     -18.778  14.704 -31.628  1.00 71.66
ATOM   3051  CG  PRO B 378     -17.816  15.787 -31.998  1.00 71.66
ATOM   3052  CD  PRO B 378     -16.460  15.421 -31.467  1.00 71.66
ATOM   3053  N   SER B 379     -18.106  11.422 -30.485  1.00 68.36
ATOM   3054  CA  SER B 379     -18.146  10.013 -30.864  1.00 68.36
ATOM   3055  C   SER B 379     -19.240   9.268 -30.107  1.00 68.36
ATOM   3056  O   SER B 379     -19.659   9.696 -29.030  1.00 68.36
ATOM   3057  CB  SER B 379     -16.793   9.350 -30.606  1.00 68.36
ATOM   3058  OG  SER B 379     -16.637   9.044 -29.231  1.00 68.36
ATOM   3059  N   ALA B 380     -19.839   8.241 -30.662  1.00 66.57
ATOM   3060  CA  ALA B 380     -20.824   7.371 -30.024  1.00 66.57
ATOM   3061  C   ALA B 380     -20.216   6.636 -28.833  1.00 66.57
ATOM   3062  O   ALA B 380     -20.900   6.380 -27.839  1.00 66.57
ATOM   3063  CB  ALA B 380     -21.383   6.371 -31.033  1.00 66.57
ATOM   3064  N   ASP B 381     -18.936   6.416 -28.977  1.00 73.54
ATOM   3065  CA  ASP B 381     -18.203   5.775 -27.889  1.00 73.54
ATOM   3066  C   ASP B 381     -17.344   6.788 -27.134  1.00 73.54
ATOM   3067  O   ASP B 381     -16.163   6.960 -27.443  1.00 73.54
ATOM   3068  CB  ASP B 381     -17.328   4.641 -28.427  1.00 73.54
ATOM   3069  CG  ASP B 381     -16.723   3.786 -27.327  1.00 73.54
ATOM   3070  OD1 ASP B 381     -15.852   2.940 -27.622  1.00 73.54
ATOM   3071  OD2 ASP B 381     -17.123   3.959 -26.156  1.00 73.54
ATOM   3072  N   LYS B 382     -17.917   7.412 -26.325  1.00 74.55
ATOM   3073  CA  LYS B 382     -17.264   8.487 -25.584  1.00 74.55
ATOM   3074  C   LYS B 382     -16.079   7.959 -24.781  1.00 74.55
ATOM   3075  O   LYS B 382     -15.022   8.593 -24.736  1.00 74.55
ATOM   3076  CB  LYS B 382     -18.261   9.179 -24.653  1.00 74.55
ATOM   3077  CG  LYS B 382     -19.269  10.064 -25.373  1.00 74.55
ATOM   3078  CD  LYS B 382     -20.150  10.822 -24.389  1.00 74.55
ATOM   3079  CE  LYS B 382     -21.198  11.661 -25.107  1.00 74.55
ATOM   3080  NZ  LYS B 382     -22.080  12.388 -24.146  1.00 74.55
ATOM   3081  N   ASN B 383     -16.181   6.785 -24.229  1.00 74.89
ATOM   3082  CA  ASN B 383     -15.105   6.197 -23.438  1.00 74.89
ATOM   3083  C   ASN B 383     -13.881   5.891 -24.297  1.00 74.89
ATOM   3084  O   ASN B 383     -12.756   6.229 -23.925  1.00 74.89
ATOM   3085  CB  ASN B 383     -15.589   4.929 -22.732  1.00 74.89
ATOM   3086  CG  ASN B 383     -16.414   5.227 -21.496  1.00 74.89
ATOM   3087  OD1 ASN B 383     -16.383   6.342 -20.969  1.00 74.89
ATOM   3088  ND2 ASN B 383     -17.158   4.234 -21.025  1.00 74.89
ATOM   3089  N   GLY B 384     -14.260   5.329 -25.277  1.00 76.55
ATOM   3090  CA  GLY B 384     -13.172   4.955 -26.166  1.00 76.55
ATOM   3091  C   GLY B 384     -12.389   6.147 -26.685  1.00 76.55
ATOM   3092  O   GLY B 384     -11.157   6.124 -26.709  1.00 76.55
ATOM   3093  N   SER B 385     -13.095   7.339 -27.114  1.00 81.46
ATOM   3094  CA  SER B 385     -12.445   8.532 -27.647  1.00 81.46
ATOM   3095  C   SER B 385     -11.569   9.202 -26.594  1.00 81.46
ATOM   3096  O   SER B 385     -10.447   9.621 -26.888  1.00 81.46
ATOM   3097  CB  SER B 385     -13.487   9.525 -28.163  1.00 81.46
ATOM   3098  OG  SER B 385     -14.294  10.003 -27.101  1.00 81.46
ATOM   3099  N   ARG B 386     -11.973   9.161 -25.372  1.00 79.31
ATOM   3100  CA  ARG B 386     -11.232   9.792 -24.285  1.00 79.31
ATOM   3101  C   ARG B 386      -9.958   9.016 -23.968  1.00 79.31
ATOM   3102  O   ARG B 386      -8.888   9.608 -23.808  1.00 79.31
ATOM   3103  CB  ARG B 386     -12.104   9.902 -23.032  1.00 79.31
ATOM   3104  CG  ARG B 386     -13.190  10.961 -23.128  1.00 79.31
ATOM   3105  CD  ARG B 386     -13.980  11.078 -21.832  1.00 79.31
ATOM   3106  NE  ARG B 386     -15.061  12.053 -21.945  1.00 79.31
ATOM   3107  CZ  ARG B 386     -15.973  12.286 -21.006  1.00 79.31
ATOM   3108  NH1 ARG B 386     -15.953  11.616 -19.860  1.00 79.31
ATOM   3109  NH2 ARG B 386     -16.913  13.197 -21.214  1.00 79.31
ATOM   3110  N   VAL B 387     -10.110   7.754 -23.910  1.00 81.61
ATOM   3111  CA  VAL B 387      -8.977   6.919 -23.526  1.00 81.61
ATOM   3112  C   VAL B 387      -7.911   6.959 -24.618  1.00 81.61
ATOM   3113  O   VAL B 387      -6.714   7.016 -24.324  1.00 81.61
ATOM   3114  CB  VAL B 387      -9.412   5.460 -23.260  1.00 81.61
ATOM   3115  CG1 VAL B 387      -8.195   4.566 -23.034  1.00 81.61
ATOM   3116  CG2 VAL B 387     -10.356   5.396 -22.060  1.00 81.61
ATOM   3117  N   TRP B 388      -8.239   6.919 -25.981  1.00 83.54
ATOM   3118  CA  TRP B 388      -7.285   6.950 -27.085  1.00 83.54
ATOM   3119  C   TRP B 388      -6.537   8.279 -27.120  1.00 83.54
ATOM   3120  O   TRP B 388      -5.327   8.312 -27.357  1.00 83.54
ATOM   3121  CB  TRP B 388      -7.998   6.716 -28.419  1.00 83.54
ATOM   3122  CG  TRP B 388      -8.141   5.270 -28.787  1.00 83.54
ATOM   3123  CD1 TRP B 388      -9.297   4.541 -28.828  1.00 83.54
ATOM   3124  CD2 TRP B 388      -7.089   4.375 -29.162  1.00 83.54
ATOM   3125  NE1 TRP B 388      -9.027   3.246 -29.207  1.00 83.54
ATOM   3126  CE2 TRP B 388      -7.680   3.118 -29.417  1.00 83.54
ATOM   3127  CE3 TRP B 388      -5.702   4.515 -29.307  1.00 83.54
ATOM   3128  CZ2 TRP B 388      -6.931   2.007 -29.811  1.00 83.54
ATOM   3129  CZ3 TRP B 388      -4.958   3.408 -29.699  1.00 83.54
ATOM   3130  CH2 TRP B 388      -5.576   2.171 -29.945  1.00 83.54
ATOM   3131  N   LEU B 389      -7.219   9.392 -26.795  1.00 87.76
ATOM   3132  CA  LEU B 389      -6.560  10.692 -26.730  1.00 87.76
ATOM   3133  C   LEU B 389      -5.551  10.734 -25.587  1.00 87.76
ATOM   3134  O   LEU B 389      -4.451  11.268 -25.744  1.00 87.76
ATOM   3135  CB  LEU B 389      -7.593  11.809 -26.556  1.00 87.76
ATOM   3136  CG  LEU B 389      -7.088  13.237 -26.762  1.00 87.76
ATOM   3137  CD1 LEU B 389      -6.647  13.440 -28.208  1.00 87.76
ATOM   3138  CD2 LEU B 389      -8.165  14.246 -26.379  1.00 87.76
ATOM   3139  N   ALA B 390      -5.945  10.115 -24.439  1.00 87.46
ATOM   3140  CA  ALA B 390      -5.051  10.047 -23.286  1.00 87.46
ATOM   3141  C   ALA B 390      -3.811   9.217 -23.602  1.00 87.46
ATOM   3142  O   ALA B 390      -2.707   9.545 -23.161  1.00 87.46
ATOM   3143  CB  ALA B 390      -5.784   9.467 -22.079  1.00 87.46
ATOM   3144  N   VAL B 391      -4.005   8.193 -24.362  1.00 88.18
ATOM   3145  CA  VAL B 391      -2.895   7.330 -24.753  1.00 88.18
ATOM   3146  C   VAL B 391      -1.914   8.113 -25.623  1.00 88.18
ATOM   3147  O   VAL B 391      -0.699   8.038 -25.421  1.00 88.18
ATOM   3148  CB  VAL B 391      -3.390   6.075 -25.506  1.00 88.18
ATOM   3149  CG1 VAL B 391      -2.217   5.326 -26.137  1.00 88.18
ATOM   3150  CG2 VAL B 391      -4.166   5.159 -24.561  1.00 88.18
ATOM   3151  N   VAL B 392      -2.405   8.997 -26.590  1.00 89.35
ATOM   3152  CA  VAL B 392      -1.571   9.795 -27.483  1.00 89.35
ATOM   3153  C   VAL B 392      -0.749  10.792 -26.669  1.00 89.35
ATOM   3154  O   VAL B 392       0.465  10.903 -26.854  1.00 89.35
ATOM   3155  CB  VAL B 392      -2.419  10.538 -28.539  1.00 89.35
ATOM   3156  CG1 VAL B 392      -1.558  11.524 -29.327  1.00 89.35
ATOM   3157  CG2 VAL B 392      -3.092   9.541 -29.480  1.00 89.35
ATOM   3158  N   ILE B 393      -1.414  11.411 -25.689  1.00 89.44
ATOM   3159  CA  ILE B 393      -0.748  12.385 -24.831  1.00 89.44
ATOM   3160  C   ILE B 393       0.324  11.688 -23.996  1.00 89.44
ATOM   3161  O   ILE B 393       1.450  12.178 -23.886  1.00 89.44
ATOM   3162  CB  ILE B 393      -1.755  13.112 -23.912  1.00 89.44
ATOM   3163  CG1 ILE B 393      -2.721  13.961 -24.745  1.00 89.44
ATOM   3164  CG2 ILE B 393      -1.020  13.972 -22.879  1.00 89.44
ATOM   3165  CD1 ILE B 393      -3.891  14.526 -23.951  1.00 89.44
ATOM   3166  N   ALA B 394       0.038  10.545 -23.482  1.00 90.87
ATOM   3167  CA  ALA B 394       0.948   9.785 -22.628  1.00 90.87
ATOM   3168  C   ALA B 394       2.193   9.356 -23.398  1.00 90.87
ATOM   3169  O   ALA B 394       3.314   9.483 -22.900  1.00 90.87
ATOM   3170  CB  ALA B 394       0.238   8.565 -22.047  1.00 90.87
ATOM   3171  N   VAL B 395       1.984   8.812 -24.631  1.00 91.59
ATOM   3172  CA  VAL B 395       3.089   8.322 -25.449  1.00 91.59
ATOM   3173  C   VAL B 395       4.005   9.483 -25.830  1.00 91.59
ATOM   3174  O   VAL B 395       5.230   9.364 -25.761  1.00 91.59
ATOM   3175  CB  VAL B 395       2.580   7.605 -26.720  1.00 91.59
ATOM   3176  CG1 VAL B 395       3.737   7.310 -27.673  1.00 91.59
ATOM   3177  CG2 VAL B 395       1.847   6.318 -26.348  1.00 91.59
ATOM   3178  N   ILE B 396       3.399  10.768 -26.182  1.00 90.60
ATOM   3179  CA  ILE B 396       4.168  11.945 -26.573  1.00 90.60
ATOM   3180  C   ILE B 396       5.045  12.398 -25.408  1.00 90.60
ATOM   3181  O   ILE B 396       6.251  12.598 -25.571  1.00 90.60
ATOM   3182  CB  ILE B 396       3.245  13.096 -27.030  1.00 90.60
ATOM   3183  CG1 ILE B 396       2.571  12.745 -28.361  1.00 90.60
ATOM   3184  CG2 ILE B 396       4.031  14.406 -27.142  1.00 90.60
ATOM   3185  CD1 ILE B 396       1.517  13.749 -28.805  1.00 90.60
ATOM   3186  N   PHE B 397       4.470  12.427 -24.221  1.00 91.55
ATOM   3187  CA  PHE B 397       5.205  12.945 -23.073  1.00 91.55
ATOM   3188  C   PHE B 397       6.165  11.895 -22.527  1.00 91.55
ATOM   3189  O   PHE B 397       7.183  12.233 -21.919  1.00 91.55
ATOM   3190  CB  PHE B 397       4.239  13.394 -21.973  1.00 91.55
ATOM   3191  CG  PHE B 397       3.719  14.795 -22.157  1.00 91.55
ATOM   3192  CD1 PHE B 397       4.468  15.889 -21.743  1.00 91.55
ATOM   3193  CD2 PHE B 397       2.480  15.016 -22.744  1.00 91.55
ATOM   3194  CE1 PHE B 397       3.989  17.186 -21.912  1.00 91.55
ATOM   3195  CE2 PHE B 397       1.995  16.310 -22.916  1.00 91.55
ATOM   3196  CZ  PHE B 397       2.751  17.393 -22.499  1.00 91.55
ATOM   3197  N   LEU B 398       5.929  10.591 -22.729  1.00 92.21
ATOM   3198  CA  LEU B 398       6.873   9.534 -22.384  1.00 92.21
ATOM   3199  C   LEU B 398       8.136   9.633 -23.233  1.00 92.21
ATOM   3200  O   LEU B 398       9.249   9.563 -22.708  1.00 92.21
ATOM   3201  CB  LEU B 398       6.228   8.158 -22.568  1.00 92.21
ATOM   3202  CG  LEU B 398       7.121   6.947 -22.291  1.00 92.21
ATOM   3203  CD1 LEU B 398       7.594   6.958 -20.842  1.00 92.21
ATOM   3204  CD2 LEU B 398       6.380   5.652 -22.608  1.00 92.21
ATOM   3205  N   ILE B 399       7.958   9.874 -24.555  1.00 91.33
ATOM   3206  CA  ILE B 399       9.077   9.991 -25.483  1.00 91.33
ATOM   3207  C   ILE B 399       9.913  11.220 -25.131  1.00 91.33
ATOM   3208  O   ILE B 399      11.141  11.141 -25.050  1.00 91.33
ATOM   3209  CB  ILE B 399       8.591  10.075 -26.947  1.00 91.33
ATOM   3210  CG1 ILE B 399       7.949   8.750 -27.373  1.00 91.33
ATOM   3211  CG2 ILE B 399       9.747  10.449 -27.880  1.00 91.33
ATOM   3212  CD1 ILE B 399       7.279   8.798 -28.740  1.00 91.33
ATOM   3213  N   ILE B 400       9.167  12.428 -24.824  1.00 89.29
ATOM   3214  CA  ILE B 400       9.845  13.673 -24.477  1.00 89.29
ATOM   3215  C   ILE B 400      10.681  13.470 -23.215  1.00 89.29
ATOM   3216  O   ILE B 400      11.840  13.888 -23.157  1.00 89.29
ATOM   3217  CB  ILE B 400       8.838  14.827 -24.273  1.00 89.29
ATOM   3218  CG1 ILE B 400       8.191  15.212 -25.609  1.00 89.29
ATOM   3219  CG2 ILE B 400       9.525  16.035 -23.629  1.00 89.29
ATOM   3220  CD1 ILE B 400       7.084  16.250 -25.483  1.00 89.29
ATOM   3221  N   HIS B 401      10.220  12.721 -22.308  1.00 89.07
ATOM   3222  CA  HIS B 401      10.930  12.511 -21.051  1.00 89.07
ATOM   3223  C   HIS B 401      12.102  11.553 -21.234  1.00 89.07
ATOM   3224  O   HIS B 401      13.184  11.777 -20.686  1.00 89.07
ATOM   3225  CB  HIS B 401       9.977  11.975 -19.981  1.00 89.07
ATOM   3226  CG  HIS B 401      10.603  11.850 -18.629  1.00 89.07
ATOM   3227  ND1 HIS B 401      10.780  12.928 -17.788  1.00 89.07
ATOM   3228  CD2 HIS B 401      11.090  10.772 -17.971  1.00 89.07
ATOM   3229  CE1 HIS B 401      11.353  12.516 -16.669  1.00 89.07
ATOM   3230  NE2 HIS B 401      11.551  11.212 -16.755  1.00 89.07
ATOM   3231  N   LEU B 402      11.871  10.418 -21.967  1.00 88.25
ATOM   3232  CA  LEU B 402      12.920   9.425 -22.173  1.00 88.25
ATOM   3233  C   LEU B 402      14.084  10.019 -22.959  1.00 88.25
ATOM   3234  O   LEU B 402      15.243   9.677 -22.715  1.00 88.25
ATOM   3235  CB  LEU B 402      12.364   8.202 -22.907  1.00 88.25
ATOM   3236  CG  LEU B 402      11.421   7.301 -22.108  1.00 88.25
ATOM   3237  CD1 LEU B 402      10.870   6.191 -22.995  1.00 88.25
ATOM   3238  CD2 LEU B 402      12.139   6.718 -20.896  1.00 88.25
ATOM   3239  N   VAL B 403      13.831  10.990 -23.913  1.00 86.70
ATOM   3240  CA  VAL B 403      14.849  11.604 -24.760  1.00 86.70
ATOM   3241  C   VAL B 403      15.575  12.699 -23.983  1.00 86.70
ATOM   3242  O   VAL B 403      16.804  12.793 -24.032  1.00 86.70
ATOM   3243  CB  VAL B 403      14.236  12.185 -26.054  1.00 86.70
ATOM   3244  CG1 VAL B 403      15.275  12.995 -26.827  1.00 86.70
ATOM   3245  CG2 VAL B 403      13.671  11.065 -26.925  1.00 86.70
ATOM   3246  N   THR B 404      14.885  13.391 -23.105  1.00 86.12
ATOM   3247  CA  THR B 404      15.461  14.563 -22.454  1.00 86.12
ATOM   3248  C   THR B 404      16.091  14.185 -21.117  1.00 86.12
ATOM   3249  O   THR B 404      17.188  14.642 -20.791  1.00 86.12
ATOM   3250  CB  THR B 404      14.399  15.657 -22.233  1.00 86.12
ATOM   3251  OG1 THR B 404      13.282  15.095 -21.533  1.00 86.12
ATOM   3252  CG2 THR B 404      13.916  16.231 -23.561  1.00 86.12
ATOM   3253  N   GLN B 405      15.539  13.253 -20.244  1.00 87.81
ATOM   3254  CA  GLN B 405      16.005  12.940 -18.898  1.00 87.81
ATOM   3255  C   GLN B 405      16.470  14.198 -18.170  1.00 87.81
ATOM   3256  O   GLN B 405      17.670  14.394 -17.965  1.00 87.81
ATOM   3257  CB  GLN B 405      17.136  11.912 -18.946  1.00 87.81
ATOM   3258  CG  GLN B 405      16.724  10.571 -19.538  1.00 87.81
ATOM   3259  CD  GLN B 405      15.836   9.767 -18.608  1.00 87.81
ATOM   3260  OE1 GLN B 405      15.994   9.812 -17.384  1.00 87.81
ATOM   3261  NE2 GLN B 405      14.895   9.024 -19.182  1.00 87.81
ATOM   3262  N   PRO B 406      15.421  15.099 -17.831  1.00 88.48
ATOM   3263  CA  PRO B 406      15.721  16.457 -17.370  1.00 88.48
ATOM   3264  C   PRO B 406      16.251  16.490 -15.939  1.00 88.48
ATOM   3265  O   PRO B 406      16.816  17.499 -15.509  1.00 88.48
ATOM   3266  CB  PRO B 406      14.369  17.170 -17.469  1.00 88.48
ATOM   3267  CG  PRO B 406      13.353  16.085 -17.315  1.00 88.48
ATOM   3268  CD  PRO B 406      13.890  14.834 -17.949  1.00 88.48
ATOM   3269  N   PHE B 407      16.241  15.461 -14.995  1.00 87.17
ATOM   3270  CA  PHE B 407      16.622  15.496 -13.588  1.00 87.17
ATOM   3271  C   PHE B 407      18.136  15.419 -13.435  1.00 87.17
ATOM   3272  O   PHE B 407      18.815  14.776 -14.238  1.00 87.17
ATOM   3273  CB  PHE B 407      15.958  14.348 -12.821  1.00 87.17
ATOM   3274  CG  PHE B 407      14.482  14.539 -12.600  1.00 87.17
ATOM   3275  CD1 PHE B 407      14.018  15.342 -11.565  1.00 87.17
ATOM   3276  CD2 PHE B 407      13.557  13.915 -13.428  1.00 87.17
ATOM   3277  CE1 PHE B 407      12.652  15.521 -11.358  1.00 87.17
ATOM   3278  CE2 PHE B 407      12.191  14.089 -13.227  1.00 87.17
ATOM   3279  CZ  PHE B 407      11.740  14.892 -12.191  1.00 87.17
ATOM   3280  N   ASP B 408      18.607  16.027 -12.462  1.00 79.07
ATOM   3281  CA  ASP B 408      20.038  15.972 -12.179  1.00 79.07
ATOM   3282  C   ASP B 408      20.431  14.614 -11.602  1.00 79.07
ATOM   3283  O   ASP B 408      19.572  13.764 -11.360  1.00 79.07
ATOM   3284  CB  ASP B 408      20.438  17.090 -11.214  1.00 79.07
ATOM   3285  CG  ASP B 408      19.776  16.963  -9.853  1.00 79.07
ATOM   3286  OD1 ASP B 408      19.735  17.959  -9.100  1.00 79.07
ATOM   3287  OD2 ASP B 408      19.293  15.856  -9.530  1.00 79.07
ATOM   3288  N   LYS B 409      21.690  14.270 -11.493  1.00 75.80
ATOM   3289  CA  LYS B 409      22.205  12.955 -11.122  1.00 75.80
ATOM   3290  C   LYS B 409      22.261  12.794  -9.605  1.00 75.80
ATOM   3291  O   LYS B 409      22.912  11.880  -9.096  1.00 75.80
ATOM   3292  CB  LYS B 409      23.592  12.731 -11.724  1.00 75.80
ATOM   3293  CG  LYS B 409      23.605  12.670 -13.245  1.00 75.80
ATOM   3294  CD  LYS B 409      24.998  12.367 -13.781  1.00 75.80
ATOM   3295  CE  LYS B 409      25.014  12.320 -15.303  1.00 75.80
ATOM   3296  NZ  LYS B 409      26.385  12.055 -15.834  1.00 75.80
ATOM   3297  N   ARG B 410      21.506  13.583  -8.994  1.00 72.68
ATOM   3298  CA  ARG B 410      21.481  13.413  -7.545  1.00 72.68
ATOM   3299  C   ARG B 410      20.886  12.062  -7.162  1.00 72.68
ATOM   3300  O   ARG B 410      20.112  11.480  -7.925  1.00 72.68
ATOM   3301  CB  ARG B 410      20.686  14.541  -6.884  1.00 72.68
ATOM   3302  CG  ARG B 410      19.218  14.574  -7.280  1.00 72.68
ATOM   3303  CD  ARG B 410      18.502  15.781  -6.690  1.00 72.68
ATOM   3304  NE  ARG B 410      18.995  17.032  -7.262  1.00 72.68
ATOM   3305  CZ  ARG B 410      18.697  18.244  -6.803  1.00 72.68
ATOM   3306  NH1 ARG B 410      17.899  18.394  -5.752  1.00 72.68
ATOM   3307  NH2 ARG B 410      19.200  19.315  -7.399  1.00 72.68
ATOM   3308  N   SER B 411      21.335  11.431  -6.119  1.00 64.32
ATOM   3309  CA  SER B 411      20.880  10.164  -5.556  1.00 64.32
ATOM   3310  C   SER B 411      20.978   9.038  -6.579  1.00 64.32
ATOM   3311  O   SER B 411      20.067   8.214  -6.692  1.00 64.32
ATOM   3312  CB  SER B 411      19.440  10.286  -5.055  1.00 64.32
ATOM   3313  OG  SER B 411      19.137   9.249  -4.138  1.00 64.32
ATOM   3314  N   TYR B 412      21.894   9.045  -7.296  1.00 63.51
ATOM   3315  CA  TYR B 412      22.210   7.959  -8.218  1.00 63.51
ATOM   3316  C   TYR B 412      21.132   7.820  -9.286  1.00 63.51
ATOM   3317  O   TYR B 412      20.664   6.713  -9.564  1.00 63.51
ATOM   3318  CB  TYR B 412      22.366   6.638  -7.459  1.00 63.51
ATOM   3319  CG  TYR B 412      23.548   6.613  -6.521  1.00 63.51
ATOM   3320  CD1 TYR B 412      24.826   6.311  -6.986  1.00 63.51
ATOM   3321  CD2 TYR B 412      23.389   6.890  -5.167  1.00 63.51
ATOM   3322  CE1 TYR B 412      25.918   6.286  -6.125  1.00 63.51
ATOM   3323  CE2 TYR B 412      24.474   6.867  -4.296  1.00 63.51
ATOM   3324  CZ  TYR B 412      25.732   6.565  -4.784  1.00 63.51
ATOM   3325  OH  TYR B 412      26.809   6.541  -3.926  1.00 63.51
ATOM   3326  N   LEU B 413      20.704   8.728  -9.813  1.00 72.27
ATOM   3327  CA  LEU B 413      19.756   8.739 -10.922  1.00 72.27
ATOM   3328  C   LEU B 413      18.402   8.190 -10.484  1.00 72.27
ATOM   3329  O   LEU B 413      17.617   7.728 -11.316  1.00 72.27
ATOM   3330  CB  LEU B 413      20.295   7.922 -12.098  1.00 72.27
ATOM   3331  CG  LEU B 413      21.532   8.483 -12.803  1.00 72.27
ATOM   3332  CD1 LEU B 413      22.203   7.398 -13.638  1.00 72.27
ATOM   3333  CD2 LEU B 413      21.156   9.678 -13.672  1.00 72.27
ATOM   3334  N   THR B 414      18.246   8.405  -9.300  1.00 78.30
ATOM   3335  CA  THR B 414      17.023   7.848  -8.733  1.00 78.30
ATOM   3336  C   THR B 414      15.800   8.616  -9.226  1.00 78.30
ATOM   3337  O   THR B 414      14.755   8.022  -9.497  1.00 78.30
ATOM   3338  CB  THR B 414      17.060   7.870  -7.194  1.00 78.30
ATOM   3339  OG1 THR B 414      18.276   7.262  -6.742  1.00 78.30
ATOM   3340  CG2 THR B 414      15.875   7.112  -6.604  1.00 78.30
ATOM   3341  N   LEU B 415      15.894   9.872  -9.451  1.00 85.32
ATOM   3342  CA  LEU B 415      14.753  10.700  -9.826  1.00 85.32
ATOM   3343  C   LEU B 415      14.308  10.398 -11.253  1.00 85.32
ATOM   3344  O   LEU B 415      13.116  10.216 -11.511  1.00 85.32
ATOM   3345  CB  LEU B 415      15.100  12.185  -9.691  1.00 85.32
ATOM   3346  CG  LEU B 415      15.348  12.697  -8.271  1.00 85.32
ATOM   3347  CD1 LEU B 415      15.840  14.140  -8.306  1.00 85.32
ATOM   3348  CD2 LEU B 415      14.081  12.578  -7.431  1.00 85.32
ATOM   3349  N   ASP B 416      15.174  10.377 -12.253  1.00 83.80
ATOM   3350  CA  ASP B 416      14.822  10.021 -13.625  1.00 83.80
ATOM   3351  C   ASP B 416      14.246   8.609 -13.695  1.00 83.80
ATOM   3352  O   ASP B 416      13.304   8.354 -14.449  1.00 83.80
ATOM   3353  CB  ASP B 416      16.042  10.138 -14.540  1.00 83.80
ATOM   3354  CG  ASP B 416      16.238  11.540 -15.091  1.00 83.80
ATOM   3355  OD1 ASP B 416      17.399  11.966 -15.277  1.00 83.80
ATOM   3356  OD2 ASP B 416      15.223  12.226 -15.338  1.00 83.80
ATOM   3357  N   LYS B 417      14.870   7.698 -12.871  1.00 83.50
ATOM   3358  CA  LYS B 417      14.361   6.329 -12.832  1.00 83.50
ATOM   3359  C   LYS B 417      12.924   6.291 -12.322  1.00 83.50
ATOM   3360  O   LYS B 417      12.071   5.617 -12.903  1.00 83.50
ATOM   3361  CB  LYS B 417      15.253   5.450 -11.954  1.00 83.50
ATOM   3362  CG  LYS B 417      14.987   3.959 -12.098  1.00 83.50
ATOM   3363  CD  LYS B 417      15.943   3.135 -11.246  1.00 83.50
ATOM   3364  CE  LYS B 417      15.579   1.657 -11.265  1.00 83.50
ATOM   3365  NZ  LYS B 417      16.520   0.844 -10.439  1.00 83.50
ATOM   3366  N   LEU B 418      12.638   7.074 -11.292  1.00 85.82
ATOM   3367  CA  LEU B 418      11.300   7.125 -10.711  1.00 85.82
ATOM   3368  C   LEU B 418      10.299   7.707 -11.703  1.00 85.82
ATOM   3369  O   LEU B 418       9.208   7.161 -11.884  1.00 85.82
ATOM   3370  CB  LEU B 418      11.305   7.956  -9.426  1.00 85.82
ATOM   3371  CG  LEU B 418      10.042   7.883  -8.567  1.00 85.82
ATOM   3372  CD1 LEU B 418       9.853   6.472  -8.020  1.00 85.82
ATOM   3373  CD2 LEU B 418      10.108   8.898  -7.430  1.00 85.82
ATOM   3374  N   GLU B 419      10.637   8.798 -12.306  1.00 88.62
ATOM   3375  CA  GLU B 419       9.752   9.421 -13.287  1.00 88.62
ATOM   3376  C   GLU B 419       9.547   8.516 -14.498  1.00 88.62
ATOM   3377  O   GLU B 419       8.445   8.445 -15.046  1.00 88.62
ATOM   3378  CB  GLU B 419      10.311  10.775 -13.730  1.00 88.62
ATOM   3379  CG  GLU B 419       9.337  11.601 -14.559  1.00 88.62
ATOM   3380  CD  GLU B 419       8.270  12.288 -13.722  1.00 88.62
ATOM   3381  OE1 GLU B 419       7.289  12.811 -14.299  1.00 88.62
ATOM   3382  OE2 GLU B 419       8.415  12.304 -12.479  1.00 88.62
ATOM   3383  N   ASN B 420      10.695   7.819 -14.998  1.00 87.30
ATOM   3384  CA  ASN B 420      10.562   6.851 -16.082  1.00 87.30
ATOM   3385  C   ASN B 420       9.552   5.760 -15.739  1.00 87.30
ATOM   3386  O   ASN B 420       8.691   5.425 -16.555  1.00 87.30
ATOM   3387  CB  ASN B 420      11.920   6.232 -16.419  1.00 87.30
ATOM   3388  CG  ASN B 420      12.829   7.188 -17.165  1.00 87.30
ATOM   3389  OD1 ASN B 420      12.390   8.237 -17.642  1.00 87.30
ATOM   3390  ND2 ASN B 420      14.105   6.834 -17.270  1.00 87.30
ATOM   3391  N   HIS B 421       9.659   5.242 -14.580  1.00 87.67
ATOM   3392  CA  HIS B 421       8.738   4.199 -14.142  1.00 87.67
ATOM   3393  C   HIS B 421       7.314   4.732 -14.033  1.00 87.67
ATOM   3394  O   HIS B 421       6.363   4.067 -14.452  1.00 87.67
ATOM   3395  CB  HIS B 421       9.185   3.618 -12.800  1.00 87.67
ATOM   3396  CG  HIS B 421      10.421   2.780 -12.890  1.00 87.67
ATOM   3397  ND1 HIS B 421      11.100   2.334 -11.777  1.00 87.67
ATOM   3398  CD2 HIS B 421      11.097   2.306 -13.963  1.00 87.67
ATOM   3399  CE1 HIS B 421      12.145   1.620 -12.164  1.00 87.67
ATOM   3400  NE2 HIS B 421      12.165   1.588 -13.485  1.00 87.67
ATOM   3401  N   SER B 422       7.122   6.019 -13.437  1.00 89.01
ATOM   3402  CA  SER B 422       5.804   6.632 -13.304  1.00 89.01
ATOM   3403  C   SER B 422       5.134   6.802 -14.663  1.00 89.01
ATOM   3404  O   SER B 422       3.973   6.428 -14.840  1.00 89.01
ATOM   3405  CB  SER B 422       5.911   7.987 -12.605  1.00 89.01
ATOM   3406  OG  SER B 422       6.383   8.979 -13.501  1.00 89.01
ATOM   3407  N   MET B 423       5.843   7.330 -15.646  1.00 87.75
ATOM   3408  CA  MET B 423       5.298   7.603 -16.973  1.00 87.75
ATOM   3409  C   MET B 423       5.034   6.307 -17.731  1.00 87.75
ATOM   3410  O   MET B 423       4.038   6.192 -18.446  1.00 87.75
ATOM   3411  CB  MET B 423       6.251   8.492 -17.773  1.00 87.75
ATOM   3412  CG  MET B 423       6.321   9.925 -17.270  1.00 87.75
ATOM   3413  SD  MET B 423       4.800  10.878 -17.649  1.00 87.75
ATOM   3414  CE  MET B 423       5.097  11.276 -19.394  1.00 87.75
ATOM   3415  N   THR B 424       5.968   5.291 -17.618  1.00 88.18
ATOM   3416  CA  THR B 424       5.803   4.002 -18.281  1.00 88.18
ATOM   3417  C   THR B 424       4.566   3.279 -17.756  1.00 88.18
ATOM   3418  O   THR B 424       3.753   2.781 -18.537  1.00 88.18
ATOM   3419  CB  THR B 424       7.044   3.112 -18.087  1.00 88.18
ATOM   3420  OG1 THR B 424       8.201   3.801 -18.576  1.00 88.18
ATOM   3421  CG2 THR B 424       6.897   1.793 -18.839  1.00 88.18
ATOM   3422  N   ILE B 425       4.475   3.275 -16.440  1.00 88.80
ATOM   3423  CA  ILE B 425       3.339   2.600 -15.820  1.00 88.80
ATOM   3424  C   ILE B 425       2.044   3.309 -16.206  1.00 88.80
ATOM   3425  O   ILE B 425       1.038   2.660 -16.502  1.00 88.80
ATOM   3426  CB  ILE B 425       3.484   2.546 -14.283  1.00 88.80
ATOM   3427  CG1 ILE B 425       4.662   1.648 -13.888  1.00 88.80
ATOM   3428  CG2 ILE B 425       2.184   2.061 -13.634  1.00 88.80
ATOM   3429  CD1 ILE B 425       5.014   1.704 -12.408  1.00 88.80
ATOM   3430  N   TRP B 426       2.040   4.605 -16.146  1.00 89.36
ATOM   3431  CA  TRP B 426       0.886   5.393 -16.563  1.00 89.36
ATOM   3432  C   TRP B 426       0.496   5.069 -18.002  1.00 89.36
ATOM   3433  O   TRP B 426      -0.671   4.794 -18.288  1.00 89.36
ATOM   3434  CB  TRP B 426       1.178   6.890 -16.425  1.00 89.36
ATOM   3435  CG  TRP B 426       0.055   7.774 -16.880  1.00 89.36
ATOM   3436  CD1 TRP B 426      -1.281   7.592 -16.652  1.00 89.36
ATOM   3437  CD2 TRP B 426       0.172   8.977 -17.646  1.00 89.36
ATOM   3438  NE1 TRP B 426      -2.002   8.611 -17.230  1.00 89.36
ATOM   3439  CE2 TRP B 426      -1.135   9.474 -17.846  1.00 89.36
ATOM   3440  CE3 TRP B 426       1.256   9.684 -18.182  1.00 89.36
ATOM   3441  CZ2 TRP B 426      -1.387  10.647 -18.560  1.00 89.36
ATOM   3442  CZ3 TRP B 426       1.004  10.852 -18.893  1.00 89.36
ATOM   3443  CH2 TRP B 426      -0.308  11.320 -19.074  1.00 89.36
ATOM   3444  N   THR B 427       1.429   5.000 -18.961  1.00 89.29
ATOM   3445  CA  THR B 427       1.189   4.716 -20.372  1.00 89.29
ATOM   3446  C   THR B 427       0.659   3.297 -20.555  1.00 89.29
ATOM   3447  O   THR B 427      -0.315   3.081 -21.280  1.00 89.29
ATOM   3448  CB  THR B 427       2.470   4.900 -21.205  1.00 89.29
ATOM   3449  OG1 THR B 427       2.984   6.221 -20.995  1.00 89.29
ATOM   3450  CG2 THR B 427       2.193   4.705 -22.692  1.00 89.29
ATOM   3451  N   ILE B 428       1.232   2.343 -19.914  1.00 88.52
ATOM   3452  CA  ILE B 428       0.803   0.951 -19.999  1.00 88.52
ATOM   3453  C   ILE B 428      -0.627   0.819 -19.480  1.00 88.52
ATOM   3454  O   ILE B 428      -1.446   0.113 -20.072  1.00 88.52
ATOM   3455  CB  ILE B 428       1.748   0.019 -19.208  1.00 88.52
ATOM   3456  CG1 ILE B 428       3.121  -0.050 -19.886  1.00 88.52
ATOM   3457  CG2 ILE B 428       1.136  -1.378 -19.067  1.00 88.52
ATOM   3458  CD1 ILE B 428       4.170  -0.808 -19.084  1.00 88.52
ATOM   3459  N   THR B 429      -0.872   1.494 -18.378  1.00 86.94
ATOM   3460  CA  THR B 429      -2.208   1.467 -17.794  1.00 86.94
ATOM   3461  C   THR B 429      -3.245   1.976 -18.791  1.00 86.94
ATOM   3462  O   THR B 429      -4.297   1.360 -18.971  1.00 86.94
ATOM   3463  CB  THR B 429      -2.272   2.309 -16.507  1.00 86.94
ATOM   3464  OG1 THR B 429      -1.331   1.793 -15.558  1.00 86.94
ATOM   3465  CG2 THR B 429      -3.668   2.270 -15.894  1.00 86.94
ATOM   3466  N   LEU B 430      -2.936   3.043 -19.381  1.00 88.34
ATOM   3467  CA  LEU B 430      -3.853   3.626 -20.355  1.00 88.34
ATOM   3468  C   LEU B 430      -4.032   2.701 -21.554  1.00 88.34
ATOM   3469  O   LEU B 430      -5.145   2.545 -22.062  1.00 88.34
ATOM   3470  CB  LEU B 430      -3.343   4.992 -20.821  1.00 88.34
ATOM   3471  CG  LEU B 430      -3.447   6.135 -19.810  1.00 88.34
ATOM   3472  CD1 LEU B 430      -2.748   7.381 -20.345  1.00 88.34
ATOM   3473  CD2 LEU B 430      -4.908   6.433 -19.489  1.00 88.34
ATOM   3474  N   ILE B 431      -3.081   2.080 -22.099  1.00 88.35
ATOM   3475  CA  ILE B 431      -3.132   1.164 -23.233  1.00 88.35
ATOM   3476  C   ILE B 431      -3.990  -0.049 -22.879  1.00 88.35
ATOM   3477  O   ILE B 431      -4.827  -0.479 -23.677  1.00 88.35
ATOM   3478  CB  ILE B 431      -1.717   0.712 -23.658  1.00 88.35
ATOM   3479  CG1 ILE B 431      -0.938   1.890 -24.255  1.00 88.35
ATOM   3480  CG2 ILE B 431      -1.796  -0.451 -24.651  1.00 88.35
ATOM   3481  CD1 ILE B 431       0.524   1.580 -24.549  1.00 88.35
ATOM   3482  N   VAL B 432      -3.711  -0.565 -21.704  1.00 87.18
ATOM   3483  CA  VAL B 432      -4.479  -1.720 -21.251  1.00 87.18
ATOM   3484  C   VAL B 432      -5.957  -1.350 -21.152  1.00 87.18
ATOM   3485  O   VAL B 432      -6.825  -2.120 -21.570  1.00 87.18
ATOM   3486  CB  VAL B 432      -3.967  -2.243 -19.890  1.00 87.18
ATOM   3487  CG1 VAL B 432      -4.936  -3.271 -19.308  1.00 87.18
ATOM   3488  CG2 VAL B 432      -2.572  -2.845 -20.041  1.00 87.18
ATOM   3489  N   LEU B 433      -6.191  -0.234 -20.593  1.00 85.48
ATOM   3490  CA  LEU B 433      -7.569   0.232 -20.485  1.00 85.48
ATOM   3491  C   LEU B 433      -8.187   0.425 -21.865  1.00 85.48
ATOM   3492  O   LEU B 433      -9.345   0.065 -22.087  1.00 85.48
ATOM   3493  CB  LEU B 433      -7.631   1.543 -19.697  1.00 85.48
ATOM   3494  CG  LEU B 433      -7.660   1.417 -18.173  1.00 85.48
ATOM   3495  CD1 LEU B 433      -7.111   2.684 -17.526  1.00 85.48
ATOM   3496  CD2 LEU B 433      -9.077   1.133 -17.686  1.00 85.48
ATOM   3497  N   ALA B 434      -7.464   1.033 -22.740  1.00 85.09
ATOM   3498  CA  ALA B 434      -7.929   1.204 -24.114  1.00 85.09
ATOM   3499  C   ALA B 434      -8.255  -0.142 -24.755  1.00 85.09
ATOM   3500  O   ALA B 434      -9.250  -0.270 -25.472  1.00 85.09
ATOM   3501  CB  ALA B 434      -6.881   1.944 -24.942  1.00 85.09
ATOM   3502  N   MET B 435      -7.427  -1.100 -24.607  1.00 85.10
ATOM   3503  CA  MET B 435      -7.644  -2.451 -25.119  1.00 85.10
ATOM   3504  C   MET B 435      -8.912  -3.059 -24.530  1.00 85.10
ATOM   3505  O   MET B 435      -9.698  -3.681 -25.247  1.00 85.10
ATOM   3506  CB  MET B 435      -6.442  -3.344 -24.807  1.00 85.10
ATOM   3507  CG  MET B 435      -6.516  -4.719 -25.450  1.00 85.10
ATOM   3508  SD  MET B 435      -5.068  -5.767 -25.038  1.00 85.10
ATOM   3509  CE  MET B 435      -5.616  -7.355 -25.725  1.00 85.10
ATOM   3510  N   MET B 436      -9.114  -2.856 -23.222  1.00 83.48
ATOM   3511  CA  MET B 436     -10.287  -3.388 -22.534  1.00 83.48
ATOM   3512  C   MET B 436     -11.568  -2.772 -23.086  1.00 83.48
ATOM   3513  O   MET B 436     -12.563  -3.471 -23.283  1.00 83.48
ATOM   3514  CB  MET B 436     -10.190  -3.132 -21.029  1.00 83.48
ATOM   3515  CG  MET B 436      -9.140  -3.981 -20.329  1.00 83.48
ATOM   3516  SD  MET B 436      -8.910  -3.507 -18.572  1.00 83.48
ATOM   3517  CE  MET B 436     -10.511  -4.019 -17.889  1.00 83.48
ATOM   3518  N   ILE B 437     -11.496  -1.557 -23.335  1.00 81.09
ATOM   3519  CA  ILE B 437     -12.664  -0.827 -23.817  1.00 81.09
ATOM   3520  C   ILE B 437     -12.902  -1.150 -25.291  1.00 81.09
ATOM   3521  O   ILE B 437     -14.047  -1.296 -25.723  1.00 81.09
ATOM   3522  CB  ILE B 437     -12.498   0.697 -23.622  1.00 81.09
ATOM   3523  CG1 ILE B 437     -12.447   1.041 -22.129  1.00 81.09
ATOM   3524  CG2 ILE B 437     -13.628   1.457 -24.322  1.00 81.09
ATOM   3525  CD1 ILE B 437     -12.069   2.488 -21.841  1.00 81.09
ATOM   3526  N   GLY B 438     -11.915  -1.332 -26.095  1.00 81.29
ATOM   3527  CA  GLY B 438     -11.998  -1.504 -27.537  1.00 81.29
ATOM   3528  C   GLY B 438     -12.224  -2.945 -27.954  1.00 81.29
ATOM   3529  O   GLY B 438     -12.683  -3.210 -29.067  1.00 81.29
ATOM   3530  N   SER B 439     -12.042  -3.857 -27.022  1.00 76.99
ATOM   3531  CA  SER B 439     -12.180  -5.273 -27.348  1.00 76.99
ATOM   3532  C   SER B 439     -13.270  -5.930 -26.508  1.00 76.99
ATOM   3533  O   SER B 439     -13.633  -5.421 -25.445  1.00 76.99
ATOM   3534  CB  SER B 439     -10.853  -6.004 -27.138  1.00 76.99
ATOM   3535  OG  SER B 439      -9.821  -5.401 -27.900  1.00 76.99
ATOM   3536  N   ASP B 440     -13.988  -6.521 -26.697  1.00 76.85
ATOM   3537  CA  ASP B 440     -15.039  -7.215 -25.960  1.00 76.85
ATOM   3538  C   ASP B 440     -14.486  -8.442 -25.238  1.00 76.85
ATOM   3539  O   ASP B 440     -15.023  -9.543 -25.373  1.00 76.85
ATOM   3540  CB  ASP B 440     -16.173  -7.627 -26.901  1.00 76.85
ATOM   3541  CG  ASP B 440     -17.000  -6.448 -27.384  1.00 76.85
ATOM   3542  OD1 ASP B 440     -17.456  -6.459 -28.548  1.00 76.85
ATOM   3543  OD2 ASP B 440     -17.194  -5.498 -26.595  1.00 76.85
ATOM   3544  N   PHE B 441     -13.411  -8.217 -24.508  1.00 80.01
ATOM   3545  CA  PHE B 441     -12.819  -9.309 -23.745  1.00 80.01
ATOM   3546  C   PHE B 441     -13.820  -9.878 -22.747  1.00 80.01
ATOM   3547  O   PHE B 441     -14.756  -9.188 -22.337  1.00 80.01
ATOM   3548  CB  PHE B 441     -11.559  -8.835 -23.014  1.00 80.01
ATOM   3549  CG  PHE B 441     -10.408  -8.521 -23.930  1.00 80.01
ATOM   3550  CD1 PHE B 441      -9.986  -9.442 -24.881  1.00 80.01
ATOM   3551  CD2 PHE B 441      -9.745  -7.303 -23.839  1.00 80.01
ATOM   3552  CE1 PHE B 441      -8.920  -9.154 -25.730  1.00 80.01
ATOM   3553  CE2 PHE B 441      -8.679  -7.008 -24.684  1.00 80.01
ATOM   3554  CZ  PHE B 441      -8.268  -7.935 -25.628  1.00 80.01
ATOM   3555  N   SER B 442     -13.673 -11.210 -22.302  1.00 83.53
ATOM   3556  CA  SER B 442     -14.486 -11.828 -21.260  1.00 83.53
ATOM   3557  C   SER B 442     -14.242 -11.171 -19.906  1.00 83.53
ATOM   3558  O   SER B 442     -13.222 -10.507 -19.707  1.00 83.53
ATOM   3559  CB  SER B 442     -14.194 -13.326 -21.169  1.00 83.53
ATOM   3560  OG  SER B 442     -12.929 -13.557 -20.573  1.00 83.53
ATOM   3561  N   GLY B 443     -15.235 -11.302 -19.042  1.00 81.18
ATOM   3562  CA  GLY B 443     -15.109 -10.757 -17.700  1.00 81.18
ATOM   3563  C   GLY B 443     -13.852 -11.216 -16.985  1.00 81.18
ATOM   3564  O   GLY B 443     -13.192 -10.424 -16.310  1.00 81.18
ATOM   3565  N   SER B 444     -13.427 -12.436 -17.191  1.00 83.85
ATOM   3566  CA  SER B 444     -12.244 -12.980 -16.532  1.00 83.85
ATOM   3567  C   SER B 444     -10.968 -12.344 -17.073  1.00 83.85
ATOM   3568  O   SER B 444     -10.047 -12.042 -16.311  1.00 83.85
ATOM   3569  CB  SER B 444     -12.182 -14.497 -16.709  1.00 83.85
ATOM   3570  OG  SER B 444     -12.281 -14.848 -18.079  1.00 83.85
ATOM   3571  N   VAL B 445     -10.922 -12.072 -18.275  1.00 85.90
ATOM   3572  CA  VAL B 445      -9.753 -11.466 -18.904  1.00 85.90
ATOM   3573  C   VAL B 445      -9.624 -10.011 -18.460  1.00 85.90
ATOM   3574  O   VAL B 445      -8.531  -9.555 -18.114  1.00 85.90
ATOM   3575  CB  VAL B 445      -9.830 -11.548 -20.445  1.00 85.90
ATOM   3576  CG1 VAL B 445      -8.650 -10.819 -21.085  1.00 85.90
ATOM   3577  CG2 VAL B 445      -9.872 -13.006 -20.900  1.00 85.90
ATOM   3578  N   ASN B 446     -10.653  -9.302 -18.421  1.00 83.78
ATOM   3579  CA  ASN B 446     -10.646  -7.911 -17.979  1.00 83.78
ATOM   3580  C   ASN B 446     -10.189  -7.787 -16.528  1.00 83.78
ATOM   3581  O   ASN B 446      -9.446  -6.867 -16.183  1.00 83.78
ATOM   3582  CB  ASN B 446     -12.031  -7.286 -18.154  1.00 83.78
ATOM   3583  CG  ASN B 446     -12.334  -6.934 -19.598  1.00 83.78
ATOM   3584  OD1 ASN B 446     -11.425  -6.689 -20.394  1.00 83.78
ATOM   3585  ND2 ASN B 446     -13.616  -6.908 -19.945  1.00 83.78
ATOM   3586  N   MET B 447     -10.694  -8.780 -15.836  1.00 81.95
ATOM   3587  CA  MET B 447     -10.280  -8.784 -14.436  1.00 81.95
ATOM   3588  C   MET B 447      -8.780  -9.029 -14.312  1.00 81.95
ATOM   3589  O   MET B 447      -8.110  -8.403 -13.489  1.00 81.95
ATOM   3590  CB  MET B 447     -11.050  -9.846 -13.650  1.00 81.95
ATOM   3591  CG  MET B 447     -12.377  -9.355 -13.093  1.00 81.95
ATOM   3592  SD  MET B 447     -12.227  -7.735 -12.245  1.00 81.95
ATOM   3593  CE  MET B 447     -12.220  -8.278 -10.514  1.00 81.95
ATOM   3594  N   ALA B 448      -8.278  -9.951 -15.024  1.00 84.55
ATOM   3595  CA  ALA B 448      -6.846 -10.240 -15.004  1.00 84.55
ATOM   3596  C   ALA B 448      -6.035  -9.021 -15.434  1.00 84.55
ATOM   3597  O   ALA B 448      -5.019  -8.694 -14.815  1.00 84.55
ATOM   3598  CB  ALA B 448      -6.531 -11.430 -15.907  1.00 84.55
ATOM   3599  N   LEU B 449      -6.443  -8.297 -16.397  1.00 86.19
ATOM   3600  CA  LEU B 449      -5.766  -7.104 -16.892  1.00 86.19
ATOM   3601  C   LEU B 449      -5.804  -5.987 -15.854  1.00 86.19
ATOM   3602  O   LEU B 449      -4.802  -5.301 -15.637  1.00 86.19
ATOM   3603  CB  LEU B 449      -6.408  -6.625 -18.197  1.00 86.19
ATOM   3604  CG  LEU B 449      -6.131  -7.474 -19.439  1.00 86.19
ATOM   3605  CD1 LEU B 449      -7.008  -7.016 -20.600  1.00 86.19
ATOM   3606  CD2 LEU B 449      -4.656  -7.405 -19.817  1.00 86.19
ATOM   3607  N   LEU B 450      -6.912  -5.848 -15.256  1.00 82.48
ATOM   3608  CA  LEU B 450      -7.045  -4.839 -14.210  1.00 82.48
ATOM   3609  C   LEU B 450      -6.123  -5.150 -13.036  1.00 82.48
ATOM   3610  O   LEU B 450      -5.514  -4.243 -12.463  1.00 82.48
ATOM   3611  CB  LEU B 450      -8.495  -4.755 -13.727  1.00 82.48
ATOM   3612  CG  LEU B 450      -9.406  -3.785 -14.481  1.00 82.48
ATOM   3613  CD1 LEU B 450     -10.863  -4.217 -14.352  1.00 82.48
ATOM   3614  CD2 LEU B 450      -9.217  -2.363 -13.966  1.00 82.48
ATOM   3615  N   LEU B 451      -6.025  -6.420 -12.624  1.00 82.16
ATOM   3616  CA  LEU B 451      -5.129  -6.830 -11.549  1.00 82.16
ATOM   3617  C   LEU B 451      -3.674  -6.569 -11.924  1.00 82.16
ATOM   3618  O   LEU B 451      -2.880  -6.137 -11.085  1.00 82.16
ATOM   3619  CB  LEU B 451      -5.326  -8.313 -11.223  1.00 82.16
ATOM   3620  CG  LEU B 451      -6.449  -8.648 -10.240  1.00 82.16
ATOM   3621  CD1 LEU B 451      -6.940 -10.075 -10.462  1.00 82.16
ATOM   3622  CD2 LEU B 451      -5.977  -8.456  -8.803  1.00 82.16
ATOM   3623  N   PHE B 452      -3.399  -6.820 -13.224  1.00 84.20
ATOM   3624  CA  PHE B 452      -2.051  -6.561 -13.717  1.00 84.20
ATOM   3625  C   PHE B 452      -1.690  -5.089 -13.559  1.00 84.20
ATOM   3626  O   PHE B 452      -0.631  -4.758 -13.024  1.00 84.20
ATOM   3627  CB  PHE B 452      -1.924  -6.979 -15.185  1.00 84.20
ATOM   3628  CG  PHE B 452      -0.605  -6.613 -15.809  1.00 84.20
ATOM   3629  CD1 PHE B 452      -0.525  -5.602 -16.759  1.00 84.20
ATOM   3630  CD2 PHE B 452       0.558  -7.280 -15.444  1.00 84.20
ATOM   3631  CE1 PHE B 452       0.695  -5.262 -17.338  1.00 84.20
ATOM   3632  CE2 PHE B 452       1.781  -6.945 -16.018  1.00 84.20
ATOM   3633  CZ  PHE B 452       1.847  -5.936 -16.965  1.00 84.20
ATOM   3634  N   VAL B 453      -2.550  -4.175 -13.921  1.00 83.71
ATOM   3635  CA  VAL B 453      -2.321  -2.738 -13.826  1.00 83.71
ATOM   3636  C   VAL B 453      -2.287  -2.315 -12.359  1.00 83.71
ATOM   3637  O   VAL B 453      -1.504  -1.443 -11.976  1.00 83.71
ATOM   3638  CB  VAL B 453      -3.403  -1.939 -14.586  1.00 83.71
ATOM   3639  CG1 VAL B 453      -3.233  -0.439 -14.350  1.00 83.71
ATOM   3640  CG2 VAL B 453      -3.352  -2.257 -16.079  1.00 83.71
ATOM   3641  N   ALA B 454      -3.117  -2.951 -11.567  1.00 80.23
ATOM   3642  CA  ALA B 454      -3.140  -2.648 -10.138  1.00 80.23
ATOM   3643  C   ALA B 454      -1.819  -3.030  -9.476  1.00 80.23
ATOM   3644  O   ALA B 454      -1.297  -2.284  -8.644  1.00 80.23
ATOM   3645  CB  ALA B 454      -4.301  -3.371  -9.460  1.00 80.23
ATOM   3646  N   VAL B 455      -1.271  -4.140  -9.850  1.00 82.26
ATOM   3647  CA  VAL B 455      -0.003  -4.604  -9.296  1.00 82.26
ATOM   3648  C   VAL B 455       1.117  -3.645  -9.693  1.00 82.26
ATOM   3649  O   VAL B 455       1.954  -3.281  -8.864  1.00 82.26
ATOM   3650  CB  VAL B 455       0.331  -6.038  -9.766  1.00 82.26
ATOM   3651  CG1 VAL B 455       1.760  -6.413  -9.380  1.00 82.26
ATOM   3652  CG2 VAL B 455      -0.665  -7.037  -9.180  1.00 82.26
ATOM   3653  N   LEU B 456       1.117  -3.158 -10.927  1.00 82.88
ATOM   3654  CA  LEU B 456       2.124  -2.213 -11.396  1.00 82.88
ATOM   3655  C   LEU B 456       2.043  -0.902 -10.621  1.00 82.88
ATOM   3656  O   LEU B 456       3.069  -0.352 -10.214  1.00 82.88
ATOM   3657  CB  LEU B 456       1.950  -1.944 -12.894  1.00 82.88
ATOM   3658  CG  LEU B 456       2.286  -3.103 -13.834  1.00 82.88
ATOM   3659  CD1 LEU B 456       1.995  -2.715 -15.279  1.00 82.88
ATOM   3660  CD2 LEU B 456       3.744  -3.519 -13.670  1.00 82.88
ATOM   3661  N   SER B 457       0.774  -0.420 -10.389  1.00 82.92
ATOM   3662  CA  SER B 457       0.564   0.815  -9.641  1.00 82.92
ATOM   3663  C   SER B 457       1.007   0.665  -8.189  1.00 82.92
ATOM   3664  O   SER B 457       1.633   1.567  -7.629  1.00 82.92
ATOM   3665  CB  SER B 457      -0.907   1.230  -9.693  1.00 82.92
ATOM   3666  OG  SER B 457      -1.277   1.608 -11.007  1.00 82.92
ATOM   3667  N   CYS B 458       0.716  -0.515  -7.605  1.00 80.54
ATOM   3668  CA  CYS B 458       1.126  -0.781  -6.231  1.00 80.54
ATOM   3669  C   CYS B 458       2.645  -0.833  -6.115  1.00 80.54
ATOM   3670  O   CYS B 458       3.216  -0.320  -5.151  1.00 80.54
ATOM   3671  CB  CYS B 458       0.523  -2.095  -5.737  1.00 80.54
ATOM   3672  SG  CYS B 458      -1.199  -1.953  -5.209  1.00 80.54
ATOM   3673  N   MET B 459       3.283  -1.448  -7.139  1.00 78.94
ATOM   3674  CA  MET B 459       4.742  -1.508  -7.156  1.00 78.94
ATOM   3675  C   MET B 459       5.344  -0.108  -7.208  1.00 78.94
ATOM   3676  O   MET B 459       6.332   0.173  -6.527  1.00 78.94
ATOM   3677  CB  MET B 459       5.233  -2.334  -8.346  1.00 78.94
ATOM   3678  CG  MET B 459       4.972  -3.825  -8.208  1.00 78.94
ATOM   3679  SD  MET B 459       6.173  -4.648  -7.091  1.00 78.94
ATOM   3680  CE  MET B 459       5.124  -4.918  -5.636  1.00 78.94
ATOM   3681  N   PHE B 460       4.756   0.798  -7.944  1.00 86.18
ATOM   3682  CA  PHE B 460       5.237   2.171  -8.050  1.00 86.18
ATOM   3683  C   PHE B 460       5.041   2.916  -6.735  1.00 86.18
ATOM   3684  O   PHE B 460       5.934   3.636  -6.284  1.00 86.18
ATOM   3685  CB  PHE B 460       4.516   2.908  -9.183  1.00 86.18
ATOM   3686  CG  PHE B 460       4.914   4.353  -9.316  1.00 86.18
ATOM   3687  CD1 PHE B 460       4.020   5.367  -8.996  1.00 86.18
ATOM   3688  CD2 PHE B 460       6.183   4.698  -9.762  1.00 86.18
ATOM   3689  CE1 PHE B 460       4.385   6.706  -9.119  1.00 86.18
ATOM   3690  CE2 PHE B 460       6.556   6.033  -9.887  1.00 86.18
ATOM   3691  CZ  PHE B 460       5.655   7.036  -9.566  1.00 86.18
ATOM   3692  N   ILE B 461       3.829   2.783  -6.182  1.00 81.47
ATOM   3693  CA  ILE B 461       3.538   3.442  -4.913  1.00 81.47
ATOM   3694  C   ILE B 461       4.523   2.967  -3.847  1.00 81.47
ATOM   3695  O   ILE B 461       5.012   3.766  -3.045  1.00 81.47
ATOM   3696  CB  ILE B 461       2.086   3.176  -4.458  1.00 81.47
ATOM   3697  CG1 ILE B 461       1.095   3.845  -5.418  1.00 81.47
ATOM   3698  CG2 ILE B 461       1.872   3.665  -3.022  1.00 81.47
ATOM   3699  CD1 ILE B 461      -0.359   3.469  -5.167  1.00 81.47
ATOM   3700  N   LEU B 462       4.855   1.633  -3.821  1.00 79.71
ATOM   3701  CA  LEU B 462       5.842   1.091  -2.893  1.00 79.71
ATOM   3702  C   LEU B 462       7.224   1.673  -3.169  1.00 79.71
ATOM   3703  O   LEU B 462       7.960   2.004  -2.236  1.00 79.71
ATOM   3704  CB  LEU B 462       5.890  -0.436  -2.993  1.00 79.71
ATOM   3705  CG  LEU B 462       4.731  -1.195  -2.346  1.00 79.71
ATOM   3706  CD1 LEU B 462       4.788  -2.672  -2.721  1.00 79.71
ATOM   3707  CD2 LEU B 462       4.757  -1.021  -0.831  1.00 79.71
ATOM   3708  N   GLU B 463       7.492   1.776  -4.464  1.00 83.26
ATOM   3709  CA  GLU B 463       8.765   2.375  -4.855  1.00 83.26
ATOM   3710  C   GLU B 463       8.876   3.812  -4.354  1.00 83.26
ATOM   3711  O   GLU B 463       9.932   4.228  -3.874  1.00 83.26
ATOM   3712  CB  GLU B 463       8.933   2.333  -6.376  1.00 83.26
ATOM   3713  CG  GLU B 463      10.333   2.698  -6.850  1.00 83.26
ATOM   3714  CD  GLU B 463      10.512   2.562  -8.354  1.00 83.26
ATOM   3715  OE1 GLU B 463      11.614   2.867  -8.864  1.00 83.26
ATOM   3716  OE2 GLU B 463       9.542   2.148  -9.027  1.00 83.26
ATOM   3717  N   VAL B 464       7.812   4.618  -4.496  1.00 84.33
ATOM   3718  CA  VAL B 464       7.761   5.984  -3.988  1.00 84.33
ATOM   3719  C   VAL B 464       7.961   5.981  -2.475  1.00 84.33
ATOM   3720  O   VAL B 464       8.748   6.769  -1.944  1.00 84.33
ATOM   3721  CB  VAL B 464       6.426   6.674  -4.349  1.00 84.33
ATOM   3722  CG1 VAL B 464       6.281   7.996  -3.596  1.00 84.33
ATOM   3723  CG2 VAL B 464       6.333   6.901  -5.856  1.00 84.33
ATOM   3724  N   GLY B 465       7.221   5.028  -1.814  1.00 79.13
ATOM   3725  CA  GLY B 465       7.364   4.908  -0.372  1.00 79.13
ATOM   3726  C   GLY B 465       8.785   4.604   0.063  1.00 79.13
ATOM   3727  O   GLY B 465       9.300   5.223   0.996  1.00 79.13
ATOM   3728  N   VAL B 466       9.495   3.673  -0.616  1.00 78.88
ATOM   3729  CA  VAL B 466      10.864   3.274  -0.309  1.00 78.88
ATOM   3730  C   VAL B 466      11.814   4.441  -0.567  1.00 78.88
ATOM   3731  O   VAL B 466      12.709   4.711   0.238  1.00 78.88
ATOM   3732  CB  VAL B 466      11.295   2.042  -1.137  1.00 78.88
ATOM   3733  CG1 VAL B 466      12.782   1.751  -0.937  1.00 78.88
ATOM   3734  CG2 VAL B 466      10.454   0.825  -0.759  1.00 78.88
ATOM   3735  N   SER B 467      11.553   5.168  -1.692  1.00 79.64
ATOM   3736  CA  SER B 467      12.384   6.320  -2.027  1.00 79.64
ATOM   3737  C   SER B 467      12.259   7.417  -0.975  1.00 79.64
ATOM   3738  O   SER B 467      13.254   8.040  -0.600  1.00 79.64
ATOM   3739  CB  SER B 467      12.004   6.874  -3.401  1.00 79.64
ATOM   3740  OG  SER B 467      12.311   5.940  -4.422  1.00 79.64
ATOM   3741  N   LEU B 468      11.030   7.675  -0.544  1.00 79.15
ATOM   3742  CA  LEU B 468      10.793   8.683   0.484  1.00 79.15
ATOM   3743  C   LEU B 468      11.432   8.271   1.806  1.00 79.15
ATOM   3744  O   LEU B 468      11.993   9.109   2.516  1.00 79.15
ATOM   3745  CB  LEU B 468       9.291   8.907   0.678  1.00 79.15
ATOM   3746  CG  LEU B 468       8.575   9.696  -0.419  1.00 79.15
ATOM   3747  CD1 LEU B 468       7.069   9.691  -0.180  1.00 79.15
ATOM   3748  CD2 LEU B 468       9.107  11.124  -0.484  1.00 79.15
ATOM   3749  N   MET B 469      11.492   7.012   2.194  1.00 72.71
ATOM   3750  CA  MET B 469      12.091   6.497   3.422  1.00 72.71
ATOM   3751  C   MET B 469      13.608   6.650   3.392  1.00 72.71
ATOM   3752  O   MET B 469      14.209   7.114   4.363  1.00 72.71
ATOM   3753  CB  MET B 469      11.718   5.028   3.628  1.00 72.71
ATOM   3754  CG  MET B 469      10.309   4.823   4.162  1.00 72.71
ATOM   3755  SD  MET B 469      10.102   5.470   5.867  1.00 72.71
ATOM   3756  CE  MET B 469       9.225   7.020   5.517  1.00 72.71
ATOM   3757  N   PHE B 470      14.156   6.303   2.255  1.00 73.58
ATOM   3758  CA  PHE B 470      15.603   6.426   2.123  1.00 73.58
ATOM   3759  C   PHE B 470      16.027   7.890   2.157  1.00 73.58
ATOM   3760  O   PHE B 470      17.062   8.228   2.734  1.00 73.58
ATOM   3761  CB  PHE B 470      16.084   5.771   0.824  1.00 73.58
ATOM   3762  CG  PHE B 470      16.232   4.276   0.917  1.00 73.58
ATOM   3763  CD1 PHE B 470      17.210   3.710   1.725  1.00 73.58
ATOM   3764  CD2 PHE B 470      15.392   3.437   0.196  1.00 73.58
ATOM   3765  CE1 PHE B 470      17.350   2.327   1.813  1.00 73.58
ATOM   3766  CE2 PHE B 470      15.526   2.054   0.279  1.00 73.58
ATOM   3767  CZ  PHE B 470      16.506   1.501   1.088  1.00 73.58
ATOM   3768  N   ALA B 471      15.165   8.653   1.525  1.00 73.41
ATOM   3769  CA  ALA B 471      15.441  10.087   1.553  1.00 73.41
ATOM   3770  C   ALA B 471      15.378  10.630   2.978  1.00 73.41
ATOM   3771  O   ALA B 471      16.186  11.478   3.362  1.00 73.41
ATOM   3772  CB  ALA B 471      14.458  10.836   0.657  1.00 73.41
ATOM   3773  N   TYR B 472      14.471  10.275   3.688  1.00 72.07
ATOM   3774  CA  TYR B 472      14.331  10.675   5.084  1.00 72.07
ATOM   3775  C   TYR B 472      15.534  10.224   5.903  1.00 72.07
ATOM   3776  O   TYR B 472      16.098  11.007   6.672  1.00 72.07
ATOM   3777  CB  TYR B 472      13.045  10.098   5.682  1.00 72.07
ATOM   3778  CG  TYR B 472      12.855  10.426   7.143  1.00 72.07
ATOM   3779  CD1 TYR B 472      13.118   9.478   8.130  1.00 72.07
ATOM   3780  CD2 TYR B 472      12.412  11.683   7.540  1.00 72.07
ATOM   3781  CE1 TYR B 472      12.942   9.775   9.478  1.00 72.07
ATOM   3782  CE2 TYR B 472      12.233  11.991   8.884  1.00 72.07
ATOM   3783  CZ  TYR B 472      12.501  11.033   9.844  1.00 72.07
ATOM   3784  OH  TYR B 472      12.325  11.332  11.177  1.00 72.07
ATOM   3785  N   PHE B 473      16.063   8.974   5.797  1.00 69.83
ATOM   3786  CA  PHE B 473      17.198   8.447   6.544  1.00 69.83
ATOM   3787  C   PHE B 473      18.483   9.171   6.160  1.00 69.83
ATOM   3788  O   PHE B 473      19.327   9.446   7.016  1.00 69.83
ATOM   3789  CB  PHE B 473      17.352   6.942   6.301  1.00 69.83
ATOM   3790  CG  PHE B 473      16.353   6.101   7.049  1.00 69.83
ATOM   3791  CD1 PHE B 473      16.352   6.070   8.438  1.00 69.83
ATOM   3792  CD2 PHE B 473      15.414   5.342   6.362  1.00 69.83
ATOM   3793  CE1 PHE B 473      15.428   5.292   9.133  1.00 69.83
ATOM   3794  CE2 PHE B 473      14.488   4.563   7.050  1.00 69.83
ATOM   3795  CZ  PHE B 473      14.497   4.538   8.435  1.00 69.83
ATOM   3796  N   ASP B 474      18.526   9.445   4.931  1.00 68.35
ATOM   3797  CA  ASP B 474      19.699  10.182   4.470  1.00 68.35
ATOM   3798  C   ASP B 474      19.743  11.581   5.081  1.00 68.35
ATOM   3799  O   ASP B 474      20.813  12.068   5.451  1.00 68.35
ATOM   3800  CB  ASP B 474      19.709  10.274   2.943  1.00 68.35
ATOM   3801  CG  ASP B 474      20.256   9.024   2.277  1.00 68.35
ATOM   3802  OD1 ASP B 474      20.162   8.903   1.036  1.00 68.35
ATOM   3803  OD2 ASP B 474      20.783   8.151   2.999  1.00 68.35
ATOM   3804  N   ASN B 475      18.596  12.208   5.302  1.00 69.27
ATOM   3805  CA  ASN B 475      18.507  13.532   5.908  1.00 69.27
ATOM   3806  C   ASN B 475      18.814  13.487   7.402  1.00 69.27
ATOM   3807  O   ASN B 475      19.483  14.377   7.930  1.00 69.27
ATOM   3808  CB  ASN B 475      17.123  14.139   5.669  1.00 69.27
ATOM   3809  CG  ASN B 475      17.139  15.655   5.690  1.00 69.27
ATOM   3810  OD1 ASN B 475      18.194  16.275   5.848  1.00 69.27
ATOM   3811  ND2 ASN B 475      15.969  16.263   5.530  1.00 69.27
ATOM   3812  N   VAL B 476      18.244  12.632   7.971  1.00 64.29
ATOM   3813  CA  VAL B 476      18.476  12.478   9.404  1.00 64.29
ATOM   3814  C   VAL B 476      19.954  12.195   9.661  1.00 64.29
ATOM   3815  O   VAL B 476      20.539  12.727  10.607  1.00 64.29
ATOM   3816  CB  VAL B 476      17.605  11.351  10.002  1.00 64.29
ATOM   3817  CG1 VAL B 476      17.996  11.078  11.453  1.00 64.29
ATOM   3818  CG2 VAL B 476      16.124  11.712   9.903  1.00 64.29
ATOM   3819  N   ARG B 477      20.634  11.415   8.815  1.00 57.24
ATOM   3820  CA  ARG B 477      22.044  11.066   8.960  1.00 57.24
ATOM   3821  C   ARG B 477      22.936  12.278   8.713  1.00 57.24
ATOM   3822  O   ARG B 477      23.949  12.458   9.393  1.00 57.24
ATOM   3823  CB  ARG B 477      22.419   9.935   7.999  1.00 57.24
ATOM   3824  CG  ARG B 477      23.653   9.153   8.421  1.00 57.24
ATOM   3825  CD  ARG B 477      23.941   7.998   7.471  1.00 57.24
ATOM   3826  NE  ARG B 477      25.223   7.365   7.765  1.00 57.24
ATOM   3827  CZ  ARG B 477      25.621   6.194   7.275  1.00 57.24
ATOM   3828  NH1 ARG B 477      24.839   5.502   6.454  1.00 57.24
ATOM   3829  NH2 ARG B 477      26.808   5.711   7.609  1.00 57.24
ATOM   3830  N   THR B 478      22.463  13.067   7.961  1.00 57.16
ATOM   3831  CA  THR B 478      23.269  14.230   7.603  1.00 57.16
ATOM   3832  C   THR B 478      23.004  15.386   8.563  1.00 57.16
ATOM   3833  O   THR B 478      23.906  16.174   8.857  1.00 57.16
ATOM   3834  CB  THR B 478      22.986  14.682   6.159  1.00 57.16
ATOM   3835  OG1 THR B 478      21.584  14.558   5.891  1.00 57.16
ATOM   3836  CG2 THR B 478      23.761  13.834   5.155  1.00 57.16
ATOM   3837  N   GLN B 479      21.896  15.502   8.936  1.00 46.52
ATOM   3838  CA  GLN B 479      21.522  16.625   9.789  1.00 46.52
ATOM   3839  C   GLN B 479      21.507  16.217  11.260  1.00 46.52
ATOM   3840  O   GLN B 479      20.824  15.263  11.637  1.00 46.52
ATOM   3841  CB  GLN B 479      20.155  17.177   9.383  1.00 46.52
ATOM   3842  CG  GLN B 479      20.227  18.333   8.395  1.00 46.52
ATOM   3843  CD  GLN B 479      18.890  19.024   8.202  1.00 46.52
ATOM   3844  OE1 GLN B 479      17.845  18.508   8.610  1.00 46.52
ATOM   3845  NE2 GLN B 479      18.913  20.196   7.577  1.00 46.52
ATOM   3846  N   GLN B 480      21.978  15.906  11.233  1.00 38.67
ATOM   3847  CA  GLN B 480      21.986  15.670  12.673  1.00 38.67
ATOM   3848  C   GLN B 480      20.916  16.502  13.373  1.00 38.67
ATOM   3849  O   GLN B 480      20.442  16.135  14.450  1.00 38.67
ATOM   3850  CB  GLN B 480      23.363  15.983  13.261  1.00 38.67
ATOM   3851  CG  GLN B 480      24.354  14.831  13.153  1.00 38.67
ATOM   3852  CD  GLN B 480      25.582  15.031  14.021  1.00 38.67
ATOM   3853  OE1 GLN B 480      25.816  16.124  14.547  1.00 38.67
ATOM   3854  NE2 GLN B 480      26.376  13.977  14.177  1.00 38.67
ATOM   3855  N   THR B 481      20.466  16.585  12.586  1.00 38.59
ATOM   3856  CA  THR B 481      19.684  17.600  13.282  1.00 38.59
ATOM   3857  C   THR B 481      18.231  17.576  12.817  1.00 38.59
ATOM   3858  O   THR B 481      17.459  18.487  13.125  1.00 38.59
ATOM   3859  CB  THR B 481      20.272  19.007  13.063  1.00 38.59
ATOM   3860  OG1 THR B 481      20.737  19.119  11.713  1.00 38.59
ATOM   3861  CG2 THR B 481      21.436  19.269  14.013  1.00 38.59
ATOM   3862  N   PHE B 482      18.098  17.038  12.191  1.00 32.60
ATOM   3863  CA  PHE B 482      16.794  17.193  11.558  1.00 32.60
ATOM   3864  C   PHE B 482      15.695  17.320  12.607  1.00 32.60
ATOM   3865  O   PHE B 482      14.761  18.107  12.442  1.00 32.60
ATOM   3866  CB  PHE B 482      16.500  16.009  10.632  1.00 32.60
ATOM   3867  CG  PHE B 482      15.819  16.398   9.348  1.00 32.60
ATOM   3868  CD1 PHE B 482      14.434  16.351   9.237  1.00 32.60
ATOM   3869  CD2 PHE B 482      16.563  16.810   8.250  1.00 32.60
ATOM   3870  CE1 PHE B 482      13.801  16.710   8.050  1.00 32.60
ATOM   3871  CE2 PHE B 482      15.937  17.171   7.060  1.00 32.60
ATOM   3872  CZ  PHE B 482      14.556  17.119   6.962  1.00 32.60
ATOM   3873  N   PHE B 483      15.865  17.153  13.177  1.00 35.07
ATOM   3874  CA  PHE B 483      14.742  17.222  14.104  1.00 35.07
ATOM   3875  C   PHE B 483      15.019  18.227  15.216  1.00 35.07
ATOM   3876  O   PHE B 483      14.329  18.235  16.238  1.00 35.07
ATOM   3877  CB  PHE B 483      14.452  15.842  14.703  1.00 35.07
ATOM   3878  CG  PHE B 483      13.608  14.963  13.820  1.00 35.07
ATOM   3879  CD1 PHE B 483      12.222  15.057  13.841  1.00 35.07
ATOM   3880  CD2 PHE B 483      14.202  14.041  12.967  1.00 35.07
ATOM   3881  CE1 PHE B 483      11.439  14.244  13.025  1.00 35.07
ATOM   3882  CE2 PHE B 483      13.426  13.225  12.149  1.00 35.07
ATOM   3883  CZ  PHE B 483      12.045  13.328  12.180  1.00 35.07
ATOM   3884  N   ARG B 484      15.662  18.603  14.738  1.00 34.67
ATOM   3885  CA  ARG B 484      15.776  19.579  15.818  1.00 34.67
ATOM   3886  C   ARG B 484      14.806  20.738  15.613  1.00 34.67
ATOM   3887  O   ARG B 484      15.045  21.614  14.779  1.00 34.67
ATOM   3888  CB  ARG B 484      17.209  20.106  15.917  1.00 34.67
ATOM   3889  CG  ARG B 484      18.027  19.461  17.025  1.00 34.67
ATOM   3890  CD  ARG B 484      19.402  20.100  17.156  1.00 34.67
ATOM   3891  NE  ARG B 484      20.347  19.214  17.830  1.00 34.67
ATOM   3892  CZ  ARG B 484      21.624  19.502  18.060  1.00 34.67
ATOM   3893  NH1 ARG B 484      22.138  20.665  17.673  1.00 34.67
ATOM   3894  NH2 ARG B 484      22.395  18.623  18.682  1.00 34.67
ATOM   3895  N   VAL B 485      13.633  20.192  15.229  1.00 36.14
ATOM   3896  CA  VAL B 485      12.627  21.248  15.174  1.00 36.14
ATOM   3897  C   VAL B 485      12.762  22.155  16.395  1.00 36.14
ATOM   3898  O   VAL B 485      12.766  21.678  17.532  1.00 36.14
ATOM   3899  CB  VAL B 485      11.198  20.666  15.096  1.00 36.14
ATOM   3900  CG1 VAL B 485      10.183  21.767  14.790  1.00 36.14
ATOM   3901  CG2 VAL B 485      11.128  19.562  14.044  1.00 36.14
ATOM   3902  N   PRO B 486      13.099  22.714  15.878  1.00 35.47
ATOM   3903  CA  PRO B 486      13.289  23.669  16.973  1.00 35.47
ATOM   3904  C   PRO B 486      12.010  23.913  17.771  1.00 35.47
ATOM   3905  O   PRO B 486      12.048  24.550  18.826  1.00 35.47
ATOM   3906  CB  PRO B 486      13.736  24.944  16.255  1.00 35.47
ATOM   3907  CG  PRO B 486      13.565  24.644  14.801  1.00 35.47
ATOM   3908  CD  PRO B 486      13.123  23.216  14.657  1.00 35.47
ATOM   3909  N   VAL B 487      11.237  22.977  17.401  1.00 33.01
ATOM   3910  CA  VAL B 487      10.040  23.611  17.945  1.00 33.01
ATOM   3911  C   VAL B 487       9.828  23.163  19.389  1.00 33.01
ATOM   3912  O   VAL B 487       9.309  23.921  20.212  1.00 33.01
ATOM   3913  CB  VAL B 487       8.790  23.284  17.097  1.00 33.01
ATOM   3914  CG1 VAL B 487       7.596  24.123  17.550  1.00 33.01
ATOM   3915  CG2 VAL B 487       9.077  23.513  15.614  1.00 33.01
ATOM   3916  N   ILE B 488      10.359  22.134  19.381  1.00 28.67
ATOM   3917  CA  ILE B 488       9.987  21.983  20.783  1.00 28.67
ATOM   3918  C   ILE B 488      11.157  22.391  21.675  1.00 28.67
ATOM   3919  O   ILE B 488      12.175  21.697  21.729  1.00 28.67
ATOM   3920  CB  ILE B 488       9.551  20.535  21.099  1.00 28.67
ATOM   3921  CG1 ILE B 488       8.418  20.101  20.162  1.00 28.67
ATOM   3922  CG2 ILE B 488       9.128  20.406  22.566  1.00 28.67
ATOM   3923  CD1 ILE B 488       8.152  18.602  20.165  1.00 28.67
ATOM   3924  N   GLY B 489      11.977  21.214  21.088  1.00 29.02
ATOM   3925  CA  GLY B 489      12.683  21.748  22.242  1.00 29.02
ATOM   3926  C   GLY B 489      13.178  23.167  22.035  1.00 29.02
ATOM   3927  O   GLY B 489      13.723  23.492  20.978  1.00 29.02
ATOM   3928  N   THR C   1     -32.223 -29.021  -1.425  1.00 50.50
ATOM   3929  CA  THR C   1     -30.885 -28.927  -0.851  1.00 50.50
ATOM   3930  C   THR C   1     -30.062 -27.862  -1.569  1.00 50.50
ATOM   3931  O   THR C   1     -30.034 -27.817  -2.800  1.00 50.50
ATOM   3932  CB  THR C   1     -30.152 -30.280  -0.919  1.00 50.50
ATOM   3933  OG1 THR C   1     -30.859 -31.155  -1.807  1.00 50.50
ATOM   3934  CG2 THR C   1     -30.068 -30.930   0.458  1.00 50.50
ATOM   3935  N   GLU C   2     -29.693 -27.282  -0.838  1.00 59.64
ATOM   3936  CA  GLU C   2     -28.937 -26.145  -1.353  1.00 59.64
ATOM   3937  C   GLU C   2     -27.532 -26.564  -1.778  1.00 59.64
ATOM   3938  O   GLU C   2     -26.899 -27.392  -1.120  1.00 59.64
ATOM   3939  CB  GLU C   2     -28.858 -25.031  -0.305  1.00 59.64
ATOM   3940  CG  GLU C   2     -29.995 -24.023  -0.393  1.00 59.64
ATOM   3941  CD  GLU C   2     -29.854 -22.873   0.591  1.00 59.64
ATOM   3942  OE1 GLU C   2     -30.686 -21.938   0.555  1.00 59.64
ATOM   3943  OE2 GLU C   2     -28.903 -22.906   1.403  1.00 59.64
ATOM   3944  N   CYS C   3     -27.061 -26.366  -2.813  1.00 66.57
ATOM   3945  CA  CYS C   3     -25.720 -26.617  -3.329  1.00 66.57
ATOM   3946  C   CYS C   3     -24.663 -25.986  -2.432  1.00 66.57
ATOM   3947  O   CYS C   3     -24.761 -24.808  -2.082  1.00 66.57
ATOM   3948  CB  CYS C   3     -25.583 -26.076  -4.752  1.00 66.57
ATOM   3949  SG  CYS C   3     -24.526 -27.084  -5.815  1.00 66.57
ATOM   3950  N   PRO C   4     -23.798 -26.805  -2.064  1.00 73.86
ATOM   3951  CA  PRO C   4     -22.746 -26.293  -1.182  1.00 73.86
ATOM   3952  C   PRO C   4     -21.930 -25.174  -1.824  1.00 73.86
ATOM   3953  O   PRO C   4     -21.438 -24.285  -1.124  1.00 73.86
ATOM   3954  CB  PRO C   4     -21.875 -27.524  -0.921  1.00 73.86
ATOM   3955  CG  PRO C   4     -22.428 -28.582  -1.821  1.00 73.86
ATOM   3956  CD  PRO C   4     -23.697 -28.067  -2.438  1.00 73.86
ATOM   3957  N   ILE C   5     -21.719 -25.210  -3.010  1.00 72.99
ATOM   3958  CA  ILE C   5     -20.975 -24.205  -3.762  1.00 72.99
ATOM   3959  C   ILE C   5     -21.928 -23.424  -4.664  1.00 72.99
ATOM   3960  O   ILE C   5     -22.648 -24.013  -5.474  1.00 72.99
ATOM   3961  CB  ILE C   5     -19.848 -24.848  -4.602  1.00 72.99
ATOM   3962  CG1 ILE C   5     -18.908 -25.658  -3.703  1.00 72.99
ATOM   3963  CG2 ILE C   5     -19.076 -23.777  -5.379  1.00 72.99
ATOM   3964  CD1 ILE C   5     -17.899 -26.505  -4.466  1.00 72.99
ATOM   3965  N   GLN C   6     -21.913 -22.231  -4.488  1.00 67.93
ATOM   3966  CA  GLN C   6     -22.795 -21.359  -5.256  1.00 67.93
ATOM   3967  C   GLN C   6     -22.562 -21.523  -6.755  1.00 67.93
ATOM   3968  O   GLN C   6     -21.417 -21.526  -7.214  1.00 67.93
ATOM   3969  CB  GLN C   6     -22.594 -19.899  -4.850  1.00 67.93
ATOM   3970  CG  GLN C   6     -23.753 -18.988  -5.234  1.00 67.93
ATOM   3971  CD  GLN C   6     -23.602 -17.582  -4.684  1.00 67.93
ATOM   3972  OE1 GLN C   6     -22.552 -17.224  -4.140  1.00 67.93
ATOM   3973  NE2 GLN C   6     -24.650 -16.777  -4.820  1.00 67.93
ATOM   3974  N   ASN C   7     -23.479 -21.787  -7.478  1.00 69.64
ATOM   3975  CA  ASN C   7     -23.476 -21.838  -8.936  1.00 69.64
ATOM   3976  C   ASN C   7     -23.002 -23.195  -9.448  1.00 69.64
ATOM   3977  O   ASN C   7     -22.829 -23.383 -10.654  1.00 69.64
ATOM   3978  CB  ASN C   7     -22.604 -20.720  -9.511  1.00 69.64
ATOM   3979  CG  ASN C   7     -23.134 -19.338  -9.181  1.00 69.64
ATOM   3980  OD1 ASN C   7     -24.347 -19.130  -9.093  1.00 69.64
ATOM   3981  ND2 ASN C   7     -22.229 -18.385  -8.996  1.00 69.64
ATOM   3982  N   ALA C   8     -22.850 -24.055  -8.549  1.00 74.11
ATOM   3983  CA  ALA C   8     -22.367 -25.375  -8.946  1.00 74.11
ATOM   3984  C   ALA C   8     -23.521 -26.271  -9.388  1.00 74.11
ATOM   3985  O   ALA C   8     -23.379 -27.061 -10.324  1.00 74.11
ATOM   3986  CB  ALA C   8     -21.600 -26.028  -7.800  1.00 74.11
ATOM   3987  N   CYS C   9     -24.703 -26.060  -8.676  1.00 70.93
ATOM   3988  CA  CYS C   9     -25.877 -26.863  -8.999  1.00 70.93
ATOM   3989  C   CYS C   9     -26.795 -26.122  -9.964  1.00 70.93
ATOM   3990  O   CYS C   9     -27.290 -25.039  -9.649  1.00 70.93
ATOM   3991  CB  CYS C   9     -26.644 -27.225  -7.727  1.00 70.93
ATOM   3992  SG  CYS C   9     -25.679 -28.190  -6.544  1.00 70.93
ATOM   3993  N   LEU C  10     -27.012 -26.648 -11.204  1.00 67.78
ATOM   3994  CA  LEU C  10     -27.909 -26.046 -12.184  1.00 67.78
ATOM   3995  C   LEU C  10     -29.322 -26.603 -12.042  1.00 67.78
ATOM   3996  O   LEU C  10     -29.588 -27.410 -11.149  1.00 67.78
ATOM   3997  CB  LEU C  10     -27.393 -26.289 -13.605  1.00 67.78
ATOM   3998  CG  LEU C  10     -25.996 -25.752 -13.920  1.00 67.78
ATOM   3999  CD1 LEU C  10     -25.502 -26.307 -15.251  1.00 67.78
ATOM   4000  CD2 LEU C  10     -26.002 -24.227 -13.940  1.00 67.78
ATOM   4001  N   SER C  11     -30.027 -26.312 -12.542  1.00 58.18
ATOM   4002  CA  SER C  11     -31.416 -26.754 -12.477  1.00 58.18
ATOM   4003  C   SER C  11     -31.536 -28.244 -12.776  1.00 58.18
ATOM   4004  O   SER C  11     -30.752 -28.792 -13.554  1.00 58.18
ATOM   4005  CB  SER C  11     -32.278 -25.958 -13.458  1.00 58.18
ATOM   4006  OG  SER C  11     -31.594 -25.758 -14.683  1.00 58.18
ATOM   4007  N   HIS C  12     -32.312 -28.773 -12.011  1.00 56.24
ATOM   4008  CA  HIS C  12     -32.710 -30.164 -12.195  1.00 56.24
ATOM   4009  C   HIS C  12     -31.555 -31.113 -11.896  1.00 56.24
ATOM   4010  O   HIS C  12     -31.343 -32.088 -12.620  1.00 56.24
ATOM   4011  CB  HIS C  12     -33.220 -30.391 -13.619  1.00 56.24
ATOM   4012  CG  HIS C  12     -34.443 -29.597 -13.952  1.00 56.24
ATOM   4013  ND1 HIS C  12     -35.579 -29.617 -13.172  1.00 56.24
ATOM   4014  CD2 HIS C  12     -34.706 -28.757 -14.981  1.00 56.24
ATOM   4015  CE1 HIS C  12     -36.489 -28.823 -13.709  1.00 56.24
ATOM   4016  NE2 HIS C  12     -35.984 -28.289 -14.808  1.00 56.24
ATOM   4017  N   GLY C  13     -30.862 -30.862 -11.193  1.00 66.93
ATOM   4018  CA  GLY C  13     -29.834 -31.798 -10.766  1.00 66.93
ATOM   4019  C   GLY C  13     -28.600 -31.773 -11.647  1.00 66.93
ATOM   4020  O   GLY C  13     -27.744 -32.655 -11.552  1.00 66.93
ATOM   4021  N   VAL C  14     -28.434 -30.962 -12.479  1.00 73.10
ATOM   4022  CA  VAL C  14     -27.304 -30.865 -13.397  1.00 73.10
ATOM   4023  C   VAL C  14     -26.230 -29.957 -12.802  1.00 73.10
ATOM   4024  O   VAL C  14     -26.535 -28.873 -12.298  1.00 73.10
ATOM   4025  CB  VAL C  14     -27.741 -30.336 -14.782  1.00 73.10
ATOM   4026  CG1 VAL C  14     -26.549 -30.267 -15.735  1.00 73.10
ATOM   4027  CG2 VAL C  14     -28.845 -31.217 -15.364  1.00 73.10
ATOM   4028  N   CYS C  15     -25.165 -30.492 -12.880  1.00 76.94
ATOM   4029  CA  CYS C  15     -24.022 -29.740 -12.375  1.00 76.94
ATOM   4030  C   CYS C  15     -23.471 -28.801 -13.442  1.00 76.94
ATOM   4031  O   CYS C  15     -23.643 -29.045 -14.637  1.00 76.94
ATOM   4032  CB  CYS C  15     -22.922 -30.690 -11.902  1.00 76.94
ATOM   4033  SG  CYS C  15     -23.395 -31.705 -10.485  1.00 76.94
ATOM   4034  N   SER C  16     -22.705 -27.785 -13.058  1.00 77.54
ATOM   4035  CA  SER C  16     -21.973 -26.919 -13.977  1.00 77.54
ATOM   4036  C   SER C  16     -20.898 -27.696 -14.730  1.00 77.54
ATOM   4037  O   SER C  16     -20.471 -28.764 -14.287  1.00 77.54
ATOM   4038  CB  SER C  16     -21.336 -25.752 -13.222  1.00 77.54
ATOM   4039  OG  SER C  16     -20.226 -26.192 -12.459  1.00 77.54
ATOM   4040  N   GLU C  17     -20.492 -27.160 -15.714  1.00 80.42
ATOM   4041  CA  GLU C  17     -19.573 -27.809 -16.645  1.00 80.42
ATOM   4042  C   GLU C  17     -18.298 -28.259 -15.938  1.00 80.42
ATOM   4043  O   GLU C  17     -17.715 -29.287 -16.292  1.00 80.42
ATOM   4044  CB  GLU C  17     -19.228 -26.870 -17.804  1.00 80.42
ATOM   4045  CG  GLU C  17     -18.494 -27.550 -18.949  1.00 80.42
ATOM   4046  CD  GLU C  17     -18.115 -26.596 -20.071  1.00 80.42
ATOM   4047  OE1 GLU C  17     -17.394 -27.013 -21.005  1.00 80.42
ATOM   4048  OE2 GLU C  17     -18.542 -25.421 -20.013  1.00 80.42
ATOM   4049  N   THR C  18     -17.884 -27.661 -14.990  1.00 83.98
ATOM   4050  CA  THR C  18     -16.585 -27.918 -14.377  1.00 83.98
ATOM   4051  C   THR C  18     -16.743 -28.731 -13.096  1.00 83.98
ATOM   4052  O   THR C  18     -15.751 -29.134 -12.484  1.00 83.98
ATOM   4053  CB  THR C  18     -15.844 -26.604 -14.067  1.00 83.98
ATOM   4054  OG1 THR C  18     -16.618 -25.834 -13.138  1.00 83.98
ATOM   4055  CG2 THR C  18     -15.627 -25.783 -15.333  1.00 83.98
ATOM   4056  N   MET C  19     -18.072 -29.026 -12.591  1.00 81.93
ATOM   4057  CA  MET C  19     -18.329 -29.686 -11.314  1.00 81.93
ATOM   4058  C   MET C  19     -18.958 -31.059 -11.528  1.00 81.93
ATOM   4059  O   MET C  19     -19.645 -31.283 -12.526  1.00 81.93
ATOM   4060  CB  MET C  19     -19.239 -28.825 -10.437  1.00 81.93
ATOM   4061  CG  MET C  19     -18.718 -27.415 -10.213  1.00 81.93
ATOM   4062  SD  MET C  19     -17.255 -27.373  -9.106  1.00 81.93
ATOM   4063  CE  MET C  19     -18.063 -27.613  -7.499  1.00 81.93
ATOM   4064  N   THR C  20     -18.675 -31.982 -10.610  1.00 81.51
ATOM   4065  CA  THR C  20     -19.202 -33.339 -10.693  1.00 81.51
ATOM   4066  C   THR C  20     -19.458 -33.906  -9.300  1.00 81.51
ATOM   4067  O   THR C  20     -19.334 -33.194  -8.302  1.00 81.51
ATOM   4068  CB  THR C  20     -18.240 -34.266 -11.459  1.00 81.51
ATOM   4069  OG1 THR C  20     -18.890 -35.518 -11.710  1.00 81.51
ATOM   4070  CG2 THR C  20     -16.967 -34.520 -10.658  1.00 81.51
ATOM   4071  N   GLU C  21     -20.097 -35.008  -9.168  1.00 77.23
ATOM   4072  CA  GLU C  21     -20.351 -35.784  -7.957  1.00 77.23
ATOM   4073  C   GLU C  21     -21.586 -35.272  -7.223  1.00 77.23
ATOM   4074  O   GLU C  21     -22.223 -34.312  -7.661  1.00 77.23
ATOM   4075  CB  GLU C  21     -19.134 -35.746  -7.029  1.00 77.23
ATOM   4076  CG  GLU C  21     -17.958 -36.577  -7.522  1.00 77.23
ATOM   4077  CD  GLU C  21     -18.250 -38.069  -7.554  1.00 77.23
ATOM   4078  OE1 GLU C  21     -17.597 -38.798  -8.334  1.00 77.23
ATOM   4079  OE2 GLU C  21     -19.139 -38.512  -6.793  1.00 77.23
ATOM   4080  N   TYR C  22     -21.932 -35.687  -6.174  1.00 61.36
ATOM   4081  CA  TYR C  22     -23.132 -35.399  -5.397  1.00 61.36
ATOM   4082  C   TYR C  22     -23.144 -33.949  -4.928  1.00 61.36
ATOM   4083  O   TYR C  22     -22.151 -33.458  -4.386  1.00 61.36
ATOM   4084  CB  TYR C  22     -23.232 -36.339  -4.192  1.00 61.36
ATOM   4085  CG  TYR C  22     -24.526 -36.210  -3.427  1.00 61.36
ATOM   4086  CD1 TYR C  22     -24.563 -35.585  -2.182  1.00 61.36
ATOM   4087  CD2 TYR C  22     -25.714 -36.714  -3.945  1.00 61.36
ATOM   4088  CE1 TYR C  22     -25.753 -35.465  -1.472  1.00 61.36
ATOM   4089  CE2 TYR C  22     -26.910 -36.600  -3.244  1.00 61.36
ATOM   4090  CZ  TYR C  22     -26.920 -35.975  -2.011  1.00 61.36
ATOM   4091  OH  TYR C  22     -28.101 -35.859  -1.312  1.00 61.36
ATOM   4092  N   LEU C  23     -24.019 -33.435  -5.239  1.00 65.85
ATOM   4093  CA  LEU C  23     -24.275 -32.043  -4.886  1.00 65.85
ATOM   4094  C   LEU C  23     -23.322 -31.110  -5.627  1.00 65.85
ATOM   4095  O   LEU C  23     -23.127 -29.963  -5.219  1.00 65.85
ATOM   4096  CB  LEU C  23     -24.135 -31.839  -3.375  1.00 65.85
ATOM   4097  CG  LEU C  23     -25.208 -32.490  -2.501  1.00 65.85
ATOM   4098  CD1 LEU C  23     -24.804 -32.429  -1.032  1.00 65.85
ATOM   4099  CD2 LEU C  23     -26.558 -31.814  -2.718  1.00 65.85
ATOM   4100  N   CYS C  24     -22.667 -31.606  -6.831  1.00 71.87
ATOM   4101  CA  CYS C  24     -21.757 -30.790  -7.628  1.00 71.87
ATOM   4102  C   CYS C  24     -20.698 -30.136  -6.749  1.00 71.87
ATOM   4103  O   CYS C  24     -20.386 -28.956  -6.920  1.00 71.87
ATOM   4104  CB  CYS C  24     -22.530 -29.718  -8.395  1.00 71.87
ATOM   4105  SG  CYS C  24     -23.812 -30.382  -9.481  1.00 71.87
ATOM   4106  N   SER C  25     -20.249 -31.135  -5.832  1.00 77.17
ATOM   4107  CA  SER C  25     -19.373 -30.599  -4.796  1.00 77.17
ATOM   4108  C   SER C  25     -17.906 -30.859  -5.123  1.00 77.17
ATOM   4109  O   SER C  25     -17.014 -30.403  -4.404  1.00 77.17
ATOM   4110  CB  SER C  25     -19.716 -31.209  -3.436  1.00 77.17
ATOM   4111  OG  SER C  25     -19.639 -32.623  -3.484  1.00 77.17
ATOM   4112  N   GLU C  26     -17.575 -31.590  -6.214  1.00 82.17
ATOM   4113  CA  GLU C  26     -16.193 -31.896  -6.571  1.00 82.17
ATOM   4114  C   GLU C  26     -15.874 -31.432  -7.989  1.00 82.17
ATOM   4115  O   GLU C  26     -16.774 -31.292  -8.819  1.00 82.17
ATOM   4116  CB  GLU C  26     -15.922 -33.397  -6.434  1.00 82.17
ATOM   4117  CG  GLU C  26     -16.020 -33.912  -5.006  1.00 82.17
ATOM   4118  CD  GLU C  26     -15.613 -35.370  -4.864  1.00 82.17
ATOM   4119  OE1 GLU C  26     -15.643 -35.902  -3.731  1.00 82.17
ATOM   4120  OE2 GLU C  26     -15.261 -35.986  -5.895  1.00 82.17
ATOM   4121  N   CYS C  27     -14.648 -31.131  -8.288  1.00 84.87
ATOM   4122  CA  CYS C  27     -14.200 -30.657  -9.593  1.00 84.87
ATOM   4123  C   CYS C  27     -14.079 -31.811 -10.581  1.00 84.87
ATOM   4124  O   CYS C  27     -13.588 -32.885 -10.229  1.00 84.87
ATOM   4125  CB  CYS C  27     -12.859 -29.936  -9.470  1.00 84.87
ATOM   4126  SG  CYS C  27     -12.923 -28.447  -8.449  1.00 84.87
ATOM   4127  N   ARG C  28     -14.689 -31.670 -11.841  1.00 82.95
ATOM   4128  CA  ARG C  28     -14.519 -32.633 -12.924  1.00 82.95
ATOM   4129  C   ARG C  28     -13.053 -32.757 -13.322  1.00 82.95
ATOM   4130  O   ARG C  28     -12.271 -31.823 -13.133  1.00 82.95
ATOM   4131  CB  ARG C  28     -15.359 -32.230 -14.138  1.00 82.95
ATOM   4132  CG  ARG C  28     -15.637 -33.372 -15.102  1.00 82.95
ATOM   4133  CD  ARG C  28     -16.537 -32.936 -16.250  1.00 82.95
ATOM   4134  NE  ARG C  28     -17.898 -33.438 -16.089  1.00 82.95
ATOM   4135  CZ  ARG C  28     -18.919 -33.129 -16.884  1.00 82.95
ATOM   4136  NH1 ARG C  28     -18.752 -32.309 -17.915  1.00 82.95
ATOM   4137  NH2 ARG C  28     -20.117 -33.643 -16.646  1.00 82.95
ATOM   4138  N   ARG C  29     -12.733 -33.927 -13.905  1.00 84.04
ATOM   4139  CA  ARG C  29     -11.366 -34.124 -14.377  1.00 84.04
ATOM   4140  C   ARG C  29     -10.941 -32.995 -15.310  1.00 84.04
ATOM   4141  O   ARG C  29     -11.681 -32.627 -16.225  1.00 84.04
ATOM   4142  CB  ARG C  29     -11.232 -35.472 -15.090  1.00 84.04
ATOM   4143  CG  ARG C  29      -9.794 -35.897 -15.339  1.00 84.04
ATOM   4144  CD  ARG C  29      -9.705 -37.346 -15.797  1.00 84.04
ATOM   4145  NE  ARG C  29      -8.319 -37.775 -15.961  1.00 84.04
ATOM   4146  CZ  ARG C  29      -7.933 -39.034 -16.150  1.00 84.04
ATOM   4147  NH1 ARG C  29      -8.825 -40.016 -16.202  1.00 84.04
ATOM   4148  NH2 ARG C  29      -6.645 -39.313 -16.287  1.00 84.04
ATOM   4149  N   GLY C  30      -9.806 -32.438 -15.035  1.00 81.38
ATOM   4150  CA  GLY C  30      -9.303 -31.328 -15.828  1.00 81.38
ATOM   4151  C   GLY C  30      -9.614 -29.972 -15.223  1.00 81.38
ATOM   4152  O   GLY C  30      -9.170 -28.942 -15.733  1.00 81.38
ATOM   4153  N   TYR C  31     -10.380 -29.965 -14.179  1.00 85.63
ATOM   4154  CA  TYR C  31     -10.753 -28.737 -13.487  1.00 85.63
ATOM   4155  C   TYR C  31     -10.371 -28.804 -12.013  1.00 85.63
ATOM   4156  O   TYR C  31     -10.281 -29.891 -11.438  1.00 85.63
ATOM   4157  CB  TYR C  31     -12.257 -28.477 -13.625  1.00 85.63
ATOM   4158  CG  TYR C  31     -12.712 -28.294 -15.053  1.00 85.63
ATOM   4159  CD1 TYR C  31     -12.716 -27.033 -15.646  1.00 85.63
ATOM   4160  CD2 TYR C  31     -13.140 -29.379 -15.810  1.00 85.63
ATOM   4161  CE1 TYR C  31     -13.137 -26.859 -16.961  1.00 85.63
ATOM   4162  CE2 TYR C  31     -13.562 -29.216 -17.125  1.00 85.63
ATOM   4163  CZ  TYR C  31     -13.557 -27.955 -17.691  1.00 85.63
ATOM   4164  OH  TYR C  31     -13.975 -27.788 -18.992  1.00 85.63
ATOM   4165  N   THR C  32     -10.008 -27.662 -11.329  1.00 86.05
ATOM   4166  CA  THR C  32      -9.586 -27.647  -9.933  1.00 86.05
ATOM   4167  C   THR C  32     -10.053 -26.370  -9.240  1.00 86.05
ATOM   4168  O   THR C  32     -10.241 -25.339  -9.889  1.00 86.05
ATOM   4169  CB  THR C  32      -8.056 -27.770  -9.811  1.00 86.05
ATOM   4170  OG1 THR C  32      -7.695 -27.814  -8.425  1.00 86.05
ATOM   4171  CG2 THR C  32      -7.354 -26.587 -10.470  1.00 86.05
ATOM   4172  N   ASN C  33     -10.241 -26.457  -8.090  1.00 82.00
ATOM   4173  CA  ASN C  33     -10.432 -25.285  -7.242  1.00 82.00
ATOM   4174  C   ASN C  33      -9.426 -25.252  -6.096  1.00 82.00
ATOM   4175  O   ASN C  33      -9.610 -24.518  -5.123  1.00 82.00
ATOM   4176  CB  ASN C  33     -11.861 -25.244  -6.696  1.00 82.00
ATOM   4177  CG  ASN C  33     -12.193 -26.451  -5.841  1.00 82.00
ATOM   4178  OD1 ASN C  33     -11.336 -27.299  -5.582  1.00 82.00
ATOM   4179  ND2 ASN C  33     -13.441 -26.536  -5.395  1.00 82.00
ATOM   4180  N   THR C  34      -8.318 -26.096  -6.209  1.00 81.86
ATOM   4181  CA  THR C  34      -7.271 -26.223  -5.202  1.00 81.86
ATOM   4182  C   THR C  34      -7.875 -26.401  -3.812  1.00 81.86
ATOM   4183  O   THR C  34      -7.348 -25.876  -2.829  1.00 81.86
ATOM   4184  CB  THR C  34      -6.340 -24.996  -5.207  1.00 81.86
ATOM   4185  OG1 THR C  34      -7.131 -23.803  -5.136  1.00 81.86
ATOM   4186  CG2 THR C  34      -5.491 -24.954  -6.473  1.00 81.86
ATOM   4187  N   PHE C  35      -9.025 -26.880  -3.665  1.00 82.04
ATOM   4188  CA  PHE C  35      -9.749 -27.270  -2.461  1.00 82.04
ATOM   4189  C   PHE C  35     -10.181 -26.043  -1.667  1.00 82.04
ATOM   4190  O   PHE C  35     -10.304 -26.102  -0.442  1.00 82.04
ATOM   4191  CB  PHE C  35      -8.887 -28.186  -1.586  1.00 82.04
ATOM   4192  CG  PHE C  35      -8.383 -29.410  -2.302  1.00 82.04
ATOM   4193  CD1 PHE C  35      -9.243 -30.457  -2.607  1.00 82.04
ATOM   4194  CD2 PHE C  35      -7.047 -29.513  -2.668  1.00 82.04
ATOM   4195  CE1 PHE C  35      -8.779 -31.592  -3.269  1.00 82.04
ATOM   4196  CE2 PHE C  35      -6.576 -30.644  -3.330  1.00 82.04
ATOM   4197  CZ  PHE C  35      -7.443 -31.682  -3.628  1.00 82.04
ATOM   4198  N   SER C  36     -10.278 -24.974  -2.448  1.00 75.25
ATOM   4199  CA  SER C  36     -10.798 -23.764  -1.818  1.00 75.25
ATOM   4200  C   SER C  36     -12.301 -23.867  -1.582  1.00 75.25
ATOM   4201  O   SER C  36     -13.044 -24.317  -2.457  1.00 75.25
ATOM   4202  CB  SER C  36     -10.492 -22.537  -2.679  1.00 75.25
ATOM   4203  OG  SER C  36      -9.094 -22.378  -2.847  1.00 75.25
ATOM   4204  N   LYS C  37     -12.721 -23.321  -0.440  1.00 69.34
ATOM   4205  CA  LYS C  37     -14.111 -23.456  -0.014  1.00 69.34
ATOM   4206  C   LYS C  37     -15.025 -22.539  -0.822  1.00 69.34
ATOM   4207  O   LYS C  37     -14.760 -21.341  -0.945  1.00 69.34
ATOM   4208  CB  LYS C  37     -14.248 -23.149   1.478  1.00 69.34
ATOM   4209  CG  LYS C  37     -13.599 -24.184   2.384  1.00 69.34
ATOM   4210  CD  LYS C  37     -13.791 -23.838   3.855  1.00 69.34
ATOM   4211  CE  LYS C  37     -13.030 -24.798   4.760  1.00 69.34
ATOM   4212  NZ  LYS C  37     -13.191 -24.444   6.202  1.00 69.34
ATOM   4213  N   GLY C  38     -15.950 -23.035  -1.433  1.00 72.24
ATOM   4214  CA  GLY C  38     -17.025 -22.258  -2.030  1.00 72.24
ATOM   4215  C   GLY C  38     -16.683 -21.729  -3.410  1.00 72.24
ATOM   4216  O   GLY C  38     -17.385 -20.866  -3.941  1.00 72.24
ATOM   4217  N   GLU C  39     -15.675 -22.214  -4.051  1.00 75.01
ATOM   4218  CA  GLU C  39     -15.258 -21.727  -5.362  1.00 75.01
ATOM   4219  C   GLU C  39     -15.567 -22.747  -6.454  1.00 75.01
ATOM   4220  O   GLU C  39     -15.367 -23.949  -6.263  1.00 75.01
ATOM   4221  CB  GLU C  39     -13.764 -21.393  -5.362  1.00 75.01
ATOM   4222  CG  GLU C  39     -13.426 -20.087  -4.659  1.00 75.01
ATOM   4223  CD  GLU C  39     -11.993 -19.634  -4.890  1.00 75.01
ATOM   4224  OE1 GLU C  39     -11.621 -18.534  -4.422  1.00 75.01
ATOM   4225  OE2 GLU C  39     -11.237 -20.385  -5.546  1.00 75.01
ATOM   4226  N   ILE C  40     -16.210 -22.353  -7.501  1.00 78.51
ATOM   4227  CA  ILE C  40     -16.417 -23.210  -8.663  1.00 78.51
ATOM   4228  C   ILE C  40     -15.069 -23.599  -9.264  1.00 78.51
ATOM   4229  O   ILE C  40     -14.120 -22.811  -9.237  1.00 78.51
ATOM   4230  CB  ILE C  40     -17.299 -22.518  -9.726  1.00 78.51
ATOM   4231  CG1 ILE C  40     -18.714 -22.292  -9.182  1.00 78.51
ATOM   4232  CG2 ILE C  40     -17.334 -23.340 -11.018  1.00 78.51
ATOM   4233  CD1 ILE C  40     -19.544 -21.313 -10.002  1.00 78.51
ATOM   4234  N   CYS C  41     -14.928 -24.769  -9.698  1.00 84.05
ATOM   4235  CA  CYS C  41     -13.671 -25.278 -10.234  1.00 84.05
ATOM   4236  C   CYS C  41     -13.314 -24.582 -11.542  1.00 84.05
ATOM   4237  O   CYS C  41     -14.196 -24.265 -12.342  1.00 84.05
ATOM   4238  CB  CYS C  41     -13.754 -26.788 -10.455  1.00 84.05
ATOM   4239  SG  CYS C  41     -13.931 -27.738  -8.929  1.00 84.05
ATOM   4240  N   THR C  42     -12.022 -24.332 -11.864  1.00 83.90
ATOM   4241  CA  THR C  42     -11.478 -23.736 -13.079  1.00 83.90
ATOM   4242  C   THR C  42     -10.520 -24.700 -13.772  1.00 83.90
ATOM   4243  O   THR C  42     -10.108 -25.703 -13.186  1.00 83.90
ATOM   4244  CB  THR C  42     -10.749 -22.414 -12.774  1.00 83.90
ATOM   4245  OG1 THR C  42      -9.709 -22.658 -11.819  1.00 83.90
ATOM   4246  CG2 THR C  42     -11.710 -21.374 -12.208  1.00 83.90
ATOM   4247  N   SER C  43     -10.296 -24.393 -14.943  1.00 84.15
ATOM   4248  CA  SER C  43      -9.473 -25.281 -15.758  1.00 84.15
ATOM   4249  C   SER C  43      -8.079 -25.445 -15.162  1.00 84.15
ATOM   4250  O   SER C  43      -7.512 -24.492 -14.624  1.00 84.15
ATOM   4251  CB  SER C  43      -9.366 -24.749 -17.188  1.00 84.15
ATOM   4252  OG  SER C  43     -10.650 -24.622 -17.775  1.00 84.15
ATOM   4253  N   CYS C  44      -7.646 -26.550 -15.111  1.00 84.38
ATOM   4254  CA  CYS C  44      -6.279 -26.831 -14.688  1.00 84.38
ATOM   4255  C   CYS C  44      -5.272 -26.229 -15.660  1.00 84.38
ATOM   4256  O   CYS C  44      -5.522 -26.174 -16.865  1.00 84.38
ATOM   4257  CB  CYS C  44      -6.053 -28.338 -14.573  1.00 84.38
ATOM   4258  SG  CYS C  44      -6.844 -29.086 -13.132  1.00 84.38
ATOM   4259  N   PRO C  45      -4.072 -25.744 -15.073  1.00 88.14
ATOM   4260  CA  PRO C  45      -3.022 -25.238 -15.961  1.00 88.14
ATOM   4261  C   PRO C  45      -2.349 -26.344 -16.769  1.00 88.14
ATOM   4262  O   PRO C  45      -2.487 -27.525 -16.441  1.00 88.14
ATOM   4263  CB  PRO C  45      -2.029 -24.585 -14.996  1.00 88.14
ATOM   4264  CG  PRO C  45      -2.235 -25.294 -13.697  1.00 88.14
ATOM   4265  CD  PRO C  45      -3.657 -25.774 -13.636  1.00 88.14
ATOM   4266  N   SER C  46      -1.792 -25.984 -17.914  1.00 85.93
ATOM   4267  CA  SER C  46      -1.023 -26.970 -18.666  1.00 85.93
ATOM   4268  C   SER C  46       0.065 -27.598 -17.802  1.00 85.93
ATOM   4269  O   SER C  46       0.586 -26.957 -16.886  1.00 85.93
ATOM   4270  CB  SER C  46      -0.396 -26.330 -19.905  1.00 85.93
ATOM   4271  OG  SER C  46       0.523 -25.316 -19.537  1.00 85.93
ATOM   4272  N   MET C  47       0.411 -28.665 -18.028  1.00 86.28
ATOM   4273  CA  MET C  47       1.322 -29.461 -17.210  1.00 86.28
ATOM   4274  C   MET C  47       2.669 -28.763 -17.060  1.00 86.28
ATOM   4275  O   MET C  47       3.163 -28.591 -15.944  1.00 86.28
ATOM   4276  CB  MET C  47       1.517 -30.851 -17.819  1.00 86.28
ATOM   4277  CG  MET C  47       2.260 -31.818 -16.911  1.00 86.28
ATOM   4278  SD  MET C  47       2.284 -33.528 -17.577  1.00 86.28
ATOM   4279  CE  MET C  47       3.169 -34.379 -16.240  1.00 86.28
ATOM   4280  N   VAL C  48       3.301 -28.280 -18.121  1.00 84.67
ATOM   4281  CA  VAL C  48       4.626 -27.670 -18.098  1.00 84.67
ATOM   4282  C   VAL C  48       4.577 -26.355 -17.323  1.00 84.67
ATOM   4283  O   VAL C  48       5.433 -26.097 -16.473  1.00 84.67
ATOM   4284  CB  VAL C  48       5.163 -27.426 -19.527  1.00 84.67
ATOM   4285  CG1 VAL C  48       6.512 -26.710 -19.481  1.00 84.67
ATOM   4286  CG2 VAL C  48       5.282 -28.747 -20.284  1.00 84.67
ATOM   4287  N   TRP C  49       3.500 -25.598 -17.620  1.00 84.23
ATOM   4288  CA  TRP C  49       3.321 -24.337 -16.909  1.00 84.23
ATOM   4289  C   TRP C  49       3.121 -24.577 -15.416  1.00 84.23
ATOM   4290  O   TRP C  49       3.690 -23.865 -14.585  1.00 84.23
ATOM   4291  CB  TRP C  49       2.129 -23.563 -17.478  1.00 84.23
ATOM   4292  CG  TRP C  49       1.833 -22.283 -16.756  1.00 84.23
ATOM   4293  CD1 TRP C  49       0.825 -22.056 -15.861  1.00 84.23
ATOM   4294  CD2 TRP C  49       2.552 -21.051 -16.872  1.00 84.23
ATOM   4295  NE1 TRP C  49       0.873 -20.756 -15.413  1.00 84.23
ATOM   4296  CE2 TRP C  49       1.923 -20.118 -16.017  1.00 84.23
ATOM   4297  CE3 TRP C  49       3.668 -20.645 -17.616  1.00 84.23
ATOM   4298  CZ2 TRP C  49       2.375 -18.803 -15.886  1.00 84.23
ATOM   4299  CZ3 TRP C  49       4.116 -19.335 -17.484  1.00 84.23
ATOM   4300  CH2 TRP C  49       3.468 -18.432 -16.625  1.00 84.23
ATOM   4301  N   ASN C  50       2.430 -25.508 -15.058  1.00 88.46
ATOM   4302  CA  ASN C  50       2.136 -25.842 -13.668  1.00 88.46
ATOM   4303  C   ASN C  50       3.401 -26.216 -12.902  1.00 88.46
ATOM   4304  O   ASN C  50       3.639 -25.713 -11.803  1.00 88.46
ATOM   4305  CB  ASN C  50       1.113 -26.977 -13.593  1.00 88.46
ATOM   4306  CG  ASN C  50       0.415 -27.046 -12.249  1.00 88.46
ATOM   4307  OD1 ASN C  50       0.534 -26.134 -11.426  1.00 88.46
ATOM   4308  ND2 ASN C  50      -0.320 -28.127 -12.018  1.00 88.46
ATOM   4309  N   ILE C  51       4.212 -27.034 -13.477  1.00 86.21
ATOM   4310  CA  ILE C  51       5.443 -27.488 -12.839  1.00 86.21
ATOM   4311  C   ILE C  51       6.394 -26.308 -12.653  1.00 86.21
ATOM   4312  O   ILE C  51       6.990 -26.144 -11.586  1.00 86.21
ATOM   4313  CB  ILE C  51       6.128 -28.603 -13.660  1.00 86.21
ATOM   4314  CG1 ILE C  51       5.279 -29.880 -13.638  1.00 86.21
ATOM   4315  CG2 ILE C  51       7.539 -28.874 -13.132  1.00 86.21
ATOM   4316  CD1 ILE C  51       5.780 -30.973 -14.572  1.00 86.21
ATOM   4317  N   VAL C  52       6.438 -25.447 -13.745  1.00 87.79
ATOM   4318  CA  VAL C  52       7.322 -24.287 -13.701  1.00 87.79
ATOM   4319  C   VAL C  52       6.860 -23.327 -12.607  1.00 87.79
ATOM   4320  O   VAL C  52       7.675 -22.823 -11.830  1.00 87.79
ATOM   4321  CB  VAL C  52       7.373 -23.559 -15.063  1.00 87.79
ATOM   4322  CG1 VAL C  52       8.092 -22.218 -14.931  1.00 87.79
ATOM   4323  CG2 VAL C  52       8.057 -24.435 -16.110  1.00 87.79
ATOM   4324  N   CYS C  53       5.604 -23.119 -12.501  1.00 87.77
ATOM   4325  CA  CYS C  53       5.057 -22.197 -11.511  1.00 87.77
ATOM   4326  C   CYS C  53       5.238 -22.743 -10.099  1.00 87.77
ATOM   4327  O   CYS C  53       5.614 -22.004  -9.187  1.00 87.77
ATOM   4328  CB  CYS C  53       3.576 -21.937 -11.781  1.00 87.77
ATOM   4329  SG  CYS C  53       3.276 -20.756 -13.114  1.00 87.77
ATOM   4330  N   LEU C  54       4.965 -23.985  -9.780  1.00 86.29
ATOM   4331  CA  LEU C  54       5.138 -24.605  -8.470  1.00 86.29
ATOM   4332  C   LEU C  54       6.601 -24.573  -8.043  1.00 86.29
ATOM   4333  O   LEU C  54       6.912 -24.217  -6.904  1.00 86.29
ATOM   4334  CB  LEU C  54       4.631 -26.049  -8.490  1.00 86.29
ATOM   4335  CG  LEU C  54       3.119 -26.239  -8.353  1.00 86.29
ATOM   4336  CD1 LEU C  54       2.730 -27.669  -8.710  1.00 86.29
ATOM   4337  CD2 LEU C  54       2.663 -25.892  -6.940  1.00 86.29
ATOM   4338  N   MET C  55       7.509 -24.942  -9.029  1.00 85.51
ATOM   4339  CA  MET C  55       8.939 -24.901  -8.739  1.00 85.51
ATOM   4340  C   MET C  55       9.390 -23.478  -8.424  1.00 85.51
ATOM   4341  O   MET C  55      10.156 -23.259  -7.484  1.00 85.51
ATOM   4342  CB  MET C  55       9.743 -25.455  -9.916  1.00 85.51
ATOM   4343  CG  MET C  55       9.636 -26.963 -10.076  1.00 85.51
ATOM   4344  SD  MET C  55      10.422 -27.874  -8.691  1.00 85.51
ATOM   4345  CE  MET C  55       9.877 -29.563  -9.069  1.00 85.51
ATOM   4346  N   GLY C  56       8.817 -22.535  -9.252  1.00 86.76
ATOM   4347  CA  GLY C  56       9.129 -21.136  -9.010  1.00 86.76
ATOM   4348  C   GLY C  56       8.658 -20.646  -7.653  1.00 86.76
ATOM   4349  O   GLY C  56       9.382 -19.925  -6.962  1.00 86.76
ATOM   4350  N   TYR C  57       7.458 -21.087  -7.269  1.00 86.07
ATOM   4351  CA  TYR C  57       6.886 -20.701  -5.984  1.00 86.07
ATOM   4352  C   TYR C  57       7.746 -21.206  -4.831  1.00 86.07
ATOM   4353  O   TYR C  57       8.091 -20.443  -3.925  1.00 86.07
ATOM   4354  CB  TYR C  57       5.460 -21.242  -5.846  1.00 86.07
ATOM   4355  CG  TYR C  57       4.851 -21.009  -4.484  1.00 86.07
ATOM   4356  CD1 TYR C  57       4.791 -22.033  -3.542  1.00 86.07
ATOM   4357  CD2 TYR C  57       4.335 -19.765  -4.138  1.00 86.07
ATOM   4358  CE1 TYR C  57       4.229 -21.824  -2.287  1.00 86.07
ATOM   4359  CE2 TYR C  57       3.771 -19.544  -2.886  1.00 86.07
ATOM   4360  CZ  TYR C  57       3.723 -20.578  -1.968  1.00 86.07
ATOM   4361  OH  TYR C  57       3.166 -20.365  -0.727  1.00 86.07
ATOM   4362  N   TYR C  58       8.150 -22.441  -4.791  1.00 87.74
ATOM   4363  CA  TYR C  58       8.902 -23.027  -3.687  1.00 87.74
ATOM   4364  C   TYR C  58      10.347 -22.542  -3.693  1.00 87.74
ATOM   4365  O   TYR C  58      10.969 -22.412  -2.636  1.00 87.74
ATOM   4366  CB  TYR C  58       8.864 -24.556  -3.763  1.00 87.74
ATOM   4367  CG  TYR C  58       7.579 -25.158  -3.249  1.00 87.74
ATOM   4368  CD1 TYR C  58       7.243 -25.084  -1.899  1.00 87.74
ATOM   4369  CD2 TYR C  58       6.698 -25.802  -4.112  1.00 87.74
ATOM   4370  CE1 TYR C  58       6.060 -25.639  -1.421  1.00 87.74
ATOM   4371  CE2 TYR C  58       5.513 -26.360  -3.644  1.00 87.74
ATOM   4372  CZ  TYR C  58       5.203 -26.273  -2.300  1.00 87.74
ATOM   4373  OH  TYR C  58       4.031 -26.824  -1.832  1.00 87.74
ATOM   4374  N   LEU C  59      10.950 -22.172  -4.873  1.00 85.20
ATOM   4375  CA  LEU C  59      12.268 -21.550  -4.935  1.00 85.20
ATOM   4376  C   LEU C  59      12.239 -20.153  -4.323  1.00 85.20
ATOM   4377  O   LEU C  59      13.151 -19.776  -3.583  1.00 85.20
ATOM   4378  CB  LEU C  59      12.758 -21.475  -6.384  1.00 85.20
ATOM   4379  CG  LEU C  59      14.210 -21.039  -6.587  1.00 85.20
ATOM   4380  CD1 LEU C  59      15.160 -22.039  -5.935  1.00 85.20
ATOM   4381  CD2 LEU C  59      14.521 -20.887  -8.072  1.00 85.20
ATOM   4382  N   ALA C  60      11.168 -19.434  -4.705  1.00 87.34
ATOM   4383  CA  ALA C  60      11.007 -18.099  -4.134  1.00 87.34
ATOM   4384  C   ALA C  60      10.880 -18.164  -2.615  1.00 87.34
ATOM   4385  O   ALA C  60      11.460 -17.343  -1.901  1.00 87.34
ATOM   4386  CB  ALA C  60       9.789 -17.405  -4.738  1.00 87.34
ATOM   4387  N   THR C  61      10.085 -19.129  -2.048  1.00 87.10
ATOM   4388  CA  THR C  61       9.905 -19.301  -0.611  1.00 87.10
ATOM   4389  C   THR C  61      11.232 -19.637   0.064  1.00 87.10
ATOM   4390  O   THR C  61      11.534 -19.121   1.142  1.00 87.10
ATOM   4391  CB  THR C  61       8.876 -20.404  -0.305  1.00 87.10
ATOM   4392  OG1 THR C  61       7.636 -20.085  -0.948  1.00 87.10
ATOM   4393  CG2 THR C  61       8.638 -20.533   1.196  1.00 87.10
ATOM   4394  N   LEU C  62      12.030 -20.492  -0.578  1.00 88.62
ATOM   4395  CA  LEU C  62      13.328 -20.858  -0.023  1.00 88.62
ATOM   4396  C   LEU C  62      14.273 -19.661  -0.015  1.00 88.62
ATOM   4397  O   LEU C  62      14.995 -19.441   0.960  1.00 88.62
ATOM   4398  CB  LEU C  62      13.949 -22.007  -0.823  1.00 88.62
ATOM   4399  CG  LEU C  62      13.404 -23.407  -0.532  1.00 88.62
ATOM   4400  CD1 LEU C  62      13.947 -24.408  -1.547  1.00 88.62
ATOM   4401  CD2 LEU C  62      13.757 -23.833   0.888  1.00 88.62
ATOM   4402  N   LEU C  63      14.320 -18.828  -1.132  1.00 85.82
ATOM   4403  CA  LEU C  63      15.149 -17.629  -1.194  1.00 85.82
ATOM   4404  C   LEU C  63      14.771 -16.649  -0.089  1.00 85.82
ATOM   4405  O   LEU C  63      15.646 -16.065   0.555  1.00 85.82
ATOM   4406  CB  LEU C  63      15.012 -16.953  -2.561  1.00 85.82
ATOM   4407  CG  LEU C  63      15.801 -17.582  -3.710  1.00 85.82
ATOM   4408  CD1 LEU C  63      15.324 -17.025  -5.048  1.00 85.82
ATOM   4409  CD2 LEU C  63      17.296 -17.341  -3.528  1.00 85.82
ATOM   4410  N   PHE C  64      13.481 -16.554   0.105  1.00 87.68
ATOM   4411  CA  PHE C  64      12.998 -15.684   1.172  1.00 87.68
ATOM   4412  C   PHE C  64      13.524 -16.145   2.526  1.00 87.68
ATOM   4413  O   PHE C  64      14.011 -15.335   3.317  1.00 87.68
ATOM   4414  CB  PHE C  64      11.467 -15.650   1.187  1.00 87.68
ATOM   4415  CG  PHE C  64      10.887 -14.971   2.399  1.00 87.68
ATOM   4416  CD1 PHE C  64      10.395 -15.718   3.463  1.00 87.68
ATOM   4417  CD2 PHE C  64      10.835 -13.586   2.475  1.00 87.68
ATOM   4418  CE1 PHE C  64       9.858 -15.093   4.585  1.00 87.68
ATOM   4419  CE2 PHE C  64      10.299 -12.953   3.594  1.00 87.68
ATOM   4420  CZ  PHE C  64       9.811 -13.709   4.647  1.00 87.68
ATOM   4421  N   ASN C  65      13.426 -17.446   2.789  1.00 89.12
ATOM   4422  CA  ASN C  65      13.866 -17.993   4.068  1.00 89.12
ATOM   4423  C   ASN C  65      15.373 -17.837   4.256  1.00 89.12
ATOM   4424  O   ASN C  65      15.841 -17.583   5.367  1.00 89.12
ATOM   4425  CB  ASN C  65      13.465 -19.465   4.189  1.00 89.12
ATOM   4426  CG  ASN C  65      12.018 -19.644   4.604  1.00 89.12
ATOM   4427  OD1 ASN C  65      11.675 -19.506   5.781  1.00 89.12
ATOM   4428  ND2 ASN C  65      11.159 -19.951   3.640  1.00 89.12
ATOM   4429  N   ILE C  66      16.119 -17.991   3.117  1.00 86.31
ATOM   4430  CA  ILE C  66      17.567 -17.820   3.176  1.00 86.31
ATOM   4431  C   ILE C  66      17.901 -16.367   3.507  1.00 86.31
ATOM   4432  O   ILE C  66      18.762 -16.098   4.348  1.00 86.31
ATOM   4433  CB  ILE C  66      18.240 -18.236   1.849  1.00 86.31
ATOM   4434  CG1 ILE C  66      18.096 -19.746   1.628  1.00 86.31
ATOM   4435  CG2 ILE C  66      19.714 -17.819   1.837  1.00 86.31
ATOM   4436  CD1 ILE C  66      18.531 -20.213   0.245  1.00 86.31
ATOM   4437  N   VAL C  67      17.213 -15.430   2.855  1.00 83.57
ATOM   4438  CA  VAL C  67      17.407 -14.007   3.113  1.00 83.57
ATOM   4439  C   VAL C  67      17.032 -13.687   4.558  1.00 83.57
ATOM   4440  O   VAL C  67      17.752 -12.961   5.247  1.00 83.57
ATOM   4441  CB  VAL C  67      16.579 -13.136   2.141  1.00 83.57
ATOM   4442  CG1 VAL C  67      16.624 -11.668   2.560  1.00 83.57
ATOM   4443  CG2 VAL C  67      17.088 -13.303   0.711  1.00 83.57
ATOM   4444  N   MET C  68      15.972 -14.205   5.079  1.00 83.31
ATOM   4445  CA  MET C  68      15.532 -14.000   6.456  1.00 83.31
ATOM   4446  C   MET C  68      16.572 -14.519   7.442  1.00 83.31
ATOM   4447  O   MET C  68      16.832 -13.885   8.467  1.00 83.31
ATOM   4448  CB  MET C  68      14.189 -14.691   6.700  1.00 83.31
ATOM   4449  CG  MET C  68      12.991 -13.895   6.208  1.00 83.31
ATOM   4450  SD  MET C  68      12.846 -12.262   7.032  1.00 83.31
ATOM   4451  CE  MET C  68      12.230 -12.778   8.659  1.00 83.31
ATOM   4452  N   THR C  69      17.134 -15.680   7.119  1.00 86.35
ATOM   4453  CA  THR C  69      18.160 -16.262   7.977  1.00 86.35
ATOM   4454  C   THR C  69      19.386 -15.357   8.045  1.00 86.35
ATOM   4455  O   THR C  69      19.916 -15.101   9.128  1.00 86.35
ATOM   4456  CB  THR C  69      18.577 -17.659   7.480  1.00 86.35
ATOM   4457  OG1 THR C  69      17.426 -18.513   7.453  1.00 86.35
ATOM   4458  CG2 THR C  69      19.631 -18.276   8.393  1.00 86.35
ATOM   4459  N   TYR C  70      19.829 -14.874   6.817  1.00 82.25
ATOM   4460  CA  TYR C  70      20.974 -13.972   6.763  1.00 82.25
ATOM   4461  C   TYR C  70      20.715 -12.712   7.581  1.00 82.25
ATOM   4462  O   TYR C  70      21.585 -12.259   8.328  1.00 82.25
ATOM   4463  CB  TYR C  70      21.295 -13.597   5.313  1.00 82.25
ATOM   4464  CG  TYR C  70      22.447 -12.631   5.177  1.00 82.25
ATOM   4465  CD1 TYR C  70      22.222 -11.274   4.957  1.00 82.25
ATOM   4466  CD2 TYR C  70      23.763 -13.074   5.267  1.00 82.25
ATOM   4467  CE1 TYR C  70      23.281 -10.381   4.829  1.00 82.25
ATOM   4468  CE2 TYR C  70      24.829 -12.190   5.140  1.00 82.25
ATOM   4469  CZ  TYR C  70      24.579 -10.848   4.923  1.00 82.25
ATOM   4470  OH  TYR C  70      25.631  -9.968   4.796  1.00 82.25
ATOM   4471  N   MET C  71      19.508 -12.113   7.486  1.00 80.26
ATOM   4472  CA  MET C  71      19.147 -10.899   8.213  1.00 80.26
ATOM   4473  C   MET C  71      19.149 -11.145   9.718  1.00 80.26
ATOM   4474  O   MET C  71      19.596 -10.294  10.489  1.00 80.26
ATOM   4475  CB  MET C  71      17.773 -10.394   7.767  1.00 80.26
ATOM   4476  CG  MET C  71      17.773  -9.757   6.387  1.00 80.26
ATOM   4477  SD  MET C  71      16.178  -8.941   5.990  1.00 80.26
ATOM   4478  CE  MET C  71      15.051 -10.356   6.127  1.00 80.26
ATOM   4479  N   ASN C  72      18.717 -12.375  10.081  1.00 84.65
ATOM   4480  CA  ASN C  72      18.680 -12.700  11.503  1.00 84.65
ATOM   4481  C   ASN C  72      20.083 -12.895  12.070  1.00 84.65
ATOM   4482  O   ASN C  72      20.384 -12.426  13.170  1.00 84.65
ATOM   4483  CB  ASN C  72      17.831 -13.949  11.747  1.00 84.65
ATOM   4484  CG  ASN C  72      17.646 -14.251  13.221  1.00 84.65
ATOM   4485  OD1 ASN C  72      17.057 -13.458  13.960  1.00 84.65
ATOM   4486  ND2 ASN C  72      18.146 -15.400  13.658  1.00 84.65
ATOM   4487  N   VAL C  73      20.903 -13.645  11.327  1.00 79.71
ATOM   4488  CA  VAL C  73      22.271 -13.895  11.770  1.00 79.71
ATOM   4489  C   VAL C  73      23.042 -12.579  11.836  1.00 79.71
ATOM   4490  O   VAL C  73      23.789 -12.337  12.787  1.00 79.71
ATOM   4491  CB  VAL C  73      22.996 -14.892  10.837  1.00 79.71
ATOM   4492  CG1 VAL C  73      24.484 -14.960  11.173  1.00 79.71
ATOM   4493  CG2 VAL C  73      22.358 -16.276  10.938  1.00 79.71
ATOM   4494  N   ALA C  74      22.838 -11.711  10.786  1.00 74.56
ATOM   4495  CA  ALA C  74      23.486 -10.403  10.757  1.00 74.56
ATOM   4496  C   ALA C  74      23.065  -9.555  11.953  1.00 74.56
ATOM   4497  O   ALA C  74      23.863  -8.778  12.483  1.00 74.56
ATOM   4498  CB  ALA C  74      23.161  -9.678   9.453  1.00 74.56
ATOM   4499  N   ALA C  75      21.795  -9.780  12.354  1.00 75.76
ATOM   4500  CA  ALA C  75      21.287  -9.040  13.507  1.00 75.76
ATOM   4501  C   ALA C  75      21.975  -9.488  14.793  1.00 75.76
ATOM   4502  O   ALA C  75      22.062  -8.724  15.757  1.00 75.76
ATOM   4503  CB  ALA C  75      19.775  -9.215  13.627  1.00 75.76
ATOM   4504  N   GLY C  76      22.337 -10.582  14.701  1.00 73.54
ATOM   4505  CA  GLY C  76      23.076 -11.078  15.851  1.00 73.54
ATOM   4506  C   GLY C  76      24.413 -10.388  16.044  1.00 73.54
ATOM   4507  O   GLY C  76      24.880 -10.233  17.174  1.00 73.54
ATOM   4508  N   PHE C  77      25.038  -9.951  14.977  1.00 64.37
ATOM   4509  CA  PHE C  77      26.317  -9.253  15.035  1.00 64.37
ATOM   4510  C   PHE C  77      26.110  -7.762  15.279  1.00 64.37
ATOM   4511  O   PHE C  77      26.887  -7.132  15.998  1.00 64.37
ATOM   4512  CB  PHE C  77      27.108  -9.468  13.741  1.00 64.37
ATOM   4513  CG  PHE C  77      27.641 -10.866  13.581  1.00 64.37
ATOM   4514  CD1 PHE C  77      28.832 -11.244  14.189  1.00 64.37
ATOM   4515  CD2 PHE C  77      26.951 -11.802  12.822  1.00 64.37
ATOM   4516  CE1 PHE C  77      29.328 -12.538  14.043  1.00 64.37
ATOM   4517  CE2 PHE C  77      27.441 -13.097  12.672  1.00 64.37
ATOM   4518  CZ  PHE C  77      28.630 -13.462  13.282  1.00 64.37
ATOM   4519  N   ASN C  78      25.025  -7.319  14.722  1.00 70.22
ATOM   4520  CA  ASN C  78      24.584  -5.949  14.961  1.00 70.22
ATOM   4521  C   ASN C  78      23.263  -5.911  15.724  1.00 70.22
ATOM   4522  O   ASN C  78      22.195  -6.087  15.134  1.00 70.22
ATOM   4523  CB  ASN C  78      24.455  -5.188  13.639  1.00 70.22
ATOM   4524  CG  ASN C  78      24.251  -3.700  13.840  1.00 70.22
ATOM   4525  OD1 ASN C  78      24.204  -3.214  14.973  1.00 70.22
ATOM   4526  ND2 ASN C  78      24.128  -2.965  12.741  1.00 70.22
ATOM   4527  N   ARG C  79      23.203  -5.745  16.886  1.00 66.28
ATOM   4528  CA  ARG C  79      22.059  -5.825  17.789  1.00 66.28
ATOM   4529  C   ARG C  79      21.055  -4.714  17.500  1.00 66.28
ATOM   4530  O   ARG C  79      19.909  -4.773  17.950  1.00 66.28
ATOM   4531  CB  ARG C  79      22.517  -5.752  19.247  1.00 66.28
ATOM   4532  CG  ARG C  79      23.085  -7.057  19.781  1.00 66.28
ATOM   4533  CD  ARG C  79      22.995  -7.132  21.299  1.00 66.28
ATOM   4534  NE  ARG C  79      23.727  -8.281  21.826  1.00 66.28
ATOM   4535  CZ  ARG C  79      23.666  -8.706  23.085  1.00 66.28
ATOM   4536  NH1 ARG C  79      22.902  -8.082  23.974  1.00 66.28
ATOM   4537  NH2 ARG C  79      24.373  -9.762  23.457  1.00 66.28
ATOM   4538  N   ARG C  80      21.468  -3.831  16.767  1.00 67.84
ATOM   4539  CA  ARG C  80      20.582  -2.712  16.463  1.00 67.84
ATOM   4540  C   ARG C  80      19.669  -3.040  15.286  1.00 67.84
ATOM   4541  O   ARG C  80      18.640  -2.391  15.092  1.00 67.84
ATOM   4542  CB  ARG C  80      21.394  -1.450  16.160  1.00 67.84
ATOM   4543  CG  ARG C  80      21.924  -0.747  17.399  1.00 67.84
ATOM   4544  CD  ARG C  80      22.585   0.580  17.055  1.00 67.84
ATOM   4545  NE  ARG C  80      23.283   1.149  18.205  1.00 67.84
ATOM   4546  CZ  ARG C  80      23.945   2.303  18.195  1.00 67.84
ATOM   4547  NH1 ARG C  80      24.012   3.037  17.090  1.00 67.84
ATOM   4548  NH2 ARG C  80      24.544   2.726  19.298  1.00 67.84
ATOM   4549  N   SER C  81      20.012  -4.205  14.554  1.00 76.95
ATOM   4550  CA  SER C  81      19.209  -4.562  13.390  1.00 76.95
ATOM   4551  C   SER C  81      17.857  -5.132  13.805  1.00 76.95
ATOM   4552  O   SER C  81      17.792  -6.084  14.587  1.00 76.95
ATOM   4553  CB  SER C  81      19.951  -5.574  12.516  1.00 76.95
ATOM   4554  OG  SER C  81      19.152  -5.966  11.412  1.00 76.95
ATOM   4555  N   ILE C  82      16.752  -4.582  13.377  1.00 80.91
ATOM   4556  CA  ILE C  82      15.411  -4.987  13.783  1.00 80.91
ATOM   4557  C   ILE C  82      14.648  -5.528  12.576  1.00 80.91
ATOM   4558  O   ILE C  82      13.464  -5.858  12.679  1.00 80.91
ATOM   4559  CB  ILE C  82      14.636  -3.813  14.424  1.00 80.91
ATOM   4560  CG1 ILE C  82      14.536  -2.640  13.443  1.00 80.91
ATOM   4561  CG2 ILE C  82      15.302  -3.378  15.733  1.00 80.91
ATOM   4562  CD1 ILE C  82      13.546  -1.563  13.866  1.00 80.91
ATOM   4563  N   HIS C  83      15.292  -5.751  11.350  1.00 81.37
ATOM   4564  CA  HIS C  83      14.606  -6.067  10.102  1.00 81.37
ATOM   4565  C   HIS C  83      13.878  -7.404  10.196  1.00 81.37
ATOM   4566  O   HIS C  83      12.684  -7.488   9.900  1.00 81.37
ATOM   4567  CB  HIS C  83      15.597  -6.090   8.937  1.00 81.37
ATOM   4568  CG  HIS C  83      16.304  -4.789   8.724  1.00 81.37
ATOM   4569  ND1 HIS C  83      15.639  -3.627   8.396  1.00 81.37
ATOM   4570  CD2 HIS C  83      17.617  -4.469   8.795  1.00 81.37
ATOM   4571  CE1 HIS C  83      16.517  -2.645   8.274  1.00 81.37
ATOM   4572  NE2 HIS C  83      17.724  -3.130   8.511  1.00 81.37
ATOM   4573  N   SER C  84      14.514  -8.414  10.587  1.00 80.13
ATOM   4574  CA  SER C  84      13.925  -9.749  10.628  1.00 80.13
ATOM   4575  C   SER C  84      12.763  -9.810  11.614  1.00 80.13
ATOM   4576  O   SER C  84      11.751 -10.461  11.348  1.00 80.13
ATOM   4577  CB  SER C  84      14.980 -10.789  11.007  1.00 80.13
ATOM   4578  OG  SER C  84      15.418 -10.599  12.341  1.00 80.13
ATOM   4579  N   ILE C  85      12.816  -9.063  12.787  1.00 83.95
ATOM   4580  CA  ILE C  85      11.781  -9.061  13.816  1.00 83.95
ATOM   4581  C   ILE C  85      10.541  -8.337  13.298  1.00 83.95
ATOM   4582  O   ILE C  85       9.413  -8.771  13.543  1.00 83.95
ATOM   4583  CB  ILE C  85      12.282  -8.401  15.120  1.00 83.95
ATOM   4584  CG1 ILE C  85      13.534  -9.120  15.636  1.00 83.95
ATOM   4585  CG2 ILE C  85      11.178  -8.395  16.181  1.00 83.95
ATOM   4586  CD1 ILE C  85      14.223  -8.410  16.793  1.00 83.95
ATOM   4587  N   VAL C  86      10.776  -7.255  12.514  1.00 87.33
ATOM   4588  CA  VAL C  86       9.669  -6.495  11.943  1.00 87.33
ATOM   4589  C   VAL C  86       8.910  -7.361  10.940  1.00 87.33
ATOM   4590  O   VAL C  86       7.677  -7.361  10.919  1.00 87.33
ATOM   4591  CB  VAL C  86      10.163  -5.199  11.261  1.00 87.33
ATOM   4592  CG1 VAL C  86       9.021  -4.512  10.515  1.00 87.33
ATOM   4593  CG2 VAL C  86      10.777  -4.254  12.293  1.00 87.33
ATOM   4594  N   ILE C  87       9.617  -8.090  10.207  1.00 86.21
ATOM   4595  CA  ILE C  87       9.006  -8.967   9.214  1.00 86.21
ATOM   4596  C   ILE C  87       8.192 -10.053   9.915  1.00 86.21
ATOM   4597  O   ILE C  87       7.105 -10.414   9.458  1.00 86.21
ATOM   4598  CB  ILE C  87      10.070  -9.606   8.293  1.00 86.21
ATOM   4599  CG1 ILE C  87      10.721  -8.537   7.408  1.00 86.21
ATOM   4600  CG2 ILE C  87       9.451 -10.718   7.443  1.00 86.21
ATOM   4601  CD1 ILE C  87      11.884  -9.050   6.570  1.00 86.21
ATOM   4602  N   LYS C  88       8.749 -10.603  11.070  1.00 86.13
ATOM   4603  CA  LYS C  88       8.008 -11.590  11.849  1.00 86.13
ATOM   4604  C   LYS C  88       6.695 -11.009  12.368  1.00 86.13
ATOM   4605  O   LYS C  88       5.651 -11.661  12.298  1.00 86.13
ATOM   4606  CB  LYS C  88       8.854 -12.097  13.017  1.00 86.13
ATOM   4607  CG  LYS C  88       9.916 -13.112  12.618  1.00 86.13
ATOM   4608  CD  LYS C  88      10.571 -13.745  13.839  1.00 86.13
ATOM   4609  CE  LYS C  88      11.444 -12.748  14.586  1.00 86.13
ATOM   4610  NZ  LYS C  88      12.075 -13.359  15.794  1.00 86.13
ATOM   4611  N   ILE C  89       6.741  -9.765  12.859  1.00 86.65
ATOM   4612  CA  ILE C  89       5.551  -9.099  13.377  1.00 86.65
ATOM   4613  C   ILE C  89       4.531  -8.918  12.255  1.00 86.65
ATOM   4614  O   ILE C  89       3.339  -9.168  12.446  1.00 86.65
ATOM   4615  CB  ILE C  89       5.899  -7.734  14.012  1.00 86.65
ATOM   4616  CG1 ILE C  89       6.732  -7.932  15.283  1.00 86.65
ATOM   4617  CG2 ILE C  89       4.625  -6.937  14.310  1.00 86.65
ATOM   4618  CD1 ILE C  89       7.243  -6.636  15.897  1.00 86.65
ATOM   4619  N   ALA C  90       4.990  -8.499  11.087  1.00 88.41
ATOM   4620  CA  ALA C  90       4.121  -8.314   9.927  1.00 88.41
ATOM   4621  C   ALA C  90       3.486  -9.635   9.501  1.00 88.41
ATOM   4622  O   ALA C  90       2.287  -9.691   9.218  1.00 88.41
ATOM   4623  CB  ALA C  90       4.906  -7.706   8.767  1.00 88.41
ATOM   4624  N   SER C  91       4.224 -10.727   9.434  1.00 83.09
ATOM   4625  CA  SER C  91       3.720 -12.044   9.058  1.00 83.09
ATOM   4626  C   SER C  91       2.653 -12.527  10.035  1.00 83.09
ATOM   4627  O   SER C  91       1.638 -13.092   9.623  1.00 83.09
ATOM   4628  CB  SER C  91       4.863 -13.058   8.996  1.00 83.09
ATOM   4629  OG  SER C  91       4.364 -14.364   8.765  1.00 83.09
ATOM   4630  N   ASN C  92       2.871 -12.299  11.427  1.00 87.56
ATOM   4631  CA  ASN C  92       1.887 -12.672  12.437  1.00 87.56
ATOM   4632  C   ASN C  92       0.586 -11.892  12.268  1.00 87.56
ATOM   4633  O   ASN C  92      -0.500 -12.432  12.486  1.00 87.56
ATOM   4634  CB  ASN C  92       2.453 -12.462  13.843  1.00 87.56
ATOM   4635  CG  ASN C  92       3.525 -13.474  14.198  1.00 87.56
ATOM   4636  OD1 ASN C  92       3.591 -14.557  13.612  1.00 87.56
ATOM   4637  ND2 ASN C  92       4.373 -13.127  15.159  1.00 87.56
ATOM   4638  N   TYR C  93       0.761 -10.597  11.933  1.00 88.36
ATOM   4639  CA  TYR C  93      -0.423  -9.786  11.668  1.00 88.36
ATOM   4640  C   TYR C  93      -1.227 -10.359  10.507  1.00 88.36
ATOM   4641  O   TYR C  93      -2.455 -10.445  10.578  1.00 88.36
ATOM   4642  CB  TYR C  93      -0.026  -8.339  11.364  1.00 88.36
ATOM   4643  CG  TYR C  93      -1.200  -7.438  11.063  1.00 88.36
ATOM   4644  CD1 TYR C  93      -1.473  -7.030   9.760  1.00 88.36
ATOM   4645  CD2 TYR C  93      -2.037  -6.993  12.081  1.00 88.36
ATOM   4646  CE1 TYR C  93      -2.553  -6.199   9.478  1.00 88.36
ATOM   4647  CE2 TYR C  93      -3.119  -6.162  11.811  1.00 88.36
ATOM   4648  CZ  TYR C  93      -3.369  -5.771  10.508  1.00 88.36
ATOM   4649  OH  TYR C  93      -4.438  -4.948  10.235  1.00 88.36
ATOM   4650  N   LEU C  94      -0.579 -10.773   9.377  1.00 82.94
ATOM   4651  CA  LEU C  94      -1.237 -11.344   8.206  1.00 82.94
ATOM   4652  C   LEU C  94      -1.982 -12.623   8.571  1.00 82.94
ATOM   4653  O   LEU C  94      -3.082 -12.871   8.070  1.00 82.94
ATOM   4654  CB  LEU C  94      -0.215 -11.631   7.103  1.00 82.94
ATOM   4655  CG  LEU C  94       0.367 -10.413   6.384  1.00 82.94
ATOM   4656  CD1 LEU C  94       1.463 -10.843   5.415  1.00 82.94
ATOM   4657  CD2 LEU C  94      -0.732  -9.649   5.652  1.00 82.94
ATOM   4658  N   THR C  95      -1.393 -13.383   9.438  1.00 83.14
ATOM   4659  CA  THR C  95      -2.057 -14.595   9.905  1.00 83.14
ATOM   4660  C   THR C  95      -3.327 -14.252  10.679  1.00 83.14
ATOM   4661  O   THR C  95      -4.356 -14.910  10.517  1.00 83.14
ATOM   4662  CB  THR C  95      -1.123 -15.437  10.793  1.00 83.14
ATOM   4663  OG1 THR C  95       0.083 -15.723  10.072  1.00 83.14
ATOM   4664  CG2 THR C  95      -1.784 -16.751  11.196  1.00 83.14
ATOM   4665  N   GLY C  96      -3.190 -13.256  11.515  1.00 84.67
ATOM   4666  CA  GLY C  96      -4.352 -12.813  12.268  1.00 84.67
ATOM   4667  C   GLY C  96      -5.495 -12.350  11.384  1.00 84.67
ATOM   4668  O   GLY C  96      -6.649 -12.723  11.606  1.00 84.67
ATOM   4669  N   ILE C  97      -5.170 -11.612  10.341  1.00 80.19
ATOM   4670  CA  ILE C  97      -6.167 -11.038   9.444  1.00 80.19
ATOM   4671  C   ILE C  97      -6.741 -12.130   8.543  1.00 80.19
ATOM   4672  O   ILE C  97      -7.812 -11.961   7.957  1.00 80.19
ATOM   4673  CB  ILE C  97      -5.569  -9.898   8.589  1.00 80.19
ATOM   4674  CG1 ILE C  97      -5.370  -8.640   9.442  1.00 80.19
ATOM   4675  CG2 ILE C  97      -6.462  -9.604   7.380  1.00 80.19
ATOM   4676  CD1 ILE C  97      -4.692  -7.493   8.705  1.00 80.19
ATOM   4677  N   SER C  98      -6.108 -13.226   8.438  1.00 77.16
ATOM   4678  CA  SER C  98      -6.564 -14.320   7.587  1.00 77.16
ATOM   4679  C   SER C  98      -7.931 -14.832   8.028  1.00 77.16
ATOM   4680  O   SER C  98      -8.643 -15.469   7.249  1.00 77.16
ATOM   4681  CB  SER C  98      -5.553 -15.468   7.601  1.00 77.16
ATOM   4682  OG  SER C  98      -5.550 -16.121   8.859  1.00 77.16
ATOM   4683  N   VAL C  99      -8.400 -14.553   9.251  1.00 77.04
ATOM   4684  CA  VAL C  99      -9.714 -14.933   9.759  1.00 77.04
ATOM   4685  C   VAL C  99     -10.805 -14.318   8.884  1.00 77.04
ATOM   4686  O   VAL C  99     -11.897 -14.876   8.758  1.00 77.04
ATOM   4687  CB  VAL C  99      -9.902 -14.497  11.229  1.00 77.04
ATOM   4688  CG1 VAL C  99     -11.337 -14.752  11.689  1.00 77.04
ATOM   4689  CG2 VAL C  99      -8.911 -15.229  12.133  1.00 77.04
ATOM   4690  N   LEU C 100     -10.420 -13.276   8.241  1.00 75.25
ATOM   4691  CA  LEU C 100     -11.365 -12.579   7.376  1.00 75.25
ATOM   4692  C   LEU C 100     -11.727 -13.433   6.166  1.00 75.25
ATOM   4693  O   LEU C 100     -12.815 -13.291   5.603  1.00 75.25
ATOM   4694  CB  LEU C 100     -10.783 -11.240   6.914  1.00 75.25
ATOM   4695  CG  LEU C 100     -10.596 -10.174   7.994  1.00 75.25
ATOM   4696  CD1 LEU C 100      -9.855  -8.968   7.426  1.00 75.25
ATOM   4697  CD2 LEU C 100     -11.943  -9.756   8.572  1.00 75.25
ATOM   4698  N   SER C 101     -10.920 -14.267   5.840  1.00 73.44
ATOM   4699  CA  SER C 101     -11.142 -15.102   4.664  1.00 73.44
ATOM   4700  C   SER C 101     -12.198 -16.169   4.935  1.00 73.44
ATOM   4701  O   SER C 101     -12.812 -16.693   4.004  1.00 73.44
ATOM   4702  CB  SER C 101      -9.837 -15.766   4.222  1.00 73.44
ATOM   4703  OG  SER C 101      -9.373 -16.669   5.211  1.00 73.44
ATOM   4704  N   VAL C 102     -12.521 -16.350   6.095  1.00 72.62
ATOM   4705  CA  VAL C 102     -13.445 -17.418   6.460  1.00 72.62
ATOM   4706  C   VAL C 102     -14.855 -16.853   6.615  1.00 72.62
ATOM   4707  O   VAL C 102     -15.841 -17.580   6.474  1.00 72.62
ATOM   4708  CB  VAL C 102     -13.008 -18.126   7.763  1.00 72.62
ATOM   4709  CG1 VAL C 102     -13.971 -19.259   8.111  1.00 72.62
ATOM   4710  CG2 VAL C 102     -11.581 -18.654   7.629  1.00 72.62
ATOM   4711  N   ILE C 103     -14.986 -15.715   6.588  1.00 71.30
ATOM   4712  CA  ILE C 103     -16.279 -15.076   6.804  1.00 71.30
ATOM   4713  C   ILE C 103     -17.040 -14.993   5.483  1.00 71.30
ATOM   4714  O   ILE C 103     -16.464 -14.650   4.448  1.00 71.30
ATOM   4715  CB  ILE C 103     -16.118 -13.668   7.420  1.00 71.30
ATOM   4716  CG1 ILE C 103     -15.476 -13.763   8.809  1.00 71.30
ATOM   4717  CG2 ILE C 103     -17.469 -12.951   7.489  1.00 71.30
ATOM   4718  CD1 ILE C 103     -15.141 -12.413   9.429  1.00 71.30
ATOM   4719  N   ASP C 104     -18.263 -15.564   5.531  1.00 73.36
ATOM   4720  CA  ASP C 104     -19.137 -15.443   4.368  1.00 73.36
ATOM   4721  C   ASP C 104     -19.680 -14.022   4.236  1.00 73.36
ATOM   4722  O   ASP C 104     -20.620 -13.643   4.938  1.00 73.36
ATOM   4723  CB  ASP C 104     -20.292 -16.442   4.458  1.00 73.36
ATOM   4724  CG  ASP C 104     -21.086 -16.547   3.168  1.00 73.36
ATOM   4725  OD1 ASP C 104     -22.091 -17.290   3.130  1.00 73.36
ATOM   4726  OD2 ASP C 104     -20.702 -15.885   2.180  1.00 73.36
ATOM   4727  N   PHE C 105     -19.091 -13.300   3.420  1.00 75.28
ATOM   4728  CA  PHE C 105     -19.429 -11.889   3.275  1.00 75.28
ATOM   4729  C   PHE C 105     -20.792 -11.724   2.614  1.00 75.28
ATOM   4730  O   PHE C 105     -21.339 -10.620   2.576  1.00 75.28
ATOM   4731  CB  PHE C 105     -18.357 -11.160   2.459  1.00 75.28
ATOM   4732  CG  PHE C 105     -17.101 -10.864   3.232  1.00 75.28
ATOM   4733  CD1 PHE C 105     -17.012  -9.732   4.033  1.00 75.28
ATOM   4734  CD2 PHE C 105     -16.009 -11.718   3.159  1.00 75.28
ATOM   4735  CE1 PHE C 105     -15.850  -9.456   4.751  1.00 75.28
ATOM   4736  CE2 PHE C 105     -14.844 -11.449   3.873  1.00 75.28
ATOM   4737  CZ  PHE C 105     -14.767 -10.316   4.667  1.00 75.28
ATOM   4738  N   SER C 106     -21.271 -12.710   2.205  1.00 75.13
ATOM   4739  CA  SER C 106     -22.594 -12.635   1.595  1.00 75.13
ATOM   4740  C   SER C 106     -23.670 -12.356   2.639  1.00 75.13
ATOM   4741  O   SER C 106     -24.757 -11.880   2.306  1.00 75.13
ATOM   4742  CB  SER C 106     -22.917 -13.934   0.854  1.00 75.13
ATOM   4743  OG  SER C 106     -22.933 -15.033   1.748  1.00 75.13
ATOM   4744  N   THR C 107     -23.355 -12.617   3.793  1.00 76.45
ATOM   4745  CA  THR C 107     -24.291 -12.397   4.890  1.00 76.45
ATOM   4746  C   THR C 107     -24.289 -10.932   5.317  1.00 76.45
ATOM   4747  O   THR C 107     -25.186 -10.489   6.038  1.00 76.45
ATOM   4748  CB  THR C 107     -23.953 -13.288   6.099  1.00 76.45
ATOM   4749  OG1 THR C 107     -22.604 -13.032   6.511  1.00 76.45
ATOM   4750  CG2 THR C 107     -24.094 -14.766   5.751  1.00 76.45
ATOM   4751  N   ILE C 108     -23.399 -10.251   4.884  1.00 76.08
ATOM   4752  CA  ILE C 108     -23.287  -8.838   5.229  1.00 76.08
ATOM   4753  C   ILE C 108     -23.853  -7.983   4.096  1.00 76.08
ATOM   4754  O   ILE C 108     -23.589  -8.247   2.921  1.00 76.08
ATOM   4755  CB  ILE C 108     -21.822  -8.441   5.519  1.00 76.08
ATOM   4756  CG1 ILE C 108     -21.246  -9.311   6.642  1.00 76.08
ATOM   4757  CG2 ILE C 108     -21.725  -6.955   5.874  1.00 76.08
ATOM   4758  CD1 ILE C 108     -19.743  -9.164   6.831  1.00 76.08
ATOM   4759  N   ALA C 109     -24.814  -6.942   4.364  1.00 78.14
ATOM   4760  CA  ALA C 109     -25.437  -6.075   3.367  1.00 78.14
ATOM   4761  C   ALA C 109     -24.463  -5.003   2.886  1.00 78.14
ATOM   4762  O   ALA C 109     -23.799  -4.351   3.695  1.00 78.14
ATOM   4763  CB  ALA C 109     -26.696  -5.427   3.938  1.00 78.14
ATOM   4764  N   PHE C 110     -24.202  -4.888   1.751  1.00 78.07
ATOM   4765  CA  PHE C 110     -23.395  -3.844   1.131  1.00 78.07
ATOM   4766  C   PHE C 110     -24.241  -2.990   0.194  1.00 78.07
ATOM   4767  O   PHE C 110     -25.308  -3.419  -0.252  1.00 78.07
ATOM   4768  CB  PHE C 110     -22.218  -4.455   0.364  1.00 78.07
ATOM   4769  CG  PHE C 110     -21.161  -5.054   1.252  1.00 78.07
ATOM   4770  CD1 PHE C 110     -20.283  -4.240   1.957  1.00 78.07
ATOM   4771  CD2 PHE C 110     -21.046  -6.432   1.382  1.00 78.07
ATOM   4772  CE1 PHE C 110     -19.303  -4.792   2.780  1.00 78.07
ATOM   4773  CE2 PHE C 110     -20.069  -6.991   2.202  1.00 78.07
ATOM   4774  CZ  PHE C 110     -19.199  -6.169   2.899  1.00 78.07
ATOM   4775  N   PRO C 111     -23.773  -1.745  -0.045  1.00 78.67
ATOM   4776  CA  PRO C 111     -24.476  -0.922  -1.032  1.00 78.67
ATOM   4777  C   PRO C 111     -24.524  -1.569  -2.414  1.00 78.67
ATOM   4778  O   PRO C 111     -23.652  -2.372  -2.754  1.00 78.67
ATOM   4779  CB  PRO C 111     -23.656   0.370  -1.061  1.00 78.67
ATOM   4780  CG  PRO C 111     -22.749   0.274   0.123  1.00 78.67
ATOM   4781  CD  PRO C 111     -22.706  -1.157   0.576  1.00 78.67
ATOM   4782  N   SER C 112     -25.514  -1.368  -3.095  1.00 72.43
ATOM   4783  CA  SER C 112     -25.752  -1.997  -4.390  1.00 72.43
ATOM   4784  C   SER C 112     -24.559  -1.814  -5.322  1.00 72.43
ATOM   4785  O   SER C 112     -24.255  -2.695  -6.129  1.00 72.43
ATOM   4786  CB  SER C 112     -27.011  -1.423  -5.041  1.00 72.43
ATOM   4787  OG  SER C 112     -26.948  -0.009  -5.098  1.00 72.43
ATOM   4788  N   TRP C 113     -23.740  -0.529  -5.378  1.00 70.68
ATOM   4789  CA  TRP C 113     -22.608  -0.304  -6.270  1.00 70.68
ATOM   4790  C   TRP C 113     -21.484  -1.295  -5.984  1.00 70.68
ATOM   4791  O   TRP C 113     -20.726  -1.661  -6.885  1.00 70.68
ATOM   4792  CB  TRP C 113     -22.089   1.130  -6.132  1.00 70.68
ATOM   4793  CG  TRP C 113     -21.592   1.467  -4.759  1.00 70.68
ATOM   4794  CD1 TRP C 113     -22.314   2.004  -3.729  1.00 70.68
ATOM   4795  CD2 TRP C 113     -20.259   1.295  -4.267  1.00 70.68
ATOM   4796  NE1 TRP C 113     -21.510   2.175  -2.626  1.00 70.68
ATOM   4797  CE2 TRP C 113     -20.245   1.748  -2.929  1.00 70.68
ATOM   4798  CE3 TRP C 113     -19.074   0.800  -4.828  1.00 70.68
ATOM   4799  CZ2 TRP C 113     -19.090   1.720  -2.144  1.00 70.68
ATOM   4800  CZ3 TRP C 113     -17.926   0.774  -4.045  1.00 70.68
ATOM   4801  CH2 TRP C 113     -17.945   1.232  -2.717  1.00 70.68
ATOM   4802  N   ILE C 114     -21.379  -1.676  -4.781  1.00 71.32
ATOM   4803  CA  ILE C 114     -20.361  -2.656  -4.417  1.00 71.32
ATOM   4804  C   ILE C 114     -20.779  -4.041  -4.906  1.00 71.32
ATOM   4805  O   ILE C 114     -19.954  -4.799  -5.422  1.00 71.32
ATOM   4806  CB  ILE C 114     -20.118  -2.678  -2.891  1.00 71.32
ATOM   4807  CG1 ILE C 114     -19.417  -1.390  -2.444  1.00 71.32
ATOM   4808  CG2 ILE C 114     -19.303  -3.912  -2.492  1.00 71.32
ATOM   4809  CD1 ILE C 114     -19.358  -1.210  -0.933  1.00 71.32
ATOM   4810  N   THR C 115     -21.945  -4.467  -4.655  1.00 71.33
ATOM   4811  CA  THR C 115     -22.450  -5.748  -5.136  1.00 71.33
ATOM   4812  C   THR C 115     -22.341  -5.836  -6.655  1.00 71.33
ATOM   4813  O   THR C 115     -22.041  -6.900  -7.200  1.00 71.33
ATOM   4814  CB  THR C 115     -23.914  -5.966  -4.710  1.00 71.33
ATOM   4815  OG1 THR C 115     -24.682  -4.805  -5.050  1.00 71.33
ATOM   4816  CG2 THR C 115     -24.020  -6.209  -3.208  1.00 71.33
ATOM   4817  N   ASP C 116     -22.736  -4.757  -7.401  1.00 72.85
ATOM   4818  CA  ASP C 116     -22.601  -4.700  -8.854  1.00 72.85
ATOM   4819  C   ASP C 116     -21.142  -4.860  -9.277  1.00 72.85
ATOM   4820  O   ASP C 116     -20.848  -5.530 -10.268  1.00 72.85
ATOM   4821  CB  ASP C 116     -23.164  -3.384  -9.394  1.00 72.85
ATOM   4822  CG  ASP C 116     -24.677  -3.299  -9.290  1.00 72.85
ATOM   4823  OD1 ASP C 116     -25.227  -2.177  -9.306  1.00 72.85
ATOM   4824  OD2 ASP C 116     -25.324  -4.364  -9.189  1.00 72.85
ATOM   4825  N   LEU C 117     -20.150  -4.124  -8.388  1.00 65.28
ATOM   4826  CA  LEU C 117     -18.721  -4.227  -8.659  1.00 65.28
ATOM   4827  C   LEU C 117     -18.240  -5.667  -8.504  1.00 65.28
ATOM   4828  O   LEU C 117     -17.527  -6.183  -9.367  1.00 65.28
ATOM   4829  CB  LEU C 117     -17.930  -3.310  -7.722  1.00 65.28
ATOM   4830  CG  LEU C 117     -16.424  -3.222  -7.972  1.00 65.28
ATOM   4831  CD1 LEU C 117     -16.146  -2.500  -9.286  1.00 65.28
ATOM   4832  CD2 LEU C 117     -15.729  -2.517  -6.812  1.00 65.28
ATOM   4833  N   THR C 118     -18.631  -6.208  -7.592  1.00 69.47
ATOM   4834  CA  THR C 118     -18.235  -7.591  -7.350  1.00 69.47
ATOM   4835  C   THR C 118     -18.777  -8.507  -8.443  1.00 69.47
ATOM   4836  O   THR C 118     -18.090  -9.433  -8.881  1.00 69.47
ATOM   4837  CB  THR C 118     -18.727  -8.080  -5.975  1.00 69.47
ATOM   4838  OG1 THR C 118     -20.033  -7.545  -5.723  1.00 69.47
ATOM   4839  CG2 THR C 118     -17.785  -7.634  -4.862  1.00 69.47
ATOM   4840  N   ALA C 119     -20.010  -8.404  -8.652  1.00 69.91
ATOM   4841  CA  ALA C 119     -20.619  -9.189  -9.723  1.00 69.91
ATOM   4842  C   ALA C 119     -19.871  -8.995 -11.039  1.00 69.91
ATOM   4843  O   ALA C 119     -19.660  -9.952 -11.787  1.00 69.91
ATOM   4844  CB  ALA C 119     -22.089  -8.812  -9.889  1.00 69.91
ATOM   4845  N   THR C 120     -19.632  -7.787 -11.453  1.00 67.80
ATOM   4846  CA  THR C 120     -18.883  -7.476 -12.666  1.00 67.80
ATOM   4847  C   THR C 120     -17.516  -8.154 -12.646  1.00 67.80
ATOM   4848  O   THR C 120     -17.087  -8.727 -13.650  1.00 67.80
ATOM   4849  CB  THR C 120     -18.703  -5.956 -12.837  1.00 67.80
ATOM   4850  OG1 THR C 120     -19.984  -5.318 -12.769  1.00 67.80
ATOM   4851  CG2 THR C 120     -18.054  -5.626 -14.177  1.00 67.80
ATOM   4852  N   VAL C 121     -16.772  -7.887 -11.566  1.00 67.28
ATOM   4853  CA  VAL C 121     -15.446  -8.478 -11.421  1.00 67.28
ATOM   4854  C   VAL C 121     -15.541  -9.997 -11.545  1.00 67.28
ATOM   4855  O   VAL C 121     -14.739 -10.620 -12.244  1.00 67.28
ATOM   4856  CB  VAL C 121     -14.797  -8.092 -10.073  1.00 67.28
ATOM   4857  CG1 VAL C 121     -13.509  -8.881  -9.848  1.00 67.28
ATOM   4858  CG2 VAL C 121     -14.524  -6.590 -10.023  1.00 67.28
ATOM   4859  N   THR C 122     -16.551 -10.493 -10.861  1.00 66.82
ATOM   4860  CA  THR C 122     -16.739 -11.939 -10.905  1.00 66.82
ATOM   4861  C   THR C 122     -17.064 -12.399 -12.323  1.00 66.82
ATOM   4862  O   THR C 122     -16.580 -13.441 -12.770  1.00 66.82
ATOM   4863  CB  THR C 122     -17.859 -12.386  -9.948  1.00 66.82
ATOM   4864  OG1 THR C 122     -17.629 -11.817  -8.653  1.00 66.82
ATOM   4865  CG2 THR C 122     -17.901 -13.906  -9.822  1.00 66.82
ATOM   4866  N   GLU C 123     -18.006 -11.860 -12.971  1.00 67.85
ATOM   4867  CA  GLU C 123     -18.350 -12.176 -14.354  1.00 67.85
ATOM   4868  C   GLU C 123     -17.130 -12.067 -15.264  1.00 67.85
ATOM   4869  O   GLU C 123     -16.950 -12.883 -16.170  1.00 67.85
ATOM   4870  CB  GLU C 123     -19.464 -11.253 -14.855  1.00 67.85
ATOM   4871  CG  GLU C 123     -20.866 -11.753 -14.538  1.00 67.85
ATOM   4872  CD  GLU C 123     -21.962 -10.871 -15.114  1.00 67.85
ATOM   4873  OE1 GLU C 123     -23.158 -11.179 -14.911  1.00 67.85
ATOM   4874  OE2 GLU C 123     -21.622  -9.864 -15.774  1.00 67.85
ATOM   4875  N   THR C 124     -16.371 -11.100 -15.065  1.00 62.40
ATOM   4876  CA  THR C 124     -15.170 -10.899 -15.868  1.00 62.40
ATOM   4877  C   THR C 124     -14.165 -12.022 -15.628  1.00 62.40
ATOM   4878  O   THR C 124     -13.548 -12.522 -16.570  1.00 62.40
ATOM   4879  CB  THR C 124     -14.511  -9.542 -15.559  1.00 62.40
ATOM   4880  OG1 THR C 124     -15.525  -8.532 -15.484  1.00 62.40
ATOM   4881  CG2 THR C 124     -13.507  -9.158 -16.640  1.00 62.40
ATOM   4882  N   VAL C 125     -13.977 -12.113 -14.537  1.00 63.33
ATOM   4883  CA  VAL C 125     -13.025 -13.156 -14.168  1.00 63.33
ATOM   4884  C   VAL C 125     -13.534 -14.514 -14.647  1.00 63.33
ATOM   4885  O   VAL C 125     -12.752 -15.351 -15.104  1.00 63.33
ATOM   4886  CB  VAL C 125     -12.779 -13.187 -12.643  1.00 63.33
ATOM   4887  CG1 VAL C 125     -11.908 -14.383 -12.260  1.00 63.33
ATOM   4888  CG2 VAL C 125     -12.132 -11.882 -12.181  1.00 63.33
ATOM   4889  N   SER C 126     -14.864 -14.826 -14.435  1.00 55.65
ATOM   4890  CA  SER C 126     -15.484 -16.075 -14.866  1.00 55.65
ATOM   4891  C   SER C 126     -15.433 -16.223 -16.383  1.00 55.65
ATOM   4892  O   SER C 126     -15.335 -17.338 -16.900  1.00 55.65
ATOM   4893  CB  SER C 126     -16.934 -16.147 -14.386  1.00 55.65
ATOM   4894  OG  SER C 126     -16.992 -16.263 -12.975  1.00 55.65
ATOM   4895  N   ALA C 127     -15.634 -15.281 -17.033  1.00 51.23
ATOM   4896  CA  ALA C 127     -15.583 -15.308 -18.493  1.00 51.23
ATOM   4897  C   ALA C 127     -14.181 -15.654 -18.987  1.00 51.23
ATOM   4898  O   ALA C 127     -14.023 -16.269 -20.044  1.00 51.23
ATOM   4899  CB  ALA C 127     -16.030 -13.966 -19.066  1.00 51.23
ATOM   4900  N   LYS C 128     -13.561 -15.579 -18.475  1.00 46.77
ATOM   4901  CA  LYS C 128     -12.188 -15.887 -18.863  1.00 46.77
ATOM   4902  C   LYS C 128     -11.751 -17.240 -18.310  1.00 46.77
ATOM   4903  O   LYS C 128     -12.009 -17.554 -17.147  1.00 46.77
ATOM   4904  CB  LYS C 128     -11.235 -14.792 -18.382  1.00 46.77
ATOM   4905  CG  LYS C 128     -10.241 -14.328 -19.436  1.00 46.77
ATOM   4906  CD  LYS C 128      -9.368 -13.191 -18.920  1.00 46.77
ATOM   4907  CE  LYS C 128      -8.381 -12.719 -19.979  1.00 46.77
ATOM   4908  NZ  LYS C 128      -7.549 -11.579 -19.490  1.00 46.77
ATOM   4909  N   HIS C 129     -12.197 -17.854 -19.055  1.00 51.45
ATOM   4910  CA  HIS C 129     -11.642 -19.150 -18.679  1.00 51.45
ATOM   4911  C   HIS C 129     -10.415 -18.986 -17.788  1.00 51.45
ATOM   4912  O   HIS C 129      -9.319 -18.707 -18.279  1.00 51.45
ATOM   4913  CB  HIS C 129     -11.281 -19.960 -19.925  1.00 51.45
ATOM   4914  CG  HIS C 129     -12.405 -20.802 -20.440  1.00 51.45
ATOM   4915  ND1 HIS C 129     -13.042 -21.747 -19.665  1.00 51.45
ATOM   4916  CD2 HIS C 129     -13.008 -20.836 -21.652  1.00 51.45
ATOM   4917  CE1 HIS C 129     -13.989 -22.329 -20.381  1.00 51.45
ATOM   4918  NE2 HIS C 129     -13.989 -21.795 -21.590  1.00 51.45
ATOM   4919  N   SER C 130     -11.089 -19.032 -17.026  1.00 56.39
ATOM   4920  CA  SER C 130     -10.027 -18.787 -16.054  1.00 56.39
ATOM   4921  C   SER C 130      -9.250 -20.064 -15.752  1.00 56.39
ATOM   4922  O   SER C 130      -9.845 -21.111 -15.488  1.00 56.39
ATOM   4923  CB  SER C 130     -10.607 -18.215 -14.760  1.00 56.39
ATOM   4924  OG  SER C 130     -11.130 -19.247 -13.943  1.00 56.39
ATOM   4925  N   THR C 131      -8.131 -20.291 -16.131  1.00 78.41
ATOM   4926  CA  THR C 131      -7.197 -21.361 -15.798  1.00 78.41
ATOM   4927  C   THR C 131      -6.466 -21.054 -14.494  1.00 78.41
ATOM   4928  O   THR C 131      -6.108 -19.904 -14.233  1.00 78.41
ATOM   4929  CB  THR C 131      -6.171 -21.578 -16.926  1.00 78.41
ATOM   4930  OG1 THR C 131      -5.599 -20.316 -17.293  1.00 78.41
ATOM   4931  CG2 THR C 131      -6.826 -22.202 -18.153  1.00 78.41
ATOM   4932  N   ARG C 132      -6.453 -21.923 -13.505  1.00 81.39
ATOM   4933  CA  ARG C 132      -5.710 -21.789 -12.256  1.00 81.39
ATOM   4934  C   ARG C 132      -4.223 -21.585 -12.523  1.00 81.39
ATOM   4935  O   ARG C 132      -3.667 -22.172 -13.455  1.00 81.39
ATOM   4936  CB  ARG C 132      -5.920 -23.019 -11.371  1.00 81.39
ATOM   4937  CG  ARG C 132      -7.251 -23.031 -10.638  1.00 81.39
ATOM   4938  CD  ARG C 132      -7.289 -21.998  -9.521  1.00 81.39
ATOM   4939  NE  ARG C 132      -8.500 -22.121  -8.714  1.00 81.39
ATOM   4940  CZ  ARG C 132      -8.815 -21.327  -7.695  1.00 81.39
ATOM   4941  NH1 ARG C 132      -8.012 -20.332  -7.336  1.00 81.39
ATOM   4942  NH2 ARG C 132      -9.943 -21.528  -7.028  1.00 81.39
ATOM   4943  N   LEU C 133      -3.647 -20.597 -11.729  1.00 77.64
ATOM   4944  CA  LEU C 133      -2.230 -20.303 -11.909  1.00 77.64
ATOM   4945  C   LEU C 133      -1.381 -21.546 -11.662  1.00 77.64
ATOM   4946  O   LEU C 133      -0.496 -21.867 -12.458  1.00 77.64
ATOM   4947  CB  LEU C 133      -1.792 -19.177 -10.969  1.00 77.64
ATOM   4948  CG  LEU C 133      -0.396 -18.599 -11.207  1.00 77.64
ATOM   4949  CD1 LEU C 133      -0.370 -17.791 -12.500  1.00 77.64
ATOM   4950  CD2 LEU C 133       0.036 -17.739 -10.024  1.00 77.64
ATOM   4951  N   MET C 134      -1.575 -22.304 -10.584  1.00 83.22
ATOM   4952  CA  MET C 134      -0.855 -23.514 -10.197  1.00 83.22
ATOM   4953  C   MET C 134      -1.715 -24.393  -9.296  1.00 83.22
ATOM   4954  O   MET C 134      -2.536 -23.888  -8.527  1.00 83.22
ATOM   4955  CB  MET C 134       0.452 -23.159  -9.487  1.00 83.22
ATOM   4956  CG  MET C 134       0.257 -22.388  -8.191  1.00 83.22
ATOM   4957  SD  MET C 134       1.847 -21.919  -7.405  1.00 83.22
ATOM   4958  CE  MET C 134       1.237 -20.924  -6.016  1.00 83.22
ATOM   4959  N   SER C 135      -1.692 -25.667  -9.462  1.00 87.81
ATOM   4960  CA  SER C 135      -2.462 -26.604  -8.649  1.00 87.81
ATOM   4961  C   SER C 135      -1.742 -27.942  -8.516  1.00 87.81
ATOM   4962  O   SER C 135      -1.389 -28.565  -9.519  1.00 87.81
ATOM   4963  CB  SER C 135      -3.851 -26.821  -9.251  1.00 87.81
ATOM   4964  OG  SER C 135      -4.530 -27.870  -8.584  1.00 87.81
ATOM   4965  N   VAL C 136      -1.448 -28.332  -7.232  1.00 88.13
ATOM   4966  CA  VAL C 136      -0.799 -29.612  -6.970  1.00 88.13
ATOM   4967  C   VAL C 136      -1.738 -30.755  -7.349  1.00 88.13
ATOM   4968  O   VAL C 136      -1.306 -31.758  -7.922  1.00 88.13
ATOM   4969  CB  VAL C 136      -0.374 -29.740  -5.490  1.00 88.13
ATOM   4970  CG1 VAL C 136       0.218 -31.122  -5.215  1.00 88.13
ATOM   4971  CG2 VAL C 136       0.626 -28.645  -5.125  1.00 88.13
ATOM   4972  N   ASP C 137      -2.976 -30.545  -7.021  1.00 89.32
ATOM   4973  CA  ASP C 137      -3.964 -31.583  -7.294  1.00 89.32
ATOM   4974  C   ASP C 137      -4.053 -31.877  -8.790  1.00 89.32
ATOM   4975  O   ASP C 137      -4.233 -33.028  -9.192  1.00 89.32
ATOM   4976  CB  ASP C 137      -5.336 -31.173  -6.756  1.00 89.32
ATOM   4977  CG  ASP C 137      -5.864 -29.897  -7.388  1.00 89.32
ATOM   4978  OD1 ASP C 137      -7.003 -29.897  -7.903  1.00 89.32
ATOM   4979  OD2 ASP C 137      -5.133 -28.883  -7.373  1.00 89.32
ATOM   4980  N   CYS C 138      -3.884 -30.849  -9.714  1.00 87.30
ATOM   4981  CA  CYS C 138      -3.914 -31.029 -11.161  1.00 87.30
ATOM   4982  C   CYS C 138      -2.757 -31.905 -11.626  1.00 87.30
ATOM   4983  O   CYS C 138      -2.932 -32.764 -12.491  1.00 87.30
ATOM   4984  CB  CYS C 138      -3.858 -29.676 -11.870  1.00 87.30
ATOM   4985  SG  CYS C 138      -5.416 -28.764 -11.821  1.00 87.30
ATOM   4986  N   LEU C 139      -1.601 -31.720 -11.017  1.00 85.01
ATOM   4987  CA  LEU C 139      -0.436 -32.530 -11.357  1.00 85.01
ATOM   4988  C   LEU C 139      -0.655 -33.988 -10.965  1.00 85.01
ATOM   4989  O   LEU C 139      -0.341 -34.896 -11.738  1.00 85.01
ATOM   4990  CB  LEU C 139       0.816 -31.986 -10.663  1.00 85.01
ATOM   4991  CG  LEU C 139       1.445 -30.737 -11.283  1.00 85.01
ATOM   4992  CD1 LEU C 139       2.513 -30.166 -10.356  1.00 85.01
ATOM   4993  CD2 LEU C 139       2.035 -31.059 -12.652  1.00 85.01
ATOM   4994  N   LEU C 140      -1.283 -34.199  -9.820  1.00 87.33
ATOM   4995  CA  LEU C 140      -1.506 -35.541  -9.292  1.00 87.33
ATOM   4996  C   LEU C 140      -2.574 -36.271 -10.099  1.00 87.33
ATOM   4997  O   LEU C 140      -2.409 -37.446 -10.435  1.00 87.33
ATOM   4998  CB  LEU C 140      -1.916 -35.476  -7.819  1.00 87.33
ATOM   4999  CG  LEU C 140      -0.828 -35.057  -6.830  1.00 87.33
ATOM   5000  CD1 LEU C 140      -1.432 -34.806  -5.452  1.00 87.33
ATOM   5001  CD2 LEU C 140       0.264 -36.119  -6.755  1.00 87.33
ATOM   5002  N   ARG C 141      -3.581 -35.625 -10.422  1.00 87.01
ATOM   5003  CA  ARG C 141      -4.689 -36.251 -11.135  1.00 87.01
ATOM   5004  C   ARG C 141      -4.308 -36.554 -12.580  1.00 87.01
ATOM   5005  O   ARG C 141      -4.707 -37.583 -13.130  1.00 87.01
ATOM   5006  CB  ARG C 141      -5.929 -35.356 -11.096  1.00 87.01
ATOM   5007  CG  ARG C 141      -6.659 -35.372  -9.763  1.00 87.01
ATOM   5008  CD  ARG C 141      -7.879 -34.461  -9.776  1.00 87.01
ATOM   5009  NE  ARG C 141      -8.944 -35.000 -10.617  1.00 87.01
ATOM   5010  CZ  ARG C 141     -10.132 -34.428 -10.795  1.00 87.01
ATOM   5011  NH1 ARG C 141     -10.431 -33.284 -10.191  1.00 87.01
ATOM   5012  NH2 ARG C 141     -11.028 -35.004 -11.582  1.00 87.01
ATOM   5013  N   ASP C 142      -3.564 -35.737 -13.301  1.00 81.97
ATOM   5014  CA  ASP C 142      -3.152 -35.926 -14.689  1.00 81.97
ATOM   5015  C   ASP C 142      -2.119 -37.044 -14.808  1.00 81.97
ATOM   5016  O   ASP C 142      -2.139 -37.814 -15.770  1.00 81.97
ATOM   5017  CB  ASP C 142      -2.586 -34.625 -15.262  1.00 81.97
ATOM   5018  CG  ASP C 142      -3.665 -33.627 -15.644  1.00 81.97
ATOM   5019  OD1 ASP C 142      -3.333 -32.474 -15.994  1.00 81.97
ATOM   5020  OD2 ASP C 142      -4.858 -33.995 -15.591  1.00 81.97
ATOM   5021  N   ASN C 143      -1.339 -37.177 -13.810  1.00 81.25
ATOM   5022  CA  ASN C 143      -0.237 -38.128 -13.904  1.00 81.25
ATOM   5023  C   ASN C 143      -0.589 -39.461 -13.250  1.00 81.25
ATOM   5024  O   ASN C 143      -0.090 -40.510 -13.661  1.00 81.25
ATOM   5025  CB  ASN C 143       1.030 -37.545 -13.273  1.00 81.25
ATOM   5026  CG  ASN C 143       1.721 -36.540 -14.174  1.00 81.25
ATOM   5027  OD1 ASN C 143       1.694 -36.666 -15.401  1.00 81.25
ATOM   5028  ND2 ASN C 143       2.345 -35.535 -13.571  1.00 81.25
ATOM   5029  N   PHE C 144      -1.530 -39.523 -12.217  1.00 83.55
ATOM   5030  CA  PHE C 144      -1.770 -40.756 -11.476  1.00 83.55
ATOM   5031  C   PHE C 144      -3.237 -41.162 -11.561  1.00 83.55
ATOM   5032  O   PHE C 144      -3.665 -42.105 -10.893  1.00 83.55
ATOM   5033  CB  PHE C 144      -1.355 -40.593 -10.011  1.00 83.55
ATOM   5034  CG  PHE C 144       0.121 -40.368  -9.820  1.00 83.55
ATOM   5035  CD1 PHE C 144       1.010 -41.436  -9.837  1.00 83.55
ATOM   5036  CD2 PHE C 144       0.620 -39.087  -9.623  1.00 83.55
ATOM   5037  CE1 PHE C 144       2.376 -41.230  -9.661  1.00 83.55
ATOM   5038  CE2 PHE C 144       1.984 -38.873  -9.446  1.00 83.55
ATOM   5039  CZ  PHE C 144       2.860 -39.947  -9.464  1.00 83.55
ATOM   5040  N   ASP C 145      -4.112 -40.732 -12.402  1.00 83.19
ATOM   5041  CA  ASP C 145      -5.530 -41.030 -12.581  1.00 83.19
ATOM   5042  C   ASP C 145      -6.246 -41.121 -11.235  1.00 83.19
ATOM   5043  O   ASP C 145      -6.932 -42.106 -10.956  1.00 83.19
ATOM   5044  CB  ASP C 145      -5.710 -42.334 -13.361  1.00 83.19
ATOM   5045  CG  ASP C 145      -7.032 -42.402 -14.105  1.00 83.19
ATOM   5046  OD1 ASP C 145      -7.471 -43.515 -14.468  1.00 83.19
ATOM   5047  OD2 ASP C 145      -7.640 -41.333 -14.332  1.00 83.19
ATOM   5048  N   LEU C 146      -6.038 -40.259 -10.402  1.00 89.19
ATOM   5049  CA  LEU C 146      -6.643 -40.216  -9.075  1.00 89.19
ATOM   5050  C   LEU C 146      -8.010 -39.543  -9.123  1.00 89.19
ATOM   5051  O   LEU C 146      -8.240 -38.652  -9.944  1.00 89.19
ATOM   5052  CB  LEU C 146      -5.731 -39.475  -8.094  1.00 89.19
ATOM   5053  CG  LEU C 146      -4.324 -40.048  -7.911  1.00 89.19
ATOM   5054  CD1 LEU C 146      -3.442 -39.058  -7.158  1.00 89.19
ATOM   5055  CD2 LEU C 146      -4.382 -41.384  -7.178  1.00 89.19
ATOM   5056  N   SER C 147      -9.026 -40.122  -8.185  1.00 85.60
ATOM   5057  CA  SER C 147     -10.283 -39.404  -7.994  1.00 85.60
ATOM   5058  C   SER C 147     -10.056 -38.072  -7.287  1.00 85.60
ATOM   5059  O   SER C 147      -8.978 -37.828  -6.742  1.00 85.60
ATOM   5060  CB  SER C 147     -11.270 -40.255  -7.194  1.00 85.60
ATOM   5061  OG  SER C 147     -10.871 -40.345  -5.837  1.00 85.60
ATOM   5062  N   PHE C 148     -11.031 -37.264  -7.349  1.00 88.20
ATOM   5063  CA  PHE C 148     -10.919 -35.959  -6.708  1.00 88.20
ATOM   5064  C   PHE C 148     -10.592 -36.109  -5.227  1.00 88.20
ATOM   5065  O   PHE C 148      -9.703 -35.429  -4.710  1.00 88.20
ATOM   5066  CB  PHE C 148     -12.214 -35.160  -6.882  1.00 88.20
ATOM   5067  CG  PHE C 148     -12.149 -33.768  -6.314  1.00 88.20
ATOM   5068  CD1 PHE C 148     -12.690 -33.486  -5.066  1.00 88.20
ATOM   5069  CD2 PHE C 148     -11.547 -32.740  -7.030  1.00 88.20
ATOM   5070  CE1 PHE C 148     -12.631 -32.198  -4.538  1.00 88.20
ATOM   5071  CE2 PHE C 148     -11.485 -31.451  -6.508  1.00 88.20
ATOM   5072  CZ  PHE C 148     -12.028 -31.182  -5.263  1.00 88.20
ATOM   5073  N   SER C 149     -11.340 -36.980  -4.565  1.00 88.48
ATOM   5074  CA  SER C 149     -11.134 -37.196  -3.137  1.00 88.48
ATOM   5075  C   SER C 149      -9.738 -37.741  -2.856  1.00 88.48
ATOM   5076  O   SER C 149      -9.101 -37.355  -1.873  1.00 88.48
ATOM   5077  CB  SER C 149     -12.187 -38.157  -2.582  1.00 88.48
ATOM   5078  OG  SER C 149     -12.091 -39.424  -3.209  1.00 88.48
ATOM   5079  N   GLU C 150      -9.245 -38.707  -3.732  1.00 89.92
ATOM   5080  CA  GLU C 150      -7.903 -39.261  -3.588  1.00 89.92
ATOM   5081  C   GLU C 150      -6.837 -38.194  -3.820  1.00 89.92
ATOM   5082  O   GLU C 150      -5.822 -38.160  -3.121  1.00 89.92
ATOM   5083  CB  GLU C 150      -7.696 -40.429  -4.556  1.00 89.92
ATOM   5084  CG  GLU C 150      -8.472 -41.684  -4.181  1.00 89.92
ATOM   5085  CD  GLU C 150      -8.250 -42.838  -5.145  1.00 89.92
ATOM   5086  OE1 GLU C 150      -8.433 -44.009  -4.743  1.00 89.92
ATOM   5087  OE2 GLU C 150      -7.889 -42.569  -6.313  1.00 89.92
ATOM   5088  N   SER C 151      -7.138 -37.320  -4.786  1.00 89.42
ATOM   5089  CA  SER C 151      -6.199 -36.237  -5.062  1.00 89.42
ATOM   5090  C   SER C 151      -6.098 -35.278  -3.881  1.00 89.42
ATOM   5091  O   SER C 151      -5.025 -34.740  -3.602  1.00 89.42
ATOM   5092  CB  SER C 151      -6.619 -35.470  -6.317  1.00 89.42
ATOM   5093  OG  SER C 151      -7.794 -34.716  -6.076  1.00 89.42
ATOM   5094  N   PHE C 152      -7.201 -35.014  -3.197  1.00 92.36
ATOM   5095  CA  PHE C 152      -7.197 -34.192  -1.992  1.00 92.36
ATOM   5096  C   PHE C 152      -6.293 -34.798  -0.926  1.00 92.36
ATOM   5097  O   PHE C 152      -5.457 -34.103  -0.345  1.00 92.36
ATOM   5098  CB  PHE C 152      -8.619 -34.032  -1.445  1.00 92.36
ATOM   5099  CG  PHE C 152      -8.680 -33.357  -0.101  1.00 92.36
ATOM   5100  CD1 PHE C 152      -9.146 -34.041   1.015  1.00 92.36
ATOM   5101  CD2 PHE C 152      -8.271 -32.038   0.045  1.00 92.36
ATOM   5102  CE1 PHE C 152      -9.203 -33.419   2.260  1.00 92.36
ATOM   5103  CE2 PHE C 152      -8.326 -31.410   1.286  1.00 92.36
ATOM   5104  CZ  PHE C 152      -8.793 -32.102   2.392  1.00 92.36
ATOM   5105  N   PHE C 153      -6.431 -36.099  -0.729  1.00 92.82
ATOM   5106  CA  PHE C 153      -5.640 -36.799   0.277  1.00 92.82
ATOM   5107  C   PHE C 153      -4.152 -36.687  -0.031  1.00 92.82
ATOM   5108  O   PHE C 153      -3.361 -36.300   0.832  1.00 92.82
ATOM   5109  CB  PHE C 153      -6.051 -38.272   0.356  1.00 92.82
ATOM   5110  CG  PHE C 153      -5.194 -39.092   1.282  1.00 92.82
ATOM   5111  CD1 PHE C 153      -4.196 -39.918   0.778  1.00 92.82
ATOM   5112  CD2 PHE C 153      -5.386 -39.038   2.656  1.00 92.82
ATOM   5113  CE1 PHE C 153      -3.401 -40.679   1.632  1.00 92.82
ATOM   5114  CE2 PHE C 153      -4.595 -39.794   3.516  1.00 92.82
ATOM   5115  CZ  PHE C 153      -3.604 -40.615   3.002  1.00 92.82
ATOM   5116  N   TYR C 154      -3.713 -36.959  -1.286  1.00 92.60
ATOM   5117  CA  TYR C 154      -2.302 -36.982  -1.658  1.00 92.60
ATOM   5118  C   TYR C 154      -1.727 -35.572  -1.704  1.00 92.60
ATOM   5119  O   TYR C 154      -0.534 -35.373  -1.463  1.00 92.60
ATOM   5120  CB  TYR C 154      -2.114 -37.667  -3.015  1.00 92.60
ATOM   5121  CG  TYR C 154      -2.280 -39.167  -2.966  1.00 92.60
ATOM   5122  CD1 TYR C 154      -1.353 -39.968  -2.304  1.00 92.60
ATOM   5123  CD2 TYR C 154      -3.363 -39.785  -3.582  1.00 92.60
ATOM   5124  CE1 TYR C 154      -1.500 -41.351  -2.259  1.00 92.60
ATOM   5125  CE2 TYR C 154      -3.521 -41.166  -3.543  1.00 92.60
ATOM   5126  CZ  TYR C 154      -2.586 -41.939  -2.879  1.00 92.60
ATOM   5127  OH  TYR C 154      -2.737 -43.308  -2.837  1.00 92.60
ATOM   5128  N   THR C 155      -2.594 -34.625  -2.090  1.00 91.78
ATOM   5129  CA  THR C 155      -2.151 -33.237  -2.019  1.00 91.78
ATOM   5130  C   THR C 155      -1.830 -32.844  -0.580  1.00 91.78
ATOM   5131  O   THR C 155      -0.829 -32.172  -0.323  1.00 91.78
ATOM   5132  CB  THR C 155      -3.215 -32.281  -2.589  1.00 91.78
ATOM   5133  OG1 THR C 155      -3.481 -32.630  -3.954  1.00 91.78
ATOM   5134  CG2 THR C 155      -2.742 -30.833  -2.531  1.00 91.78
ATOM   5135  N   MET C 156      -2.624 -33.225   0.358  1.00 93.06
ATOM   5136  CA  MET C 156      -2.403 -32.917   1.768  1.00 93.06
ATOM   5137  C   MET C 156      -1.188 -33.666   2.305  1.00 93.06
ATOM   5138  O   MET C 156      -0.464 -33.153   3.160  1.00 93.06
ATOM   5139  CB  MET C 156      -3.641 -33.266   2.596  1.00 93.06
ATOM   5140  CG  MET C 156      -4.846 -32.390   2.295  1.00 93.06
ATOM   5141  SD  MET C 156      -4.488 -30.603   2.508  1.00 93.06
ATOM   5142  CE  MET C 156      -5.551 -29.907   1.213  1.00 93.06
ATOM   5143  N   VAL C 157      -1.011 -34.829   1.819  1.00 92.37
ATOM   5144  CA  VAL C 157       0.200 -35.560   2.178  1.00 92.37
ATOM   5145  C   VAL C 157       1.428 -34.807   1.673  1.00 92.37
ATOM   5146  O   VAL C 157       2.431 -34.696   2.382  1.00 92.37
ATOM   5147  CB  VAL C 157       0.185 -36.997   1.608  1.00 92.37
ATOM   5148  CG1 VAL C 157       1.541 -37.671   1.807  1.00 92.37
ATOM   5149  CG2 VAL C 157      -0.925 -37.818   2.262  1.00 92.37
ATOM   5150  N   PHE C 158       1.296 -34.312   0.445  1.00 89.56
ATOM   5151  CA  PHE C 158       2.354 -33.482  -0.119  1.00 89.56
ATOM   5152  C   PHE C 158       2.661 -32.302   0.795  1.00 89.56
ATOM   5153  O   PHE C 158       3.823 -32.047   1.120  1.00 89.56
ATOM   5154  CB  PHE C 158       1.960 -32.979  -1.511  1.00 89.56
ATOM   5155  CG  PHE C 158       2.933 -31.993  -2.099  1.00 89.56
ATOM   5156  CD1 PHE C 158       2.721 -30.626  -1.974  1.00 89.56
ATOM   5157  CD2 PHE C 158       4.062 -32.435  -2.776  1.00 89.56
ATOM   5158  CE1 PHE C 158       3.620 -29.712  -2.517  1.00 89.56
ATOM   5159  CE2 PHE C 158       4.966 -31.527  -3.322  1.00 89.56
ATOM   5160  CZ  PHE C 158       4.742 -30.166  -3.192  1.00 89.56
ATOM   5161  N   TYR C 159       1.597 -31.667   1.188  1.00 91.93
ATOM   5162  CA  TYR C 159       1.764 -30.497   2.042  1.00 91.93
ATOM   5163  C   TYR C 159       2.285 -30.895   3.418  1.00 91.93
ATOM   5164  O   TYR C 159       3.014 -30.133   4.058  1.00 91.93
ATOM   5165  CB  TYR C 159       0.440 -29.740   2.184  1.00 91.93
ATOM   5166  CG  TYR C 159       0.017 -29.016   0.929  1.00 91.93
ATOM   5167  CD1 TYR C 159       0.940 -28.302   0.168  1.00 91.93
ATOM   5168  CD2 TYR C 159      -1.306 -29.044   0.501  1.00 91.93
ATOM   5169  CE1 TYR C 159       0.555 -27.632  -0.988  1.00 91.93
ATOM   5170  CE2 TYR C 159      -1.703 -28.378  -0.653  1.00 91.93
ATOM   5171  CZ  TYR C 159      -0.767 -27.676  -1.390  1.00 91.93
ATOM   5172  OH  TYR C 159      -1.154 -27.014  -2.534  1.00 91.93
ATOM   5173  N   ALA C 160       2.023 -32.106   3.873  1.00 92.76
ATOM   5174  CA  ALA C 160       2.497 -32.613   5.158  1.00 92.76
ATOM   5175  C   ALA C 160       3.993 -32.910   5.113  1.00 92.76
ATOM   5176  O   ALA C 160       4.676 -32.846   6.138  1.00 92.76
ATOM   5177  CB  ALA C 160       1.721 -33.866   5.554  1.00 92.76
ATOM   5178  N   LEU C 161       4.554 -33.054   3.974  1.00 91.06
ATOM   5179  CA  LEU C 161       5.953 -33.436   3.808  1.00 91.06
ATOM   5180  C   LEU C 161       6.817 -32.217   3.504  1.00 91.06
ATOM   5181  O   LEU C 161       8.047 -32.297   3.546  1.00 91.06
ATOM   5182  CB  LEU C 161       6.097 -34.470   2.689  1.00 91.06
ATOM   5183  CG  LEU C 161       5.550 -35.868   2.983  1.00 91.06
ATOM   5184  CD1 LEU C 161       5.600 -36.732   1.726  1.00 91.06
ATOM   5185  CD2 LEU C 161       6.333 -36.521   4.117  1.00 91.06
ATOM   5186  N   ILE C 162       6.146 -31.118   3.278  1.00 89.79
ATOM   5187  CA  ILE C 162       6.845 -29.904   2.873  1.00 89.79
ATOM   5188  C   ILE C 162       7.825 -29.483   3.966  1.00 89.79
ATOM   5189  O   ILE C 162       8.959 -29.094   3.676  1.00 89.79
ATOM   5190  CB  ILE C 162       5.856 -28.756   2.570  1.00 89.79
ATOM   5191  CG1 ILE C 162       5.203 -28.962   1.198  1.00 89.79
ATOM   5192  CG2 ILE C 162       6.564 -27.400   2.642  1.00 89.79
ATOM   5193  CD1 ILE C 162       6.145 -28.735   0.024  1.00 89.79
ATOM   5194  N   PRO C 163       7.499 -29.618   5.301  1.00 93.62
ATOM   5195  CA  PRO C 163       8.418 -29.217   6.369  1.00 93.62
ATOM   5196  C   PRO C 163       9.678 -30.079   6.418  1.00 93.62
ATOM   5197  O   PRO C 163      10.689 -29.668   6.992  1.00 93.62
ATOM   5198  CB  PRO C 163       7.583 -29.399   7.639  1.00 93.62
ATOM   5199  CG  PRO C 163       6.165 -29.255   7.188  1.00 93.62
ATOM   5200  CD  PRO C 163       6.044 -29.825   5.804  1.00 93.62
ATOM   5201  N   ILE C 164       9.637 -31.131   5.817  1.00 89.72
ATOM   5202  CA  ILE C 164      10.806 -31.998   5.727  1.00 89.72
ATOM   5203  C   ILE C 164      11.479 -31.819   4.369  1.00 89.72
ATOM   5204  O   ILE C 164      12.700 -31.665   4.289  1.00 89.72
ATOM   5205  CB  ILE C 164      10.428 -33.481   5.947  1.00 89.72
ATOM   5206  CG1 ILE C 164       9.800 -33.672   7.332  1.00 89.72
ATOM   5207  CG2 ILE C 164      11.654 -34.382   5.772  1.00 89.72
ATOM   5208  CD1 ILE C 164       9.135 -35.028   7.528  1.00 89.72
ATOM   5209  N   ALA C 165      10.753 -31.750   3.350  1.00 91.18
ATOM   5210  CA  ALA C 165      11.243 -31.695   1.975  1.00 91.18
ATOM   5211  C   ALA C 165      11.999 -30.395   1.713  1.00 91.18
ATOM   5212  O   ALA C 165      13.074 -30.405   1.110  1.00 91.18
ATOM   5213  CB  ALA C 165      10.085 -31.840   0.991  1.00 91.18
ATOM   5214  N   LEU C 166      11.461 -29.246   2.154  1.00 92.04
ATOM   5215  CA  LEU C 166      12.064 -27.943   1.898  1.00 92.04
ATOM   5216  C   LEU C 166      13.446 -27.848   2.536  1.00 92.04
ATOM   5217  O   LEU C 166      14.398 -27.390   1.899  1.00 92.04
ATOM   5218  CB  LEU C 166      11.165 -26.823   2.429  1.00 92.04
ATOM   5219  CG  LEU C 166       9.995 -26.410   1.535  1.00 92.04
ATOM   5220  CD1 LEU C 166       9.155 -25.339   2.222  1.00 92.04
ATOM   5221  CD2 LEU C 166      10.502 -25.915   0.185  1.00 92.04
ATOM   5222  N   PRO C 167      13.550 -28.283   3.830  1.00 92.98
ATOM   5223  CA  PRO C 167      14.887 -28.261   4.428  1.00 92.98
ATOM   5224  C   PRO C 167      15.877 -29.161   3.691  1.00 92.98
ATOM   5225  O   PRO C 167      17.061 -28.829   3.589  1.00 92.98
ATOM   5226  CB  PRO C 167      14.644 -28.768   5.852  1.00 92.98
ATOM   5227  CG  PRO C 167      13.231 -28.388   6.156  1.00 92.98
ATOM   5228  CD  PRO C 167      12.422 -28.511   4.897  1.00 92.98
ATOM   5229  N   ILE C 168      15.415 -30.266   3.241  1.00 91.16
ATOM   5230  CA  ILE C 168      16.274 -31.167   2.480  1.00 91.16
ATOM   5231  C   ILE C 168      16.749 -30.473   1.205  1.00 91.16
ATOM   5232  O   ILE C 168      17.941 -30.494   0.887  1.00 91.16
ATOM   5233  CB  ILE C 168      15.544 -32.484   2.133  1.00 91.16
ATOM   5234  CG1 ILE C 168      15.284 -33.301   3.404  1.00 91.16
ATOM   5235  CG2 ILE C 168      16.350 -33.296   1.115  1.00 91.16
ATOM   5236  CD1 ILE C 168      14.424 -34.537   3.180  1.00 91.16
ATOM   5237  N   VAL C 169      15.888 -29.874   0.459  1.00 91.69
ATOM   5238  CA  VAL C 169      16.225 -29.162  -0.769  1.00 91.69
ATOM   5239  C   VAL C 169      17.157 -27.995  -0.451  1.00 91.69
ATOM   5240  O   VAL C 169      18.122 -27.747  -1.178  1.00 91.69
ATOM   5241  CB  VAL C 169      14.960 -28.651  -1.495  1.00 91.69
ATOM   5242  CG1 VAL C 169      15.338 -27.794  -2.702  1.00 91.69
ATOM   5243  CG2 VAL C 169      14.080 -29.824  -1.923  1.00 91.69
ATOM   5244  N   ALA C 170      16.859 -27.253   0.580  1.00 92.00
ATOM   5245  CA  ALA C 170      17.710 -26.147   1.012  1.00 92.00
ATOM   5246  C   ALA C 170      19.131 -26.626   1.294  1.00 92.00
ATOM   5247  O   ALA C 170      20.101 -25.942   0.962  1.00 92.00
ATOM   5248  CB  ALA C 170      17.122 -25.476   2.251  1.00 92.00
ATOM   5249  N   THR C 171      19.222 -27.793   1.947  1.00 91.79
ATOM   5250  CA  THR C 171      20.518 -28.382   2.265  1.00 91.79
ATOM   5251  C   THR C 171      21.297 -28.696   0.991  1.00 91.79
ATOM   5252  O   THR C 171      22.498 -28.430   0.910  1.00 91.79
ATOM   5253  CB  THR C 171      20.359 -29.664   3.102  1.00 91.79
ATOM   5254  OG1 THR C 171      19.600 -29.368   4.281  1.00 91.79
ATOM   5255  CG2 THR C 171      21.716 -30.225   3.513  1.00 91.79
ATOM   5256  N   ILE C 172      20.614 -29.265   0.004  1.00 89.37
ATOM   5257  CA  ILE C 172      21.245 -29.614  -1.265  1.00 89.37
ATOM   5258  C   ILE C 172      21.722 -28.346  -1.970  1.00 89.37
ATOM   5259  O   ILE C 172      22.873 -28.267  -2.406  1.00 89.37
ATOM   5260  CB  ILE C 172      20.280 -30.404  -2.177  1.00 89.37
ATOM   5261  CG1 ILE C 172      19.929 -31.754  -1.541  1.00 89.37
ATOM   5262  CG2 ILE C 172      20.889 -30.595  -3.569  1.00 89.37
ATOM   5263  CD1 ILE C 172      18.830 -32.515  -2.270  1.00 89.37
ATOM   5264  N   ILE C 173      20.878 -27.243  -2.024  1.00 87.70
ATOM   5265  CA  ILE C 173      21.194 -25.990  -2.699  1.00 87.70
ATOM   5266  C   ILE C 173      22.377 -25.315  -2.009  1.00 87.70
ATOM   5267  O   ILE C 173      23.333 -24.899  -2.668  1.00 87.70
ATOM   5268  CB  ILE C 173      19.976 -25.039  -2.725  1.00 87.70
ATOM   5269  CG1 ILE C 173      18.881 -25.600  -3.640  1.00 87.70
ATOM   5270  CG2 ILE C 173      20.396 -23.635  -3.171  1.00 87.70
ATOM   5271  CD1 ILE C 173      17.584 -24.802  -3.615  1.00 87.70
ATOM   5272  N   MET C 174      22.333 -25.218  -0.703  1.00 89.51
ATOM   5273  CA  MET C 174      23.379 -24.525   0.044  1.00 89.51
ATOM   5274  C   MET C 174      24.687 -25.307   0.003  1.00 89.51
ATOM   5275  O   MET C 174      25.769 -24.718   0.025  1.00 89.51
ATOM   5276  CB  MET C 174      22.948 -24.302   1.495  1.00 89.51
ATOM   5277  CG  MET C 174      21.917 -23.198   1.666  1.00 89.51
ATOM   5278  SD  MET C 174      22.438 -21.623   0.883  1.00 89.51
ATOM   5279  CE  MET C 174      23.795 -21.149   1.990  1.00 89.51
ATOM   5280  N   SER C 175      24.605 -26.714  -0.007  1.00 88.83
ATOM   5281  CA  SER C 175      25.804 -27.533  -0.151  1.00 88.83
ATOM   5282  C   SER C 175      26.532 -27.223  -1.454  1.00 88.83
ATOM   5283  O   SER C 175      27.762 -27.141  -1.480  1.00 88.83
ATOM   5284  CB  SER C 175      25.448 -29.019  -0.097  1.00 88.83
ATOM   5285  OG  SER C 175      24.912 -29.363   1.169  1.00 88.83
ATOM   5286  N   ILE C 176      25.714 -27.069  -2.531  1.00 85.51
ATOM   5287  CA  ILE C 176      26.279 -26.740  -3.835  1.00 85.51
ATOM   5288  C   ILE C 176      26.914 -25.352  -3.787  1.00 85.51
ATOM   5289  O   ILE C 176      28.031 -25.157  -4.274  1.00 85.51
ATOM   5290  CB  ILE C 176      25.207 -26.800  -4.947  1.00 85.51
ATOM   5291  CG1 ILE C 176      24.682 -28.232  -5.106  1.00 85.51
ATOM   5292  CG2 ILE C 176      25.770 -26.273  -6.269  1.00 85.51
ATOM   5293  CD1 ILE C 176      23.463 -28.347  -6.010  1.00 85.51
ATOM   5294  N   ILE C 177      26.210 -24.392  -3.182  1.00 85.39
ATOM   5295  CA  ILE C 177      26.686 -23.016  -3.087  1.00 85.39
ATOM   5296  C   ILE C 177      27.972 -22.970  -2.265  1.00 85.39
ATOM   5297  O   ILE C 177      28.956 -22.350  -2.674  1.00 85.39
ATOM   5298  CB  ILE C 177      25.617 -22.091  -2.463  1.00 85.39
ATOM   5299  CG1 ILE C 177      24.413 -21.956  -3.402  1.00 85.39
ATOM   5300  CG2 ILE C 177      26.215 -20.718  -2.137  1.00 85.39
ATOM   5301  CD1 ILE C 177      23.250 -21.174  -2.809  1.00 85.39
ATOM   5302  N   VAL C 178      28.037 -23.674  -1.158  1.00 86.52
ATOM   5303  CA  VAL C 178      29.196 -23.664  -0.272  1.00 86.52
ATOM   5304  C   VAL C 178      30.378 -24.345  -0.958  1.00 86.52
ATOM   5305  O   VAL C 178      31.521 -23.904  -0.821  1.00 86.52
ATOM   5306  CB  VAL C 178      28.888 -24.359   1.074  1.00 86.52
ATOM   5307  CG1 VAL C 178      30.163 -24.528   1.898  1.00 86.52
ATOM   5308  CG2 VAL C 178      27.843 -23.566   1.857  1.00 86.52
ATOM   5309  N   TYR C 179      30.116 -25.458  -1.626  1.00 85.20
ATOM   5310  CA  TYR C 179      31.162 -26.138  -2.382  1.00 85.20
ATOM   5311  C   TYR C 179      31.799 -25.197  -3.398  1.00 85.20
ATOM   5312  O   TYR C 179      33.023 -25.170  -3.546  1.00 85.20
ATOM   5313  CB  TYR C 179      30.596 -27.370  -3.094  1.00 85.20
ATOM   5314  CG  TYR C 179      31.633 -28.161  -3.854  1.00 85.20
ATOM   5315  CD1 TYR C 179      31.777 -28.016  -5.232  1.00 85.20
ATOM   5316  CD2 TYR C 179      32.469 -29.057  -3.197  1.00 85.20
ATOM   5317  CE1 TYR C 179      32.729 -28.744  -5.937  1.00 85.20
ATOM   5318  CE2 TYR C 179      33.425 -29.791  -3.891  1.00 85.20
ATOM   5319  CZ  TYR C 179      33.548 -29.627  -5.259  1.00 85.20
ATOM   5320  OH  TYR C 179      34.493 -30.351  -5.951  1.00 85.20
ATOM   5321  N   ARG C 180      31.027 -24.443  -4.098  1.00 81.60
ATOM   5322  CA  ARG C 180      31.523 -23.484  -5.080  1.00 81.60
ATOM   5323  C   ARG C 180      32.319 -22.372  -4.406  1.00 81.60
ATOM   5324  O   ARG C 180      33.362 -21.953  -4.913  1.00 81.60
ATOM   5325  CB  ARG C 180      30.364 -22.888  -5.882  1.00 81.60
ATOM   5326  CG  ARG C 180      29.783 -23.833  -6.921  1.00 81.60
ATOM   5327  CD  ARG C 180      30.681 -23.948  -8.145  1.00 81.60
ATOM   5328  NE  ARG C 180      30.053 -24.733  -9.203  1.00 81.60
ATOM   5329  CZ  ARG C 180      30.556 -24.901 -10.423  1.00 81.60
ATOM   5330  NH1 ARG C 180      31.710 -24.339 -10.764  1.00 81.60
ATOM   5331  NH2 ARG C 180      29.901 -25.637 -11.309  1.00 81.60
ATOM   5332  N   VAL C 181      31.868 -21.952  -3.355  1.00 79.73
ATOM   5333  CA  VAL C 181      32.546 -20.898  -2.608  1.00 79.73
ATOM   5334  C   VAL C 181      33.894 -21.407  -2.102  1.00 79.73
ATOM   5335  O   VAL C 181      34.888 -20.677  -2.122  1.00 79.73
ATOM   5336  CB  VAL C 181      31.687 -20.399  -1.424  1.00 79.73
ATOM   5337  CG1 VAL C 181      32.499 -19.473  -0.520  1.00 79.73
ATOM   5338  CG2 VAL C 181      30.436 -19.687  -1.936  1.00 79.73
ATOM   5339  N   ARG C 182      33.911 -22.657  -1.634  1.00 82.30
ATOM   5340  CA  ARG C 182      35.171 -23.262  -1.211  1.00 82.30
ATOM   5341  C   ARG C 182      36.177 -23.290  -2.357  1.00 82.30
ATOM   5342  O   ARG C 182      37.370 -23.060  -2.148  1.00 82.30
ATOM   5343  CB  ARG C 182      34.937 -24.680  -0.685  1.00 82.30
ATOM   5344  CG  ARG C 182      34.476 -24.731   0.763  1.00 82.30
ATOM   5345  CD  ARG C 182      34.410 -26.160   1.283  1.00 82.30
ATOM   5346  NE  ARG C 182      33.656 -26.245   2.531  1.00 82.30
ATOM   5347  CZ  ARG C 182      33.399 -27.374   3.186  1.00 82.30
ATOM   5348  NH1 ARG C 182      33.832 -28.541   2.722  1.00 82.30
ATOM   5349  NH2 ARG C 182      32.704 -27.337   4.313  1.00 82.30
ATOM   5350  N   ALA C 183      35.697 -23.535  -3.426  1.00 80.71
ATOM   5351  CA  ALA C 183      36.556 -23.559  -4.607  1.00 80.71
ATOM   5352  C   ALA C 183      37.087 -22.165  -4.928  1.00 80.71
ATOM   5353  O   ALA C 183      38.251 -22.008  -5.302  1.00 80.71
ATOM   5354  CB  ALA C 183      35.798 -24.125  -5.805  1.00 80.71
ATOM   5355  N   TRP C 184      36.225 -21.188  -4.777  1.00 70.26
ATOM   5356  CA  TRP C 184      36.584 -19.801  -5.053  1.00 70.26
ATOM   5357  C   TRP C 184      37.634 -19.304  -4.065  1.00 70.26
ATOM   5358  O   TRP C 184      38.555 -18.576  -4.443  1.00 70.26
ATOM   5359  CB  TRP C 184      35.345 -18.903  -4.996  1.00 70.26
ATOM   5360  CG  TRP C 184      35.555 -17.538  -5.580  1.00 70.26
ATOM   5361  CD1 TRP C 184      35.820 -17.232  -6.886  1.00 70.26
ATOM   5362  CD2 TRP C 184      35.523 -16.294  -4.875  1.00 70.26
ATOM   5363  NE1 TRP C 184      35.953 -15.871  -7.035  1.00 70.26
ATOM   5364  CE2 TRP C 184      35.775 -15.273  -5.817  1.00 70.26
ATOM   5365  CE3 TRP C 184      35.304 -15.942  -3.536  1.00 70.26
ATOM   5366  CZ2 TRP C 184      35.815 -13.922  -5.463  1.00 70.26
ATOM   5367  CZ3 TRP C 184      35.343 -14.598  -3.185  1.00 70.26
ATOM   5368  CH2 TRP C 184      35.597 -13.606  -4.146  1.00 70.26
ATOM   5369  N   TYR C 185      37.621 -19.797  -2.803  1.00 80.42
ATOM   5370  CA  TYR C 185      38.537 -19.340  -1.763  1.00 80.42
ATOM   5371  C   TYR C 185      39.664 -20.343  -1.550  1.00 80.42
ATOM   5372  O   TYR C 185      40.392 -20.267  -0.558  1.00 80.42
ATOM   5373  CB  TYR C 185      37.787 -19.110  -0.448  1.00 80.42
ATOM   5374  CG  TYR C 185      37.037 -17.801  -0.398  1.00 80.42
ATOM   5375  CD1 TYR C 185      37.698 -16.607  -0.120  1.00 80.42
ATOM   5376  CD2 TYR C 185      35.666 -17.756  -0.628  1.00 80.42
ATOM   5377  CE1 TYR C 185      37.010 -15.399  -0.070  1.00 80.42
ATOM   5378  CE2 TYR C 185      34.968 -16.553  -0.581  1.00 80.42
ATOM   5379  CZ  TYR C 185      35.648 -15.382  -0.303  1.00 80.42
ATOM   5380  OH  TYR C 185      34.962 -14.189  -0.255  1.00 80.42
ATOM   5381  N   HIS C 186      39.840 -21.144  -2.449  1.00 80.95
ATOM   5382  CA  HIS C 186      40.822 -22.215  -2.326  1.00 80.95
ATOM   5383  C   HIS C 186      42.219 -21.655  -2.079  1.00 80.95
ATOM   5384  O   HIS C 186      42.940 -22.138  -1.202  1.00 80.95
ATOM   5385  CB  HIS C 186      40.822 -23.089  -3.582  1.00 80.95
ATOM   5386  CG  HIS C 186      41.773 -24.241  -3.511  1.00 80.95
ATOM   5387  ND1 HIS C 186      43.086 -24.149  -3.921  1.00 80.95
ATOM   5388  CD2 HIS C 186      41.600 -25.511  -3.075  1.00 80.95
ATOM   5389  CE1 HIS C 186      43.680 -25.316  -3.740  1.00 80.95
ATOM   5390  NE2 HIS C 186      42.801 -26.160  -3.227  1.00 80.95
ATOM   5391  N   ASN C 187      42.789 -20.651  -2.771  1.00 85.22
ATOM   5392  CA  ASN C 187      44.122 -20.074  -2.631  1.00 85.22
ATOM   5393  C   ASN C 187      44.298 -19.389  -1.279  1.00 85.22
ATOM   5394  O   ASN C 187      45.319 -19.571  -0.614  1.00 85.22
ATOM   5395  CB  ASN C 187      44.402 -19.087  -3.766  1.00 85.22
ATOM   5396  CG  ASN C 187      44.612 -19.775  -5.100  1.00 85.22
ATOM   5397  OD1 ASN C 187      44.956 -20.959  -5.155  1.00 85.22
ATOM   5398  ND2 ASN C 187      44.407 -19.039  -6.187  1.00 85.22
ATOM   5399  N   SER C 188      43.216 -18.703  -0.959  1.00 82.90
ATOM   5400  CA  SER C 188      43.251 -18.024   0.333  1.00 82.90
ATOM   5401  C   SER C 188      43.272 -19.025   1.483  1.00 82.90
ATOM   5402  O   SER C 188      43.987 -18.832   2.469  1.00 82.90
ATOM   5403  CB  SER C 188      42.049 -17.090   0.481  1.00 82.90
ATOM   5404  OG  SER C 188      42.037 -16.486   1.763  1.00 82.90
ATOM   5405  N   THR C 189      42.578 -20.094   1.364  1.00 84.96
ATOM   5406  CA  THR C 189      42.511 -21.134   2.385  1.00 84.96
ATOM   5407  C   THR C 189      43.852 -21.850   2.517  1.00 84.96
ATOM   5408  O   THR C 189      44.285 -22.167   3.627  1.00 84.96
ATOM   5409  CB  THR C 189      41.407 -22.159   2.066  1.00 84.96
ATOM   5410  OG1 THR C 189      40.164 -21.471   1.878  1.00 84.96
ATOM   5411  CG2 THR C 189      41.250 -23.168   3.199  1.00 84.96
ATOM   5412  N   GLN C 190      44.447 -22.113   1.408  1.00 84.50
ATOM   5413  CA  GLN C 190      45.743 -22.784   1.430  1.00 84.50
ATOM   5414  C   GLN C 190      46.798 -21.922   2.116  1.00 84.50
ATOM   5415  O   GLN C 190      47.645 -22.435   2.850  1.00 84.50
ATOM   5416  CB  GLN C 190      46.192 -23.132   0.010  1.00 84.50
ATOM   5417  CG  GLN C 190      45.419 -24.286  -0.614  1.00 84.50
ATOM   5418  CD  GLN C 190      45.609 -25.592   0.134  1.00 84.50
ATOM   5419  OE1 GLN C 190      46.708 -25.897   0.609  1.00 84.50
ATOM   5420  NE2 GLN C 190      44.540 -26.373   0.245  1.00 84.50
ATOM   5421  N   ARG C 191      46.765 -20.590   1.946  1.00 83.17
ATOM   5422  CA  ARG C 191      47.695 -19.669   2.590  1.00 83.17
ATOM   5423  C   ARG C 191      47.501 -19.664   4.103  1.00 83.17
ATOM   5424  O   ARG C 191      48.475 -19.652   4.859  1.00 83.17
ATOM   5425  CB  ARG C 191      47.523 -18.254   2.035  1.00 83.17
ATOM   5426  CG  ARG C 191      48.062 -18.075   0.625  1.00 83.17
ATOM   5427  CD  ARG C 191      47.883 -16.647   0.129  1.00 83.17
ATOM   5428  NE  ARG C 191      48.134 -16.540  -1.306  1.00 83.17
ATOM   5429  CZ  ARG C 191      47.957 -15.435  -2.025  1.00 83.17
ATOM   5430  NH1 ARG C 191      47.524 -14.316  -1.455  1.00 83.17
ATOM   5431  NH2 ARG C 191      48.216 -15.448  -3.324  1.00 83.17
ATOM   5432  N   LYS C 192      46.286 -19.790   4.419  1.00 86.75
ATOM   5433  CA  LYS C 192      45.969 -19.824   5.844  1.00 86.75
ATOM   5434  C   LYS C 192      46.446 -21.126   6.482  1.00 86.75
ATOM   5435  O   LYS C 192      47.011 -21.116   7.578  1.00 86.75
ATOM   5436  CB  LYS C 192      44.465 -19.653   6.064  1.00 86.75
ATOM   5437  CG  LYS C 192      43.963 -18.236   5.829  1.00 86.75
ATOM   5438  CD  LYS C 192      42.473 -18.115   6.123  1.00 86.75
ATOM   5439  CE  LYS C 192      41.965 -16.702   5.871  1.00 86.75
ATOM   5440  NZ  LYS C 192      40.505 -16.579   6.157  1.00 86.75
ATOM   5441  N   LEU C 193      46.229 -22.162   5.712  1.00 86.22
ATOM   5442  CA  LEU C 193      46.641 -23.465   6.224  1.00 86.22
ATOM   5443  C   LEU C 193      48.161 -23.572   6.278  1.00 86.22
ATOM   5444  O   LEU C 193      48.712 -24.202   7.183  1.00 86.22
ATOM   5445  CB  LEU C 193      46.069 -24.588   5.355  1.00 86.22
ATOM   5446  CG  LEU C 193      44.574 -24.869   5.509  1.00 86.22
ATOM   5447  CD1 LEU C 193      44.092 -25.798   4.399  1.00 86.22
ATOM   5448  CD2 LEU C 193      44.280 -25.469   6.880  1.00 86.22
ATOM   5449  N   GLU C 194      48.843 -22.992   5.451  1.00 84.59
ATOM   5450  CA  GLU C 194      50.303 -22.961   5.451  1.00 84.59
ATOM   5451  C   GLU C 194      50.838 -22.176   6.645  1.00 84.59
ATOM   5452  O   GLU C 194      51.832 -22.571   7.259  1.00 84.59
ATOM   5453  CB  GLU C 194      50.827 -22.355   4.146  1.00 84.59
ATOM   5454  CG  GLU C 194      52.251 -22.769   3.805  1.00 84.59
ATOM   5455  CD  GLU C 194      52.655 -22.414   2.383  1.00 84.59
ATOM   5456  OE1 GLU C 194      53.805 -22.712   1.986  1.00 84.59
ATOM   5457  OE2 GLU C 194      51.816 -21.833   1.660  1.00 84.59
ATOM   5458  N   LEU C 195      50.085 -21.097   6.804  1.00 81.27
ATOM   5459  CA  LEU C 195      50.463 -20.302   7.967  1.00 81.27
ATOM   5460  C   LEU C 195      50.318 -21.114   9.250  1.00 81.27
ATOM   5461  O   LEU C 195      51.166 -21.029  10.142  1.00 81.27
ATOM   5462  CB  LEU C 195      49.609 -19.035   8.052  1.00 81.27
ATOM   5463  CG  LEU C 195      50.077 -17.966   9.040  1.00 81.27
ATOM   5464  CD1 LEU C 195      50.886 -16.894   8.317  1.00 81.27
ATOM   5465  CD2 LEU C 195      48.886 -17.347   9.763  1.00 81.27
ATOM   5466  N   LEU C 196      49.354 -21.947   9.300  1.00 86.38
ATOM   5467  CA  LEU C 196      49.129 -22.820  10.447  1.00 86.38
ATOM   5468  C   LEU C 196      50.233 -23.866  10.559  1.00 86.38
ATOM   5469  O   LEU C 196      50.775 -24.088  11.644  1.00 86.38
ATOM   5470  CB  LEU C 196      47.766 -23.508  10.338  1.00 86.38
ATOM   5471  CG  LEU C 196      47.372 -24.420  11.500  1.00 86.38
ATOM   5472  CD1 LEU C 196      47.225 -23.609  12.784  1.00 86.38
ATOM   5473  CD2 LEU C 196      46.080 -25.165  11.182  1.00 86.38
ATOM   5474  N   LYS C 197      50.496 -24.357   9.574  1.00 84.72
ATOM   5475  CA  LYS C 197      51.554 -25.362   9.544  1.00 84.72
ATOM   5476  C   LYS C 197      52.899 -24.757   9.938  1.00 84.72
ATOM   5477  O   LYS C 197      53.670 -25.374  10.676  1.00 84.72
ATOM   5478  CB  LYS C 197      51.652 -25.997   8.156  1.00 84.72
ATOM   5479  CG  LYS C 197      52.407 -27.318   8.132  1.00 84.72
ATOM   5480  CD  LYS C 197      52.425 -27.926   6.735  1.00 84.72
ATOM   5481  CE  LYS C 197      53.303 -29.169   6.677  1.00 84.72
ATOM   5482  NZ  LYS C 197      53.316 -29.774   5.311  1.00 84.72
ATOM   5483  N   GLN C 198      53.236 -23.667   9.452  1.00 84.71
ATOM   5484  CA  GLN C 198      54.489 -22.983   9.756  1.00 84.71
ATOM   5485  C   GLN C 198      54.593 -22.659  11.243  1.00 84.71
ATOM   5486  O   GLN C 198      55.657 -22.814  11.845  1.00 84.71
ATOM   5487  CB  GLN C 198      54.616 -21.703   8.929  1.00 84.71
ATOM   5488  CG  GLN C 198      54.981 -21.946   7.471  1.00 84.71
ATOM   5489  CD  GLN C 198      55.090 -20.661   6.671  1.00 84.71
ATOM   5490  OE1 GLN C 198      54.793 -19.573   7.175  1.00 84.71
ATOM   5491  NE2 GLN C 198      55.517 -20.777   5.418  1.00 84.71
ATOM   5492  N   THR C 199      53.548 -22.253  11.801  1.00 84.12
ATOM   5493  CA  THR C 199      53.543 -21.934  13.225  1.00 84.12
ATOM   5494  C   THR C 199      53.768 -23.191  14.061  1.00 84.12
ATOM   5495  O   THR C 199      54.443 -23.144  15.092  1.00 84.12
ATOM   5496  CB  THR C 199      52.221 -21.265  13.643  1.00 84.12
ATOM   5497  OG1 THR C 199      51.122 -22.036  13.142  1.00 84.12
ATOM   5498  CG2 THR C 199      52.124 -19.846  13.092  1.00 84.12
ATOM   5499  N   MET C 200      53.267 -24.301  13.569  1.00 81.00
ATOM   5500  CA  MET C 200      53.472 -25.569  14.263  1.00 81.00
ATOM   5501  C   MET C 200      54.921 -26.030  14.137  1.00 81.00
ATOM   5502  O   MET C 200      55.501 -26.537  15.099  1.00 81.00
ATOM   5503  CB  MET C 200      52.533 -26.643  13.712  1.00 81.00
ATOM   5504  CG  MET C 200      51.103 -26.523  14.213  1.00 81.00
ATOM   5505  SD  MET C 200      50.126 -28.049  13.926  1.00 81.00
ATOM   5506  CE  MET C 200      49.442 -27.688  12.285  1.00 81.00
ATOM   5507  N   GLN C 201      55.530 -25.792  13.103  1.00 83.02
ATOM   5508  CA  GLN C 201      56.910 -26.187  12.842  1.00 83.02
ATOM   5509  C   GLN C 201      57.888 -25.331  13.643  1.00 83.02
ATOM   5510  O   GLN C 201      58.928 -25.820  14.090  1.00 83.02
ATOM   5511  CB  GLN C 201      57.226 -26.087  11.349  1.00 83.02
ATOM   5512  CG  GLN C 201      56.737 -27.278  10.536  1.00 83.02
ATOM   5513  CD  GLN C 201      57.079 -27.162   9.062  1.00 83.02
ATOM   5514  OE1 GLN C 201      57.555 -26.120   8.602  1.00 83.02
ATOM   5515  NE2 GLN C 201      56.836 -28.232   8.312  1.00 83.02
ATOM   5516  N   TYR C 202      57.423 -24.144  13.797  1.00 78.57
ATOM   5517  CA  TYR C 202      58.292 -23.229  14.529  1.00 78.57
ATOM   5518  C   TYR C 202      58.094 -23.375  16.033  1.00 78.57
ATOM   5519  O   TYR C 202      58.693 -22.637  16.818  1.00 78.57
ATOM   5520  CB  TYR C 202      58.027 -21.781  14.105  1.00 78.57
ATOM   5521  CG  TYR C 202      58.651 -21.412  12.781  1.00 78.57
ATOM   5522  CD1 TYR C 202      60.017 -21.161  12.678  1.00 78.57
ATOM   5523  CD2 TYR C 202      57.875 -21.314  11.631  1.00 78.57
ATOM   5524  CE1 TYR C 202      60.595 -20.819  11.460  1.00 78.57
ATOM   5525  CE2 TYR C 202      58.443 -20.973  10.407  1.00 78.57
ATOM   5526  CZ  TYR C 202      59.802 -20.728  10.332  1.00 78.57
ATOM   5527  OH  TYR C 202      60.369 -20.389   9.124  1.00 78.57
ATOM   5528  N   GLY C 203      57.262 -24.334  16.411  1.00 74.33
ATOM   5529  CA  GLY C 203      57.061 -24.622  17.822  1.00 74.33
ATOM   5530  C   GLY C 203      56.198 -23.591  18.524  1.00 74.33
ATOM   5531  O   GLY C 203      56.208 -23.499  19.754  1.00 74.33
ATOM   5532  N   LEU C 204      55.742 -22.710  17.747  1.00 78.00
ATOM   5533  CA  LEU C 204      54.815 -21.754  18.341  1.00 78.00
ATOM   5534  C   LEU C 204      53.447 -22.390  18.563  1.00 78.00
ATOM   5535  O   LEU C 204      52.481 -22.052  17.875  1.00 78.00
ATOM   5536  CB  LEU C 204      54.677 -20.517  17.450  1.00 78.00
ATOM   5537  CG  LEU C 204      55.935 -19.666  17.272  1.00 78.00
ATOM   5538  CD1 LEU C 204      55.824 -18.812  16.013  1.00 78.00
ATOM   5539  CD2 LEU C 204      56.167 -18.790  18.499  1.00 78.00
ATOM   5540  N   TYR C 205      53.317 -23.181  19.546  1.00 82.66
ATOM   5541  CA  TYR C 205      52.133 -24.003  19.770  1.00 82.66
ATOM   5542  C   TYR C 205      50.950 -23.147  20.208  1.00 82.66
ATOM   5543  O   TYR C 205      49.813 -23.392  19.799  1.00 82.66
ATOM   5544  CB  TYR C 205      52.416 -25.080  20.822  1.00 82.66
ATOM   5545  CG  TYR C 205      53.442 -26.098  20.387  1.00 82.66
ATOM   5546  CD1 TYR C 205      53.123 -27.081  19.452  1.00 82.66
ATOM   5547  CD2 TYR C 205      54.730 -26.081  20.909  1.00 82.66
ATOM   5548  CE1 TYR C 205      54.063 -28.023  19.050  1.00 82.66
ATOM   5549  CE2 TYR C 205      55.679 -27.018  20.514  1.00 82.66
ATOM   5550  CZ  TYR C 205      55.337 -27.983  19.585  1.00 82.66
ATOM   5551  OH  TYR C 205      56.273 -28.913  19.190  1.00 82.66
ATOM   5552  N   SER C 206      51.180 -22.135  20.938  1.00 83.62
ATOM   5553  CA  SER C 206      50.102 -21.257  21.378  1.00 83.62
ATOM   5554  C   SER C 206      49.497 -20.493  20.205  1.00 83.62
ATOM   5555  O   SER C 206      48.274 -20.384  20.092  1.00 83.62
ATOM   5556  CB  SER C 206      50.608 -20.271  22.432  1.00 83.62
ATOM   5557  OG  SER C 206      51.611 -19.428  21.891  1.00 83.62
ATOM   5558  N   LEU C 207      50.249 -19.943  19.297  1.00 83.13
ATOM   5559  CA  LEU C 207      49.802 -19.238  18.100  1.00 83.13
ATOM   5560  C   LEU C 207      49.109 -20.193  17.134  1.00 83.13
ATOM   5561  O   LEU C 207      48.096 -19.841  16.526  1.00 83.13
ATOM   5562  CB  LEU C 207      50.986 -18.560  17.404  1.00 83.13
ATOM   5563  CG  LEU C 207      50.650 -17.685  16.195  1.00 83.13
ATOM   5564  CD1 LEU C 207      49.754 -16.525  16.613  1.00 83.13
ATOM   5565  CD2 LEU C 207      51.926 -17.172  15.536  1.00 83.13
ATOM   5566  N   ALA C 208      49.613 -21.468  17.116  1.00 84.25
ATOM   5567  CA  ALA C 208      49.031 -22.489  16.247  1.00 84.25
ATOM   5568  C   ALA C 208      47.626 -22.865  16.708  1.00 84.25
ATOM   5569  O   ALA C 208      46.718 -23.023  15.888  1.00 84.25
ATOM   5570  CB  ALA C 208      49.924 -23.726  16.208  1.00 84.25
ATOM   5571  N   GLN C 209      47.549 -22.890  17.934  1.00 84.89
ATOM   5572  CA  GLN C 209      46.238 -23.208  18.492  1.00 84.89
ATOM   5573  C   GLN C 209      45.256 -22.061  18.277  1.00 84.89
ATOM   5574  O   GLN C 209      44.083 -22.290  17.974  1.00 84.89
ATOM   5575  CB  GLN C 209      46.353 -23.529  19.983  1.00 84.89
ATOM   5576  CG  GLN C 209      45.115 -24.197  20.565  1.00 84.89
ATOM   5577  CD  GLN C 209      45.322 -24.680  21.988  1.00 84.89
ATOM   5578  OE1 GLN C 209      46.440 -24.646  22.513  1.00 84.89
ATOM   5579  NE2 GLN C 209      44.247 -25.133  22.624  1.00 84.89
ATOM   5580  N   GLN C 210      45.714 -20.822  18.445  1.00 84.59
ATOM   5581  CA  GLN C 210      44.879 -19.650  18.205  1.00 84.59
ATOM   5582  C   GLN C 210      44.453 -19.568  16.742  1.00 84.59
ATOM   5583  O   GLN C 210      43.303 -19.242  16.441  1.00 84.59
ATOM   5584  CB  GLN C 210      45.616 -18.373  18.610  1.00 84.59
ATOM   5585  CG  GLN C 210      45.668 -18.144  20.114  1.00 84.59
ATOM   5586  CD  GLN C 210      46.372 -16.852  20.487  1.00 84.59
ATOM   5587  OE1 GLN C 210      46.638 -16.004  19.629  1.00 84.59
ATOM   5588  NE2 GLN C 210      46.679 -16.693  21.770  1.00 84.59
ATOM   5589  N   LEU C 211      45.258 -19.840  15.740  1.00 83.57
ATOM   5590  CA  LEU C 211      44.955 -19.824  14.313  1.00 83.57
ATOM   5591  C   LEU C 211      43.992 -20.950  13.950  1.00 83.57
ATOM   5592  O   LEU C 211      43.070 -20.751  13.155  1.00 83.57
ATOM   5593  CB  LEU C 211      46.240 -19.951  13.490  1.00 83.57
ATOM   5594  CG  LEU C 211      47.068 -18.676  13.326  1.00 83.57
ATOM   5595  CD1 LEU C 211      48.434 -19.003  12.732  1.00 83.57
ATOM   5596  CD2 LEU C 211      46.328 -17.666  12.454  1.00 83.57
ATOM   5597  N   LYS C 212      44.341 -22.086  14.669  1.00 84.64
ATOM   5598  CA  LYS C 212      43.457 -23.225  14.434  1.00 84.64
ATOM   5599  C   LYS C 212      42.025 -22.905  14.854  1.00 84.64
ATOM   5600  O   LYS C 212      41.080 -23.172  14.108  1.00 84.64
ATOM   5601  CB  LYS C 212      43.960 -24.458  15.186  1.00 84.64
ATOM   5602  CG  LYS C 212      43.197 -25.734  14.862  1.00 84.64
ATOM   5603  CD  LYS C 212      43.761 -26.930  15.618  1.00 84.64
ATOM   5604  CE  LYS C 212      42.945 -28.190  15.361  1.00 84.64
ATOM   5605  NZ  LYS C 212      43.454 -29.350  16.153  1.00 84.64
ATOM   5606  N   GLU C 213      41.931 -22.327  15.977  1.00 83.89
ATOM   5607  CA  GLU C 213      40.612 -21.954  16.480  1.00 83.89
ATOM   5608  C   GLU C 213      39.964 -20.892  15.597  1.00 83.89
ATOM   5609  O   GLU C 213      38.761 -20.948  15.331  1.00 83.89
ATOM   5610  CB  GLU C 213      40.710 -21.451  17.923  1.00 83.89
ATOM   5611  CG  GLU C 213      40.893 -22.559  18.950  1.00 83.89
ATOM   5612  CD  GLU C 213      41.028 -22.041  20.373  1.00 83.89
ATOM   5613  OE1 GLU C 213      41.236 -22.858  21.298  1.00 83.89
ATOM   5614  OE2 GLU C 213      40.923 -20.809  20.564  1.00 83.89
ATOM   5615  N   LYS C 214      40.734 -20.002  15.145  1.00 83.15
ATOM   5616  CA  LYS C 214      40.238 -18.943  14.270  1.00 83.15
ATOM   5617  C   LYS C 214      39.786 -19.506  12.926  1.00 83.15
ATOM   5618  O   LYS C 214      38.707 -19.167  12.436  1.00 83.15
ATOM   5619  CB  LYS C 214      41.313 -17.877  14.056  1.00 83.15
ATOM   5620  CG  LYS C 214      40.835 -16.664  13.272  1.00 83.15
ATOM   5621  CD  LYS C 214      41.937 -15.624  13.123  1.00 83.15
ATOM   5622  CE  LYS C 214      41.484 -14.444  12.273  1.00 83.15
ATOM   5623  NZ  LYS C 214      42.569 -13.432  12.106  1.00 83.15
ATOM   5624  N   TYR C 215      40.488 -20.392  12.395  1.00 84.66
ATOM   5625  CA  TYR C 215      40.184 -20.950  11.082  1.00 84.66
ATOM   5626  C   TYR C 215      38.986 -21.889  11.152  1.00 84.66
ATOM   5627  O   TYR C 215      38.193 -21.966  10.210  1.00 84.66
ATOM   5628  CB  TYR C 215      41.399 -21.695  10.520  1.00 84.66
ATOM   5629  CG  TYR C 215      42.545 -20.789  10.141  1.00 84.66
ATOM   5630  CD1 TYR C 215      42.355 -19.417   9.996  1.00 84.66
ATOM   5631  CD2 TYR C 215      43.819 -21.303   9.925  1.00 84.66
ATOM   5632  CE1 TYR C 215      43.407 -18.578   9.644  1.00 84.66
ATOM   5633  CE2 TYR C 215      44.879 -20.474   9.574  1.00 84.66
ATOM   5634  CZ  TYR C 215      44.664 -19.115   9.436  1.00 84.66
ATOM   5635  OH  TYR C 215      45.709 -18.289   9.088  1.00 84.66
ATOM   5636  N   GLU C 216      38.858 -22.402  12.261  1.00 82.34
ATOM   5637  CA  GLU C 216      37.724 -23.304  12.445  1.00 82.34
ATOM   5638  C   GLU C 216      36.409 -22.532  12.506  1.00 82.34
ATOM   5639  O   GLU C 216      35.356 -23.059  12.142  1.00 82.34
ATOM   5640  CB  GLU C 216      37.903 -24.140  13.715  1.00 82.34
ATOM   5641  CG  GLU C 216      37.042 -25.394  13.752  1.00 82.34
ATOM   5642  CD  GLU C 216      37.332 -26.285  14.949  1.00 82.34
ATOM   5643  OE1 GLU C 216      36.643 -27.317  15.118  1.00 82.34
ATOM   5644  OE2 GLU C 216      38.254 -25.948  15.725  1.00 82.34
ATOM   5645  N   GLU C 217      36.561 -21.324  12.875  1.00 81.07
ATOM   5646  CA  GLU C 217      35.349 -20.535  13.074  1.00 81.07
ATOM   5647  C   GLU C 217      35.140 -19.547  11.930  1.00 81.07
ATOM   5648  O   GLU C 217      34.148 -18.815  11.908  1.00 81.07
ATOM   5649  CB  GLU C 217      35.406 -19.788  14.409  1.00 81.07
ATOM   5650  CG  GLU C 217      35.311 -20.697  15.626  1.00 81.07
ATOM   5651  CD  GLU C 217      33.926 -21.292  15.825  1.00 81.07
ATOM   5652  OE1 GLU C 217      33.810 -22.360  16.467  1.00 81.07
ATOM   5653  OE2 GLU C 217      32.949 -20.685  15.332  1.00 81.07
ATOM   5654  N   ASP C 218      35.998 -19.528  10.980  1.00 84.35
ATOM   5655  CA  ASP C 218      35.818 -18.648   9.829  1.00 84.35
ATOM   5656  C   ASP C 218      34.630 -19.092   8.979  1.00 84.35
ATOM   5657  O   ASP C 218      34.530 -20.263   8.606  1.00 84.35
ATOM   5658  CB  ASP C 218      37.089 -18.610   8.978  1.00 84.35
ATOM   5659  CG  ASP C 218      37.346 -17.249   8.356  1.00 84.35
ATOM   5660  OD1 ASP C 218      38.347 -17.092   7.624  1.00 84.35
ATOM   5661  OD2 ASP C 218      36.542 -16.324   8.603  1.00 84.35
ATOM   5662  N   ARG C 219      33.687 -18.106   8.824  1.00 80.81
ATOM   5663  CA  ARG C 219      32.455 -18.471   8.133  1.00 80.81
ATOM   5664  C   ARG C 219      32.271 -17.642   6.866  1.00 80.81
ATOM   5665  O   ARG C 219      32.649 -16.470   6.825  1.00 80.81
ATOM   5666  CB  ARG C 219      31.248 -18.294   9.056  1.00 80.81
ATOM   5667  CG  ARG C 219      31.268 -19.197  10.279  1.00 80.81
ATOM   5668  CD  ARG C 219      30.032 -19.002  11.145  1.00 80.81
ATOM   5669  NE  ARG C 219      30.065 -19.854  12.331  1.00 80.81
ATOM   5670  CZ  ARG C 219      29.122 -20.732  12.660  1.00 80.81
ATOM   5671  NH1 ARG C 219      28.048 -20.893  11.895  1.00 80.81
ATOM   5672  NH2 ARG C 219      29.253 -21.456  13.762  1.00 80.81
ATOM   5673  N   VAL C 220      31.674 -18.367   5.833  1.00 80.78
ATOM   5674  CA  VAL C 220      31.207 -17.679   4.633  1.00 80.78
ATOM   5675  C   VAL C 220      29.743 -17.280   4.804  1.00 80.78
ATOM   5676  O   VAL C 220      28.938 -18.056   5.324  1.00 80.78
ATOM   5677  CB  VAL C 220      31.377 -18.557   3.373  1.00 80.78
ATOM   5678  CG1 VAL C 220      30.747 -17.882   2.156  1.00 80.78
ATOM   5679  CG2 VAL C 220      32.855 -18.849   3.122  1.00 80.78
ATOM   5680  N   PHE C 221      29.266 -16.127   4.590  1.00 74.05
ATOM   5681  CA  PHE C 221      27.945 -15.533   4.754  1.00 74.05
ATOM   5682  C   PHE C 221      27.567 -15.452   6.228  1.00 74.05
ATOM   5683  O   PHE C 221      26.387 -15.533   6.576  1.00 74.05
ATOM   5684  CB  PHE C 221      26.893 -16.338   3.985  1.00 74.05
ATOM   5685  CG  PHE C 221      27.157 -16.426   2.506  1.00 74.05
ATOM   5686  CD1 PHE C 221      27.158 -15.282   1.717  1.00 74.05
ATOM   5687  CD2 PHE C 221      27.404 -17.653   1.904  1.00 74.05
ATOM   5688  CE1 PHE C 221      27.402 -15.360   0.347  1.00 74.05
ATOM   5689  CE2 PHE C 221      27.649 -17.739   0.537  1.00 74.05
ATOM   5690  CZ  PHE C 221      27.646 -16.592  -0.240  1.00 74.05
ATOM   5691  N   MET C 222      28.616 -15.432   7.010  1.00 77.57
ATOM   5692  CA  MET C 222      28.425 -15.327   8.454  1.00 77.57
ATOM   5693  C   MET C 222      27.745 -16.575   9.006  1.00 77.57
ATOM   5694  O   MET C 222      27.464 -16.657  10.203  1.00 77.57
ATOM   5695  CB  MET C 222      27.600 -14.085   8.799  1.00 77.57
ATOM   5696  CG  MET C 222      28.316 -12.775   8.514  1.00 77.57
ATOM   5697  SD  MET C 222      27.369 -11.315   9.098  1.00 77.57
ATOM   5698  CE  MET C 222      26.168 -11.152   7.748  1.00 77.57
ATOM   5699  N   ILE C 223      27.563 -17.657   8.089  1.00 84.10
ATOM   5700  CA  ILE C 223      26.790 -18.810   8.536  1.00 84.10
ATOM   5701  C   ILE C 223      27.618 -20.082   8.372  1.00 84.10
ATOM   5702  O   ILE C 223      27.765 -20.861   9.317  1.00 84.10
ATOM   5703  CB  ILE C 223      25.459 -18.933   7.760  1.00 84.10
ATOM   5704  CG1 ILE C 223      24.602 -17.679   7.967  1.00 84.10
ATOM   5705  CG2 ILE C 223      24.700 -20.193   8.187  1.00 84.10
ATOM   5706  CD1 ILE C 223      23.357 -17.629   7.091  1.00 84.10
ATOM   5707  N   PHE C 224      28.345 -20.284   7.288  1.00 89.15
ATOM   5708  CA  PHE C 224      28.894 -21.593   6.955  1.00 89.15
ATOM   5709  C   PHE C 224      30.404 -21.616   7.162  1.00 89.15
ATOM   5710  O   PHE C 224      31.122 -20.769   6.626  1.00 89.15
ATOM   5711  CB  PHE C 224      28.557 -21.967   5.508  1.00 89.15
ATOM   5712  CG  PHE C 224      27.086 -22.162   5.258  1.00 89.15
ATOM   5713  CD1 PHE C 224      26.454 -23.341   5.633  1.00 89.15
ATOM   5714  CD2 PHE C 224      26.336 -21.165   4.648  1.00 89.15
ATOM   5715  CE1 PHE C 224      25.092 -23.524   5.403  1.00 89.15
ATOM   5716  CE2 PHE C 224      24.975 -21.341   4.415  1.00 89.15
ATOM   5717  CZ  PHE C 224      24.355 -22.522   4.792  1.00 89.15
ATOM   5718  N   ARG C 225      30.928 -22.589   8.022  1.00 87.23
ATOM   5719  CA  ARG C 225      32.359 -22.854   8.138  1.00 87.23
ATOM   5720  C   ARG C 225      32.895 -23.524   6.877  1.00 87.23
ATOM   5721  O   ARG C 225      32.404 -24.580   6.472  1.00 87.23
ATOM   5722  CB  ARG C 225      32.647 -23.730   9.360  1.00 87.23
ATOM   5723  CG  ARG C 225      32.365 -23.045  10.688  1.00 87.23
ATOM   5724  CD  ARG C 225      32.376 -24.034  11.845  1.00 87.23
ATOM   5725  NE  ARG C 225      31.157 -24.836  11.880  1.00 87.23
ATOM   5726  CZ  ARG C 225      30.857 -25.719  12.829  1.00 87.23
ATOM   5727  NH1 ARG C 225      31.686 -25.930  13.845  1.00 87.23
ATOM   5728  NH2 ARG C 225      29.719 -26.395  12.763  1.00 87.23
ATOM   5729  N   TYR C 226      33.829 -22.803   6.150  1.00 85.82
ATOM   5730  CA  TYR C 226      34.213 -23.291   4.831  1.00 85.82
ATOM   5731  C   TYR C 226      35.636 -23.836   4.844  1.00 85.82
ATOM   5732  O   TYR C 226      36.056 -24.516   3.905  1.00 85.82
ATOM   5733  CB  TYR C 226      34.092 -22.176   3.788  1.00 85.82
ATOM   5734  CG  TYR C 226      35.110 -21.074   3.956  1.00 85.82
ATOM   5735  CD1 TYR C 226      34.875 -20.008   4.820  1.00 85.82
ATOM   5736  CD2 TYR C 226      36.308 -21.097   3.250  1.00 85.82
ATOM   5737  CE1 TYR C 226      35.809 -18.989   4.977  1.00 85.82
ATOM   5738  CE2 TYR C 226      37.249 -20.084   3.398  1.00 85.82
ATOM   5739  CZ  TYR C 226      36.992 -19.036   4.263  1.00 85.82
ATOM   5740  OH  TYR C 226      37.920 -18.030   4.414  1.00 85.82
ATOM   5741  N   ILE C 227      36.437 -23.704   5.926  1.00 82.88
ATOM   5742  CA  ILE C 227      37.813 -24.186   5.969  1.00 82.88
ATOM   5743  C   ILE C 227      37.860 -25.555   6.644  1.00 82.88
ATOM   5744  O   ILE C 227      37.435 -25.703   7.792  1.00 82.88
ATOM   5745  CB  ILE C 227      38.737 -23.192   6.709  1.00 82.88
ATOM   5746  CG1 ILE C 227      38.735 -21.833   6.001  1.00 82.88
ATOM   5747  CG2 ILE C 227      40.158 -23.753   6.815  1.00 82.88
ATOM   5748  CD1 ILE C 227      39.479 -20.740   6.757  1.00 82.88
ATOM   5749  N   ALA C 228      38.457 -26.584   5.896  1.00 84.88
ATOM   5750  CA  ALA C 228      38.614 -27.924   6.458  1.00 84.88
ATOM   5751  C   ALA C 228      40.026 -28.130   6.998  1.00 84.88
ATOM   5752  O   ALA C 228      41.006 -27.980   6.264  1.00 84.88
ATOM   5753  CB  ALA C 228      38.289 -28.983   5.408  1.00 84.88
ATOM   5754  N   LEU C 229      40.152 -28.482   8.312  1.00 84.40
ATOM   5755  CA  LEU C 229      41.455 -28.723   8.922  1.00 84.40
ATOM   5756  C   LEU C 229      42.013 -30.076   8.494  1.00 84.40
ATOM   5757  O   LEU C 229      41.253 -30.997   8.187  1.00 84.40
ATOM   5758  CB  LEU C 229      41.353 -28.660  10.448  1.00 84.40
ATOM   5759  CG  LEU C 229      41.020 -27.294  11.050  1.00 84.40
ATOM   5760  CD1 LEU C 229      40.429 -27.459  12.446  1.00 84.40
ATOM   5761  CD2 LEU C 229      42.262 -26.410  11.090  1.00 84.40
ATOM   5762  N   PRO C 230      43.308 -30.126   8.385  1.00 80.65
ATOM   5763  CA  PRO C 230      43.933 -31.388   7.982  1.00 80.65
ATOM   5764  C   PRO C 230      43.580 -32.545   8.913  1.00 80.65
ATOM   5765  O   PRO C 230      43.645 -32.400  10.136  1.00 80.65
ATOM   5766  CB  PRO C 230      45.430 -31.075   8.043  1.00 80.65
ATOM   5767  CG  PRO C 230      45.503 -29.605   8.305  1.00 80.65
ATOM   5768  CD  PRO C 230      44.126 -29.113   8.647  1.00 80.65
ATOM   5769  N   GLY C 231      43.105 -33.343   8.545  1.00 77.52
ATOM   5770  CA  GLY C 231      42.771 -34.540   9.301  1.00 77.52
ATOM   5771  C   GLY C 231      41.300 -34.627   9.663  1.00 77.52
ATOM   5772  O   GLY C 231      40.874 -35.573  10.328  1.00 77.52
ATOM   5773  N   GLU C 232      40.590 -33.713   9.163  1.00 83.60
ATOM   5774  CA  GLU C 232      39.162 -33.739   9.469  1.00 83.60
ATOM   5775  C   GLU C 232      38.429 -34.754   8.596  1.00 83.60
ATOM   5776  O   GLU C 232      38.639 -34.803   7.382  1.00 83.60
ATOM   5777  CB  GLU C 232      38.548 -32.349   9.289  1.00 83.60
ATOM   5778  CG  GLU C 232      37.323 -32.101  10.157  1.00 83.60
ATOM   5779  CD  GLU C 232      36.771 -30.690  10.028  1.00 83.60
ATOM   5780  OE1 GLU C 232      35.666 -30.420  10.550  1.00 83.60
ATOM   5781  OE2 GLU C 232      37.449 -29.848   9.397  1.00 83.60
ATOM   5782  N   SER C 233      37.654 -35.750   9.223  1.00 82.98
ATOM   5783  CA  SER C 233      36.903 -36.771   8.501  1.00 82.98
ATOM   5784  C   SER C 233      35.727 -36.162   7.745  1.00 82.98
ATOM   5785  O   SER C 233      35.261 -35.072   8.085  1.00 82.98
ATOM   5786  CB  SER C 233      36.399 -37.847   9.463  1.00 82.98
ATOM   5787  OG  SER C 233      35.364 -37.339  10.288  1.00 82.98
ATOM   5788  N   ILE C 234      35.219 -36.789   6.599  1.00 79.20
ATOM   5789  CA  ILE C 234      34.112 -36.359   5.752  1.00 79.20
ATOM   5790  C   ILE C 234      32.835 -36.261   6.584  1.00 79.20
ATOM   5791  O   ILE C 234      31.997 -35.387   6.346  1.00 79.20
ATOM   5792  CB  ILE C 234      33.904 -37.321   4.561  1.00 79.20
ATOM   5793  CG1 ILE C 234      35.159 -37.362   3.682  1.00 79.20
ATOM   5794  CG2 ILE C 234      32.675 -36.911   3.744  1.00 79.20
ATOM   5795  CD1 ILE C 234      35.194 -38.531   2.707  1.00 79.20
ATOM   5796  N   PHE C 235      32.718 -37.127   7.555  1.00 81.63
ATOM   5797  CA  PHE C 235      31.536 -37.120   8.409  1.00 81.63
ATOM   5798  C   PHE C 235      31.531 -35.897   9.317  1.00 81.63
ATOM   5799  O   PHE C 235      30.486 -35.278   9.530  1.00 81.63
ATOM   5800  CB  PHE C 235      31.470 -38.399   9.249  1.00 81.63
ATOM   5801  CG  PHE C 235      31.054 -39.617   8.470  1.00 81.63
ATOM   5802  CD1 PHE C 235      29.713 -39.859   8.196  1.00 81.63
ATOM   5803  CD2 PHE C 235      32.003 -40.520   8.011  1.00 81.63
ATOM   5804  CE1 PHE C 235      29.325 -40.986   7.475  1.00 81.63
ATOM   5805  CE2 PHE C 235      31.623 -41.649   7.290  1.00 81.63
ATOM   5806  CZ  PHE C 235      30.283 -41.880   7.024  1.00 81.63
ATOM   5807  N   ARG C 236      32.687 -35.620   9.775  1.00 82.84
ATOM   5808  CA  ARG C 236      32.796 -34.435  10.620  1.00 82.84
ATOM   5809  C   ARG C 236      32.538 -33.165   9.817  1.00 82.84
ATOM   5810  O   ARG C 236      31.910 -32.227  10.315  1.00 82.84
ATOM   5811  CB  ARG C 236      34.177 -34.368  11.276  1.00 82.84
ATOM   5812  CG  ARG C 236      34.264 -33.380  12.429  1.00 82.84
ATOM   5813  CD  ARG C 236      35.582 -33.506  13.181  1.00 82.84
ATOM   5814  NE  ARG C 236      35.701 -32.497  14.230  1.00 82.84
ATOM   5815  CZ  ARG C 236      36.719 -32.406  15.081  1.00 82.84
ATOM   5816  NH1 ARG C 236      37.731 -33.265  15.023  1.00 82.84
ATOM   5817  NH2 ARG C 236      36.727 -31.449  15.997  1.00 82.84
ATOM   5818  N   ARG C 237      33.005 -33.166   8.599  1.00 84.41
ATOM   5819  CA  ARG C 237      32.746 -32.033   7.716  1.00 84.41
ATOM   5820  C   ARG C 237      31.255 -31.889   7.432  1.00 84.41
ATOM   5821  O   ARG C 237      30.723 -30.777   7.427  1.00 84.41
ATOM   5822  CB  ARG C 237      33.517 -32.187   6.403  1.00 84.41
ATOM   5823  CG  ARG C 237      35.006 -31.905   6.526  1.00 84.41
ATOM   5824  CD  ARG C 237      35.709 -31.991   5.179  1.00 84.41
ATOM   5825  NE  ARG C 237      37.162 -31.982   5.328  1.00 84.41
ATOM   5826  CZ  ARG C 237      38.027 -32.086   4.323  1.00 84.41
ATOM   5827  NH1 ARG C 237      37.602 -32.208   3.071  1.00 84.41
ATOM   5828  NH2 ARG C 237      39.329 -32.066   4.572  1.00 84.41
ATOM   5829  N   ALA C 238      30.589 -33.025   7.223  1.00 86.12
ATOM   5830  CA  ALA C 238      29.153 -33.016   6.958  1.00 86.12
ATOM   5831  C   ALA C 238      28.369 -32.590   8.197  1.00 86.12
ATOM   5832  O   ALA C 238      27.399 -31.836   8.097  1.00 86.12
ATOM   5833  CB  ALA C 238      28.690 -34.392   6.486  1.00 86.12
ATOM   5834  N   ALA C 239      28.838 -33.107   9.284  1.00 85.65
ATOM   5835  CA  ALA C 239      28.192 -32.748  10.543  1.00 85.65
ATOM   5836  C   ALA C 239      28.308 -31.251  10.813  1.00 85.65
ATOM   5837  O   ALA C 239      27.348 -30.618  11.260  1.00 85.65
ATOM   5838  CB  ALA C 239      28.799 -33.542  11.697  1.00 85.65
ATOM   5839  N   LYS C 240      29.414 -30.649  10.566  1.00 84.89
ATOM   5840  CA  LYS C 240      29.615 -29.212  10.731  1.00 84.89
ATOM   5841  C   LYS C 240      28.712 -28.419   9.791  1.00 84.89
ATOM   5842  O   LYS C 240      28.136 -27.403  10.185  1.00 84.89
ATOM   5843  CB  LYS C 240      31.079 -28.843  10.486  1.00 84.89
ATOM   5844  CG  LYS C 240      31.987 -29.088  11.682  1.00 84.89
ATOM   5845  CD  LYS C 240      33.394 -28.561  11.432  1.00 84.89
ATOM   5846  CE  LYS C 240      34.311 -28.827  12.618  1.00 84.89
ATOM   5847  NZ  LYS C 240      35.697 -28.329  12.370  1.00 84.89
ATOM   5848  N   PHE C 241      28.552 -28.965   8.615  1.00 90.10
ATOM   5849  CA  PHE C 241      27.692 -28.305   7.641  1.00 90.10
ATOM   5850  C   PHE C 241      26.238 -28.329   8.097  1.00 90.10
ATOM   5851  O   PHE C 241      25.535 -27.321   8.004  1.00 90.10
ATOM   5852  CB  PHE C 241      27.822 -28.972   6.268  1.00 90.10
ATOM   5853  CG  PHE C 241      26.910 -28.390   5.222  1.00 90.10
ATOM   5854  CD1 PHE C 241      25.747 -29.053   4.847  1.00 90.10
ATOM   5855  CD2 PHE C 241      27.215 -27.180   4.612  1.00 90.10
ATOM   5856  CE1 PHE C 241      24.901 -28.518   3.879  1.00 90.10
ATOM   5857  CE2 PHE C 241      26.374 -26.639   3.644  1.00 90.10
ATOM   5858  CZ  PHE C 241      25.218 -27.310   3.278  1.00 90.10
ATOM   5859  N   MET C 242      25.808 -29.469   8.554  1.00 87.97
ATOM   5860  CA  MET C 242      24.432 -29.597   9.027  1.00 87.97
ATOM   5861  C   MET C 242      24.182 -28.688  10.226  1.00 87.97
ATOM   5862  O   MET C 242      23.092 -28.132  10.371  1.00 87.97
ATOM   5863  CB  MET C 242      24.124 -31.049   9.398  1.00 87.97
ATOM   5864  CG  MET C 242      24.055 -31.985   8.203  1.00 87.97
ATOM   5865  SD  MET C 242      22.734 -31.516   7.018  1.00 87.97
ATOM   5866  CE  MET C 242      21.264 -31.958   7.985  1.00 87.97
ATOM   5867  N   GLU C 243      25.252 -28.600  11.015  1.00 87.64
ATOM   5868  CA  GLU C 243      25.146 -27.674  12.139  1.00 87.64
ATOM   5869  C   GLU C 243      25.007 -26.233  11.655  1.00 87.64
ATOM   5870  O   GLU C 243      24.232 -25.456  12.217  1.00 87.64
ATOM   5871  CB  GLU C 243      26.362 -27.804  13.060  1.00 87.64
ATOM   5872  CG  GLU C 243      26.241 -27.012  14.354  1.00 87.64
ATOM   5873  CD  GLU C 243      27.473 -27.116  15.238  1.00 87.64
ATOM   5874  OE1 GLU C 243      27.569 -26.366  16.236  1.00 87.64
ATOM   5875  OE2 GLU C 243      28.349 -27.954  14.931  1.00 87.64
ATOM   5876  N   ASP C 244      25.687 -25.878  10.620  1.00 88.94
ATOM   5877  CA  ASP C 244      25.642 -24.531  10.058  1.00 88.94
ATOM   5878  C   ASP C 244      24.303 -24.267   9.373  1.00 88.94
ATOM   5879  O   ASP C 244      23.893 -23.114   9.225  1.00 88.94
ATOM   5880  CB  ASP C 244      26.790 -24.324   9.068  1.00 88.94
ATOM   5881  CG  ASP C 244      28.153 -24.307   9.736  1.00 88.94
ATOM   5882  OD1 ASP C 244      29.177 -24.477   9.038  1.00 88.94
ATOM   5883  OD2 ASP C 244      28.205 -24.125  10.971  1.00 88.94
ATOM   5884  N   MET C 245      23.526 -25.402   9.055  1.00 91.82
ATOM   5885  CA  MET C 245      22.251 -25.289   8.353  1.00 91.82
ATOM   5886  C   MET C 245      21.107 -25.062   9.335  1.00 91.82
ATOM   5887  O   MET C 245      19.994 -24.720   8.931  1.00 91.82
ATOM   5888  CB  MET C 245      21.983 -26.544   7.520  1.00 91.82
ATOM   5889  CG  MET C 245      22.757 -26.588   6.212  1.00 91.82
ATOM   5890  SD  MET C 245      22.307 -25.213   5.083  1.00 91.82
ATOM   5891  CE  MET C 245      20.700 -25.803   4.483  1.00 91.82
ATOM   5892  N   ILE C 246      21.418 -25.154  10.632  1.00 88.90
ATOM   5893  CA  ILE C 246      20.387 -25.107  11.663  1.00 88.90
ATOM   5894  C   ILE C 246      19.626 -23.786  11.572  1.00 88.90
ATOM   5895  O   ILE C 246      18.393 -23.769  11.600  1.00 88.90
ATOM   5896  CB  ILE C 246      20.991 -25.280  13.075  1.00 88.90
ATOM   5897  CG1 ILE C 246      21.466 -26.724  13.279  1.00 88.90
ATOM   5898  CG2 ILE C 246      19.976 -24.881  14.150  1.00 88.90
ATOM   5899  CD1 ILE C 246      22.146 -26.968  14.619  1.00 88.90
ATOM   5900  N   PRO C 247      20.233 -22.538  11.352  1.00 91.14
ATOM   5901  CA  PRO C 247      19.477 -21.288  11.241  1.00 91.14
ATOM   5902  C   PRO C 247      18.509 -21.287  10.060  1.00 91.14
ATOM   5903  O   PRO C 247      17.414 -20.726  10.156  1.00 91.14
ATOM   5904  CB  PRO C 247      20.568 -20.231  11.053  1.00 91.14
ATOM   5905  CG  PRO C 247      21.797 -20.842  11.646  1.00 91.14
ATOM   5906  CD  PRO C 247      21.730 -22.330  11.455  1.00 91.14
ATOM   5907  N   ILE C 248      18.869 -21.955   8.971  1.00 91.32
ATOM   5908  CA  ILE C 248      18.003 -22.038   7.800  1.00 91.32
ATOM   5909  C   ILE C 248      16.836 -22.980   8.086  1.00 91.32
ATOM   5910  O   ILE C 248      15.694 -22.691   7.722  1.00 91.32
ATOM   5911  CB  ILE C 248      18.783 -22.515   6.554  1.00 91.32
ATOM   5912  CG1 ILE C 248      19.853 -21.487   6.168  1.00 91.32
ATOM   5913  CG2 ILE C 248      17.828 -22.775   5.385  1.00 91.32
ATOM   5914  CD1 ILE C 248      20.765 -21.938   5.036  1.00 91.32
ATOM   5915  N   TYR C 249      17.091 -24.143   8.822  1.00 92.32
ATOM   5916  CA  TYR C 249      16.030 -25.073   9.190  1.00 92.32
ATOM   5917  C   TYR C 249      14.986 -24.391  10.066  1.00 92.32
ATOM   5918  O   TYR C 249      13.783 -24.541   9.840  1.00 92.32
ATOM   5919  CB  TYR C 249      16.610 -26.289   9.920  1.00 92.32
ATOM   5920  CG  TYR C 249      17.569 -27.099   9.083  1.00 92.32
ATOM   5921  CD1 TYR C 249      17.499 -27.078   7.692  1.00 92.32
ATOM   5922  CD2 TYR C 249      18.547 -27.887   9.680  1.00 92.32
ATOM   5923  CE1 TYR C 249      18.379 -27.825   6.916  1.00 92.32
ATOM   5924  CE2 TYR C 249      19.433 -28.637   8.914  1.00 92.32
ATOM   5925  CZ  TYR C 249      19.342 -28.599   7.535  1.00 92.32
ATOM   5926  OH  TYR C 249      20.216 -29.340   6.772  1.00 92.32
ATOM   5927  N   VAL C 250      15.474 -23.591  11.023  1.00 89.57
ATOM   5928  CA  VAL C 250      14.590 -22.918  11.968  1.00 89.57
ATOM   5929  C   VAL C 250      13.701 -21.923  11.225  1.00 89.57
ATOM   5930  O   VAL C 250      12.490 -21.871  11.454  1.00 89.57
ATOM   5931  CB  VAL C 250      15.388 -22.196  13.077  1.00 89.57
ATOM   5932  CG1 VAL C 250      14.466 -21.317  13.921  1.00 89.57
ATOM   5933  CG2 VAL C 250      16.117 -23.210  13.956  1.00 89.57
ATOM   5934  N   THR C 251      14.197 -21.066  10.309  1.00 89.88
ATOM   5935  CA  THR C 251      13.458 -20.048   9.571  1.00 89.88
ATOM   5936  C   THR C 251      12.439 -20.692   8.635  1.00 89.88
ATOM   5937  O   THR C 251      11.299 -20.233   8.539  1.00 89.88
ATOM   5938  CB  THR C 251      14.407 -19.147   8.758  1.00 89.88
ATOM   5939  OG1 THR C 251      15.407 -18.607   9.631  1.00 89.88
ATOM   5940  CG2 THR C 251      13.647 -17.999   8.102  1.00 89.88
ATOM   5941  N   VAL C 252      12.784 -21.854   7.943  1.00 92.29
ATOM   5942  CA  VAL C 252      11.883 -22.552   7.031  1.00 92.29
ATOM   5943  C   VAL C 252      10.694 -23.112   7.808  1.00 92.29
ATOM   5944  O   VAL C 252       9.541 -22.922   7.413  1.00 92.29
ATOM   5945  CB  VAL C 252      12.609 -23.687   6.275  1.00 92.29
ATOM   5946  CG1 VAL C 252      11.606 -24.570   5.535  1.00 92.29
ATOM   5947  CG2 VAL C 252      13.636 -23.108   5.303  1.00 92.29
ATOM   5948  N   LEU C 253      11.009 -23.777   8.936  1.00 90.69
ATOM   5949  CA  LEU C 253       9.948 -24.371   9.741  1.00 90.69
ATOM   5950  C   LEU C 253       9.018 -23.296  10.294  1.00 90.69
ATOM   5951  O   LEU C 253       7.806 -23.503  10.381  1.00 90.69
ATOM   5952  CB  LEU C 253      10.542 -25.189  10.891  1.00 90.69
ATOM   5953  CG  LEU C 253      11.232 -26.499  10.506  1.00 90.69
ATOM   5954  CD1 LEU C 253      11.857 -27.150  11.735  1.00 90.69
ATOM   5955  CD2 LEU C 253      10.244 -27.447   9.836  1.00 90.69
ATOM   5956  N   PHE C 254       9.550 -22.126  10.623  1.00 90.41
ATOM   5957  CA  PHE C 254       8.768 -21.014  11.150  1.00 90.41
ATOM   5958  C   PHE C 254       7.765 -20.518  10.115  1.00 90.41
ATOM   5959  O   PHE C 254       6.585 -20.339  10.422  1.00 90.41
ATOM   5960  CB  PHE C 254       9.686 -19.867  11.584  1.00 90.41
ATOM   5961  CG  PHE C 254       8.957 -18.712  12.216  1.00 90.41
ATOM   5962  CD1 PHE C 254       8.480 -17.664  11.438  1.00 90.41
ATOM   5963  CD2 PHE C 254       8.748 -18.674  13.588  1.00 90.41
ATOM   5964  CE1 PHE C 254       7.805 -16.593  12.019  1.00 90.41
ATOM   5965  CE2 PHE C 254       8.075 -17.607  14.177  1.00 90.41
ATOM   5966  CZ  PHE C 254       7.605 -16.568  13.391  1.00 90.41
ATOM   5967  N   PHE C 255       8.122 -20.306   8.873  1.00 90.49
ATOM   5968  CA  PHE C 255       7.294 -19.651   7.868  1.00 90.49
[truncated: 170,326 more chars]
