# Supplementary material for: A central CRMP complex essential for invasion in Toxoplasma gondii
Source: PLoS Biol. 2023 Jan 5;21(1):e3001937. doi: 10.1371/journal.pbio.3001937 (PMC9815656; doi:10.1371/journal.pbio.3001937)
Supplement: S1 File — (ZIP) [file pbio.3001937.s017.zip › Structure C from S7A2 Fig TgCRMPB and CRMPB TMs.pdb]

REMARK    File generated by Swiss-PdbViewer  4.00b0
REMARK    http://www.expasy.org/spdbv/
REMARK    File generated by Swiss-PdbViewer  4.00b0
REMARK    http://www.expasy.org/spdbv/
ATOM      1  N   HIS B   1     -35.209   2.729  -1.499  1.00 56.89
ATOM      2  CA  HIS B   1     -34.455   3.298  -0.388  1.00 56.89
ATOM      3  C   HIS B   1     -33.112   2.595  -0.216  1.00 56.89
ATOM      4  O   HIS B   1     -32.994   1.399  -0.489  1.00 56.89
ATOM      5  CB  HIS B   1     -35.262   3.211   0.908  1.00 56.89
ATOM      6  CG  HIS B   1     -36.505   4.043   0.898  1.00 56.89
ATOM      7  ND1 HIS B   1     -36.478   5.421   0.872  1.00 56.89
ATOM      8  CD2 HIS B   1     -37.812   3.690   0.907  1.00 56.89
ATOM      9  CE1 HIS B   1     -37.718   5.880   0.867  1.00 56.89
ATOM     10  NE2 HIS B   1     -38.547   4.850   0.887  1.00 56.89
ATOM     11  N   PRO B   2     -32.259   2.905   0.122  1.00 61.91
ATOM     12  CA  PRO B   2     -30.980   2.241   0.384  1.00 61.91
ATOM     13  C   PRO B   2     -31.015   1.362   1.632  1.00 61.91
ATOM     14  O   PRO B   2     -31.638   1.728   2.632  1.00 61.91
ATOM     15  CB  PRO B   2     -30.007   3.409   0.567  1.00 61.91
ATOM     16  CG  PRO B   2     -30.879   4.591   0.845  1.00 61.91
ATOM     17  CD  PRO B   2     -32.275   4.271   0.395  1.00 61.91
ATOM     18  N   CYS B   3     -30.815   0.243   1.746  1.00 72.05
ATOM     19  CA  CYS B   3     -30.773  -0.680   2.875  1.00 72.05
ATOM     20  C   CYS B   3     -29.455  -0.558   3.631  1.00 72.05
ATOM     21  O   CYS B   3     -28.384  -0.553   3.022  1.00 72.05
ATOM     22  CB  CYS B   3     -30.966  -2.119   2.398  1.00 72.05
ATOM     23  SG  CYS B   3     -32.609  -2.448   1.722  1.00 72.05
ATOM     24  N   VAL B   4     -29.580  -0.209   4.767  1.00 77.05
ATOM     25  CA  VAL B   4     -28.383  -0.112   5.595  1.00 77.05
ATOM     26  C   VAL B   4     -27.794  -1.503   5.818  1.00 77.05
ATOM     27  O   VAL B   4     -26.575  -1.682   5.775  1.00 77.05
ATOM     28  CB  VAL B   4     -28.684   0.564   6.951  1.00 77.05
ATOM     29  CG1 VAL B   4     -27.420   0.643   7.807  1.00 77.05
ATOM     30  CG2 VAL B   4     -29.274   1.956   6.734  1.00 77.05
ATOM     31  N   ASP B   5     -28.635  -2.435   5.906  1.00 78.37
ATOM     32  CA  ASP B   5     -28.266  -3.843   6.020  1.00 78.37
ATOM     33  C   ASP B   5     -28.897  -4.668   4.900  1.00 78.37
ATOM     34  O   ASP B   5     -30.095  -4.956   4.934  1.00 78.37
ATOM     35  CB  ASP B   5     -28.684  -4.399   7.383  1.00 78.37
ATOM     36  CG  ASP B   5     -28.062  -5.750   7.688  1.00 78.37
ATOM     37  OD1 ASP B   5     -28.129  -6.203   8.851  1.00 78.37
ATOM     38  OD2 ASP B   5     -27.497  -6.365   6.759  1.00 78.37
ATOM     39  N   ASP B   6     -28.058  -5.028   4.059  1.00 77.53
ATOM     40  CA  ASP B   6     -28.542  -5.655   2.833  1.00 77.53
ATOM     41  C   ASP B   6     -29.235  -6.983   3.131  1.00 77.53
ATOM     42  O   ASP B   6     -30.136  -7.397   2.399  1.00 77.53
ATOM     43  CB  ASP B   6     -27.389  -5.873   1.850  1.00 77.53
ATOM     44  CG  ASP B   6     -26.217  -6.616   2.467  1.00 77.53
ATOM     45  OD1 ASP B   6     -25.536  -7.383   1.752  1.00 77.53
ATOM     46  OD2 ASP B   6     -25.973  -6.435   3.680  1.00 77.53
ATOM     47  N   VAL B   7     -29.011  -7.616   4.210  1.00 83.08
ATOM     48  CA  VAL B   7     -29.564  -8.928   4.526  1.00 83.08
ATOM     49  C   VAL B   7     -31.002  -8.778   5.019  1.00 83.08
ATOM     50  O   VAL B   7     -31.794  -9.719   4.937  1.00 83.08
ATOM     51  CB  VAL B   7     -28.712  -9.663   5.585  1.00 83.08
ATOM     52  CG1 VAL B   7     -29.272 -11.058   5.855  1.00 83.08
ATOM     53  CG2 VAL B   7     -27.255  -9.747   5.132  1.00 83.08
ATOM     54  N   ARG B   8     -31.356  -7.523   5.394  1.00 85.78
ATOM     55  CA  ARG B   8     -32.676  -7.312   5.979  1.00 85.78
ATOM     56  C   ARG B   8     -33.642  -6.725   4.955  1.00 85.78
ATOM     57  O   ARG B   8     -34.847  -6.650   5.203  1.00 85.78
ATOM     58  CB  ARG B   8     -32.583  -6.392   7.199  1.00 85.78
ATOM     59  CG  ARG B   8     -31.802  -6.986   8.360  1.00 85.78
ATOM     60  CD  ARG B   8     -31.846  -6.088   9.588  1.00 85.78
ATOM     61  NE  ARG B   8     -31.099  -6.662  10.703  1.00 85.78
ATOM     62  CZ  ARG B   8     -31.110  -6.189  11.946  1.00 85.78
ATOM     63  NH1 ARG B   8     -31.835  -5.121  12.259  1.00 85.78
ATOM     64  NH2 ARG B   8     -30.392  -6.789  12.885  1.00 85.78
ATOM     65  N   CYS B   9     -33.089  -6.351   3.831  1.00 79.17
ATOM     66  CA  CYS B   9     -33.912  -5.737   2.795  1.00 79.17
ATOM     67  C   CYS B   9     -33.903  -6.576   1.523  1.00 79.17
ATOM     68  O   CYS B   9     -32.874  -7.147   1.158  1.00 79.17
ATOM     69  CB  CYS B   9     -33.421  -4.323   2.488  1.00 79.17
ATOM     70  SG  CYS B   9     -33.564  -3.184   3.883  1.00 79.17
ATOM     71  N   ARG B  10     -34.910  -6.823   0.705  1.00 72.09
ATOM     72  CA  ARG B  10     -35.012  -7.627  -0.509  1.00 72.09
ATOM     73  C   ARG B  10     -34.535  -6.842  -1.726  1.00 72.09
ATOM     74  O   ARG B  10     -34.165  -7.430  -2.745  1.00 72.09
ATOM     75  CB  ARG B  10     -36.452  -8.100  -0.722  1.00 72.09
ATOM     76  CG  ARG B  10     -36.853  -9.270   0.162  1.00 72.09
ATOM     77  CD  ARG B  10     -38.223  -9.816  -0.213  1.00 72.09
ATOM     78  NE  ARG B  10     -38.660 -10.857   0.713  1.00 72.09
ATOM     79  CZ  ARG B  10     -39.835 -11.479   0.655  1.00 72.09
ATOM     80  NH1 ARG B  10     -40.717 -11.176  -0.290  1.00 72.09
ATOM     81  NH2 ARG B  10     -40.130 -12.411   1.549  1.00 72.09
ATOM     82  N   GLY B  11     -34.169  -5.831  -1.436  1.00 62.51
ATOM     83  CA  GLY B  11     -33.793  -5.031  -2.591  1.00 62.51
ATOM     84  C   GLY B  11     -34.832  -5.053  -3.696  1.00 62.51
ATOM     85  O   GLY B  11     -35.909  -5.629  -3.531  1.00 62.51
ATOM     86  N   GLY B  12     -34.643  -4.166  -4.771  1.00 56.26
ATOM     87  CA  GLY B  12     -35.488  -4.172  -5.954  1.00 56.26
ATOM     88  C   GLY B  12     -36.674  -3.233  -5.845  1.00 56.26
ATOM     89  O   GLY B  12     -36.703  -2.360  -4.975  1.00 56.26
ATOM     90  N   SER B  13     -37.518  -3.401  -6.632  1.00 57.68
ATOM     91  CA  SER B  13     -38.680  -2.541  -6.832  1.00 57.68
ATOM     92  C   SER B  13     -39.646  -2.634  -5.656  1.00 57.68
ATOM     93  O   SER B  13     -40.373  -1.681  -5.366  1.00 57.68
ATOM     94  CB  SER B  13     -39.404  -2.910  -8.128  1.00 57.68
ATOM     95  OG  SER B  13     -39.689  -4.298  -8.167  1.00 57.68
ATOM     96  N   HIS B  14     -39.414  -3.701  -4.904  1.00 61.25
ATOM     97  CA  HIS B  14     -40.408  -3.890  -3.853  1.00 61.25
ATOM     98  C   HIS B  14     -39.957  -3.244  -2.547  1.00 61.25
ATOM     99  O   HIS B  14     -40.766  -3.038  -1.640  1.00 61.25
ATOM    100  CB  HIS B  14     -40.681  -5.379  -3.635  1.00 61.25
ATOM    101  CG  HIS B  14     -41.338  -6.045  -4.802  1.00 61.25
ATOM    102  ND1 HIS B  14     -42.290  -5.419  -5.578  1.00 61.25
ATOM    103  CD2 HIS B  14     -41.176  -7.283  -5.326  1.00 61.25
ATOM    104  CE1 HIS B  14     -42.687  -6.246  -6.530  1.00 61.25
ATOM    105  NE2 HIS B  14     -42.026  -7.384  -6.400  1.00 61.25
ATOM    106  N   ASN B  15     -39.046  -3.014  -2.328  1.00 70.13
ATOM    107  CA  ASN B  15     -38.482  -2.370  -1.147  1.00 70.13
ATOM    108  C   ASN B  15     -39.109  -2.906   0.137  1.00 70.13
ATOM    109  O   ASN B  15     -39.374  -2.145   1.069  1.00 70.13
ATOM    110  CB  ASN B  15     -38.655  -0.852  -1.228  1.00 70.13
ATOM    111  CG  ASN B  15     -37.458  -0.160  -1.850  1.00 70.13
ATOM    112  OD1 ASN B  15     -36.433  -0.791  -2.121  1.00 70.13
ATOM    113  ND2 ASN B  15     -37.579   1.141  -2.082  1.00 70.13
ATOM    114  N   SER B  16     -39.270  -4.153   0.102  1.00 76.89
ATOM    115  CA  SER B  16     -39.898  -4.733   1.285  1.00 76.89
ATOM    116  C   SER B  16     -38.858  -5.339   2.221  1.00 76.89
ATOM    117  O   SER B  16     -37.756  -5.687   1.792  1.00 76.89
ATOM    118  CB  SER B  16     -40.917  -5.800   0.883  1.00 76.89
ATOM    119  OG  SER B  16     -40.292  -6.846   0.159  1.00 76.89
ATOM    120  N   CYS B  17     -39.147  -5.444   3.419  1.00 87.83
ATOM    121  CA  CYS B  17     -38.285  -6.067   4.417  1.00 87.83
ATOM    122  C   CYS B  17     -38.356  -7.587   4.326  1.00 87.83
ATOM    123  O   CYS B  17     -39.411  -8.146   4.024  1.00 87.83
ATOM    124  CB  CYS B  17     -38.676  -5.612   5.823  1.00 87.83
ATOM    125  SG  CYS B  17     -38.485  -3.837   6.093  1.00 87.83
ATOM    126  N   VAL B  18     -37.231  -8.216   4.499  1.00 88.58
ATOM    127  CA  VAL B  18     -37.195  -9.672   4.581  1.00 88.58
ATOM    128  C   VAL B  18     -38.010 -10.142   5.784  1.00 88.58
ATOM    129  O   VAL B  18     -38.084  -9.448   6.801  1.00 88.58
ATOM    130  CB  VAL B  18     -35.746 -10.200   4.681  1.00 88.58
ATOM    131  CG1 VAL B  18     -35.735 -11.717   4.863  1.00 88.58
ATOM    132  CG2 VAL B  18     -34.948  -9.802   3.440  1.00 88.58
ATOM    133  N   HIS B  19     -38.671 -11.246   5.731  1.00 90.02
ATOM    134  CA  HIS B  19     -39.477 -11.805   6.811  1.00 90.02
ATOM    135  C   HIS B  19     -38.719 -11.779   8.133  1.00 90.02
ATOM    136  O   HIS B  19     -37.578 -12.242   8.209  1.00 90.02
ATOM    137  CB  HIS B  19     -39.903 -13.236   6.477  1.00 90.02
ATOM    138  CG  HIS B  19     -40.829 -13.837   7.486  1.00 90.02
ATOM    139  ND1 HIS B  19     -42.140 -13.436   7.624  1.00 90.02
ATOM    140  CD2 HIS B  19     -40.631 -14.812   8.404  1.00 90.02
ATOM    141  CE1 HIS B  19     -42.710 -14.141   8.587  1.00 90.02
ATOM    142  NE2 HIS B  19     -41.816 -14.983   9.076  1.00 90.02
ATOM    143  N   GLY B  20     -39.291 -11.095   9.043  1.00 91.36
ATOM    144  CA  GLY B  20     -38.691 -10.988  10.364  1.00 91.36
ATOM    145  C   GLY B  20     -38.103  -9.618  10.643  1.00 91.36
ATOM    146  O   GLY B  20     -37.827  -9.277  11.795  1.00 91.36
ATOM    147  N   SER B  21     -37.888  -8.917   9.614  1.00 90.63
ATOM    148  CA  SER B  21     -37.352  -7.569   9.770  1.00 90.63
ATOM    149  C   SER B  21     -38.449  -6.519   9.632  1.00 90.63
ATOM    150  O   SER B  21     -39.424  -6.723   8.906  1.00 90.63
ATOM    151  CB  SER B  21     -36.252  -7.306   8.741  1.00 90.63
ATOM    152  OG  SER B  21     -35.210  -8.259   8.864  1.00 90.63
ATOM    153  N   ALA B  22     -38.380  -5.549  10.439  1.00 88.81
ATOM    154  CA  ALA B  22     -39.366  -4.471  10.438  1.00 88.81
ATOM    155  C   ALA B  22     -38.720  -3.136  10.797  1.00 88.81
ATOM    156  O   ALA B  22     -37.504  -3.060  10.992  1.00 88.81
ATOM    157  CB  ALA B  22     -40.501  -4.787  11.410  1.00 88.81
ATOM    158  N   GLY B  23     -39.473  -1.987  10.670  1.00 87.49
ATOM    159  CA  GLY B  23     -39.020  -0.666  11.074  1.00 87.49
ATOM    160  C   GLY B  23     -38.469   0.155   9.923  1.00 87.49
ATOM    161  O   GLY B  23     -38.424  -0.315   8.784  1.00 87.49
ATOM    162  N   TYR B  24     -38.112   1.300  10.123  1.00 87.11
ATOM    163  CA  TYR B  24     -37.557   2.211   9.128  1.00 87.11
ATOM    164  C   TYR B  24     -36.285   1.638   8.514  1.00 87.11
ATOM    165  O   TYR B  24     -35.344   1.290   9.232  1.00 87.11
ATOM    166  CB  TYR B  24     -37.265   3.578   9.754  1.00 87.11
ATOM    167  CG  TYR B  24     -36.774   4.606   8.764  1.00 87.11
ATOM    168  CD1 TYR B  24     -35.482   5.121   8.848  1.00 87.11
ATOM    169  CD2 TYR B  24     -37.601   5.066   7.745  1.00 87.11
ATOM    170  CE1 TYR B  24     -35.026   6.070   7.939  1.00 87.11
ATOM    171  CE2 TYR B  24     -37.155   6.015   6.831  1.00 87.11
ATOM    172  CZ  TYR B  24     -35.868   6.510   6.936  1.00 87.11
ATOM    173  OH  TYR B  24     -35.422   7.450   6.033  1.00 87.11
ATOM    174  N   LEU B  25     -36.302   1.424   7.254  1.00 84.74
ATOM    175  CA  LEU B  25     -35.215   0.853   6.467  1.00 84.74
ATOM    176  C   LEU B  25     -34.913  -0.574   6.913  1.00 84.74
ATOM    177  O   LEU B  25     -33.767  -1.023   6.840  1.00 84.74
ATOM    178  CB  LEU B  25     -33.956   1.714   6.588  1.00 84.74
ATOM    179  CG  LEU B  25     -34.031   3.114   5.974  1.00 84.74
ATOM    180  CD1 LEU B  25     -32.743   3.883   6.250  1.00 84.74
ATOM    181  CD2 LEU B  25     -34.297   3.027   4.475  1.00 84.74
ATOM    182  N   CYS B  26     -35.948  -1.331   7.467  1.00 85.99
ATOM    183  CA  CYS B  26     -35.868  -2.727   7.880  1.00 85.99
ATOM    184  C   CYS B  26     -34.762  -2.929   8.908  1.00 85.99
ATOM    185  O   CYS B  26     -34.132  -3.988   8.948  1.00 85.99
ATOM    186  CB  CYS B  26     -35.626  -3.631   6.672  1.00 85.99
ATOM    187  SG  CYS B  26     -36.889  -3.487   5.389  1.00 85.99
ATOM    188  N   SER B  27     -34.574  -1.794   9.709  1.00 87.11
ATOM    189  CA  SER B  27     -33.450  -1.787  10.640  1.00 87.11
ATOM    190  C   SER B  27     -33.797  -2.518  11.932  1.00 87.11
ATOM    191  O   SER B  27     -32.907  -2.892  12.698  1.00 87.11
ATOM    192  CB  SER B  27     -33.024  -0.352  10.955  1.00 87.11
ATOM    193  OG  SER B  27     -34.101   0.382  11.511  1.00 87.11
ATOM    194  N   ALA B  28     -35.068  -2.901  12.229  1.00 88.86
ATOM    195  CA  ALA B  28     -35.481  -3.541  13.476  1.00 88.86
ATOM    196  C   ALA B  28     -35.951  -4.971  13.228  1.00 88.86
ATOM    197  O   ALA B  28     -36.296  -5.332  12.100  1.00 88.86
ATOM    198  CB  ALA B  28     -36.584  -2.730  14.151  1.00 88.86
ATOM    199  N   CYS B  29     -36.002  -5.869  14.136  1.00 91.68
ATOM    200  CA  CYS B  29     -36.550  -7.219  14.060  1.00 91.68
ATOM    201  C   CYS B  29     -37.983  -7.255  14.577  1.00 91.68
ATOM    202  O   CYS B  29     -38.327  -6.535  15.515  1.00 91.68
ATOM    203  CB  CYS B  29     -35.685  -8.194  14.857  1.00 91.68
ATOM    204  SG  CYS B  29     -34.027  -8.421  14.177  1.00 91.68
ATOM    205  N   GLU B  30     -38.878  -7.987  14.018  1.00 92.07
ATOM    206  CA  GLU B  30     -40.257  -8.173  14.460  1.00 92.07
ATOM    207  C   GLU B  30     -40.313  -8.804  15.848  1.00 92.07
ATOM    208  O   GLU B  30     -39.319  -9.357  16.324  1.00 92.07
ATOM    209  CB  GLU B  30     -41.031  -9.035  13.459  1.00 92.07
ATOM    210  CG  GLU B  30     -41.302  -8.342  12.131  1.00 92.07
ATOM    211  CD  GLU B  30     -42.095  -9.199  11.158  1.00 92.07
ATOM    212  OE1 GLU B  30     -42.431  -8.712  10.054  1.00 92.07
ATOM    213  OE2 GLU B  30     -42.385 -10.367  11.502  1.00 92.07
ATOM    214  N   GLU B  31     -41.559  -8.735  16.386  1.00 90.54
ATOM    215  CA  GLU B  31     -41.782  -9.286  17.719  1.00 90.54
ATOM    216  C   GLU B  31     -41.454 -10.776  17.763  1.00 90.54
ATOM    217  O   GLU B  31     -41.885 -11.537  16.894  1.00 90.54
ATOM    218  CB  GLU B  31     -43.229  -9.053  18.162  1.00 90.54
ATOM    219  CG  GLU B  31     -43.424  -9.090  19.671  1.00 90.54
ATOM    220  CD  GLU B  31     -44.853  -8.794  20.098  1.00 90.54
ATOM    221  OE1 GLU B  31     -45.158  -8.897  21.308  1.00 90.54
ATOM    222  OE2 GLU B  31     -45.674  -8.457  19.216  1.00 90.54
ATOM    223  N   ASP B  32     -40.775 -11.452  18.031  1.00 90.59
ATOM    224  CA  ASP B  32     -40.377 -12.842  18.229  1.00 90.59
ATOM    225  C   ASP B  32     -39.143 -13.184  17.397  1.00 90.59
ATOM    226  O   ASP B  32     -38.831 -14.359  17.192  1.00 90.59
ATOM    227  CB  ASP B  32     -41.528 -13.786  17.874  1.00 90.59
ATOM    228  CG  ASP B  32     -42.672 -13.728  18.871  1.00 90.59
ATOM    229  OD1 ASP B  32     -43.840 -13.917  18.470  1.00 90.59
ATOM    230  OD2 ASP B  32     -42.402 -13.487  20.068  1.00 90.59
ATOM    231  N   TYR B  33     -38.535 -12.097  16.831  1.00 93.94
ATOM    232  CA  TYR B  33     -37.297 -12.264  16.077  1.00 93.94
ATOM    233  C   TYR B  33     -36.160 -11.473  16.712  1.00 93.94
ATOM    234  O   TYR B  33     -36.396 -10.470  17.389  1.00 93.94
ATOM    235  CB  TYR B  33     -37.490 -11.825  14.622  1.00 93.94
ATOM    236  CG  TYR B  33     -38.328 -12.779  13.806  1.00 93.94
ATOM    237  CD1 TYR B  33     -37.735 -13.658  12.902  1.00 93.94
ATOM    238  CD2 TYR B  33     -39.712 -12.803  13.935  1.00 93.94
ATOM    239  CE1 TYR B  33     -38.503 -14.538  12.146  1.00 93.94
ATOM    240  CE2 TYR B  33     -40.490 -13.678  13.184  1.00 93.94
ATOM    241  CZ  TYR B  33     -39.877 -14.541  12.294  1.00 93.94
ATOM    242  OH  TYR B  33     -40.642 -15.410  11.548  1.00 93.94
ATOM    243  N   SER B  34     -34.870 -11.909  16.628  1.00 92.68
ATOM    244  CA  SER B  34     -33.697 -11.206  17.137  1.00 92.68
ATOM    245  C   SER B  34     -32.474 -11.469  16.265  1.00 92.68
ATOM    246  O   SER B  34     -32.396 -12.497  15.589  1.00 92.68
ATOM    247  CB  SER B  34     -33.405 -11.625  18.579  1.00 92.68
ATOM    248  OG  SER B  34     -32.248 -10.970  19.068  1.00 92.68
ATOM    249  N   GLU B  35     -31.493 -10.571  16.268  1.00 91.22
ATOM    250  CA  GLU B  35     -30.212 -10.782  15.601  1.00 91.22
ATOM    251  C   GLU B  35     -29.351 -11.783  16.364  1.00 91.22
ATOM    252  O   GLU B  35     -29.306 -11.759  17.596  1.00 91.22
ATOM    253  CB  GLU B  35     -29.463  -9.456  15.442  1.00 91.22
ATOM    254  CG  GLU B  35     -30.076  -8.523  14.408  1.00 91.22
ATOM    255  CD  GLU B  35     -29.292  -7.234  14.224  1.00 91.22
ATOM    256  OE1 GLU B  35     -29.629  -6.443  13.314  1.00 91.22
ATOM    257  OE2 GLU B  35     -28.331  -7.014  14.995  1.00 91.22
ATOM    258  N   ILE B  36     -28.603 -12.614  15.697  1.00 90.57
ATOM    259  CA  ILE B  36     -27.784 -13.637  16.338  1.00 90.57
ATOM    260  C   ILE B  36     -26.332 -13.170  16.404  1.00 90.57
ATOM    261  O   ILE B  36     -25.585 -13.569  17.301  1.00 90.57
ATOM    262  CB  ILE B  36     -27.879 -14.987  15.593  1.00 90.57
ATOM    263  CG1 ILE B  36     -29.339 -15.445  15.501  1.00 90.57
ATOM    264  CG2 ILE B  36     -27.015 -16.047  16.282  1.00 90.57
ATOM    265  CD1 ILE B  36     -29.580 -16.548  14.479  1.00 90.57
ATOM    266  N   ARG B  37     -25.913 -12.385  15.516  1.00 91.70
ATOM    267  CA  ARG B  37     -24.578 -11.803  15.428  1.00 91.70
ATOM    268  C   ARG B  37     -24.596 -10.510  14.620  1.00 91.70
ATOM    269  O   ARG B  37     -25.621 -10.150  14.037  1.00 91.70
ATOM    270  CB  ARG B  37     -23.598 -12.798  14.803  1.00 91.70
ATOM    271  CG  ARG B  37     -23.984 -13.247  13.403  1.00 91.70
ATOM    272  CD  ARG B  37     -23.085 -14.367  12.901  1.00 91.70
ATOM    273  NE  ARG B  37     -23.469 -14.809  11.563  1.00 91.70
ATOM    274  CZ  ARG B  37     -23.062 -15.939  10.992  1.00 91.70
ATOM    275  NH1 ARG B  37     -22.247 -16.768  11.634  1.00 91.70
ATOM    276  NH2 ARG B  37     -23.473 -16.243   9.770  1.00 91.70
ATOM    277  N   TYR B  38     -23.501  -9.769  14.582  1.00 92.16
ATOM    278  CA  TYR B  38     -23.398  -8.511  13.851  1.00 92.16
ATOM    279  C   TYR B  38     -23.737  -8.706  12.378  1.00 92.16
ATOM    280  O   TYR B  38     -23.144  -9.553  11.705  1.00 92.16
ATOM    281  CB  TYR B  38     -21.990  -7.923  13.989  1.00 92.16
ATOM    282  CG  TYR B  38     -21.801  -6.622  13.247  1.00 92.16
ATOM    283  CD1 TYR B  38     -21.007  -6.558  12.105  1.00 92.16
ATOM    284  CD2 TYR B  38     -22.414  -5.454  13.688  1.00 92.16
ATOM    285  CE1 TYR B  38     -20.828  -5.361  11.419  1.00 92.16
ATOM    286  CE2 TYR B  38     -22.242  -4.251  13.010  1.00 92.16
ATOM    287  CZ  TYR B  38     -21.449  -4.215  11.879  1.00 92.16
ATOM    288  OH  TYR B  38     -21.275  -3.027  11.204  1.00 92.16
ATOM    289  N   LYS B  39     -24.777  -8.182  11.898  1.00 90.76
ATOM    290  CA  LYS B  39     -25.233  -8.140  10.512  1.00 90.76
ATOM    291  C   LYS B  39     -25.681  -9.520  10.039  1.00 90.76
ATOM    292  O   LYS B  39     -25.502  -9.870   8.870  1.00 90.76
ATOM    293  CB  LYS B  39     -24.129  -7.606   9.599  1.00 90.76
ATOM    294  CG  LYS B  39     -23.933  -6.099   9.680  1.00 90.76
ATOM    295  CD  LYS B  39     -23.220  -5.561   8.447  1.00 90.76
ATOM    296  CE  LYS B  39     -23.288  -4.041   8.380  1.00 90.76
ATOM    297  NZ  LYS B  39     -22.781  -3.521   7.074  1.00 90.76
ATOM    298  N   SER B  40     -26.323 -10.335  10.879  1.00 89.00
ATOM    299  CA  SER B  40     -26.769 -11.685  10.549  1.00 89.00
ATOM    300  C   SER B  40     -28.227 -11.692  10.102  1.00 89.00
ATOM    301  O   SER B  40     -28.708 -12.685   9.552  1.00 89.00
ATOM    302  CB  SER B  40     -26.590 -12.617  11.749  1.00 89.00
ATOM    303  OG  SER B  40     -27.434 -12.227  12.818  1.00 89.00
ATOM    304  N   GLY B  41     -28.834 -10.658  10.104  1.00 89.04
ATOM    305  CA  GLY B  41     -30.272 -10.626   9.890  1.00 89.04
ATOM    306  C   GLY B  41     -31.066 -11.073  11.103  1.00 89.04
ATOM    307  O   GLY B  41     -30.490 -11.404  12.141  1.00 89.04
ATOM    308  N   CYS B  42     -32.446 -11.036  11.073  1.00 91.55
ATOM    309  CA  CYS B  42     -33.317 -11.386  12.190  1.00 91.55
ATOM    310  C   CYS B  42     -33.725 -12.853  12.125  1.00 91.55
ATOM    311  O   CYS B  42     -34.125 -13.344  11.068  1.00 91.55
ATOM    312  CB  CYS B  42     -34.562 -10.500  12.196  1.00 91.55
ATOM    313  SG  CYS B  42     -34.203  -8.740  12.382  1.00 91.55
ATOM    314  N   GLN B  43     -33.524 -13.566  13.155  1.00 91.74
ATOM    315  CA  GLN B  43     -33.912 -14.969  13.254  1.00 91.74
ATOM    316  C   GLN B  43     -34.968 -15.173  14.336  1.00 91.74
ATOM    317  O   GLN B  43     -34.942 -14.503  15.370  1.00 91.74
ATOM    318  CB  GLN B  43     -32.691 -15.845  13.539  1.00 91.74
ATOM    319  CG  GLN B  43     -31.744 -15.986  12.355  1.00 91.74
ATOM    320  CD  GLN B  43     -30.599 -16.942  12.629  1.00 91.74
ATOM    321  OE1 GLN B  43     -30.548 -17.584  13.683  1.00 91.74
ATOM    322  NE2 GLN B  43     -29.672 -17.044  11.683  1.00 91.74
ATOM    323  N   ALA B  44     -35.851 -16.178  14.166  1.00 93.04
ATOM    324  CA  ALA B  44     -36.940 -16.455  15.098  1.00 93.04
ATOM    325  C   ALA B  44     -36.402 -16.906  16.453  1.00 93.04
ATOM    326  O   ALA B  44     -35.416 -17.643  16.522  1.00 93.04
ATOM    327  CB  ALA B  44     -37.877 -17.514  14.522  1.00 93.04
ATOM    328  N   CYS B  45     -37.015 -16.441  17.413  1.00 93.00
ATOM    329  CA  CYS B  45     -36.633 -16.828  18.767  1.00 93.00
ATOM    330  C   CYS B  45     -36.955 -18.295  19.026  1.00 93.00
ATOM    331  O   CYS B  45     -38.019 -18.779  18.637  1.00 93.00
ATOM    332  CB  CYS B  45     -37.346 -15.951  19.796  1.00 93.00
ATOM    333  SG  CYS B  45     -36.880 -14.208  19.714  1.00 93.00
ATOM    334  N   LEU B  46     -36.087 -18.978  19.623  1.00 93.42
ATOM    335  CA  LEU B  46     -36.296 -20.349  20.076  1.00 93.42
ATOM    336  C   LEU B  46     -36.747 -20.378  21.532  1.00 93.42
ATOM    337  O   LEU B  46     -36.703 -19.356  22.220  1.00 93.42
ATOM    338  CB  LEU B  46     -35.014 -21.170  19.910  1.00 93.42
ATOM    339  CG  LEU B  46     -34.473 -21.301  18.485  1.00 93.42
ATOM    340  CD1 LEU B  46     -33.024 -21.776  18.510  1.00 93.42
ATOM    341  CD2 LEU B  46     -35.340 -22.255  17.670  1.00 93.42
ATOM    342  N   PRO B  47     -37.284 -21.479  22.004  1.00 93.04
ATOM    343  CA  PRO B  47     -37.596 -21.530  23.435  1.00 93.04
ATOM    344  C   PRO B  47     -36.432 -21.067  24.308  1.00 93.04
ATOM    345  O   PRO B  47     -35.270 -21.317  23.978  1.00 93.04
ATOM    346  CB  PRO B  47     -37.904 -23.009  23.676  1.00 93.04
ATOM    347  CG  PRO B  47     -38.182 -23.568  22.318  1.00 93.04
ATOM    348  CD  PRO B  47     -37.478 -22.718  21.299  1.00 93.04
ATOM    349  N   LEU B  48     -36.699 -20.399  25.225  1.00 92.26
ATOM    350  CA  LEU B  48     -35.728 -19.725  26.080  1.00 92.26
ATOM    351  C   LEU B  48     -34.616 -20.681  26.498  1.00 92.26
ATOM    352  O   LEU B  48     -33.440 -20.311  26.495  1.00 92.26
ATOM    353  CB  LEU B  48     -36.416 -19.149  27.321  1.00 92.26
ATOM    354  CG  LEU B  48     -35.526 -18.369  28.289  1.00 92.26
ATOM    355  CD1 LEU B  48     -35.060 -17.066  27.648  1.00 92.26
ATOM    356  CD2 LEU B  48     -36.266 -18.094  29.594  1.00 92.26
ATOM    357  N   TRP B  49     -34.965 -21.895  26.955  1.00 93.49
ATOM    358  CA  TRP B  49     -33.961 -22.831  27.450  1.00 93.49
ATOM    359  C   TRP B  49     -32.973 -23.203  26.350  1.00 93.49
ATOM    360  O   TRP B  49     -31.778 -23.363  26.608  1.00 93.49
ATOM    361  CB  TRP B  49     -34.629 -24.094  28.003  1.00 93.49
ATOM    362  CG  TRP B  49     -35.334 -24.914  26.964  1.00 93.49
ATOM    363  CD1 TRP B  49     -36.646 -24.819  26.591  1.00 93.49
ATOM    364  CD2 TRP B  49     -34.765 -25.958  26.169  1.00 93.49
ATOM    365  NE1 TRP B  49     -36.926 -25.741  25.610  1.00 93.49
ATOM    366  CE2 TRP B  49     -35.790 -26.453  25.333  1.00 93.49
ATOM    367  CE3 TRP B  49     -33.485 -26.523  26.081  1.00 93.49
ATOM    368  CZ2 TRP B  49     -35.574 -27.488  24.420  1.00 93.49
ATOM    369  CZ3 TRP B  49     -33.273 -27.553  25.172  1.00 93.49
ATOM    370  CH2 TRP B  49     -34.314 -28.023  24.354  1.00 93.49
ATOM    371  N   LEU B  50     -33.604 -23.266  25.116  1.00 95.12
ATOM    372  CA  LEU B  50     -32.747 -23.647  23.998  1.00 95.12
ATOM    373  C   LEU B  50     -31.831 -22.494  23.599  1.00 95.12
ATOM    374  O   LEU B  50     -30.642 -22.700  23.344  1.00 95.12
ATOM    375  CB  LEU B  50     -33.593 -24.081  22.798  1.00 95.12
ATOM    376  CG  LEU B  50     -32.836 -24.714  21.629  1.00 95.12
ATOM    377  CD1 LEU B  50     -32.076 -25.950  22.097  1.00 95.12
ATOM    378  CD2 LEU B  50     -33.797 -25.067  20.499  1.00 95.12
ATOM    379  N   ASP B  51     -32.292 -21.249  23.556  1.00 93.71
ATOM    380  CA  ASP B  51     -31.472 -20.081  23.249  1.00 93.71
ATOM    381  C   ASP B  51     -30.375 -19.890  24.295  1.00 93.71
ATOM    382  O   ASP B  51     -29.239 -19.552  23.956  1.00 93.71
ATOM    383  CB  ASP B  51     -32.339 -18.824  23.161  1.00 93.71
ATOM    384  CG  ASP B  51     -32.919 -18.599  21.775  1.00 93.71
ATOM    385  OD1 ASP B  51     -33.949 -17.903  21.651  1.00 93.71
ATOM    386  OD2 ASP B  51     -32.342 -19.126  20.800  1.00 93.71
ATOM    387  N   SER B  52     -30.710 -20.061  25.515  1.00 92.73
ATOM    388  CA  SER B  52     -29.741 -19.939  26.599  1.00 92.73
ATOM    389  C   SER B  52     -28.675 -21.027  26.513  1.00 92.73
ATOM    390  O   SER B  52     -27.493 -20.765  26.743  1.00 92.73
ATOM    391  CB  SER B  52     -30.442 -20.008  27.956  1.00 92.73
ATOM    392  OG  SER B  52     -31.372 -18.947  28.095  1.00 92.73
ATOM    393  N   PHE B  53     -29.180 -22.311  26.130  1.00 94.48
ATOM    394  CA  PHE B  53     -28.261 -23.433  25.980  1.00 94.48
ATOM    395  C   PHE B  53     -27.248 -23.159  24.875  1.00 94.48
ATOM    396  O   PHE B  53     -26.048 -23.373  25.058  1.00 94.48
ATOM    397  CB  PHE B  53     -29.029 -24.723  25.680  1.00 94.48
ATOM    398  CG  PHE B  53     -28.143 -25.911  25.418  1.00 94.48
ATOM    399  CD1 PHE B  53     -27.926 -26.362  24.122  1.00 94.48
ATOM    400  CD2 PHE B  53     -27.525 -26.576  26.469  1.00 94.48
ATOM    401  CE1 PHE B  53     -27.106 -27.461  23.877  1.00 94.48
ATOM    402  CE2 PHE B  53     -26.704 -27.675  26.232  1.00 94.48
ATOM    403  CZ  PHE B  53     -26.497 -28.116  24.935  1.00 94.48
ATOM    404  N   ILE B  54     -27.749 -22.623  23.773  1.00 94.28
ATOM    405  CA  ILE B  54     -26.894 -22.344  22.625  1.00 94.28
ATOM    406  C   ILE B  54     -25.891 -21.250  22.981  1.00 94.28
ATOM    407  O   ILE B  54     -24.715 -21.333  22.617  1.00 94.28
ATOM    408  CB  ILE B  54     -27.723 -21.929  21.389  1.00 94.28
ATOM    409  CG1 ILE B  54     -28.565 -23.109  20.890  1.00 94.28
ATOM    410  CG2 ILE B  54     -26.811 -21.399  20.279  1.00 94.28
ATOM    411  CD1 ILE B  54     -29.551 -22.744  19.789  1.00 94.28
ATOM    412  N   PHE B  55     -26.326 -20.220  23.647  1.00 93.40
ATOM    413  CA  PHE B  55     -25.454 -19.128  24.062  1.00 93.40
ATOM    414  C   PHE B  55     -24.333 -19.640  24.959  1.00 93.40
ATOM    415  O   PHE B  55     -23.166 -19.301  24.758  1.00 93.40
ATOM    416  CB  PHE B  55     -26.255 -18.044  24.790  1.00 93.40
ATOM    417  CG  PHE B  55     -25.411 -16.915  25.316  1.00 93.40
ATOM    418  CD1 PHE B  55     -25.082 -16.845  26.664  1.00 93.40
ATOM    419  CD2 PHE B  55     -24.946 -15.924  24.462  1.00 93.40
ATOM    420  CE1 PHE B  55     -24.301 -15.801  27.154  1.00 93.40
ATOM    421  CE2 PHE B  55     -24.165 -14.877  24.944  1.00 93.40
ATOM    422  CZ  PHE B  55     -23.844 -14.817  26.291  1.00 93.40
ATOM    423  N   ILE B  56     -24.677 -20.442  25.932  1.00 94.15
ATOM    424  CA  ILE B  56     -23.698 -20.968  26.877  1.00 94.15
ATOM    425  C   ILE B  56     -22.743 -21.916  26.156  1.00 94.15
ATOM    426  O   ILE B  56     -21.536 -21.901  26.408  1.00 94.15
ATOM    427  CB  ILE B  56     -24.384 -21.693  28.057  1.00 94.15
ATOM    428  CG1 ILE B  56     -25.164 -20.692  28.917  1.00 94.15
ATOM    429  CG2 ILE B  56     -23.353 -22.451  28.898  1.00 94.15
ATOM    430  CD1 ILE B  56     -26.022 -21.340  29.995  1.00 94.15
ATOM    431  N   LEU B  57     -23.320 -22.778  25.283  1.00 95.69
ATOM    432  CA  LEU B  57     -22.491 -23.696  24.510  1.00 95.69
ATOM    433  C   LEU B  57     -21.451 -22.934  23.695  1.00 95.69
ATOM    434  O   LEU B  57     -20.278 -23.313  23.668  1.00 95.69
ATOM    435  CB  LEU B  57     -23.359 -24.549  23.581  1.00 95.69
ATOM    436  CG  LEU B  57     -22.627 -25.597  22.742  1.00 95.69
ATOM    437  CD1 LEU B  57     -22.003 -26.658  23.643  1.00 95.69
ATOM    438  CD2 LEU B  57     -23.577 -26.236  21.735  1.00 95.69
ATOM    439  N   MET B  58     -21.898 -21.831  23.052  1.00 95.23
ATOM    440  CA  MET B  58     -20.988 -21.030  22.238  1.00 95.23
ATOM    441  C   MET B  58     -19.900 -20.399  23.100  1.00 95.23
ATOM    442  O   MET B  58     -18.743 -20.316  22.684  1.00 95.23
ATOM    443  CB  MET B  58     -21.756 -19.942  21.485  1.00 95.23
ATOM    444  CG  MET B  58     -22.521 -20.456  20.277  1.00 95.23
ATOM    445  SD  MET B  58     -21.423 -21.220  19.022  1.00 95.23
ATOM    446  CE  MET B  58     -22.658 -21.802  17.827  1.00 95.23
ATOM    447  N   ARG B  59     -20.248 -19.898  24.292  1.00 95.53
ATOM    448  CA  ARG B  59     -19.266 -19.323  25.206  1.00 95.53
ATOM    449  C   ARG B  59     -18.253 -20.371  25.652  1.00 95.53
ATOM    450  O   ARG B  59     -17.070 -20.067  25.821  1.00 95.53
ATOM    451  CB  ARG B  59     -19.959 -18.711  26.425  1.00 95.53
ATOM    452  CG  ARG B  59     -20.851 -17.525  26.095  1.00 95.53
ATOM    453  CD  ARG B  59     -20.064 -16.386  25.462  1.00 95.53
ATOM    454  NE  ARG B  59     -20.068 -16.473  24.005  1.00 95.53
ATOM    455  CZ  ARG B  59     -19.723 -15.484  23.185  1.00 95.53
ATOM    456  NH1 ARG B  59     -19.338 -14.307  23.666  1.00 95.53
ATOM    457  NH2 ARG B  59     -19.763 -15.672  21.874  1.00 95.53
ATOM    458  N   LEU B  60     -18.734 -21.666  25.811  1.00 95.97
ATOM    459  CA  LEU B  60     -17.837 -22.752  26.187  1.00 95.97
ATOM    460  C   LEU B  60     -16.855 -23.060  25.061  1.00 95.97
ATOM    461  O   LEU B  60     -15.686 -23.358  25.316  1.00 95.97
ATOM    462  CB  LEU B  60     -18.636 -24.010  26.541  1.00 95.97
ATOM    463  CG  LEU B  60     -19.431 -23.962  27.846  1.00 95.97
ATOM    464  CD1 LEU B  60     -20.275 -25.224  27.999  1.00 95.97
ATOM    465  CD2 LEU B  60     -18.494 -23.792  29.037  1.00 95.97
ATOM    466  N   VAL B  61     -17.412 -22.989  23.830  1.00 96.35
ATOM    467  CA  VAL B  61     -16.545 -23.203  22.676  1.00 96.35
ATOM    468  C   VAL B  61     -15.447 -22.142  22.651  1.00 96.35
ATOM    469  O   VAL B  61     -14.270 -22.462  22.469  1.00 96.35
ATOM    470  CB  VAL B  61     -17.343 -23.177  21.353  1.00 96.35
ATOM    471  CG1 VAL B  61     -16.398 -23.172  20.153  1.00 96.35
ATOM    472  CG2 VAL B  61     -18.296 -24.368  21.282  1.00 96.35
ATOM    473  N   VAL B  62     -15.833 -20.846  22.852  1.00 95.62
ATOM    474  CA  VAL B  62     -14.874 -19.747  22.860  1.00 95.62
ATOM    475  C   VAL B  62     -13.857 -19.956  23.980  1.00 95.62
ATOM    476  O   VAL B  62     -12.654 -19.777  23.776  1.00 95.62
ATOM    477  CB  VAL B  62     -15.577 -18.381  23.026  1.00 95.62
ATOM    478  CG1 VAL B  62     -14.551 -17.266  23.226  1.00 95.62
ATOM    479  CG2 VAL B  62     -16.462 -18.087  21.817  1.00 95.62
ATOM    480  N   CYS B  63     -14.325 -20.369  25.166  1.00 95.73
ATOM    481  CA  CYS B  63     -13.431 -20.629  26.288  1.00 95.73
ATOM    482  C   CYS B  63     -12.457 -21.754  25.959  1.00 95.73
ATOM    483  O   CYS B  63     -11.288 -21.703  26.347  1.00 95.73
ATOM    484  CB  CYS B  63     -14.231 -20.984  27.541  1.00 95.73
ATOM    485  SG  CYS B  63     -14.987 -19.558  28.350  1.00 95.73
ATOM    486  N   GLY B  64     -12.947 -22.805  25.267  1.00 96.30
ATOM    487  CA  GLY B  64     -12.076 -23.879  24.816  1.00 96.30
ATOM    488  C   GLY B  64     -10.963 -23.400  23.903  1.00 96.30
ATOM    489  O   GLY B  64      -9.809 -23.806  24.058  1.00 96.30
ATOM    490  N   ILE B  65     -11.370 -22.521  22.908  1.00 96.79
ATOM    491  CA  ILE B  65     -10.392 -21.975  21.973  1.00 96.79
ATOM    492  C   ILE B  65      -9.353 -21.155  22.734  1.00 96.79
ATOM    493  O   ILE B  65      -8.149 -21.305  22.510  1.00 96.79
ATOM    494  CB  ILE B  65     -11.070 -21.107  20.889  1.00 96.79
ATOM    495  CG1 ILE B  65     -11.970 -21.972  19.998  1.00 96.79
ATOM    496  CG2 ILE B  65     -10.020 -20.368  20.054  1.00 96.79
ATOM    497  CD1 ILE B  65     -12.828 -21.174  19.026  1.00 96.79
ATOM    498  N   ILE B  66      -9.835 -20.290  23.669  1.00 96.66
ATOM    499  CA  ILE B  66      -8.955 -19.437  24.459  1.00 96.66
ATOM    500  C   ILE B  66      -8.027 -20.301  25.310  1.00 96.66
ATOM    501  O   ILE B  66      -6.843 -19.990  25.460  1.00 96.66
ATOM    502  CB  ILE B  66      -9.760 -18.471  25.357  1.00 96.66
ATOM    503  CG1 ILE B  66     -10.537 -17.467  24.498  1.00 96.66
ATOM    504  CG2 ILE B  66      -8.834 -17.749  26.340  1.00 96.66
ATOM    505  CD1 ILE B  66      -9.654 -16.582  23.628  1.00 96.66
ATOM    506  N   TRP B  67      -8.502 -21.468  25.851  1.00 97.17
ATOM    507  CA  TRP B  67      -7.709 -22.385  26.663  1.00 97.17
ATOM    508  C   TRP B  67      -6.554 -22.968  25.856  1.00 97.17
ATOM    509  O   TRP B  67      -5.409 -22.977  26.314  1.00 97.17
ATOM    510  CB  TRP B  67      -8.585 -23.514  27.213  1.00 97.17
ATOM    511  CG  TRP B  67      -7.947 -24.296  28.322  1.00 97.17
ATOM    512  CD1 TRP B  67      -6.776 -24.998  28.266  1.00 97.17
ATOM    513  CD2 TRP B  67      -8.451 -24.458  29.651  1.00 97.17
ATOM    514  NE1 TRP B  67      -6.519 -25.587  29.483  1.00 97.17
ATOM    515  CE2 TRP B  67      -7.531 -25.272  30.349  1.00 97.17
ATOM    516  CE3 TRP B  67      -9.591 -23.994  30.321  1.00 97.17
ATOM    517  CZ2 TRP B  67      -7.717 -25.632  31.686  1.00 97.17
ATOM    518  CZ3 TRP B  67      -9.774 -24.353  31.651  1.00 97.17
ATOM    519  CH2 TRP B  67      -8.841 -25.164  32.318  1.00 97.17
ATOM    520  N   ILE B  68      -6.831 -23.397  24.607  1.00 96.44
ATOM    521  CA  ILE B  68      -5.821 -23.987  23.736  1.00 96.44
ATOM    522  C   ILE B  68      -4.759 -22.943  23.396  1.00 96.44
ATOM    523  O   ILE B  68      -3.560 -23.223  23.467  1.00 96.44
ATOM    524  CB  ILE B  68      -6.450 -24.552  22.442  1.00 96.44
ATOM    525  CG1 ILE B  68      -7.358 -25.744  22.767  1.00 96.44
ATOM    526  CG2 ILE B  68      -5.361 -24.950  21.441  1.00 96.44
ATOM    527  CD1 ILE B  68      -8.194 -26.224  21.588  1.00 96.44
ATOM    528  N   ILE B  69      -5.201 -21.676  23.058  1.00 96.55
ATOM    529  CA  ILE B  69      -4.277 -20.601  22.714  1.00 96.55
ATOM    530  C   ILE B  69      -3.370 -20.299  23.904  1.00 96.55
ATOM    531  O   ILE B  69      -2.156 -20.150  23.746  1.00 96.55
ATOM    532  CB  ILE B  69      -5.032 -19.325  22.278  1.00 96.55
ATOM    533  CG1 ILE B  69      -5.744 -19.556  20.940  1.00 96.55
ATOM    534  CG2 ILE B  69      -4.073 -18.134  22.189  1.00 96.55
ATOM    535  CD1 ILE B  69      -6.636 -18.401  20.506  1.00 96.55
ATOM    536  N   THR B  70      -3.998 -20.217  25.056  1.00 96.29
ATOM    537  CA  THR B  70      -3.243 -19.895  26.262  1.00 96.29
ATOM    538  C   THR B  70      -2.234 -20.995  26.578  1.00 96.29
ATOM    539  O   THR B  70      -1.084 -20.711  26.918  1.00 96.29
ATOM    540  CB  THR B  70      -4.178 -19.689  27.468  1.00 96.29
ATOM    541  OG1 THR B  70      -5.131 -18.665  27.157  1.00 96.29
ATOM    542  CG2 THR B  70      -3.392 -19.276  28.708  1.00 96.29
ATOM    543  N   ALA B  71      -2.694 -22.343  26.460  1.00 95.49
ATOM    544  CA  ALA B  71      -1.803 -23.474  26.703  1.00 95.49
ATOM    545  C   ALA B  71      -0.610 -23.447  25.752  1.00 95.49
ATOM    546  O   ALA B  71       0.527 -23.684  26.167  1.00 95.49
ATOM    547  CB  ALA B  71      -2.564 -24.790  26.560  1.00 95.49
ATOM    548  N   LEU B  72      -0.855 -23.095  24.450  1.00 95.87
ATOM    549  CA  LEU B  72       0.211 -23.014  23.457  1.00 95.87
ATOM    550  C   LEU B  72       1.165 -21.868  23.777  1.00 95.87
ATOM    551  O   LEU B  72       2.376 -21.988  23.573  1.00 95.87
ATOM    552  CB  LEU B  72      -0.375 -22.830  22.055  1.00 95.87
ATOM    553  CG  LEU B  72      -1.061 -24.052  21.441  1.00 95.87
ATOM    554  CD1 LEU B  72      -1.735 -23.676  20.126  1.00 95.87
ATOM    555  CD2 LEU B  72      -0.058 -25.180  21.231  1.00 95.87
ATOM    556  N   THR B  73       0.624 -20.789  24.315  1.00 94.94
ATOM    557  CA  THR B  73       1.437 -19.630  24.668  1.00 94.94
ATOM    558  C   THR B  73       2.380 -19.963  25.821  1.00 94.94
ATOM    559  O   THR B  73       3.544 -19.558  25.815  1.00 94.94
ATOM    560  CB  THR B  73       0.557 -18.427  25.053  1.00 94.94
ATOM    561  OG1 THR B  73      -0.287 -18.086  23.946  1.00 94.94
ATOM    562  CG2 THR B  73       1.410 -17.216  25.418  1.00 94.94
ATOM    563  N   ILE B  74       1.819 -20.688  26.758  1.00 93.72
ATOM    564  CA  ILE B  74       2.626 -21.064  27.913  1.00 93.72
ATOM    565  C   ILE B  74       3.731 -22.025  27.479  1.00 93.72
ATOM    566  O   ILE B  74       4.879 -21.896  27.909  1.00 93.72
ATOM    567  CB  ILE B  74       1.763 -21.704  29.022  1.00 93.72
ATOM    568  CG1 ILE B  74       0.812 -20.664  29.626  1.00 93.72
ATOM    569  CG2 ILE B  74       2.649 -22.329  30.104  1.00 93.72
ATOM    570  CD1 ILE B  74      -0.161 -21.235  30.648  1.00 93.72
ATOM    571  N   ILE B  75       3.447 -22.978  26.570  1.00 92.62
ATOM    572  CA  ILE B  75       4.442 -23.898  26.027  1.00 92.62
ATOM    573  C   ILE B  75       5.527 -23.112  25.295  1.00 92.62
ATOM    574  O   ILE B  75       6.713 -23.431  25.404  1.00 92.62
ATOM    575  CB  ILE B  75       3.796 -24.932  25.078  1.00 92.62
ATOM    576  CG1 ILE B  75       2.913 -25.904  25.868  1.00 92.62
ATOM    577  CG2 ILE B  75       4.871 -25.686  24.289  1.00 92.62
ATOM    578  CD1 ILE B  75       2.077 -26.830  24.995  1.00 92.62
ATOM    579  N   ALA B  76       5.113 -22.086  24.649  1.00 93.47
ATOM    580  CA  ALA B  76       6.040 -21.280  23.859  1.00 93.47
ATOM    581  C   ALA B  76       6.997 -20.504  24.760  1.00 93.47
ATOM    582  O   ALA B  76       8.126 -20.206  24.365  1.00 93.47
ATOM    583  CB  ALA B  76       5.272 -20.321  22.953  1.00 93.47
ATOM    584  N   VAL B  77       6.498 -20.187  25.912  1.00 90.89
ATOM    585  CA  VAL B  77       7.363 -19.502  26.867  1.00 90.89
ATOM    586  C   VAL B  77       8.425 -20.467  27.388  1.00 90.89
ATOM    587  O   VAL B  77       9.583 -20.085  27.570  1.00 90.89
ATOM    588  CB  VAL B  77       6.554 -18.912  28.044  1.00 90.89
ATOM    589  CG1 VAL B  77       7.489 -18.354  29.115  1.00 90.89
ATOM    590  CG2 VAL B  77       5.600 -17.829  27.546  1.00 90.89
ATOM    591  N   GLN B  78       8.100 -21.778  27.501  1.00 88.44
ATOM    592  CA  GLN B  78       9.004 -22.792  28.032  1.00 88.44
ATOM    593  C   GLN B  78       9.950 -23.306  26.951  1.00 88.44
ATOM    594  O   GLN B  78      11.120 -23.584  27.223  1.00 88.44
ATOM    595  CB  GLN B  78       8.213 -23.955  28.634  1.00 88.44
ATOM    596  CG  GLN B  78       7.414 -23.578  29.873  1.00 88.44
ATOM    597  CD  GLN B  78       6.525 -24.706  30.364  1.00 88.44
ATOM    598  OE1 GLN B  78       6.191 -25.624  29.608  1.00 88.44
ATOM    599  NE2 GLN B  78       6.137 -24.646  31.633  1.00 88.44
ATOM    600  N   GLN B  79       9.417 -23.392  25.785  1.00 89.23
ATOM    601  CA  GLN B  79      10.181 -23.812  24.615  1.00 89.23
ATOM    602  C   GLN B  79      10.204 -22.718  23.551  1.00 89.23
ATOM    603  O   GLN B  79       9.261 -22.586  22.768  1.00 89.23
ATOM    604  CB  GLN B  79       9.602 -25.101  24.029  1.00 89.23
ATOM    605  CG  GLN B  79       9.761 -26.314  24.936  1.00 89.23
ATOM    606  CD  GLN B  79       9.241 -27.592  24.304  1.00 89.23
ATOM    607  OE1 GLN B  79       8.660 -27.569  23.214  1.00 89.23
ATOM    608  NE2 GLN B  79       9.445 -28.715  24.984  1.00 89.23
ATOM    609  N   GLN B  80      11.226 -21.955  23.448  1.00 87.64
ATOM    610  CA  GLN B  80      11.333 -20.757  22.623  1.00 87.64
ATOM    611  C   GLN B  80      11.238 -21.100  21.139  1.00 87.64
ATOM    612  O   GLN B  80      10.882 -20.249  20.321  1.00 87.64
ATOM    613  CB  GLN B  80      12.643 -20.022  22.909  1.00 87.64
ATOM    614  CG  GLN B  80      12.660 -19.291  24.244  1.00 87.64
ATOM    615  CD  GLN B  80      13.879 -18.403  24.413  1.00 87.64
ATOM    616  OE1 GLN B  80      14.821 -18.463  23.617  1.00 87.64
ATOM    617  NE2 GLN B  80      13.870 -17.574  25.451  1.00 87.64
ATOM    618  N   ALA B  81      11.446 -22.354  20.857  1.00 89.70
ATOM    619  CA  ALA B  81      11.392 -22.786  19.463  1.00 89.70
ATOM    620  C   ALA B  81       9.951 -22.844  18.963  1.00 89.70
ATOM    621  O   ALA B  81       9.703 -22.785  17.756  1.00 89.70
ATOM    622  CB  ALA B  81      12.063 -24.147  19.300  1.00 89.70
ATOM    623  N   CYS B  82       8.954 -22.883  19.889  1.00 92.18
ATOM    624  CA  CYS B  82       7.548 -22.968  19.510  1.00 92.18
ATOM    625  C   CYS B  82       7.027 -21.616  19.038  1.00 92.18
ATOM    626  O   CYS B  82       7.036 -20.644  19.795  1.00 92.18
ATOM    627  CB  CYS B  82       6.706 -23.467  20.684  1.00 92.18
ATOM    628  SG  CYS B  82       4.944 -23.606  20.310  1.00 92.18
ATOM    629  N   ILE B  83       6.537 -21.474  17.812  1.00 93.59
ATOM    630  CA  ILE B  83       6.074 -20.199  17.276  1.00 93.59
ATOM    631  C   ILE B  83       4.588 -20.292  16.935  1.00 93.59
ATOM    632  O   ILE B  83       4.031 -19.388  16.308  1.00 93.59
ATOM    633  CB  ILE B  83       6.885 -19.782  16.028  1.00 93.59
ATOM    634  CG1 ILE B  83       6.766 -20.849  14.933  1.00 93.59
ATOM    635  CG2 ILE B  83       8.351 -19.535  16.395  1.00 93.59
ATOM    636  CD1 ILE B  83       7.244 -20.386  13.564  1.00 93.59
ATOM    637  N   HIS B  84       3.896 -21.385  17.367  1.00 95.68
ATOM    638  CA  HIS B  84       2.498 -21.636  17.033  1.00 95.68
ATOM    639  C   HIS B  84       1.611 -20.474  17.469  1.00 95.68
ATOM    640  O   HIS B  84       0.796 -19.983  16.685  1.00 95.68
ATOM    641  CB  HIS B  84       2.018 -22.935  17.682  1.00 95.68
ATOM    642  CG  HIS B  84       2.556 -24.167  17.027  1.00 95.68
ATOM    643  ND1 HIS B  84       3.851 -24.601  17.208  1.00 95.68
ATOM    644  CD2 HIS B  84       1.970 -25.059  16.194  1.00 95.68
ATOM    645  CE1 HIS B  84       4.040 -25.709  16.511  1.00 95.68
ATOM    646  NE2 HIS B  84       2.914 -26.009  15.887  1.00 95.68
ATOM    647  N   PRO B  85       1.740 -19.841  18.719  1.00 95.34
ATOM    648  CA  PRO B  85       0.874 -18.733  19.128  1.00 95.34
ATOM    649  C   PRO B  85       1.055 -17.491  18.259  1.00 95.34
ATOM    650  O   PRO B  85       0.096 -16.752  18.025  1.00 95.34
ATOM    651  CB  PRO B  85       1.310 -18.459  20.570  1.00 95.34
ATOM    652  CG  PRO B  85       1.974 -19.722  21.014  1.00 95.34
ATOM    653  CD  PRO B  85       2.578 -20.392  19.814  1.00 95.34
ATOM    654  N   VAL B  86       2.341 -17.389  17.771  1.00 95.46
ATOM    655  CA  VAL B  86       2.639 -16.246  16.914  1.00 95.46
ATOM    656  C   VAL B  86       1.880 -16.377  15.595  1.00 95.46
ATOM    657  O   VAL B  86       1.239 -15.425  15.144  1.00 95.46
ATOM    658  CB  VAL B  86       4.156 -16.119  16.646  1.00 95.46
ATOM    659  CG1 VAL B  86       4.443 -14.938  15.720  1.00 95.46
ATOM    660  CG2 VAL B  86       4.919 -15.969  17.961  1.00 95.46
ATOM    661  N   LEU B  87       1.901 -17.555  14.993  1.00 96.54
ATOM    662  CA  LEU B  87       1.243 -17.802  13.715  1.00 96.54
ATOM    663  C   LEU B  87      -0.272 -17.688  13.852  1.00 96.54
ATOM    664  O   LEU B  87      -0.940 -17.146  12.969  1.00 96.54
ATOM    665  CB  LEU B  87       1.616 -19.186  13.178  1.00 96.54
ATOM    666  CG  LEU B  87       3.101 -19.430  12.905  1.00 96.54
ATOM    667  CD1 LEU B  87       3.311 -20.824  12.323  1.00 96.54
ATOM    668  CD2 LEU B  87       3.654 -18.364  11.965  1.00 96.54
ATOM    669  N   ILE B  88      -0.826 -18.148  14.976  1.00 96.26
ATOM    670  CA  ILE B  88      -2.261 -18.094  15.233  1.00 96.26
ATOM    671  C   ILE B  88      -2.704 -16.640  15.382  1.00 96.26
ATOM    672  O   ILE B  88      -3.748 -16.246  14.859  1.00 96.26
ATOM    673  CB  ILE B  88      -2.641 -18.902  16.494  1.00 96.26
ATOM    674  CG1 ILE B  88      -2.466 -20.404  16.238  1.00 96.26
ATOM    675  CG2 ILE B  88      -4.075 -18.584  16.928  1.00 96.26
ATOM    676  CD1 ILE B  88      -2.640 -21.267  17.480  1.00 96.26
ATOM    677  N   ARG B  89      -1.901 -15.869  16.092  1.00 96.22
ATOM    678  CA  ARG B  89      -2.194 -14.450  16.267  1.00 96.22
ATOM    679  C   ARG B  89      -2.234 -13.730  14.924  1.00 96.22
ATOM    680  O   ARG B  89      -3.133 -12.926  14.671  1.00 96.22
ATOM    681  CB  ARG B  89      -1.158 -13.796  17.183  1.00 96.22
ATOM    682  CG  ARG B  89      -1.436 -12.331  17.479  1.00 96.22
ATOM    683  CD  ARG B  89      -0.427 -11.753  18.463  1.00 96.22
ATOM    684  NE  ARG B  89       0.936 -11.835  17.948  1.00 96.22
ATOM    685  CZ  ARG B  89       2.032 -11.839  18.702  1.00 96.22
ATOM    686  NH1 ARG B  89       1.946 -11.765  20.025  1.00 96.22
ATOM    687  NH2 ARG B  89       3.224 -11.918  18.128  1.00 96.22
ATOM    688  N   ILE B  90      -1.246 -14.020  14.014  1.00 97.24
ATOM    689  CA  ILE B  90      -1.145 -13.380  12.707  1.00 97.24
ATOM    690  C   ILE B  90      -2.367 -13.735  11.863  1.00 97.24
ATOM    691  O   ILE B  90      -3.001 -12.855  11.277  1.00 97.24
ATOM    692  CB  ILE B  90       0.151 -13.792  11.974  1.00 97.24
ATOM    693  CG1 ILE B  90       1.378 -13.226  12.699  1.00 97.24
ATOM    694  CG2 ILE B  90       0.117 -13.330  10.515  1.00 97.24
ATOM    695  CD1 ILE B  90       2.707 -13.713  12.139  1.00 97.24
ATOM    696  N   VAL B  91      -2.776 -15.021  11.817  1.00 97.17
ATOM    697  CA  VAL B  91      -3.868 -15.476  10.963  1.00 97.17
ATOM    698  C   VAL B  91      -5.194 -14.928  11.484  1.00 97.17
ATOM    699  O   VAL B  91      -6.083 -14.586  10.700  1.00 97.17
ATOM    700  CB  VAL B  91      -3.922 -17.019  10.884  1.00 97.17
ATOM    701  CG1 VAL B  91      -4.323 -17.614  12.232  1.00 97.17
ATOM    702  CG2 VAL B  91      -4.892 -17.463   9.791  1.00 97.17
ATOM    703  N   MET B  92      -5.419 -14.838  12.834  1.00 96.30
ATOM    704  CA  MET B  92      -6.637 -14.284  13.420  1.00 96.30
ATOM    705  C   MET B  92      -6.807 -12.818  13.035  1.00 96.30
ATOM    706  O   MET B  92      -7.922 -12.370  12.760  1.00 96.30
ATOM    707  CB  MET B  92      -6.616 -14.427  14.942  1.00 96.30
ATOM    708  CG  MET B  92      -6.821 -15.853  15.428  1.00 96.30
ATOM    709  SD  MET B  92      -6.877 -15.971  17.258  1.00 96.30
ATOM    710  CE  MET B  92      -8.402 -15.046  17.592  1.00 96.30
ATOM    711  N   SER B  93      -5.689 -12.096  13.058  1.00 96.60
ATOM    712  CA  SER B  93      -5.735 -10.691  12.669  1.00 96.60
ATOM    713  C   SER B  93      -6.116 -10.536  11.201  1.00 96.60
ATOM    714  O   SER B  93      -6.921  -9.670  10.851  1.00 96.60
ATOM    715  CB  SER B  93      -4.387 -10.017  12.928  1.00 96.60
ATOM    716  OG  SER B  93      -4.118  -9.948  14.318  1.00 96.60
ATOM    717  N   HIS B  94      -5.583 -11.376  10.282  1.00 97.67
ATOM    718  CA  HIS B  94      -5.877 -11.287   8.857  1.00 97.67
ATOM    719  C   HIS B  94      -7.303 -11.738   8.559  1.00 97.67
ATOM    720  O   HIS B  94      -7.942 -11.224   7.638  1.00 97.67
ATOM    721  CB  HIS B  94      -4.883 -12.125   8.051  1.00 97.67
ATOM    722  CG  HIS B  94      -3.586 -11.428   7.788  1.00 97.67
ATOM    723  ND1 HIS B  94      -3.494 -10.300   7.002  1.00 97.67
ATOM    724  CD2 HIS B  94      -2.329 -11.700   8.210  1.00 97.67
ATOM    725  CE1 HIS B  94      -2.232  -9.908   6.952  1.00 97.67
ATOM    726  NE2 HIS B  94      -1.504 -10.741   7.677  1.00 97.67
ATOM    727  N   MET B  95      -7.847 -12.751   9.341  1.00 96.94
ATOM    728  CA  MET B  95      -9.237 -13.170   9.178  1.00 96.94
ATOM    729  C   MET B  95     -10.188 -11.998   9.399  1.00 96.94
ATOM    730  O   MET B  95     -11.158 -11.833   8.658  1.00 96.94
ATOM    731  CB  MET B  95      -9.573 -14.306  10.145  1.00 96.94
ATOM    732  CG  MET B  95      -8.975 -15.646   9.748  1.00 96.94
ATOM    733  SD  MET B  95      -9.422 -16.989  10.916  1.00 96.94
ATOM    734  CE  MET B  95     -11.092 -17.382  10.327  1.00 96.94
ATOM    735  N   PHE B  96      -9.877 -11.120  10.491  1.00 96.98
ATOM    736  CA  PHE B  96     -10.696  -9.942  10.749  1.00 96.98
ATOM    737  C   PHE B  96     -10.517  -8.906   9.645  1.00 96.98
ATOM    738  O   PHE B  96     -11.492  -8.314   9.179  1.00 96.98
ATOM    739  CB  PHE B  96     -10.343  -9.328  12.107  1.00 96.98
ATOM    740  CG  PHE B  96     -11.089  -8.057  12.411  1.00 96.98
ATOM    741  CD1 PHE B  96     -10.409  -6.856  12.571  1.00 96.98
ATOM    742  CD2 PHE B  96     -12.473  -8.063  12.536  1.00 96.98
ATOM    743  CE1 PHE B  96     -11.097  -5.678  12.853  1.00 96.98
ATOM    744  CE2 PHE B  96     -13.167  -6.890  12.817  1.00 96.98
ATOM    745  CZ  PHE B  96     -12.478  -5.699  12.976  1.00 96.98
ATOM    746  N   PHE B  97      -9.251  -8.699   9.220  1.00 96.80
ATOM    747  CA  PHE B  97      -8.921  -7.729   8.182  1.00 96.80
ATOM    748  C   PHE B  97      -9.652  -8.055   6.885  1.00 96.80
ATOM    749  O   PHE B  97     -10.208  -7.164   6.240  1.00 96.80
ATOM    750  CB  PHE B  97      -7.409  -7.694   7.938  1.00 96.80
ATOM    751  CG  PHE B  97      -6.913  -6.385   7.387  1.00 96.80
ATOM    752  CD1 PHE B  97      -5.553  -6.102   7.346  1.00 96.80
ATOM    753  CD2 PHE B  97      -7.808  -5.436   6.910  1.00 96.80
ATOM    754  CE1 PHE B  97      -5.092  -4.891   6.837  1.00 96.80
ATOM    755  CE2 PHE B  97      -7.354  -4.223   6.399  1.00 96.80
ATOM    756  CZ  PHE B  97      -5.996  -3.952   6.364  1.00 96.80
ATOM    757  N   LEU B  98      -9.827  -9.368   6.471  1.00 97.32
ATOM    758  CA  LEU B  98     -10.419  -9.821   5.217  1.00 97.32
ATOM    759  C   LEU B  98     -11.942  -9.829   5.307  1.00 97.32
ATOM    760  O   LEU B  98     -12.627  -9.904   4.285  1.00 97.32
ATOM    761  CB  LEU B  98      -9.911 -11.220   4.859  1.00 97.32
ATOM    762  CG  LEU B  98      -8.447 -11.320   4.427  1.00 97.32
ATOM    763  CD1 LEU B  98      -8.048 -12.779   4.239  1.00 97.32
ATOM    764  CD2 LEU B  98      -8.212 -10.526   3.146  1.00 97.32
ATOM    765  N   SER B  99     -12.532  -9.698   6.568  1.00 96.71
ATOM    766  CA  SER B  99     -13.977  -9.747   6.765  1.00 96.71
ATOM    767  C   SER B  99     -14.674  -8.608   6.028  1.00 96.71
ATOM    768  O   SER B  99     -15.854  -8.714   5.686  1.00 96.71
ATOM    769  CB  SER B  99     -14.318  -9.685   8.254  1.00 96.71
ATOM    770  OG  SER B  99     -14.030  -8.403   8.783  1.00 96.71
ATOM    771  N   VAL B 100     -13.951  -7.472   5.728  1.00 95.18
ATOM    772  CA  VAL B 100     -14.500  -6.297   5.059  1.00 95.18
ATOM    773  C   VAL B 100     -15.064  -6.693   3.697  1.00 95.18
ATOM    774  O   VAL B 100     -16.082  -6.153   3.259  1.00 95.18
ATOM    775  CB  VAL B 100     -13.435  -5.189   4.893  1.00 95.18
ATOM    776  CG1 VAL B 100     -13.977  -4.043   4.041  1.00 95.18
ATOM    777  CG2 VAL B 100     -12.982  -4.676   6.259  1.00 95.18
ATOM    778  N   TYR B 101     -14.480  -7.749   3.020  1.00 96.08
ATOM    779  CA  TYR B 101     -14.842  -8.131   1.660  1.00 96.08
ATOM    780  C   TYR B 101     -16.132  -8.942   1.646  1.00 96.08
ATOM    781  O   TYR B 101     -16.747  -9.125   0.593  1.00 96.08
ATOM    782  CB  TYR B 101     -13.713  -8.936   1.008  1.00 96.08
ATOM    783  CG  TYR B 101     -12.453  -8.137   0.780  1.00 96.08
ATOM    784  CD1 TYR B 101     -12.442  -7.050  -0.091  1.00 96.08
ATOM    785  CD2 TYR B 101     -11.270  -8.469   1.432  1.00 96.08
ATOM    786  CE1 TYR B 101     -11.282  -6.312  -0.306  1.00 96.08
ATOM    787  CE2 TYR B 101     -10.105  -7.739   1.225  1.00 96.08
ATOM    788  CZ  TYR B 101     -10.121  -6.664   0.355  1.00 96.08
ATOM    789  OH  TYR B 101      -8.970  -5.937   0.146  1.00 96.08
ATOM    790  N   GLY B 102     -16.611  -9.341   2.763  1.00 95.01
ATOM    791  CA  GLY B 102     -17.864 -10.071   2.872  1.00 95.01
ATOM    792  C   GLY B 102     -19.075  -9.164   2.987  1.00 95.01
ATOM    793  O   GLY B 102     -20.207  -9.640   3.091  1.00 95.01
ATOM    794  N   LEU B 103     -18.861  -7.820   2.929  1.00 93.20
ATOM    795  CA  LEU B 103     -19.940  -6.865   3.155  1.00 93.20
ATOM    796  C   LEU B 103     -20.513  -6.369   1.831  1.00 93.20
ATOM    797  O   LEU B 103     -21.408  -5.520   1.816  1.00 93.20
ATOM    798  CB  LEU B 103     -19.441  -5.679   3.985  1.00 93.20
ATOM    799  CG  LEU B 103     -19.120  -5.967   5.452  1.00 93.20
ATOM    800  CD1 LEU B 103     -18.458  -4.754   6.097  1.00 93.20
ATOM    801  CD2 LEU B 103     -20.384  -6.358   6.210  1.00 93.20
ATOM    802  N   MET B 104     -20.049  -6.883   0.677  1.00 92.06
ATOM    803  CA  MET B 104     -20.606  -6.492  -0.614  1.00 92.06
ATOM    804  C   MET B 104     -22.046  -6.974  -0.754  1.00 92.06
ATOM    805  O   MET B 104     -22.319  -8.171  -0.641  1.00 92.06
ATOM    806  CB  MET B 104     -19.756  -7.047  -1.758  1.00 92.06
ATOM    807  CG  MET B 104     -20.260  -6.663  -3.139  1.00 92.06
ATOM    808  SD  MET B 104     -19.272  -7.423  -4.485  1.00 92.06
ATOM    809  CE  MET B 104     -17.711  -6.520  -4.285  1.00 92.06
ATOM    810  N   PRO B 105     -23.010  -6.076  -0.972  1.00 90.49
ATOM    811  CA  PRO B 105     -24.413  -6.475  -1.111  1.00 90.49
ATOM    812  C   PRO B 105     -24.702  -7.159  -2.445  1.00 90.49
ATOM    813  O   PRO B 105     -24.038  -6.875  -3.446  1.00 90.49
ATOM    814  CB  PRO B 105     -25.169  -5.149  -1.002  1.00 90.49
ATOM    815  CG  PRO B 105     -24.177  -4.108  -1.411  1.00 90.49
ATOM    816  CD  PRO B 105     -22.799  -4.614  -1.096  1.00 90.49
ATOM    817  N   ALA B 106     -25.664  -8.064  -2.512  1.00 88.85
ATOM    818  CA  ALA B 106     -26.053  -8.762  -3.735  1.00 88.85
ATOM    819  C   ALA B 106     -26.573  -7.783  -4.783  1.00 88.85
ATOM    820  O   ALA B 106     -26.557  -8.079  -5.980  1.00 88.85
ATOM    821  CB  ALA B 106     -27.110  -9.821  -3.430  1.00 88.85
ATOM    822  N   THR B 107     -26.913  -6.571  -4.266  1.00 89.01
ATOM    823  CA  THR B 107     -27.460  -5.563  -5.167  1.00 89.01
ATOM    824  C   THR B 107     -26.374  -4.586  -5.608  1.00 89.01
ATOM    825  O   THR B 107     -26.669  -3.554  -6.215  1.00 89.01
ATOM    826  CB  THR B 107     -28.613  -4.787  -4.504  1.00 89.01
ATOM    827  OG1 THR B 107     -28.157  -4.229  -3.266  1.00 89.01
ATOM    828  CG2 THR B 107     -29.803  -5.701  -4.228  1.00 89.01
ATOM    829  N   SER B 108     -25.210  -4.865  -5.485  1.00 90.91
ATOM    830  CA  SER B 108     -24.095  -3.978  -5.804  1.00 90.91
ATOM    831  C   SER B 108     -23.951  -3.792  -7.310  1.00 90.91
ATOM    832  O   SER B 108     -24.266  -4.697  -8.086  1.00 90.91
ATOM    833  CB  SER B 108     -22.791  -4.525  -5.221  1.00 90.91
ATOM    834  OG  SER B 108     -21.695  -3.701  -5.582  1.00 90.91
ATOM    835  N   GLN B 109     -23.368  -2.633  -7.644  1.00 90.12
ATOM    836  CA  GLN B 109     -23.100  -2.353  -9.051  1.00 90.12
ATOM    837  C   GLN B 109     -21.797  -3.008  -9.503  1.00 90.12
ATOM    838  O   GLN B 109     -21.437  -2.938 -10.680  1.00 90.12
ATOM    839  CB  GLN B 109     -23.043  -0.845  -9.298  1.00 90.12
ATOM    840  CG  GLN B 109     -24.383  -0.143  -9.128  1.00 90.12
ATOM    841  CD  GLN B 109     -24.363   1.290  -9.627  1.00 90.12
ATOM    842  OE1 GLN B 109     -23.314   1.809 -10.022  1.00 90.12
ATOM    843  NE2 GLN B 109     -25.522   1.939  -9.612  1.00 90.12
ATOM    844  N   SER B 110     -21.259  -3.685  -8.712  1.00 93.73
ATOM    845  CA  SER B 110     -20.007  -4.366  -9.027  1.00 93.73
ATOM    846  C   SER B 110     -20.239  -5.536  -9.977  1.00 93.73
ATOM    847  O   SER B 110     -21.250  -6.234  -9.877  1.00 93.73
ATOM    848  CB  SER B 110     -19.330  -4.863  -7.749  1.00 93.73
ATOM    849  OG  SER B 110     -18.238  -5.713  -8.056  1.00 93.73
ATOM    850  N   GLN B 111     -19.266  -5.769 -10.862  1.00 94.98
ATOM    851  CA  GLN B 111     -19.338  -6.922 -11.753  1.00 94.98
ATOM    852  C   GLN B 111     -19.200  -8.228 -10.976  1.00 94.98
ATOM    853  O   GLN B 111     -19.460  -9.307 -11.514  1.00 94.98
ATOM    854  CB  GLN B 111     -18.255  -6.836 -12.831  1.00 94.98
ATOM    855  CG  GLN B 111     -18.431  -5.664 -13.787  1.00 94.98
ATOM    856  CD  GLN B 111     -19.723  -5.741 -14.579  1.00 94.98
ATOM    857  OE1 GLN B 111     -20.239  -6.831 -14.845  1.00 94.98
ATOM    858  NE2 GLN B 111     -20.254  -4.585 -14.962  1.00 94.98
ATOM    859  N   LEU B 112     -18.897  -8.174  -9.705  1.00 95.33
ATOM    860  CA  LEU B 112     -18.708  -9.352  -8.866  1.00 95.33
ATOM    861  C   LEU B 112     -19.922  -9.585  -7.974  1.00 95.33
ATOM    862  O   LEU B 112     -19.907 -10.470  -7.115  1.00 95.33
ATOM    863  CB  LEU B 112     -17.450  -9.202  -8.006  1.00 95.33
ATOM    864  CG  LEU B 112     -16.121  -9.115  -8.758  1.00 95.33
ATOM    865  CD1 LEU B 112     -14.974  -8.880  -7.781  1.00 95.33
ATOM    866  CD2 LEU B 112     -15.884 -10.382  -9.574  1.00 95.33
ATOM    867  N   ALA B 113     -21.007  -8.889  -8.120  1.00 93.65
ATOM    868  CA  ALA B 113     -22.192  -8.952  -7.269  1.00 93.65
ATOM    869  C   ALA B 113     -22.755 -10.370  -7.217  1.00 93.65
ATOM    870  O   ALA B 113     -23.331 -10.779  -6.206  1.00 93.65
ATOM    871  CB  ALA B 113     -23.258  -7.979  -7.768  1.00 93.65
ATOM    872  N   GLY B 114     -22.623 -11.181  -8.318  1.00 93.95
ATOM    873  CA  GLY B 114     -23.093 -12.556  -8.359  1.00 93.95
ATOM    874  C   GLY B 114     -22.394 -13.455  -7.356  1.00 93.95
ATOM    875  O   GLY B 114     -22.916 -14.511  -6.992  1.00 93.95
ATOM    876  N   TRP B 115     -21.251 -12.980  -6.876  1.00 96.20
ATOM    877  CA  TRP B 115     -20.450 -13.760  -5.940  1.00 96.20
ATOM    878  C   TRP B 115     -20.663 -13.279  -4.508  1.00 96.20
ATOM    879  O   TRP B 115     -20.075 -13.822  -3.570  1.00 96.20
ATOM    880  CB  TRP B 115     -18.965 -13.679  -6.303  1.00 96.20
ATOM    881  CG  TRP B 115     -18.612 -14.377  -7.582  1.00 96.20
ATOM    882  CD1 TRP B 115     -18.728 -13.881  -8.851  1.00 96.20
ATOM    883  CD2 TRP B 115     -18.090 -15.702  -7.716  1.00 96.20
ATOM    884  NE1 TRP B 115     -18.308 -14.818  -9.766  1.00 96.20
ATOM    885  CE2 TRP B 115     -17.911 -15.944  -9.096  1.00 96.20
ATOM    886  CE3 TRP B 115     -17.754 -16.710  -6.802  1.00 96.20
ATOM    887  CZ2 TRP B 115     -17.411 -17.154  -9.584  1.00 96.20
ATOM    888  CZ3 TRP B 115     -17.256 -17.913  -7.289  1.00 96.20
ATOM    889  CH2 TRP B 115     -17.091 -18.123  -8.668  1.00 96.20
ATOM    890  N   ALA B 116     -21.502 -12.333  -4.295  1.00 94.75
ATOM    891  CA  ALA B 116     -21.663 -11.644  -3.017  1.00 94.75
ATOM    892  C   ALA B 116     -22.018 -12.627  -1.905  1.00 94.75
ATOM    893  O   ALA B 116     -21.483 -12.541  -0.797  1.00 94.75
ATOM    894  CB  ALA B 116     -22.733 -10.561  -3.128  1.00 94.75
ATOM    895  N   SER B 117     -22.890 -13.552  -2.132  1.00 94.84
ATOM    896  CA  SER B 117     -23.333 -14.503  -1.118  1.00 94.84
ATOM    897  C   SER B 117     -22.183 -15.392  -0.654  1.00 94.84
ATOM    898  O   SER B 117     -22.048 -15.669   0.539  1.00 94.84
ATOM    899  CB  SER B 117     -24.473 -15.369  -1.656  1.00 94.84
ATOM    900  OG  SER B 117     -24.079 -16.041  -2.840  1.00 94.84
ATOM    901  N   ILE B 118     -21.361 -15.822  -1.595  1.00 96.48
ATOM    902  CA  ILE B 118     -20.231 -16.687  -1.272  1.00 96.48
ATOM    903  C   ILE B 118     -19.173 -15.891  -0.510  1.00 96.48
ATOM    904  O   ILE B 118     -18.567 -16.399   0.436  1.00 96.48
ATOM    905  CB  ILE B 118     -19.617 -17.313  -2.544  1.00 96.48
ATOM    906  CG1 ILE B 118     -20.638 -18.222  -3.238  1.00 96.48
ATOM    907  CG2 ILE B 118     -18.339 -18.085  -2.204  1.00 96.48
ATOM    908  CD1 ILE B 118     -20.216 -18.678  -4.628  1.00 96.48
ATOM    909  N   TYR B 119     -18.911 -14.615  -0.897  1.00 96.77
ATOM    910  CA  TYR B 119     -17.966 -13.759  -0.190  1.00 96.77
ATOM    911  C   TYR B 119     -18.413 -13.525   1.248  1.00 96.77
ATOM    912  O   TYR B 119     -17.590 -13.513   2.167  1.00 96.77
ATOM    913  CB  TYR B 119     -17.809 -12.418  -0.913  1.00 96.77
ATOM    914  CG  TYR B 119     -17.145 -12.531  -2.263  1.00 96.77
ATOM    915  CD1 TYR B 119     -16.178 -13.504  -2.507  1.00 96.77
ATOM    916  CD2 TYR B 119     -17.481 -11.664  -3.298  1.00 96.77
ATOM    917  CE1 TYR B 119     -15.562 -13.610  -3.749  1.00 96.77
ATOM    918  CE2 TYR B 119     -16.871 -11.761  -4.544  1.00 96.77
ATOM    919  CZ  TYR B 119     -15.914 -12.736  -4.760  1.00 96.77
ATOM    920  OH  TYR B 119     -15.307 -12.837  -5.992  1.00 96.77
ATOM    921  N   ARG B 120     -19.759 -13.318   1.400  1.00 95.73
ATOM    922  CA  ARG B 120     -20.315 -13.091   2.730  1.00 95.73
ATOM    923  C   ARG B 120     -20.077 -14.296   3.635  1.00 95.73
ATOM    924  O   ARG B 120     -19.659 -14.142   4.785  1.00 95.73
ATOM    925  CB  ARG B 120     -21.812 -12.788   2.643  1.00 95.73
ATOM    926  CG  ARG B 120     -22.456 -12.478   3.985  1.00 95.73
ATOM    927  CD  ARG B 120     -23.859 -11.909   3.819  1.00 95.73
ATOM    928  NE  ARG B 120     -24.424 -11.486   5.097  1.00 95.73
ATOM    929  CZ  ARG B 120     -25.315 -10.510   5.246  1.00 95.73
ATOM    930  NH1 ARG B 120     -25.762  -9.834   4.193  1.00 95.73
ATOM    931  NH2 ARG B 120     -25.763 -10.207   6.455  1.00 95.73
ATOM    932  N   LEU B 121     -20.325 -15.505   3.101  1.00 95.81
ATOM    933  CA  LEU B 121     -20.154 -16.736   3.865  1.00 95.81
ATOM    934  C   LEU B 121     -18.688 -16.952   4.227  1.00 95.81
ATOM    935  O   LEU B 121     -18.364 -17.224   5.385  1.00 95.81
ATOM    936  CB  LEU B 121     -20.677 -17.937   3.072  1.00 95.81
ATOM    937  CG  LEU B 121     -20.572 -19.300   3.757  1.00 95.81
ATOM    938  CD1 LEU B 121     -21.504 -19.361   4.962  1.00 95.81
ATOM    939  CD2 LEU B 121     -20.889 -20.420   2.771  1.00 95.81
ATOM    940  N   PHE B 122     -17.828 -16.739   3.311  1.00 96.53
ATOM    941  CA  PHE B 122     -16.422 -17.097   3.456  1.00 96.53
ATOM    942  C   PHE B 122     -15.673 -16.040   4.259  1.00 96.53
ATOM    943  O   PHE B 122     -14.901 -16.370   5.162  1.00 96.53
ATOM    944  CB  PHE B 122     -15.767 -17.274   2.083  1.00 96.53
ATOM    945  CG  PHE B 122     -14.341 -17.753   2.147  1.00 96.53
ATOM    946  CD1 PHE B 122     -13.286 -16.856   2.032  1.00 96.53
ATOM    947  CD2 PHE B 122     -14.056 -19.101   2.322  1.00 96.53
ATOM    948  CE1 PHE B 122     -11.966 -17.296   2.091  1.00 96.53
ATOM    949  CE2 PHE B 122     -12.739 -19.548   2.382  1.00 96.53
ATOM    950  CZ  PHE B 122     -11.696 -18.644   2.266  1.00 96.53
ATOM    951  N   PHE B 123     -15.804 -14.769   4.001  1.00 96.53
ATOM    952  CA  PHE B 123     -14.982 -13.713   4.581  1.00 96.53
ATOM    953  C   PHE B 123     -15.627 -13.157   5.845  1.00 96.53
ATOM    954  O   PHE B 123     -14.930 -12.730   6.768  1.00 96.53
ATOM    955  CB  PHE B 123     -14.758 -12.587   3.568  1.00 96.53
ATOM    956  CG  PHE B 123     -13.842 -12.964   2.434  1.00 96.53
ATOM    957  CD1 PHE B 123     -12.526 -13.337   2.680  1.00 96.53
ATOM    958  CD2 PHE B 123     -14.298 -12.945   1.122  1.00 96.53
ATOM    959  CE1 PHE B 123     -11.677 -13.686   1.633  1.00 96.53
ATOM    960  CE2 PHE B 123     -13.455 -13.293   0.071  1.00 96.53
ATOM    961  CZ  PHE B 123     -12.145 -13.663   0.328  1.00 96.53
ATOM    962  N   PHE B 124     -17.010 -13.131   5.917  1.00 95.45
ATOM    963  CA  PHE B 124     -17.681 -12.404   6.988  1.00 95.45
ATOM    964  C   PHE B 124     -18.282 -13.368   8.004  1.00 95.45
ATOM    965  O   PHE B 124     -17.929 -13.333   9.184  1.00 95.45
ATOM    966  CB  PHE B 124     -18.773 -11.493   6.418  1.00 95.45
ATOM    967  CG  PHE B 124     -19.319 -10.504   7.412  1.00 95.45
ATOM    968  CD1 PHE B 124     -20.511 -10.756   8.081  1.00 95.45
ATOM    969  CD2 PHE B 124     -18.640  -9.323   7.678  1.00 95.45
ATOM    970  CE1 PHE B 124     -21.019  -9.842   9.002  1.00 95.45
ATOM    971  CE2 PHE B 124     -19.141  -8.405   8.597  1.00 95.45
ATOM    972  CZ  PHE B 124     -20.331  -8.666   9.257  1.00 95.45
ATOM    973  N   GLU B 125     -19.134 -14.362   7.594  1.00 94.05
ATOM    974  CA  GLU B 125     -19.844 -15.258   8.502  1.00 94.05
ATOM    975  C   GLU B 125     -18.877 -16.194   9.221  1.00 94.05
ATOM    976  O   GLU B 125     -19.063 -16.499  10.401  1.00 94.05
ATOM    977  CB  GLU B 125     -20.895 -16.071   7.742  1.00 94.05
ATOM    978  CG  GLU B 125     -22.098 -15.254   7.294  1.00 94.05
ATOM    979  CD  GLU B 125     -23.234 -16.106   6.750  1.00 94.05
ATOM    980  OE1 GLU B 125     -24.309 -15.551   6.428  1.00 94.05
ATOM    981  OE2 GLU B 125     -23.047 -17.339   6.647  1.00 94.05
ATOM    982  N   PHE B 126     -17.845 -16.587   8.513  1.00 92.11
ATOM    983  CA  PHE B 126     -16.853 -17.486   9.091  1.00 92.11
ATOM    984  C   PHE B 126     -16.206 -16.860  10.321  1.00 92.11
ATOM    985  O   PHE B 126     -16.015 -17.531  11.337  1.00 92.11
ATOM    986  CB  PHE B 126     -15.780 -17.840   8.057  1.00 92.11
ATOM    987  CG  PHE B 126     -14.752 -18.818   8.559  1.00 92.11
ATOM    988  CD1 PHE B 126     -13.465 -18.397   8.868  1.00 92.11
ATOM    989  CD2 PHE B 126     -15.074 -20.159   8.722  1.00 92.11
ATOM    990  CE1 PHE B 126     -12.512 -19.300   9.334  1.00 92.11
ATOM    991  CE2 PHE B 126     -14.127 -21.067   9.187  1.00 92.11
ATOM    992  CZ  PHE B 126     -12.846 -20.636   9.491  1.00 92.11
ATOM    993  N   TYR B 127     -15.911 -15.553  10.309  1.00 93.81
ATOM    994  CA  TYR B 127     -15.270 -14.843  11.410  1.00 93.81
ATOM    995  C   TYR B 127     -16.281 -14.491  12.494  1.00 93.81
ATOM    996  O   TYR B 127     -16.053 -14.760  13.676  1.00 93.81
ATOM    997  CB  TYR B 127     -14.585 -13.571  10.902  1.00 93.81
ATOM    998  CG  TYR B 127     -13.910 -12.770  11.989  1.00 93.81
ATOM    999  CD1 TYR B 127     -14.554 -11.689  12.587  1.00 93.81
ATOM   1000  CD2 TYR B 127     -12.627 -13.092  12.420  1.00 93.81
ATOM   1001  CE1 TYR B 127     -13.935 -10.947  13.588  1.00 93.81
ATOM   1002  CE2 TYR B 127     -11.999 -12.356  13.420  1.00 93.81
ATOM   1003  CZ  TYR B 127     -12.660 -11.288  13.997  1.00 93.81
ATOM   1004  OH  TYR B 127     -12.043 -10.557  14.988  1.00 93.81
ATOM   1005  N   PHE B 128     -17.471 -13.973  12.153  1.00 94.41
ATOM   1006  CA  PHE B 128     -18.411 -13.410  13.114  1.00 94.41
ATOM   1007  C   PHE B 128     -19.287 -14.501  13.718  1.00 94.41
ATOM   1008  O   PHE B 128     -19.942 -14.283  14.740  1.00 94.41
ATOM   1009  CB  PHE B 128     -19.286 -12.342  12.450  1.00 94.41
ATOM   1010  CG  PHE B 128     -18.618 -10.999  12.330  1.00 94.41
ATOM   1011  CD1 PHE B 128     -18.616 -10.110  13.398  1.00 94.41
ATOM   1012  CD2 PHE B 128     -17.992 -10.624  11.148  1.00 94.41
ATOM   1013  CE1 PHE B 128     -17.998  -8.866  13.290  1.00 94.41
ATOM   1014  CE2 PHE B 128     -17.373  -9.383  11.032  1.00 94.41
ATOM   1015  CZ  PHE B 128     -17.378  -8.505  12.104  1.00 94.41
ATOM   1016  N   ALA B 129     -19.307 -15.802  13.179  1.00 92.60
ATOM   1017  CA  ALA B 129     -20.042 -16.931  13.745  1.00 92.60
ATOM   1018  C   ALA B 129     -19.548 -17.256  15.152  1.00 92.60
ATOM   1019  O   ALA B 129     -20.306 -17.768  15.980  1.00 92.60
ATOM   1020  CB  ALA B 129     -19.913 -18.156  12.843  1.00 92.60
ATOM   1021  N   LEU B 130     -18.317 -16.875  15.407  1.00 91.13
ATOM   1022  CA  LEU B 130     -17.724 -17.176  16.706  1.00 91.13
ATOM   1023  C   LEU B 130     -17.951 -16.030  17.686  1.00 91.13
ATOM   1024  O   LEU B 130     -17.447 -16.062  18.811  1.00 91.13
ATOM   1025  CB  LEU B 130     -16.225 -17.449  16.559  1.00 91.13
ATOM   1026  CG  LEU B 130     -15.838 -18.727  15.813  1.00 91.13
ATOM   1027  CD1 LEU B 130     -14.336 -18.753  15.550  1.00 91.13
ATOM   1028  CD2 LEU B 130     -16.269 -19.959  16.601  1.00 91.13
ATOM   1029  N   HIS B 131     -18.758 -15.038  17.333  1.00 92.81
ATOM   1030  CA  HIS B 131     -19.099 -13.905  18.186  1.00 92.81
ATOM   1031  C   HIS B 131     -20.607 -13.681  18.228  1.00 92.81
ATOM   1032  O   HIS B 131     -21.098 -12.648  17.767  1.00 92.81
ATOM   1033  CB  HIS B 131     -18.393 -12.638  17.702  1.00 92.81
ATOM   1034  CG  HIS B 131     -16.900 -12.725  17.756  1.00 92.81
ATOM   1035  ND1 HIS B 131     -16.157 -13.359  16.785  1.00 92.81
ATOM   1036  CD2 HIS B 131     -16.015 -12.253  18.664  1.00 92.81
ATOM   1037  CE1 HIS B 131     -14.874 -13.275  17.096  1.00 92.81
ATOM   1038  NE2 HIS B 131     -14.761 -12.608  18.232  1.00 92.81
ATOM   1039  N   PRO B 132     -21.351 -14.618  18.738  1.00 92.63
ATOM   1040  CA  PRO B 132     -22.813 -14.534  18.720  1.00 92.63
ATOM   1041  C   PRO B 132     -23.360 -13.552  19.753  1.00 92.63
ATOM   1042  O   PRO B 132     -22.704 -13.281  20.762  1.00 92.63
ATOM   1043  CB  PRO B 132     -23.251 -15.965  19.042  1.00 92.63
ATOM   1044  CG  PRO B 132     -22.170 -16.508  19.920  1.00 92.63
ATOM   1045  CD  PRO B 132     -20.856 -15.943  19.463  1.00 92.63
ATOM   1046  N   TYR B 133     -24.588 -12.999  19.582  1.00 91.60
ATOM   1047  CA  TYR B 133     -25.316 -12.174  20.539  1.00 91.60
ATOM   1048  C   TYR B 133     -26.171 -13.034  21.462  1.00 91.60
ATOM   1049  O   TYR B 133     -26.678 -14.081  21.052  1.00 91.60
ATOM   1050  CB  TYR B 133     -26.198 -11.155  19.810  1.00 91.60
ATOM   1051  CG  TYR B 133     -25.418 -10.076  19.100  1.00 91.60
ATOM   1052  CD1 TYR B 133     -24.108  -9.778  19.469  1.00 91.60
ATOM   1053  CD2 TYR B 133     -25.988  -9.351  18.059  1.00 91.60
ATOM   1054  CE1 TYR B 133     -23.386  -8.783  18.819  1.00 91.60
ATOM   1055  CE2 TYR B 133     -25.276  -8.353  17.402  1.00 91.60
ATOM   1056  CZ  TYR B 133     -23.977  -8.077  17.788  1.00 91.60
ATOM   1057  OH  TYR B 133     -23.267  -7.091  17.141  1.00 91.60
ATOM   1058  N   PHE B 134     -26.180 -12.648  22.684  1.00 89.47
ATOM   1059  CA  PHE B 134     -27.261 -13.179  23.506  1.00 89.47
ATOM   1060  C   PHE B 134     -28.601 -12.584  23.090  1.00 89.47
ATOM   1061  O   PHE B 134     -28.753 -11.362  23.035  1.00 89.47
ATOM   1062  CB  PHE B 134     -26.998 -12.897  24.989  1.00 89.47
ATOM   1063  CG  PHE B 134     -28.034 -13.480  25.911  1.00 89.47
ATOM   1064  CD1 PHE B 134     -28.918 -12.656  26.597  1.00 89.47
ATOM   1065  CD2 PHE B 134     -28.125 -14.854  26.091  1.00 89.47
ATOM   1066  CE1 PHE B 134     -29.878 -13.194  27.451  1.00 89.47
ATOM   1067  CE2 PHE B 134     -29.082 -15.399  26.943  1.00 89.47
ATOM   1068  CZ  PHE B 134     -29.957 -14.567  27.623  1.00 89.47
ATOM   1069  N   LYS B 135     -29.438 -13.248  22.653  1.00 93.03
ATOM   1070  CA  LYS B 135     -30.717 -12.775  22.130  1.00 93.03
ATOM   1071  C   LYS B 135     -31.548 -12.116  23.227  1.00 93.03
ATOM   1072  O   LYS B 135     -32.457 -12.737  23.782  1.00 93.03
ATOM   1073  CB  LYS B 135     -31.499 -13.928  21.500  1.00 93.03
ATOM   1074  CG  LYS B 135     -30.808 -14.564  20.303  1.00 93.03
ATOM   1075  CD  LYS B 135     -31.648 -15.684  19.703  1.00 93.03
ATOM   1076  CE  LYS B 135     -30.937 -16.353  18.535  1.00 93.03
ATOM   1077  NZ  LYS B 135     -31.769 -17.434  17.925  1.00 93.03
ATOM   1078  N   MET B 136     -31.263 -10.910  23.597  1.00 91.92
ATOM   1079  CA  MET B 136     -31.873 -10.196  24.716  1.00 91.92
ATOM   1080  C   MET B 136     -33.351  -9.928  24.449  1.00 91.92
ATOM   1081  O   MET B 136     -34.185 -10.081  25.343  1.00 91.92
ATOM   1082  CB  MET B 136     -31.141  -8.879  24.977  1.00 91.92
ATOM   1083  CG  MET B 136     -29.839  -9.042  25.744  1.00 91.92
ATOM   1084  SD  MET B 136     -30.090  -9.780  27.405  1.00 91.92
ATOM   1085  CE  MET B 136     -30.628  -8.314  28.329  1.00 91.92
ATOM   1086  N   PRO B 137     -33.608  -9.578  23.210  1.00 92.14
ATOM   1087  CA  PRO B 137     -35.033  -9.366  22.943  1.00 92.14
ATOM   1088  C   PRO B 137     -35.877 -10.606  23.225  1.00 92.14
ATOM   1089  O   PRO B 137     -36.987 -10.495  23.753  1.00 92.14
ATOM   1090  CB  PRO B 137     -35.063  -9.012  21.453  1.00 92.14
ATOM   1091  CG  PRO B 137     -33.703  -8.464  21.163  1.00 92.14
ATOM   1092  CD  PRO B 137     -32.709  -9.165  22.043  1.00 92.14
ATOM   1093  N   CYS B 138     -35.409 -11.766  22.835  1.00 92.87
ATOM   1094  CA  CYS B 138     -36.104 -13.022  23.093  1.00 92.87
ATOM   1095  C   CYS B 138     -36.185 -13.304  24.588  1.00 92.87
ATOM   1096  O   CYS B 138     -37.206 -13.791  25.077  1.00 92.87
ATOM   1097  CB  CYS B 138     -35.400 -14.179  22.384  1.00 92.87
ATOM   1098  SG  CYS B 138     -35.345 -14.007  20.587  1.00 92.87
ATOM   1099  N   PHE B 139     -35.190 -12.972  25.200  1.00 91.82
ATOM   1100  CA  PHE B 139     -35.132 -13.167  26.643  1.00 91.82
ATOM   1101  C   PHE B 139     -36.161 -12.293  27.350  1.00 91.82
ATOM   1102  O   PHE B 139     -36.923 -12.777  28.190  1.00 91.82
ATOM   1103  CB  PHE B 139     -33.728 -12.858  27.173  1.00 91.82
ATOM   1104  CG  PHE B 139     -33.595 -13.009  28.664  1.00 91.82
ATOM   1105  CD1 PHE B 139     -33.589 -11.893  29.492  1.00 91.82
ATOM   1106  CD2 PHE B 139     -33.475 -14.268  29.239  1.00 91.82
ATOM   1107  CE1 PHE B 139     -33.466 -12.030  30.873  1.00 91.82
ATOM   1108  CE2 PHE B 139     -33.352 -14.412  30.618  1.00 91.82
ATOM   1109  CZ  PHE B 139     -33.347 -13.292  31.433  1.00 91.82
ATOM   1110  N   PHE B 140     -36.233 -11.063  27.098  1.00 92.54
ATOM   1111  CA  PHE B 140     -37.169 -10.138  27.727  1.00 92.54
ATOM   1112  C   PHE B 140     -38.609 -10.544  27.437  1.00 92.54
ATOM   1113  O   PHE B 140     -39.464 -10.494  28.323  1.00 92.54
ATOM   1114  CB  PHE B 140     -36.919  -8.706  27.242  1.00 92.54
ATOM   1115  CG  PHE B 140     -35.689  -8.071  27.833  1.00 92.54
ATOM   1116  CD1 PHE B 140     -35.402  -8.205  29.186  1.00 92.54
ATOM   1117  CD2 PHE B 140     -34.820  -7.340  27.034  1.00 92.54
ATOM   1118  CE1 PHE B 140     -34.264  -7.618  29.735  1.00 92.54
ATOM   1119  CE2 PHE B 140     -33.681  -6.751  27.576  1.00 92.54
ATOM   1120  CZ  PHE B 140     -33.405  -6.891  28.927  1.00 92.54
ATOM   1121  N   ARG B 141     -38.779 -10.999  26.243  1.00 91.02
ATOM   1122  CA  ARG B 141     -40.119 -11.428  25.856  1.00 91.02
ATOM   1123  C   ARG B 141     -40.539 -12.673  26.630  1.00 91.02
ATOM   1124  O   ARG B 141     -41.683 -12.775  27.079  1.00 91.02
ATOM   1125  CB  ARG B 141     -40.184 -11.698  24.352  1.00 91.02
ATOM   1126  CG  ARG B 141     -41.595 -11.909  23.824  1.00 91.02
ATOM   1127  CD  ARG B 141     -41.607 -12.125  22.317  1.00 91.02
ATOM   1128  NE  ARG B 141     -41.542 -10.861  21.591  1.00 91.02
ATOM   1129  CZ  ARG B 141     -41.371 -10.750  20.276  1.00 91.02
ATOM   1130  NH1 ARG B 141     -41.245 -11.831  19.515  1.00 91.02
ATOM   1131  NH2 ARG B 141     -41.327  -9.549  19.718  1.00 91.02
ATOM   1132  N   SER B 142     -39.729 -13.548  26.707  1.00 91.48
ATOM   1133  CA  SER B 142     -40.022 -14.786  27.421  1.00 91.48
ATOM   1134  C   SER B 142     -40.286 -14.522  28.900  1.00 91.48
ATOM   1135  O   SER B 142     -41.058 -15.243  29.536  1.00 91.48
ATOM   1136  CB  SER B 142     -38.867 -15.778  27.271  1.00 91.48
ATOM   1137  OG  SER B 142     -37.697 -15.287  27.902  1.00 91.48
ATOM   1138  N   LEU B 143     -39.658 -13.526  29.429  1.00 89.44
ATOM   1139  CA  LEU B 143     -39.856 -13.172  30.831  1.00 89.44
ATOM   1140  C   LEU B 143     -41.063 -12.255  30.995  1.00 89.44
ATOM   1141  O   LEU B 143     -41.407 -11.869  32.114  1.00 89.44
ATOM   1142  CB  LEU B 143     -38.604 -12.493  31.394  1.00 89.44
ATOM   1143  CG  LEU B 143     -37.387 -13.392  31.615  1.00 89.44
ATOM   1144  CD1 LEU B 143     -36.154 -12.549  31.922  1.00 89.44
ATOM   1145  CD2 LEU B 143     -37.654 -14.387  32.739  1.00 89.44
ATOM   1146  N   GLY B 144     -41.692 -11.860  29.955  1.00 90.95
ATOM   1147  CA  GLY B 144     -42.878 -11.019  29.983  1.00 90.95
ATOM   1148  C   GLY B 144     -42.562  -9.550  30.194  1.00 90.95
ATOM   1149  O   GLY B 144     -43.424  -8.780  30.623  1.00 90.95
ATOM   1150  N   ILE B 145     -41.303  -9.215  29.953  1.00 91.99
ATOM   1151  CA  ILE B 145     -40.908  -7.818  30.095  1.00 91.99
ATOM   1152  C   ILE B 145     -41.139  -7.080  28.778  1.00 91.99
ATOM   1153  O   ILE B 145     -40.507  -7.391  27.766  1.00 91.99
ATOM   1154  CB  ILE B 145     -39.430  -7.690  30.528  1.00 91.99
ATOM   1155  CG1 ILE B 145     -39.185  -8.469  31.826  1.00 91.99
ATOM   1156  CG2 ILE B 145     -39.041  -6.218  30.691  1.00 91.99
ATOM   1157  CD1 ILE B 145     -37.717  -8.586  32.210  1.00 91.99
ATOM   1158  N   VAL B 146     -42.136  -6.245  28.730  1.00 88.51
ATOM   1159  CA  VAL B 146     -42.503  -5.528  27.513  1.00 88.51
ATOM   1160  C   VAL B 146     -41.773  -4.188  27.462  1.00 88.51
ATOM   1161  O   VAL B 146     -41.929  -3.355  28.358  1.00 88.51
ATOM   1162  CB  VAL B 146     -44.029  -5.307  27.422  1.00 88.51
ATOM   1163  CG1 VAL B 146     -44.399  -4.628  26.104  1.00 88.51
ATOM   1164  CG2 VAL B 146     -44.769  -6.635  27.568  1.00 88.51
ATOM   1165  N   MET B 147     -40.876  -3.993  26.646  1.00 88.59
ATOM   1166  CA  MET B 147     -40.141  -2.746  26.454  1.00 88.59
ATOM   1167  C   MET B 147     -40.213  -2.290  25.001  1.00 88.59
ATOM   1168  O   MET B 147     -40.374  -3.110  24.095  1.00 88.59
ATOM   1169  CB  MET B 147     -38.681  -2.912  26.879  1.00 88.59
ATOM   1170  CG  MET B 147     -38.497  -3.133  28.371  1.00 88.59
ATOM   1171  SD  MET B 147     -36.732  -3.132  28.871  1.00 88.59
ATOM   1172  CE  MET B 147     -36.329  -4.884  28.623  1.00 88.59
ATOM   1173  N   PRO B 148     -40.176  -0.978  24.813  1.00 87.99
ATOM   1174  CA  PRO B 148     -40.108  -0.488  23.434  1.00 87.99
ATOM   1175  C   PRO B 148     -38.919  -1.058  22.663  1.00 87.99
ATOM   1176  O   PRO B 148     -37.868  -1.324  23.252  1.00 87.99
ATOM   1177  CB  PRO B 148     -39.972   1.027  23.605  1.00 87.99
ATOM   1178  CG  PRO B 148     -40.397   1.293  25.013  1.00 87.99
ATOM   1179  CD  PRO B 148     -40.179   0.045  25.820  1.00 87.99
ATOM   1180  N   GLU B 149     -39.161  -1.267  21.516  1.00 86.03
ATOM   1181  CA  GLU B 149     -38.180  -1.918  20.653  1.00 86.03
ATOM   1182  C   GLU B 149     -36.839  -1.190  20.696  1.00 86.03
ATOM   1183  O   GLU B 149     -35.782  -1.824  20.694  1.00 86.03
ATOM   1184  CB  GLU B 149     -38.693  -1.989  19.213  1.00 86.03
ATOM   1185  CG  GLU B 149     -39.767  -3.046  18.995  1.00 86.03
ATOM   1186  CD  GLU B 149     -40.217  -3.154  17.547  1.00 86.03
ATOM   1187  OE1 GLU B 149     -41.076  -4.012  17.241  1.00 86.03
ATOM   1188  OE2 GLU B 149     -39.705  -2.376  16.711  1.00 86.03
ATOM   1189  N   ALA B 150     -36.853  -0.061  20.822  1.00 88.15
ATOM   1190  CA  ALA B 150     -35.630   0.737  20.848  1.00 88.15
ATOM   1191  C   ALA B 150     -34.808   0.439  22.099  1.00 88.15
ATOM   1192  O   ALA B 150     -33.582   0.330  22.031  1.00 88.15
ATOM   1193  CB  ALA B 150     -35.965   2.225  20.777  1.00 88.15
ATOM   1194  N   HIS B 151     -35.457   0.367  23.134  1.00 91.19
ATOM   1195  CA  HIS B 151     -34.783   0.093  24.398  1.00 91.19
ATOM   1196  C   HIS B 151     -34.158  -1.298  24.400  1.00 91.19
ATOM   1197  O   HIS B 151     -33.047  -1.484  24.902  1.00 91.19
ATOM   1198  CB  HIS B 151     -35.760   0.232  25.567  1.00 91.19
ATOM   1199  CG  HIS B 151     -36.278   1.622  25.755  1.00 91.19
ATOM   1200  ND1 HIS B 151     -37.218   1.944  26.710  1.00 91.19
ATOM   1201  CD2 HIS B 151     -35.984   2.775  25.109  1.00 91.19
ATOM   1202  CE1 HIS B 151     -37.480   3.238  26.643  1.00 91.19
ATOM   1203  NE2 HIS B 151     -36.745   3.766  25.679  1.00 91.19
ATOM   1204  N   VAL B 152     -34.922  -2.241  23.799  1.00 92.11
ATOM   1205  CA  VAL B 152     -34.463  -3.625  23.761  1.00 92.11
ATOM   1206  C   VAL B 152     -33.180  -3.722  22.938  1.00 92.11
ATOM   1207  O   VAL B 152     -32.253  -4.448  23.304  1.00 92.11
ATOM   1208  CB  VAL B 152     -35.542  -4.566  23.180  1.00 92.11
ATOM   1209  CG1 VAL B 152     -35.017  -5.998  23.087  1.00 92.11
ATOM   1210  CG2 VAL B 152     -36.810  -4.513  24.030  1.00 92.11
ATOM   1211  N   TRP B 153     -33.114  -2.977  21.801  1.00 92.98
ATOM   1212  CA  TRP B 153     -31.925  -2.965  20.954  1.00 92.98
ATOM   1213  C   TRP B 153     -30.704  -2.495  21.737  1.00 92.98
ATOM   1214  O   TRP B 153     -29.629  -3.091  21.639  1.00 92.98
ATOM   1215  CB  TRP B 153     -32.143  -2.064  19.735  1.00 92.98
ATOM   1216  CG  TRP B 153     -31.021  -2.102  18.742  1.00 92.98
ATOM   1217  CD1 TRP B 153     -30.886  -2.956  17.683  1.00 92.98
ATOM   1218  CD2 TRP B 153     -29.871  -1.250  18.719  1.00 92.98
ATOM   1219  NE1 TRP B 153     -29.722  -2.686  17.002  1.00 92.98
ATOM   1220  CE2 TRP B 153     -29.081  -1.645  17.616  1.00 92.98
ATOM   1221  CE3 TRP B 153     -29.433  -0.190  19.523  1.00 92.98
ATOM   1222  CZ2 TRP B 153     -27.875  -1.014  17.298  1.00 92.98
ATOM   1223  CZ3 TRP B 153     -28.233   0.435  19.205  1.00 92.98
ATOM   1224  CH2 TRP B 153     -27.470   0.020  18.102  1.00 92.98
ATOM   1225  N   TYR B 154     -30.839  -1.451  22.556  1.00 95.04
ATOM   1226  CA  TYR B 154     -29.737  -0.908  23.342  1.00 95.04
ATOM   1227  C   TYR B 154     -29.270  -1.909  24.392  1.00 95.04
ATOM   1228  O   TYR B 154     -28.067  -2.102  24.583  1.00 95.04
ATOM   1229  CB  TYR B 154     -30.152   0.402  24.017  1.00 95.04
ATOM   1230  CG  TYR B 154     -30.021   1.613  23.126  1.00 95.04
ATOM   1231  CD1 TYR B 154     -28.777   2.190  22.880  1.00 95.04
ATOM   1232  CD2 TYR B 154     -31.140   2.184  22.529  1.00 95.04
ATOM   1233  CE1 TYR B 154     -28.651   3.307  22.060  1.00 95.04
ATOM   1234  CE2 TYR B 154     -31.026   3.301  21.708  1.00 95.04
ATOM   1235  CZ  TYR B 154     -29.779   3.854  21.480  1.00 95.04
ATOM   1236  OH  TYR B 154     -29.661   4.960  20.668  1.00 95.04
ATOM   1237  N   TRP B 155     -30.229  -2.553  25.050  1.00 94.01
ATOM   1238  CA  TRP B 155     -29.858  -3.506  26.090  1.00 94.01
ATOM   1239  C   TRP B 155     -29.086  -4.682  25.500  1.00 94.01
ATOM   1240  O   TRP B 155     -28.197  -5.237  26.150  1.00 94.01
ATOM   1241  CB  TRP B 155     -31.102  -4.013  26.825  1.00 94.01
ATOM   1242  CG  TRP B 155     -31.577  -3.102  27.917  1.00 94.01
ATOM   1243  CD1 TRP B 155     -32.693  -2.313  27.905  1.00 94.01
ATOM   1244  CD2 TRP B 155     -30.945  -2.884  29.182  1.00 94.01
ATOM   1245  NE1 TRP B 155     -32.793  -1.617  29.088  1.00 94.01
ATOM   1246  CE2 TRP B 155     -31.734  -1.949  29.888  1.00 94.01
ATOM   1247  CE3 TRP B 155     -29.787  -3.390  29.789  1.00 94.01
ATOM   1248  CZ2 TRP B 155     -31.401  -1.509  31.172  1.00 94.01
ATOM   1249  CZ3 TRP B 155     -29.457  -2.950  31.066  1.00 94.01
ATOM   1250  CH2 TRP B 155     -30.264  -2.019  31.742  1.00 94.01
ATOM   1251  N   GLN B 156     -29.461  -5.089  24.218  1.00 93.82
ATOM   1252  CA  GLN B 156     -28.704  -6.135  23.538  1.00 93.82
ATOM   1253  C   GLN B 156     -27.244  -5.728  23.357  1.00 93.82
ATOM   1254  O   GLN B 156     -26.336  -6.513  23.641  1.00 93.82
ATOM   1255  CB  GLN B 156     -29.331  -6.455  22.181  1.00 93.82
ATOM   1256  CG  GLN B 156     -28.572  -7.508  21.385  1.00 93.82
ATOM   1257  CD  GLN B 156     -29.402  -8.114  20.269  1.00 93.82
ATOM   1258  OE1 GLN B 156     -30.538  -8.546  20.488  1.00 93.82
ATOM   1259  NE2 GLN B 156     -28.842  -8.150  19.065  1.00 93.82
ATOM   1260  N   HIS B 157     -27.022  -4.564  22.899  1.00 94.22
ATOM   1261  CA  HIS B 157     -25.672  -4.110  22.585  1.00 94.22
ATOM   1262  C   HIS B 157     -24.913  -3.721  23.849  1.00 94.22
ATOM   1263  O   HIS B 157     -23.695  -3.897  23.926  1.00 94.22
ATOM   1264  CB  HIS B 157     -25.717  -2.928  21.615  1.00 94.22
ATOM   1265  CG  HIS B 157     -26.183  -3.295  20.242  1.00 94.22
ATOM   1266  ND1 HIS B 157     -25.400  -4.004  19.356  1.00 94.22
ATOM   1267  CD2 HIS B 157     -27.353  -3.053  19.605  1.00 94.22
ATOM   1268  CE1 HIS B 157     -26.071  -4.182  18.230  1.00 94.22
ATOM   1269  NE2 HIS B 157     -27.259  -3.615  18.356  1.00 94.22
ATOM   1270  N   PHE B 158     -25.575  -3.250  24.930  1.00 94.51
ATOM   1271  CA  PHE B 158     -24.937  -3.014  26.220  1.00 94.51
ATOM   1272  C   PHE B 158     -24.420  -4.318  26.815  1.00 94.51
ATOM   1273  O   PHE B 158     -23.306  -4.368  27.341  1.00 94.51
ATOM   1274  CB  PHE B 158     -25.916  -2.345  27.191  1.00 94.51
ATOM   1275  CG  PHE B 158     -26.272  -0.932  26.817  1.00 94.51
ATOM   1276  CD1 PHE B 158     -25.505  -0.227  25.897  1.00 94.51
ATOM   1277  CD2 PHE B 158     -27.374  -0.307  27.386  1.00 94.51
ATOM   1278  CE1 PHE B 158     -25.831   1.081  25.549  1.00 94.51
ATOM   1279  CE2 PHE B 158     -27.707   1.001  27.043  1.00 94.51
ATOM   1280  CZ  PHE B 158     -26.934   1.693  26.125  1.00 94.51
ATOM   1281  N   PHE B 159     -25.314  -5.369  26.685  1.00 93.96
ATOM   1282  CA  PHE B 159     -24.927  -6.674  27.207  1.00 93.96
ATOM   1283  C   PHE B 159     -23.713  -7.217  26.462  1.00 93.96
ATOM   1284  O   PHE B 159     -22.813  -7.798  27.072  1.00 93.96
ATOM   1285  CB  PHE B 159     -26.092  -7.663  27.103  1.00 93.96
ATOM   1286  CG  PHE B 159     -25.795  -9.016  27.691  1.00 93.96
ATOM   1287  CD1 PHE B 159     -25.419 -10.076  26.876  1.00 93.96
ATOM   1288  CD2 PHE B 159     -25.891  -9.228  29.061  1.00 93.96
ATOM   1289  CE1 PHE B 159     -25.143 -11.330  27.417  1.00 93.96
ATOM   1290  CE2 PHE B 159     -25.616 -10.477  29.609  1.00 93.96
ATOM   1291  CZ  PHE B 159     -25.244 -11.527  28.785  1.00 93.96
ATOM   1292  N   GLN B 160     -23.713  -6.999  25.117  1.00 94.34
ATOM   1293  CA  GLN B 160     -22.632  -7.513  24.282  1.00 94.34
ATOM   1294  C   GLN B 160     -21.290  -6.911  24.688  1.00 94.34
ATOM   1295  O   GLN B 160     -20.253  -7.570  24.586  1.00 94.34
ATOM   1296  CB  GLN B 160     -22.911  -7.226  22.806  1.00 94.34
ATOM   1297  CG  GLN B 160     -21.946  -7.917  21.852  1.00 94.34
ATOM   1298  CD  GLN B 160     -22.029  -9.430  21.926  1.00 94.34
ATOM   1299  OE1 GLN B 160     -23.031  -9.988  22.386  1.00 94.34
ATOM   1300  NE2 GLN B 160     -20.977 -10.104  21.475  1.00 94.34
ATOM   1301  N   ILE B 161     -21.281  -5.675  25.202  1.00 93.87
ATOM   1302  CA  ILE B 161     -20.075  -4.972  25.624  1.00 93.87
ATOM   1303  C   ILE B 161     -19.497  -5.641  26.870  1.00 93.87
ATOM   1304  O   ILE B 161     -18.285  -5.604  27.096  1.00 93.87
ATOM   1305  CB  ILE B 161     -20.359  -3.479  25.901  1.00 93.87
ATOM   1306  CG1 ILE B 161     -20.640  -2.737  24.589  1.00 93.87
ATOM   1307  CG2 ILE B 161     -19.190  -2.837  26.653  1.00 93.87
ATOM   1308  CD1 ILE B 161     -21.073  -1.289  24.777  1.00 93.87
ATOM   1309  N   PHE B 162     -20.261  -6.444  27.616  1.00 93.70
ATOM   1310  CA  PHE B 162     -19.823  -7.042  28.871  1.00 93.70
ATOM   1311  C   PHE B 162     -19.475  -8.513  28.677  1.00 93.70
ATOM   1312  O   PHE B 162     -19.014  -9.176  29.609  1.00 93.70
ATOM   1313  CB  PHE B 162     -20.906  -6.896  29.945  1.00 93.70
ATOM   1314  CG  PHE B 162     -21.019  -5.505  30.508  1.00 93.70
ATOM   1315  CD1 PHE B 162     -20.123  -5.055  31.470  1.00 93.70
ATOM   1316  CD2 PHE B 162     -22.022  -4.648  30.075  1.00 93.70
ATOM   1317  CE1 PHE B 162     -20.225  -3.768  31.993  1.00 93.70
ATOM   1318  CE2 PHE B 162     -22.130  -3.360  30.593  1.00 93.70
ATOM   1319  CZ  PHE B 162     -21.232  -2.923  31.552  1.00 93.70
ATOM   1320  N   VAL B 163     -19.720  -9.016  27.454  1.00 94.67
ATOM   1321  CA  VAL B 163     -19.517 -10.430  27.153  1.00 94.67
ATOM   1322  C   VAL B 163     -18.071 -10.819  27.449  1.00 94.67
ATOM   1323  O   VAL B 163     -17.809 -11.893  27.994  1.00 94.67
ATOM   1324  CB  VAL B 163     -19.866 -10.752  25.682  1.00 94.67
ATOM   1325  CG1 VAL B 163     -19.336 -12.131  25.292  1.00 94.67
ATOM   1326  CG2 VAL B 163     -21.376 -10.675  25.463  1.00 94.67
ATOM   1327  N   PRO B 164     -16.987  -9.972  27.086  1.00 95.64
ATOM   1328  CA  PRO B 164     -15.616 -10.353  27.432  1.00 95.64
ATOM   1329  C   PRO B 164     -15.434 -10.613  28.925  1.00 95.64
ATOM   1330  O   PRO B 164     -14.682 -11.512  29.312  1.00 95.64
ATOM   1331  CB  PRO B 164     -14.791  -9.143  26.984  1.00 95.64
ATOM   1332  CG  PRO B 164     -15.604  -8.504  25.906  1.00 95.64
ATOM   1333  CD  PRO B 164     -17.058  -8.701  26.224  1.00 95.64
ATOM   1334  N   PHE B 165     -16.134  -9.841  29.825  1.00 94.77
ATOM   1335  CA  PHE B 165     -16.072 -10.024  31.270  1.00 94.77
ATOM   1336  C   PHE B 165     -16.732 -11.336  31.679  1.00 94.77
ATOM   1337  O   PHE B 165     -16.222 -12.049  32.546  1.00 94.77
ATOM   1338  CB  PHE B 165     -16.745  -8.851  31.991  1.00 94.77
ATOM   1339  CG  PHE B 165     -16.045  -7.534  31.792  1.00 94.77
ATOM   1340  CD1 PHE B 165     -14.943  -7.193  32.567  1.00 94.77
ATOM   1341  CD2 PHE B 165     -16.488  -6.637  30.829  1.00 94.77
ATOM   1342  CE1 PHE B 165     -14.293  -5.974  32.385  1.00 94.77
ATOM   1343  CE2 PHE B 165     -15.844  -5.417  30.642  1.00 94.77
ATOM   1344  CZ  PHE B 165     -14.747  -5.088  31.421  1.00 94.77
ATOM   1345  N   ILE B 166     -17.823 -11.598  30.961  1.00 95.45
ATOM   1346  CA  ILE B 166     -18.527 -12.845  31.240  1.00 95.45
ATOM   1347  C   ILE B 166     -17.630 -14.032  30.895  1.00 95.45
ATOM   1348  O   ILE B 166     -17.559 -15.005  31.650  1.00 95.45
ATOM   1349  CB  ILE B 166     -19.855 -12.932  30.456  1.00 95.45
ATOM   1350  CG1 ILE B 166     -20.834 -11.857  30.943  1.00 95.45
ATOM   1351  CG2 ILE B 166     -20.468 -14.330  30.585  1.00 95.45
ATOM   1352  CD1 ILE B 166     -22.114 -11.768  30.123  1.00 95.45
ATOM   1353  N   ASP B 167     -17.001 -14.018  29.739  1.00 96.86
ATOM   1354  CA  ASP B 167     -16.090 -15.083  29.330  1.00 96.86
ATOM   1355  C   ASP B 167     -14.952 -15.247  30.334  1.00 96.86
ATOM   1356  O   ASP B 167     -14.536 -16.369  30.631  1.00 96.86
ATOM   1357  CB  ASP B 167     -15.526 -14.800  27.936  1.00 96.86
ATOM   1358  CG  ASP B 167     -16.535 -15.043  26.827  1.00 96.86
ATOM   1359  OD1 ASP B 167     -16.283 -14.635  25.673  1.00 96.86
ATOM   1360  OD2 ASP B 167     -17.593 -15.645  27.111  1.00 96.86
ATOM   1361  N   ALA B 168     -14.438 -14.092  30.824  1.00 96.30
ATOM   1362  CA  ALA B 168     -13.370 -14.127  31.820  1.00 96.30
ATOM   1363  C   ALA B 168     -13.833 -14.823  33.096  1.00 96.30
ATOM   1364  O   ALA B 168     -13.115 -15.658  33.651  1.00 96.30
ATOM   1365  CB  ALA B 168     -12.887 -12.713  32.133  1.00 96.30
ATOM   1366  N   VAL B 169     -15.049 -14.468  33.548  1.00 96.12
ATOM   1367  CA  VAL B 169     -15.610 -15.054  34.761  1.00 96.12
ATOM   1368  C   VAL B 169     -15.861 -16.545  34.547  1.00 96.12
ATOM   1369  O   VAL B 169     -15.526 -17.366  35.403  1.00 96.12
ATOM   1370  CB  VAL B 169     -16.920 -14.348  35.180  1.00 96.12
ATOM   1371  CG1 VAL B 169     -17.607 -15.111  36.310  1.00 96.12
ATOM   1372  CG2 VAL B 169     -16.638 -12.906  35.598  1.00 96.12
ATOM   1373  N   LEU B 170     -16.440 -16.907  33.431  1.00 96.49
ATOM   1374  CA  LEU B 170     -16.716 -18.302  33.105  1.00 96.49
ATOM   1375  C   LEU B 170     -15.429 -19.120  33.084  1.00 96.49
ATOM   1376  O   LEU B 170     -15.377 -20.216  33.646  1.00 96.49
ATOM   1377  CB  LEU B 170     -17.423 -18.406  31.752  1.00 96.49
ATOM   1378  CG  LEU B 170     -17.913 -19.798  31.348  1.00 96.49
ATOM   1379  CD1 LEU B 170     -18.941 -20.310  32.352  1.00 96.49
ATOM   1380  CD2 LEU B 170     -18.500 -19.771  29.941  1.00 96.49
ATOM   1381  N   LEU B 171     -14.433 -18.645  32.395  1.00 96.87
ATOM   1382  CA  LEU B 171     -13.155 -19.344  32.306  1.00 96.87
ATOM   1383  C   LEU B 171     -12.530 -19.510  33.687  1.00 96.87
ATOM   1384  O   LEU B 171     -11.899 -20.532  33.969  1.00 96.87
ATOM   1385  CB  LEU B 171     -12.193 -18.588  31.386  1.00 96.87
ATOM   1386  CG  LEU B 171     -10.941 -19.346  30.944  1.00 96.87
ATOM   1387  CD1 LEU B 171     -11.323 -20.538  30.073  1.00 96.87
ATOM   1388  CD2 LEU B 171      -9.987 -18.417  30.200  1.00 96.87
ATOM   1389  N   THR B 172     -12.663 -18.477  34.562  1.00 96.85
ATOM   1390  CA  THR B 172     -12.147 -18.538  35.925  1.00 96.85
ATOM   1391  C   THR B 172     -12.839 -19.644  36.717  1.00 96.85
ATOM   1392  O   THR B 172     -12.184 -20.404  37.433  1.00 96.85
ATOM   1393  CB  THR B 172     -12.329 -17.192  36.652  1.00 96.85
ATOM   1394  OG1 THR B 172     -11.691 -16.157  35.894  1.00 96.85
ATOM   1395  CG2 THR B 172     -11.718 -17.234  38.048  1.00 96.85
ATOM   1396  N   ILE B 173     -14.197 -19.718  36.568  1.00 96.36
ATOM   1397  CA  ILE B 173     -14.973 -20.732  37.273  1.00 96.36
ATOM   1398  C   ILE B 173     -14.582 -22.121  36.775  1.00 96.36
ATOM   1399  O   ILE B 173     -14.311 -23.021  37.574  1.00 96.36
ATOM   1400  CB  ILE B 173     -16.492 -20.507  37.095  1.00 96.36
ATOM   1401  CG1 ILE B 173     -16.919 -19.197  37.767  1.00 96.36
ATOM   1402  CG2 ILE B 173     -17.282 -21.693  37.655  1.00 96.36
ATOM   1403  CD1 ILE B 173     -18.360 -18.797  37.481  1.00 96.36
ATOM   1404  N   ILE B 174     -14.561 -22.317  35.462  1.00 96.94
ATOM   1405  CA  ILE B 174     -14.185 -23.595  34.866  1.00 96.94
ATOM   1406  C   ILE B 174     -12.760 -23.957  35.280  1.00 96.94
ATOM   1407  O   ILE B 174     -12.480 -25.109  35.619  1.00 96.94
ATOM   1408  CB  ILE B 174     -14.303 -23.556  33.326  1.00 96.94
ATOM   1409  CG1 ILE B 174     -15.769 -23.394  32.907  1.00 96.94
ATOM   1410  CG2 ILE B 174     -13.692 -24.817  32.706  1.00 96.94
ATOM   1411  CD1 ILE B 174     -15.962 -23.132  31.419  1.00 96.94
ATOM   1412  N   GLY B 175     -11.916 -23.004  35.173  1.00 96.58
ATOM   1413  CA  GLY B 175     -10.537 -23.219  35.583  1.00 96.58
ATOM   1414  C   GLY B 175     -10.406 -23.649  37.031  1.00 96.58
ATOM   1415  O   GLY B 175      -9.628 -24.552  37.348  1.00 96.58
ATOM   1416  N   ALA B 176     -11.176 -22.982  37.985  1.00 95.99
ATOM   1417  CA  ALA B 176     -11.162 -23.306  39.409  1.00 95.99
ATOM   1418  C   ALA B 176     -11.608 -24.746  39.648  1.00 95.99
ATOM   1419  O   ALA B 176     -10.983 -25.475  40.422  1.00 95.99
ATOM   1420  CB  ALA B 176     -12.055 -22.340  40.184  1.00 95.99
ATOM   1421  N   ILE B 177     -12.657 -25.093  38.929  1.00 96.11
ATOM   1422  CA  ILE B 177     -13.195 -26.441  39.077  1.00 96.11
ATOM   1423  C   ILE B 177     -12.178 -27.461  38.570  1.00 96.11
ATOM   1424  O   ILE B 177     -11.921 -28.471  39.229  1.00 96.11
ATOM   1425  CB  ILE B 177     -14.534 -26.600  38.323  1.00 96.11
ATOM   1426  CG1 ILE B 177     -15.613 -25.715  38.957  1.00 96.11
ATOM   1427  CG2 ILE B 177     -14.972 -28.068  38.304  1.00 96.11
ATOM   1428  CD1 ILE B 177     -16.906 -25.645  38.157  1.00 96.11
ATOM   1429  N   CYS B 178     -11.584 -27.274  37.427  1.00 96.70
ATOM   1430  CA  CYS B 178     -10.645 -28.197  36.798  1.00 96.70
ATOM   1431  C   CYS B 178      -9.384 -28.350  37.639  1.00 96.70
ATOM   1432  O   CYS B 178      -8.894 -29.464  37.834  1.00 96.70
ATOM   1433  CB  CYS B 178     -10.278 -27.714  35.395  1.00 96.70
ATOM   1434  SG  CYS B 178     -11.595 -27.940  34.179  1.00 96.70
ATOM   1435  N   VAL B 179      -8.855 -27.295  38.128  1.00 95.25
ATOM   1436  CA  VAL B 179      -7.632 -27.342  38.923  1.00 95.25
ATOM   1437  C   VAL B 179      -7.907 -28.042  40.253  1.00 95.25
ATOM   1438  O   VAL B 179      -7.089 -28.834  40.725  1.00 95.25
ATOM   1439  CB  VAL B 179      -7.063 -25.928  39.173  1.00 95.25
ATOM   1440  CG1 VAL B 179      -5.916 -25.978  40.182  1.00 95.25
ATOM   1441  CG2 VAL B 179      -6.596 -25.301  37.861  1.00 95.25
ATOM   1442  N   ALA B 180      -9.055 -27.696  40.863  1.00 94.77
ATOM   1443  CA  ALA B 180      -9.437 -28.351  42.111  1.00 94.77
ATOM   1444  C   ALA B 180      -9.567 -29.859  41.922  1.00 94.77
ATOM   1445  O   ALA B 180      -9.104 -30.639  42.758  1.00 94.77
ATOM   1446  CB  ALA B 180     -10.746 -27.769  42.639  1.00 94.77
ATOM   1447  N   THR B 181     -10.212 -30.243  40.861  1.00 95.46
ATOM   1448  CA  THR B 181     -10.370 -31.659  40.548  1.00 95.46
ATOM   1449  C   THR B 181      -9.013 -32.315  40.312  1.00 95.46
ATOM   1450  O   THR B 181      -8.769 -33.433  40.771  1.00 95.46
ATOM   1451  CB  THR B 181     -11.264 -31.862  39.310  1.00 95.46
ATOM   1452  OG1 THR B 181     -12.501 -31.165  39.502  1.00 95.46
ATOM   1453  CG2 THR B 181     -11.557 -33.341  39.079  1.00 95.46
ATOM   1454  N   TYR B 182      -8.169 -31.708  39.585  1.00 95.80
ATOM   1455  CA  TYR B 182      -6.827 -32.211  39.311  1.00 95.80
ATOM   1456  C   TYR B 182      -6.048 -32.418  40.604  1.00 95.80
ATOM   1457  O   TYR B 182      -5.378 -33.439  40.775  1.00 95.80
ATOM   1458  CB  TYR B 182      -6.069 -31.247  38.394  1.00 95.80
ATOM   1459  CG  TYR B 182      -4.759 -31.797  37.884  1.00 95.80
ATOM   1460  CD1 TYR B 182      -3.590 -31.670  38.630  1.00 95.80
ATOM   1461  CD2 TYR B 182      -4.688 -32.445  36.656  1.00 95.80
ATOM   1462  CE1 TYR B 182      -2.380 -32.174  38.164  1.00 95.80
ATOM   1463  CE2 TYR B 182      -3.484 -32.954  36.179  1.00 95.80
ATOM   1464  CZ  TYR B 182      -2.337 -32.814  36.940  1.00 95.80
ATOM   1465  OH  TYR B 182      -1.143 -33.315  36.473  1.00 95.80
ATOM   1466  N   LYS B 183      -6.138 -31.466  41.550  1.00 94.90
ATOM   1467  CA  LYS B 183      -5.424 -31.537  42.821  1.00 94.90
ATOM   1468  C   LYS B 183      -5.918 -32.708  43.665  1.00 94.90
ATOM   1469  O   LYS B 183      -5.126 -33.378  44.331  1.00 94.90
ATOM   1470  CB  LYS B 183      -5.581 -30.228  43.598  1.00 94.90
ATOM   1471  CG  LYS B 183      -4.714 -29.091  43.077  1.00 94.90
ATOM   1472  CD  LYS B 183      -4.824 -27.855  43.960  1.00 94.90
ATOM   1473  CE  LYS B 183      -3.883 -26.751  43.497  1.00 94.90
ATOM   1474  NZ  LYS B 183      -3.955 -25.553  44.386  1.00 94.90
ATOM   1475  N   VAL B 184      -7.196 -32.859  43.573  1.00 93.65
ATOM   1476  CA  VAL B 184      -7.774 -33.964  44.331  1.00 93.65
ATOM   1477  C   VAL B 184      -7.324 -35.294  43.731  1.00 93.65
ATOM   1478  O   VAL B 184      -6.927 -36.208  44.458  1.00 93.65
ATOM   1479  CB  VAL B 184      -9.317 -33.887  44.360  1.00 93.65
ATOM   1480  CG1 VAL B 184      -9.910 -35.161  44.959  1.00 93.65
ATOM   1481  CG2 VAL B 184      -9.775 -32.660  45.145  1.00 93.65
ATOM   1482  N   MET B 185      -7.308 -35.438  42.517  1.00 92.84
ATOM   1483  CA  MET B 185      -6.951 -36.672  41.822  1.00 92.84
ATOM   1484  C   MET B 185      -5.474 -36.998  42.018  1.00 92.84
ATOM   1485  O   MET B 185      -5.102 -38.167  42.136  1.00 92.84
ATOM   1486  CB  MET B 185      -7.268 -36.560  40.330  1.00 92.84
ATOM   1487  CG  MET B 185      -8.749 -36.679  40.008  1.00 92.84
ATOM   1488  SD  MET B 185      -9.056 -37.061  38.239  1.00 92.84
ATOM   1489  CE  MET B 185      -8.219 -35.654  37.458  1.00 92.84
ATOM   1490  N   TYR B 186      -4.656 -36.016  42.059  1.00 94.91
ATOM   1491  CA  TYR B 186      -3.216 -36.226  42.163  1.00 94.91
ATOM   1492  C   TYR B 186      -2.702 -35.804  43.535  1.00 94.91
ATOM   1493  O   TYR B 186      -1.554 -35.372  43.668  1.00 94.91
ATOM   1494  CB  TYR B 186      -2.479 -35.450  41.068  1.00 94.91
ATOM   1495  CG  TYR B 186      -2.600 -36.071  39.698  1.00 94.91
ATOM   1496  CD1 TYR B 186      -1.675 -37.014  39.255  1.00 94.91
ATOM   1497  CD2 TYR B 186      -3.637 -35.716  38.843  1.00 94.91
ATOM   1498  CE1 TYR B 186      -1.781 -37.588  37.992  1.00 94.91
ATOM   1499  CE2 TYR B 186      -3.753 -36.284  37.578  1.00 94.91
ATOM   1500  CZ  TYR B 186      -2.822 -37.218  37.163  1.00 94.91
ATOM   1501  OH  TYR B 186      -2.932 -37.783  35.912  1.00 94.91
ATOM   1502  N   SER B 187      -3.621 -35.887  44.509  1.00 94.32
ATOM   1503  CA  SER B 187      -3.300 -35.449  45.864  1.00 94.32
ATOM   1504  C   SER B 187      -2.125 -36.236  46.435  1.00 94.32
ATOM   1505  O   SER B 187      -1.264 -35.672  47.113  1.00 94.32
ATOM   1506  CB  SER B 187      -4.516 -35.598  46.778  1.00 94.32
ATOM   1507  OG  SER B 187      -4.851 -36.964  46.953  1.00 94.32
ATOM   1508  N   ALA B 188      -1.933 -37.492  46.150  1.00 93.75
ATOM   1509  CA  ALA B 188      -0.854 -38.341  46.649  1.00 93.75
ATOM   1510  C   ALA B 188       0.493 -37.908  46.079  1.00 93.75
ATOM   1511  O   ALA B 188       1.479 -37.798  46.812  1.00 93.75
ATOM   1512  CB  ALA B 188      -1.127 -39.804  46.309  1.00 93.75
ATOM   1513  N   TYR B 189       0.511 -37.683  44.809  1.00 94.27
ATOM   1514  CA  TYR B 189       1.724 -37.232  44.136  1.00 94.27
ATOM   1515  C   TYR B 189       2.182 -35.885  44.682  1.00 94.27
ATOM   1516  O   TYR B 189       3.360 -35.704  44.998  1.00 94.27
ATOM   1517  CB  TYR B 189       1.495 -37.132  42.625  1.00 94.27
ATOM   1518  CG  TYR B 189       2.624 -36.458  41.883  1.00 94.27
ATOM   1519  CD1 TYR B 189       2.517 -35.133  41.466  1.00 94.27
ATOM   1520  CD2 TYR B 189       3.800 -37.145  41.598  1.00 94.27
ATOM   1521  CE1 TYR B 189       3.554 -34.509  40.780  1.00 94.27
ATOM   1522  CE2 TYR B 189       4.843 -36.530  40.913  1.00 94.27
ATOM   1523  CZ  TYR B 189       4.711 -35.214  40.509  1.00 94.27
ATOM   1524  OH  TYR B 189       5.741 -34.601  39.831  1.00 94.27
ATOM   1525  N   ILE B 190       1.182 -35.003  44.820  1.00 94.75
ATOM   1526  CA  ILE B 190       1.486 -33.652  45.282  1.00 94.75
ATOM   1527  C   ILE B 190       2.066 -33.708  46.693  1.00 94.75
ATOM   1528  O   ILE B 190       3.056 -33.034  46.991  1.00 94.75
ATOM   1529  CB  ILE B 190       0.233 -32.749  45.252  1.00 94.75
ATOM   1530  CG1 ILE B 190      -0.248 -32.549  43.810  1.00 94.75
ATOM   1531  CG2 ILE B 190       0.521 -31.404  45.925  1.00 94.75
ATOM   1532  CD1 ILE B 190      -1.587 -31.834  43.698  1.00 94.75
ATOM   1533  N   SER B 191       1.522 -34.522  47.514  1.00 93.17
ATOM   1534  CA  SER B 191       1.988 -34.649  48.891  1.00 93.17
ATOM   1535  C   SER B 191       3.409 -35.202  48.944  1.00 93.17
ATOM   1536  O   SER B 191       4.228 -34.744  49.743  1.00 93.17
ATOM   1537  CB  SER B 191       1.051 -35.552  49.693  1.00 93.17
ATOM   1538  OG  SER B 191       1.064 -36.873  49.180  1.00 93.17
ATOM   1539  N   ARG B 192       3.817 -36.092  48.104  1.00 94.52
ATOM   1540  CA  ARG B 192       5.149 -36.687  48.052  1.00 94.52
ATOM   1541  C   ARG B 192       6.188 -35.664  47.605  1.00 94.52
ATOM   1542  O   ARG B 192       7.270 -35.575  48.189  1.00 94.52
ATOM   1543  CB  ARG B 192       5.162 -37.893  47.111  1.00 94.52
ATOM   1544  CG  ARG B 192       4.471 -39.123  47.677  1.00 94.52
ATOM   1545  CD  ARG B 192       4.705 -40.351  46.808  1.00 94.52
ATOM   1546  NE  ARG B 192       3.991 -40.257  45.538  1.00 94.52
ATOM   1547  CZ  ARG B 192       3.714 -41.289  44.746  1.00 94.52
ATOM   1548  NH1 ARG B 192       4.088 -42.519  45.079  1.00 94.52
ATOM   1549  NH2 ARG B 192       3.059 -41.090  43.611  1.00 94.52
ATOM   1550  N   VAL B 193       5.719 -34.933  46.647  1.00 95.26
ATOM   1551  CA  VAL B 193       6.635 -33.935  46.106  1.00 95.26
ATOM   1552  C   VAL B 193       6.892 -32.849  47.149  1.00 95.26
ATOM   1553  O   VAL B 193       8.026 -32.396  47.316  1.00 95.26
ATOM   1554  CB  VAL B 193       6.086 -33.306  44.806  1.00 95.26
ATOM   1555  CG1 VAL B 193       6.946 -32.119  44.374  1.00 95.26
ATOM   1556  CG2 VAL B 193       6.017 -34.352  43.695  1.00 95.26
ATOM   1557  N   LEU B 194       5.842 -32.494  47.899  1.00 94.31
ATOM   1558  CA  LEU B 194       5.968 -31.438  48.898  1.00 94.31
ATOM   1559  C   LEU B 194       6.872 -31.879  50.044  1.00 94.31
ATOM   1560  O   LEU B 194       7.627 -31.071  50.590  1.00 94.31
ATOM   1561  CB  LEU B 194       4.591 -31.047  49.440  1.00 94.31
ATOM   1562  CG  LEU B 194       3.726 -30.174  48.529  1.00 94.31
ATOM   1563  CD1 LEU B 194       2.328 -30.016  49.117  1.00 94.31
ATOM   1564  CD2 LEU B 194       4.379 -28.813  48.315  1.00 94.31
ATOM   1565  N   VAL B 195       6.885 -33.125  50.329  1.00 93.91
ATOM   1566  CA  VAL B 195       7.738 -33.665  51.382  1.00 93.91
ATOM   1567  C   VAL B 195       9.198 -33.622  50.937  1.00 93.91
ATOM   1568  O   VAL B 195      10.074 -33.208  51.700  1.00 93.91
ATOM   1569  CB  VAL B 195       7.337 -35.111  51.751  1.00 93.91
ATOM   1570  CG1 VAL B 195       8.376 -35.740  52.677  1.00 93.91
ATOM   1571  CG2 VAL B 195       5.955 -35.130  52.402  1.00 93.91
ATOM   1572  N   VAL B 196       9.342 -33.923  49.728  1.00 93.34
ATOM   1573  CA  VAL B 196      10.695 -33.937  49.183  1.00 93.34
ATOM   1574  C   VAL B 196      11.235 -32.511  49.103  1.00 93.34
ATOM   1575  O   VAL B 196      12.402 -32.263  49.417  1.00 93.34
ATOM   1576  CB  VAL B 196      10.740 -34.603  47.790  1.00 93.34
ATOM   1577  CG1 VAL B 196      12.121 -34.440  47.157  1.00 93.34
ATOM   1578  CG2 VAL B 196      10.367 -36.080  47.893  1.00 93.34
ATOM   1579  N   LEU B 197      10.353 -31.701  48.718  1.00 95.01
ATOM   1580  CA  LEU B 197      10.759 -30.305  48.604  1.00 95.01
ATOM   1581  C   LEU B 197      11.112 -29.729  49.972  1.00 95.01
ATOM   1582  O   LEU B 197      12.078 -28.973  50.102  1.00 95.01
ATOM   1583  CB  LEU B 197       9.647 -29.474  47.959  1.00 95.01
ATOM   1584  CG  LEU B 197       9.437 -29.673  46.457  1.00 95.01
ATOM   1585  CD1 LEU B 197       8.294 -28.794  45.961  1.00 95.01
ATOM   1586  CD2 LEU B 197      10.721 -29.372  45.692  1.00 95.01
ATOM   1587  N   GLU B 198      10.344 -30.071  50.844  1.00 92.73
ATOM   1588  CA  GLU B 198      10.608 -29.600  52.200  1.00 92.73
ATOM   1589  C   GLU B 198      11.921 -30.165  52.735  1.00 92.73
ATOM   1590  O   GLU B 198      12.691 -29.453  53.382  1.00 92.73
ATOM   1591  CB  GLU B 198       9.455 -29.976  53.134  1.00 92.73
ATOM   1592  CG  GLU B 198       9.531 -29.314  54.503  1.00 92.73
ATOM   1593  CD  GLU B 198       9.415 -27.799  54.444  1.00 92.73
ATOM   1594  OE1 GLU B 198       9.795 -27.123  55.427  1.00 92.73
ATOM   1595  OE2 GLU B 198       8.941 -27.285  53.407  1.00 92.73
ATOM   1596  N   GLU B 199      12.218 -31.368  52.501  1.00 93.04
ATOM   1597  CA  GLU B 199      13.465 -31.998  52.925  1.00 93.04
ATOM   1598  C   GLU B 199      14.667 -31.366  52.230  1.00 93.04
ATOM   1599  O   GLU B 199      15.708 -31.148  52.854  1.00 93.04
ATOM   1600  CB  GLU B 199      13.428 -33.503  52.649  1.00 93.04
ATOM   1601  CG  GLU B 199      12.554 -34.285  53.619  1.00 93.04
ATOM   1602  CD  GLU B 199      12.537 -35.780  53.340  1.00 93.04
ATOM   1603  OE1 GLU B 199      11.893 -36.533  54.105  1.00 93.04
ATOM   1604  OE2 GLU B 199      13.173 -36.201  52.348  1.00 93.04
ATOM   1605  N   ALA B 200      14.433 -31.124  51.052  1.00 93.68
ATOM   1606  CA  ALA B 200      15.500 -30.487  50.284  1.00 93.68
ATOM   1607  C   ALA B 200      15.785 -29.081  50.803  1.00 93.68
ATOM   1608  O   ALA B 200      16.944 -28.667  50.889  1.00 93.68
ATOM   1609  CB  ALA B 200      15.134 -30.439  48.802  1.00 93.68
ATOM   1610  N   ARG B 201      14.709 -28.447  51.140  1.00 91.50
ATOM   1611  CA  ARG B 201      14.862 -27.097  51.672  1.00 91.50
ATOM   1612  C   ARG B 201      15.585 -27.116  53.015  1.00 91.50
ATOM   1613  O   ARG B 201      16.426 -26.256  53.286  1.00 91.50
ATOM   1614  CB  ARG B 201      13.498 -26.420  51.822  1.00 91.50
ATOM   1615  CG  ARG B 201      13.564 -24.901  51.856  1.00 91.50
ATOM   1616  CD  ARG B 201      12.177 -24.277  51.914  1.00 91.50
ATOM   1617  NE  ARG B 201      11.824 -23.631  50.653  1.00 91.50
ATOM   1618  CZ  ARG B 201      10.647 -23.069  50.393  1.00 91.50
ATOM   1619  NH1 ARG B 201       9.682 -23.063  51.306  1.00 91.50
ATOM   1620  NH2 ARG B 201      10.432 -22.509  49.211  1.00 91.50
ATOM   1621  N   GLN B 202      15.304 -28.064  53.729  1.00 89.88
ATOM   1622  CA  GLN B 202      15.910 -28.179  55.052  1.00 89.88
ATOM   1623  C   GLN B 202      17.370 -28.610  54.952  1.00 89.88
ATOM   1624  O   GLN B 202      18.222 -28.110  55.689  1.00 89.88
ATOM   1625  CB  GLN B 202      15.128 -29.168  55.917  1.00 89.88
ATOM   1626  CG  GLN B 202      13.820 -28.609  56.462  1.00 89.88
ATOM   1627  CD  GLN B 202      13.068 -29.608  57.321  1.00 89.88
ATOM   1628  OE1 GLN B 202      13.489 -30.759  57.471  1.00 89.88
ATOM   1629  NE2 GLN B 202      11.949 -29.174  57.892  1.00 89.88
ATOM   1630  N   ALA B 203      17.638 -29.354  53.964  1.00 89.57
ATOM   1631  CA  ALA B 203      18.974 -29.932  53.848  1.00 89.57
ATOM   1632  C   ALA B 203      19.911 -28.999  53.085  1.00 89.57
ATOM   1633  O   ALA B 203      21.094 -28.891  53.415  1.00 89.57
ATOM   1634  CB  ALA B 203      18.908 -31.293  53.160  1.00 89.57
ATOM   1635  N   HIS B 204      19.312 -28.170  52.200  1.00 88.79
ATOM   1636  CA  HIS B 204      20.163 -27.378  51.319  1.00 88.79
ATOM   1637  C   HIS B 204      19.591 -25.980  51.110  1.00 88.79
ATOM   1638  O   HIS B 204      19.720 -25.408  50.026  1.00 88.79
ATOM   1639  CB  HIS B 204      20.339 -28.080  49.971  1.00 88.79
ATOM   1640  CG  HIS B 204      21.030 -29.403  50.069  1.00 88.79
ATOM   1641  ND1 HIS B 204      22.372 -29.521  50.361  1.00 88.79
ATOM   1642  CD2 HIS B 204      20.562 -30.664  49.916  1.00 88.79
ATOM   1643  CE1 HIS B 204      22.700 -30.802  50.382  1.00 88.79
ATOM   1644  NE2 HIS B 204      21.620 -31.517  50.115  1.00 88.79
ATOM   1645  N   GLY B 205      19.138 -25.649  51.658  1.00 79.23
ATOM   1646  CA  GLY B 205      18.476 -24.360  51.541  1.00 79.23
ATOM   1647  C   GLY B 205      19.429 -23.226  51.213  1.00 79.23
ATOM   1648  O   GLY B 205      19.023 -22.211  50.643  1.00 79.23
ATOM   1649  N   ASP B 206      20.502 -23.553  51.351  1.00 81.08
ATOM   1650  CA  ASP B 206      21.476 -22.494  51.103  1.00 81.08
ATOM   1651  C   ASP B 206      22.091 -22.628  49.712  1.00 81.08
ATOM   1652  O   ASP B 206      22.806 -21.734  49.255  1.00 81.08
ATOM   1653  CB  ASP B 206      22.574 -22.515  52.169  1.00 81.08
ATOM   1654  CG  ASP B 206      22.076 -22.102  53.542  1.00 81.08
ATOM   1655  OD1 ASP B 206      22.717 -22.454  54.555  1.00 81.08
ATOM   1656  OD2 ASP B 206      21.031 -21.420  53.612  1.00 81.08
ATOM   1657  N   ASP B 207      21.865 -23.508  49.407  1.00 88.10
ATOM   1658  CA  ASP B 207      22.423 -23.760  48.082  1.00 88.10
ATOM   1659  C   ASP B 207      21.572 -23.109  46.995  1.00 88.10
ATOM   1660  O   ASP B 207      20.369 -23.360  46.907  1.00 88.10
ATOM   1661  CB  ASP B 207      22.543 -25.264  47.827  1.00 88.10
ATOM   1662  CG  ASP B 207      23.248 -25.590  46.522  1.00 88.10
ATOM   1663  OD1 ASP B 207      23.121 -26.731  46.029  1.00 88.10
ATOM   1664  OD2 ASP B 207      23.939 -24.698  45.984  1.00 88.10
ATOM   1665  N   MET B 208      22.110 -22.455  46.283  1.00 87.92
ATOM   1666  CA  MET B 208      21.444 -21.705  45.222  1.00 87.92
ATOM   1667  C   MET B 208      20.837 -22.647  44.188  1.00 87.92
ATOM   1668  O   MET B 208      19.718 -22.425  43.721  1.00 87.92
ATOM   1669  CB  MET B 208      22.425 -20.746  44.544  1.00 87.92
ATOM   1670  CG  MET B 208      21.771 -19.808  43.542  1.00 87.92
ATOM   1671  SD  MET B 208      22.987 -18.724  42.697  1.00 87.92
ATOM   1672  CE  MET B 208      24.142 -19.972  42.063  1.00 87.92
ATOM   1673  N   TRP B 209      21.497 -23.689  43.904  1.00 88.53
ATOM   1674  CA  TRP B 209      21.026 -24.629  42.893  1.00 88.53
ATOM   1675  C   TRP B 209      19.789 -25.377  43.379  1.00 88.53
ATOM   1676  O   TRP B 209      18.868 -25.638  42.601  1.00 88.53
ATOM   1677  CB  TRP B 209      22.130 -25.625  42.529  1.00 88.53
ATOM   1678  CG  TRP B 209      23.197 -25.055  41.644  1.00 88.53
ATOM   1679  CD1 TRP B 209      24.424 -24.588  42.028  1.00 88.53
ATOM   1680  CD2 TRP B 209      23.131 -24.887  40.225  1.00 88.53
ATOM   1681  NE1 TRP B 209      25.124 -24.140  40.932  1.00 88.53
ATOM   1682  CE2 TRP B 209      24.354 -24.312  39.814  1.00 88.53
ATOM   1683  CE3 TRP B 209      22.155 -25.167  39.259  1.00 88.53
ATOM   1684  CZ2 TRP B 209      24.627 -24.012  38.477  1.00 88.53
ATOM   1685  CZ3 TRP B 209      22.428 -24.868  37.929  1.00 88.53
ATOM   1686  CH2 TRP B 209      23.655 -24.297  37.553  1.00 88.53
ATOM   1687  N   THR B 210      19.716 -25.552  44.635  1.00 91.17
ATOM   1688  CA  THR B 210      18.557 -26.213  45.226  1.00 91.17
ATOM   1689  C   THR B 210      17.339 -25.294  45.199  1.00 91.17
ATOM   1690  O   THR B 210      16.230 -25.733  44.888  1.00 91.17
ATOM   1691  CB  THR B 210      18.842 -26.650  46.674  1.00 91.17
ATOM   1692  OG1 THR B 210      20.030 -27.451  46.701  1.00 91.17
ATOM   1693  CG2 THR B 210      17.682 -27.462  47.242  1.00 91.17
ATOM   1694  N   GLU B 211      17.591 -24.127  45.460  1.00 90.71
ATOM   1695  CA  GLU B 211      16.500 -23.157  45.441  1.00 90.71
ATOM   1696  C   GLU B 211      15.955 -22.968  44.028  1.00 90.71
ATOM   1697  O   GLU B 211      14.744 -22.843  43.836  1.00 90.71
ATOM   1698  CB  GLU B 211      16.964 -21.814  46.010  1.00 90.71
ATOM   1699  CG  GLU B 211      15.826 -20.857  46.334  1.00 90.71
ATOM   1700  CD  GLU B 211      14.929 -21.350  47.458  1.00 90.71
ATOM   1701  OE1 GLU B 211      13.788 -20.851  47.587  1.00 90.71
ATOM   1702  OE2 GLU B 211      15.372 -22.241  48.217  1.00 90.71
ATOM   1703  N   LYS B 212      16.827 -23.033  43.132  1.00 90.35
ATOM   1704  CA  LYS B 212      16.423 -22.908  41.735  1.00 90.35
ATOM   1705  C   LYS B 212      15.590 -24.108  41.294  1.00 90.35
ATOM   1706  O   LYS B 212      14.587 -23.950  40.594  1.00 90.35
ATOM   1707  CB  LYS B 212      17.649 -22.761  40.832  1.00 90.35
ATOM   1708  CG  LYS B 212      17.337 -22.205  39.450  1.00 90.35
ATOM   1709  CD  LYS B 212      18.608 -21.964  38.645  1.00 90.35
ATOM   1710  CE  LYS B 212      18.294 -21.513  37.225  1.00 90.35
ATOM   1711  NZ  LYS B 212      19.536 -21.300  36.424  1.00 90.35
ATOM   1712  N   THR B 213      16.013 -25.221  41.667  1.00 92.01
ATOM   1713  CA  THR B 213      15.296 -26.441  41.313  1.00 92.01
ATOM   1714  C   THR B 213      13.926 -26.477  41.985  1.00 92.01
ATOM   1715  O   THR B 213      12.935 -26.867  41.365  1.00 92.01
ATOM   1716  CB  THR B 213      16.098 -27.695  41.707  1.00 92.01
ATOM   1717  OG1 THR B 213      17.401 -27.628  41.114  1.00 92.01
ATOM   1718  CG2 THR B 213      15.400 -28.965  41.231  1.00 92.01
ATOM   1719  N   ILE B 214      13.871 -26.014  43.265  1.00 91.15
ATOM   1720  CA  ILE B 214      12.615 -25.966  44.005  1.00 91.15
ATOM   1721  C   ILE B 214      11.651 -24.998  43.324  1.00 91.15
ATOM   1722  O   ILE B 214      10.476 -25.318  43.127  1.00 91.15
ATOM   1723  CB  ILE B 214      12.841 -25.551  45.476  1.00 91.15
ATOM   1724  CG1 ILE B 214      13.567 -26.665  46.240  1.00 91.15
ATOM   1725  CG2 ILE B 214      11.510 -25.204  46.150  1.00 91.15
ATOM   1726  CD1 ILE B 214      13.949 -26.290  47.665  1.00 91.15
ATOM   1727  N   ARG B 215      12.208 -23.991  42.856  1.00 89.85
ATOM   1728  CA  ARG B 215      11.380 -22.993  42.188  1.00 89.85
ATOM   1729  C   ARG B 215      10.870 -23.512  40.848  1.00 89.85
ATOM   1730  O   ARG B 215       9.734 -23.232  40.459  1.00 89.85
ATOM   1731  CB  ARG B 215      12.162 -21.694  41.983  1.00 89.85
ATOM   1732  CG  ARG B 215      12.275 -20.839  43.235  1.00 89.85
ATOM   1733  CD  ARG B 215      12.904 -19.485  42.939  1.00 89.85
ATOM   1734  NE  ARG B 215      13.285 -18.787  44.164  1.00 89.85
ATOM   1735  CZ  ARG B 215      13.919 -17.619  44.205  1.00 89.85
ATOM   1736  NH1 ARG B 215      14.257 -16.991  43.085  1.00 89.85
ATOM   1737  NH2 ARG B 215      14.218 -17.073  45.375  1.00 89.85
ATOM   1738  N   LYS B 216      11.744 -24.224  40.280  1.00 91.04
ATOM   1739  CA  LYS B 216      11.356 -24.820  39.005  1.00 91.04
ATOM   1740  C   LYS B 216      10.212 -25.813  39.188  1.00 91.04
ATOM   1741  O   LYS B 216       9.255 -25.815  38.411  1.00 91.04
ATOM   1742  CB  LYS B 216      12.552 -25.514  38.351  1.00 91.04
ATOM   1743  CG  LYS B 216      12.291 -25.987  36.928  1.00 91.04
ATOM   1744  CD  LYS B 216      13.554 -26.543  36.283  1.00 91.04
ATOM   1745  CE  LYS B 216      13.283 -27.062  34.878  1.00 91.04
ATOM   1746  NZ  LYS B 216      14.518 -27.611  34.242  1.00 91.04
ATOM   1747  N   ILE B 217      10.255 -26.621  40.203  1.00 91.36
ATOM   1748  CA  ILE B 217       9.238 -27.633  40.468  1.00 91.36
ATOM   1749  C   ILE B 217       7.942 -26.959  40.913  1.00 91.36
ATOM   1750  O   ILE B 217       6.852 -27.369  40.509  1.00 91.36
ATOM   1751  CB  ILE B 217       9.711 -28.643  41.537  1.00 91.36
ATOM   1752  CG1 ILE B 217      10.876 -29.483  41.000  1.00 91.36
ATOM   1753  CG2 ILE B 217       8.552 -29.538  41.985  1.00 91.36
ATOM   1754  CD1 ILE B 217      11.498 -30.411  42.035  1.00 91.36
ATOM   1755  N   GLU B 218       8.127 -25.872  41.658  1.00 90.80
ATOM   1756  CA  GLU B 218       6.952 -25.143  42.124  1.00 90.80
ATOM   1757  C   GLU B 218       6.271 -24.401  40.978  1.00 90.80
ATOM   1758  O   GLU B 218       5.084 -24.081  41.056  1.00 90.80
ATOM   1759  CB  GLU B 218       7.335 -24.159  43.233  1.00 90.80
ATOM   1760  CG  GLU B 218       7.619 -24.823  44.573  1.00 90.80
ATOM   1761  CD  GLU B 218       7.993 -23.834  45.665  1.00 90.80
ATOM   1762  OE1 GLU B 218       7.880 -24.181  46.863  1.00 90.80
ATOM   1763  OE2 GLU B 218       8.400 -22.702  45.321  1.00 90.80
ATOM   1764  N   SER B 219       7.095 -24.255  39.995  1.00 90.71
ATOM   1765  CA  SER B 219       6.565 -23.497  38.866  1.00 90.71
ATOM   1766  C   SER B 219       5.966 -24.422  37.812  1.00 90.71
ATOM   1767  O   SER B 219       5.447 -23.958  36.795  1.00 90.71
ATOM   1768  CB  SER B 219       7.659 -22.634  38.238  1.00 90.71
ATOM   1769  OG  SER B 219       8.649 -23.444  37.627  1.00 90.71
ATOM   1770  N   GLU B 220       5.933 -25.751  37.967  1.00 91.67
ATOM   1771  CA  GLU B 220       5.319 -26.688  37.032  1.00 91.67
ATOM   1772  C   GLU B 220       3.820 -26.433  36.900  1.00 91.67
ATOM   1773  O   GLU B 220       3.145 -26.139  37.889  1.00 91.67
ATOM   1774  CB  GLU B 220       5.569 -28.132  37.474  1.00 91.67
ATOM   1775  CG  GLU B 220       6.944 -28.663  37.092  1.00 91.67
ATOM   1776  CD  GLU B 220       7.061 -30.173  37.220  1.00 91.67
ATOM   1777  OE1 GLU B 220       8.102 -30.738  36.814  1.00 91.67
ATOM   1778  OE2 GLU B 220       6.104 -30.797  37.731  1.00 91.67
ATOM   1779  N   ARG B 221       3.349 -26.486  35.754  1.00 91.94
ATOM   1780  CA  ARG B 221       1.949 -26.158  35.507  1.00 91.94
ATOM   1781  C   ARG B 221       1.157 -27.400  35.111  1.00 91.94
ATOM   1782  O   ARG B 221       1.665 -28.262  34.391  1.00 91.94
ATOM   1783  CB  ARG B 221       1.831 -25.091  34.416  1.00 91.94
ATOM   1784  CG  ARG B 221       2.510 -23.776  34.765  1.00 91.94
ATOM   1785  CD  ARG B 221       2.191 -22.690  33.747  1.00 91.94
ATOM   1786  NE  ARG B 221       2.803 -21.415  34.111  1.00 91.94
ATOM   1787  CZ  ARG B 221       2.129 -20.329  34.481  1.00 91.94
ATOM   1788  NH1 ARG B 221       0.802 -20.343  34.543  1.00 91.94
ATOM   1789  NH2 ARG B 221       2.786 -19.221  34.790  1.00 91.94
ATOM   1790  N   CYS B 222      -0.106 -27.548  35.620  1.00 93.91
ATOM   1791  CA  CYS B 222      -1.043 -28.578  35.186  1.00 93.91
ATOM   1792  C   CYS B 222      -2.094 -27.998  34.247  1.00 93.91
ATOM   1793  O   CYS B 222      -2.335 -26.790  34.249  1.00 93.91
ATOM   1794  CB  CYS B 222      -1.724 -29.226  36.391  1.00 93.91
ATOM   1795  SG  CYS B 222      -2.833 -28.115  37.285  1.00 93.91
ATOM   1796  N   LEU B 223      -2.692 -28.750  33.386  1.00 93.67
ATOM   1797  CA  LEU B 223      -3.713 -28.386  32.410  1.00 93.67
ATOM   1798  C   LEU B 223      -3.220 -27.269  31.497  1.00 93.67
ATOM   1799  O   LEU B 223      -4.011 -26.444  31.035  1.00 93.67
ATOM   1800  CB  LEU B 223      -5.000 -27.952  33.118  1.00 93.67
ATOM   1801  CG  LEU B 223      -5.675 -29.002  34.001  1.00 93.67
ATOM   1802  CD1 LEU B 223      -6.795 -28.366  34.819  1.00 93.67
ATOM   1803  CD2 LEU B 223      -6.211 -30.150  33.153  1.00 93.67
ATOM   1804  N   GLY B 224      -1.935 -27.083  31.456  1.00 92.70
ATOM   1805  CA  GLY B 224      -1.317 -26.180  30.497  1.00 92.70
ATOM   1806  C   GLY B 224      -1.093 -24.785  31.049  1.00 92.70
ATOM   1807  O   GLY B 224      -0.322 -24.006  30.486  1.00 92.70
ATOM   1808  N   MET B 225      -1.739 -24.433  32.319  1.00 91.04
ATOM   1809  CA  MET B 225      -1.615 -23.028  32.699  1.00 91.04
ATOM   1810  C   MET B 225      -1.553 -22.879  34.216  1.00 91.04
ATOM   1811  O   MET B 225      -0.952 -21.932  34.726  1.00 91.04
ATOM   1812  CB  MET B 225      -2.784 -22.215  32.141  1.00 91.04
ATOM   1813  CG  MET B 225      -4.145 -22.678  32.635  1.00 91.04
ATOM   1814  SD  MET B 225      -5.527 -21.767  31.843  1.00 91.04
ATOM   1815  CE  MET B 225      -5.620 -20.317  32.931  1.00 91.04
ATOM   1816  N   PHE B 226      -1.926 -23.906  35.045  1.00 94.60
ATOM   1817  CA  PHE B 226      -2.142 -23.646  36.464  1.00 94.60
ATOM   1818  C   PHE B 226      -1.025 -24.256  37.302  1.00 94.60
ATOM   1819  O   PHE B 226      -0.661 -25.418  37.110  1.00 94.60
ATOM   1820  CB  PHE B 226      -3.498 -24.200  36.913  1.00 94.60
ATOM   1821  CG  PHE B 226      -4.673 -23.559  36.225  1.00 94.60
ATOM   1822  CD1 PHE B 226      -5.109 -22.293  36.598  1.00 94.60
ATOM   1823  CD2 PHE B 226      -5.343 -24.223  35.206  1.00 94.60
ATOM   1824  CE1 PHE B 226      -6.196 -21.697  35.964  1.00 94.60
ATOM   1825  CE2 PHE B 226      -6.431 -23.634  34.567  1.00 94.60
ATOM   1826  CZ  PHE B 226      -6.856 -22.371  34.948  1.00 94.60
ATOM   1827  N   ARG B 227      -0.412 -23.464  38.192  1.00 94.66
ATOM   1828  CA  ARG B 227       0.483 -24.003  39.211  1.00 94.66
ATOM   1829  C   ARG B 227      -0.287 -24.831  40.234  1.00 94.66
ATOM   1830  O   ARG B 227      -1.363 -24.430  40.682  1.00 94.66
ATOM   1831  CB  ARG B 227       1.240 -22.873  39.913  1.00 94.66
ATOM   1832  CG  ARG B 227       2.198 -22.116  39.007  1.00 94.66
ATOM   1833  CD  ARG B 227       2.767 -20.882  39.692  1.00 94.66
ATOM   1834  NE  ARG B 227       1.749 -19.853  39.882  1.00 94.66
ATOM   1835  CZ  ARG B 227       1.961 -18.675  40.462  1.00 94.66
ATOM   1836  NH1 ARG B 227       3.164 -18.353  40.923  1.00 94.66
ATOM   1837  NH2 ARG B 227       0.963 -17.812  40.582  1.00 94.66
ATOM   1838  N   TYR B 228       0.182 -26.054  40.601  1.00 93.73
ATOM   1839  CA  TYR B 228      -0.613 -26.920  41.465  1.00 93.73
ATOM   1840  C   TYR B 228       0.234 -27.484  42.599  1.00 93.73
ATOM   1841  O   TYR B 228      -0.294 -28.099  43.529  1.00 93.73
ATOM   1842  CB  TYR B 228      -1.233 -28.064  40.657  1.00 93.73
ATOM   1843  CG  TYR B 228      -0.216 -29.006  40.060  1.00 93.73
ATOM   1844  CD1 TYR B 228       0.420 -28.704  38.858  1.00 93.73
ATOM   1845  CD2 TYR B 228       0.110 -30.199  40.695  1.00 93.73
ATOM   1846  CE1 TYR B 228       1.356 -29.570  38.302  1.00 93.73
ATOM   1847  CE2 TYR B 228       1.045 -31.072  40.150  1.00 93.73
ATOM   1848  CZ  TYR B 228       1.662 -30.750  38.955  1.00 93.73
ATOM   1849  OH  TYR B 228       2.588 -31.611  38.410  1.00 93.73
ATOM   1850  N   ILE B 229       1.612 -27.175  42.671  1.00 92.05
ATOM   1851  CA  ILE B 229       2.493 -27.706  43.706  1.00 92.05
ATOM   1852  C   ILE B 229       2.849 -26.601  44.698  1.00 92.05
ATOM   1853  O   ILE B 229       3.765 -25.812  44.455  1.00 92.05
ATOM   1854  CB  ILE B 229       3.777 -28.314  43.097  1.00 92.05
ATOM   1855  CG1 ILE B 229       3.421 -29.402  42.077  1.00 92.05
ATOM   1856  CG2 ILE B 229       4.685 -28.871  44.197  1.00 92.05
ATOM   1857  CD1 ILE B 229       4.616 -29.938  41.302  1.00 92.05
ATOM   1858  N   TYR B 230       2.169 -26.356  45.721  1.00 91.47
ATOM   1859  CA  TYR B 230       2.438 -25.381  46.772  1.00 91.47
ATOM   1860  C   TYR B 230       1.895 -25.860  48.113  1.00 91.47
ATOM   1861  O   TYR B 230       1.008 -26.716  48.160  1.00 91.47
ATOM   1862  CB  TYR B 230       1.826 -24.023  46.415  1.00 91.47
ATOM   1863  CG  TYR B 230       0.384 -24.105  45.976  1.00 91.47
ATOM   1864  CD1 TYR B 230       0.053 -24.305  44.638  1.00 91.47
ATOM   1865  CD2 TYR B 230      -0.650 -23.980  46.898  1.00 91.47
ATOM   1866  CE1 TYR B 230      -1.275 -24.379  44.228  1.00 91.47
ATOM   1867  CE2 TYR B 230      -1.981 -24.052  46.500  1.00 91.47
ATOM   1868  CZ  TYR B 230      -2.283 -24.252  45.165  1.00 91.47
ATOM   1869  OH  TYR B 230      -3.599 -24.324  44.765  1.00 91.47
ATOM   1870  N   GLY B 231       2.623 -25.333  49.131  1.00 85.90
ATOM   1871  CA  GLY B 231       2.264 -25.736  50.481  1.00 85.90
ATOM   1872  C   GLY B 231       0.928 -25.178  50.935  1.00 85.90
ATOM   1873  O   GLY B 231       0.103 -24.781  50.110  1.00 85.90
ATOM   1874  N   THR B 232       0.753 -25.168  51.992  1.00 84.52
ATOM   1875  CA  THR B 232      -0.494 -24.713  52.598  1.00 84.52
ATOM   1876  C   THR B 232      -0.704 -23.222  52.350  1.00 84.52
ATOM   1877  O   THR B 232       0.203 -22.417  52.573  1.00 84.52
ATOM   1878  CB  THR B 232      -0.514 -24.993  54.112  1.00 84.52
ATOM   1879  OG1 THR B 232       0.725 -24.561  54.688  1.00 84.52
ATOM   1880  CG2 THR B 232      -0.701 -26.480  54.395  1.00 84.52
ATOM   1881  N   SER B 233      -1.735 -23.035  51.901  1.00 93.42
ATOM   1882  CA  SER B 233      -2.110 -21.654  51.618  1.00 93.42
ATOM   1883  C   SER B 233      -3.560 -21.384  52.009  1.00 93.42
ATOM   1884  O   SER B 233      -4.364 -22.313  52.108  1.00 93.42
ATOM   1885  CB  SER B 233      -1.906 -21.334  50.136  1.00 93.42
ATOM   1886  OG  SER B 233      -2.588 -22.272  49.321  1.00 93.42
ATOM   1887  N   THR B 234      -3.905 -20.035  52.215  1.00 93.51
ATOM   1888  CA  THR B 234      -5.265 -19.608  52.524  1.00 93.51
ATOM   1889  C   THR B 234      -6.132 -19.614  51.269  1.00 93.51
ATOM   1890  O   THR B 234      -5.619 -19.514  50.153  1.00 93.51
ATOM   1891  CB  THR B 234      -5.279 -18.203  53.155  1.00 93.51
ATOM   1892  OG1 THR B 234      -4.749 -17.259  52.216  1.00 93.51
ATOM   1893  CG2 THR B 234      -4.439 -18.163  54.428  1.00 93.51
ATOM   1894  N   PRO B 235      -7.496 -19.759  51.323  1.00 93.44
ATOM   1895  CA  PRO B 235      -8.390 -19.735  50.162  1.00 93.44
ATOM   1896  C   PRO B 235      -8.213 -18.483  49.307  1.00 93.44
ATOM   1897  O   PRO B 235      -8.311 -18.551  48.079  1.00 93.44
ATOM   1898  CB  PRO B 235      -9.785 -19.774  50.791  1.00 93.44
ATOM   1899  CG  PRO B 235      -9.580 -20.388  52.138  1.00 93.44
ATOM   1900  CD  PRO B 235      -8.199 -20.041  52.615  1.00 93.44
ATOM   1901  N   TRP B 236      -7.938 -17.422  50.086  1.00 93.80
ATOM   1902  CA  TRP B 236      -7.738 -16.179  49.348  1.00 93.80
ATOM   1903  C   TRP B 236      -6.439 -16.223  48.550  1.00 93.80
ATOM   1904  O   TRP B 236      -6.402 -15.807  47.390  1.00 93.80
ATOM   1905  CB  TRP B 236      -7.724 -14.983  50.304  1.00 93.80
ATOM   1906  CG  TRP B 236      -7.479 -13.667  49.628  1.00 93.80
ATOM   1907  CD1 TRP B 236      -6.359 -12.888  49.723  1.00 93.80
ATOM   1908  CD2 TRP B 236      -8.377 -12.974  48.757  1.00 93.80
ATOM   1909  NE1 TRP B 236      -6.508 -11.752  48.962  1.00 93.80
ATOM   1910  CE2 TRP B 236      -7.736 -11.780  48.359  1.00 93.80
ATOM   1911  CE3 TRP B 236      -9.663 -13.247  48.272  1.00 93.80
ATOM   1912  CZ2 TRP B 236      -8.339 -10.860  47.498  1.00 93.80
ATOM   1913  CZ3 TRP B 236     -10.262 -12.330  47.416  1.00 93.80
ATOM   1914  CH2 TRP B 236      -9.597 -11.151  47.039  1.00 93.80
ATOM   1915  N   GLU B 237      -5.427 -16.754  49.104  1.00 94.46
ATOM   1916  CA  GLU B 237      -4.157 -16.906  48.400  1.00 94.46
ATOM   1917  C   GLU B 237      -4.298 -17.841  47.202  1.00 94.46
ATOM   1918  O   GLU B 237      -3.701 -17.604  46.150  1.00 94.46
ATOM   1919  CB  GLU B 237      -3.075 -17.427  49.349  1.00 94.46
ATOM   1920  CG  GLU B 237      -2.593 -16.395  50.359  1.00 94.46
ATOM   1921  CD  GLU B 237      -1.612 -16.960  51.373  1.00 94.46
ATOM   1922  OE1 GLU B 237      -1.036 -16.177  52.162  1.00 94.46
ATOM   1923  OE2 GLU B 237      -1.416 -18.196  51.377  1.00 94.46
ATOM   1924  N   ASN B 238      -5.066 -18.873  47.342  1.00 94.48
ATOM   1925  CA  ASN B 238      -5.323 -19.807  46.251  1.00 94.48
ATOM   1926  C   ASN B 238      -6.085 -19.140  45.110  1.00 94.48
ATOM   1927  O   ASN B 238      -5.799 -19.388  43.938  1.00 94.48
ATOM   1928  CB  ASN B 238      -6.090 -21.029  46.759  1.00 94.48
ATOM   1929  CG  ASN B 238      -5.233 -21.942  47.614  1.00 94.48
ATOM   1930  OD1 ASN B 238      -4.002 -21.876  47.574  1.00 94.48
ATOM   1931  ND2 ASN B 238      -5.879 -22.801  48.395  1.00 94.48
ATOM   1932  N   PHE B 239      -7.054 -18.233  45.499  1.00 95.09
ATOM   1933  CA  PHE B 239      -7.846 -17.532  44.495  1.00 95.09
ATOM   1934  C   PHE B 239      -6.975 -16.571  43.694  1.00 95.09
ATOM   1935  O   PHE B 239      -7.065 -16.521  42.465  1.00 95.09
ATOM   1936  CB  PHE B 239      -9.000 -16.770  45.154  1.00 95.09
ATOM   1937  CG  PHE B 239      -9.831 -15.971  44.186  1.00 95.09
ATOM   1938  CD1 PHE B 239      -9.739 -14.585  44.149  1.00 95.09
ATOM   1939  CD2 PHE B 239     -10.704 -16.607  43.313  1.00 95.09
ATOM   1940  CE1 PHE B 239     -10.507 -13.843  43.254  1.00 95.09
ATOM   1941  CE2 PHE B 239     -11.475 -15.872  42.417  1.00 95.09
ATOM   1942  CZ  PHE B 239     -11.375 -14.490  42.389  1.00 95.09
ATOM   1943  N   VAL B 240      -6.165 -15.872  44.403  1.00 94.98
ATOM   1944  CA  VAL B 240      -5.275 -14.916  43.753  1.00 94.98
ATOM   1945  C   VAL B 240      -4.311 -15.654  42.827  1.00 94.98
ATOM   1946  O   VAL B 240      -4.034 -15.196  41.716  1.00 94.98
ATOM   1947  CB  VAL B 240      -4.487 -14.080  44.786  1.00 94.98
ATOM   1948  CG1 VAL B 240      -3.420 -13.232  44.095  1.00 94.98
ATOM   1949  CG2 VAL B 240      -5.436 -13.196  45.593  1.00 94.98
ATOM   1950  N   ARG B 241      -3.783 -16.786  43.299  1.00 94.90
ATOM   1951  CA  ARG B 241      -2.892 -17.593  42.471  1.00 94.90
ATOM   1952  C   ARG B 241      -3.602 -18.073  41.209  1.00 94.90
ATOM   1953  O   ARG B 241      -3.022 -18.059  40.122  1.00 94.90
ATOM   1954  CB  ARG B 241      -2.362 -18.792  43.262  1.00 94.90
ATOM   1955  CG  ARG B 241      -1.297 -19.591  42.528  1.00 94.90
ATOM   1956  CD  ARG B 241      -0.778 -20.747  43.372  1.00 94.90
ATOM   1957  NE  ARG B 241      -0.097 -20.273  44.574  1.00 94.90
ATOM   1958  CZ  ARG B 241       0.189 -21.028  45.631  1.00 94.90
ATOM   1959  NH1 ARG B 241      -0.144 -22.313  45.656  1.00 94.90
ATOM   1960  NH2 ARG B 241       0.812 -20.494  46.671  1.00 94.90
ATOM   1961  N   LEU B 242      -4.897 -18.433  41.362  1.00 95.70
ATOM   1962  CA  LEU B 242      -5.692 -18.863  40.217  1.00 95.70
ATOM   1963  C   LEU B 242      -5.830 -17.737  39.198  1.00 95.70
ATOM   1964  O   LEU B 242      -5.618 -17.948  38.001  1.00 95.70
ATOM   1965  CB  LEU B 242      -7.078 -19.328  40.672  1.00 95.70
ATOM   1966  CG  LEU B 242      -8.045 -19.756  39.567  1.00 95.70
ATOM   1967  CD1 LEU B 242      -7.584 -21.067  38.938  1.00 95.70
ATOM   1968  CD2 LEU B 242      -9.461 -19.890  40.117  1.00 95.70
ATOM   1969  N   CYS B 243      -6.139 -16.540  39.714  1.00 95.90
ATOM   1970  CA  CYS B 243      -6.330 -15.392  38.835  1.00 95.90
ATOM   1971  C   CYS B 243      -5.025 -15.006  38.150  1.00 95.90
ATOM   1972  O   CYS B 243      -5.022 -14.633  36.975  1.00 95.90
ATOM   1973  CB  CYS B 243      -6.877 -14.200  39.620  1.00 95.90
ATOM   1974  SG  CYS B 243      -8.580 -14.417  40.182  1.00 95.90
ATOM   1975  N   THR B 244      -3.982 -15.123  38.925  1.00 94.98
ATOM   1976  CA  THR B 244      -2.681 -14.801  38.350  1.00 94.98
ATOM   1977  C   THR B 244      -2.318 -15.790  37.246  1.00 94.98
ATOM   1978  O   THR B 244      -1.750 -15.404  36.222  1.00 94.98
ATOM   1979  CB  THR B 244      -1.578 -14.801  39.425  1.00 94.98
ATOM   1980  OG1 THR B 244      -1.637 -16.029  40.161  1.00 94.98
ATOM   1981  CG2 THR B 244      -1.753 -13.633  40.391  1.00 94.98
ATOM   1982  N   ASP B 245      -2.609 -17.130  37.445  1.00 95.32
ATOM   1983  CA  ASP B 245      -2.325 -18.154  36.445  1.00 95.32
ATOM   1984  C   ASP B 245      -3.202 -17.973  35.209  1.00 95.32
ATOM   1985  O   ASP B 245      -2.820 -18.371  34.106  1.00 95.32
ATOM   1986  CB  ASP B 245      -2.530 -19.551  37.035  1.00 95.32
ATOM   1987  CG  ASP B 245      -1.469 -19.926  38.055  1.00 95.32
ATOM   1988  OD1 ASP B 245      -1.675 -20.889  38.824  1.00 95.32
ATOM   1989  OD2 ASP B 245      -0.418 -19.250  38.091  1.00 95.32
ATOM   1990  N   LEU B 246      -4.373 -17.201  35.358  1.00 96.75
ATOM   1991  CA  LEU B 246      -5.328 -17.030  34.269  1.00 96.75
ATOM   1992  C   LEU B 246      -5.070 -15.728  33.518  1.00 96.75
ATOM   1993  O   LEU B 246      -5.741 -15.435  32.526  1.00 96.75
ATOM   1994  CB  LEU B 246      -6.762 -17.048  34.806  1.00 96.75
ATOM   1995  CG  LEU B 246      -7.370 -18.426  35.071  1.00 96.75
ATOM   1996  CD1 LEU B 246      -8.637 -18.294  35.909  1.00 96.75
ATOM   1997  CD2 LEU B 246      -7.663 -19.143  33.758  1.00 96.75
ATOM   1998  N   ILE B 247      -4.092 -14.977  34.009  1.00 95.48
ATOM   1999  CA  ILE B 247      -3.796 -13.696  33.376  1.00 95.48
ATOM   2000  C   ILE B 247      -3.530 -13.905  31.887  1.00 95.48
ATOM   2001  O   ILE B 247      -4.025 -13.148  31.049  1.00 95.48
ATOM   2002  CB  ILE B 247      -2.589 -13.001  34.044  1.00 95.48
ATOM   2003  CG1 ILE B 247      -2.977 -12.472  35.429  1.00 95.48
ATOM   2004  CG2 ILE B 247      -2.056 -11.873  33.156  1.00 95.48
ATOM   2005  CD1 ILE B 247      -1.827 -11.825  36.189  1.00 95.48
ATOM   2006  N   PRO B 248      -2.694 -14.980  31.400  1.00 95.70
ATOM   2007  CA  PRO B 248      -2.515 -15.210  29.964  1.00 95.70
ATOM   2008  C   PRO B 248      -3.835 -15.457  29.237  1.00 95.70
ATOM   2009  O   PRO B 248      -4.000 -15.035  28.090  1.00 95.70
ATOM   2010  CB  PRO B 248      -1.623 -16.453  29.915  1.00 95.70
ATOM   2011  CG  PRO B 248      -0.935 -16.482  31.242  1.00 95.70
ATOM   2012  CD  PRO B 248      -1.847 -15.868  32.265  1.00 95.70
ATOM   2013  N   ALA B 249      -4.726 -16.147  29.900  1.00 96.60
ATOM   2014  CA  ALA B 249      -6.039 -16.403  29.312  1.00 96.60
ATOM   2015  C   ALA B 249      -6.847 -15.115  29.193  1.00 96.60
ATOM   2016  O   ALA B 249      -7.542 -14.900  28.197  1.00 96.60
ATOM   2017  CB  ALA B 249      -6.802 -17.432  30.143  1.00 96.60
ATOM   2018  N   TYR B 250      -6.773 -14.234  30.242  1.00 96.31
ATOM   2019  CA  TYR B 250      -7.460 -12.948  30.194  1.00 96.31
ATOM   2020  C   TYR B 250      -6.922 -12.085  29.058  1.00 96.31
ATOM   2021  O   TYR B 250      -7.681 -11.366  28.404  1.00 96.31
ATOM   2022  CB  TYR B 250      -7.311 -12.209  31.527  1.00 96.31
ATOM   2023  CG  TYR B 250      -7.929 -12.936  32.696  1.00 96.31
ATOM   2024  CD1 TYR B 250      -9.043 -13.754  32.523  1.00 96.31
ATOM   2025  CD2 TYR B 250      -7.401 -12.806  33.977  1.00 96.31
ATOM   2026  CE1 TYR B 250      -9.617 -14.425  33.598  1.00 96.31
ATOM   2027  CE2 TYR B 250      -7.967 -13.471  35.059  1.00 96.31
ATOM   2028  CZ  TYR B 250      -9.073 -14.278  34.860  1.00 96.31
ATOM   2029  OH  TYR B 250      -9.637 -14.939  35.928  1.00 96.31
ATOM   2030  N   THR B 251      -5.607 -12.195  28.895  1.00 95.40
ATOM   2031  CA  THR B 251      -4.992 -11.465  27.793  1.00 95.40
ATOM   2032  C   THR B 251      -5.514 -11.970  26.451  1.00 95.40
ATOM   2033  O   THR B 251      -5.798 -11.178  25.551  1.00 95.40
ATOM   2034  CB  THR B 251      -3.457 -11.586  27.829  1.00 95.40
ATOM   2035  OG1 THR B 251      -2.976 -11.118  29.095  1.00 95.40
ATOM   2036  CG2 THR B 251      -2.814 -10.763  26.717  1.00 95.40
ATOM   2037  N   ALA B 252      -5.629 -13.265  26.250  1.00 96.15
ATOM   2038  CA  ALA B 252      -6.149 -13.870  25.026  1.00 96.15
ATOM   2039  C   ALA B 252      -7.607 -13.480  24.799  1.00 96.15
ATOM   2040  O   ALA B 252      -8.032 -13.280  23.659  1.00 96.15
ATOM   2041  CB  ALA B 252      -6.010 -15.389  25.083  1.00 96.15
ATOM   2042  N   ILE B 253      -8.397 -13.361  25.901  1.00 96.46
ATOM   2043  CA  ILE B 253      -9.793 -12.946  25.809  1.00 96.46
ATOM   2044  C   ILE B 253      -9.872 -11.510  25.295  1.00 96.46
ATOM   2045  O   ILE B 253     -10.698 -11.197  24.434  1.00 96.46
ATOM   2046  CB  ILE B 253     -10.509 -13.067  27.173  1.00 96.46
ATOM   2047  CG1 ILE B 253     -10.763 -14.540  27.514  1.00 96.46
ATOM   2048  CG2 ILE B 253     -11.818 -12.272  27.168  1.00 96.46
ATOM   2049  CD1 ILE B 253     -11.344 -14.762  28.904  1.00 96.46
ATOM   2050  N   TRP B 254      -9.013 -10.614  25.885  1.00 96.06
ATOM   2051  CA  TRP B 254      -8.959  -9.234  25.413  1.00 96.06
ATOM   2052  C   TRP B 254      -8.649  -9.181  23.921  1.00 96.06
ATOM   2053  O   TRP B 254      -9.323  -8.477  23.165  1.00 96.06
ATOM   2054  CB  TRP B 254      -7.909  -8.439  26.194  1.00 96.06
ATOM   2055  CG  TRP B 254      -7.766  -7.015  25.746  1.00 96.06
ATOM   2056  CD1 TRP B 254      -8.551  -5.956  26.106  1.00 96.06
ATOM   2057  CD2 TRP B 254      -6.779  -6.497  24.849  1.00 96.06
ATOM   2058  NE1 TRP B 254      -8.111  -4.809  25.487  1.00 96.06
ATOM   2059  CE2 TRP B 254      -7.025  -5.113  24.710  1.00 96.06
ATOM   2060  CE3 TRP B 254      -5.708  -7.069  24.149  1.00 96.06
ATOM   2061  CZ2 TRP B 254      -6.238  -4.292  23.899  1.00 96.06
ATOM   2062  CZ3 TRP B 254      -4.926  -6.251  23.342  1.00 96.06
ATOM   2063  CH2 TRP B 254      -5.198  -4.877  23.225  1.00 96.06
ATOM   2064  N   PHE B 255      -7.611  -9.949  23.466  1.00 95.93
ATOM   2065  CA  PHE B 255      -7.194  -9.988  22.070  1.00 95.93
ATOM   2066  C   PHE B 255      -8.326 -10.488  21.180  1.00 95.93
ATOM   2067  O   PHE B 255      -8.596  -9.910  20.126  1.00 95.93
ATOM   2068  CB  PHE B 255      -5.960 -10.880  21.900  1.00 95.93
ATOM   2069  CG  PHE B 255      -5.512 -11.031  20.472  1.00 95.93
ATOM   2070  CD1 PHE B 255      -5.957 -12.096  19.698  1.00 95.93
ATOM   2071  CD2 PHE B 255      -4.645 -10.108  19.902  1.00 95.93
ATOM   2072  CE1 PHE B 255      -5.544 -12.239  18.375  1.00 95.93
ATOM   2073  CE2 PHE B 255      -4.227 -10.244  18.581  1.00 95.93
ATOM   2074  CZ  PHE B 255      -4.678 -11.310  17.820  1.00 95.93
ATOM   2075  N   TRP B 256      -9.088 -11.560  21.589  1.00 96.17
ATOM   2076  CA  TRP B 256     -10.137 -12.226  20.825  1.00 96.17
ATOM   2077  C   TRP B 256     -11.322 -11.292  20.599  1.00 96.17
ATOM   2078  O   TRP B 256     -11.843 -11.199  19.485  1.00 96.17
ATOM   2079  CB  TRP B 256     -10.603 -13.496  21.543  1.00 96.17
ATOM   2080  CG  TRP B 256     -11.732 -14.204  20.857  1.00 96.17
ATOM   2081  CD1 TRP B 256     -13.070 -14.021  21.069  1.00 96.17
ATOM   2082  CD2 TRP B 256     -11.619 -15.214  19.849  1.00 96.17
ATOM   2083  NE1 TRP B 256     -13.797 -14.857  20.253  1.00 96.17
ATOM   2084  CE2 TRP B 256     -12.931 -15.598  19.495  1.00 96.17
ATOM   2085  CE3 TRP B 256     -10.535 -15.831  19.210  1.00 96.17
ATOM   2086  CZ2 TRP B 256     -13.188 -16.574  18.528  1.00 96.17
ATOM   2087  CZ3 TRP B 256     -10.793 -16.801  18.249  1.00 96.17
ATOM   2088  CH2 TRP B 256     -12.110 -17.161  17.919  1.00 96.17
ATOM   2089  N   HIS B 257     -11.742 -10.457  21.705  1.00 96.17
ATOM   2090  CA  HIS B 257     -12.968  -9.669  21.660  1.00 96.17
ATOM   2091  C   HIS B 257     -12.691  -8.244  21.192  1.00 96.17
ATOM   2092  O   HIS B 257     -13.619  -7.507  20.850  1.00 96.17
ATOM   2093  CB  HIS B 257     -13.642  -9.649  23.033  1.00 96.17
ATOM   2094  CG  HIS B 257     -14.362 -10.917  23.367  1.00 96.17
ATOM   2095  ND1 HIS B 257     -15.510 -11.315  22.716  1.00 96.17
ATOM   2096  CD2 HIS B 257     -14.093 -11.878  24.282  1.00 96.17
ATOM   2097  CE1 HIS B 257     -15.917 -12.468  23.219  1.00 96.17
ATOM   2098  NE2 HIS B 257     -15.074 -12.831  24.171  1.00 96.17
ATOM   2099  N   PHE B 258     -11.375  -7.864  21.083  1.00 96.34
ATOM   2100  CA  PHE B 258     -10.998  -6.476  20.841  1.00 96.34
ATOM   2101  C   PHE B 258     -11.671  -5.944  19.582  1.00 96.34
ATOM   2102  O   PHE B 258     -12.357  -4.920  19.624  1.00 96.34
ATOM   2103  CB  PHE B 258      -9.476  -6.344  20.719  1.00 96.34
ATOM   2104  CG  PHE B 258      -9.010  -4.945  20.419  1.00 96.34
ATOM   2105  CD1 PHE B 258      -8.612  -4.591  19.136  1.00 96.34
ATOM   2106  CD2 PHE B 258      -8.970  -3.985  21.421  1.00 96.34
ATOM   2107  CE1 PHE B 258      -8.180  -3.296  18.855  1.00 96.34
ATOM   2108  CE2 PHE B 258      -8.540  -2.689  21.148  1.00 96.34
ATOM   2109  CZ  PHE B 258      -8.144  -2.347  19.865  1.00 96.34
ATOM   2110  N   PRO B 259     -11.582  -6.650  18.355  1.00 96.10
ATOM   2111  CA  PRO B 259     -12.183  -6.087  17.143  1.00 96.10
ATOM   2112  C   PRO B 259     -13.699  -5.941  17.250  1.00 96.10
ATOM   2113  O   PRO B 259     -14.251  -4.902  16.879  1.00 96.10
ATOM   2114  CB  PRO B 259     -11.806  -7.099  16.059  1.00 96.10
ATOM   2115  CG  PRO B 259     -10.598  -7.799  16.593  1.00 96.10
ATOM   2116  CD  PRO B 259     -10.692  -7.837  18.091  1.00 96.10
ATOM   2117  N   THR B 260     -14.480  -6.918  17.789  1.00 94.80
ATOM   2118  CA  THR B 260     -15.935  -6.897  17.885  1.00 94.80
ATOM   2119  C   THR B 260     -16.394  -5.883  18.928  1.00 94.80
ATOM   2120  O   THR B 260     -17.467  -5.290  18.796  1.00 94.80
ATOM   2121  CB  THR B 260     -16.492  -8.289  18.239  1.00 94.80
ATOM   2122  OG1 THR B 260     -15.852  -8.765  19.429  1.00 94.80
ATOM   2123  CG2 THR B 260     -16.243  -9.284  17.110  1.00 94.80
ATOM   2124  N   PHE B 261     -15.532  -5.724  19.972  1.00 95.80
ATOM   2125  CA  PHE B 261     -15.828  -4.706  20.972  1.00 95.80
ATOM   2126  C   PHE B 261     -15.844  -3.318  20.343  1.00 95.80
ATOM   2127  O   PHE B 261     -16.753  -2.525  20.598  1.00 95.80
ATOM   2128  CB  PHE B 261     -14.803  -4.754  22.110  1.00 95.80
ATOM   2129  CG  PHE B 261     -15.085  -3.782  23.223  1.00 95.80
ATOM   2130  CD1 PHE B 261     -14.521  -2.512  23.216  1.00 95.80
ATOM   2131  CD2 PHE B 261     -15.915  -4.139  24.278  1.00 95.80
ATOM   2132  CE1 PHE B 261     -14.781  -1.610  24.245  1.00 95.80
ATOM   2133  CE2 PHE B 261     -16.179  -3.243  25.310  1.00 95.80
ATOM   2134  CZ  PHE B 261     -15.610  -1.979  25.292  1.00 95.80
ATOM   2135  N   VAL B 262     -14.800  -3.022  19.519  1.00 96.69
ATOM   2136  CA  VAL B 262     -14.714  -1.729  18.848  1.00 96.69
ATOM   2137  C   VAL B 262     -15.924  -1.539  17.936  1.00 96.69
ATOM   2138  O   VAL B 262     -16.500  -0.450  17.878  1.00 96.69
ATOM   2139  CB  VAL B 262     -13.407  -1.598  18.035  1.00 96.69
ATOM   2140  CG1 VAL B 262     -13.383  -0.280  17.262  1.00 96.69
ATOM   2141  CG2 VAL B 262     -12.193  -1.703  18.956  1.00 96.69
ATOM   2142  N   ILE B 263     -16.362  -2.614  17.236  1.00 95.95
ATOM   2143  CA  ILE B 263     -17.519  -2.568  16.348  1.00 95.95
ATOM   2144  C   ILE B 263     -18.773  -2.232  17.153  1.00 95.95
ATOM   2145  O   ILE B 263     -19.561  -1.371  16.756  1.00 95.95
ATOM   2146  CB  ILE B 263     -17.708  -3.903  15.594  1.00 95.95
ATOM   2147  CG1 ILE B 263     -16.606  -4.083  14.543  1.00 95.95
ATOM   2148  CG2 ILE B 263     -19.096  -3.968  14.950  1.00 95.95
ATOM   2149  CD1 ILE B 263     -16.644  -5.428  13.831  1.00 95.95
ATOM   2150  N   GLU B 264     -18.980  -2.898  18.328  1.00 95.28
ATOM   2151  CA  GLU B 264     -20.154  -2.681  19.169  1.00 95.28
ATOM   2152  C   GLU B 264     -20.217  -1.240  19.667  1.00 95.28
ATOM   2153  O   GLU B 264     -21.287  -0.628  19.680  1.00 95.28
ATOM   2154  CB  GLU B 264     -20.152  -3.648  20.355  1.00 95.28
ATOM   2155  CG  GLU B 264     -20.381  -5.101  19.964  1.00 95.28
ATOM   2156  CD  GLU B 264     -21.709  -5.331  19.260  1.00 95.28
ATOM   2157  OE1 GLU B 264     -21.835  -6.329  18.515  1.00 95.28
ATOM   2158  OE2 GLU B 264     -22.629  -4.506  19.454  1.00 95.28
ATOM   2159  N   CYS B 265     -19.114  -0.685  20.054  1.00 95.96
ATOM   2160  CA  CYS B 265     -19.053   0.680  20.564  1.00 95.96
ATOM   2161  C   CYS B 265     -19.340   1.689  19.458  1.00 95.96
ATOM   2162  O   CYS B 265     -20.089   2.645  19.664  1.00 95.96
ATOM   2163  CB  CYS B 265     -17.682   0.961  21.180  1.00 95.96
ATOM   2164  SG  CYS B 265     -17.394   0.097  22.740  1.00 95.96
ATOM   2165  N   THR B 266     -18.698   1.499  18.264  1.00 95.05
ATOM   2166  CA  THR B 266     -18.863   2.437  17.159  1.00 95.05
ATOM   2167  C   THR B 266     -20.301   2.422  16.647  1.00 95.05
ATOM   2168  O   THR B 266     -20.829   3.456  16.234  1.00 95.05
ATOM   2169  CB  THR B 266     -17.900   2.113  16.003  1.00 95.05
ATOM   2170  OG1 THR B 266     -18.054   0.738  15.631  1.00 95.05
ATOM   2171  CG2 THR B 266     -16.451   2.359  16.409  1.00 95.05
ATOM   2172  N   MET B 267     -21.015   1.238  16.705  1.00 93.70
ATOM   2173  CA  MET B 267     -22.399   1.109  16.259  1.00 93.70
ATOM   2174  C   MET B 267     -23.330   1.951  17.124  1.00 93.70
ATOM   2175  O   MET B 267     -24.375   2.408  16.656  1.00 93.70
ATOM   2176  CB  MET B 267     -22.839  -0.356  16.287  1.00 93.70
ATOM   2177  CG  MET B 267     -22.256  -1.193  15.161  1.00 93.70
ATOM   2178  SD  MET B 267     -22.988  -2.875  15.084  1.00 93.70
ATOM   2179  CE  MET B 267     -22.572  -3.480  16.743  1.00 93.70
ATOM   2180  N   LEU B 268     -22.936   2.201  18.367  1.00 94.21
ATOM   2181  CA  LEU B 268     -23.761   2.954  19.305  1.00 94.21
ATOM   2182  C   LEU B 268     -23.648   4.453  19.046  1.00 94.21
ATOM   2183  O   LEU B 268     -24.492   5.231  19.496  1.00 94.21
ATOM   2184  CB  LEU B 268     -23.356   2.641  20.748  1.00 94.21
ATOM   2185  CG  LEU B 268     -23.707   1.245  21.263  1.00 94.21
ATOM   2186  CD1 LEU B 268     -23.057   1.002  22.621  1.00 94.21
ATOM   2187  CD2 LEU B 268     -25.220   1.071  21.349  1.00 94.21
ATOM   2188  N   MET B 269     -22.664   4.927  18.226  1.00 93.31
ATOM   2189  CA  MET B 269     -22.366   6.352  18.111  1.00 93.31
ATOM   2190  C   MET B 269     -22.539   6.830  16.674  1.00 93.31
ATOM   2191  O   MET B 269     -22.840   8.002  16.437  1.00 93.31
ATOM   2192  CB  MET B 269     -20.944   6.645  18.592  1.00 93.31
ATOM   2193  CG  MET B 269     -20.706   6.294  20.052  1.00 93.31
ATOM   2194  SD  MET B 269     -18.947   6.479  20.542  1.00 93.31
ATOM   2195  CE  MET B 269     -18.682   8.225  20.129  1.00 93.31
ATOM   2196  N   GLY B 270     -22.540   5.986  15.721  1.00 92.57
ATOM   2197  CA  GLY B 270     -22.452   6.346  14.315  1.00 92.57
ATOM   2198  C   GLY B 270     -23.770   6.829  13.739  1.00 92.57
ATOM   2199  O   GLY B 270     -24.674   6.029  13.488  1.00 92.57
ATOM   2200  N   CYS B 271     -23.902   8.126  13.484  1.00 92.22
ATOM   2201  CA  CYS B 271     -25.115   8.701  12.914  1.00 92.22
ATOM   2202  C   CYS B 271     -24.937   8.990  11.429  1.00 92.22
ATOM   2203  O   CYS B 271     -23.841   9.340  10.987  1.00 92.22
ATOM   2204  CB  CYS B 271     -25.495   9.986  13.650  1.00 92.22
ATOM   2205  SG  CYS B 271     -25.930   9.730  15.385  1.00 92.22
ATOM   2206  N   ILE B 272     -26.000   8.799  10.631  1.00 90.05
ATOM   2207  CA  ILE B 272     -25.995   9.095   9.203  1.00 90.05
ATOM   2208  C   ILE B 272     -27.220   9.933   8.844  1.00 90.05
ATOM   2209  O   ILE B 272     -28.290   9.763   9.434  1.00 90.05
ATOM   2210  CB  ILE B 272     -25.965   7.801   8.358  1.00 90.05
ATOM   2211  CG1 ILE B 272     -25.729   8.134   6.880  1.00 90.05
ATOM   2212  CG2 ILE B 272     -27.262   7.007   8.540  1.00 90.05
ATOM   2213  CD1 ILE B 272     -25.328   6.935   6.032  1.00 90.05
ATOM   2214  N   GLU B 273     -27.045  10.875   8.019  1.00 88.43
ATOM   2215  CA  GLU B 273     -28.154  11.711   7.570  1.00 88.43
ATOM   2216  C   GLU B 273     -28.965  11.015   6.481  1.00 88.43
ATOM   2217  O   GLU B 273     -28.399  10.470   5.531  1.00 88.43
ATOM   2218  CB  GLU B 273     -27.639  13.060   7.061  1.00 88.43
ATOM   2219  CG  GLU B 273     -28.725  14.114   6.905  1.00 88.43
ATOM   2220  CD  GLU B 273     -28.191  15.463   6.450  1.00 88.43
ATOM   2221  OE1 GLU B 273     -28.996  16.320   6.019  1.00 88.43
ATOM   2222  OE2 GLU B 273     -26.959  15.665   6.525  1.00 88.43
ATOM   2223  N   THR B 274     -30.254  10.860   6.613  1.00 85.53
ATOM   2224  CA  THR B 274     -31.159  10.285   5.624  1.00 85.53
ATOM   2225  C   THR B 274     -32.233  11.292   5.224  1.00 85.53
ATOM   2226  O   THR B 274     -32.651  12.118   6.038  1.00 85.53
ATOM   2227  CB  THR B 274     -31.826   9.003   6.155  1.00 85.53
ATOM   2228  OG1 THR B 274     -32.605   9.321   7.315  1.00 85.53
ATOM   2229  CG2 THR B 274     -30.783   7.955   6.529  1.00 85.53
ATOM   2230  N   ARG B 275     -32.578  11.394   3.924  1.00 82.30
ATOM   2231  CA  ARG B 275     -33.605  12.301   3.420  1.00 82.30
ATOM   2232  C   ARG B 275     -34.770  11.526   2.814  1.00 82.30
ATOM   2233  O   ARG B 275     -34.563  10.584   2.046  1.00 82.30
ATOM   2234  CB  ARG B 275     -33.016  13.259   2.383  1.00 82.30
ATOM   2235  CG  ARG B 275     -33.927  14.424   2.032  1.00 82.30
ATOM   2236  CD  ARG B 275     -33.262  15.386   1.057  1.00 82.30
ATOM   2237  NE  ARG B 275     -34.131  16.516   0.738  1.00 82.30
ATOM   2238  CZ  ARG B 275     -33.792  17.534  -0.049  1.00 82.30
ATOM   2239  NH1 ARG B 275     -32.592  17.583  -0.614  1.00 82.30
ATOM   2240  NH2 ARG B 275     -34.660  18.509  -0.272  1.00 82.30
ATOM   2241  N   TYR B 276     -36.001  11.721   3.351  1.00 74.05
ATOM   2242  CA  TYR B 276     -37.206  11.132   2.776  1.00 74.05
ATOM   2243  C   TYR B 276     -37.923  12.131   1.875  1.00 74.05
ATOM   2244  O   TYR B 276     -38.402  13.166   2.344  1.00 74.05
ATOM   2245  CB  TYR B 276     -38.151  10.653   3.882  1.00 74.05
ATOM   2246  CG  TYR B 276     -39.325   9.853   3.372  1.00 74.05
ATOM   2247  CD1 TYR B 276     -40.584  10.435   3.238  1.00 74.05
ATOM   2248  CD2 TYR B 276     -39.178   8.515   3.024  1.00 74.05
ATOM   2249  CE1 TYR B 276     -41.669   9.701   2.771  1.00 74.05
ATOM   2250  CE2 TYR B 276     -40.257   7.771   2.555  1.00 74.05
ATOM   2251  CZ  TYR B 276     -41.496   8.372   2.432  1.00 74.05
ATOM   2252  OH  TYR B 276     -42.567   7.641   1.969  1.00 74.05
ATOM   2253  N   LYS B 277     -37.963  12.018   0.698  1.00 72.97
ATOM   2254  CA  LYS B 277     -38.620  12.871  -0.288  1.00 72.97
ATOM   2255  C   LYS B 277     -38.185  14.326  -0.133  1.00 72.97
ATOM   2256  O   LYS B 277     -37.005  14.647  -0.291  1.00 72.97
ATOM   2257  CB  LYS B 277     -40.140  12.763  -0.165  1.00 72.97
ATOM   2258  CG  LYS B 277     -40.721  11.491  -0.765  1.00 72.97
ATOM   2259  CD  LYS B 277     -42.244  11.521  -0.772  1.00 72.97
ATOM   2260  CE  LYS B 277     -42.826  10.243  -1.362  1.00 72.97
ATOM   2261  NZ  LYS B 277     -44.319  10.253  -1.339  1.00 72.97
ATOM   2262  N   SER B 278     -39.016  15.002   0.094  1.00 75.40
ATOM   2263  CA  SER B 278     -38.730  16.431   0.172  1.00 75.40
ATOM   2264  C   SER B 278     -38.658  16.902   1.621  1.00 75.40
ATOM   2265  O   SER B 278     -38.561  18.103   1.884  1.00 75.40
ATOM   2266  CB  SER B 278     -39.793  17.232  -0.581  1.00 75.40
ATOM   2267  OG  SER B 278     -41.093  16.882  -0.140  1.00 75.40
ATOM   2268  N   GLU B 279     -38.588  16.041   2.574  1.00 83.10
ATOM   2269  CA  GLU B 279     -38.478  16.410   3.982  1.00 83.10
ATOM   2270  C   GLU B 279     -37.038  16.753   4.352  1.00 83.10
ATOM   2271  O   GLU B 279     -36.103  16.377   3.641  1.00 83.10
ATOM   2272  CB  GLU B 279     -38.996  15.280   4.876  1.00 83.10
ATOM   2273  CG  GLU B 279     -40.491  15.028   4.745  1.00 83.10
ATOM   2274  CD  GLU B 279     -41.055  14.168   5.865  1.00 83.10
ATOM   2275  OE1 GLU B 279     -42.291  13.978   5.920  1.00 83.10
ATOM   2276  OE2 GLU B 279     -40.254  13.682   6.695  1.00 83.10
ATOM   2277  N   ASP B 280     -37.016  17.473   5.286  1.00 86.41
ATOM   2278  CA  ASP B 280     -35.689  17.842   5.769  1.00 86.41
ATOM   2279  C   ASP B 280     -34.906  16.611   6.220  1.00 86.41
ATOM   2280  O   ASP B 280     -35.479  15.681   6.792  1.00 86.41
ATOM   2281  CB  ASP B 280     -35.795  18.848   6.917  1.00 86.41
ATOM   2282  CG  ASP B 280     -36.302  20.208   6.469  1.00 86.41
ATOM   2283  OD1 ASP B 280     -37.008  20.883   7.249  1.00 86.41
ATOM   2284  OD2 ASP B 280     -35.995  20.606   5.325  1.00 86.41
ATOM   2285  N   PRO B 281     -33.624  16.583   5.951  1.00 87.67
ATOM   2286  CA  PRO B 281     -32.788  15.445   6.340  1.00 87.67
ATOM   2287  C   PRO B 281     -32.797  15.195   7.847  1.00 87.67
ATOM   2288  O   PRO B 281     -32.839  16.144   8.634  1.00 87.67
ATOM   2289  CB  PRO B 281     -31.392  15.855   5.863  1.00 87.67
ATOM   2290  CG  PRO B 281     -31.449  17.344   5.747  1.00 87.67
ATOM   2291  CD  PRO B 281     -32.884  17.753   5.573  1.00 87.67
ATOM   2292  N   ILE B 282     -32.966  13.926   8.257  1.00 89.18
ATOM   2293  CA  ILE B 282     -32.916  13.524   9.659  1.00 89.18
ATOM   2294  C   ILE B 282     -31.678  12.665   9.905  1.00 89.18
ATOM   2295  O   ILE B 282     -31.283  11.874   9.046  1.00 89.18
ATOM   2296  CB  ILE B 282     -34.192  12.757  10.072  1.00 89.18
ATOM   2297  CG1 ILE B 282     -35.440  13.596   9.774  1.00 89.18
ATOM   2298  CG2 ILE B 282     -34.133  12.370  11.553  1.00 89.18
ATOM   2299  CD1 ILE B 282     -36.730  12.789   9.719  1.00 89.18
ATOM   2300  N   SER B 283     -31.039  12.917  10.946  1.00 91.45
ATOM   2301  CA  SER B 283     -29.895  12.101  11.337  1.00 91.45
ATOM   2302  C   SER B 283     -30.328  10.912  12.188  1.00 91.45
ATOM   2303  O   SER B 283     -30.943  11.088  13.242  1.00 91.45
ATOM   2304  CB  SER B 283     -28.873  12.942  12.104  1.00 91.45
ATOM   2305  OG  SER B 283     -27.699  12.192  12.364  1.00 91.45
ATOM   2306  N   VAL B 284     -30.074   9.717  11.671  1.00 92.56
ATOM   2307  CA  VAL B 284     -30.465   8.502  12.379  1.00 92.56
ATOM   2308  C   VAL B 284     -29.227   7.661  12.684  1.00 92.56
ATOM   2309  O   VAL B 284     -28.192   7.808  12.030  1.00 92.56
ATOM   2310  CB  VAL B 284     -31.484   7.674  11.565  1.00 92.56
ATOM   2311  CG1 VAL B 284     -32.778   8.460  11.361  1.00 92.56
ATOM   2312  CG2 VAL B 284     -30.886   7.264  10.221  1.00 92.56
ATOM   2313  N   LEU B 285     -29.289   6.868  13.630  1.00 92.84
ATOM   2314  CA  LEU B 285     -28.214   5.923  13.913  1.00 92.84
ATOM   2315  C   LEU B 285     -28.055   4.924  12.771  1.00 92.84
ATOM   2316  O   LEU B 285     -29.016   4.252  12.390  1.00 92.84
ATOM   2317  CB  LEU B 285     -28.485   5.179  15.223  1.00 92.84
ATOM   2318  CG  LEU B 285     -27.300   4.432  15.836  1.00 92.84
ATOM   2319  CD1 LEU B 285     -26.258   5.421  16.349  1.00 92.84
ATOM   2320  CD2 LEU B 285     -27.769   3.513  16.959  1.00 92.84
ATOM   2321  N   ALA B 286     -26.878   4.808  12.221  1.00 90.38
ATOM   2322  CA  ALA B 286     -26.625   3.977  11.046  1.00 90.38
ATOM   2323  C   ALA B 286     -26.957   2.514  11.327  1.00 90.38
ATOM   2324  O   ALA B 286     -27.548   1.833  10.486  1.00 90.38
ATOM   2325  CB  ALA B 286     -25.171   4.114  10.601  1.00 90.38
ATOM   2326  N   ALA B 287     -26.648   2.035  12.498  1.00 91.05
ATOM   2327  CA  ALA B 287     -26.834   0.631  12.855  1.00 91.05
ATOM   2328  C   ALA B 287     -28.297   0.335  13.175  1.00 91.05
ATOM   2329  O   ALA B 287     -28.742  -0.810  13.073  1.00 91.05
ATOM   2330  CB  ALA B 287     -25.948   0.262  14.042  1.00 91.05
ATOM   2331  N   PHE B 288     -29.128   1.388  13.541  1.00 92.08
ATOM   2332  CA  PHE B 288     -30.530   1.262  13.922  1.00 92.08
ATOM   2333  C   PHE B 288     -31.309   2.516  13.543  1.00 92.08
ATOM   2334  O   PHE B 288     -31.600   3.355  14.398  1.00 92.08
ATOM   2335  CB  PHE B 288     -30.658   1.000  15.426  1.00 92.08
ATOM   2336  CG  PHE B 288     -32.045   0.610  15.859  1.00 92.08
ATOM   2337  CD1 PHE B 288     -32.736   1.370  16.796  1.00 92.08
ATOM   2338  CD2 PHE B 288     -32.660  -0.516  15.328  1.00 92.08
ATOM   2339  CE1 PHE B 288     -34.020   1.011  17.198  1.00 92.08
ATOM   2340  CE2 PHE B 288     -33.943  -0.881  15.725  1.00 92.08
ATOM   2341  CZ  PHE B 288     -34.621  -0.116  16.661  1.00 92.08
ATOM   2342  N   PRO B 289     -31.571   2.612  12.310  1.00 91.70
ATOM   2343  CA  PRO B 289     -32.132   3.838  11.737  1.00 91.70
ATOM   2344  C   PRO B 289     -33.472   4.220  12.360  1.00 91.70
ATOM   2345  O   PRO B 289     -33.913   5.365  12.230  1.00 91.70
ATOM   2346  CB  PRO B 289     -32.298   3.491  10.255  1.00 91.70
ATOM   2347  CG  PRO B 289     -31.260   2.449   9.988  1.00 91.70
ATOM   2348  CD  PRO B 289     -31.103   1.605  11.221  1.00 91.70
ATOM   2349  N   VAL B 290     -34.136   3.343  13.199  1.00 90.99
ATOM   2350  CA  VAL B 290     -35.344   3.688  13.943  1.00 90.99
ATOM   2351  C   VAL B 290     -35.007   4.703  15.033  1.00 90.99
ATOM   2352  O   VAL B 290     -35.850   5.521  15.410  1.00 90.99
ATOM   2353  CB  VAL B 290     -36.005   2.438  14.564  1.00 90.99
ATOM   2354  CG1 VAL B 290     -37.202   2.832  15.427  1.00 90.99
ATOM   2355  CG2 VAL B 290     -36.430   1.460  13.470  1.00 90.99
ATOM   2356  N   GLN B 291     -33.794   4.856  15.359  1.00 93.26
ATOM   2357  CA  GLN B 291     -33.333   5.756  16.410  1.00 93.26
ATOM   2358  C   GLN B 291     -32.824   7.071  15.825  1.00 93.26
ATOM   2359  O   GLN B 291     -31.831   7.087  15.095  1.00 93.26
ATOM   2360  CB  GLN B 291     -32.236   5.092  17.244  1.00 93.26
ATOM   2361  CG  GLN B 291     -31.676   5.983  18.345  1.00 93.26
ATOM   2362  CD  GLN B 291     -32.705   6.320  19.407  1.00 93.26
ATOM   2363  OE1 GLN B 291     -33.422   5.442  19.898  1.00 93.26
ATOM   2364  NE2 GLN B 291     -32.788   7.596  19.769  1.00 93.26
ATOM   2365  N   ILE B 292     -33.498   8.190  16.145  1.00 93.52
ATOM   2366  CA  ILE B 292     -33.048   9.516  15.736  1.00 93.52
ATOM   2367  C   ILE B 292     -31.909   9.977  16.642  1.00 93.52
ATOM   2368  O   ILE B 292     -31.974   9.817  17.863  1.00 93.52
ATOM   2369  CB  ILE B 292     -34.206  10.540  15.768  1.00 93.52
ATOM   2370  CG1 ILE B 292     -35.337  10.095  14.834  1.00 93.52
ATOM   2371  CG2 ILE B 292     -33.702  11.936  15.392  1.00 93.52
ATOM   2372  CD1 ILE B 292     -36.620  10.901  14.989  1.00 93.52
ATOM   2373  N   CYS B 293     -30.977  10.405  16.012  1.00 93.31
ATOM   2374  CA  CYS B 293     -29.833  10.879  16.783  1.00 93.31
ATOM   2375  C   CYS B 293     -30.150  12.200  17.474  1.00 93.31
ATOM   2376  O   CYS B 293     -30.230  13.243  16.822  1.00 93.31
ATOM   2377  CB  CYS B 293     -28.610  11.046  15.881  1.00 93.31
ATOM   2378  SG  CYS B 293     -28.015   9.496  15.168  1.00 93.31
ATOM   2379  N   SER B 294     -30.510  12.210  18.682  1.00 93.26
ATOM   2380  CA  SER B 294     -30.847  13.388  19.475  1.00 93.26
ATOM   2381  C   SER B 294     -30.316  13.266  20.899  1.00 93.26
ATOM   2382  O   SER B 294     -30.497  12.234  21.549  1.00 93.26
ATOM   2383  CB  SER B 294     -32.362  13.599  19.504  1.00 93.26
ATOM   2384  OG  SER B 294     -32.715  14.576  20.468  1.00 93.26
ATOM   2385  N   PHE B 295     -29.700  14.272  21.324  1.00 93.36
ATOM   2386  CA  PHE B 295     -29.148  14.278  22.673  1.00 93.36
ATOM   2387  C   PHE B 295     -30.261  14.275  23.714  1.00 93.36
ATOM   2388  O   PHE B 295     -30.015  14.011  24.893  1.00 93.36
ATOM   2389  CB  PHE B 295     -28.240  15.495  22.879  1.00 93.36
ATOM   2390  CG  PHE B 295     -26.963  15.441  22.085  1.00 93.36
ATOM   2391  CD1 PHE B 295     -25.954  14.549  22.426  1.00 93.36
ATOM   2392  CD2 PHE B 295     -26.772  16.283  20.997  1.00 93.36
ATOM   2393  CE1 PHE B 295     -24.771  14.496  21.693  1.00 93.36
ATOM   2394  CE2 PHE B 295     -25.592  16.236  20.260  1.00 93.36
ATOM   2395  CZ  PHE B 295     -24.592  15.343  20.610  1.00 93.36
ATOM   2396  N   GLU B 296     -31.470  14.539  23.305  1.00 93.70
ATOM   2397  CA  GLU B 296     -32.614  14.584  24.212  1.00 93.70
ATOM   2398  C   GLU B 296     -33.121  13.180  24.529  1.00 93.70
ATOM   2399  O   GLU B 296     -33.801  12.973  25.536  1.00 93.70
ATOM   2400  CB  GLU B 296     -33.742  15.428  23.613  1.00 93.70
ATOM   2401  CG  GLU B 296     -33.407  16.907  23.495  1.00 93.70
ATOM   2402  CD  GLU B 296     -34.552  17.740  22.941  1.00 93.70
ATOM   2403  OE1 GLU B 296     -34.413  18.981  22.853  1.00 93.70
ATOM   2404  OE2 GLU B 296     -35.597  17.146  22.593  1.00 93.70
ATOM   2405  N   ASN B 297     -32.782  12.248  23.589  1.00 93.80
ATOM   2406  CA  ASN B 297     -33.169  10.863  23.833  1.00 93.80
ATOM   2407  C   ASN B 297     -32.197  10.169  24.783  1.00 93.80
ATOM   2408  O   ASN B 297     -31.017  10.011  24.464  1.00 93.80
ATOM   2409  CB  ASN B 297     -33.265  10.092  22.515  1.00 93.80
ATOM   2410  CG  ASN B 297     -33.847   8.703  22.691  1.00 93.80
ATOM   2411  OD1 ASN B 297     -33.480   7.976  23.618  1.00 93.80
ATOM   2412  ND2 ASN B 297     -34.761   8.327  21.805  1.00 93.80
ATOM   2413  N   PRO B 298     -32.590   9.752  26.002  1.00 94.42
ATOM   2414  CA  PRO B 298     -31.714   9.186  27.031  1.00 94.42
ATOM   2415  C   PRO B 298     -30.984   7.931  26.559  1.00 94.42
ATOM   2416  O   PRO B 298     -29.833   7.702  26.938  1.00 94.42
ATOM   2417  CB  PRO B 298     -32.678   8.860  28.174  1.00 94.42
ATOM   2418  CG  PRO B 298     -34.028   8.819  27.536  1.00 94.42
ATOM   2419  CD  PRO B 298     -34.015   9.718  26.332  1.00 94.42
ATOM   2420  N   TYR B 299     -31.659   7.122  25.777  1.00 93.96
ATOM   2421  CA  TYR B 299     -31.029   5.889  25.318  1.00 93.96
ATOM   2422  C   TYR B 299     -29.931   6.182  24.304  1.00 93.96
ATOM   2423  O   TYR B 299     -28.877   5.541  24.318  1.00 93.96
ATOM   2424  CB  TYR B 299     -32.071   4.949  24.703  1.00 93.96
ATOM   2425  CG  TYR B 299     -32.849   4.155  25.724  1.00 93.96
ATOM   2426  CD1 TYR B 299     -32.380   2.927  26.185  1.00 93.96
ATOM   2427  CD2 TYR B 299     -34.056   4.629  26.228  1.00 93.96
ATOM   2428  CE1 TYR B 299     -33.095   2.190  27.124  1.00 93.96
ATOM   2429  CE2 TYR B 299     -34.779   3.901  27.167  1.00 93.96
ATOM   2430  CZ  TYR B 299     -34.291   2.685  27.608  1.00 93.96
ATOM   2431  OH  TYR B 299     -35.003   1.960  28.538  1.00 93.96
ATOM   2432  N   PHE B 300     -30.183   7.121  23.422  1.00 95.03
ATOM   2433  CA  PHE B 300     -29.144   7.519  22.480  1.00 95.03
ATOM   2434  C   PHE B 300     -27.937   8.090  23.214  1.00 95.03
ATOM   2435  O   PHE B 300     -26.795   7.735  22.913  1.00 95.03
ATOM   2436  CB  PHE B 300     -29.686   8.547  21.482  1.00 95.03
ATOM   2437  CG  PHE B 300     -28.647   9.079  20.533  1.00 95.03
ATOM   2438  CD1 PHE B 300     -28.125  10.356  20.695  1.00 95.03
ATOM   2439  CD2 PHE B 300     -28.191   8.300  19.477  1.00 95.03
ATOM   2440  CE1 PHE B 300     -27.163  10.851  19.818  1.00 95.03
ATOM   2441  CE2 PHE B 300     -27.230   8.787  18.596  1.00 95.03
ATOM   2442  CZ  PHE B 300     -26.717  10.063  18.767  1.00 95.03
ATOM   2443  N   LEU B 301     -28.195   8.932  24.191  1.00 95.95
ATOM   2444  CA  LEU B 301     -27.123   9.539  24.972  1.00 95.95
ATOM   2445  C   LEU B 301     -26.328   8.476  25.723  1.00 95.95
ATOM   2446  O   LEU B 301     -25.098   8.536  25.774  1.00 95.95
ATOM   2447  CB  LEU B 301     -27.692  10.561  25.960  1.00 95.95
ATOM   2448  CG  LEU B 301     -26.672  11.358  26.774  1.00 95.95
ATOM   2449  CD1 LEU B 301     -25.789  12.189  25.849  1.00 95.95
ATOM   2450  CD2 LEU B 301     -27.377  12.249  27.791  1.00 95.95
ATOM   2451  N   SER B 302     -27.056   7.512  26.326  1.00 95.31
ATOM   2452  CA  SER B 302     -26.390   6.427  27.040  1.00 95.31
ATOM   2453  C   SER B 302     -25.487   5.624  26.109  1.00 95.31
ATOM   2454  O   SER B 302     -24.386   5.227  26.494  1.00 95.31
ATOM   2455  CB  SER B 302     -27.419   5.501  27.689  1.00 95.31
ATOM   2456  OG  SER B 302     -28.273   4.933  26.710  1.00 95.31
ATOM   2457  N   GLY B 303     -25.995   5.387  24.938  1.00 95.66
ATOM   2458  CA  GLY B 303     -25.188   4.700  23.942  1.00 95.66
ATOM   2459  C   GLY B 303     -23.940   5.469  23.551  1.00 95.66
ATOM   2460  O   GLY B 303     -22.862   4.886  23.418  1.00 95.66
ATOM   2461  N   LEU B 304     -24.086   6.760  23.402  1.00 95.84
ATOM   2462  CA  LEU B 304     -22.963   7.623  23.052  1.00 95.84
ATOM   2463  C   LEU B 304     -21.904   7.609  24.149  1.00 95.84
ATOM   2464  O   LEU B 304     -20.710   7.491  23.864  1.00 95.84
ATOM   2465  CB  LEU B 304     -23.443   9.056  22.808  1.00 95.84
ATOM   2466  CG  LEU B 304     -22.408  10.030  22.243  1.00 95.84
ATOM   2467  CD1 LEU B 304     -22.037   9.642  20.816  1.00 95.84
ATOM   2468  CD2 LEU B 304     -22.937  11.460  22.293  1.00 95.84
ATOM   2469  N   ILE B 305     -22.394   7.649  25.368  1.00 95.37
ATOM   2470  CA  ILE B 305     -21.488   7.712  26.510  1.00 95.37
ATOM   2471  C   ILE B 305     -20.798   6.363  26.696  1.00 95.37
ATOM   2472  O   ILE B 305     -19.571   6.295  26.797  1.00 95.37
ATOM   2473  CB  ILE B 305     -22.234   8.115  27.802  1.00 95.37
ATOM   2474  CG1 ILE B 305     -22.753   9.554  27.692  1.00 95.37
ATOM   2475  CG2 ILE B 305     -21.326   7.953  29.023  1.00 95.37
ATOM   2476  CD1 ILE B 305     -23.636   9.984  28.855  1.00 95.37
ATOM   2477  N   LEU B 306     -21.625   5.233  26.719  1.00 95.21
ATOM   2478  CA  LEU B 306     -21.064   3.901  26.920  1.00 95.21
ATOM   2479  C   LEU B 306     -20.159   3.511  25.756  1.00 95.21
ATOM   2480  O   LEU B 306     -19.091   2.931  25.961  1.00 95.21
ATOM   2481  CB  LEU B 306     -22.181   2.867  27.083  1.00 95.21
ATOM   2482  CG  LEU B 306     -21.746   1.456  27.482  1.00 95.21
ATOM   2483  CD1 LEU B 306     -21.096   1.472  28.862  1.00 95.21
ATOM   2484  CD2 LEU B 306     -22.935   0.502  27.456  1.00 95.21
ATOM   2485  N   GLY B 307     -20.626   3.902  24.509  1.00 95.04
ATOM   2486  CA  GLY B 307     -19.806   3.645  23.336  1.00 95.04
ATOM   2487  C   GLY B 307     -18.517   4.444  23.322  1.00 95.04
ATOM   2488  O   GLY B 307     -17.449   3.906  23.020  1.00 95.04
ATOM   2489  N   GLY B 308     -18.616   5.681  23.672  1.00 94.96
ATOM   2490  CA  GLY B 308     -17.450   6.548  23.728  1.00 94.96
ATOM   2491  C   GLY B 308     -16.440   6.122  24.777  1.00 94.96
ATOM   2492  O   GLY B 308     -15.243   6.037  24.495  1.00 94.96
ATOM   2493  N   VAL B 309     -16.935   5.853  25.975  1.00 95.13
ATOM   2494  CA  VAL B 309     -16.071   5.427  27.071  1.00 95.13
ATOM   2495  C   VAL B 309     -15.443   4.075  26.738  1.00 95.13
ATOM   2496  O   VAL B 309     -14.257   3.855  26.993  1.00 95.13
ATOM   2497  CB  VAL B 309     -16.845   5.342  28.405  1.00 95.13
ATOM   2498  CG1 VAL B 309     -15.982   4.702  29.491  1.00 95.13
ATOM   2499  CG2 VAL B 309     -17.314   6.730  28.839  1.00 95.13
ATOM   2500  N   GLY B 310     -16.254   3.231  26.143  1.00 94.41
ATOM   2501  CA  GLY B 310     -15.753   1.925  25.745  1.00 94.41
ATOM   2502  C   GLY B 310     -14.630   2.003  24.728  1.00 94.41
ATOM   2503  O   GLY B 310     -13.624   1.301  24.852  1.00 94.41
ATOM   2504  N   LEU B 311     -14.773   2.914  23.726  1.00 94.00
ATOM   2505  CA  LEU B 311     -13.755   3.091  22.696  1.00 94.00
ATOM   2506  C   LEU B 311     -12.489   3.706  23.283  1.00 94.00
ATOM   2507  O   LEU B 311     -11.378   3.299  22.935  1.00 94.00
ATOM   2508  CB  LEU B 311     -14.287   3.973  21.563  1.00 94.00
ATOM   2509  CG  LEU B 311     -15.165   3.280  20.519  1.00 94.00
ATOM   2510  CD1 LEU B 311     -15.788   4.310  19.583  1.00 94.00
ATOM   2511  CD2 LEU B 311     -14.353   2.256  19.732  1.00 94.00
ATOM   2512  N   LEU B 312     -12.627   4.544  24.293  1.00 94.08
ATOM   2513  CA  LEU B 312     -11.498   5.227  24.914  1.00 94.08
ATOM   2514  C   LEU B 312     -10.731   4.283  25.835  1.00 94.08
ATOM   2515  O   LEU B 312      -9.501   4.222  25.783  1.00 94.08
ATOM   2516  CB  LEU B 312     -11.977   6.449  25.702  1.00 94.08
ATOM   2517  CG  LEU B 312     -12.305   7.698  24.882  1.00 94.08
ATOM   2518  CD1 LEU B 312     -13.038   8.721  25.744  1.00 94.08
ATOM   2519  CD2 LEU B 312     -11.034   8.301  24.294  1.00 94.08
ATOM   2520  N   VAL B 313     -11.528   3.400  26.650  1.00 92.60
ATOM   2521  CA  VAL B 313     -10.898   2.579  27.679  1.00 92.60
ATOM   2522  C   VAL B 313     -10.415   1.265  27.069  1.00 92.60
ATOM   2523  O   VAL B 313      -9.248   0.896  27.219  1.00 92.60
ATOM   2524  CB  VAL B 313     -11.864   2.300  28.852  1.00 92.60
ATOM   2525  CG1 VAL B 313     -11.251   1.299  29.830  1.00 92.60
ATOM   2526  CG2 VAL B 313     -12.223   3.600  29.569  1.00 92.60
ATOM   2527  N   TRP B 314     -11.307   0.624  26.374  1.00 91.53
ATOM   2528  CA  TRP B 314     -11.006  -0.700  25.839  1.00 91.53
ATOM   2529  C   TRP B 314     -10.326  -0.597  24.479  1.00 91.53
ATOM   2530  O   TRP B 314      -9.493  -1.436  24.129  1.00 91.53
ATOM   2531  CB  TRP B 314     -12.284  -1.536  25.723  1.00 91.53
ATOM   2532  CG  TRP B 314     -12.037  -3.004  25.544  1.00 91.53
ATOM   2533  CD1 TRP B 314     -11.595  -3.634  24.414  1.00 91.53
ATOM   2534  CD2 TRP B 314     -12.223  -4.027  26.527  1.00 91.53
ATOM   2535  NE1 TRP B 314     -11.494  -4.988  24.635  1.00 91.53
ATOM   2536  CE2 TRP B 314     -11.874  -5.255  25.923  1.00 91.53
ATOM   2537  CE3 TRP B 314     -12.652  -4.025  27.861  1.00 91.53
ATOM   2538  CZ2 TRP B 314     -11.940  -6.470  26.609  1.00 91.53
ATOM   2539  CZ3 TRP B 314     -12.717  -5.235  28.542  1.00 91.53
ATOM   2540  CH2 TRP B 314     -12.362  -6.440  27.913  1.00 91.53
ATOM   2541  N   GLY B 315     -10.643   0.448  23.649  1.00 90.81
ATOM   2542  CA  GLY B 315     -10.059   0.648  22.333  1.00 90.81
ATOM   2543  C   GLY B 315      -8.713   1.348  22.378  1.00 90.81
ATOM   2544  O   GLY B 315      -7.669   0.694  22.423  1.00 90.81
ATOM   2545  N   VAL B 316      -8.679   2.565  22.424  1.00 91.12
ATOM   2546  CA  VAL B 316      -7.484   3.398  22.332  1.00 91.12
ATOM   2547  C   VAL B 316      -6.695   3.315  23.637  1.00 91.12
ATOM   2548  O   VAL B 316      -5.468   3.191  23.620  1.00 91.12
ATOM   2549  CB  VAL B 316      -7.841   4.869  22.018  1.00 91.12
ATOM   2550  CG1 VAL B 316      -6.585   5.738  22.007  1.00 91.12
ATOM   2551  CG2 VAL B 316      -8.573   4.966  20.681  1.00 91.12
ATOM   2552  N   GLY B 317      -7.401   3.321  24.698  1.00 92.57
ATOM   2553  CA  GLY B 317      -6.750   3.277  25.997  1.00 92.57
ATOM   2554  C   GLY B 317      -5.958   2.003  26.225  1.00 92.57
ATOM   2555  O   GLY B 317      -4.831   2.047  26.723  1.00 92.57
ATOM   2556  N   SER B 318      -6.548   0.869  25.926  1.00 93.43
ATOM   2557  CA  SER B 318      -5.878  -0.413  26.115  1.00 93.43
ATOM   2558  C   SER B 318      -4.642  -0.527  25.229  1.00 93.43
ATOM   2559  O   SER B 318      -3.611  -1.049  25.657  1.00 93.43
ATOM   2560  CB  SER B 318      -6.836  -1.568  25.820  1.00 93.43
ATOM   2561  OG  SER B 318      -7.224  -1.563  24.457  1.00 93.43
ATOM   2562  N   ILE B 319      -4.757   0.025  23.935  1.00 94.19
ATOM   2563  CA  ILE B 319      -3.636  -0.007  23.003  1.00 94.19
ATOM   2564  C   ILE B 319      -2.517   0.900  23.509  1.00 94.19
ATOM   2565  O   ILE B 319      -1.351   0.501  23.540  1.00 94.19
ATOM   2566  CB  ILE B 319      -4.070   0.419  21.582  1.00 94.19
ATOM   2567  CG1 ILE B 319      -5.054  -0.600  20.996  1.00 94.19
ATOM   2568  CG2 ILE B 319      -2.850   0.588  20.673  1.00 94.19
ATOM   2569  CD1 ILE B 319      -5.669  -0.175  19.670  1.00 94.19
ATOM   2570  N   ALA B 320      -2.872   2.097  23.993  1.00 94.05
ATOM   2571  CA  ALA B 320      -1.903   3.057  24.514  1.00 94.05
ATOM   2572  C   ALA B 320      -1.217   2.520  25.767  1.00 94.05
ATOM   2573  O   ALA B 320      -0.003   2.660  25.926  1.00 94.05
ATOM   2574  CB  ALA B 320      -2.584   4.390  24.815  1.00 94.05
ATOM   2575  N   GLY B 321      -2.042   1.928  26.608  1.00 92.94
ATOM   2576  CA  GLY B 321      -1.489   1.329  27.812  1.00 92.94
ATOM   2577  C   GLY B 321      -0.491   0.223  27.524  1.00 92.94
ATOM   2578  O   GLY B 321       0.564   0.152  28.157  1.00 92.94
ATOM   2579  N   PHE B 322      -0.811  -0.605  26.518  1.00 93.76
ATOM   2580  CA  PHE B 322       0.071  -1.694  26.119  1.00 93.76
ATOM   2581  C   PHE B 322       1.383  -1.153  25.562  1.00 93.76
ATOM   2582  O   PHE B 322       2.462  -1.605  25.950  1.00 93.76
ATOM   2583  CB  PHE B 322      -0.611  -2.588  25.078  1.00 93.76
ATOM   2584  CG  PHE B 322       0.300  -3.622  24.474  1.00 93.76
ATOM   2585  CD1 PHE B 322       0.780  -3.474  23.179  1.00 93.76
ATOM   2586  CD2 PHE B 322       0.677  -4.742  25.203  1.00 93.76
ATOM   2587  CE1 PHE B 322       1.623  -4.429  22.617  1.00 93.76
ATOM   2588  CE2 PHE B 322       1.520  -5.702  24.648  1.00 93.76
ATOM   2589  CZ  PHE B 322       1.991  -5.543  23.355  1.00 93.76
ATOM   2590  N   VAL B 323       1.260  -0.172  24.629  1.00 93.58
ATOM   2591  CA  VAL B 323       2.436   0.397  23.980  1.00 93.58
ATOM   2592  C   VAL B 323       3.320   1.082  25.020  1.00 93.58
ATOM   2593  O   VAL B 323       4.543   0.923  25.006  1.00 93.58
ATOM   2594  CB  VAL B 323       2.043   1.399  22.871  1.00 93.58
ATOM   2595  CG1 VAL B 323       3.275   2.135  22.347  1.00 93.58
ATOM   2596  CG2 VAL B 323       1.323   0.678  21.733  1.00 93.58
ATOM   2597  N   ALA B 324       2.764   1.828  26.028  1.00 92.35
ATOM   2598  CA  ALA B 324       3.503   2.510  27.087  1.00 92.35
ATOM   2599  C   ALA B 324       4.214   1.509  27.992  1.00 92.35
ATOM   2600  O   ALA B 324       5.379   1.704  28.348  1.00 92.35
ATOM   2601  CB  ALA B 324       2.564   3.391  27.907  1.00 92.35
ATOM   2602  N   TYR B 325       3.467   0.437  28.335  1.00 90.27
ATOM   2603  CA  TYR B 325       4.017  -0.590  29.212  1.00 90.27
ATOM   2604  C   TYR B 325       5.198  -1.293  28.554  1.00 90.27
ATOM   2605  O   TYR B 325       6.229  -1.519  29.193  1.00 90.27
ATOM   2606  CB  TYR B 325       2.940  -1.614  29.583  1.00 90.27
ATOM   2607  CG  TYR B 325       3.448  -2.741  30.450  1.00 90.27
ATOM   2608  CD1 TYR B 325       3.590  -4.029  29.939  1.00 90.27
ATOM   2609  CD2 TYR B 325       3.785  -2.521  31.781  1.00 90.27
ATOM   2610  CE1 TYR B 325       4.055  -5.071  30.734  1.00 90.27
ATOM   2611  CE2 TYR B 325       4.251  -3.555  32.586  1.00 90.27
ATOM   2612  CZ  TYR B 325       4.382  -4.825  32.054  1.00 90.27
ATOM   2613  OH  TYR B 325       4.843  -5.853  32.846  1.00 90.27
ATOM   2614  N   MET B 326       5.156  -1.504  27.282  1.00 90.59
ATOM   2615  CA  MET B 326       6.178  -2.269  26.573  1.00 90.59
ATOM   2616  C   MET B 326       7.344  -1.373  26.168  1.00 90.59
ATOM   2617  O   MET B 326       8.456  -1.857  25.945  1.00 90.59
ATOM   2618  CB  MET B 326       5.584  -2.945  25.337  1.00 90.59
ATOM   2619  CG  MET B 326       4.616  -4.072  25.660  1.00 90.59
ATOM   2620  SD  MET B 326       5.415  -5.442  26.583  1.00 90.59
ATOM   2621  CE  MET B 326       3.991  -6.544  26.815  1.00 90.59
ATOM   2622  N   SER B 327       7.194  -0.082  26.135  1.00 87.25
ATOM   2623  CA  SER B 327       8.248   0.866  25.788  1.00 87.25
ATOM   2624  C   SER B 327       9.132   1.174  26.992  1.00 87.25
ATOM   2625  O   SER B 327      10.252   1.665  26.836  1.00 87.25
ATOM   2626  CB  SER B 327       7.646   2.161  25.242  1.00 87.25
ATOM   2627  OG  SER B 327       6.792   2.762  26.201  1.00 87.25
ATOM   2628  N   GLY B 328       8.767   0.886  28.108  1.00 82.38
ATOM   2629  CA  GLY B 328       9.485   1.190  29.336  1.00 82.38
ATOM   2630  C   GLY B 328      10.653   0.257  29.592  1.00 82.38
ATOM   2631  O   GLY B 328      11.001  -0.559  28.736  1.00 82.38
ATOM   2632  N   ASP B 329      11.126   0.026  30.281  1.00 68.77
ATOM   2633  CA  ASP B 329      12.359  -0.605  30.740  1.00 68.77
ATOM   2634  C   ASP B 329      12.253  -2.128  30.679  1.00 68.77
ATOM   2635  O   ASP B 329      11.167  -2.671  30.464  1.00 68.77
ATOM   2636  CB  ASP B 329      12.693  -0.158  32.165  1.00 68.77
ATOM   2637  CG  ASP B 329      14.185  -0.154  32.451  1.00 68.77
ATOM   2638  OD1 ASP B 329      14.586   0.153  33.594  1.00 68.77
ATOM   2639  OD2 ASP B 329      14.966  -0.458  31.523  1.00 68.77
ATOM   2640  N   HIS B 330      13.208  -2.341  31.102  1.00 68.61
ATOM   2641  CA  HIS B 330      13.586  -3.742  30.954  1.00 68.61
ATOM   2642  C   HIS B 330      12.831  -4.623  31.943  1.00 68.61
ATOM   2643  O   HIS B 330      12.807  -5.848  31.797  1.00 68.61
ATOM   2644  CB  HIS B 330      15.094  -3.913  31.143  1.00 68.61
ATOM   2645  CG  HIS B 330      15.900  -3.474  29.962  1.00 68.61
ATOM   2646  ND1 HIS B 330      15.781  -4.060  28.720  1.00 68.61
ATOM   2647  CD2 HIS B 330      16.835  -2.503  29.835  1.00 68.61
ATOM   2648  CE1 HIS B 330      16.611  -3.467  27.879  1.00 68.61
ATOM   2649  NE2 HIS B 330      17.262  -2.519  28.530  1.00 68.61
ATOM   2650  N   SER B 331      12.416  -4.234  32.577  1.00 73.58
ATOM   2651  CA  SER B 331      11.686  -5.017  33.569  1.00 73.58
ATOM   2652  C   SER B 331      10.487  -5.722  32.944  1.00 73.58
ATOM   2653  O   SER B 331       9.969  -6.691  33.503  1.00 73.58
ATOM   2654  CB  SER B 331      11.220  -4.124  34.719  1.00 73.58
ATOM   2655  OG  SER B 331      10.245  -3.197  34.274  1.00 73.58
ATOM   2656  N   SER B 332      10.297  -5.363  31.871  1.00 78.07
ATOM   2657  CA  SER B 332       9.133  -5.948  31.214  1.00 78.07
ATOM   2658  C   SER B 332       9.501  -7.228  30.472  1.00 78.07
ATOM   2659  O   SER B 332       8.621  -7.970  30.030  1.00 78.07
ATOM   2660  CB  SER B 332       8.507  -4.947  30.242  1.00 78.07
ATOM   2661  OG  SER B 332       9.432  -4.581  29.232  1.00 78.07
ATOM   2662  N   ASP B 333      10.619  -7.580  30.526  1.00 82.96
ATOM   2663  CA  ASP B 333      11.053  -8.756  29.778  1.00 82.96
ATOM   2664  C   ASP B 333      11.549  -9.852  30.718  1.00 82.96
ATOM   2665  O   ASP B 333      12.738 -10.178  30.728  1.00 82.96
ATOM   2666  CB  ASP B 333      12.152  -8.381  28.780  1.00 82.96
ATOM   2667  CG  ASP B 333      12.401  -9.459  27.741  1.00 82.96
ATOM   2668  OD1 ASP B 333      13.469  -9.445  27.091  1.00 82.96
ATOM   2669  OD2 ASP B 333      11.521 -10.330  27.568  1.00 82.96
ATOM   2670  N   THR B 334      10.857 -10.118  31.750  1.00 85.99
ATOM   2671  CA  THR B 334      11.157 -11.235  32.638  1.00 85.99
ATOM   2672  C   THR B 334      10.336 -12.464  32.258  1.00 85.99
ATOM   2673  O   THR B 334       9.308 -12.347  31.588  1.00 85.99
ATOM   2674  CB  THR B 334      10.888 -10.868  34.109  1.00 85.99
ATOM   2675  OG1 THR B 334       9.501 -10.544  34.268  1.00 85.99
ATOM   2676  CG2 THR B 334      11.730  -9.672  34.540  1.00 85.99
ATOM   2677  N   ILE B 335      10.863 -13.672  32.630  1.00 85.42
ATOM   2678  CA  ILE B 335      10.163 -14.916  32.329  1.00 85.42
ATOM   2679  C   ILE B 335       8.753 -14.869  32.912  1.00 85.42
ATOM   2680  O   ILE B 335       7.803 -15.359  32.297  1.00 85.42
ATOM   2681  CB  ILE B 335      10.928 -16.142  32.874  1.00 85.42
ATOM   2682  CG1 ILE B 335      10.629 -17.381  32.023  1.00 85.42
ATOM   2683  CG2 ILE B 335      10.575 -16.389  34.344  1.00 85.42
ATOM   2684  CD1 ILE B 335      11.656 -18.496  32.169  1.00 85.42
ATOM   2685  N   GLU B 336       8.625 -14.205  34.039  1.00 86.60
ATOM   2686  CA  GLU B 336       7.315 -14.085  34.671  1.00 86.60
ATOM   2687  C   GLU B 336       6.361 -13.259  33.813  1.00 86.60
ATOM   2688  O   GLU B 336       5.187 -13.607  33.670  1.00 86.60
ATOM   2689  CB  GLU B 336       7.444 -13.462  36.063  1.00 86.60
ATOM   2690  CG  GLU B 336       6.180 -13.567  36.905  1.00 86.60
ATOM   2691  CD  GLU B 336       6.348 -13.016  38.312  1.00 86.60
ATOM   2692  OE1 GLU B 336       5.365 -13.022  39.087  1.00 86.60
ATOM   2693  OE2 GLU B 336       7.472 -12.575  38.641  1.00 86.60
ATOM   2694  N   GLN B 337       6.926 -12.222  33.316  1.00 88.32
ATOM   2695  CA  GLN B 337       6.109 -11.349  32.479  1.00 88.32
ATOM   2696  C   GLN B 337       5.759 -12.025  31.156  1.00 88.32
ATOM   2697  O   GLN B 337       4.667 -11.824  30.620  1.00 88.32
ATOM   2698  CB  GLN B 337       6.830 -10.026  32.218  1.00 88.32
ATOM   2699  CG  GLN B 337       6.959  -9.142  33.451  1.00 88.32
ATOM   2700  CD  GLN B 337       5.615  -8.753  34.037  1.00 88.32
ATOM   2701  OE1 GLN B 337       4.618  -8.636  33.316  1.00 88.32
ATOM   2702  NE2 GLN B 337       5.577  -8.549  35.349  1.00 88.32
ATOM   2703  N   ARG B 338       6.583 -12.883  30.653  1.00 87.98
ATOM   2704  CA  ARG B 338       6.347 -13.610  29.410  1.00 87.98
ATOM   2705  C   ARG B 338       5.223 -14.627  29.576  1.00 87.98
ATOM   2706  O   ARG B 338       4.500 -14.922  28.622  1.00 87.98
ATOM   2707  CB  ARG B 338       7.625 -14.312  28.946  1.00 87.98
ATOM   2708  CG  ARG B 338       8.683 -13.368  28.399  1.00 87.98
ATOM   2709  CD  ARG B 338       9.903 -14.122  27.890  1.00 87.98
ATOM   2710  NE  ARG B 338      10.971 -13.211  27.489  1.00 87.98
ATOM   2711  CZ  ARG B 338      12.140 -13.590  26.981  1.00 87.98
ATOM   2712  NH1 ARG B 338      12.416 -14.877  26.801  1.00 87.98
ATOM   2713  NH2 ARG B 338      13.041 -12.677  26.649  1.00 87.98
ATOM   2714  N   PHE B 339       5.114 -15.085  30.875  1.00 88.80
ATOM   2715  CA  PHE B 339       4.008 -15.996  31.148  1.00 88.80
ATOM   2716  C   PHE B 339       2.682 -15.246  31.173  1.00 88.80
ATOM   2717  O   PHE B 339       1.649 -15.787  30.774  1.00 88.80
ATOM   2718  CB  PHE B 339       4.226 -16.723  32.479  1.00 88.80
ATOM   2719  CG  PHE B 339       5.062 -17.968  32.361  1.00 88.80
ATOM   2720  CD1 PHE B 339       4.563 -19.099  31.727  1.00 88.80
ATOM   2721  CD2 PHE B 339       6.348 -18.008  32.884  1.00 88.80
ATOM   2722  CE1 PHE B 339       5.334 -20.254  31.616  1.00 88.80
ATOM   2723  CE2 PHE B 339       7.125 -19.158  32.777  1.00 88.80
ATOM   2724  CZ  PHE B 339       6.616 -20.280  32.144  1.00 88.80
ATOM   2725  N   LYS B 340       2.734 -13.955  31.490  1.00 90.28
ATOM   2726  CA  LYS B 340       1.508 -13.178  31.647  1.00 90.28
ATOM   2727  C   LYS B 340       1.048 -12.600  30.312  1.00 90.28
ATOM   2728  O   LYS B 340      -0.091 -12.817  29.895  1.00 90.28
ATOM   2729  CB  LYS B 340       1.712 -12.053  32.663  1.00 90.28
ATOM   2730  CG  LYS B 340       1.857 -12.534  34.099  1.00 90.28
ATOM   2731  CD  LYS B 340       1.959 -11.366  35.072  1.00 90.28
ATOM   2732  CE  LYS B 340       2.136 -11.846  36.506  1.00 90.28
ATOM   2733  NZ  LYS B 340       2.246 -10.704  37.463  1.00 90.28
ATOM   2734  N   HIS B 341       1.993 -11.987  29.631  1.00 87.79
ATOM   2735  CA  HIS B 341       1.619 -11.282  28.410  1.00 87.79
ATOM   2736  C   HIS B 341       2.392 -11.815  27.208  1.00 87.79
ATOM   2737  O   HIS B 341       2.509 -11.132  26.188  1.00 87.79
ATOM   2738  CB  HIS B 341       1.859  -9.779  28.565  1.00 87.79
ATOM   2739  CG  HIS B 341       1.178  -9.182  29.754  1.00 87.79
ATOM   2740  ND1 HIS B 341      -0.194  -9.146  29.886  1.00 87.79
ATOM   2741  CD2 HIS B 341       1.681  -8.600  30.868  1.00 87.79
ATOM   2742  CE1 HIS B 341      -0.505  -8.565  31.033  1.00 87.79
ATOM   2743  NE2 HIS B 341       0.615  -8.224  31.647  1.00 87.79
ATOM   2744  N   GLY B 342       2.846 -13.025  27.295  1.00 88.28
ATOM   2745  CA  GLY B 342       3.656 -13.632  26.250  1.00 88.28
ATOM   2746  C   GLY B 342       2.928 -13.750  24.924  1.00 88.28
ATOM   2747  O   GLY B 342       3.545 -13.654  23.861  1.00 88.28
ATOM   2748  N   PHE B 343       1.655 -13.920  24.940  1.00 94.01
ATOM   2749  CA  PHE B 343       0.876 -14.070  23.717  1.00 94.01
ATOM   2750  C   PHE B 343       0.996 -12.828  22.842  1.00 94.01
ATOM   2751  O   PHE B 343       1.106 -12.932  21.619  1.00 94.01
ATOM   2752  CB  PHE B 343      -0.596 -14.341  24.045  1.00 94.01
ATOM   2753  CG  PHE B 343      -1.476 -14.468  22.831  1.00 94.01
ATOM   2754  CD1 PHE B 343      -2.512 -13.570  22.609  1.00 94.01
ATOM   2755  CD2 PHE B 343      -1.266 -15.487  21.911  1.00 94.01
ATOM   2756  CE1 PHE B 343      -3.328 -13.686  21.486  1.00 94.01
ATOM   2757  CE2 PHE B 343      -2.077 -15.609  20.787  1.00 94.01
ATOM   2758  CZ  PHE B 343      -3.108 -14.708  20.577  1.00 94.01
ATOM   2759  N   LEU B 344       1.090 -11.585  23.445  1.00 93.20
ATOM   2760  CA  LEU B 344       1.076 -10.321  22.717  1.00 93.20
ATOM   2761  C   LEU B 344       2.487  -9.918  22.300  1.00 93.20
ATOM   2762  O   LEU B 344       2.664  -9.150  21.352  1.00 93.20
ATOM   2763  CB  LEU B 344       0.449  -9.216  23.571  1.00 93.20
ATOM   2764  CG  LEU B 344      -1.026  -9.394  23.933  1.00 93.20
ATOM   2765  CD1 LEU B 344      -1.491  -8.258  24.838  1.00 93.20
ATOM   2766  CD2 LEU B 344      -1.881  -9.464  22.672  1.00 93.20
ATOM   2767  N   VAL B 345       3.510 -10.516  22.899  1.00 92.27
ATOM   2768  CA  VAL B 345       4.852  -9.985  22.682  1.00 92.27
ATOM   2769  C   VAL B 345       5.717 -11.034  21.987  1.00 92.27
ATOM   2770  O   VAL B 345       6.670 -10.694  21.282  1.00 92.27
ATOM   2771  CB  VAL B 345       5.510  -9.545  24.009  1.00 92.27
ATOM   2772  CG1 VAL B 345       6.916  -9.002  23.760  1.00 92.27
ATOM   2773  CG2 VAL B 345       4.646  -8.500  24.712  1.00 92.27
ATOM   2774  N   ASN B 346       5.309 -12.357  22.120  1.00 91.02
ATOM   2775  CA  ASN B 346       6.099 -13.434  21.533  1.00 91.02
ATOM   2776  C   ASN B 346       6.175 -13.310  20.014  1.00 91.02
ATOM   2777  O   ASN B 346       5.158 -13.092  19.353  1.00 91.02
ATOM   2778  CB  ASN B 346       5.523 -14.797  21.927  1.00 91.02
ATOM   2779  CG  ASN B 346       6.429 -15.948  21.535  1.00 91.02
ATOM   2780  OD1 ASN B 346       7.459 -15.750  20.886  1.00 91.02
ATOM   2781  ND2 ASN B 346       6.052 -17.159  21.929  1.00 91.02
ATOM   2782  N   GLY B 347       7.327 -13.391  19.428  1.00 93.47
ATOM   2783  CA  GLY B 347       7.513 -13.388  17.986  1.00 93.47
ATOM   2784  C   GLY B 347       8.050 -12.071  17.457  1.00 93.47
ATOM   2785  O   GLY B 347       8.507 -11.996  16.314  1.00 93.47
ATOM   2786  N   TYR B 348       8.041 -11.017  18.309  1.00 95.34
ATOM   2787  CA  TYR B 348       8.550  -9.722  17.870  1.00 95.34
ATOM   2788  C   TYR B 348       9.996  -9.527  18.310  1.00 95.34
ATOM   2789  O   TYR B 348      10.405 -10.029  19.360  1.00 95.34
ATOM   2790  CB  TYR B 348       7.680  -8.588  18.418  1.00 95.34
ATOM   2791  CG  TYR B 348       6.288  -8.553  17.834  1.00 95.34
ATOM   2792  CD1 TYR B 348       6.076  -8.170  16.511  1.00 95.34
ATOM   2793  CD2 TYR B 348       5.183  -8.902  18.602  1.00 95.34
ATOM   2794  CE1 TYR B 348       4.796  -8.135  15.969  1.00 95.34
ATOM   2795  CE2 TYR B 348       3.898  -8.871  18.071  1.00 95.34
ATOM   2796  CZ  TYR B 348       3.715  -8.487  16.755  1.00 95.34
ATOM   2797  OH  TYR B 348       2.445  -8.454  16.223  1.00 95.34
ATOM   2798  N   GLN B 349      10.681  -8.800  17.519  1.00 93.98
ATOM   2799  CA  GLN B 349      11.990  -8.344  17.975  1.00 93.98
ATOM   2800  C   GLN B 349      11.861  -7.435  19.194  1.00 93.98
ATOM   2801  O   GLN B 349      10.861  -6.732  19.348  1.00 93.98
ATOM   2802  CB  GLN B 349      12.727  -7.614  16.851  1.00 93.98
ATOM   2803  CG  GLN B 349      13.046  -8.496  15.652  1.00 93.98
ATOM   2804  CD  GLN B 349      13.770  -7.747  14.549  1.00 93.98
ATOM   2805  OE1 GLN B 349      14.428  -6.732  14.798  1.00 93.98
ATOM   2806  NE2 GLN B 349      13.653  -8.241  13.321  1.00 93.98
ATOM   2807  N   TYR B 350      12.807  -7.459  20.129  1.00 90.73
ATOM   2808  CA  TYR B 350      12.748  -6.704  21.376  1.00 90.73
ATOM   2809  C   TYR B 350      12.420  -5.240  21.113  1.00 90.73
ATOM   2810  O   TYR B 350      11.613  -4.640  21.826  1.00 90.73
ATOM   2811  CB  TYR B 350      14.075  -6.814  22.133  1.00 90.73
ATOM   2812  CG  TYR B 350      14.091  -6.064  23.443  1.00 90.73
ATOM   2813  CD1 TYR B 350      14.683  -4.807  23.542  1.00 90.73
ATOM   2814  CD2 TYR B 350      13.514  -6.611  24.585  1.00 90.73
ATOM   2815  CE1 TYR B 350      14.701  -4.113  24.747  1.00 90.73
ATOM   2816  CE2 TYR B 350      13.526  -5.926  25.795  1.00 90.73
ATOM   2817  CZ  TYR B 350      14.121  -4.679  25.866  1.00 90.73
ATOM   2818  OH  TYR B 350      14.136  -3.997  27.062  1.00 90.73
ATOM   2819  N   ALA B 351      13.039  -4.579  20.041  1.00 91.97
ATOM   2820  CA  ALA B 351      12.837  -3.172  19.706  1.00 91.97
ATOM   2821  C   ALA B 351      11.382  -2.901  19.333  1.00 91.97
ATOM   2822  O   ALA B 351      10.897  -1.776  19.479  1.00 91.97
ATOM   2823  CB  ALA B 351      13.762  -2.758  18.565  1.00 91.97
ATOM   2824  N   TYR B 352      10.680  -4.040  18.879  1.00 94.39
ATOM   2825  CA  TYR B 352       9.312  -3.875  18.400  1.00 94.39
ATOM   2826  C   TYR B 352       8.334  -4.665  19.261  1.00 94.39
ATOM   2827  O   TYR B 352       7.276  -5.082  18.785  1.00 94.39
ATOM   2828  CB  TYR B 352       9.197  -4.318  16.938  1.00 94.39
ATOM   2829  CG  TYR B 352      10.107  -3.561  16.001  1.00 94.39
ATOM   2830  CD1 TYR B 352       9.889  -2.214  15.724  1.00 94.39
ATOM   2831  CD2 TYR B 352      11.185  -4.193  15.391  1.00 94.39
ATOM   2832  CE1 TYR B 352      10.724  -1.513  14.860  1.00 94.39
ATOM   2833  CE2 TYR B 352      12.026  -3.502  14.524  1.00 94.39
ATOM   2834  CZ  TYR B 352      11.789  -2.165  14.266  1.00 94.39
ATOM   2835  OH  TYR B 352      12.618  -1.476  13.409  1.00 94.39
ATOM   2836  N   ARG B 353       8.677  -4.913  20.486  1.00 91.90
ATOM   2837  CA  ARG B 353       7.820  -5.690  21.376  1.00 91.90
ATOM   2838  C   ARG B 353       6.446  -5.043  21.516  1.00 91.90
ATOM   2839  O   ARG B 353       5.473  -5.710  21.874  1.00 91.90
ATOM   2840  CB  ARG B 353       8.471  -5.843  22.753  1.00 91.90
ATOM   2841  CG  ARG B 353       8.808  -4.521  23.424  1.00 91.90
ATOM   2842  CD  ARG B 353       9.566  -4.728  24.728  1.00 91.90
ATOM   2843  NE  ARG B 353       9.852  -3.459  25.392  1.00 91.90
ATOM   2844  CZ  ARG B 353      10.690  -3.311  26.415  1.00 91.90
ATOM   2845  NH1 ARG B 353      11.343  -4.355  26.913  1.00 91.90
ATOM   2846  NH2 ARG B 353      10.876  -2.111  26.944  1.00 91.90
ATOM   2847  N   TRP B 354       6.229  -3.678  21.234  1.00 94.51
ATOM   2848  CA  TRP B 354       4.984  -2.923  21.315  1.00 94.51
ATOM   2849  C   TRP B 354       4.203  -3.019  20.009  1.00 94.51
ATOM   2850  O   TRP B 354       3.135  -2.417  19.870  1.00 94.51
ATOM   2851  CB  TRP B 354       5.266  -1.455  21.648  1.00 94.51
ATOM   2852  CG  TRP B 354       6.330  -0.830  20.797  1.00 94.51
ATOM   2853  CD1 TRP B 354       7.654  -0.688  21.106  1.00 94.51
ATOM   2854  CD2 TRP B 354       6.158  -0.259  19.497  1.00 94.51
ATOM   2855  NE1 TRP B 354       8.316  -0.062  20.075  1.00 94.51
ATOM   2856  CE2 TRP B 354       7.422   0.211  19.076  1.00 94.51
ATOM   2857  CE3 TRP B 354       5.056  -0.099  18.645  1.00 94.51
ATOM   2858  CZ2 TRP B 354       7.614   0.831  17.839  1.00 94.51
ATOM   2859  CZ3 TRP B 354       5.250   0.518  17.415  1.00 94.51
ATOM   2860  CH2 TRP B 354       6.520   0.975  17.025  1.00 94.51
ATOM   2861  N   TRP B 355       4.660  -3.872  19.009  1.00 95.79
ATOM   2862  CA  TRP B 355       4.157  -3.894  17.640  1.00 95.79
ATOM   2863  C   TRP B 355       2.696  -4.331  17.604  1.00 95.79
ATOM   2864  O   TRP B 355       1.952  -3.955  16.695  1.00 95.79
ATOM   2865  CB  TRP B 355       5.004  -4.828  16.771  1.00 95.79
ATOM   2866  CG  TRP B 355       4.728  -4.710  15.302  1.00 95.79
ATOM   2867  CD1 TRP B 355       4.025  -5.586  14.522  1.00 95.79
ATOM   2868  CD2 TRP B 355       5.155  -3.654  14.435  1.00 95.79
ATOM   2869  NE1 TRP B 355       3.989  -5.138  13.222  1.00 95.79
ATOM   2870  CE2 TRP B 355       4.674  -3.956  13.142  1.00 95.79
ATOM   2871  CE3 TRP B 355       5.897  -2.481  14.627  1.00 95.79
ATOM   2872  CZ2 TRP B 355       4.912  -3.125  12.044  1.00 95.79
ATOM   2873  CZ3 TRP B 355       6.133  -1.656  13.533  1.00 95.79
ATOM   2874  CH2 TRP B 355       5.641  -1.984  12.259  1.00 95.79
ATOM   2875  N   GLU B 356       2.245  -5.189  18.555  1.00 95.60
ATOM   2876  CA  GLU B 356       0.840  -5.585  18.586  1.00 95.60
ATOM   2877  C   GLU B 356      -0.070  -4.375  18.776  1.00 95.60
ATOM   2878  O   GLU B 356      -1.239  -4.403  18.385  1.00 95.60
ATOM   2879  CB  GLU B 356       0.594  -6.608  19.698  1.00 95.60
ATOM   2880  CG  GLU B 356      -0.735  -7.340  19.576  1.00 95.60
ATOM   2881  CD  GLU B 356      -0.853  -8.162  18.303  1.00 95.60
ATOM   2882  OE1 GLU B 356      -1.991  -8.405  17.841  1.00 95.60
ATOM   2883  OE2 GLU B 356       0.201  -8.567  17.763  1.00 95.60
ATOM   2884  N   GLY B 357       0.481  -3.277  19.374  1.00 95.22
ATOM   2885  CA  GLY B 357      -0.252  -2.022  19.417  1.00 95.22
ATOM   2886  C   GLY B 357      -0.572  -1.470  18.040  1.00 95.22
ATOM   2887  O   GLY B 357      -1.679  -0.984  17.802  1.00 95.22
ATOM   2888  N   VAL B 358       0.405  -1.544  17.147  1.00 96.30
ATOM   2889  CA  VAL B 358       0.214  -1.104  15.769  1.00 96.30
ATOM   2890  C   VAL B 358      -0.854  -1.962  15.095  1.00 96.30
ATOM   2891  O   VAL B 358      -1.715  -1.445  14.379  1.00 96.30
ATOM   2892  CB  VAL B 358       1.532  -1.164  14.965  1.00 96.30
ATOM   2893  CG1 VAL B 358       1.284  -0.828  13.496  1.00 96.30
ATOM   2894  CG2 VAL B 358       2.567  -0.215  15.567  1.00 96.30
ATOM   2895  N   ILE B 359      -0.800  -3.302  15.325  1.00 96.30
ATOM   2896  CA  ILE B 359      -1.785  -4.221  14.765  1.00 96.30
ATOM   2897  C   ILE B 359      -3.163  -3.919  15.348  1.00 96.30
ATOM   2898  O   ILE B 359      -4.173  -3.997  14.644  1.00 96.30
ATOM   2899  CB  ILE B 359      -1.401  -5.694  15.034  1.00 96.30
ATOM   2900  CG1 ILE B 359      -0.049  -6.019  14.387  1.00 96.30
ATOM   2901  CG2 ILE B 359      -2.493  -6.639  14.525  1.00 96.30
ATOM   2902  CD1 ILE B 359      -0.035  -5.864  12.872  1.00 96.30
ATOM   2903  N   GLY B 360      -3.197  -3.545  16.633  1.00 96.00
ATOM   2904  CA  GLY B 360      -4.443  -3.122  17.251  1.00 96.00
ATOM   2905  C   GLY B 360      -5.045  -1.892  16.598  1.00 96.00
ATOM   2906  O   GLY B 360      -6.263  -1.808  16.423  1.00 96.00
ATOM   2907  N   LEU B 361      -4.195  -0.912  16.320  1.00 96.59
ATOM   2908  CA  LEU B 361      -4.649   0.280  15.612  1.00 96.59
ATOM   2909  C   LEU B 361      -5.213  -0.083  14.242  1.00 96.59
ATOM   2910  O   LEU B 361      -6.229   0.473  13.818  1.00 96.59
ATOM   2911  CB  LEU B 361      -3.501   1.281  15.455  1.00 96.59
ATOM   2912  CG  LEU B 361      -3.858   2.630  14.829  1.00 96.59
ATOM   2913  CD1 LEU B 361      -4.892   3.354  15.685  1.00 96.59
ATOM   2914  CD2 LEU B 361      -2.608   3.485  14.652  1.00 96.59
ATOM   2915  N   ARG B 362      -4.527  -1.025  13.534  1.00 96.52
ATOM   2916  CA  ARG B 362      -5.016  -1.519  12.251  1.00 96.52
ATOM   2917  C   ARG B 362      -6.407  -2.128  12.392  1.00 96.52
ATOM   2918  O   ARG B 362      -7.295  -1.855  11.582  1.00 96.52
ATOM   2919  CB  ARG B 362      -4.049  -2.552  11.668  1.00 96.52
ATOM   2920  CG  ARG B 362      -4.479  -3.105  10.318  1.00 96.52
ATOM   2921  CD  ARG B 362      -3.458  -4.087   9.760  1.00 96.52
ATOM   2922  NE  ARG B 362      -3.313  -5.259  10.620  1.00 96.52
ATOM   2923  CZ  ARG B 362      -2.419  -6.227  10.436  1.00 96.52
ATOM   2924  NH1 ARG B 362      -1.571  -6.183   9.415  1.00 96.52
ATOM   2925  NH2 ARG B 362      -2.374  -7.249  11.279  1.00 96.52
ATOM   2926  N   LYS B 363      -6.629  -2.988  13.430  1.00 96.69
ATOM   2927  CA  LYS B 363      -7.927  -3.607  13.683  1.00 96.69
ATOM   2928  C   LYS B 363      -8.995  -2.553  13.958  1.00 96.69
ATOM   2929  O   LYS B 363     -10.142  -2.696  13.530  1.00 96.69
ATOM   2930  CB  LYS B 363      -7.837  -4.582  14.858  1.00 96.69
ATOM   2931  CG  LYS B 363      -7.046  -5.846  14.555  1.00 96.69
ATOM   2932  CD  LYS B 363      -6.977  -6.766  15.767  1.00 96.69
ATOM   2933  CE  LYS B 363      -6.094  -7.978  15.500  1.00 96.69
ATOM   2934  NZ  LYS B 363      -5.934  -8.826  16.719  1.00 96.69
ATOM   2935  N   THR B 364      -8.601  -1.510  14.753  1.00 97.07
ATOM   2936  CA  THR B 364      -9.522  -0.415  15.035  1.00 97.07
ATOM   2937  C   THR B 364      -9.957   0.272  13.744  1.00 97.07
ATOM   2938  O   THR B 364     -11.141   0.561  13.557  1.00 97.07
ATOM   2939  CB  THR B 364      -8.886   0.621  15.981  1.00 97.07
ATOM   2940  OG1 THR B 364      -8.500  -0.027  17.199  1.00 97.07
ATOM   2941  CG2 THR B 364      -9.865   1.744  16.305  1.00 97.07
ATOM   2942  N   CYS B 365      -8.975   0.579  12.824  1.00 97.09
ATOM   2943  CA  CYS B 365      -9.273   1.211  11.544  1.00 97.09
ATOM   2944  C   CYS B 365     -10.203   0.339  10.709  1.00 97.09
ATOM   2945  O   CYS B 365     -11.144   0.841  10.092  1.00 97.09
ATOM   2946  CB  CYS B 365      -7.985   1.487  10.769  1.00 97.09
ATOM   2947  SG  CYS B 365      -6.978   2.808  11.478  1.00 97.09
ATOM   2948  N   VAL B 366      -9.951  -1.013  10.697  1.00 96.89
ATOM   2949  CA  VAL B 366     -10.787  -1.941   9.943  1.00 96.89
ATOM   2950  C   VAL B 366     -12.207  -1.931  10.505  1.00 96.89
ATOM   2951  O   VAL B 366     -13.181  -1.918   9.749  1.00 96.89
ATOM   2952  CB  VAL B 366     -10.213  -3.375   9.971  1.00 96.89
ATOM   2953  CG1 VAL B 366     -11.170  -4.353   9.293  1.00 96.89
ATOM   2954  CG2 VAL B 366      -8.841  -3.413   9.300  1.00 96.89
ATOM   2955  N   ALA B 367     -12.295  -1.959  11.861  1.00 96.69
ATOM   2956  CA  ALA B 367     -13.602  -1.910  12.511  1.00 96.69
ATOM   2957  C   ALA B 367     -14.359  -0.642  12.126  1.00 96.69
ATOM   2958  O   ALA B 367     -15.564  -0.686  11.867  1.00 96.69
ATOM   2959  CB  ALA B 367     -13.446  -1.994  14.027  1.00 96.69
ATOM   2960  N   LEU B 368     -13.673   0.514  12.099  1.00 95.83
ATOM   2961  CA  LEU B 368     -14.284   1.780  11.708  1.00 95.83
ATOM   2962  C   LEU B 368     -14.735   1.739  10.252  1.00 95.83
ATOM   2963  O   LEU B 368     -15.806   2.250   9.915  1.00 95.83
ATOM   2964  CB  LEU B 368     -13.302   2.936  11.918  1.00 95.83
ATOM   2965  CG  LEU B 368     -12.980   3.297  13.369  1.00 95.83
ATOM   2966  CD1 LEU B 368     -11.894   4.367  13.420  1.00 95.83
ATOM   2967  CD2 LEU B 368     -14.236   3.767  14.095  1.00 95.83
ATOM   2968  N   ILE B 369     -13.862   1.110   9.344  1.00 95.62
ATOM   2969  CA  ILE B 369     -14.201   0.970   7.932  1.00 95.62
ATOM   2970  C   ILE B 369     -15.478   0.144   7.787  1.00 95.62
ATOM   2971  O   ILE B 369     -16.339   0.461   6.963  1.00 95.62
ATOM   2972  CB  ILE B 369     -13.048   0.318   7.136  1.00 95.62
ATOM   2973  CG1 ILE B 369     -11.850   1.271   7.055  1.00 95.62
ATOM   2974  CG2 ILE B 369     -13.520  -0.090   5.738  1.00 95.62
ATOM   2975  CD1 ILE B 369     -10.592   0.636   6.478  1.00 95.62
ATOM   2976  N   ILE B 370     -15.734  -0.879   8.630  1.00 94.65
ATOM   2977  CA  ILE B 370     -16.880  -1.781   8.588  1.00 94.65
ATOM   2978  C   ILE B 370     -18.126  -1.056   9.089  1.00 94.65
ATOM   2979  O   ILE B 370     -19.211  -1.206   8.521  1.00 94.65
ATOM   2980  CB  ILE B 370     -16.628  -3.055   9.425  1.00 94.65
ATOM   2981  CG1 ILE B 370     -15.606  -3.960   8.726  1.00 94.65
ATOM   2982  CG2 ILE B 370     -17.940  -3.804   9.678  1.00 94.65
ATOM   2983  CD1 ILE B 370     -15.184  -5.168   9.550  1.00 94.65
ATOM   2984  N   THR B 371     -18.024  -0.148  10.127  1.00 94.06
ATOM   2985  CA  THR B 371     -19.182   0.418  10.810  1.00 94.06
ATOM   2986  C   THR B 371     -19.520   1.797  10.249  1.00 94.06
ATOM   2987  O   THR B 371     -20.666   2.243  10.334  1.00 94.06
ATOM   2988  CB  THR B 371     -18.939   0.524  12.327  1.00 94.06
ATOM   2989  OG1 THR B 371     -17.739   1.272  12.561  1.00 94.06
ATOM   2990  CG2 THR B 371     -18.795  -0.856  12.958  1.00 94.06
ATOM   2991  N   MET B 372     -18.605   2.519   9.576  1.00 91.42
ATOM   2992  CA  MET B 372     -18.799   3.894   9.126  1.00 91.42
ATOM   2993  C   MET B 372     -19.589   3.934   7.822  1.00 91.42
ATOM   2994  O   MET B 372     -19.292   3.188   6.888  1.00 91.42
ATOM   2995  CB  MET B 372     -17.453   4.596   8.943  1.00 91.42
ATOM   2996  CG  MET B 372     -17.571   6.085   8.663  1.00 91.42
ATOM   2997  SD  MET B 372     -15.941   6.878   8.376  1.00 91.42
ATOM   2998  CE  MET B 372     -16.477   8.498   7.760  1.00 91.42
ATOM   2999  N   TYR B 373     -20.679   4.602   7.716  1.00 88.71
ATOM   3000  CA  TYR B 373     -21.460   4.828   6.506  1.00 88.71
ATOM   3001  C   TYR B 373     -21.301   6.261   6.013  1.00 88.71
ATOM   3002  O   TYR B 373     -21.545   7.212   6.760  1.00 88.71
ATOM   3003  CB  TYR B 373     -22.940   4.523   6.757  1.00 88.71
ATOM   3004  CG  TYR B 373     -23.258   3.048   6.800  1.00 88.71
ATOM   3005  CD1 TYR B 373     -23.678   2.373   5.656  1.00 88.71
ATOM   3006  CD2 TYR B 373     -23.140   2.328   7.983  1.00 88.71
ATOM   3007  CE1 TYR B 373     -23.973   1.014   5.691  1.00 88.71
ATOM   3008  CE2 TYR B 373     -23.433   0.969   8.030  1.00 88.71
ATOM   3009  CZ  TYR B 373     -23.848   0.321   6.881  1.00 88.71
ATOM   3010  OH  TYR B 373     -24.139  -1.024   6.921  1.00 88.71
ATOM   3011  N   VAL B 374     -20.826   6.428   4.859  1.00 86.35
ATOM   3012  CA  VAL B 374     -20.668   7.756   4.276  1.00 86.35
ATOM   3013  C   VAL B 374     -21.897   8.103   3.438  1.00 86.35
ATOM   3014  O   VAL B 374     -22.302   9.266   3.370  1.00 86.35
ATOM   3015  CB  VAL B 374     -19.391   7.848   3.411  1.00 86.35
ATOM   3016  CG1 VAL B 374     -19.231   9.253   2.832  1.00 86.35
ATOM   3017  CG2 VAL B 374     -18.162   7.462   4.232  1.00 86.35
ATOM   3018  N   HIS B 375     -22.449   7.172   2.785  1.00 77.95
ATOM   3019  CA  HIS B 375     -23.668   7.326   2.000  1.00 77.95
ATOM   3020  C   HIS B 375     -24.626   6.163   2.234  1.00 77.95
ATOM   3021  O   HIS B 375     -24.191   5.032   2.465  1.00 77.95
ATOM   3022  CB  HIS B 375     -23.336   7.441   0.511  1.00 77.95
ATOM   3023  CG  HIS B 375     -22.551   8.666   0.164  1.00 77.95
ATOM   3024  ND1 HIS B 375     -23.115   9.922   0.115  1.00 77.95
ATOM   3025  CD2 HIS B 375     -21.243   8.824  -0.149  1.00 77.95
ATOM   3026  CE1 HIS B 375     -22.185  10.803  -0.214  1.00 77.95
ATOM   3027  NE2 HIS B 375     -21.040  10.163  -0.380  1.00 77.95
ATOM   3028  N   ALA B 376     -25.818   6.480   2.246  1.00 75.44
ATOM   3029  CA  ALA B 376     -26.840   5.440   2.343  1.00 75.44
ATOM   3030  C   ALA B 376     -27.619   5.313   1.038  1.00 75.44
ATOM   3031  O   ALA B 376     -28.771   5.746   0.950  1.00 75.44
ATOM   3032  CB  ALA B 376     -27.791   5.736   3.501  1.00 75.44
ATOM   3033  N   ASN B 377     -27.023   5.244  -0.049  1.00 74.14
ATOM   3034  CA  ASN B 377     -27.723   5.120  -1.323  1.00 74.14
ATOM   3035  C   ASN B 377     -27.296   3.863  -2.077  1.00 74.14
ATOM   3036  O   ASN B 377     -26.369   3.168  -1.658  1.00 74.14
ATOM   3037  CB  ASN B 377     -27.490   6.361  -2.187  1.00 74.14
ATOM   3038  CG  ASN B 377     -26.021   6.620  -2.455  1.00 74.14
ATOM   3039  OD1 ASN B 377     -25.204   5.695  -2.449  1.00 74.14
ATOM   3040  ND2 ASN B 377     -25.674   7.879  -2.693  1.00 74.14
ATOM   3041  N   ALA B 378     -27.964   3.569  -3.061  1.00 73.57
ATOM   3042  CA  ALA B 378     -27.730   2.353  -3.835  1.00 73.57
ATOM   3043  C   ALA B 378     -26.744   2.606  -4.972  1.00 73.57
ATOM   3044  O   ALA B 378     -26.627   1.795  -5.894  1.00 73.57
ATOM   3045  CB  ALA B 378     -29.047   1.812  -4.388  1.00 73.57
ATOM   3046  N   SER B 379     -26.059   3.560  -4.866  1.00 76.69
ATOM   3047  CA  SER B 379     -25.192   3.975  -5.964  1.00 76.69
ATOM   3048  C   SER B 379     -23.886   3.188  -5.965  1.00 76.69
ATOM   3049  O   SER B 379     -23.196   3.120  -6.985  1.00 76.69
ATOM   3050  CB  SER B 379     -24.895   5.473  -5.877  1.00 76.69
ATOM   3051  OG  SER B 379     -24.088   5.760  -4.748  1.00 76.69
ATOM   3052  N   GLY B 380     -23.392   2.466  -5.086  1.00 82.66
ATOM   3053  CA  GLY B 380     -22.115   1.779  -4.974  1.00 82.66
ATOM   3054  C   GLY B 380     -21.030   2.633  -4.346  1.00 82.66
ATOM   3055  O   GLY B 380     -19.901   2.174  -4.161  1.00 82.66
ATOM   3056  N   ALA B 381     -21.317   3.824  -3.941  1.00 89.88
ATOM   3057  CA  ALA B 381     -20.368   4.782  -3.381  1.00 89.88
ATOM   3058  C   ALA B 381     -19.814   4.291  -2.047  1.00 89.88
ATOM   3059  O   ALA B 381     -18.630   4.473  -1.754  1.00 89.88
ATOM   3060  CB  ALA B 381     -21.028   6.148  -3.209  1.00 89.88
ATOM   3061  N   GLN B 382     -20.667   3.607  -1.244  1.00 91.09
ATOM   3062  CA  GLN B 382     -20.229   3.097   0.051  1.00 91.09
ATOM   3063  C   GLN B 382     -19.209   1.974  -0.116  1.00 91.09
ATOM   3064  O   GLN B 382     -18.215   1.918   0.612  1.00 91.09
ATOM   3065  CB  GLN B 382     -21.425   2.602   0.866  1.00 91.09
ATOM   3066  CG  GLN B 382     -21.046   2.011   2.218  1.00 91.09
ATOM   3067  CD  GLN B 382     -20.416   3.030   3.148  1.00 91.09
ATOM   3068  OE1 GLN B 382     -20.487   4.239   2.906  1.00 91.09
ATOM   3069  NE2 GLN B 382     -19.794   2.550   4.220  1.00 91.09
ATOM   3070  N   GLU B 383     -19.384   1.100  -1.131  1.00 91.66
ATOM   3071  CA  GLU B 383     -18.486  -0.022  -1.386  1.00 91.66
ATOM   3072  C   GLU B 383     -17.125   0.460  -1.878  1.00 91.66
ATOM   3073  O   GLU B 383     -16.088  -0.058  -1.459  1.00 91.66
ATOM   3074  CB  GLU B 383     -19.103  -0.985  -2.404  1.00 91.66
ATOM   3075  CG  GLU B 383     -20.357  -1.688  -1.904  1.00 91.66
ATOM   3076  CD  GLU B 383     -21.620  -0.861  -2.080  1.00 91.66
ATOM   3077  OE1 GLU B 383     -22.707  -1.314  -1.655  1.00 91.66
ATOM   3078  OE2 GLU B 383     -21.522   0.250  -2.649  1.00 91.66
ATOM   3079  N   ILE B 384     -17.179   1.488  -2.749  1.00 92.94
ATOM   3080  CA  ILE B 384     -15.932   2.035  -3.272  1.00 92.94
ATOM   3081  C   ILE B 384     -15.150   2.706  -2.145  1.00 92.94
ATOM   3082  O   ILE B 384     -13.926   2.576  -2.066  1.00 92.94
ATOM   3083  CB  ILE B 384     -16.191   3.039  -4.417  1.00 92.94
ATOM   3084  CG1 ILE B 384     -16.778   2.319  -5.637  1.00 92.94
ATOM   3085  CG2 ILE B 384     -14.903   3.781  -4.786  1.00 92.94
ATOM   3086  CD1 ILE B 384     -17.210   3.254  -6.758  1.00 92.94
ATOM   3087  N   PHE B 385     -15.916   3.410  -1.225  1.00 93.83
ATOM   3088  CA  PHE B 385     -15.271   4.037  -0.077  1.00 93.83
ATOM   3089  C   PHE B 385     -14.604   2.990   0.807  1.00 93.83
ATOM   3090  O   PHE B 385     -13.427   3.118   1.150  1.00 93.83
ATOM   3091  CB  PHE B 385     -16.287   4.843   0.739  1.00 93.83
ATOM   3092  CG  PHE B 385     -15.816   5.185   2.127  1.00 93.83
ATOM   3093  CD1 PHE B 385     -16.330   4.519   3.233  1.00 93.83
ATOM   3094  CD2 PHE B 385     -14.860   6.172   2.325  1.00 93.83
ATOM   3095  CE1 PHE B 385     -15.896   4.834   4.519  1.00 93.83
ATOM   3096  CE2 PHE B 385     -14.422   6.492   3.607  1.00 93.83
ATOM   3097  CZ  PHE B 385     -14.942   5.822   4.702  1.00 93.83
ATOM   3098  N   ARG B 386     -15.354   1.912   1.182  1.00 93.33
ATOM   3099  CA  ARG B 386     -14.853   0.876   2.081  1.00 93.33
ATOM   3100  C   ARG B 386     -13.637   0.176   1.485  1.00 93.33
ATOM   3101  O   ARG B 386     -12.634  -0.031   2.172  1.00 93.33
ATOM   3102  CB  ARG B 386     -15.949  -0.146   2.387  1.00 93.33
ATOM   3103  CG  ARG B 386     -15.582  -1.132   3.485  1.00 93.33
ATOM   3104  CD  ARG B 386     -16.753  -2.035   3.847  1.00 93.33
ATOM   3105  NE  ARG B 386     -17.293  -2.715   2.672  1.00 93.33
ATOM   3106  CZ  ARG B 386     -18.447  -3.374   2.642  1.00 93.33
ATOM   3107  NH1 ARG B 386     -19.210  -3.457   3.726  1.00 93.33
ATOM   3108  NH2 ARG B 386     -18.843  -3.956   1.519  1.00 93.33
ATOM   3109  N   ASN B 387     -13.727  -0.131   0.129  1.00 95.05
ATOM   3110  CA  ASN B 387     -12.639  -0.837  -0.539  1.00 95.05
ATOM   3111  C   ASN B 387     -11.397   0.040  -0.668  1.00 95.05
ATOM   3112  O   ASN B 387     -10.278  -0.423  -0.441  1.00 95.05
ATOM   3113  CB  ASN B 387     -13.086  -1.330  -1.917  1.00 95.05
ATOM   3114  CG  ASN B 387     -12.082  -2.270  -2.555  1.00 95.05
ATOM   3115  OD1 ASN B 387     -11.572  -3.187  -1.905  1.00 95.05
ATOM   3116  ND2 ASN B 387     -11.792  -2.050  -3.831  1.00 95.05
ATOM   3117  N   SER B 388     -11.562   1.335  -1.023  1.00 95.98
ATOM   3118  CA  SER B 388     -10.436   2.251  -1.175  1.00 95.98
ATOM   3119  C   SER B 388      -9.743   2.502   0.160  1.00 95.98
ATOM   3120  O   SER B 388      -8.513   2.520   0.233  1.00 95.98
ATOM   3121  CB  SER B 388     -10.901   3.579  -1.774  1.00 95.98
ATOM   3122  OG  SER B 388     -11.450   3.383  -3.066  1.00 95.98
ATOM   3123  N   ALA B 389     -10.597   2.700   1.236  1.00 96.28
ATOM   3124  CA  ALA B 389     -10.043   2.910   2.571  1.00 96.28
ATOM   3125  C   ALA B 389      -9.255   1.689   3.036  1.00 96.28
ATOM   3126  O   ALA B 389      -8.170   1.823   3.607  1.00 96.28
ATOM   3127  CB  ALA B 389     -11.157   3.231   3.565  1.00 96.28
ATOM   3128  N   ASN B 390      -9.897   0.451   2.753  1.00 96.80
ATOM   3129  CA  ASN B 390      -9.226  -0.794   3.113  1.00 96.80
ATOM   3130  C   ASN B 390      -7.926  -0.975   2.336  1.00 96.80
ATOM   3131  O   ASN B 390      -6.918  -1.410   2.896  1.00 96.80
ATOM   3132  CB  ASN B 390     -10.153  -1.990   2.882  1.00 96.80
ATOM   3133  CG  ASN B 390      -9.620  -3.269   3.497  1.00 96.80
ATOM   3134  OD1 ASN B 390      -9.297  -3.312   4.687  1.00 96.80
ATOM   3135  ND2 ASN B 390      -9.526  -4.320   2.691  1.00 96.80
ATOM   3136  N   LEU B 391      -7.896  -0.596   1.010  1.00 96.86
ATOM   3137  CA  LEU B 391      -6.709  -0.704   0.170  1.00 96.86
ATOM   3138  C   LEU B 391      -5.614   0.242   0.652  1.00 96.86
ATOM   3139  O   LEU B 391      -4.442  -0.137   0.709  1.00 96.86
ATOM   3140  CB  LEU B 391      -7.056  -0.399  -1.290  1.00 96.86
ATOM   3141  CG  LEU B 391      -5.944  -0.633  -2.314  1.00 96.86
ATOM   3142  CD1 LEU B 391      -5.456  -2.076  -2.247  1.00 96.86
ATOM   3143  CD2 LEU B 391      -6.431  -0.292  -3.719  1.00 96.86
ATOM   3144  N   ALA B 392      -5.988   1.505   1.057  1.00 97.29
ATOM   3145  CA  ALA B 392      -5.030   2.474   1.583  1.00 97.29
ATOM   3146  C   ALA B 392      -4.377   1.961   2.863  1.00 97.29
ATOM   3147  O   ALA B 392      -3.154   2.021   3.010  1.00 97.29
ATOM   3148  CB  ALA B 392      -5.716   3.814   1.840  1.00 97.29
ATOM   3149  N   LEU B 393      -5.257   1.391   3.789  1.00 97.03
ATOM   3150  CA  LEU B 393      -4.771   0.857   5.056  1.00 97.03
ATOM   3151  C   LEU B 393      -3.822  -0.315   4.824  1.00 97.03
ATOM   3152  O   LEU B 393      -2.778  -0.411   5.473  1.00 97.03
ATOM   3153  CB  LEU B 393      -5.942   0.414   5.937  1.00 97.03
ATOM   3154  CG  LEU B 393      -5.580  -0.180   7.299  1.00 97.03
ATOM   3155  CD1 LEU B 393      -4.822   0.842   8.138  1.00 97.03
ATOM   3156  CD2 LEU B 393      -6.834  -0.654   8.026  1.00 97.03
ATOM   3157  N   THR B 394      -4.155  -1.171   3.823  1.00 97.58
ATOM   3158  CA  THR B 394      -3.370  -2.367   3.540  1.00 97.58
ATOM   3159  C   THR B 394      -2.031  -1.998   2.908  1.00 97.58
ATOM   3160  O   THR B 394      -1.000  -2.591   3.235  1.00 97.58
ATOM   3161  CB  THR B 394      -4.132  -3.329   2.610  1.00 97.58
ATOM   3162  OG1 THR B 394      -5.432  -3.584   3.157  1.00 97.58
ATOM   3163  CG2 THR B 394      -3.389  -4.652   2.458  1.00 97.58
ATOM   3164  N   VAL B 395      -2.000  -1.010   1.971  1.00 97.60
ATOM   3165  CA  VAL B 395      -0.773  -0.564   1.317  1.00 97.60
ATOM   3166  C   VAL B 395       0.158   0.073   2.345  1.00 97.60
ATOM   3167  O   VAL B 395       1.364  -0.185   2.344  1.00 97.60
ATOM   3168  CB  VAL B 395      -1.069   0.433   0.175  1.00 97.60
ATOM   3169  CG1 VAL B 395       0.215   1.120  -0.288  1.00 97.60
ATOM   3170  CG2 VAL B 395      -1.748  -0.280  -0.993  1.00 97.60
ATOM   3171  N   LEU B 396      -0.401   0.919   3.287  1.00 97.28
ATOM   3172  CA  LEU B 396       0.389   1.536   4.346  1.00 97.28
ATOM   3173  C   LEU B 396       0.968   0.478   5.279  1.00 97.28
ATOM   3174  O   LEU B 396       2.138   0.556   5.663  1.00 97.28
ATOM   3175  CB  LEU B 396      -0.464   2.526   5.144  1.00 97.28
ATOM   3176  CG  LEU B 396       0.264   3.338   6.216  1.00 97.28
ATOM   3177  CD1 LEU B 396       1.338   4.213   5.579  1.00 97.28
ATOM   3178  CD2 LEU B 396      -0.725   4.187   7.008  1.00 97.28
ATOM   3179  N   SER B 397       0.089  -0.546   5.611  1.00 97.66
ATOM   3180  CA  SER B 397       0.537  -1.635   6.473  1.00 97.66
ATOM   3181  C   SER B 397       1.635  -2.454   5.803  1.00 97.66
ATOM   3182  O   SER B 397       2.587  -2.882   6.460  1.00 97.66
ATOM   3183  CB  SER B 397      -0.636  -2.545   6.841  1.00 97.66
ATOM   3184  OG  SER B 397      -1.588  -1.846   7.625  1.00 97.66
ATOM   3185  N   THR B 398       1.537  -2.692   4.488  1.00 97.41
ATOM   3186  CA  THR B 398       2.530  -3.445   3.729  1.00 97.41
ATOM   3187  C   THR B 398       3.854  -2.689   3.674  1.00 97.41
ATOM   3188  O   THR B 398       4.922  -3.283   3.838  1.00 97.41
ATOM   3189  CB  THR B 398       2.039  -3.732   2.298  1.00 97.41
ATOM   3190  OG1 THR B 398       0.814  -4.473   2.359  1.00 97.41
ATOM   3191  CG2 THR B 398       3.070  -4.539   1.515  1.00 97.41
ATOM   3192  N   ALA B 399       3.795  -1.320   3.472  1.00 96.96
ATOM   3193  CA  ALA B 399       4.997  -0.491   3.441  1.00 96.96
ATOM   3194  C   ALA B 399       5.728  -0.533   4.780  1.00 96.96
ATOM   3195  O   ALA B 399       6.948  -0.705   4.824  1.00 96.96
ATOM   3196  CB  ALA B 399       4.641   0.949   3.077  1.00 96.96
ATOM   3197  N   LEU B 400       4.916  -0.473   5.867  1.00 95.93
ATOM   3198  CA  LEU B 400       5.498  -0.513   7.204  1.00 95.93
ATOM   3199  C   LEU B 400       6.110  -1.880   7.490  1.00 95.93
ATOM   3200  O   LEU B 400       7.213  -1.969   8.035  1.00 95.93
ATOM   3201  CB  LEU B 400       4.438  -0.185   8.259  1.00 95.93
ATOM   3202  CG  LEU B 400       4.043   1.287   8.388  1.00 95.93
ATOM   3203  CD1 LEU B 400       2.814   1.430   9.280  1.00 95.93
ATOM   3204  CD2 LEU B 400       5.206   2.107   8.936  1.00 95.93
ATOM   3205  N   GLN B 401       5.423  -2.980   7.084  1.00 96.59
ATOM   3206  CA  GLN B 401       5.881  -4.348   7.308  1.00 96.59
ATOM   3207  C   GLN B 401       7.187  -4.618   6.566  1.00 96.59
ATOM   3208  O   GLN B 401       8.117  -5.200   7.128  1.00 96.59
ATOM   3209  CB  GLN B 401       4.812  -5.351   6.872  1.00 96.59
ATOM   3210  CG  GLN B 401       5.270  -6.802   6.930  1.00 96.59
ATOM   3211  CD  GLN B 401       5.605  -7.256   8.338  1.00 96.59
ATOM   3212  OE1 GLN B 401       5.195  -6.630   9.321  1.00 96.59
ATOM   3213  NE2 GLN B 401       6.353  -8.349   8.446  1.00 96.59
ATOM   3214  N   LEU B 402       7.288  -4.198   5.336  1.00 96.37
ATOM   3215  CA  LEU B 402       8.459  -4.481   4.513  1.00 96.37
ATOM   3216  C   LEU B 402       9.640  -3.610   4.929  1.00 96.37
ATOM   3217  O   LEU B 402      10.792  -4.043   4.856  1.00 96.37
ATOM   3218  CB  LEU B 402       8.140  -4.256   3.033  1.00 96.37
ATOM   3219  CG  LEU B 402       7.272  -5.318   2.357  1.00 96.37
ATOM   3220  CD1 LEU B 402       6.928  -4.894   0.933  1.00 96.37
ATOM   3221  CD2 LEU B 402       7.980  -6.669   2.361  1.00 96.37
ATOM   3222  N   GLN B 403       9.389  -2.379   5.509  1.00 94.25
ATOM   3223  CA  GLN B 403      10.453  -1.460   5.900  1.00 94.25
ATOM   3224  C   GLN B 403      11.013  -1.818   7.273  1.00 94.25
ATOM   3225  O   GLN B 403      12.225  -1.760   7.490  1.00 94.25
ATOM   3226  CB  GLN B 403       9.944  -0.018   5.900  1.00 94.25
ATOM   3227  CG  GLN B 403       9.791   0.581   4.508  1.00 94.25
ATOM   3228  CD  GLN B 403       9.474   2.064   4.538  1.00 94.25
ATOM   3229  OE1 GLN B 403       9.260   2.645   5.607  1.00 94.25
ATOM   3230  NE2 GLN B 403       9.440   2.687   3.365  1.00 94.25
ATOM   3231  N   LEU B 404      10.097  -2.301   8.200  1.00 93.82
ATOM   3232  CA  LEU B 404      10.519  -2.481   9.585  1.00 93.82
ATOM   3233  C   LEU B 404      10.748  -3.957   9.896  1.00 93.82
ATOM   3234  O   LEU B 404      11.589  -4.296  10.732  1.00 93.82
ATOM   3235  CB  LEU B 404       9.475  -1.902  10.544  1.00 93.82
ATOM   3236  CG  LEU B 404       9.238  -0.393  10.457  1.00 93.82
ATOM   3237  CD1 LEU B 404       8.120   0.023  11.406  1.00 93.82
ATOM   3238  CD2 LEU B 404      10.522   0.368  10.768  1.00 93.82
ATOM   3239  N   GLU B 405       9.972  -4.954   9.163  1.00 94.69
ATOM   3240  CA  GLU B 405      10.027  -6.377   9.482  1.00 94.69
ATOM   3241  C   GLU B 405      10.126  -6.602  10.988  1.00 94.69
ATOM   3242  O   GLU B 405      11.177  -6.999  11.494  1.00 94.69
ATOM   3243  CB  GLU B 405      11.208  -7.042   8.772  1.00 94.69
ATOM   3244  CG  GLU B 405      11.070  -7.087   7.257  1.00 94.69
ATOM   3245  CD  GLU B 405      12.159  -7.903   6.579  1.00 94.69
ATOM   3246  OE1 GLU B 405      12.018  -8.221   5.376  1.00 94.69
ATOM   3247  OE2 GLU B 405      13.160  -8.227   7.256  1.00 94.69
ATOM   3248  N   PRO B 406       9.032  -6.287  11.743  1.00 96.10
ATOM   3249  CA  PRO B 406       9.052  -6.254  13.207  1.00 96.10
ATOM   3250  C   PRO B 406       9.144  -7.646  13.828  1.00 96.10
ATOM   3251  O   PRO B 406       9.546  -7.785  14.986  1.00 96.10
ATOM   3252  CB  PRO B 406       7.722  -5.585  13.563  1.00 96.10
ATOM   3253  CG  PRO B 406       6.841  -5.834  12.381  1.00 96.10
ATOM   3254  CD  PRO B 406       7.694  -5.855  11.146  1.00 96.10
ATOM   3255  N   PHE B 407       8.894  -8.818  13.198  1.00 96.44
ATOM   3256  CA  PHE B 407       8.896 -10.165  13.757  1.00 96.44
ATOM   3257  C   PHE B 407      10.316 -10.709  13.853  1.00 96.44
ATOM   3258  O   PHE B 407      11.181 -10.348  13.052  1.00 96.44
ATOM   3259  CB  PHE B 407       8.031 -11.102  12.908  1.00 96.44
ATOM   3260  CG  PHE B 407       6.567 -10.754  12.921  1.00 96.44
ATOM   3261  CD1 PHE B 407       5.711 -11.325  13.855  1.00 96.44
ATOM   3262  CD2 PHE B 407       6.046  -9.856  11.998  1.00 96.44
ATOM   3263  CE1 PHE B 407       4.355 -11.005  13.869  1.00 96.44
ATOM   3264  CE2 PHE B 407       4.692  -9.532  12.006  1.00 96.44
ATOM   3265  CZ  PHE B 407       3.849 -10.108  12.942  1.00 96.44
ATOM   3266  N   ASP B 408      10.568 -11.517  14.837  1.00 92.89
ATOM   3267  CA  ASP B 408      11.889 -12.125  14.967  1.00 92.89
ATOM   3268  C   ASP B 408      12.151 -13.117  13.836  1.00 92.89
ATOM   3269  O   ASP B 408      11.224 -13.523  13.132  1.00 92.89
ATOM   3270  CB  ASP B 408      12.027 -12.824  16.322  1.00 92.89
ATOM   3271  CG  ASP B 408      11.097 -14.016  16.471  1.00 92.89
ATOM   3272  OD1 ASP B 408      10.677 -14.323  17.608  1.00 92.89
ATOM   3273  OD2 ASP B 408      10.785 -14.656  15.444  1.00 92.89
ATOM   3274  N   LYS B 409      13.242 -13.520  13.563  1.00 93.19
ATOM   3275  CA  LYS B 409      13.646 -14.255  12.369  1.00 93.19
ATOM   3276  C   LYS B 409      13.647 -15.760  12.623  1.00 93.19
ATOM   3277  O   LYS B 409      14.189 -16.529  11.827  1.00 93.19
ATOM   3278  CB  LYS B 409      15.030 -13.802  11.902  1.00 93.19
ATOM   3279  CG  LYS B 409      15.080 -12.359  11.423  1.00 93.19
ATOM   3280  CD  LYS B 409      16.406 -12.040  10.745  1.00 93.19
ATOM   3281  CE  LYS B 409      16.419 -10.629  10.174  1.00 93.19
ATOM   3282  NZ  LYS B 409      17.722 -10.307   9.520  1.00 93.19
ATOM   3283  N   ARG B 410      13.057 -16.297  13.722  1.00 91.97
ATOM   3284  CA  ARG B 410      12.974 -17.732  13.973  1.00 91.97
ATOM   3285  C   ARG B 410      12.222 -18.442  12.852  1.00 91.97
ATOM   3286  O   ARG B 410      11.430 -17.822  12.139  1.00 91.97
ATOM   3287  CB  ARG B 410      12.292 -18.005  15.315  1.00 91.97
ATOM   3288  CG  ARG B 410      13.078 -17.508  16.518  1.00 91.97
ATOM   3289  CD  ARG B 410      12.337 -17.767  17.822  1.00 91.97
ATOM   3290  NE  ARG B 410      11.128 -16.955  17.926  1.00 91.97
ATOM   3291  CZ  ARG B 410      10.238 -17.044  18.911  1.00 91.97
ATOM   3292  NH1 ARG B 410      10.406 -17.913  19.900  1.00 91.97
ATOM   3293  NH2 ARG B 410       9.172 -16.256  18.907  1.00 91.97
ATOM   3294  N   SER B 411      12.647 -19.650  12.702  1.00 90.44
ATOM   3295  CA  SER B 411      12.013 -20.519  11.716  1.00 90.44
ATOM   3296  C   SER B 411      12.130 -19.939  10.311  1.00 90.44
ATOM   3297  O   SER B 411      11.158 -19.933   9.553  1.00 90.44
ATOM   3298  CB  SER B 411      10.540 -20.740  12.065  1.00 90.44
ATOM   3299  OG  SER B 411      10.413 -21.474  13.270  1.00 90.44
ATOM   3300  N   HIS B 412      13.245 -19.456   9.971  1.00 91.97
ATOM   3301  CA  HIS B 412      13.568 -18.931   8.649  1.00 91.97
ATOM   3302  C   HIS B 412      12.693 -17.731   8.303  1.00 91.97
ATOM   3303  O   HIS B 412      12.168 -17.640   7.191  1.00 91.97
ATOM   3304  CB  HIS B 412      13.409 -20.020   7.586  1.00 91.97
ATOM   3305  CG  HIS B 412      14.342 -21.175   7.767  1.00 91.97
ATOM   3306  ND1 HIS B 412      15.705 -21.064   7.596  1.00 91.97
ATOM   3307  CD2 HIS B 412      14.106 -22.464   8.106  1.00 91.97
ATOM   3308  CE1 HIS B 412      16.268 -22.240   7.822  1.00 91.97
ATOM   3309  NE2 HIS B 412      15.319 -23.106   8.134  1.00 91.97
ATOM   3310  N   ASP B 413      12.445 -16.851   9.324  1.00 94.03
ATOM   3311  CA  ASP B 413      11.718 -15.595   9.170  1.00 94.03
ATOM   3312  C   ASP B 413      10.279 -15.844   8.723  1.00 94.03
ATOM   3313  O   ASP B 413       9.704 -15.039   7.987  1.00 94.03
ATOM   3314  CB  ASP B 413      12.429 -14.682   8.168  1.00 94.03
ATOM   3315  CG  ASP B 413      12.063 -13.218   8.336  1.00 94.03
ATOM   3316  OD1 ASP B 413      12.271 -12.425   7.392  1.00 94.03
ATOM   3317  OD2 ASP B 413      11.565 -12.853   9.423  1.00 94.03
ATOM   3318  N   MET B 414       9.684 -16.926   9.151  1.00 94.98
ATOM   3319  CA  MET B 414       8.365 -17.388   8.729  1.00 94.98
ATOM   3320  C   MET B 414       7.285 -16.384   9.120  1.00 94.98
ATOM   3321  O   MET B 414       6.351 -16.141   8.354  1.00 94.98
ATOM   3322  CB  MET B 414       8.053 -18.756   9.339  1.00 94.98
ATOM   3323  CG  MET B 414       6.736 -19.351   8.869  1.00 94.98
ATOM   3324  SD  MET B 414       6.452 -21.039   9.529  1.00 94.98
ATOM   3325  CE  MET B 414       4.888 -21.447   8.704  1.00 94.98
ATOM   3326  N   ALA B 415       7.317 -15.755  10.284  1.00 96.03
ATOM   3327  CA  ALA B 415       6.294 -14.829  10.762  1.00 96.03
ATOM   3328  C   ALA B 415       6.213 -13.594   9.870  1.00 96.03
ATOM   3329  O   ALA B 415       5.119 -13.144   9.520  1.00 96.03
ATOM   3330  CB  ALA B 415       6.579 -14.421  12.206  1.00 96.03
ATOM   3331  N   ASN B 416       7.405 -12.998   9.534  1.00 96.73
ATOM   3332  CA  ASN B 416       7.417 -11.855   8.627  1.00 96.73
ATOM   3333  C   ASN B 416       6.843 -12.217   7.260  1.00 96.73
ATOM   3334  O   ASN B 416       6.086 -11.442   6.675  1.00 96.73
ATOM   3335  CB  ASN B 416       8.837 -11.304   8.477  1.00 96.73
ATOM   3336  CG  ASN B 416       9.274 -10.484   9.675  1.00 96.73
ATOM   3337  OD1 ASN B 416       8.565  -9.574  10.113  1.00 96.73
ATOM   3338  ND2 ASN B 416      10.445 -10.802  10.215  1.00 96.73
ATOM   3339  N   ARG B 417       7.124 -13.435   6.773  1.00 96.07
ATOM   3340  CA  ARG B 417       6.626 -13.906   5.484  1.00 96.07
ATOM   3341  C   ARG B 417       5.115 -14.107   5.521  1.00 96.07
ATOM   3342  O   ARG B 417       4.408 -13.714   4.591  1.00 96.07
ATOM   3343  CB  ARG B 417       7.318 -15.210   5.084  1.00 96.07
ATOM   3344  CG  ARG B 417       8.751 -15.027   4.608  1.00 96.07
ATOM   3345  CD  ARG B 417       9.308 -16.303   3.993  1.00 96.07
ATOM   3346  NE  ARG B 417       9.330 -17.400   4.955  1.00 96.07
ATOM   3347  CZ  ARG B 417      10.123 -18.466   4.872  1.00 96.07
ATOM   3348  NH1 ARG B 417      10.977 -18.598   3.864  1.00 96.07
ATOM   3349  NH2 ARG B 417      10.061 -19.406   5.803  1.00 96.07
ATOM   3350  N   MET B 418       4.674 -14.723   6.621  1.00 97.01
ATOM   3351  CA  MET B 418       3.247 -14.999   6.759  1.00 97.01
ATOM   3352  C   MET B 418       2.446 -13.702   6.815  1.00 97.01
ATOM   3353  O   MET B 418       1.375 -13.603   6.214  1.00 97.01
ATOM   3354  CB  MET B 418       2.978 -15.834   8.011  1.00 97.01
ATOM   3355  CG  MET B 418       1.543 -16.322   8.127  1.00 97.01
ATOM   3356  SD  MET B 418       1.296 -17.450   9.553  1.00 97.01
ATOM   3357  CE  MET B 418       1.884 -19.009   8.833  1.00 97.01
ATOM   3358  N   GLU B 419       2.944 -12.685   7.606  1.00 97.58
ATOM   3359  CA  GLU B 419       2.297 -11.377   7.662  1.00 97.58
ATOM   3360  C   GLU B 419       2.272 -10.714   6.288  1.00 97.58
ATOM   3361  O   GLU B 419       1.239 -10.195   5.862  1.00 97.58
ATOM   3362  CB  GLU B 419       3.005 -10.470   8.671  1.00 97.58
ATOM   3363  CG  GLU B 419       2.465  -9.047   8.703  1.00 97.58
ATOM   3364  CD  GLU B 419       1.036  -8.959   9.214  1.00 97.58
ATOM   3365  OE1 GLU B 419       0.431  -7.866   9.140  1.00 97.58
ATOM   3366  OE2 GLU B 419       0.517  -9.992   9.694  1.00 97.58
ATOM   3367  N   PHE B 420       3.430 -10.733   5.578  1.00 97.42
ATOM   3368  CA  PHE B 420       3.548 -10.117   4.262  1.00 97.42
ATOM   3369  C   PHE B 420       2.592 -10.770   3.271  1.00 97.42
ATOM   3370  O   PHE B 420       1.891 -10.078   2.529  1.00 97.42
ATOM   3371  CB  PHE B 420       4.987 -10.219   3.747  1.00 97.42
ATOM   3372  CG  PHE B 420       5.157  -9.760   2.324  1.00 97.42
ATOM   3373  CD1 PHE B 420       5.561 -10.649   1.336  1.00 97.42
ATOM   3374  CD2 PHE B 420       4.911  -8.439   1.974  1.00 97.42
ATOM   3375  CE1 PHE B 420       5.719 -10.227   0.018  1.00 97.42
ATOM   3376  CE2 PHE B 420       5.066  -8.010   0.659  1.00 97.42
ATOM   3377  CZ  PHE B 420       5.471  -8.905  -0.318  1.00 97.42
ATOM   3378  N   TYR B 421       2.445 -12.165   3.261  1.00 97.50
ATOM   3379  CA  TYR B 421       1.555 -12.886   2.357  1.00 97.50
ATOM   3380  C   TYR B 421       0.097 -12.554   2.649  1.00 97.50
ATOM   3381  O   TYR B 421      -0.717 -12.441   1.729  1.00 97.50
ATOM   3382  CB  TYR B 421       1.780 -14.396   2.472  1.00 97.50
ATOM   3383  CG  TYR B 421       3.079 -14.865   1.862  1.00 97.50
ATOM   3384  CD1 TYR B 421       3.847 -14.013   1.072  1.00 97.50
ATOM   3385  CD2 TYR B 421       3.540 -16.160   2.075  1.00 97.50
ATOM   3386  CE1 TYR B 421       5.044 -14.441   0.506  1.00 97.50
ATOM   3387  CE2 TYR B 421       4.735 -16.598   1.514  1.00 97.50
ATOM   3388  CZ  TYR B 421       5.479 -15.733   0.733  1.00 97.50
ATOM   3389  OH  TYR B 421       6.663 -16.162   0.176  1.00 97.50
ATOM   3390  N   GLY B 422      -0.259 -12.428   3.968  1.00 97.72
ATOM   3391  CA  GLY B 422      -1.605 -12.008   4.323  1.00 97.72
ATOM   3392  C   GLY B 422      -1.961 -10.634   3.788  1.00 97.72
ATOM   3393  O   GLY B 422      -3.065 -10.427   3.280  1.00 97.72
ATOM   3394  N   LEU B 423      -1.020  -9.674   3.892  1.00 97.90
ATOM   3395  CA  LEU B 423      -1.224  -8.322   3.385  1.00 97.90
ATOM   3396  C   LEU B 423      -1.337  -8.323   1.864  1.00 97.90
ATOM   3397  O   LEU B 423      -2.157  -7.598   1.297  1.00 97.90
ATOM   3398  CB  LEU B 423      -0.078  -7.406   3.822  1.00 97.90
ATOM   3399  CG  LEU B 423      -0.009  -7.072   5.313  1.00 97.90
ATOM   3400  CD1 LEU B 423       1.300  -6.360   5.637  1.00 97.90
ATOM   3401  CD2 LEU B 423      -1.204  -6.219   5.726  1.00 97.90
ATOM   3402  N   MET B 424      -0.561  -9.137   1.132  1.00 97.76
ATOM   3403  CA  MET B 424      -0.610  -9.254  -0.322  1.00 97.76
ATOM   3404  C   MET B 424      -1.967  -9.776  -0.781  1.00 97.76
ATOM   3405  O   MET B 424      -2.515  -9.302  -1.777  1.00 97.76
ATOM   3406  CB  MET B 424       0.503 -10.175  -0.826  1.00 97.76
ATOM   3407  CG  MET B 424       1.891  -9.561  -0.746  1.00 97.76
ATOM   3408  SD  MET B 424       2.028  -8.005  -1.709  1.00 97.76
ATOM   3409  CE  MET B 424       1.878  -6.787  -0.373  1.00 97.76
ATOM   3410  N   VAL B 425      -2.475 -10.806  -0.039  1.00 97.93
ATOM   3411  CA  VAL B 425      -3.793 -11.349  -0.351  1.00 97.93
ATOM   3412  C   VAL B 425      -4.839 -10.239  -0.277  1.00 97.93
ATOM   3413  O   VAL B 425      -5.686 -10.115  -1.165  1.00 97.93
ATOM   3414  CB  VAL B 425      -4.172 -12.503   0.603  1.00 97.93
ATOM   3415  CG1 VAL B 425      -5.642 -12.882   0.435  1.00 97.93
ATOM   3416  CG2 VAL B 425      -3.274 -13.714   0.357  1.00 97.93
ATOM   3417  N   ASN B 426      -4.794  -9.352   0.795  1.00 97.74
ATOM   3418  CA  ASN B 426      -5.727  -8.243   0.966  1.00 97.74
ATOM   3419  C   ASN B 426      -5.619  -7.239  -0.178  1.00 97.74
ATOM   3420  O   ASN B 426      -6.634  -6.767  -0.693  1.00 97.74
ATOM   3421  CB  ASN B 426      -5.493  -7.547   2.308  1.00 97.74
ATOM   3422  CG  ASN B 426      -6.668  -6.688   2.733  1.00 97.74
ATOM   3423  OD1 ASN B 426      -7.149  -5.850   1.966  1.00 97.74
ATOM   3424  ND2 ASN B 426      -7.139  -6.892   3.958  1.00 97.74
ATOM   3425  N   ILE B 427      -4.386  -6.928  -0.648  1.00 97.78
ATOM   3426  CA  ILE B 427      -4.143  -5.971  -1.722  1.00 97.78
ATOM   3427  C   ILE B 427      -4.710  -6.511  -3.033  1.00 97.78
ATOM   3428  O   ILE B 427      -5.408  -5.796  -3.755  1.00 97.78
ATOM   3429  CB  ILE B 427      -2.636  -5.665  -1.875  1.00 97.78
ATOM   3430  CG1 ILE B 427      -2.151  -4.777  -0.723  1.00 97.78
ATOM   3431  CG2 ILE B 427      -2.353  -5.008  -3.229  1.00 97.78
ATOM   3432  CD1 ILE B 427      -0.651  -4.518  -0.730  1.00 97.78
ATOM   3433  N   ILE B 428      -4.465  -7.862  -3.344  1.00 97.41
ATOM   3434  CA  ILE B 428      -4.925  -8.485  -4.580  1.00 97.41
ATOM   3435  C   ILE B 428      -6.451  -8.467  -4.630  1.00 97.41
ATOM   3436  O   ILE B 428      -7.041  -8.076  -5.640  1.00 97.41
ATOM   3437  CB  ILE B 428      -4.402  -9.932  -4.713  1.00 97.41
ATOM   3438  CG1 ILE B 428      -2.881  -9.935  -4.905  1.00 97.41
ATOM   3439  CG2 ILE B 428      -5.101 -10.656  -5.867  1.00 97.41
ATOM   3440  CD1 ILE B 428      -2.249 -11.318  -4.829  1.00 97.41
ATOM   3441  N   ILE B 429      -7.065  -8.843  -3.486  1.00 97.61
ATOM   3442  CA  ILE B 429      -8.522  -8.864  -3.419  1.00 97.61
ATOM   3443  C   ILE B 429      -9.065  -7.442  -3.539  1.00 97.61
ATOM   3444  O   ILE B 429     -10.036  -7.201  -4.259  1.00 97.61
ATOM   3445  CB  ILE B 429      -9.017  -9.518  -2.109  1.00 97.61
ATOM   3446  CG1 ILE B 429      -8.569 -10.983  -2.041  1.00 97.61
ATOM   3447  CG2 ILE B 429     -10.540  -9.405  -1.992  1.00 97.61
ATOM   3448  CD1 ILE B 429      -8.926 -11.679  -0.735  1.00 97.61
ATOM   3449  N   GLY B 430      -8.475  -6.439  -2.872  1.00 96.73
ATOM   3450  CA  GLY B 430      -8.895  -5.047  -2.913  1.00 96.73
ATOM   3451  C   GLY B 430      -8.844  -4.449  -4.306  1.00 96.73
ATOM   3452  O   GLY B 430      -9.769  -3.747  -4.720  1.00 96.73
ATOM   3453  N   VAL B 431      -7.709  -4.709  -5.081  1.00 97.06
ATOM   3454  CA  VAL B 431      -7.523  -4.190  -6.432  1.00 97.06
ATOM   3455  C   VAL B 431      -8.565  -4.799  -7.368  1.00 97.06
ATOM   3456  O   VAL B 431      -9.133  -4.103  -8.212  1.00 97.06
ATOM   3457  CB  VAL B 431      -6.099  -4.478  -6.960  1.00 97.06
ATOM   3458  CG1 VAL B 431      -6.014  -4.203  -8.460  1.00 97.06
ATOM   3459  CG2 VAL B 431      -5.071  -3.641  -6.201  1.00 97.06
ATOM   3460  N   ILE B 432      -8.876  -6.161  -7.176  1.00 96.60
ATOM   3461  CA  ILE B 432      -9.858  -6.856  -8.002  1.00 96.60
ATOM   3462  C   ILE B 432     -11.257  -6.325  -7.697  1.00 96.60
ATOM   3463  O   ILE B 432     -12.039  -6.059  -8.613  1.00 96.60
ATOM   3464  CB  ILE B 432      -9.805  -8.384  -7.778  1.00 96.60
ATOM   3465  CG1 ILE B 432      -8.504  -8.962  -8.348  1.00 96.60
ATOM   3466  CG2 ILE B 432     -11.026  -9.064  -8.403  1.00 96.60
ATOM   3467  CD1 ILE B 432      -8.320 -10.450  -8.084  1.00 96.60
ATOM   3468  N   PHE B 433     -11.639  -6.115  -6.376  1.00 96.40
ATOM   3469  CA  PHE B 433     -12.944  -5.599  -5.978  1.00 96.40
ATOM   3470  C   PHE B 433     -13.168  -4.201  -6.542  1.00 96.40
ATOM   3471  O   PHE B 433     -14.233  -3.911  -7.090  1.00 96.40
ATOM   3472  CB  PHE B 433     -13.071  -5.576  -4.452  1.00 96.40
ATOM   3473  CG  PHE B 433     -13.659  -6.835  -3.873  1.00 96.40
ATOM   3474  CD1 PHE B 433     -14.713  -6.775  -2.970  1.00 96.40
ATOM   3475  CD2 PHE B 433     -13.156  -8.079  -4.232  1.00 96.40
ATOM   3476  CE1 PHE B 433     -15.259  -7.939  -2.433  1.00 96.40
ATOM   3477  CE2 PHE B 433     -13.697  -9.246  -3.700  1.00 96.40
ATOM   3478  CZ  PHE B 433     -14.747  -9.174  -2.799  1.00 96.40
ATOM   3479  N   GLN B 434     -12.128  -3.326  -6.476  1.00 94.74
ATOM   3480  CA  GLN B 434     -12.250  -1.958  -6.968  1.00 94.74
ATOM   3481  C   GLN B 434     -12.370  -1.929  -8.489  1.00 94.74
ATOM   3482  O   GLN B 434     -13.178  -1.177  -9.038  1.00 94.74
ATOM   3483  CB  GLN B 434     -11.054  -1.117  -6.520  1.00 94.74
ATOM   3484  CG  GLN B 434     -11.252   0.381  -6.705  1.00 94.74
ATOM   3485  CD  GLN B 434     -12.164   0.987  -5.654  1.00 94.74
ATOM   3486  OE1 GLN B 434     -12.552   0.319  -4.691  1.00 94.74
ATOM   3487  NE2 GLN B 434     -12.513   2.256  -5.833  1.00 94.74
ATOM   3488  N   GLY B 435     -11.516  -2.821  -9.214  1.00 94.84
ATOM   3489  CA  GLY B 435     -11.565  -2.919 -10.664  1.00 94.84
ATOM   3490  C   GLY B 435     -12.912  -3.385 -11.186  1.00 94.84
ATOM   3491  O   GLY B 435     -13.322  -3.006 -12.284  1.00 94.84
ATOM   3492  N   SER B 436     -13.709  -4.190 -10.385  1.00 94.85
ATOM   3493  CA  SER B 436     -14.991  -4.768 -10.778  1.00 94.85
ATOM   3494  C   SER B 436     -16.044  -3.685 -10.989  1.00 94.85
ATOM   3495  O   SER B 436     -17.071  -3.927 -11.626  1.00 94.85
ATOM   3496  CB  SER B 436     -15.476  -5.764  -9.724  1.00 94.85
ATOM   3497  OG  SER B 436     -15.964  -5.086  -8.579  1.00 94.85
ATOM   3498  N   TYR B 437     -15.758  -2.400 -10.525  1.00 92.68
ATOM   3499  CA  TYR B 437     -16.707  -1.306 -10.698  1.00 92.68
ATOM   3500  C   TYR B 437     -16.466  -0.578 -12.015  1.00 92.68
ATOM   3501  O   TYR B 437     -17.337   0.148 -12.499  1.00 92.68
ATOM   3502  CB  TYR B 437     -16.609  -0.319  -9.531  1.00 92.68
ATOM   3503  CG  TYR B 437     -17.170  -0.854  -8.235  1.00 92.68
ATOM   3504  CD1 TYR B 437     -18.521  -0.715  -7.928  1.00 92.68
ATOM   3505  CD2 TYR B 437     -16.349  -1.498  -7.316  1.00 92.68
ATOM   3506  CE1 TYR B 437     -19.042  -1.204  -6.734  1.00 92.68
ATOM   3507  CE2 TYR B 437     -16.858  -1.992  -6.119  1.00 92.68
ATOM   3508  CZ  TYR B 437     -18.204  -1.841  -5.838  1.00 92.68
ATOM   3509  OH  TYR B 437     -18.714  -2.327  -4.655  1.00 92.68
ATOM   3510  N   TYR B 438     -15.337  -0.834 -12.695  1.00 92.28
ATOM   3511  CA  TYR B 438     -14.961  -0.014 -13.841  1.00 92.28
ATOM   3512  C   TYR B 438     -14.827  -0.864 -15.099  1.00 92.28
ATOM   3513  O   TYR B 438     -14.985  -0.362 -16.215  1.00 92.28
ATOM   3514  CB  TYR B 438     -13.646   0.723 -13.567  1.00 92.28
ATOM   3515  CG  TYR B 438     -13.662   1.542 -12.300  1.00 92.28
ATOM   3516  CD1 TYR B 438     -14.514   2.636 -12.165  1.00 92.28
ATOM   3517  CD2 TYR B 438     -12.825   1.225 -11.235  1.00 92.28
ATOM   3518  CE1 TYR B 438     -14.531   3.395 -10.999  1.00 92.28
ATOM   3519  CE2 TYR B 438     -12.834   1.977 -10.065  1.00 92.28
ATOM   3520  CZ  TYR B 438     -13.689   3.058  -9.956  1.00 92.28
ATOM   3521  OH  TYR B 438     -13.701   3.806  -8.800  1.00 92.28
ATOM   3522  N   PHE B 439     -14.582  -2.162 -14.977  1.00 93.70
ATOM   3523  CA  PHE B 439     -14.302  -3.004 -16.134  1.00 93.70
ATOM   3524  C   PHE B 439     -15.231  -4.211 -16.163  1.00 93.70
ATOM   3525  O   PHE B 439     -15.326  -4.952 -15.182  1.00 93.70
ATOM   3526  CB  PHE B 439     -12.841  -3.466 -16.123  1.00 93.70
ATOM   3527  CG  PHE B 439     -11.847  -2.336 -16.131  1.00 93.70
ATOM   3528  CD1 PHE B 439     -11.544  -1.667 -17.310  1.00 93.70
ATOM   3529  CD2 PHE B 439     -11.216  -1.943 -14.958  1.00 93.70
ATOM   3530  CE1 PHE B 439     -10.624  -0.620 -17.320  1.00 93.70
ATOM   3531  CE2 PHE B 439     -10.296  -0.899 -14.960  1.00 93.70
ATOM   3532  CZ  PHE B 439     -10.001  -0.239 -16.142  1.00 93.70
ATOM   3533  N   GLU B 440     -15.929  -4.517 -17.293  1.00 92.77
ATOM   3534  CA  GLU B 440     -16.871  -5.622 -17.451  1.00 92.77
ATOM   3535  C   GLU B 440     -16.155  -6.968 -17.408  1.00 92.77
ATOM   3536  O   GLU B 440     -16.729  -7.969 -16.974  1.00 92.77
ATOM   3537  CB  GLU B 440     -17.648  -5.481 -18.763  1.00 92.77
ATOM   3538  CG  GLU B 440     -18.732  -4.414 -18.724  1.00 92.77
ATOM   3539  CD  GLU B 440     -19.592  -4.386 -19.977  1.00 92.77
ATOM   3540  OE1 GLU B 440     -20.537  -3.568 -20.048  1.00 92.77
ATOM   3541  OE2 GLU B 440     -19.320  -5.191 -20.896  1.00 92.77
ATOM   3542  N   VAL B 441     -15.015  -7.005 -17.778  1.00 93.14
ATOM   3543  CA  VAL B 441     -14.239  -8.238 -17.861  1.00 93.14
ATOM   3544  C   VAL B 441     -14.101  -8.856 -16.471  1.00 93.14
ATOM   3545  O   VAL B 441     -13.936 -10.071 -16.339  1.00 93.14
ATOM   3546  CB  VAL B 441     -12.843  -7.990 -18.475  1.00 93.14
ATOM   3547  CG1 VAL B 441     -12.004  -9.266 -18.441  1.00 93.14
ATOM   3548  CG2 VAL B 441     -12.975  -7.471 -19.905  1.00 93.14
ATOM   3549  N   PHE B 442     -14.179  -8.113 -15.375  1.00 96.03
ATOM   3550  CA  PHE B 442     -13.974  -8.571 -14.006  1.00 96.03
ATOM   3551  C   PHE B 442     -15.098  -9.505 -13.574  1.00 96.03
ATOM   3552  O   PHE B 442     -14.983 -10.195 -12.558  1.00 96.03
ATOM   3553  CB  PHE B 442     -13.884  -7.380 -13.047  1.00 96.03
ATOM   3554  CG  PHE B 442     -12.506  -6.783 -12.949  1.00 96.03
ATOM   3555  CD1 PHE B 442     -11.753  -6.927 -11.790  1.00 96.03
ATOM   3556  CD2 PHE B 442     -11.965  -6.077 -14.015  1.00 96.03
ATOM   3557  CE1 PHE B 442     -10.477  -6.376 -11.696  1.00 96.03
ATOM   3558  CE2 PHE B 442     -10.690  -5.523 -13.928  1.00 96.03
ATOM   3559  CZ  PHE B 442      -9.949  -5.673 -12.767  1.00 96.03
ATOM   3560  N   LYS B 443     -16.138  -9.607 -14.336  1.00 93.69
ATOM   3561  CA  LYS B 443     -17.211 -10.564 -14.078  1.00 93.69
ATOM   3562  C   LYS B 443     -16.681 -11.995 -14.068  1.00 93.69
ATOM   3563  O   LYS B 443     -17.238 -12.864 -13.395  1.00 93.69
ATOM   3564  CB  LYS B 443     -18.320 -10.422 -15.122  1.00 93.69
ATOM   3565  CG  LYS B 443     -19.496 -11.363 -14.907  1.00 93.69
ATOM   3566  CD  LYS B 443     -20.551 -11.196 -15.993  1.00 93.69
ATOM   3567  CE  LYS B 443     -21.712 -12.161 -15.799  1.00 93.69
ATOM   3568  NZ  LYS B 443     -22.758 -11.989 -16.851  1.00 93.69
ATOM   3569  N   TYR B 444     -15.508 -12.278 -14.723  1.00 94.26
ATOM   3570  CA  TYR B 444     -14.943 -13.618 -14.833  1.00 94.26
ATOM   3571  C   TYR B 444     -13.864 -13.843 -13.780  1.00 94.26
ATOM   3572  O   TYR B 444     -13.242 -14.907 -13.738  1.00 94.26
ATOM   3573  CB  TYR B 444     -14.363 -13.844 -16.232  1.00 94.26
ATOM   3574  CG  TYR B 444     -15.366 -13.650 -17.344  1.00 94.26
ATOM   3575  CD1 TYR B 444     -16.405 -14.557 -17.536  1.00 94.26
ATOM   3576  CD2 TYR B 444     -15.275 -12.562 -18.204  1.00 94.26
ATOM   3577  CE1 TYR B 444     -17.330 -14.384 -18.560  1.00 94.26
ATOM   3578  CE2 TYR B 444     -16.194 -12.378 -19.232  1.00 94.26
ATOM   3579  CZ  TYR B 444     -17.217 -13.293 -19.401  1.00 94.26
ATOM   3580  OH  TYR B 444     -18.130 -13.117 -20.417  1.00 94.26
ATOM   3581  N   MET B 445     -13.648 -12.854 -12.857  1.00 95.10
ATOM   3582  CA  MET B 445     -12.563 -12.948 -11.884  1.00 95.10
ATOM   3583  C   MET B 445     -13.108 -13.216 -10.485  1.00 95.10
ATOM   3584  O   MET B 445     -12.381 -13.093  -9.497  1.00 95.10
ATOM   3585  CB  MET B 445     -11.729 -11.666 -11.884  1.00 95.10
ATOM   3586  CG  MET B 445     -10.991 -11.414 -13.189  1.00 95.10
ATOM   3587  SD  MET B 445      -9.868  -9.966 -13.094  1.00 95.10
ATOM   3588  CE  MET B 445      -9.079 -10.065 -14.725  1.00 95.10
ATOM   3589  N   GLY B 446     -14.358 -13.565 -10.391  1.00 94.80
ATOM   3590  CA  GLY B 446     -15.045 -13.712  -9.118  1.00 94.80
ATOM   3591  C   GLY B 446     -14.437 -14.782  -8.231  1.00 94.80
ATOM   3592  O   GLY B 446     -14.482 -14.677  -7.003  1.00 94.80
ATOM   3593  N   ALA B 447     -13.686 -15.788  -8.815  1.00 96.43
ATOM   3594  CA  ALA B 447     -13.130 -16.917  -8.073  1.00 96.43
ATOM   3595  C   ALA B 447     -11.760 -16.573  -7.495  1.00 96.43
ATOM   3596  O   ALA B 447     -11.319 -17.185  -6.520  1.00 96.43
ATOM   3597  CB  ALA B 447     -13.032 -18.148  -8.970  1.00 96.43
ATOM   3598  N   ILE B 448     -11.113 -15.607  -8.022  1.00 97.27
ATOM   3599  CA  ILE B 448      -9.724 -15.292  -7.707  1.00 97.27
ATOM   3600  C   ILE B 448      -9.607 -14.884  -6.241  1.00 97.27
ATOM   3601  O   ILE B 448      -8.739 -15.381  -5.519  1.00 97.27
ATOM   3602  CB  ILE B 448      -9.178 -14.171  -8.621  1.00 97.27
ATOM   3603  CG1 ILE B 448      -9.066 -14.668 -10.067  1.00 97.27
ATOM   3604  CG2 ILE B 448      -7.825 -13.669  -8.108  1.00 97.27
ATOM   3605  CD1 ILE B 448      -8.558 -13.617 -11.044  1.00 97.27
ATOM   3606  N   PRO B 449     -10.533 -13.929  -5.684  1.00 97.50
ATOM   3607  CA  PRO B 449     -10.431 -13.538  -4.276  1.00 97.50
ATOM   3608  C   PRO B 449     -10.520 -14.729  -3.325  1.00 97.50
ATOM   3609  O   PRO B 449      -9.787 -14.789  -2.334  1.00 97.50
ATOM   3610  CB  PRO B 449     -11.622 -12.596  -4.084  1.00 97.50
ATOM   3611  CG  PRO B 449     -11.852 -11.992  -5.432  1.00 97.50
ATOM   3612  CD  PRO B 449     -11.590 -13.039  -6.475  1.00 97.50
ATOM   3613  N   LEU B 450     -11.362 -15.677  -3.578  1.00 97.20
ATOM   3614  CA  LEU B 450     -11.506 -16.873  -2.755  1.00 97.20
ATOM   3615  C   LEU B 450     -10.275 -17.766  -2.873  1.00 97.20
ATOM   3616  O   LEU B 450      -9.768 -18.268  -1.868  1.00 97.20
ATOM   3617  CB  LEU B 450     -12.758 -17.655  -3.160  1.00 97.20
ATOM   3618  CG  LEU B 450     -14.097 -16.946  -2.951  1.00 97.20
ATOM   3619  CD1 LEU B 450     -15.214 -17.704  -3.660  1.00 97.20
ATOM   3620  CD2 LEU B 450     -14.401 -16.803  -1.464  1.00 97.20
ATOM   3621  N   ALA B 451      -9.809 -17.943  -4.079  1.00 97.54
ATOM   3622  CA  ALA B 451      -8.667 -18.814  -4.342  1.00 97.54
ATOM   3623  C   ALA B 451      -7.417 -18.313  -3.624  1.00 97.54
ATOM   3624  O   ALA B 451      -6.712 -19.091  -2.977  1.00 97.54
ATOM   3625  CB  ALA B 451      -8.410 -18.915  -5.844  1.00 97.54
ATOM   3626  N   VAL B 452      -7.125 -16.963  -3.704  1.00 97.63
ATOM   3627  CA  VAL B 452      -5.925 -16.396  -3.098  1.00 97.63
ATOM   3628  C   VAL B 452      -6.020 -16.489  -1.577  1.00 97.63
ATOM   3629  O   VAL B 452      -5.021 -16.743  -0.900  1.00 97.63
ATOM   3630  CB  VAL B 452      -5.711 -14.928  -3.530  1.00 97.63
ATOM   3631  CG1 VAL B 452      -4.477 -14.339  -2.848  1.00 97.63
ATOM   3632  CG2 VAL B 452      -5.581 -14.833  -5.049  1.00 97.63
ATOM   3633  N   ALA B 453      -7.268 -16.260  -1.032  1.00 97.76
ATOM   3634  CA  ALA B 453      -7.478 -16.373   0.408  1.00 97.76
ATOM   3635  C   ALA B 453      -7.297 -17.814   0.878  1.00 97.76
ATOM   3636  O   ALA B 453      -6.649 -18.065   1.896  1.00 97.76
ATOM   3637  CB  ALA B 453      -8.867 -15.865   0.785  1.00 97.76
ATOM   3638  N   ILE B 454      -7.848 -18.821   0.128  1.00 97.64
ATOM   3639  CA  ILE B 454      -7.751 -20.235   0.471  1.00 97.64
ATOM   3640  C   ILE B 454      -6.291 -20.680   0.418  1.00 97.64
ATOM   3641  O   ILE B 454      -5.827 -21.415   1.293  1.00 97.64
ATOM   3642  CB  ILE B 454      -8.612 -21.106  -0.471  1.00 97.64
ATOM   3643  CG1 ILE B 454     -10.103 -20.865  -0.207  1.00 97.64
ATOM   3644  CG2 ILE B 454      -8.259 -22.588  -0.308  1.00 97.64
ATOM   3645  CD1 ILE B 454     -11.025 -21.512  -1.232  1.00 97.64
ATOM   3646  N   PHE B 455      -5.599 -20.264  -0.569  1.00 97.53
ATOM   3647  CA  PHE B 455      -4.183 -20.590  -0.682  1.00 97.53
ATOM   3648  C   PHE B 455      -3.412 -20.086   0.532  1.00 97.53
ATOM   3649  O   PHE B 455      -2.546 -20.788   1.059  1.00 97.53
ATOM   3650  CB  PHE B 455      -3.593 -19.992  -1.964  1.00 97.53
ATOM   3651  CG  PHE B 455      -2.158 -20.372  -2.206  1.00 97.53
ATOM   3652  CD1 PHE B 455      -1.129 -19.485  -1.912  1.00 97.53
ATOM   3653  CD2 PHE B 455      -1.836 -21.618  -2.730  1.00 97.53
ATOM   3654  CE1 PHE B 455       0.200 -19.835  -2.135  1.00 97.53
ATOM   3655  CE2 PHE B 455      -0.509 -21.974  -2.956  1.00 97.53
ATOM   3656  CZ  PHE B 455       0.507 -21.081  -2.659  1.00 97.53
ATOM   3657  N   TYR B 456      -3.713 -18.837   0.996  1.00 97.80
ATOM   3658  CA  TYR B 456      -3.072 -18.269   2.176  1.00 97.80
ATOM   3659  C   TYR B 456      -3.364 -19.109   3.414  1.00 97.80
ATOM   3660  O   TYR B 456      -2.453 -19.438   4.177  1.00 97.80
ATOM   3661  CB  TYR B 456      -3.540 -16.828   2.401  1.00 97.80
ATOM   3662  CG  TYR B 456      -3.030 -16.218   3.684  1.00 97.80
ATOM   3663  CD1 TYR B 456      -3.878 -16.028   4.774  1.00 97.80
ATOM   3664  CD2 TYR B 456      -1.701 -15.829   3.810  1.00 97.80
ATOM   3665  CE1 TYR B 456      -3.413 -15.465   5.957  1.00 97.80
ATOM   3666  CE2 TYR B 456      -1.225 -15.264   4.989  1.00 97.80
ATOM   3667  CZ  TYR B 456      -2.087 -15.087   6.055  1.00 97.80
ATOM   3668  OH  TYR B 456      -1.621 -14.528   7.225  1.00 97.80
ATOM   3669  N   TYR B 457      -4.690 -19.455   3.641  1.00 97.37
ATOM   3670  CA  TYR B 457      -5.077 -20.240   4.808  1.00 97.37
ATOM   3671  C   TYR B 457      -4.446 -21.627   4.766  1.00 97.37
ATOM   3672  O   TYR B 457      -4.051 -22.167   5.802  1.00 97.37
ATOM   3673  CB  TYR B 457      -6.602 -20.362   4.892  1.00 97.37
ATOM   3674  CG  TYR B 457      -7.298 -19.062   5.212  1.00 97.37
ATOM   3675  CD1 TYR B 457      -6.829 -18.229   6.225  1.00 97.37
ATOM   3676  CD2 TYR B 457      -8.426 -18.664   4.503  1.00 97.37
ATOM   3677  CE1 TYR B 457      -7.469 -17.031   6.525  1.00 97.37
ATOM   3678  CE2 TYR B 457      -9.074 -17.468   4.794  1.00 97.37
ATOM   3679  CZ  TYR B 457      -8.588 -16.659   5.805  1.00 97.37
ATOM   3680  OH  TYR B 457      -9.226 -15.474   6.097  1.00 97.37
ATOM   3681  N   LEU B 458      -4.273 -22.300   3.597  1.00 97.68
ATOM   3682  CA  LEU B 458      -3.599 -23.585   3.451  1.00 97.68
ATOM   3683  C   LEU B 458      -2.117 -23.463   3.791  1.00 97.68
ATOM   3684  O   LEU B 458      -1.542 -24.361   4.410  1.00 97.68
ATOM   3685  CB  LEU B 458      -3.765 -24.119   2.026  1.00 97.68
ATOM   3686  CG  LEU B 458      -5.158 -24.628   1.650  1.00 97.68
ATOM   3687  CD1 LEU B 458      -5.195 -25.036   0.182  1.00 97.68
ATOM   3688  CD2 LEU B 458      -5.560 -25.795   2.546  1.00 97.68
ATOM   3689  N   TYR B 459      -1.529 -22.352   3.300  1.00 97.18
ATOM   3690  CA  TYR B 459      -0.136 -22.081   3.636  1.00 97.18
ATOM   3691  C   TYR B 459       0.051 -21.979   5.145  1.00 97.18
ATOM   3692  O   TYR B 459       1.007 -22.529   5.697  1.00 97.18
ATOM   3693  CB  TYR B 459       0.338 -20.789   2.963  1.00 97.18
ATOM   3694  CG  TYR B 459       1.722 -20.358   3.383  1.00 97.18
ATOM   3695  CD1 TYR B 459       1.903 -19.313   4.287  1.00 97.18
ATOM   3696  CD2 TYR B 459       2.851 -20.994   2.878  1.00 97.18
ATOM   3697  CE1 TYR B 459       3.177 -18.911   4.675  1.00 97.18
ATOM   3698  CE2 TYR B 459       4.130 -20.600   3.259  1.00 97.18
ATOM   3699  CZ  TYR B 459       4.282 -19.560   4.157  1.00 97.18
ATOM   3700  OH  TYR B 459       5.545 -19.166   4.539  1.00 97.18
ATOM   3701  N   VAL B 460      -0.874 -21.273   5.874  1.00 96.91
ATOM   3702  CA  VAL B 460      -0.816 -21.114   7.324  1.00 96.91
ATOM   3703  C   VAL B 460      -0.953 -22.477   7.999  1.00 96.91
ATOM   3704  O   VAL B 460      -0.175 -22.814   8.894  1.00 96.91
ATOM   3705  CB  VAL B 460      -1.914 -20.154   7.834  1.00 96.91
ATOM   3706  CG1 VAL B 460      -1.979 -20.170   9.360  1.00 96.91
ATOM   3707  CG2 VAL B 460      -1.662 -18.737   7.322  1.00 96.91
ATOM   3708  N   LEU B 461      -1.949 -23.296   7.576  1.00 96.46
ATOM   3709  CA  LEU B 461      -2.182 -24.618   8.145  1.00 96.46
ATOM   3710  C   LEU B 461      -0.961 -25.513   7.959  1.00 96.46
ATOM   3711  O   LEU B 461      -0.557 -26.220   8.885  1.00 96.46
ATOM   3712  CB  LEU B 461      -3.409 -25.270   7.503  1.00 96.46
ATOM   3713  CG  LEU B 461      -4.771 -24.736   7.947  1.00 96.46
ATOM   3714  CD1 LEU B 461      -5.879 -25.318   7.076  1.00 96.46
ATOM   3715  CD2 LEU B 461      -5.018 -25.055   9.418  1.00 96.46
ATOM   3716  N   TRP B 462      -0.390 -25.485   6.733  1.00 96.65
ATOM   3717  CA  TRP B 462       0.806 -26.269   6.443  1.00 96.65
ATOM   3718  C   TRP B 462       1.969 -25.838   7.331  1.00 96.65
ATOM   3719  O   TRP B 462       2.695 -26.679   7.865  1.00 96.65
ATOM   3720  CB  TRP B 462       1.195 -26.132   4.968  1.00 96.65
ATOM   3721  CG  TRP B 462       2.465 -26.842   4.605  1.00 96.65
ATOM   3722  CD1 TRP B 462       3.676 -26.272   4.323  1.00 96.65
ATOM   3723  CD2 TRP B 462       2.647 -28.255   4.479  1.00 96.65
ATOM   3724  NE1 TRP B 462       4.601 -27.247   4.030  1.00 96.65
ATOM   3725  CE2 TRP B 462       3.996 -28.472   4.119  1.00 96.65
ATOM   3726  CE3 TRP B 462       1.801 -29.361   4.637  1.00 96.65
ATOM   3727  CZ2 TRP B 462       4.517 -29.752   3.914  1.00 96.65
ATOM   3728  CZ3 TRP B 462       2.322 -30.633   4.433  1.00 96.65
ATOM   3729  CH2 TRP B 462       3.668 -30.816   4.075  1.00 96.65
ATOM   3730  N   SER B 463       2.101 -24.486   7.543  1.00 96.24
ATOM   3731  CA  SER B 463       3.169 -23.955   8.384  1.00 96.24
ATOM   3732  C   SER B 463       2.992 -24.380   9.837  1.00 96.24
ATOM   3733  O   SER B 463       3.969 -24.689  10.523  1.00 96.24
ATOM   3734  CB  SER B 463       3.215 -22.429   8.292  1.00 96.24
ATOM   3735  OG  SER B 463       3.515 -22.013   6.971  1.00 96.24
ATOM   3736  N   LEU B 464       1.732 -24.350  10.313  1.00 95.66
ATOM   3737  CA  LEU B 464       1.442 -24.810  11.666  1.00 95.66
ATOM   3738  C   LEU B 464       1.800 -26.283  11.829  1.00 95.66
ATOM   3739  O   LEU B 464       2.376 -26.678  12.845  1.00 95.66
ATOM   3740  CB  LEU B 464      -0.036 -24.592  12.001  1.00 95.66
ATOM   3741  CG  LEU B 464      -0.467 -23.147  12.261  1.00 95.66
ATOM   3742  CD1 LEU B 464      -1.987 -23.053  12.335  1.00 95.66
ATOM   3743  CD2 LEU B 464       0.170 -22.622  13.542  1.00 95.66
ATOM   3744  N   PHE B 465       1.541 -27.126  10.876  1.00 94.84
ATOM   3745  CA  PHE B 465       1.819 -28.557  10.889  1.00 94.84
ATOM   3746  C   PHE B 465       3.321 -28.816  10.893  1.00 94.84
ATOM   3747  O   PHE B 465       3.815 -29.625  11.682  1.00 94.84
ATOM   3748  CB  PHE B 465       1.171 -29.244   9.683  1.00 94.84
ATOM   3749  CG  PHE B 465       1.440 -30.722   9.609  1.00 94.84
ATOM   3750  CD1 PHE B 465       2.401 -31.226   8.741  1.00 94.84
ATOM   3751  CD2 PHE B 465       0.731 -31.610  10.408  1.00 94.84
ATOM   3752  CE1 PHE B 465       2.652 -32.594   8.671  1.00 94.84
ATOM   3753  CE2 PHE B 465       0.976 -32.978  10.343  1.00 94.84
ATOM   3754  CZ  PHE B 465       1.937 -33.469   9.473  1.00 94.84
ATOM   3755  N   VAL B 466       4.035 -28.116   9.997  1.00 93.48
ATOM   3756  CA  VAL B 466       5.478 -28.297   9.874  1.00 93.48
ATOM   3757  C   VAL B 466       6.163 -27.874  11.172  1.00 93.48
ATOM   3758  O   VAL B 466       7.090 -28.542  11.638  1.00 93.48
ATOM   3759  CB  VAL B 466       6.051 -27.496   8.684  1.00 93.48
ATOM   3760  CG1 VAL B 466       7.578 -27.494   8.720  1.00 93.48
ATOM   3761  CG2 VAL B 466       5.545 -28.071   7.362  1.00 93.48
ATOM   3762  N   GLU B 467       5.769 -26.858  11.759  1.00 93.61
ATOM   3763  CA  GLU B 467       6.354 -26.369  13.004  1.00 93.61
ATOM   3764  C   GLU B 467       6.063 -27.320  14.162  1.00 93.61
ATOM   3765  O   GLU B 467       6.890 -27.483  15.061  1.00 93.61
ATOM   3766  CB  GLU B 467       5.830 -24.968  13.331  1.00 93.61
ATOM   3767  CG  GLU B 467       6.435 -23.869  12.469  1.00 93.61
ATOM   3768  CD  GLU B 467       7.953 -23.824  12.532  1.00 93.61
ATOM   3769  OE1 GLU B 467       8.603 -23.726  11.467  1.00 93.61
ATOM   3770  OE2 GLU B 467       8.498 -23.888  13.657  1.00 93.61
ATOM   3771  N   TRP B 468       4.871 -27.920  14.110  1.00 92.04
ATOM   3772  CA  TRP B 468       4.559 -28.946  15.099  1.00 92.04
ATOM   3773  C   TRP B 468       5.515 -30.128  14.978  1.00 92.04
ATOM   3774  O   TRP B 468       6.015 -30.636  15.985  1.00 92.04
ATOM   3775  CB  TRP B 468       3.113 -29.425  14.940  1.00 92.04
ATOM   3776  CG  TRP B 468       2.670 -30.387  16.001  1.00 92.04
ATOM   3777  CD1 TRP B 468       2.736 -30.208  17.355  1.00 92.04
ATOM   3778  CD2 TRP B 468       2.095 -31.681  15.794  1.00 92.04
ATOM   3779  NE1 TRP B 468       2.236 -31.314  18.003  1.00 92.04
ATOM   3780  CE2 TRP B 468       1.837 -32.232  17.069  1.00 92.04
ATOM   3781  CE3 TRP B 468       1.773 -32.428  14.654  1.00 92.04
ATOM   3782  CZ2 TRP B 468       1.270 -33.498  17.234  1.00 92.04
ATOM   3783  CZ3 TRP B 468       1.209 -33.688  14.820  1.00 92.04
ATOM   3784  CH2 TRP B 468       0.965 -34.208  16.102  1.00 92.04
ATOM   3785  N   GLY B 469       5.816 -30.462  13.834  1.00 90.38
ATOM   3786  CA  GLY B 469       6.777 -31.525  13.590  1.00 90.38
ATOM   3787  C   GLY B 469       8.175 -31.187  14.072  1.00 90.38
ATOM   3788  O   GLY B 469       8.855 -32.031  14.661  1.00 90.38
ATOM   3789  N   ARG B 470       8.549 -29.999  13.823  1.00 88.08
ATOM   3790  CA  ARG B 470       9.869 -29.548  14.250  1.00 88.08
ATOM   3791  C   ARG B 470       9.988 -29.565  15.771  1.00 88.08
ATOM   3792  O   ARG B 470      11.039 -29.915  16.312  1.00 88.08
ATOM   3793  CB  ARG B 470      10.156 -28.142  13.718  1.00 88.08
ATOM   3794  CG  ARG B 470      11.612 -27.721  13.844  1.00 88.08
ATOM   3795  CD  ARG B 470      11.823 -26.281  13.396  1.00 88.08
ATOM   3796  NE  ARG B 470      11.920 -26.177  11.943  1.00 88.08
ATOM   3797  CZ  ARG B 470      11.962 -25.033  11.266  1.00 88.08
ATOM   3798  NH1 ARG B 470      11.917 -23.867  11.902  1.00 88.08
ATOM   3799  NH2 ARG B 470      12.050 -25.053   9.944  1.00 88.08
ATOM   3800  N   MET B 471       9.008 -29.373  16.438  1.00 84.93
ATOM   3801  CA  MET B 471       8.999 -29.339  17.898  1.00 84.93
ATOM   3802  C   MET B 471       9.046 -30.749  18.476  1.00 84.93
ATOM   3803  O   MET B 471       9.725 -30.993  19.474  1.00 84.93
ATOM   3804  CB  MET B 471       7.759 -28.605  18.411  1.00 84.93
ATOM   3805  CG  MET B 471       7.909 -27.092  18.437  1.00 84.93
ATOM   3806  SD  MET B 471       6.673 -26.282  19.525  1.00 84.93
ATOM   3807  CE  MET B 471       5.241 -26.245  18.411  1.00 84.93
ATOM   3808  N   VAL B 472       8.348 -31.569  17.868  1.00 80.94
ATOM   3809  CA  VAL B 472       8.298 -32.948  18.341  1.00 80.94
ATOM   3810  C   VAL B 472       9.627 -33.642  18.054  1.00 80.94
ATOM   3811  O   VAL B 472      10.127 -34.406  18.882  1.00 80.94
ATOM   3812  CB  VAL B 472       7.136 -33.730  17.688  1.00 80.94
ATOM   3813  CG1 VAL B 472       7.206 -35.211  18.058  1.00 80.94
ATOM   3814  CG2 VAL B 472       5.792 -33.135  18.104  1.00 80.94
ATOM   3815  N   MET B 473      10.272 -33.312  16.985  1.00 73.01
ATOM   3816  CA  MET B 473      11.519 -33.960  16.587  1.00 73.01
ATOM   3817  C   MET B 473      12.692 -33.430  17.404  1.00 73.01
ATOM   3818  O   MET B 473      13.702 -34.117  17.566  1.00 73.01
ATOM   3819  CB  MET B 473      11.782 -33.750  15.095  1.00 73.01
ATOM   3820  CG  MET B 473      10.933 -34.630  14.192  1.00 73.01
ATOM   3821  SD  MET B 473      11.899 -35.364  12.816  1.00 73.01
ATOM   3822  CE  MET B 473      11.695 -34.072  11.557  1.00 73.01
ATOM   3823  N   MET B 474      12.658 -32.344  17.892  1.00 64.31
ATOM   3824  CA  MET B 474      13.731 -31.744  18.679  1.00 64.31
ATOM   3825  C   MET B 474      13.613 -32.137  20.148  1.00 64.31
ATOM   3826  O   MET B 474      14.461 -31.769  20.963  1.00 64.31
ATOM   3827  CB  MET B 474      13.714 -30.221  18.541  1.00 64.31
ATOM   3828  CG  MET B 474      14.294 -29.717  17.230  1.00 64.31
ATOM   3829  SD  MET B 474      14.551 -27.901  17.226  1.00 64.31
ATOM   3830  CE  MET B 474      15.150 -27.665  15.530  1.00 64.31
ATOM   3831  N   ARG B 475      12.725 -32.695  20.197  1.00 61.29
ATOM   3832  CA  ARG B 475      12.619 -33.194  21.564  1.00 61.29
ATOM   3833  C   ARG B 475      13.672 -34.262  21.840  1.00 61.29
ATOM   3834  O   ARG B 475      13.876 -35.165  21.027  1.00 61.29
ATOM   3835  CB  ARG B 475      11.220 -33.758  21.823  1.00 61.29
ATOM   3836  CG  ARG B 475      10.165 -32.694  22.079  1.00 61.29
ATOM   3837  CD  ARG B 475       8.842 -33.306  22.519  1.00 61.29
ATOM   3838  NE  ARG B 475       7.873 -32.281  22.895  1.00 61.29
ATOM   3839  CZ  ARG B 475       6.669 -32.527  23.404  1.00 61.29
ATOM   3840  NH1 ARG B 475       6.261 -33.774  23.609  1.00 61.29
ATOM   3841  NH2 ARG B 475       5.866 -31.518  23.712  1.00 61.29
ATOM   3842  N   PRO B 476      14.466 -33.668  22.529  1.00 54.07
ATOM   3843  CA  PRO B 476      15.525 -34.623  22.865  1.00 54.07
ATOM   3844  C   PRO B 476      14.979 -35.992  23.267  1.00 54.07
ATOM   3845  O   PRO B 476      15.640 -37.011  23.053  1.00 54.07
ATOM   3846  CB  PRO B 476      16.243 -33.955  24.040  1.00 54.07
ATOM   3847  CG  PRO B 476      15.417 -32.751  24.358  1.00 54.07
ATOM   3848  CD  PRO B 476      14.289 -32.672  23.369  1.00 54.07
ATOM   3849  N   HIS B 477      14.384 -35.611  23.065  1.00 43.91
ATOM   3850  CA  HIS B 477      13.962 -36.890  23.623  1.00 43.91
ATOM   3851  C   HIS B 477      13.417 -37.812  22.538  1.00 43.91
ATOM   3852  O   HIS B 477      13.317 -39.025  22.740  1.00 43.91
ATOM   3853  CB  HIS B 477      12.907 -36.678  24.711  1.00 43.91
ATOM   3854  CG  HIS B 477      13.412 -35.922  25.898  1.00 43.91
ATOM   3855  ND1 HIS B 477      14.374 -36.425  26.747  1.00 43.91
ATOM   3856  CD2 HIS B 477      13.090 -34.696  26.374  1.00 43.91
ATOM   3857  CE1 HIS B 477      14.621 -35.539  27.697  1.00 43.91
ATOM   3858  NE2 HIS B 477      13.855 -34.481  27.494  1.00 43.91
ATOM   3859  N   LEU B 478      13.216 -36.915  21.999  1.00 37.03
ATOM   3860  CA  LEU B 478      12.703 -37.832  20.986  1.00 37.03
ATOM   3861  C   LEU B 478      13.840 -38.602  20.324  1.00 37.03
ATOM   3862  O   LEU B 478      13.623 -39.680  19.766  1.00 37.03
ATOM   3863  CB  LEU B 478      11.904 -37.067  19.927  1.00 37.03
ATOM   3864  CG  LEU B 478      10.389 -37.009  20.132  1.00 37.03
ATOM   3865  CD1 LEU B 478       9.875 -35.595  19.883  1.00 37.03
ATOM   3866  CD2 LEU B 478       9.687 -38.007  19.218  1.00 37.03
ATOM   3867  N   VAL B 479      14.701 -37.768  20.658  1.00 37.99
ATOM   3868  CA  VAL B 479      15.807 -38.599  20.196  1.00 37.99
ATOM   3869  C   VAL B 479      16.168 -39.623  21.270  1.00 37.99
ATOM   3870  O   VAL B 479      16.820 -40.630  20.983  1.00 37.99
ATOM   3871  CB  VAL B 479      17.045 -37.748  19.835  1.00 37.99
ATOM   3872  CG1 VAL B 479      18.146 -38.621  19.237  1.00 37.99
ATOM   3873  CG2 VAL B 479      16.659 -36.631  18.866  1.00 37.99
ATOM   3874  N   SER B 480      15.876 -39.195  22.117  1.00 36.59
ATOM   3875  CA  SER B 480      16.197 -40.343  22.958  1.00 36.59
ATOM   3876  C   SER B 480      15.595 -41.626  22.394  1.00 36.59
ATOM   3877  O   SER B 480      16.151 -42.711  22.577  1.00 36.59
ATOM   3878  CB  SER B 480      15.695 -40.120  24.385  1.00 36.59
ATOM   3879  OG  SER B 480      14.300 -40.350  24.470  1.00 36.59
SPDBVT        1.0000000000         0.0000000000         0.0000000000 
SPDBVT        0.0000000000         1.0000000000         0.0000000000 
SPDBVT        0.0000000000         0.0000000000         1.0000000000 
SPDBVT        0.0000000000         0.0000000000         0.0000000000 
SPDBVT        0.0000000000         0.0000000000         0.0000000000 
SPDBVV default;
SPDBVV      8.228955557850    2359.253236960967      20.000000000000
SPDBVV        0.3417386413        -0.9333204108        -0.1101258912 
SPDBVV        0.5234729413         0.0917201183         0.8470911991 
SPDBVV       -0.7805067462        -0.3471317195         0.5199122890 
SPDBVV       11.5185003281        -0.9164999723         5.1665000916 
SPDBVV       -2.4596074019        -8.9829139896         0.0000000000 
SPDBVf 48 48 48 48 48 48 48 48 48 48 48 48 48 48 48 48 48 48 48 48
SPDBVf 48 48 48 48 48 48 48 48 48 48 48 48 48 48 48 48 48 48 48 48
SPDBVf 48 48 48 48 48 48 48 48 48 48 48 48 48 48 48 48 48 48 48 48
SPDBVf 48 48 48 48 48 48 48 48 48 48 48 48 48 48 48 48 48 48 48 48
SPDBVf 48 48 48 48 48 48 48 48 48 48 48 48 48 48 48 48 48 48 48 48
SPDBVf 48 48 48 48 48 48 48 48 48 48 48 48 48 48 48 48 48 48 48 48
SPDBVf 48 48 48 48 48 48 48 48 48 48 48 48 48 48 48 48 48 48 48 48
SPDBVf 48 48 48 48 48 48 48 48 48 48 48 48 48 48 48 48 48 48 48 48
SPDBVf 48 48 48 48 48 48 48 48 48 48 48 48 48 48 48 48 48 48 48 48
SPDBVf 48 48 48 48 48 48 48 48 48 48 48 48 48 48 48 48 48 48 48 48
SPDBVf 48 48 48 48 48 48 48 48 48 48 48 48 48 48 48 48 48 48 48 48
SPDBVf 48 48 48 48 48 48 48 48 48 48 48 48 48 48 48 48 48 48 48 48
SPDBVf 48 48 48 48 48 48 48 48 48 48 48 48 48 48 48 48 48 48 48 48
SPDBVf 48 48 48 48 48 48 48 48 48 48 48 48 48 48 48 48 48 48 48 48
SPDBVf 48 48 48 48 48 48 48 48 48 48 48 48 48 48 48 48 48 48 48 48
SPDBVf 48 48 48 48 48 48 48 48 48 48 48 48 48 48 48 48 48 48 48 48
SPDBVf 48 48 48 48 48 48 48 48 48 48 48 48 48 48 48 48 48 48 48 48
SPDBVf 48 48 48 48 48 48 48 48 48 48 48 48 48 48 48 48 48 48 48 48
SPDBVf 48 48 48 48 48 48 48 48 48 48 48 48 48 48 48 48 48 48 48 48
SPDBVf 48 48 48 48 48 48 48 48 48 48 48 48 48 48 48 48 48 48 48 48
SPDBVf 48 48 48 48 48 48 48 48 48 48 48 48 48 48 48 48 48 48 48 48
SPDBVf 48 48 48 48 48 48 48 48 48 48 48 48 48 48 48 48 48 48 48 48
SPDBVf 48 48 48 48 48 48 48 48 48 48 48 48 48 48 48 48 48 48 48 48
SPDBVf 48 48 48 48 48 48 48 48 48 48 48 48 48 48 48 48 48 48 48 48
SPDBVc 0.00 0.00 0.20 0.00 0.00 0.20 0.00 0.00 0.20 0.00 0.00 0.20 
SPDBVc 0.00 0.00 0.20 0.00 0.00 0.20 0.00 0.00 0.20 0.00 0.00 0.20 
SPDBVc 0.00 0.00 0.20 0.00 0.00 0.20 0.00 0.00 0.20 0.00 0.00 0.20 
SPDBVc 0.00 0.00 0.20 0.00 0.00 0.20 0.00 0.00 0.20 0.00 0.00 0.20 
SPDBVc 0.00 0.00 0.20 0.00 0.00 0.20 0.00 0.00 0.20 0.00 0.00 0.20 
SPDBVc 0.00 0.00 0.20 0.00 0.00 0.20 0.00 0.00 0.20 0.00 0.00 0.20 
SPDBVc 0.00 0.00 0.20 0.00 0.00 0.20 0.00 0.00 0.20 0.00 0.00 0.20 
SPDBVc 0.00 0.00 0.20 0.00 0.00 0.20 0.00 0.00 0.20 0.00 0.00 0.20 
SPDBVc 0.00 0.00 0.20 0.00 0.00 0.20 0.00 0.00 0.20 0.00 0.00 0.20 
SPDBVc 0.00 0.00 0.20 0.00 0.00 0.20 0.00 0.00 0.20 0.00 0.00 0.20 
SPDBVc 0.00 0.00 0.20 0.00 0.00 0.20 0.00 0.00 0.20 0.00 0.00 0.20 
SPDBVc 0.00 0.00 0.20 0.00 0.00 0.20 0.00 0.00 0.20 0.00 0.00 0.20 
SPDBVc 0.00 0.00 0.20 0.00 0.00 0.20 0.00 0.00 0.20 0.00 0.00 0.20 
SPDBVc 0.00 0.00 0.20 0.00 0.00 0.20 0.00 0.00 0.20 0.00 0.00 0.20 
SPDBVc 0.00 0.00 0.20 0.00 0.00 0.20 0.00 0.00 0.20 0.00 0.00 0.20 
SPDBVc 0.00 0.00 0.20 0.00 0.00 0.20 0.00 0.00 0.20 0.00 0.00 0.20 
SPDBVc 0.00 0.00 0.20 0.00 0.00 0.20 0.00 0.00 0.20 0.00 0.00 0.20 
SPDBVc 0.00 0.00 0.20 0.00 0.00 0.20 0.00 0.00 0.20 0.00 0.00 0.20 
SPDBVc 0.00 0.00 0.20 0.00 0.00 0.20 0.00 0.00 0.20 0.00 0.00 0.20 
SPDBVc 0.00 0.00 0.20 0.00 0.00 0.20 0.00 0.00 0.20 0.00 0.00 0.20 
SPDBVc 0.00 0.00 0.20 0.00 0.00 0.20 0.00 0.00 0.20 0.00 0.00 0.20 
SPDBVc 0.00 0.00 0.20 0.00 0.00 0.20 0.00 0.00 0.20 0.00 0.00 0.20 
SPDBVc 0.00 0.00 0.20 0.00 0.00 0.20 0.00 0.00 0.20 0.00 0.00 0.20 
SPDBVc 0.00 0.00 0.20 0.00 0.00 0.20 0.00 0.00 0.20 0.00 0.00 0.20 
SPDBVc 0.00 0.00 0.20 0.00 0.00 0.20 0.00 0.00 0.20 0.00 0.00 0.20 
SPDBVc 0.00 0.00 0.20 0.00 0.00 0.20 0.00 0.00 0.20 0.00 0.00 0.20 
SPDBVc 0.00 0.00 0.20 0.00 0.00 0.20 0.00 0.00 0.20 0.00 0.00 0.20 
SPDBVc 0.00 0.00 0.20 0.00 0.00 0.20 0.00 0.00 0.20 0.00 0.00 0.20 
SPDBVc 0.00 0.00 0.20 0.00 0.00 0.20 0.00 0.00 0.20 0.00 0.00 0.20 
SPDBVc 0.00 0.00 0.20 0.00 0.00 0.20 0.00 0.00 0.20 0.00 0.00 0.20 
SPDBVc 0.00 0.00 0.20 0.00 0.00 0.20 0.00 0.00 0.20 0.00 0.00 0.20 
SPDBVc 0.00 0.00 0.20 0.00 0.00 0.20 0.00 0.00 0.20 0.00 0.00 0.20 
SPDBVc 0.00 0.00 0.20 0.00 0.00 0.20 0.00 0.00 0.20 0.00 0.00 0.20 
SPDBVc 0.00 0.00 0.20 0.00 0.00 0.20 0.00 0.00 0.20 0.00 0.00 0.20 
SPDBVc 0.00 0.00 0.20 0.00 0.00 0.20 0.00 0.00 0.20 0.00 0.00 0.20 
SPDBVc 0.00 0.00 0.20 0.00 0.00 0.20 0.00 0.00 0.20 0.00 0.00 0.20 
SPDBVc 0.00 0.00 0.20 0.00 0.00 0.20 0.00 0.00 0.20 0.00 0.00 0.20 
SPDBVc 0.00 0.00 0.20 0.00 0.00 0.20 0.00 0.00 0.20 0.00 0.00 0.20 
SPDBVc 0.00 0.00 0.20 0.00 0.00 0.20 0.00 0.00 0.20 0.00 0.00 0.20 
SPDBVc 0.00 0.00 0.20 0.00 0.00 0.20 0.00 0.00 0.20 0.00 0.00 0.20 
SPDBVc 0.00 0.00 0.20 0.00 0.00 0.20 0.00 0.00 0.20 0.00 0.00 0.20 
SPDBVc 0.00 0.00 0.20 0.00 0.00 0.20 0.00 0.00 0.20 0.00 0.00 0.20 
SPDBVc 0.00 0.00 0.20 0.00 0.00 0.20 0.00 0.00 0.20 0.00 0.00 0.20 
SPDBVc 0.00 0.00 0.20 0.00 0.00 0.20 0.00 0.00 0.20 0.00 0.00 0.20 
SPDBVc 0.00 0.00 0.20 0.00 0.00 0.20 0.00 0.00 0.20 0.00 0.00 0.20 
SPDBVc 0.00 0.00 0.20 0.00 0.00 0.20 0.00 0.00 0.20 0.00 0.00 0.20 
SPDBVc 0.00 0.00 0.20 0.00 0.00 0.20 0.00 0.00 0.20 0.00 0.00 0.20 
SPDBVc 0.00 0.00 0.20 0.00 0.00 0.20 0.00 0.00 0.20 0.00 0.00 0.20 
SPDBVc 0.00 0.00 0.20 0.00 0.00 0.20 0.00 0.00 0.20 0.00 0.00 0.20 
SPDBVc 0.00 0.00 0.20 0.00 0.00 0.20 0.00 0.00 0.20 0.00 0.00 0.20 
SPDBVc 0.00 0.00 0.20 0.00 0.00 0.20 0.00 0.00 0.20 0.00 0.00 0.20 
SPDBVc 0.00 0.00 0.20 0.00 0.00 0.20 0.00 0.00 0.20 0.00 0.00 0.20 
SPDBVc 0.00 0.00 0.20 0.00 0.00 0.20 0.00 0.00 0.20 0.00 0.00 0.20 
SPDBVc 0.00 0.00 0.20 0.00 0.00 0.20 0.00 0.00 0.20 0.00 0.00 0.20 
SPDBVc 0.00 0.00 0.20 0.00 0.00 0.20 0.00 0.00 0.20 0.00 0.00 0.20 
SPDBVc 0.00 0.00 0.20 0.00 0.00 0.20 0.00 0.00 0.20 0.00 0.00 0.20 
SPDBVc 0.00 0.00 0.20 0.00 0.00 0.20 0.00 0.00 0.20 0.00 0.00 0.20 
SPDBVc 0.00 0.00 0.20 0.00 0.00 0.20 0.00 0.00 0.20 0.00 0.00 0.20 
SPDBVc 0.00 0.00 0.20 0.00 0.00 0.20 0.00 0.00 0.20 0.00 0.00 0.20 
SPDBVc 0.00 0.00 0.20 0.00 0.00 0.20 0.00 0.00 0.20 0.00 0.00 0.20 
SPDBVc 0.00 0.00 0.20 0.00 0.00 0.20 0.00 0.00 0.20 0.00 0.00 0.20 
SPDBVc 0.00 0.00 0.20 0.00 0.00 0.20 0.00 0.00 0.20 0.00 0.00 0.20 
SPDBVc 0.00 0.00 0.20 0.00 0.00 0.20 0.00 0.00 0.20 0.00 0.00 0.20 
SPDBVc 0.00 0.00 0.20 0.00 0.00 0.20 0.00 0.00 0.20 0.00 0.00 0.20 
SPDBVc 0.00 0.00 0.20 0.00 0.00 0.20 0.00 0.00 0.20 0.00 0.00 0.20 
SPDBVc 0.00 0.00 0.20 0.00 0.00 0.20 0.00 0.00 0.20 0.00 0.00 0.20 
SPDBVc 0.00 0.00 0.20 0.00 0.00 0.20 0.00 0.00 0.20 0.00 0.00 0.20 
SPDBVc 0.00 0.00 0.20 0.00 0.00 0.20 0.00 0.00 0.20 0.00 0.00 0.20 
SPDBVc 0.00 0.00 0.20 0.00 0.00 0.20 0.00 0.00 0.20 0.00 0.00 0.20 
SPDBVc 0.00 0.00 0.20 0.00 0.00 0.20 0.00 0.00 0.20 0.00 0.00 0.20 
SPDBVc 0.00 0.00 0.20 0.00 0.00 0.20 0.00 0.00 0.20 0.00 0.00 0.20 
SPDBVc 0.00 0.00 0.20 0.00 0.00 0.20 0.00 0.00 0.20 0.00 0.00 0.20 
SPDBVc 0.00 0.00 0.20 0.00 0.00 0.20 0.00 0.00 0.20 0.00 0.00 0.20 
SPDBVc 0.00 0.00 0.20 0.00 0.00 0.20 0.00 0.00 0.20 0.00 0.00 0.20 
SPDBVc 0.00 0.00 0.20 0.00 0.00 0.20 0.00 0.00 0.20 0.00 0.00 0.20 
SPDBVc 0.00 0.00 0.20 0.00 0.00 0.20 0.00 0.00 0.20 0.00 0.00 0.20 
SPDBVc 0.00 0.00 0.20 0.00 0.00 0.20 0.00 0.00 0.20 0.00 0.00 0.20 
SPDBVc 0.00 0.00 0.20 0.00 0.00 0.20 0.00 0.00 0.20 0.00 0.00 0.20 
SPDBVc 0.00 0.00 0.20 0.00 0.00 0.20 0.00 0.00 0.20 0.00 0.00 0.20 
SPDBVc 0.00 0.00 0.20 0.00 0.00 0.20 0.00 0.00 0.20 0.00 0.00 0.20 
SPDBVc 0.00 0.00 0.20 0.00 0.00 0.20 0.00 0.00 0.20 0.00 0.00 0.20 
SPDBVc 0.00 0.00 0.20 0.00 0.00 0.20 0.00 0.00 0.20 0.00 0.00 0.20 
SPDBVc 0.00 0.00 0.20 0.00 0.00 0.20 0.00 0.00 0.20 0.00 0.00 0.20 
SPDBVc 0.00 0.00 0.20 0.00 0.00 0.20 0.00 0.00 0.20 0.00 0.00 0.20 
SPDBVc 0.00 0.00 0.20 0.00 0.00 0.20 0.00 0.00 0.20 0.00 0.00 0.20 
SPDBVc 0.00 0.00 0.20 0.00 0.00 0.20 0.00 0.00 0.20 0.00 0.00 0.20 
SPDBVc 0.00 0.00 0.20 0.00 0.00 0.20 0.00 0.00 0.20 0.00 0.00 0.20 
SPDBVc 0.00 0.00 0.20 0.00 0.00 0.20 0.00 0.00 0.20 0.00 0.00 0.20 
SPDBVc 0.00 0.00 0.20 0.00 0.00 0.20 0.00 0.00 0.20 0.00 0.00 0.20 
SPDBVc 0.00 0.00 0.20 0.00 0.00 0.20 0.00 0.00 0.20 0.00 0.00 0.20 
SPDBVc 0.00 0.00 0.20 0.00 0.00 0.20 0.00 0.00 0.20 0.00 0.00 0.20 
SPDBVc 0.00 0.00 0.20 0.00 0.00 0.20 0.00 0.00 0.20 0.00 0.00 0.20 
SPDBVc 0.00 0.00 0.20 0.00 0.00 0.20 0.00 0.00 0.20 0.00 0.00 0.20 
SPDBVc 0.00 0.00 0.20 0.00 0.00 0.20 0.00 0.00 0.20 0.00 0.00 0.20 
SPDBVc 0.00 0.00 0.20 0.00 0.00 0.20 0.00 0.00 0.20 0.00 0.00 0.20 
SPDBVc 0.00 0.00 0.20 0.00 0.00 0.20 0.00 0.00 0.20 0.00 0.00 0.20 
SPDBVc 0.00 0.00 0.20 0.00 0.00 0.20 0.00 0.00 0.20 0.00 0.00 0.20 
SPDBVc 0.00 0.00 0.20 0.00 0.00 0.20 0.00 0.00 0.20 0.00 0.00 0.20 
SPDBVc 0.00 0.00 0.20 0.00 0.00 0.20 0.00 0.00 0.20 0.00 0.00 0.20 
SPDBVc 0.00 0.00 0.20 0.00 0.00 0.20 0.00 0.00 0.20 0.00 0.00 0.20 
SPDBVc 0.00 0.00 0.20 0.00 0.00 0.20 0.00 0.00 0.20 0.00 0.00 0.20 
SPDBVc 0.00 0.00 0.20 0.00 0.00 0.20 0.00 0.00 0.20 0.00 0.00 0.20 
SPDBVc 0.00 0.00 0.20 0.00 0.00 0.20 0.00 0.00 0.20 0.00 0.00 0.20 
SPDBVc 0.00 0.00 0.20 0.00 0.00 0.20 0.00 0.00 0.20 0.00 0.00 0.20 
SPDBVc 0.00 0.00 0.20 0.00 0.00 0.20 0.00 0.00 0.20 0.00 0.00 0.20 
SPDBVc 0.00 0.00 0.20 0.00 0.00 0.20 0.00 0.00 0.20 0.00 0.00 0.20 
SPDBVc 0.00 0.00 0.20 0.00 0.00 0.20 0.00 0.00 0.20 0.00 0.00 0.20 
SPDBVc 0.00 0.00 0.20 0.00 0.00 0.20 0.00 0.00 0.20 0.00 0.00 0.20 
SPDBVc 0.00 0.00 0.20 0.00 0.00 0.20 0.00 0.00 0.20 0.00 0.00 0.20 
SPDBVc 0.00 0.00 0.20 0.00 0.00 0.20 0.00 0.00 0.20 0.00 0.00 0.20 
SPDBVc 0.00 0.00 0.20 0.00 0.00 0.20 0.00 0.00 0.20 0.00 0.00 0.20 
SPDBVc 0.00 0.00 0.20 0.00 0.00 0.20 0.00 0.00 0.20 0.00 0.00 0.20 
SPDBVc 0.00 0.00 0.20 0.00 0.00 0.20 0.00 0.00 0.20 0.00 0.00 0.20 
SPDBVc 0.00 0.00 0.20 0.00 0.00 0.20 0.00 0.00 0.20 0.00 0.00 0.20 
SPDBVc 0.00 0.00 0.20 0.00 0.00 0.20 0.00 0.00 0.20 0.00 0.00 0.20 
SPDBVc 0.00 0.00 0.20 0.00 0.00 0.20 0.00 0.00 0.20 0.00 0.00 0.20 
SPDBVc 0.00 0.00 0.20 0.00 0.00 0.20 0.00 0.00 0.20 0.00 0.00 0.20 
SPDBVc 0.00 0.00 0.20 0.00 0.00 0.20 0.00 0.00 0.20 0.00 0.00 0.20 
SPDBVc 0.00 0.00 0.20 0.00 0.00 0.20 0.00 0.00 0.20 0.00 0.00 0.20 
SPDBVc 0.00 0.00 0.20 0.00 0.00 0.20 0.00 0.00 0.20 0.00 0.00 0.20 
SPDBVC 0.20 1.00 0.00 0.40 1.00 0.00 0.80 1.00 0.00 1.00 1.00 0.00 
SPDBVC 1.00 0.80 0.00 1.00 0.80 0.00 1.00 0.60 0.00 1.00 0.60 0.00 
SPDBVC 1.00 0.80 0.00 0.80 1.00 0.00 0.40 1.00 0.00 0.20 1.00 0.00 
SPDBVC 0.40 1.00 0.00 0.40 1.00 0.00 0.80 1.00 0.00 1.00 1.00 0.00 
SPDBVC 1.00 0.40 0.00 1.00 0.40 0.00 1.00 0.40 0.00 1.00 0.40 0.00 
SPDBVC 1.00 0.40 0.00 1.00 0.40 0.00 1.00 0.40 0.00 1.00 0.60 0.00 
SPDBVC 1.00 0.60 0.00 1.00 0.60 0.00 1.00 0.60 0.00 1.00 0.40 0.00 
SPDBVC 1.00 0.40 0.00 1.00 0.40 0.00 1.00 0.40 0.00 1.00 0.40 0.00 
SPDBVC 1.00 0.20 0.00 1.00 0.20 0.00 1.00 0.40 0.00 1.00 0.40 0.00 
SPDBVC 1.00 0.40 0.00 1.00 0.40 0.00 1.00 0.40 0.00 1.00 0.40 0.00 
SPDBVC 1.00 0.40 0.00 1.00 0.40 0.00 1.00 0.40 0.00 1.00 0.20 0.00 
SPDBVC 1.00 0.20 0.00 1.00 0.20 0.00 1.00 0.20 0.00 1.00 0.40 0.00 
SPDBVC 1.00 0.20 0.00 1.00 0.20 0.00 1.00 0.20 0.00 1.00 0.20 0.00 
SPDBVC 1.00 0.20 0.00 1.00 0.20 0.00 1.00 0.20 0.00 1.00 0.20 0.00 
SPDBVC 1.00 0.20 0.00 1.00 0.20 0.00 1.00 0.20 0.00 1.00 0.20 0.00 
SPDBVC 1.00 0.20 0.00 1.00 0.20 0.00 1.00 0.20 0.00 1.00 0.20 0.00 
SPDBVC 1.00 0.20 0.00 1.00 0.20 0.00 1.00 0.20 0.00 1.00 0.20 0.00 
SPDBVC 1.00 0.20 0.00 1.00 0.20 0.00 1.00 0.20 0.00 1.00 0.20 0.00 
SPDBVC 1.00 0.20 0.00 1.00 0.20 0.00 1.00 0.20 0.00 1.00 0.20 0.00 
SPDBVC 1.00 0.40 0.00 1.00 0.40 0.00 1.00 0.40 0.00 1.00 0.40 0.00 
SPDBVC 1.00 0.40 0.00 1.00 0.40 0.00 1.00 0.20 0.00 1.00 0.20 0.00 
SPDBVC 1.00 0.20 0.00 1.00 0.20 0.00 1.00 0.20 0.00 1.00 0.20 0.00 
SPDBVC 1.00 0.20 0.00 1.00 0.20 0.00 1.00 0.20 0.00 1.00 0.20 0.00 
SPDBVC 1.00 0.20 0.00 1.00 0.00 0.00 1.00 0.20 0.00 1.00 0.20 0.00 
SPDBVC 1.00 0.20 0.00 1.00 0.20 0.00 1.00 0.20 0.00 1.00 0.20 0.00 
SPDBVC 1.00 0.20 0.00 1.00 0.20 0.00 1.00 0.20 0.00 1.00 0.40 0.00 
SPDBVC 1.00 0.40 0.00 1.00 0.40 0.00 1.00 0.40 0.00 1.00 0.40 0.00 
SPDBVC 1.00 0.40 0.00 1.00 0.20 0.00 1.00 0.20 0.00 1.00 0.20 0.00 
SPDBVC 1.00 0.20 0.00 1.00 0.20 0.00 1.00 0.20 0.00 1.00 0.20 0.00 
SPDBVC 1.00 0.20 0.00 1.00 0.20 0.00 1.00 0.20 0.00 1.00 0.20 0.00 
SPDBVC 1.00 0.20 0.00 1.00 0.20 0.00 1.00 0.20 0.00 1.00 0.20 0.00 
SPDBVC 1.00 0.20 0.00 1.00 0.40 0.00 1.00 0.20 0.00 1.00 0.20 0.00 
SPDBVC 1.00 0.20 0.00 1.00 0.40 0.00 1.00 0.20 0.00 1.00 0.20 0.00 
SPDBVC 1.00 0.40 0.00 1.00 0.40 0.00 1.00 0.20 0.00 1.00 0.40 0.00 
SPDBVC 1.00 0.40 0.00 1.00 0.20 0.00 1.00 0.40 0.00 1.00 0.20 0.00 
SPDBVC 1.00 0.40 0.00 1.00 0.40 0.00 1.00 0.40 0.00 1.00 0.40 0.00 
SPDBVC 1.00 0.40 0.00 1.00 0.40 0.00 1.00 0.40 0.00 1.00 0.40 0.00 
SPDBVC 1.00 0.60 0.00 1.00 0.40 0.00 1.00 0.40 0.00 1.00 0.40 0.00 
SPDBVC 1.00 0.20 0.00 1.00 0.20 0.00 1.00 0.20 0.00 1.00 0.20 0.00 
SPDBVC 1.00 0.20 0.00 1.00 0.20 0.00 1.00 0.20 0.00 1.00 0.20 0.00 
SPDBVC 1.00 0.20 0.00 1.00 0.20 0.00 1.00 0.20 0.00 1.00 0.20 0.00 
SPDBVC 1.00 0.20 0.00 1.00 0.20 0.00 1.00 0.20 0.00 1.00 0.20 0.00 
SPDBVC 1.00 0.20 0.00 1.00 0.20 0.00 1.00 0.20 0.00 1.00 0.20 0.00 
SPDBVC 1.00 0.20 0.00 1.00 0.20 0.00 1.00 0.20 0.00 1.00 0.20 0.00 
SPDBVC 1.00 0.20 0.00 1.00 0.20 0.00 1.00 0.20 0.00 1.00 0.20 0.00 
SPDBVC 1.00 0.20 0.00 1.00 0.20 0.00 1.00 0.20 0.00 1.00 0.20 0.00 
SPDBVC 1.00 0.20 0.00 1.00 0.20 0.00 1.00 0.20 0.00 1.00 0.20 0.00 
SPDBVC 1.00 0.20 0.00 1.00 0.20 0.00 1.00 0.20 0.00 1.00 0.20 0.00 
SPDBVC 1.00 0.20 0.00 1.00 0.20 0.00 1.00 0.20 0.00 1.00 0.20 0.00 
SPDBVC 1.00 0.20 0.00 1.00 0.20 0.00 1.00 0.20 0.00 1.00 0.20 0.00 
SPDBVC 1.00 0.40 0.00 1.00 0.40 0.00 1.00 0.40 0.00 1.00 0.40 0.00 
SPDBVC 1.00 0.80 0.00 1.00 0.80 0.00 1.00 0.40 0.00 1.00 0.40 0.00 
SPDBVC 1.00 0.40 0.00 1.00 0.40 0.00 1.00 0.40 0.00 1.00 0.40 0.00 
SPDBVC 1.00 0.40 0.00 1.00 0.40 0.00 1.00 0.40 0.00 1.00 0.40 0.00 
SPDBVC 1.00 0.40 0.00 1.00 0.40 0.00 1.00 0.40 0.00 1.00 0.40 0.00 
SPDBVC 1.00 0.40 0.00 1.00 0.20 0.00 1.00 0.20 0.00 1.00 0.20 0.00 
SPDBVC 1.00 0.40 0.00 1.00 0.20 0.00 1.00 0.20 0.00 1.00 0.20 0.00 
SPDBVC 1.00 0.40 0.00 1.00 0.40 0.00 1.00 0.60 0.00 1.00 0.60 0.00 
SPDBVC 1.00 0.20 0.00 1.00 0.20 0.00 1.00 0.20 0.00 1.00 0.20 0.00 
SPDBVC 1.00 0.20 0.00 1.00 0.20 0.00 1.00 0.20 0.00 1.00 0.20 0.00 
SPDBVC 1.00 0.20 0.00 1.00 0.20 0.00 1.00 0.20 0.00 1.00 0.20 0.00 
SPDBVC 1.00 0.20 0.00 1.00 0.20 0.00 1.00 0.20 0.00 1.00 0.20 0.00 
SPDBVC 1.00 0.20 0.00 1.00 0.20 0.00 1.00 0.20 0.00 1.00 0.20 0.00 
SPDBVC 1.00 0.20 0.00 1.00 0.20 0.00 1.00 0.20 0.00 1.00 0.20 0.00 
SPDBVC 1.00 0.20 0.00 1.00 0.20 0.00 1.00 0.20 0.00 1.00 0.20 0.00 
SPDBVC 1.00 0.20 0.00 1.00 0.20 0.00 1.00 0.20 0.00 1.00 0.20 0.00 
SPDBVC 1.00 0.20 0.00 1.00 0.20 0.00 1.00 0.20 0.00 1.00 0.20 0.00 
SPDBVC 1.00 0.20 0.00 1.00 0.20 0.00 1.00 0.40 0.00 1.00 0.40 0.00 
SPDBVC 1.00 0.40 0.00 1.00 0.60 0.00 1.00 0.80 0.00 1.00 1.00 0.00 
SPDBVC 1.00 1.00 0.00 1.00 1.00 0.00 1.00 0.60 0.00 1.00 0.60 0.00 
SPDBVC 1.00 0.40 0.00 1.00 0.40 0.00 1.00 0.40 0.00 1.00 0.20 0.00 
SPDBVC 1.00 0.20 0.00 1.00 0.40 0.00 1.00 0.40 0.00 1.00 0.40 0.00 
SPDBVC 1.00 0.40 0.00 1.00 0.40 0.00 1.00 0.20 0.00 1.00 0.20 0.00 
SPDBVC 1.00 0.20 0.00 1.00 0.20 0.00 1.00 0.20 0.00 1.00 0.20 0.00 
SPDBVC 1.00 0.20 0.00 1.00 0.20 0.00 1.00 0.20 0.00 1.00 0.20 0.00 
SPDBVC 1.00 0.20 0.00 1.00 0.20 0.00 1.00 0.20 0.00 1.00 0.20 0.00 
SPDBVC 1.00 0.20 0.00 1.00 0.20 0.00 1.00 0.20 0.00 1.00 0.20 0.00 
SPDBVC 1.00 0.20 0.00 1.00 0.20 0.00 1.00 0.20 0.00 1.00 0.20 0.00 
SPDBVC 1.00 0.20 0.00 1.00 0.40 0.00 1.00 0.40 0.00 1.00 0.40 0.00 
SPDBVC 1.00 0.20 0.00 1.00 0.20 0.00 1.00 0.20 0.00 1.00 0.20 0.00 
SPDBVC 1.00 0.20 0.00 1.00 0.20 0.00 1.00 0.20 0.00 1.00 0.40 0.00 
SPDBVC 1.00 0.40 0.00 1.00 0.40 0.00 1.00 0.60 0.00 1.00 0.80 0.00 
SPDBVC 0.80 1.00 0.00 0.80 1.00 0.00 1.00 1.00 0.00 1.00 0.80 0.00 
SPDBVC 1.00 0.60 0.00 1.00 0.60 0.00 1.00 0.60 0.00 1.00 0.60 0.00 
SPDBVC 1.00 0.40 0.00 1.00 0.40 0.00 1.00 0.40 0.00 1.00 0.40 0.00 
SPDBVC 1.00 0.40 0.00 1.00 0.40 0.00 1.00 0.20 0.00 1.00 0.20 0.00 
SPDBVC 1.00 0.40 0.00 1.00 0.40 0.00 1.00 0.20 0.00 1.00 0.20 0.00 
SPDBVC 1.00 0.20 0.00 1.00 0.40 0.00 1.00 0.40 0.00 1.00 0.20 0.00 
SPDBVC 1.00 0.40 0.00 1.00 0.20 0.00 1.00 0.20 0.00 1.00 0.20 0.00 
SPDBVC 1.00 0.20 0.00 1.00 0.20 0.00 1.00 0.20 0.00 1.00 0.20 0.00 
SPDBVC 1.00 0.20 0.00 1.00 0.20 0.00 1.00 0.20 0.00 1.00 0.20 0.00 
SPDBVC 1.00 0.20 0.00 1.00 0.20 0.00 1.00 0.20 0.00 1.00 0.20 0.00 
SPDBVC 1.00 0.20 0.00 1.00 0.20 0.00 1.00 0.20 0.00 1.00 0.40 0.00 
SPDBVC 1.00 0.40 0.00 1.00 0.60 0.00 1.00 0.80 0.00 1.00 1.00 0.00 
SPDBVC 1.00 1.00 0.00 1.00 1.00 0.00 1.00 1.00 0.00 1.00 0.60 0.00 
SPDBVC 1.00 0.40 0.00 1.00 0.40 0.00 1.00 0.40 0.00 1.00 0.20 0.00 
SPDBVC 1.00 0.20 0.00 1.00 0.20 0.00 1.00 0.20 0.00 1.00 0.20 0.00 
SPDBVC 1.00 0.20 0.00 1.00 0.20 0.00 1.00 0.20 0.00 1.00 0.20 0.00 
SPDBVC 1.00 0.20 0.00 1.00 0.00 0.00 1.00 0.00 0.00 1.00 0.20 0.00 
SPDBVC 1.00 0.00 0.00 1.00 0.20 0.00 1.00 0.20 0.00 1.00 0.20 0.00 
SPDBVC 1.00 0.20 0.00 1.00 0.20 0.00 1.00 0.20 0.00 1.00 0.20 0.00 
SPDBVC 1.00 0.20 0.00 1.00 0.20 0.00 1.00 0.20 0.00 1.00 0.20 0.00 
SPDBVC 1.00 0.20 0.00 1.00 0.40 0.00 1.00 0.40 0.00 1.00 0.40 0.00 
SPDBVC 1.00 0.20 0.00 1.00 0.20 0.00 1.00 0.20 0.00 1.00 0.20 0.00 
SPDBVC 1.00 0.20 0.00 1.00 0.20 0.00 1.00 0.00 0.00 1.00 0.20 0.00 
SPDBVC 1.00 0.00 0.00 1.00 0.00 0.00 1.00 0.00 0.00 1.00 0.00 0.00 
SPDBVC 1.00 0.00 0.00 1.00 0.00 0.00 1.00 0.00 0.00 1.00 0.20 0.00 
SPDBVC 1.00 0.00 0.00 1.00 0.20 0.00 1.00 0.20 0.00 1.00 0.20 0.00 
SPDBVC 1.00 0.20 0.00 1.00 0.20 0.00 1.00 0.20 0.00 1.00 0.20 0.00 
SPDBVC 1.00 0.20 0.00 1.00 0.40 0.00 1.00 0.20 0.00 1.00 0.20 0.00 
SPDBVC 1.00 0.20 0.00 1.00 0.20 0.00 1.00 0.20 0.00 1.00 0.20 0.00 
SPDBVC 1.00 0.20 0.00 1.00 0.20 0.00 1.00 0.20 0.00 1.00 0.20 0.00 
SPDBVC 1.00 0.00 0.00 1.00 0.20 0.00 1.00 0.00 0.00 1.00 0.00 0.00 
SPDBVC 1.00 0.00 0.00 1.00 0.00 0.00 1.00 0.00 0.00 1.00 0.00 0.00 
SPDBVC 1.00 0.20 0.00 1.00 0.00 0.00 1.00 0.20 0.00 1.00 0.20 0.00 
SPDBVC 1.00 0.20 0.00 1.00 0.20 0.00 1.00 0.20 0.00 1.00 0.20 0.00 
SPDBVC 1.00 0.20 0.00 1.00 0.20 0.00 1.00 0.20 0.00 1.00 0.40 0.00 
SPDBVC 1.00 0.40 0.00 1.00 0.40 0.00 1.00 0.60 0.00 1.00 0.80 0.00 
SPDBVC 1.00 1.00 0.00 0.60 1.00 0.00 0.40 1.00 0.00 0.20 1.00 0.00 
SPDBVC 0.00 1.00 0.20 0.00 1.00 0.60 0.00 1.00 0.40 0.00 1.00 0.60 
SPDBVR 1.00 0.60 0.20 1.00 0.60 0.20 1.00 0.60 0.20 1.00 0.60 0.20 
SPDBVR 1.00 0.60 0.20 1.00 0.60 0.20 1.00 0.60 0.20 1.00 0.60 0.20 
SPDBVR 1.00 0.60 0.20 1.00 0.60 0.20 1.00 0.60 0.20 1.00 0.60 0.20 
SPDBVR 1.00 0.60 0.20 1.00 0.60 0.20 1.00 0.60 0.20 1.00 0.60 0.20 
SPDBVR 1.00 0.60 0.20 1.00 0.60 0.20 1.00 0.60 0.20 1.00 0.60 0.20 
SPDBVR 1.00 0.60 0.20 1.00 0.60 0.20 1.00 0.60 0.20 1.00 0.60 0.20 
SPDBVR 1.00 0.60 0.20 1.00 0.60 0.20 1.00 0.60 0.20 1.00 0.60 0.20 
SPDBVR 1.00 0.60 0.20 1.00 0.60 0.20 1.00 0.60 0.20 1.00 0.60 0.20 
SPDBVR 1.00 0.60 0.20 1.00 0.60 0.20 1.00 0.60 0.20 1.00 0.60 0.20 
SPDBVR 1.00 0.60 0.20 1.00 0.60 0.20 1.00 0.60 0.20 1.00 0.60 0.20 
SPDBVR 1.00 0.60 0.20 1.00 0.60 0.20 1.00 0.60 0.20 1.00 0.60 0.20 
SPDBVR 1.00 0.60 0.20 1.00 0.60 0.20 1.00 0.60 0.20 1.00 0.60 0.20 
SPDBVR 1.00 0.60 0.20 1.00 0.60 0.20 1.00 0.60 0.20 1.00 0.60 0.20 
SPDBVR 1.00 0.60 0.20 1.00 0.60 0.20 1.00 0.60 0.20 1.00 0.60 0.20 
SPDBVR 1.00 0.60 0.20 1.00 0.60 0.20 1.00 0.60 0.20 1.00 0.60 0.20 
SPDBVR 1.00 0.60 0.20 1.00 0.60 0.20 1.00 0.60 0.20 1.00 0.60 0.20 
SPDBVR 1.00 0.60 0.20 1.00 0.60 0.20 1.00 0.60 0.20 1.00 0.60 0.20 
SPDBVR 1.00 0.60 0.20 1.00 0.60 0.20 1.00 0.60 0.20 1.00 0.60 0.20 
SPDBVR 1.00 0.60 0.20 1.00 0.60 0.20 1.00 0.60 0.20 1.00 0.60 0.20 
SPDBVR 1.00 0.60 0.20 1.00 0.60 0.20 1.00 0.60 0.20 1.00 0.60 0.20 
SPDBVR 1.00 0.60 0.20 1.00 0.60 0.20 1.00 0.60 0.20 1.00 0.60 0.20 
SPDBVR 1.00 0.60 0.20 1.00 0.60 0.20 1.00 0.60 0.20 1.00 0.60 0.20 
SPDBVR 1.00 0.60 0.20 1.00 0.60 0.20 1.00 0.60 0.20 1.00 0.60 0.20 
SPDBVR 1.00 0.60 0.20 1.00 0.60 0.20 1.00 0.60 0.20 1.00 0.60 0.20 
SPDBVR 1.00 0.60 0.20 1.00 0.60 0.20 1.00 0.60 0.20 1.00 0.60 0.20 
SPDBVR 1.00 0.60 0.20 1.00 0.60 0.20 1.00 0.60 0.20 1.00 0.60 0.20 
SPDBVR 1.00 0.60 0.20 1.00 0.60 0.20 1.00 0.60 0.20 1.00 0.60 0.20 
SPDBVR 1.00 0.60 0.20 1.00 0.60 0.20 1.00 0.60 0.20 1.00 0.60 0.20 
SPDBVR 1.00 0.60 0.20 1.00 0.60 0.20 1.00 0.60 0.20 1.00 0.60 0.20 
SPDBVR 1.00 0.60 0.20 1.00 0.60 0.20 1.00 0.60 0.20 1.00 0.60 0.20 
SPDBVR 1.00 0.60 0.20 1.00 0.60 0.20 1.00 0.60 0.20 1.00 0.60 0.20 
SPDBVR 1.00 0.60 0.20 1.00 0.60 0.20 1.00 0.60 0.20 1.00 0.60 0.20 
SPDBVR 1.00 0.60 0.20 1.00 0.60 0.20 1.00 0.60 0.20 1.00 0.60 0.20 
SPDBVR 1.00 0.60 0.20 1.00 0.60 0.20 1.00 0.60 0.20 1.00 0.60 0.20 
SPDBVR 1.00 0.60 0.20 1.00 0.60 0.20 1.00 0.60 0.20 1.00 0.60 0.20 
SPDBVR 1.00 0.60 0.20 1.00 0.60 0.20 1.00 0.60 0.20 1.00 0.60 0.20 
SPDBVR 1.00 0.60 0.20 1.00 0.60 0.20 1.00 0.60 0.20 1.00 0.60 0.20 
SPDBVR 1.00 0.60 0.20 1.00 0.60 0.20 1.00 0.60 0.20 1.00 0.60 0.20 
SPDBVR 1.00 0.60 0.20 1.00 0.60 0.20 1.00 0.60 0.20 1.00 0.60 0.20 
SPDBVR 1.00 0.60 0.20 1.00 0.60 0.20 1.00 0.60 0.20 1.00 0.60 0.20 
SPDBVR 1.00 0.60 0.20 1.00 0.60 0.20 1.00 0.60 0.20 1.00 0.60 0.20 
SPDBVR 1.00 0.60 0.20 1.00 0.60 0.20 1.00 0.60 0.20 1.00 0.60 0.20 
SPDBVR 1.00 0.60 0.20 1.00 0.60 0.20 1.00 0.60 0.20 1.00 0.60 0.20 
SPDBVR 1.00 0.60 0.20 1.00 0.60 0.20 1.00 0.60 0.20 1.00 0.60 0.20 
SPDBVR 1.00 0.60 0.20 1.00 0.60 0.20 1.00 0.60 0.20 1.00 0.60 0.20 
SPDBVR 1.00 0.60 0.20 1.00 0.60 0.20 1.00 0.60 0.20 1.00 0.60 0.20 
SPDBVR 1.00 0.60 0.20 1.00 0.60 0.20 1.00 0.60 0.20 1.00 0.60 0.20 
SPDBVR 1.00 0.60 0.20 1.00 0.60 0.20 1.00 0.60 0.20 1.00 0.60 0.20 
SPDBVR 1.00 0.60 0.20 1.00 0.60 0.20 1.00 0.60 0.20 1.00 0.60 0.20 
SPDBVR 1.00 0.60 0.20 1.00 0.60 0.20 1.00 0.60 0.20 1.00 0.60 0.20 
SPDBVR 1.00 0.60 0.20 1.00 0.60 0.20 1.00 0.60 0.20 1.00 0.60 0.20 
SPDBVR 1.00 0.60 0.20 1.00 0.60 0.20 1.00 0.60 0.20 1.00 0.60 0.20 
SPDBVR 1.00 0.60 0.20 1.00 0.60 0.20 1.00 0.60 0.20 1.00 0.60 0.20 
SPDBVR 1.00 0.60 0.20 1.00 0.60 0.20 1.00 0.60 0.20 1.00 0.60 0.20 
SPDBVR 1.00 0.60 0.20 1.00 0.60 0.20 1.00 0.60 0.20 1.00 0.60 0.20 
SPDBVR 1.00 0.60 0.20 1.00 0.60 0.20 1.00 0.60 0.20 1.00 0.60 0.20 
SPDBVR 1.00 0.60 0.20 1.00 0.60 0.20 1.00 0.60 0.20 1.00 0.60 0.20 
SPDBVR 1.00 0.60 0.20 1.00 0.60 0.20 1.00 0.60 0.20 1.00 0.60 0.20 
SPDBVR 1.00 0.60 0.20 1.00 0.60 0.20 1.00 0.60 0.20 1.00 0.60 0.20 
SPDBVR 1.00 0.60 0.20 1.00 0.60 0.20 1.00 0.60 0.20 1.00 0.60 0.20 
SPDBVR 1.00 0.60 0.20 1.00 0.60 0.20 1.00 0.60 0.20 1.00 0.60 0.20 
SPDBVR 1.00 0.60 0.20 1.00 0.60 0.20 1.00 0.60 0.20 1.00 0.60 0.20 
SPDBVR 1.00 0.60 0.20 1.00 0.60 0.20 1.00 0.60 0.20 1.00 0.60 0.20 
SPDBVR 1.00 0.60 0.20 1.00 0.60 0.20 1.00 0.60 0.20 1.00 0.60 0.20 
SPDBVR 1.00 0.60 0.20 1.00 0.60 0.20 1.00 0.60 0.20 1.00 0.60 0.20 
SPDBVR 1.00 0.60 0.20 1.00 0.60 0.20 1.00 0.60 0.20 1.00 0.60 0.20 
SPDBVR 1.00 0.60 0.20 1.00 0.60 0.20 1.00 0.60 0.20 1.00 0.60 0.20 
SPDBVR 1.00 0.60 0.20 1.00 0.60 0.20 1.00 0.60 0.20 1.00 0.60 0.20 
SPDBVR 1.00 0.60 0.20 1.00 0.60 0.20 1.00 0.60 0.20 1.00 0.60 0.20 
SPDBVR 1.00 0.60 0.20 1.00 0.60 0.20 1.00 0.60 0.20 1.00 0.60 0.20 
SPDBVR 1.00 0.60 0.20 1.00 0.60 0.20 1.00 0.60 0.20 1.00 0.60 0.20 
SPDBVR 1.00 0.60 0.20 1.00 0.60 0.20 1.00 0.60 0.20 1.00 0.60 0.20 
SPDBVR 1.00 0.60 0.20 1.00 0.60 0.20 1.00 0.60 0.20 1.00 0.60 0.20 
SPDBVR 1.00 0.60 0.20 1.00 0.60 0.20 1.00 0.60 0.20 1.00 0.60 0.20 
SPDBVR 1.00 0.60 0.20 1.00 0.60 0.20 1.00 0.60 0.20 1.00 0.60 0.20 
SPDBVR 1.00 0.60 0.20 1.00 0.60 0.20 1.00 0.60 0.20 1.00 0.60 0.20 
SPDBVR 1.00 0.60 0.20 1.00 0.60 0.20 1.00 0.60 0.20 1.00 0.60 0.20 
SPDBVR 1.00 0.60 0.20 1.00 0.60 0.20 1.00 0.60 0.20 1.00 0.60 0.20 
SPDBVR 1.00 0.60 0.20 1.00 0.60 0.20 1.00 0.60 0.20 1.00 0.60 0.20 
SPDBVR 1.00 0.60 0.20 1.00 0.60 0.20 1.00 0.60 0.20 1.00 0.60 0.20 
SPDBVR 1.00 0.60 0.20 1.00 0.60 0.20 1.00 0.60 0.20 1.00 0.60 0.20 
SPDBVR 1.00 0.60 0.20 1.00 0.60 0.20 1.00 0.60 0.20 1.00 0.60 0.20 
SPDBVR 1.00 0.60 0.20 1.00 0.60 0.20 1.00 0.60 0.20 1.00 0.60 0.20 
SPDBVR 1.00 0.60 0.20 1.00 0.60 0.20 1.00 0.60 0.20 1.00 0.60 0.20 
SPDBVR 1.00 0.60 0.20 1.00 0.60 0.20 1.00 0.60 0.20 1.00 0.60 0.20 
SPDBVR 1.00 0.60 0.20 1.00 0.60 0.20 1.00 0.60 0.20 1.00 0.60 0.20 
SPDBVR 1.00 0.60 0.20 1.00 0.60 0.20 1.00 0.60 0.20 1.00 0.60 0.20 
SPDBVR 1.00 0.60 0.20 1.00 0.60 0.20 1.00 0.60 0.20 1.00 0.60 0.20 
SPDBVR 1.00 0.60 0.20 1.00 0.60 0.20 1.00 0.60 0.20 1.00 0.60 0.20 
SPDBVR 1.00 0.60 0.20 1.00 0.60 0.20 1.00 0.60 0.20 1.00 0.60 0.20 
SPDBVR 1.00 0.60 0.20 1.00 0.60 0.20 1.00 0.60 0.20 1.00 0.60 0.20 
SPDBVR 1.00 0.60 0.20 1.00 0.60 0.20 1.00 0.60 0.20 1.00 0.60 0.20 
SPDBVR 1.00 0.60 0.20 1.00 0.60 0.20 1.00 0.60 0.20 1.00 0.60 0.20 
SPDBVR 1.00 0.60 0.20 1.00 0.60 0.20 1.00 0.60 0.20 1.00 0.60 0.20 
SPDBVR 1.00 0.60 0.20 1.00 0.60 0.20 1.00 0.60 0.20 1.00 0.60 0.20 
SPDBVR 1.00 0.60 0.20 1.00 0.60 0.20 1.00 0.60 0.20 1.00 0.60 0.20 
SPDBVR 1.00 0.60 0.20 1.00 0.60 0.20 1.00 0.60 0.20 1.00 0.60 0.20 
SPDBVR 1.00 0.60 0.20 1.00 0.60 0.20 1.00 0.60 0.20 1.00 0.60 0.20 
SPDBVR 1.00 0.60 0.20 1.00 0.60 0.20 1.00 0.60 0.20 1.00 0.60 0.20 
SPDBVR 1.00 0.60 0.20 1.00 0.60 0.20 1.00 0.60 0.20 1.00 0.60 0.20 
SPDBVR 1.00 0.60 0.20 1.00 0.60 0.20 1.00 0.60 0.20 1.00 0.60 0.20 
SPDBVR 1.00 0.60 0.20 1.00 0.60 0.20 1.00 0.60 0.20 1.00 0.60 0.20 
SPDBVR 1.00 0.60 0.20 1.00 0.60 0.20 1.00 0.60 0.20 1.00 0.60 0.20 
SPDBVR 1.00 0.60 0.20 1.00 0.60 0.20 1.00 0.60 0.20 1.00 0.60 0.20 
SPDBVR 1.00 0.60 0.20 1.00 0.60 0.20 1.00 0.60 0.20 1.00 0.60 0.20 
SPDBVR 1.00 0.60 0.20 1.00 0.60 0.20 1.00 0.60 0.20 1.00 0.60 0.20 
SPDBVR 1.00 0.60 0.20 1.00 0.60 0.20 1.00 0.60 0.20 1.00 0.60 0.20 
SPDBVR 1.00 0.60 0.20 1.00 0.60 0.20 1.00 0.60 0.20 1.00 0.60 0.20 
SPDBVR 1.00 0.60 0.20 1.00 0.60 0.20 1.00 0.60 0.20 1.00 0.60 0.20 
SPDBVR 1.00 0.60 0.20 1.00 0.60 0.20 1.00 0.60 0.20 1.00 0.60 0.20 
SPDBVR 1.00 0.60 0.20 1.00 0.60 0.20 1.00 0.60 0.20 1.00 0.60 0.20 
SPDBVR 1.00 0.60 0.20 1.00 0.60 0.20 1.00 0.60 0.20 1.00 0.60 0.20 
SPDBVR 1.00 0.60 0.20 1.00 0.60 0.20 1.00 0.60 0.20 1.00 0.60 0.20 
SPDBVR 1.00 0.60 0.20 1.00 0.60 0.20 1.00 0.60 0.20 1.00 0.60 0.20 
SPDBVR 1.00 0.60 0.20 1.00 0.60 0.20 1.00 0.60 0.20 1.00 0.60 0.20 
SPDBVR 1.00 0.60 0.20 1.00 0.60 0.20 1.00 0.60 0.20 1.00 0.60 0.20 
SPDBVR 1.00 0.60 0.20 1.00 0.60 0.20 1.00 0.60 0.20 1.00 0.60 0.20 
SPDBVR 1.00 0.60 0.20 1.00 0.60 0.20 1.00 0.60 0.20 1.00 0.60 0.20 
SPDBVR 1.00 0.60 0.20 1.00 0.60 0.20 1.00 0.60 0.20 1.00 0.60 0.20 
SPDBVR 1.00 0.60 0.20 1.00 0.60 0.20 1.00 0.60 0.20 1.00 0.60 0.20 
SPDBVl 1.00 1.00 1.00 1.00 1.00 1.00 1.00 1.00 1.00 1.00 1.00 1.00 
SPDBVl 1.00 1.00 1.00 1.00 1.00 1.00 1.00 1.00 1.00 1.00 1.00 1.00 
SPDBVl 1.00 1.00 1.00 1.00 1.00 1.00 1.00 1.00 1.00 1.00 1.00 1.00 
SPDBVl 1.00 1.00 1.00 1.00 1.00 1.00 1.00 1.00 1.00 1.00 1.00 1.00 
SPDBVl 1.00 1.00 1.00 1.00 1.00 1.00 1.00 1.00 1.00 1.00 1.00 1.00 
SPDBVl 1.00 1.00 1.00 1.00 1.00 1.00 1.00 1.00 1.00 1.00 1.00 1.00 
SPDBVl 1.00 1.00 1.00 1.00 1.00 1.00 1.00 1.00 1.00 1.00 1.00 1.00 
SPDBVl 1.00 1.00 1.00 1.00 1.00 1.00 1.00 1.00 1.00 1.00 1.00 1.00 
SPDBVl 1.00 1.00 1.00 1.00 1.00 1.00 1.00 1.00 1.00 1.00 1.00 1.00 
SPDBVl 1.00 1.00 1.00 1.00 1.00 1.00 1.00 1.00 1.00 1.00 1.00 1.00 
SPDBVl 1.00 1.00 1.00 1.00 1.00 1.00 1.00 1.00 1.00 1.00 1.00 1.00 
SPDBVl 1.00 1.00 1.00 1.00 1.00 1.00 1.00 1.00 1.00 1.00 1.00 1.00 
SPDBVl 1.00 1.00 1.00 1.00 1.00 1.00 1.00 1.00 1.00 1.00 1.00 1.00 
SPDBVl 1.00 1.00 1.00 1.00 1.00 1.00 1.00 1.00 1.00 1.00 1.00 1.00 
SPDBVl 1.00 1.00 1.00 1.00 1.00 1.00 1.00 1.00 1.00 1.00 1.00 1.00 
SPDBVl 1.00 1.00 1.00 1.00 1.00 1.00 1.00 1.00 1.00 1.00 1.00 1.00 
SPDBVl 1.00 1.00 1.00 1.00 1.00 1.00 1.00 1.00 1.00 1.00 1.00 1.00 
SPDBVl 1.00 1.00 1.00 1.00 1.00 1.00 1.00 1.00 1.00 1.00 1.00 1.00 
SPDBVl 1.00 1.00 1.00 1.00 1.00 1.00 1.00 1.00 1.00 1.00 1.00 1.00 
SPDBVl 1.00 1.00 1.00 1.00 1.00 1.00 1.00 1.00 1.00 1.00 1.00 1.00 
SPDBVl 1.00 1.00 1.00 1.00 1.00 1.00 1.00 1.00 1.00 1.00 1.00 1.00 
SPDBVl 1.00 1.00 1.00 1.00 1.00 1.00 1.00 1.00 1.00 1.00 1.00 1.00 
SPDBVl 1.00 1.00 1.00 1.00 1.00 1.00 1.00 1.00 1.00 1.00 1.00 1.00 
SPDBVl 1.00 1.00 1.00 1.00 1.00 1.00 1.00 1.00 1.00 1.00 1.00 1.00 
SPDBVl 1.00 1.00 1.00 1.00 1.00 1.00 1.00 1.00 1.00 1.00 1.00 1.00 
SPDBVl 1.00 1.00 1.00 1.00 1.00 1.00 1.00 1.00 1.00 1.00 1.00 1.00 
SPDBVl 1.00 1.00 1.00 1.00 1.00 1.00 1.00 1.00 1.00 1.00 1.00 1.00 
SPDBVl 1.00 1.00 1.00 1.00 1.00 1.00 1.00 1.00 1.00 1.00 1.00 1.00 
SPDBVl 1.00 1.00 1.00 1.00 1.00 1.00 1.00 1.00 1.00 1.00 1.00 1.00 
SPDBVl 1.00 1.00 1.00 1.00 1.00 1.00 1.00 1.00 1.00 1.00 1.00 1.00 
SPDBVl 1.00 1.00 1.00 1.00 1.00 1.00 1.00 1.00 1.00 1.00 1.00 1.00 
SPDBVl 1.00 1.00 1.00 1.00 1.00 1.00 1.00 1.00 1.00 1.00 1.00 1.00 
SPDBVl 1.00 1.00 1.00 1.00 1.00 1.00 1.00 1.00 1.00 1.00 1.00 1.00 
SPDBVl 1.00 1.00 1.00 1.00 1.00 1.00 1.00 1.00 1.00 1.00 1.00 1.00 
SPDBVl 1.00 1.00 1.00 1.00 1.00 1.00 1.00 1.00 1.00 1.00 1.00 1.00 
SPDBVl 1.00 1.00 1.00 1.00 1.00 1.00 1.00 1.00 1.00 1.00 1.00 1.00 
SPDBVl 1.00 1.00 1.00 1.00 1.00 1.00 1.00 1.00 1.00 1.00 1.00 1.00 
SPDBVl 1.00 1.00 1.00 1.00 1.00 1.00 1.00 1.00 1.00 1.00 1.00 1.00 
SPDBVl 1.00 1.00 1.00 1.00 1.00 1.00 1.00 1.00 1.00 1.00 1.00 1.00 
SPDBVl 1.00 1.00 1.00 1.00 1.00 1.00 1.00 1.00 1.00 1.00 1.00 1.00 
SPDBVl 1.00 1.00 1.00 1.00 1.00 1.00 1.00 1.00 1.00 1.00 1.00 1.00 
SPDBVl 1.00 1.00 1.00 1.00 1.00 1.00 1.00 1.00 1.00 1.00 1.00 1.00 
SPDBVl 1.00 1.00 1.00 1.00 1.00 1.00 1.00 1.00 1.00 1.00 1.00 1.00 
SPDBVl 1.00 1.00 1.00 1.00 1.00 1.00 1.00 1.00 1.00 1.00 1.00 1.00 
SPDBVl 1.00 1.00 1.00 1.00 1.00 1.00 1.00 1.00 1.00 1.00 1.00 1.00 
SPDBVl 1.00 1.00 1.00 1.00 1.00 1.00 1.00 1.00 1.00 1.00 1.00 1.00 
SPDBVl 1.00 1.00 1.00 1.00 1.00 1.00 1.00 1.00 1.00 1.00 1.00 1.00 
SPDBVl 1.00 1.00 1.00 1.00 1.00 1.00 1.00 1.00 1.00 1.00 1.00 1.00 
SPDBVl 1.00 1.00 1.00 1.00 1.00 1.00 1.00 1.00 1.00 1.00 1.00 1.00 
SPDBVl 1.00 1.00 1.00 1.00 1.00 1.00 1.00 1.00 1.00 1.00 1.00 1.00 
SPDBVl 1.00 1.00 1.00 1.00 1.00 1.00 1.00 1.00 1.00 1.00 1.00 1.00 
SPDBVl 1.00 1.00 1.00 1.00 1.00 1.00 1.00 1.00 1.00 1.00 1.00 1.00 
SPDBVl 1.00 1.00 1.00 1.00 1.00 1.00 1.00 1.00 1.00 1.00 1.00 1.00 
SPDBVl 1.00 1.00 1.00 1.00 1.00 1.00 1.00 1.00 1.00 1.00 1.00 1.00 
SPDBVl 1.00 1.00 1.00 1.00 1.00 1.00 1.00 1.00 1.00 1.00 1.00 1.00 
SPDBVl 1.00 1.00 1.00 1.00 1.00 1.00 1.00 1.00 1.00 1.00 1.00 1.00 
SPDBVl 1.00 1.00 1.00 1.00 1.00 1.00 1.00 1.00 1.00 1.00 1.00 1.00 
SPDBVl 1.00 1.00 1.00 1.00 1.00 1.00 1.00 1.00 1.00 1.00 1.00 1.00 
SPDBVl 1.00 1.00 1.00 1.00 1.00 1.00 1.00 1.00 1.00 1.00 1.00 1.00 
SPDBVl 1.00 1.00 1.00 1.00 1.00 1.00 1.00 1.00 1.00 1.00 1.00 1.00 
SPDBVl 1.00 1.00 1.00 1.00 1.00 1.00 1.00 1.00 1.00 1.00 1.00 1.00 
SPDBVl 1.00 1.00 1.00 1.00 1.00 1.00 1.00 1.00 1.00 1.00 1.00 1.00 
SPDBVl 1.00 1.00 1.00 1.00 1.00 1.00 1.00 1.00 1.00 1.00 1.00 1.00 
SPDBVl 1.00 1.00 1.00 1.00 1.00 1.00 1.00 1.00 1.00 1.00 1.00 1.00 
SPDBVl 1.00 1.00 1.00 1.00 1.00 1.00 1.00 1.00 1.00 1.00 1.00 1.00 
SPDBVl 1.00 1.00 1.00 1.00 1.00 1.00 1.00 1.00 1.00 1.00 1.00 1.00 
SPDBVl 1.00 1.00 1.00 1.00 1.00 1.00 1.00 1.00 1.00 1.00 1.00 1.00 
SPDBVl 1.00 1.00 1.00 1.00 1.00 1.00 1.00 1.00 1.00 1.00 1.00 1.00 
SPDBVl 1.00 1.00 1.00 1.00 1.00 1.00 1.00 1.00 1.00 1.00 1.00 1.00 
SPDBVl 1.00 1.00 1.00 1.00 1.00 1.00 1.00 1.00 1.00 1.00 1.00 1.00 
SPDBVl 1.00 1.00 1.00 1.00 1.00 1.00 1.00 1.00 1.00 1.00 1.00 1.00 
SPDBVl 1.00 1.00 1.00 1.00 1.00 1.00 1.00 1.00 1.00 1.00 1.00 1.00 
SPDBVl 1.00 1.00 1.00 1.00 1.00 1.00 1.00 1.00 1.00 1.00 1.00 1.00 
SPDBVl 1.00 1.00 1.00 1.00 1.00 1.00 1.00 1.00 1.00 1.00 1.00 1.00 
SPDBVl 1.00 1.00 1.00 1.00 1.00 1.00 1.00 1.00 1.00 1.00 1.00 1.00 
SPDBVl 1.00 1.00 1.00 1.00 1.00 1.00 1.00 1.00 1.00 1.00 1.00 1.00 
SPDBVl 1.00 1.00 1.00 1.00 1.00 1.00 1.00 1.00 1.00 1.00 1.00 1.00 
SPDBVl 1.00 1.00 1.00 1.00 1.00 1.00 1.00 1.00 1.00 1.00 1.00 1.00 
SPDBVl 1.00 1.00 1.00 1.00 1.00 1.00 1.00 1.00 1.00 1.00 1.00 1.00 
SPDBVl 1.00 1.00 1.00 1.00 1.00 1.00 1.00 1.00 1.00 1.00 1.00 1.00 
SPDBVl 1.00 1.00 1.00 1.00 1.00 1.00 1.00 1.00 1.00 1.00 1.00 1.00 
SPDBVl 1.00 1.00 1.00 1.00 1.00 1.00 1.00 1.00 1.00 1.00 1.00 1.00 
SPDBVl 1.00 1.00 1.00 1.00 1.00 1.00 1.00 1.00 1.00 1.00 1.00 1.00 
SPDBVl 1.00 1.00 1.00 1.00 1.00 1.00 1.00 1.00 1.00 1.00 1.00 1.00 
SPDBVl 1.00 1.00 1.00 1.00 1.00 1.00 1.00 1.00 1.00 1.00 1.00 1.00 
SPDBVl 1.00 1.00 1.00 1.00 1.00 1.00 1.00 1.00 1.00 1.00 1.00 1.00 
SPDBVl 1.00 1.00 1.00 1.00 1.00 1.00 1.00 1.00 1.00 1.00 1.00 1.00 
SPDBVl 1.00 1.00 1.00 1.00 1.00 1.00 1.00 1.00 1.00 1.00 1.00 1.00 
SPDBVl 1.00 1.00 1.00 1.00 1.00 1.00 1.00 1.00 1.00 1.00 1.00 1.00 
SPDBVl 1.00 1.00 1.00 1.00 1.00 1.00 1.00 1.00 1.00 1.00 1.00 1.00 
SPDBVl 1.00 1.00 1.00 1.00 1.00 1.00 1.00 1.00 1.00 1.00 1.00 1.00 
SPDBVl 1.00 1.00 1.00 1.00 1.00 1.00 1.00 1.00 1.00 1.00 1.00 1.00 
SPDBVl 1.00 1.00 1.00 1.00 1.00 1.00 1.00 1.00 1.00 1.00 1.00 1.00 
SPDBVl 1.00 1.00 1.00 1.00 1.00 1.00 1.00 1.00 1.00 1.00 1.00 1.00 
SPDBVl 1.00 1.00 1.00 1.00 1.00 1.00 1.00 1.00 1.00 1.00 1.00 1.00 
SPDBVl 1.00 1.00 1.00 1.00 1.00 1.00 1.00 1.00 1.00 1.00 1.00 1.00 
SPDBVl 1.00 1.00 1.00 1.00 1.00 1.00 1.00 1.00 1.00 1.00 1.00 1.00 
SPDBVl 1.00 1.00 1.00 1.00 1.00 1.00 1.00 1.00 1.00 1.00 1.00 1.00 
SPDBVl 1.00 1.00 1.00 1.00 1.00 1.00 1.00 1.00 1.00 1.00 1.00 1.00 
SPDBVl 1.00 1.00 1.00 1.00 1.00 1.00 1.00 1.00 1.00 1.00 1.00 1.00 
SPDBVl 1.00 1.00 1.00 1.00 1.00 1.00 1.00 1.00 1.00 1.00 1.00 1.00 
SPDBVl 1.00 1.00 1.00 1.00 1.00 1.00 1.00 1.00 1.00 1.00 1.00 1.00 
SPDBVl 1.00 1.00 1.00 1.00 1.00 1.00 1.00 1.00 1.00 1.00 1.00 1.00 
SPDBVl 1.00 1.00 1.00 1.00 1.00 1.00 1.00 1.00 1.00 1.00 1.00 1.00 
SPDBVl 1.00 1.00 1.00 1.00 1.00 1.00 1.00 1.00 1.00 1.00 1.00 1.00 
SPDBVl 1.00 1.00 1.00 1.00 1.00 1.00 1.00 1.00 1.00 1.00 1.00 1.00 
SPDBVl 1.00 1.00 1.00 1.00 1.00 1.00 1.00 1.00 1.00 1.00 1.00 1.00 
SPDBVl 1.00 1.00 1.00 1.00 1.00 1.00 1.00 1.00 1.00 1.00 1.00 1.00 
SPDBVl 1.00 1.00 1.00 1.00 1.00 1.00 1.00 1.00 1.00 1.00 1.00 1.00 
SPDBVl 1.00 1.00 1.00 1.00 1.00 1.00 1.00 1.00 1.00 1.00 1.00 1.00 
SPDBVl 1.00 1.00 1.00 1.00 1.00 1.00 1.00 1.00 1.00 1.00 1.00 1.00 
SPDBVl 1.00 1.00 1.00 1.00 1.00 1.00 1.00 1.00 1.00 1.00 1.00 1.00 
SPDBVl 1.00 1.00 1.00 1.00 1.00 1.00 1.00 1.00 1.00 1.00 1.00 1.00 
SPDBVl 1.00 1.00 1.00 1.00 1.00 1.00 1.00 1.00 1.00 1.00 1.00 1.00 
SPDBVl 1.00 1.00 1.00 1.00 1.00 1.00 1.00 1.00 1.00 1.00 1.00 1.00 
SPDBVl 1.00 1.00 1.00 1.00 1.00 1.00 1.00 1.00 1.00 1.00 1.00 1.00 
SPDBVl 1.00 1.00 1.00 1.00 1.00 1.00 1.00 1.00 1.00 1.00 1.00 1.00 
SPDBVl 1.00 1.00 1.00 1.00 1.00 1.00 1.00 1.00 1.00 1.00 1.00 1.00 
SPDBVl 1.00 1.00 1.00 1.00 1.00 1.00 1.00 1.00 1.00 1.00 1.00 1.00 
SPDBVl 1.00 1.00 1.00 1.00 1.00 1.00 1.00 1.00 1.00 1.00 1.00 1.00 
SPDBVb 0.00 0.00 0.20
SPDBVa     0     1     2     3     4     5     6     7     8     9
SPDBVa    10    11    12    13    14    15    16    17    18    19
SPDBVa    20    21    22    23    24    25    26    27    28    29
SPDBVa    30    31    32    33    34    35    36    37    38    39
SPDBVa    40    41    42    43    44    45    46    47    48    49
SPDBVa    50    51    52    53    54    55    56    57    58    59
SPDBVa    60    61    62    63    64    65    66    67    68    69
SPDBVa    70    71    72    73    74    75    76    77    78    79
SPDBVa    80    81    82    83    84    85    86    87    88    89
SPDBVa    90    91    92    93    94    95    96    97    98    99
SPDBVa   100   101   102   103   104   105   106   107   108   109
SPDBVa   110   111   112   113   114   115   116   117   118   119
SPDBVa   120   121   122   123   124   125   126   127   128   129
SPDBVa   130   131   132   133   134   135   136   137   138   139
SPDBVa   140   141   142   143   144   145   146   147   148   149
SPDBVa   150   151   152   153   154   155   156   157   158   159
SPDBVa   160   161   162   163   164   165   166   167   168   169
SPDBVa   170   171   172   173   174   175   176   177   178   179
SPDBVa   180   181   182   183   184   185   186   187   188   189
SPDBVa   190   191   192   193   194   195   196   197   198   199
SPDBVa   200   201   202   203   204   205   206   207   208   209
SPDBVa   210   211   212   213   214   215   216   217   218   219
SPDBVa   220   221   222   223   224   225   226   227   228   229
SPDBVa   230   231   232   233   234   235   236   237   238   239
SPDBVa   240   241   242   243   244   245   246   247   248   249
SPDBVa   250   251   252   253   254   255   256   257   258   259
SPDBVa   260   261   262   263   264   265   266   267   268   269
SPDBVa   270   271   272   273   274   275   276   277   278   279
SPDBVa   280   281   282   283   284   285   286   287   288   289
SPDBVa   290   291   292   293   294   295   296   297   298   299
SPDBVa   300   301   302   303   304   305   306   307   308   309
SPDBVa   310   311   312   313   314   315   316   317   318   319
SPDBVa   320   321   322   323   324   325   326   327   328   329
SPDBVa   330   331   332   333   334   335   336   337   338   339
SPDBVa   340   341   342   343   344   345   346   347   348   349
SPDBVa   350   351   352   353   354   355   356   357   358   359
SPDBVa   360   361   362   363   364   365   366   367   368   369
SPDBVa   370   371   372   373   374   375   376   377   378   379
SPDBVa   380   381   382   383   384   385   386   387   388   389
SPDBVa   390   391   392   393   394   395   396   397   398   399
SPDBVa   400   401   402   403   404   405   406   407   408   409
SPDBVa   410   411   412   413   414   415   416   417   418   419
SPDBVa   420   421   422   423   424   425   426   427   428   429
SPDBVa   430   431   432   433   434   435   436   437   438   439
SPDBVa   440   441   442   443   444   445   446   447   448   449
SPDBVa   450   451   452   453   454   455   456   457   458   459
SPDBVa   460   461   462   463   464   465   466   467   468   469
SPDBVa   470   471   472   473   474   475   476   477   478   479
SPDBVa   480     0
SPDBVg    64    64    64    64    64    64    64    64    64    64
SPDBVg    64    64    64    64    64    64    64    64    64    64
SPDBVg    64    64    64    64    64    64    64    64    64    64
SPDBVg    64    64    64    64    64    64    64    64    64    64
SPDBVg    64    64    64    64    64    64    64    64    64    64
SPDBVg    64    64    64    64    64    64    64    64    64    64
SPDBVg    64    64    64    64    64    64    64    64    64    64
SPDBVg    64    64    64    64    64    64    64    64    64    64
SPDBVg    64    64    64    64    64    64    64    64    64    64
SPDBVg    64    64    64    64    64    64    64    64    64    64
SPDBVg    64    64    64    64    64    64    64    64    64    64
SPDBVg    64    64    64    64    64    64    64    64    64    64
SPDBVg    64    64    64    64    64    64    64    64    64    64
SPDBVg    64    64    64    64    64    64    64    64    64    64
SPDBVg    64    64    64    64    64    64    64    64    64    64
SPDBVg    64    64    64    64    64    64    64    64    64    64
SPDBVg    64    64    64    64    64    64    64    64    64    64
SPDBVg    64    64    64    64    64    64    64    64    64    64
SPDBVg    64    64    64    64    64    64    64    64    64    64
SPDBVg    64    64    64    64    64    64    64    64    64    64
SPDBVg    64    64    64    64    64    64    64    64    64    64
SPDBVg    64    64    64    64    64    64    64    64    64    64
SPDBVg    64    64    64    64    64    64    64    64    64    64
SPDBVg    64    64    64    64    64    64    64    64    64    64
SPDBVg    64    64    64    64    64    64    64    64    64    64
SPDBVg    64    64    64    64    64    64    64    64    64    64
SPDBVg    64    64    64    64    64    64    64    64    64    64
SPDBVg    64    64    64    64    64    64    64    64    64    64
SPDBVg    64    64    64    64    64    64    64    64    64    64
SPDBVg    64    64    64    64    64    64    64    64    64    64
SPDBVg    64    64    64    64    64    64    64    64    64    64
SPDBVg    64    64    64    64    64    64    64    64    64    64
SPDBVg    64    64    64    64    64    64    64    64    64    64
SPDBVg    64    64    64    64    64    64    64    64    64    64
SPDBVg    64    64    64    64    64    64    64    64    64    64
SPDBVg    64    64    64    64    64    64    64    64    64    64
SPDBVg    64    64    64    64    64    64    64    64    64    64
SPDBVg    64    64    64    64    64    64    64    64    64    64
SPDBVg    64    64    64    64    64    64    64    64    64    64
SPDBVg    64    64    64    64    64    64    64    64    64    64
SPDBVg    64    64    64    64    64    64    64    64    64    64
SPDBVg    64    64    64    64    64    64    64    64    64    64
SPDBVg    64    64    64    64    64    64    64    64    64    64
SPDBVg    64    64    64    64    64    64    64    64    64    64
SPDBVg    64    64    64    64    64    64    64    64    64    64
SPDBVg    64    64    64    64    64    64    64    64    64    64
SPDBVg    64    64    64    64    64    64    64    64    64    64
SPDBVg    64    64    64    64    64    64    64    64    64    64
SPDBVi        1 1 1 0 1 0 1 1 0 1 0 1 1 0  0
SPDBVp        0
SPDBVn    CRMPB only
SPDBVE
REMARK    File generated by Swiss-PdbViewer  4.00b0
REMARK    http://www.expasy.org/spdbv/
REMARK    File generated by Swiss-PdbViewer  4.00b0
REMARK    http://www.expasy.org/spdbv/
ATOM      1  N   THR C   1     -24.674  16.200 -28.931  1.00 50.47
ATOM      2  CA  THR C   1     -23.299  15.713 -28.910  1.00 50.47
ATOM      3  C   THR C   1     -22.451  16.530 -27.940  1.00 50.47
ATOM      4  O   THR C   1     -22.490  17.762 -27.959  1.00 50.47
ATOM      5  CB  THR C   1     -22.668  15.761 -30.314  1.00 50.47
ATOM      6  OG1 THR C   1     -23.372  16.718 -31.116  1.00 50.47
ATOM      7  CG2 THR C   1     -22.736  14.397 -30.994  1.00 50.47
ATOM      8  N   GLU C   2     -22.025  16.230 -27.552  1.00 62.75
ATOM      9  CA  GLU C   2     -21.225  16.900 -26.531  1.00 62.75
ATOM     10  C   GLU C   2     -19.908  17.411 -27.110  1.00 62.75
ATOM     11  O   GLU C   2     -19.278  16.735 -27.925  1.00 62.75
ATOM     12  CB  GLU C   2     -20.952  15.958 -25.356  1.00 62.75
ATOM     13  CG  GLU C   2     -21.903  16.146 -24.183  1.00 62.75
ATOM     14  CD  GLU C   2     -21.582  15.247 -23.000  1.00 62.75
ATOM     15  OE1 GLU C   2     -22.279  15.335 -21.964  1.00 62.75
ATOM     16  OE2 GLU C   2     -20.625  14.448 -23.110  1.00 62.75
ATOM     17  N   CYS C   3     -19.528  18.628 -27.126  1.00 75.14
ATOM     18  CA  CYS C   3     -18.288  19.271 -27.548  1.00 75.14
ATOM     19  C   CYS C   3     -17.084  18.638 -26.862  1.00 75.14
ATOM     20  O   CYS C   3     -17.056  18.514 -25.636  1.00 75.14
ATOM     21  CB  CYS C   3     -18.331  20.768 -27.243  1.00 75.14
ATOM     22  SG  CYS C   3     -19.254  21.733 -28.460  1.00 75.14
ATOM     23  N   PRO C   4     -16.238  18.198 -27.556  1.00 79.78
ATOM     24  CA  PRO C   4     -15.050  17.561 -26.984  1.00 79.78
ATOM     25  C   PRO C   4     -14.275  18.487 -26.050  1.00 79.78
ATOM     26  O   PRO C   4     -13.671  18.025 -25.078  1.00 79.78
ATOM     27  CB  PRO C   4     -14.214  17.204 -28.216  1.00 79.78
ATOM     28  CG  PRO C   4     -14.974  17.771 -29.371  1.00 79.78
ATOM     29  CD  PRO C   4     -16.278  18.315 -28.863  1.00 79.78
ATOM     30  N   ILE C   5     -14.298  19.735 -26.288  1.00 80.17
ATOM     31  CA  ILE C   5     -13.632  20.737 -25.464  1.00 80.17
ATOM     32  C   ILE C   5     -14.674  21.641 -24.808  1.00 80.17
ATOM     33  O   ILE C   5     -15.491  22.258 -25.497  1.00 80.17
ATOM     34  CB  ILE C   5     -12.636  21.580 -26.293  1.00 80.17
ATOM     35  CG1 ILE C   5     -11.630  20.669 -27.005  1.00 80.17
ATOM     36  CG2 ILE C   5     -11.919  22.598 -25.402  1.00 80.17
ATOM     37  CD1 ILE C   5     -10.754  21.389 -28.021  1.00 80.17
ATOM     38  N   GLN C   6     -14.714  21.612 -23.619  1.00 76.62
ATOM     39  CA  GLN C   6     -15.680  22.392 -22.852  1.00 76.62
ATOM     40  C   GLN C   6     -15.642  23.864 -23.253  1.00 76.62
ATOM     41  O   GLN C   6     -14.565  24.454 -23.364  1.00 76.62
ATOM     42  CB  GLN C   6     -15.416  22.249 -21.353  1.00 76.62
ATOM     43  CG  GLN C   6     -16.610  22.616 -20.481  1.00 76.62
ATOM     44  CD  GLN C   6     -16.367  22.343 -19.008  1.00 76.62
ATOM     45  OE1 GLN C   6     -15.255  21.987 -18.604  1.00 76.62
ATOM     46  NE2 GLN C   6     -17.406  22.505 -18.196  1.00 76.62
ATOM     47  N   ASN C   7     -16.512  24.451 -23.648  1.00 77.63
ATOM     48  CA  ASN C   7     -16.687  25.873 -23.920  1.00 77.63
ATOM     49  C   ASN C   7     -16.333  26.216 -25.364  1.00 77.63
ATOM     50  O   ASN C   7     -16.315  27.388 -25.742  1.00 77.63
ATOM     51  CB  ASN C   7     -15.847  26.712 -22.954  1.00 77.63
ATOM     52  CG  ASN C   7     -16.307  26.582 -21.515  1.00 77.63
ATOM     53  OD1 ASN C   7     -17.486  26.332 -21.248  1.00 77.63
ATOM     54  ND2 ASN C   7     -15.381  26.749 -20.579  1.00 77.63
ATOM     55  N   ALA C   8     -15.988  25.203 -26.081  1.00 81.71
ATOM     56  CA  ALA C   8     -15.630  25.445 -27.476  1.00 81.71
ATOM     57  C   ALA C   8     -16.876  25.563 -28.350  1.00 81.71
ATOM     58  O   ALA C   8     -16.891  26.322 -29.322  1.00 81.71
ATOM     59  CB  ALA C   8     -14.725  24.330 -27.995  1.00 81.71
ATOM     60  N   CYS C   9     -17.981  24.870 -27.977  1.00 80.21
ATOM     61  CA  CYS C   9     -19.219  24.901 -28.749  1.00 80.21
ATOM     62  C   CYS C   9     -20.227  25.858 -28.124  1.00 80.21
ATOM     63  O   CYS C   9     -20.620  25.686 -26.969  1.00 80.21
ATOM     64  CB  CYS C   9     -19.824  23.501 -28.847  1.00 80.21
ATOM     65  SG  CYS C   9     -18.761  22.306 -29.687  1.00 80.21
ATOM     66  N   LEU C  10     -20.568  26.926 -28.841  1.00 77.89
ATOM     67  CA  LEU C  10     -21.552  27.889 -28.359  1.00 77.89
ATOM     68  C   LEU C  10     -22.961  27.480 -28.775  1.00 77.89
ATOM     69  O   LEU C  10     -23.143  26.467 -29.454  1.00 77.89
ATOM     70  CB  LEU C  10     -21.237  29.289 -28.892  1.00 77.89
ATOM     71  CG  LEU C  10     -19.866  29.861 -28.526  1.00 77.89
ATOM     72  CD1 LEU C  10     -19.565  31.095 -29.369  1.00 77.89
ATOM     73  CD2 LEU C  10     -19.806  30.195 -27.039  1.00 77.89
ATOM     74  N   SER C  11     -23.721  27.868 -28.525  1.00 69.60
ATOM     75  CA  SER C  11     -25.114  27.566 -28.836  1.00 69.60
ATOM     76  C   SER C  11     -25.367  27.607 -30.340  1.00 69.60
ATOM     77  O   SER C  11     -24.720  28.368 -31.062  1.00 69.60
ATOM     78  CB  SER C  11     -26.047  28.548 -28.127  1.00 69.60
ATOM     79  OG  SER C  11     -25.645  29.886 -28.366  1.00 69.60
ATOM     80  N   HIS C  12     -26.090  26.612 -30.685  1.00 67.99
ATOM     81  CA  HIS C  12     -26.586  26.543 -32.055  1.00 67.99
ATOM     82  C   HIS C  12     -25.469  26.181 -33.028  1.00 67.99
ATOM     83  O   HIS C  12     -25.413  26.710 -34.140  1.00 67.99
ATOM     84  CB  HIS C  12     -27.226  27.871 -32.461  1.00 67.99
ATOM     85  CG  HIS C  12     -28.417  28.241 -31.635  1.00 67.99
ATOM     86  ND1 HIS C  12     -29.563  27.476 -31.598  1.00 67.99
ATOM     87  CD2 HIS C  12     -28.637  29.294 -30.813  1.00 67.99
ATOM     88  CE1 HIS C  12     -30.439  28.045 -30.787  1.00 67.99
ATOM     89  NE2 HIS C  12     -29.901  29.150 -30.298  1.00 67.99
ATOM     90  N   GLY C  13     -24.622  25.609 -32.636  1.00 73.01
ATOM     91  CA  GLY C  13     -23.611  25.102 -33.550  1.00 73.01
ATOM     92  C   GLY C  13     -22.481  26.084 -33.793  1.00 73.01
ATOM     93  O   GLY C  13     -21.677  25.898 -34.710  1.00 73.01
ATOM     94  N   VAL C  14     -22.298  27.110 -33.148  1.00 83.05
ATOM     95  CA  VAL C  14     -21.279  28.137 -33.335  1.00 83.05
ATOM     96  C   VAL C  14     -20.091  27.860 -32.417  1.00 83.05
ATOM     97  O   VAL C  14     -20.270  27.519 -31.245  1.00 83.05
ATOM     98  CB  VAL C  14     -21.841  29.551 -33.067  1.00 83.05
ATOM     99  CG1 VAL C  14     -20.779  30.615 -33.338  1.00 83.05
ATOM    100  CG2 VAL C  14     -23.083  29.802 -33.920  1.00 83.05
ATOM    101  N   CYS C  15     -19.091  27.965 -33.086  1.00 86.75
ATOM    102  CA  CYS C  15     -17.856  27.753 -32.339  1.00 86.75
ATOM    103  C   CYS C  15     -17.388  29.046 -31.681  1.00 86.75
ATOM    104  O   CYS C  15     -17.728  30.139 -32.139  1.00 86.75
ATOM    105  CB  CYS C  15     -16.760  27.211 -33.256  1.00 86.75
ATOM    106  SG  CYS C  15     -17.119  25.574 -33.930  1.00 86.75
ATOM    107  N   SER C  16     -16.619  28.934 -30.594  1.00 86.85
ATOM    108  CA  SER C  16     -15.963  30.085 -29.983  1.00 86.85
ATOM    109  C   SER C  16     -15.040  30.786 -30.975  1.00 86.85
ATOM    110  O   SER C  16     -14.593  30.180 -31.951  1.00 86.85
ATOM    111  CB  SER C  16     -15.167  29.656 -28.750  1.00 86.85
ATOM    112  OG  SER C  16     -13.939  29.057 -29.127  1.00 86.85
ATOM    113  N   GLU C  17     -14.720  31.958 -30.676  1.00 87.41
ATOM    114  CA  GLU C  17     -13.973  32.844 -31.564  1.00 87.41
ATOM    115  C   GLU C  17     -12.622  32.240 -31.936  1.00 87.41
ATOM    116  O   GLU C  17     -12.129  32.447 -33.047  1.00 87.41
ATOM    117  CB  GLU C  17     -13.775  34.216 -30.914  1.00 87.41
ATOM    118  CG  GLU C  17     -13.284  35.287 -31.876  1.00 87.41
ATOM    119  CD  GLU C  17     -13.052  36.633 -31.209  1.00 87.41
ATOM    120  OE1 GLU C  17     -12.521  37.555 -31.869  1.00 87.41
ATOM    121  OE2 GLU C  17     -13.404  36.767 -30.015  1.00 87.41
ATOM    122  N   THR C  18     -12.179  31.414 -31.229  1.00 90.79
ATOM    123  CA  THR C  18     -10.819  30.930 -31.438  1.00 90.79
ATOM    124  C   THR C  18     -10.829  29.507 -31.988  1.00 90.79
ATOM    125  O   THR C  18      -9.780  28.965 -32.342  1.00 90.79
ATOM    126  CB  THR C  18     -10.004  30.973 -30.132  1.00 90.79
ATOM    127  OG1 THR C  18     -10.646  30.152 -29.148  1.00 90.79
ATOM    128  CG2 THR C  18      -9.895  32.397 -29.598  1.00 90.79
ATOM    129  N   MET C  19     -11.964  28.869 -32.094  1.00 90.30
ATOM    130  CA  MET C  19     -12.072  27.466 -32.482  1.00 90.30
ATOM    131  C   MET C  19     -12.816  27.323 -33.806  1.00 90.30
ATOM    132  O   MET C  19     -13.632  28.176 -34.159  1.00 90.30
ATOM    133  CB  MET C  19     -12.782  26.660 -31.393  1.00 90.30
ATOM    134  CG  MET C  19     -12.133  26.775 -30.024  1.00 90.30
ATOM    135  SD  MET C  19     -10.560  25.837 -29.910  1.00 90.30
ATOM    136  CE  MET C  19     -11.205  24.157 -29.677  1.00 90.30
ATOM    137  N   THR C  20     -12.463  26.394 -34.560  1.00 87.62
ATOM    138  CA  THR C  20     -13.094  26.160 -35.854  1.00 87.62
ATOM    139  C   THR C  20     -13.138  24.669 -36.173  1.00 87.62
ATOM    140  O   THR C  20     -12.781  23.839 -35.334  1.00 87.62
ATOM    141  CB  THR C  20     -12.353  26.906 -36.980  1.00 87.62
ATOM    142  OG1 THR C  20     -13.109  26.803 -38.192  1.00 87.62
ATOM    143  CG2 THR C  20     -10.964  26.318 -37.208  1.00 87.62
ATOM    144  N   GLU C  21     -13.951  24.176 -37.099  1.00 81.13
ATOM    145  CA  GLU C  21     -13.972  22.843 -37.696  1.00 81.13
ATOM    146  C   GLU C  21     -14.901  21.909 -36.928  1.00 81.13
ATOM    147  O   GLU C  21     -15.703  22.359 -36.106  1.00 81.13
ATOM    148  CB  GLU C  21     -12.559  22.255 -37.746  1.00 81.13
ATOM    149  CG  GLU C  21     -11.646  22.935 -38.756  1.00 81.13
ATOM    150  CD  GLU C  21     -12.043  22.668 -40.199  1.00 81.13
ATOM    151  OE1 GLU C  21     -11.612  23.427 -41.097  1.00 81.13
ATOM    152  OE2 GLU C  21     -12.791  21.694 -40.434  1.00 81.13
ATOM    153  N   TYR C  22     -14.598  20.804 -37.130  1.00 73.45
ATOM    154  CA  TYR C  22     -15.506  19.772 -36.641  1.00 73.45
ATOM    155  C   TYR C  22     -15.536  19.750 -35.118  1.00 73.45
ATOM    156  O   TYR C  22     -14.491  19.650 -34.471  1.00 73.45
ATOM    157  CB  TYR C  22     -15.094  18.397 -37.175  1.00 73.45
ATOM    158  CG  TYR C  22     -16.093  17.306 -36.875  1.00 73.45
ATOM    159  CD1 TYR C  22     -15.863  16.385 -35.855  1.00 73.45
ATOM    160  CD2 TYR C  22     -17.268  17.192 -37.611  1.00 73.45
ATOM    161  CE1 TYR C  22     -16.779  15.376 -35.576  1.00 73.45
ATOM    162  CE2 TYR C  22     -18.192  16.188 -37.340  1.00 73.45
ATOM    163  CZ  TYR C  22     -17.939  15.286 -36.323  1.00 73.45
ATOM    164  OH  TYR C  22     -18.850  14.290 -36.051  1.00 73.45
ATOM    165  N   LEU C  23     -16.746  20.023 -34.731  1.00 78.82
ATOM    166  CA  LEU C  23     -17.058  19.999 -33.306  1.00 78.82
ATOM    167  C   LEU C  23     -16.249  21.052 -32.556  1.00 78.82
ATOM    168  O   LEU C  23     -15.962  20.889 -31.368  1.00 78.82
ATOM    169  CB  LEU C  23     -16.781  18.612 -32.720  1.00 78.82
ATOM    170  CG  LEU C  23     -17.710  17.486 -33.175  1.00 78.82
ATOM    171  CD1 LEU C  23     -17.148  16.132 -32.754  1.00 78.82
ATOM    172  CD2 LEU C  23     -19.112  17.688 -32.611  1.00 78.82
ATOM    173  N   CYS C  24     -15.787  22.133 -33.263  1.00 84.09
ATOM    174  CA  CYS C  24     -15.032  23.219 -32.648  1.00 84.09
ATOM    175  C   CYS C  24     -13.815  22.684 -31.903  1.00 84.09
ATOM    176  O   CYS C  24     -13.492  23.157 -30.812  1.00 84.09
ATOM    177  CB  CYS C  24     -15.920  24.012 -31.689  1.00 84.09
ATOM    178  SG  CYS C  24     -17.379  24.731 -32.475  1.00 84.09
ATOM    179  N   SER C  25     -13.244  21.635 -32.649  1.00 85.02
ATOM    180  CA  SER C  25     -12.167  20.931 -31.960  1.00 85.02
ATOM    181  C   SER C  25     -10.800  21.380 -32.465  1.00 85.02
ATOM    182  O   SER C  25      -9.768  20.936 -31.957  1.00 85.02
ATOM    183  CB  SER C  25     -12.315  19.419 -32.140  1.00 85.02
ATOM    184  OG  SER C  25     -12.329  19.075 -33.514  1.00 85.02
ATOM    185  N   GLU C  26     -10.688  22.250 -33.435  1.00 89.71
ATOM    186  CA  GLU C  26      -9.414  22.704 -33.985  1.00 89.71
ATOM    187  C   GLU C  26      -9.247  24.212 -33.818  1.00 89.71
ATOM    188  O   GLU C  26     -10.234  24.949 -33.770  1.00 89.71
ATOM    189  CB  GLU C  26      -9.299  22.323 -35.463  1.00 89.71
ATOM    190  CG  GLU C  26      -9.262  20.821 -35.709  1.00 89.71
ATOM    191  CD  GLU C  26      -9.003  20.458 -37.163  1.00 89.71
ATOM    192  OE1 GLU C  26      -8.911  19.251 -37.480  1.00 89.71
ATOM    193  OE2 GLU C  26      -8.890  21.389 -37.991  1.00 89.71
ATOM    194  N   CYS C  27      -8.134  24.723 -33.696  1.00 91.79
ATOM    195  CA  CYS C  27      -7.836  26.137 -33.498  1.00 91.79
ATOM    196  C   CYS C  27      -7.841  26.886 -34.825  1.00 91.79
ATOM    197  O   CYS C  27      -7.322  26.388 -35.826  1.00 91.79
ATOM    198  CB  CYS C  27      -6.482  26.309 -32.810  1.00 91.79
ATOM    199  SG  CYS C  27      -6.420  25.615 -31.144  1.00 91.79
ATOM    200  N   ARG C  28      -8.520  28.062 -34.891  1.00 91.01
ATOM    201  CA  ARG C  28      -8.498  28.940 -36.056  1.00 91.01
ATOM    202  C   ARG C  28      -7.087  29.451 -36.330  1.00 91.01
ATOM    203  O   ARG C  28      -6.266  29.542 -35.415  1.00 91.01
ATOM    204  CB  ARG C  28      -9.454  30.119 -35.861  1.00 91.01
ATOM    205  CG  ARG C  28      -9.817  30.838 -37.150  1.00 91.01
ATOM    206  CD  ARG C  28     -10.865  31.917 -36.918  1.00 91.01
ATOM    207  NE  ARG C  28     -11.206  32.613 -38.155  1.00 91.01
ATOM    208  CZ  ARG C  28     -12.163  33.530 -38.271  1.00 91.01
ATOM    209  NH1 ARG C  28     -12.895  33.881 -37.220  1.00 91.01
ATOM    210  NH2 ARG C  28     -12.389  34.100 -39.445  1.00 91.01
ATOM    211  N   ARG C  29      -6.916  29.797 -37.492  1.00 91.32
ATOM    212  CA  ARG C  29      -5.609  30.338 -37.848  1.00 91.32
ATOM    213  C   ARG C  29      -5.242  31.518 -36.954  1.00 91.32
ATOM    214  O   ARG C  29      -6.062  32.410 -36.727  1.00 91.32
ATOM    215  CB  ARG C  29      -5.586  30.767 -39.317  1.00 91.32
ATOM    216  CG  ARG C  29      -4.190  31.017 -39.865  1.00 91.32
ATOM    217  CD  ARG C  29      -4.204  31.222 -41.373  1.00 91.32
ATOM    218  NE  ARG C  29      -2.862  31.453 -41.898  1.00 91.32
ATOM    219  CZ  ARG C  29      -2.550  31.494 -43.191  1.00 91.32
ATOM    220  NH1 ARG C  29      -3.484  31.319 -44.119  1.00 91.32
ATOM    221  NH2 ARG C  29      -1.296  31.711 -43.558  1.00 91.32
ATOM    222  N   GLY C  30      -4.105  31.499 -36.394  1.00 90.92
ATOM    223  CA  GLY C  30      -3.647  32.540 -35.488  1.00 90.92
ATOM    224  C   GLY C  30      -3.818  32.176 -34.025  1.00 90.92
ATOM    225  O   GLY C  30      -3.379  32.914 -33.141  1.00 90.92
ATOM    226  N   TYR C  31      -4.469  31.059 -33.861  1.00 93.32
ATOM    227  CA  TYR C  31      -4.696  30.585 -32.500  1.00 93.32
ATOM    228  C   TYR C  31      -4.142  29.177 -32.314  1.00 93.32
ATOM    229  O   TYR C  31      -4.022  28.418 -33.278  1.00 93.32
ATOM    230  CB  TYR C  31      -6.190  30.607 -32.165  1.00 93.32
ATOM    231  CG  TYR C  31      -6.805  31.984 -32.223  1.00 93.32
ATOM    232  CD1 TYR C  31      -6.834  32.803 -31.096  1.00 93.32
ATOM    233  CD2 TYR C  31      -7.360  32.468 -33.403  1.00 93.32
ATOM    234  CE1 TYR C  31      -7.401  34.072 -31.144  1.00 93.32
ATOM    235  CE2 TYR C  31      -7.930  33.736 -33.462  1.00 93.32
ATOM    236  CZ  TYR C  31      -7.945  34.529 -32.330  1.00 93.32
ATOM    237  OH  TYR C  31      -8.508  35.785 -32.383  1.00 93.32
ATOM    238  N   THR C  32      -3.716  28.804 -31.023  1.00 92.54
ATOM    239  CA  THR C  32      -3.137  27.487 -30.780  1.00 92.54
ATOM    240  C   THR C  32      -3.444  27.013 -29.363  1.00 92.54
ATOM    241  O   THR C  32      -3.643  27.829 -28.460  1.00 92.54
ATOM    242  CB  THR C  32      -1.613  27.498 -31.002  1.00 92.54
ATOM    243  OG1 THR C  32      -1.100  26.172 -30.823  1.00 92.54
ATOM    244  CG2 THR C  32      -0.921  28.435 -30.017  1.00 92.54
ATOM    245  N   ASN C  33      -3.475  25.879 -29.164  1.00 90.12
ATOM    246  CA  ASN C  33      -3.498  25.268 -27.839  1.00 90.12
ATOM    247  C   ASN C  33      -2.359  24.267 -27.664  1.00 90.12
ATOM    248  O   ASN C  33      -2.388  23.441 -26.750  1.00 90.12
ATOM    249  CB  ASN C  33      -4.845  24.589 -27.584  1.00 90.12
ATOM    250  CG  ASN C  33      -5.115  23.447 -28.544  1.00 90.12
ATOM    251  OD1 ASN C  33      -4.287  23.134 -29.404  1.00 90.12
ATOM    252  ND2 ASN C  33      -6.275  22.816 -28.404  1.00 90.12
ATOM    253  N   THR C  34      -1.361  24.263 -28.681  1.00 90.07
ATOM    254  CA  THR C  34      -0.204  23.377 -28.703  1.00 90.07
ATOM    255  C   THR C  34      -0.636  21.919 -28.570  1.00 90.07
ATOM    256  O   THR C  34       0.052  21.118 -27.934  1.00 90.07
ATOM    257  CB  THR C  34       0.789  23.725 -27.579  1.00 90.07
ATOM    258  OG1 THR C  34       0.088  23.781 -26.331  1.00 90.07
ATOM    259  CG2 THR C  34       1.457  25.072 -27.833  1.00 90.07
ATOM    260  N   PHE C  35      -1.873  21.616 -28.887  1.00 89.03
ATOM    261  CA  PHE C  35      -2.462  20.285 -28.970  1.00 89.03
ATOM    262  C   PHE C  35      -2.674  19.698 -27.580  1.00 89.03
ATOM    263  O   PHE C  35      -2.639  18.479 -27.403  1.00 89.03
ATOM    264  CB  PHE C  35      -1.575  19.354 -29.803  1.00 89.03
ATOM    265  CG  PHE C  35      -1.305  19.858 -31.195  1.00 89.03
ATOM    266  CD1 PHE C  35      -2.292  19.805 -32.172  1.00 89.03
ATOM    267  CD2 PHE C  35      -0.064  20.385 -31.527  1.00 89.03
ATOM    268  CE1 PHE C  35      -2.045  20.271 -33.461  1.00 89.03
ATOM    269  CE2 PHE C  35       0.191  20.852 -32.813  1.00 89.03
ATOM    270  CZ  PHE C  35      -0.801  20.793 -33.779  1.00 89.03
ATOM    271  N   SER C  36      -2.807  20.578 -26.699  1.00 84.73
ATOM    272  CA  SER C  36      -3.152  20.140 -25.350  1.00 84.73
ATOM    273  C   SER C  36      -4.606  19.687 -25.271  1.00 84.73
ATOM    274  O   SER C  36      -5.492  20.324 -25.844  1.00 84.73
ATOM    275  CB  SER C  36      -2.903  21.263 -24.342  1.00 84.73
ATOM    276  OG  SER C  36      -1.540  21.648 -24.344  1.00 84.73
ATOM    277  N   LYS C  37      -4.895  18.691 -24.568  1.00 83.36
ATOM    278  CA  LYS C  37      -6.216  18.074 -24.491  1.00 83.36
ATOM    279  C   LYS C  37      -7.177  18.933 -23.674  1.00 83.36
ATOM    280  O   LYS C  37      -6.844  19.369 -22.571  1.00 83.36
ATOM    281  CB  LYS C  37      -6.120  16.673 -23.885  1.00 83.36
ATOM    282  CG  LYS C  37      -5.369  15.674 -24.752  1.00 83.36
ATOM    283  CD  LYS C  37      -5.340  14.291 -24.113  1.00 83.36
ATOM    284  CE  LYS C  37      -4.496  13.317 -24.924  1.00 83.36
ATOM    285  NZ  LYS C  37      -4.436  11.969 -24.284  1.00 83.36
ATOM    286  N   GLY C  38      -8.180  19.324 -24.249  1.00 81.45
ATOM    287  CA  GLY C  38      -9.278  19.930 -23.513  1.00 81.45
ATOM    288  C   GLY C  38      -9.098  21.420 -23.292  1.00 81.45
ATOM    289  O   GLY C  38      -9.814  22.025 -22.490  1.00 81.45
ATOM    290  N   GLU C  39      -8.188  22.097 -23.949  1.00 86.58
ATOM    291  CA  GLU C  39      -7.932  23.521 -23.755  1.00 86.58
ATOM    292  C   GLU C  39      -8.412  24.336 -24.953  1.00 86.58
ATOM    293  O   GLU C  39      -8.238  23.923 -26.101  1.00 86.58
ATOM    294  CB  GLU C  39      -6.441  23.771 -23.513  1.00 86.58
ATOM    295  CG  GLU C  39      -5.958  23.328 -22.139  1.00 86.58
ATOM    296  CD  GLU C  39      -4.550  23.801 -21.817  1.00 86.58
ATOM    297  OE1 GLU C  39      -4.079  23.574 -20.679  1.00 86.58
ATOM    298  OE2 GLU C  39      -3.912  24.403 -22.709  1.00 86.58
ATOM    299  N   ILE C  40      -9.091  25.445 -24.686  1.00 87.80
ATOM    300  CA  ILE C  40      -9.499  26.363 -25.744  1.00 87.80
ATOM    301  C   ILE C  40      -8.268  27.039 -26.344  1.00 87.80
ATOM    302  O   ILE C  40      -7.289  27.298 -25.640  1.00 87.80
ATOM    303  CB  ILE C  40     -10.491  27.425 -25.219  1.00 87.80
ATOM    304  CG1 ILE C  40     -11.769  26.753 -24.704  1.00 87.80
ATOM    305  CG2 ILE C  40     -10.813  28.450 -26.311  1.00 87.80
ATOM    306  CD1 ILE C  40     -12.660  27.669 -23.876  1.00 87.80
ATOM    307  N   CYS C  41      -8.281  27.319 -27.579  1.00 91.52
ATOM    308  CA  CYS C  41      -7.141  27.891 -28.286  1.00 91.52
ATOM    309  C   CYS C  41      -6.916  29.341 -27.875  1.00 91.52
ATOM    310  O   CYS C  41      -7.874  30.078 -27.634  1.00 91.52
ATOM    311  CB  CYS C  41      -7.352  27.807 -29.798  1.00 91.52
ATOM    312  SG  CYS C  41      -7.410  26.117 -30.432  1.00 91.52
ATOM    313  N   THR C  42      -5.724  29.777 -27.774  1.00 92.65
ATOM    314  CA  THR C  42      -5.314  31.141 -27.461  1.00 92.65
ATOM    315  C   THR C  42      -4.471  31.726 -28.592  1.00 92.65
ATOM    316  O   THR C  42      -4.026  30.998 -29.481  1.00 92.65
ATOM    317  CB  THR C  42      -4.519  31.198 -26.143  1.00 92.65
ATOM    318  OG1 THR C  42      -3.398  30.308 -26.230  1.00 92.65
ATOM    319  CG2 THR C  42      -5.388  30.789 -24.959  1.00 92.65
ATOM    320  N   SER C  43      -4.311  33.008 -28.523  1.00 91.99
ATOM    321  CA  SER C  43      -3.632  33.706 -29.609  1.00 91.99
ATOM    322  C   SER C  43      -2.174  33.274 -29.718  1.00 91.99
ATOM    323  O   SER C  43      -1.515  33.032 -28.704  1.00 91.99
ATOM    324  CB  SER C  43      -3.709  35.220 -29.405  1.00 91.99
ATOM    325  OG  SER C  43      -3.083  35.596 -28.190  1.00 91.99
ATOM    326  N   CYS C  44      -1.724  33.056 -30.883  1.00 93.13
ATOM    327  CA  CYS C  44      -0.331  32.719 -31.153  1.00 93.13
ATOM    328  C   CYS C  44       0.593  33.870 -30.774  1.00 93.13
ATOM    329  O   CYS C  44       0.232  35.038 -30.928  1.00 93.13
ATOM    330  CB  CYS C  44      -0.141  32.366 -32.628  1.00 93.13
ATOM    331  SG  CYS C  44      -0.808  30.750 -33.082  1.00 93.13
ATOM    332  N   PRO C  45       1.798  33.528 -30.227  1.00 94.46
ATOM    333  CA  PRO C  45       2.778  34.578 -29.939  1.00 94.46
ATOM    334  C   PRO C  45       3.373  35.193 -31.204  1.00 94.46
ATOM    335  O   PRO C  45       3.271  34.608 -32.285  1.00 94.46
ATOM    336  CB  PRO C  45       3.852  33.846 -29.130  1.00 94.46
ATOM    337  CG  PRO C  45       3.755  32.421 -29.570  1.00 94.46
ATOM    338  CD  PRO C  45       2.338  32.143 -29.981  1.00 94.46
ATOM    339  N   SER C  46       3.806  36.455 -31.149  1.00 92.94
ATOM    340  CA  SER C  46       4.488  37.062 -32.288  1.00 92.94
ATOM    341  C   SER C  46       5.647  36.194 -32.764  1.00 92.94
ATOM    342  O   SER C  46       6.263  35.480 -31.969  1.00 92.94
ATOM    343  CB  SER C  46       4.999  38.457 -31.926  1.00 92.94
ATOM    344  OG  SER C  46       5.977  38.384 -30.903  1.00 92.94
ATOM    345  N   MET C  47       5.869  36.247 -33.893  1.00 92.97
ATOM    346  CA  MET C  47       6.843  35.368 -34.533  1.00 92.97
ATOM    347  C   MET C  47       8.209  35.495 -33.867  1.00 92.97
ATOM    348  O   MET C  47       8.820  34.490 -33.498  1.00 92.97
ATOM    349  CB  MET C  47       6.958  35.686 -36.025  1.00 92.97
ATOM    350  CG  MET C  47       7.767  34.666 -36.809  1.00 92.97
ATOM    351  SD  MET C  47       7.712  34.966 -38.618  1.00 92.97
ATOM    352  CE  MET C  47       8.662  33.537 -39.209  1.00 92.97
ATOM    353  N   VAL C  48       8.716  36.666 -33.658  1.00 92.20
ATOM    354  CA  VAL C  48      10.047  36.904 -33.109  1.00 92.20
ATOM    355  C   VAL C  48      10.105  36.420 -31.663  1.00 92.20
ATOM    356  O   VAL C  48      11.048  35.728 -31.270  1.00 92.20
ATOM    357  CB  VAL C  48      10.434  38.398 -33.187  1.00 92.20
ATOM    358  CG1 VAL C  48      11.793  38.639 -32.533  1.00 92.20
ATOM    359  CG2 VAL C  48      10.445  38.871 -34.639  1.00 92.20
ATOM    360  N   TRP C  49       9.076  36.791 -31.014  1.00 93.31
ATOM    361  CA  TRP C  49       9.004  36.367 -29.619  1.00 93.31
ATOM    362  C   TRP C  49       8.939  34.847 -29.515  1.00 93.31
ATOM    363  O   TRP C  49       9.584  34.250 -28.650  1.00 93.31
ATOM    364  CB  TRP C  49       7.788  36.992 -28.929  1.00 93.31
ATOM    365  CG  TRP C  49       7.629  36.590 -27.494  1.00 93.31
ATOM    366  CD1 TRP C  49       6.743  35.682 -26.985  1.00 93.31
ATOM    367  CD2 TRP C  49       8.377  37.089 -26.380  1.00 93.31
ATOM    368  NE1 TRP C  49       6.895  35.586 -25.621  1.00 93.31
ATOM    369  CE2 TRP C  49       7.891  36.438 -25.225  1.00 93.31
ATOM    370  CE3 TRP C  49       9.412  38.024 -26.247  1.00 93.31
ATOM    371  CZ2 TRP C  49       8.406  36.692 -23.952  1.00 93.31
ATOM    372  CZ3 TRP C  49       9.924  38.275 -24.979  1.00 93.31
ATOM    373  CH2 TRP C  49       9.418  37.611 -23.849  1.00 93.31
ATOM    374  N   ASN C  50       8.254  34.199 -30.359  1.00 95.24
ATOM    375  CA  ASN C  50       8.092  32.749 -30.370  1.00 95.24
ATOM    376  C   ASN C  50       9.421  32.038 -30.605  1.00 95.24
ATOM    377  O   ASN C  50       9.765  31.101 -29.882  1.00 95.24
ATOM    378  CB  ASN C  50       7.072  32.332 -31.432  1.00 95.24
ATOM    379  CG  ASN C  50       6.546  30.926 -31.216  1.00 95.24
ATOM    380  OD1 ASN C  50       6.865  30.278 -30.216  1.00 95.24
ATOM    381  ND2 ASN C  50       5.735  30.446 -32.151  1.00 95.24
ATOM    382  N   ILE C  51      10.140  32.525 -31.525  1.00 94.55
ATOM    383  CA  ILE C  51      11.422  31.916 -31.865  1.00 94.55
ATOM    384  C   ILE C  51      12.398  32.085 -30.703  1.00 94.55
ATOM    385  O   ILE C  51      13.103  31.143 -30.334  1.00 94.55
ATOM    386  CB  ILE C  51      12.013  32.526 -33.155  1.00 94.55
ATOM    387  CG1 ILE C  51      11.144  32.163 -34.365  1.00 94.55
ATOM    388  CG2 ILE C  51      13.458  32.061 -33.360  1.00 94.55
ATOM    389  CD1 ILE C  51      11.542  32.877 -35.650  1.00 94.55
ATOM    390  N   VAL C  52      12.360  33.286 -30.092  1.00 95.31
ATOM    391  CA  VAL C  52      13.261  33.581 -28.982  1.00 95.31
ATOM    392  C   VAL C  52      12.930  32.680 -27.795  1.00 95.31
ATOM    393  O   VAL C  52      13.829  32.121 -27.163  1.00 95.31
ATOM    394  CB  VAL C  52      13.179  35.066 -28.564  1.00 95.31
ATOM    395  CG1 VAL C  52      13.936  35.302 -27.258  1.00 95.31
ATOM    396  CG2 VAL C  52      13.726  35.963 -29.673  1.00 95.31
ATOM    397  N   CYS C  53      11.711  32.535 -27.545  1.00 95.65
ATOM    398  CA  CYS C  53      11.281  31.734 -26.404  1.00 95.65
ATOM    399  C   CYS C  53      11.593  30.259 -26.624  1.00 95.65
ATOM    400  O   CYS C  53      12.039  29.570 -25.705  1.00 95.65
ATOM    401  CB  CYS C  53       9.784  31.917 -26.154  1.00 95.65
ATOM    402  SG  CYS C  53       9.371  33.454 -25.302  1.00 95.65
ATOM    403  N   LEU C  54      11.349  29.722 -27.784  1.00 94.32
ATOM    404  CA  LEU C  54      11.641  28.330 -28.108  1.00 94.32
ATOM    405  C   LEU C  54      13.137  28.050 -28.008  1.00 94.32
ATOM    406  O   LEU C  54      13.547  27.045 -27.425  1.00 94.32
ATOM    407  CB  LEU C  54      11.138  27.989 -29.513  1.00 94.32
ATOM    408  CG  LEU C  54       9.653  27.645 -29.637  1.00 94.32
ATOM    409  CD1 LEU C  54       9.230  27.644 -31.102  1.00 94.32
ATOM    410  CD2 LEU C  54       9.361  26.295 -28.990  1.00 94.32
ATOM    411  N   MET C  55      13.914  29.034 -28.598  1.00 94.81
ATOM    412  CA  MET C  55      15.364  28.886 -28.518  1.00 94.81
ATOM    413  C   MET C  55      15.838  28.940 -27.070  1.00 94.81
ATOM    414  O   MET C  55      16.693  28.152 -26.662  1.00 94.81
ATOM    415  CB  MET C  55      16.062  29.972 -29.338  1.00 94.81
ATOM    416  CG  MET C  55      16.006  29.739 -30.839  1.00 94.81
ATOM    417  SD  MET C  55      17.051  30.922 -31.774  1.00 94.81
ATOM    418  CE  MET C  55      16.917  30.219 -33.441  1.00 94.81
ATOM    419  N   GLY C  56      15.210  29.877 -26.311  1.00 96.10
ATOM    420  CA  GLY C  56      15.539  29.979 -24.898  1.00 96.10
ATOM    421  C   GLY C  56      15.191  28.729 -24.112  1.00 96.10
ATOM    422  O   GLY C  56      15.969  28.285 -23.265  1.00 96.10
ATOM    423  N   TYR C  57      14.033  28.193 -24.446  1.00 95.08
ATOM    424  CA  TYR C  57      13.575  26.983 -23.771  1.00 95.08
ATOM    425  C   TYR C  57      14.540  25.828 -24.008  1.00 95.08
ATOM    426  O   TYR C  57      14.955  25.154 -23.063  1.00 95.08
ATOM    427  CB  TYR C  57      12.172  26.599 -24.250  1.00 95.08
ATOM    428  CG  TYR C  57      11.695  25.267 -23.724  1.00 95.08
ATOM    429  CD1 TYR C  57      11.762  24.120 -24.512  1.00 95.08
ATOM    430  CD2 TYR C  57      11.175  25.153 -22.439  1.00 95.08
ATOM    431  CE1 TYR C  57      11.322  22.891 -24.032  1.00 95.08
ATOM    432  CE2 TYR C  57      10.732  23.929 -21.949  1.00 95.08
ATOM    433  CZ  TYR C  57      10.809  22.805 -22.751  1.00 95.08
ATOM    434  OH  TYR C  57      10.372  21.591 -22.271  1.00 95.08
ATOM    435  N   TYR C  58      14.905  25.540 -25.225  1.00 95.65
ATOM    436  CA  TYR C  58      15.739  24.388 -25.551  1.00 95.65
ATOM    437  C   TYR C  58      17.183  24.620 -25.121  1.00 95.65
ATOM    438  O   TYR C  58      17.897  23.673 -24.785  1.00 95.65
ATOM    439  CB  TYR C  58      15.684  24.092 -27.053  1.00 95.65
ATOM    440  CG  TYR C  58      14.446  23.339 -27.478  1.00 95.65
ATOM    441  CD1 TYR C  58      14.235  22.022 -27.073  1.00 95.65
ATOM    442  CD2 TYR C  58      13.487  23.941 -28.285  1.00 95.65
ATOM    443  CE1 TYR C  58      13.098  21.324 -27.464  1.00 95.65
ATOM    444  CE2 TYR C  58      12.346  23.251 -28.681  1.00 95.65
ATOM    445  CZ  TYR C  58      12.160  21.946 -28.266  1.00 95.65
ATOM    446  OH  TYR C  58      11.032  21.259 -28.656  1.00 95.65
ATOM    447  N   LEU C  59      17.701  25.921 -25.058  1.00 95.95
ATOM    448  CA  LEU C  59      19.015  26.220 -24.501  1.00 95.95
ATOM    449  C   LEU C  59      19.049  25.933 -23.004  1.00 95.95
ATOM    450  O   LEU C  59      20.028  25.383 -22.495  1.00 95.95
ATOM    451  CB  LEU C  59      19.388  27.681 -24.762  1.00 95.95
ATOM    452  CG  LEU C  59      20.831  28.080 -24.445  1.00 95.95
ATOM    453  CD1 LEU C  59      21.799  27.331 -25.354  1.00 95.95
ATOM    454  CD2 LEU C  59      21.013  29.587 -24.588  1.00 95.95
ATOM    455  N   ALA C  60      17.949  26.374 -22.362  1.00 96.41
ATOM    456  CA  ALA C  60      17.848  26.104 -20.930  1.00 96.41
ATOM    457  C   ALA C  60      17.839  24.603 -20.654  1.00 96.41
ATOM    458  O   ALA C  60      18.470  24.137 -19.702  1.00 96.41
ATOM    459  CB  ALA C  60      16.593  26.754 -20.353  1.00 96.41
ATOM    460  N   THR C  61      17.073  23.790 -21.480  1.00 95.18
ATOM    461  CA  THR C  61      17.011  22.340 -21.336  1.00 95.18
ATOM    462  C   THR C  61      18.392  21.719 -21.523  1.00 95.18
ATOM    463  O   THR C  61      18.779  20.816 -20.778  1.00 95.18
ATOM    464  CB  THR C  61      16.025  21.721 -22.344  1.00 95.18
ATOM    465  OG1 THR C  61      14.730  22.304 -22.158  1.00 95.18
ATOM    466  CG2 THR C  61      15.922  20.211 -22.156  1.00 95.18
ATOM    467  N   LEU C  62      19.159  22.247 -22.528  1.00 96.17
ATOM    468  CA  LEU C  62      20.498  21.726 -22.782  1.00 96.17
ATOM    469  C   LEU C  62      21.440  22.066 -21.633  1.00 96.17
ATOM    470  O   LEU C  62      22.258  21.236 -21.228  1.00 96.17
ATOM    471  CB  LEU C  62      21.052  22.287 -24.095  1.00 96.17
ATOM    472  CG  LEU C  62      20.500  21.671 -25.381  1.00 96.17
ATOM    473  CD1 LEU C  62      21.018  22.432 -26.597  1.00 96.17
ATOM    474  CD2 LEU C  62      20.871  20.195 -25.470  1.00 96.17
ATOM    475  N   LEU C  63      21.371  23.325 -21.068  1.00 96.41
ATOM    476  CA  LEU C  63      22.191  23.723 -19.929  1.00 96.41
ATOM    477  C   LEU C  63      21.922  22.826 -18.725  1.00 96.41
ATOM    478  O   LEU C  63      22.856  22.404 -18.039  1.00 96.41
ATOM    479  CB  LEU C  63      21.924  25.185 -19.561  1.00 96.41
ATOM    480  CG  LEU C  63      22.779  25.767 -18.434  1.00 96.41
ATOM    481  CD1 LEU C  63      24.244  25.818 -18.853  1.00 96.41
ATOM    482  CD2 LEU C  63      22.280  27.156 -18.048  1.00 96.41
ATOM    483  N   PHE C  64      20.624  22.560 -18.525  1.00 96.06
ATOM    484  CA  PHE C  64      20.249  21.674 -17.429  1.00 96.06
ATOM    485  C   PHE C  64      20.902  20.307 -17.590  1.00 96.06
ATOM    486  O   PHE C  64      21.459  19.763 -16.634  1.00 96.06
ATOM    487  CB  PHE C  64      18.726  21.524 -17.355  1.00 96.06
ATOM    488  CG  PHE C  64      18.267  20.466 -16.387  1.00 96.06
ATOM    489  CD1 PHE C  64      17.897  19.205 -16.838  1.00 96.06
ATOM    490  CD2 PHE C  64      18.206  20.734 -15.026  1.00 96.06
ATOM    491  CE1 PHE C  64      17.472  18.225 -15.945  1.00 96.06
ATOM    492  CE2 PHE C  64      17.782  19.759 -14.127  1.00 96.06
ATOM    493  CZ  PHE C  64      17.415  18.505 -14.589  1.00 96.06
ATOM    494  N   ASN C  65      20.871  19.726 -18.840  1.00 96.09
ATOM    495  CA  ASN C  65      21.422  18.401 -19.102  1.00 96.09
ATOM    496  C   ASN C  65      22.941  18.385 -18.950  1.00 96.09
ATOM    497  O   ASN C  65      23.510  17.405 -18.467  1.00 96.09
ATOM    498  CB  ASN C  65      21.024  17.921 -20.500  1.00 96.09
ATOM    499  CG  ASN C  65      19.618  17.357 -20.544  1.00 96.09
ATOM    500  OD1 ASN C  65      19.380  16.216 -20.138  1.00 96.09
ATOM    501  ND2 ASN C  65      18.676  18.151 -21.037  1.00 96.09
ATOM    502  N   ILE C  66      23.572  19.532 -19.366  1.00 94.95
ATOM    503  CA  ILE C  66      25.020  19.632 -19.226  1.00 94.95
ATOM    504  C   ILE C  66      25.395  19.666 -17.746  1.00 94.95
ATOM    505  O   ILE C  66      26.339  18.995 -17.322  1.00 94.95
ATOM    506  CB  ILE C  66      25.573  20.881 -19.948  1.00 94.95
ATOM    507  CG1 ILE C  66      25.394  20.745 -21.464  1.00 94.95
ATOM    508  CG2 ILE C  66      27.044  21.106 -19.588  1.00 94.95
ATOM    509  CD1 ILE C  66      25.712  22.015 -22.242  1.00 94.95
ATOM    510  N   VAL C  67      24.642  20.454 -16.936  1.00 95.00
ATOM    511  CA  VAL C  67      24.874  20.533 -15.498  1.00 95.00
ATOM    512  C   VAL C  67      24.655  19.162 -14.863  1.00 95.00
ATOM    513  O   VAL C  67      25.443  18.730 -14.018  1.00 95.00
ATOM    514  CB  VAL C  67      23.955  21.582 -14.832  1.00 95.00
ATOM    515  CG1 VAL C  67      24.058  21.502 -13.310  1.00 95.00
ATOM    516  CG2 VAL C  67      24.305  22.986 -15.322  1.00 95.00
ATOM    517  N   MET C  68      23.635  18.411 -15.277  1.00 94.90
ATOM    518  CA  MET C  68      23.352  17.073 -14.767  1.00 94.90
ATOM    519  C   MET C  68      24.494  16.115 -15.091  1.00 94.90
ATOM    520  O   MET C  68      24.872  15.289 -14.258  1.00 94.90
ATOM    521  CB  MET C  68      22.042  16.540 -15.349  1.00 94.90
ATOM    522  CG  MET C  68      20.800  17.092 -14.669  1.00 94.90
ATOM    523  SD  MET C  68      20.754  16.713 -12.874  1.00 94.90
ATOM    524  CE  MET C  68      20.404  14.934 -12.932  1.00 94.90
ATOM    525  N   THR C  69      25.011  16.245 -16.293  1.00 95.05
ATOM    526  CA  THR C  69      26.116  15.391 -16.712  1.00 95.05
ATOM    527  C   THR C  69      27.356  15.655 -15.863  1.00 95.05
ATOM    528  O   THR C  69      28.015  14.717 -15.408  1.00 95.05
ATOM    529  CB  THR C  69      26.454  15.604 -18.199  1.00 95.05
ATOM    530  OG1 THR C  69      25.296  15.318 -18.992  1.00 95.05
ATOM    531  CG2 THR C  69      27.596  14.694 -18.640  1.00 95.05
ATOM    532  N   TYR C  70      27.626  17.058 -15.631  1.00 92.93
ATOM    533  CA  TYR C  70      28.768  17.434 -14.805  1.00 92.93
ATOM    534  C   TYR C  70      28.629  16.874 -13.395  1.00 92.93
ATOM    535  O   TYR C  70      29.587  16.332 -12.838  1.00 92.93
ATOM    536  CB  TYR C  70      28.914  18.957 -14.751  1.00 92.93
ATOM    537  CG  TYR C  70      30.015  19.429 -13.831  1.00 92.93
ATOM    538  CD1 TYR C  70      29.728  19.884 -12.546  1.00 92.93
ATOM    539  CD2 TYR C  70      31.342  19.422 -14.246  1.00 92.93
ATOM    540  CE1 TYR C  70      30.738  20.321 -11.696  1.00 92.93
ATOM    541  CE2 TYR C  70      32.361  19.858 -13.404  1.00 92.93
ATOM    542  CZ  TYR C  70      32.049  20.304 -12.133  1.00 92.93
ATOM    543  OH  TYR C  70      33.054  20.736 -11.296  1.00 92.93
ATOM    544  N   MET C  71      27.410  16.963 -12.781  1.00 93.05
ATOM    545  CA  MET C  71      27.165  16.492 -11.421  1.00 93.05
ATOM    546  C   MET C  71      27.336  14.979 -11.331  1.00 93.05
ATOM    547  O   MET C  71      27.886  14.469 -10.353  1.00 93.05
ATOM    548  CB  MET C  71      25.763  16.889 -10.958  1.00 93.05
ATOM    549  CG  MET C  71      25.616  18.370 -10.648  1.00 93.05
ATOM    550  SD  MET C  71      24.012  18.765  -9.850  1.00 93.05
ATOM    551  CE  MET C  71      22.867  18.237 -11.155  1.00 93.05
ATOM    552  N   ASN C  72      26.907  14.264 -12.420  1.00 93.20
ATOM    553  CA  ASN C  72      27.023  12.810 -12.423  1.00 93.20
ATOM    554  C   ASN C  72      28.478  12.364 -12.542  1.00 93.20
ATOM    555  O   ASN C  72      28.910  11.446 -11.842  1.00 93.20
ATOM    556  CB  ASN C  72      26.188  12.206 -13.554  1.00 93.20
ATOM    557  CG  ASN C  72      26.198  10.690 -13.543  1.00 93.20
ATOM    558  OD1 ASN C  72      25.744  10.062 -12.583  1.00 93.20
ATOM    559  ND2 ASN C  72      26.714  10.093 -14.610  1.00 93.20
ATOM    560  N   VAL C  73      29.187  13.046 -13.495  1.00 90.03
ATOM    561  CA  VAL C  73      30.589  12.697 -13.697  1.00 90.03
ATOM    562  C   VAL C  73      31.389  13.019 -12.438  1.00 90.03
ATOM    563  O   VAL C  73      32.251  12.239 -12.026  1.00 90.03
ATOM    564  CB  VAL C  73      31.189  13.437 -14.914  1.00 90.03
ATOM    565  CG1 VAL C  73      32.701  13.232 -14.979  1.00 90.03
ATOM    566  CG2 VAL C  73      30.526  12.962 -16.206  1.00 90.03
ATOM    567  N   ALA C  74      31.106  14.163 -11.766  1.00 87.56
ATOM    568  CA  ALA C  74      31.778  14.567 -10.533  1.00 87.56
ATOM    569  C   ALA C  74      31.526  13.558  -9.416  1.00 87.56
ATOM    570  O   ALA C  74      32.412  13.292  -8.600  1.00 87.56
ATOM    571  CB  ALA C  74      31.314  15.957 -10.105  1.00 87.56
ATOM    572  N   ALA C  75      30.340  13.038  -9.478  1.00 85.54
ATOM    573  CA  ALA C  75      29.981  12.045  -8.469  1.00 85.54
ATOM    574  C   ALA C  75      30.774  10.756  -8.661  1.00 85.54
ATOM    575  O   ALA C  75      31.007  10.014  -7.703  1.00 85.54
ATOM    576  CB  ALA C  75      28.482  11.756  -8.516  1.00 85.54
ATOM    577  N   GLY C  76      31.074  10.503  -9.761  1.00 81.88
ATOM    578  CA  GLY C  76      31.894   9.336 -10.046  1.00 81.88
ATOM    579  C   GLY C  76      33.285   9.423  -9.447  1.00 81.88
ATOM    580  O   GLY C  76      33.862   8.408  -9.054  1.00 81.88
ATOM    581  N   PHE C  77      33.781  10.619  -9.339  1.00 77.87
ATOM    582  CA  PHE C  77      35.099  10.820  -8.749  1.00 77.87
ATOM    583  C   PHE C  77      35.007  10.883  -7.229  1.00 77.87
ATOM    584  O   PHE C  77      35.861  10.337  -6.527  1.00 77.87
ATOM    585  CB  PHE C  77      35.742  12.102  -9.290  1.00 77.87
ATOM    586  CG  PHE C  77      36.233  11.982 -10.707  1.00 77.87
ATOM    587  CD1 PHE C  77      37.461  11.394 -10.984  1.00 77.87
ATOM    588  CD2 PHE C  77      35.467  12.459 -11.762  1.00 77.87
ATOM    589  CE1 PHE C  77      37.919  11.283 -12.295  1.00 77.87
ATOM    590  CE2 PHE C  77      35.918  12.352 -13.075  1.00 77.87
ATOM    591  CZ  PHE C  77      37.145  11.764 -13.339  1.00 77.87
ATOM    592  N   ASN C  78      33.960  11.471  -6.842  1.00 79.29
ATOM    593  CA  ASN C  78      33.628  11.521  -5.423  1.00 79.29
ATOM    594  C   ASN C  78      32.400  10.673  -5.104  1.00 79.29
ATOM    595  O   ASN C  78      31.267  11.108  -5.320  1.00 79.29
ATOM    596  CB  ASN C  78      33.407  12.966  -4.973  1.00 79.29
ATOM    597  CG  ASN C  78      33.343  13.106  -3.465  1.00 79.29
ATOM    598  OD1 ASN C  78      33.409  12.113  -2.734  1.00 79.29
ATOM    599  ND2 ASN C  78      33.217  14.338  -2.988  1.00 79.29
ATOM    600  N   ARG C  79      32.472   9.611  -4.789  1.00 78.94
ATOM    601  CA  ARG C  79      31.426   8.613  -4.588  1.00 78.94
ATOM    602  C   ARG C  79      30.450   9.054  -3.503  1.00 78.94
ATOM    603  O   ARG C  79      29.355   8.501  -3.384  1.00 78.94
ATOM    604  CB  ARG C  79      32.038   7.259  -4.224  1.00 78.94
ATOM    605  CG  ARG C  79      32.616   6.505  -5.411  1.00 78.94
ATOM    606  CD  ARG C  79      32.774   5.020  -5.114  1.00 78.94
ATOM    607  NE  ARG C  79      33.418   4.315  -6.218  1.00 78.94
ATOM    608  CZ  ARG C  79      33.539   2.993  -6.306  1.00 78.94
ATOM    609  NH1 ARG C  79      33.061   2.204  -5.351  1.00 78.94
ATOM    610  NH2 ARG C  79      34.144   2.456  -7.355  1.00 78.94
ATOM    611  N   ARG C  80      30.716  10.057  -3.022  1.00 80.91
ATOM    612  CA  ARG C  80      29.871  10.510  -1.922  1.00 80.91
ATOM    613  C   ARG C  80      28.759  11.424  -2.426  1.00 80.91
ATOM    614  O   ARG C  80      27.713  11.548  -1.787  1.00 80.91
ATOM    615  CB  ARG C  80      30.706  11.235  -0.864  1.00 80.91
ATOM    616  CG  ARG C  80      31.509  10.304   0.030  1.00 80.91
ATOM    617  CD  ARG C  80      32.191  11.059   1.163  1.00 80.91
ATOM    618  NE  ARG C  80      33.058  10.186   1.948  1.00 80.91
ATOM    619  CZ  ARG C  80      33.783  10.577   2.993  1.00 80.91
ATOM    620  NH1 ARG C  80      33.758  11.841   3.400  1.00 80.91
ATOM    621  NH2 ARG C  80      34.538   9.699   3.636  1.00 80.91
ATOM    622  N   SER C  81      28.790  11.998  -3.642  1.00 86.04
ATOM    623  CA  SER C  81      27.796  12.939  -4.149  1.00 86.04
ATOM    624  C   SER C  81      26.522  12.219  -4.578  1.00 86.04
ATOM    625  O   SER C  81      26.578  11.233  -5.316  1.00 86.04
ATOM    626  CB  SER C  81      28.362  13.735  -5.325  1.00 86.04
ATOM    627  OG  SER C  81      27.355  14.531  -5.926  1.00 86.04
ATOM    628  N   ILE C  82      25.353  12.594  -4.105  1.00 89.94
ATOM    629  CA  ILE C  82      24.077  11.945  -4.383  1.00 89.94
ATOM    630  C   ILE C  82      23.170  12.900  -5.157  1.00 89.94
ATOM    631  O   ILE C  82      22.022  12.568  -5.458  1.00 89.94
ATOM    632  CB  ILE C  82      23.382  11.482  -3.083  1.00 89.94
ATOM    633  CG1 ILE C  82      23.137  12.677  -2.154  1.00 89.94
ATOM    634  CG2 ILE C  82      24.214  10.404  -2.381  1.00 89.94
ATOM    635  CD1 ILE C  82      22.198  12.377  -0.994  1.00 89.94
ATOM    636  N   HIS C  83      23.695  14.147  -5.630  1.00 91.75
ATOM    637  CA  HIS C  83      22.876  15.223  -6.176  1.00 91.75
ATOM    638  C   HIS C  83      22.148  14.775  -7.439  1.00 91.75
ATOM    639  O   HIS C  83      20.931  14.942  -7.551  1.00 91.75
ATOM    640  CB  HIS C  83      23.736  16.452  -6.474  1.00 91.75
ATOM    641  CG  HIS C  83      24.342  17.070  -5.254  1.00 91.75
ATOM    642  ND1 HIS C  83      25.476  16.568  -4.652  1.00 91.75
ATOM    643  CD2 HIS C  83      23.973  18.151  -4.528  1.00 91.75
ATOM    644  CE1 HIS C  83      25.777  17.316  -3.603  1.00 91.75
ATOM    645  NE2 HIS C  83      24.881  18.283  -3.506  1.00 91.75
ATOM    646  N   SER C  84      22.830  14.149  -8.319  1.00 91.69
ATOM    647  CA  SER C  84      22.233  13.769  -9.595  1.00 91.69
ATOM    648  C   SER C  84      21.169  12.692  -9.409  1.00 91.69
ATOM    649  O   SER C  84      20.135  12.711 -10.081  1.00 91.69
ATOM    650  CB  SER C  84      23.307  13.273 -10.564  1.00 91.69
ATOM    651  OG  SER C  84      23.880  12.061 -10.103  1.00 91.69
ATOM    652  N   ILE C  85      21.377  11.794  -8.423  1.00 93.79
ATOM    653  CA  ILE C  85      20.450  10.694  -8.180  1.00 93.79
ATOM    654  C   ILE C  85      19.173  11.229  -7.536  1.00 93.79
ATOM    655  O   ILE C  85      18.069  10.802  -7.884  1.00 93.79
ATOM    656  CB  ILE C  85      21.086   9.606  -7.286  1.00 93.79
ATOM    657  CG1 ILE C  85      22.371   9.072  -7.927  1.00 93.79
ATOM    658  CG2 ILE C  85      20.091   8.472  -7.026  1.00 93.79
ATOM    659  CD1 ILE C  85      23.193   8.174  -7.013  1.00 93.79
ATOM    660  N   VAL C  86      19.335  12.215  -6.632  1.00 95.62
ATOM    661  CA  VAL C  86      18.194  12.818  -5.952  1.00 95.62
ATOM    662  C   VAL C  86      17.318  13.552  -6.964  1.00 95.62
ATOM    663  O   VAL C  86      16.089  13.457  -6.916  1.00 95.62
ATOM    664  CB  VAL C  86      18.645  13.787  -4.835  1.00 95.62
ATOM    665  CG1 VAL C  86      17.449  14.548  -4.265  1.00 95.62
ATOM    666  CG2 VAL C  86      19.373  13.024  -3.730  1.00 95.62
ATOM    667  N   ILE C  87      17.880  14.221  -7.862  1.00 95.48
ATOM    668  CA  ILE C  87      17.151  14.964  -8.884  1.00 95.48
ATOM    669  C   ILE C  87      16.406  13.992  -9.796  1.00 95.48
ATOM    670  O   ILE C  87      15.273  14.260 -10.205  1.00 95.48
ATOM    671  CB  ILE C  87      18.098  15.859  -9.714  1.00 95.48
ATOM    672  CG1 ILE C  87      18.673  16.982  -8.843  1.00 95.48
ATOM    673  CG2 ILE C  87      17.369  16.432 -10.933  1.00 95.48
ATOM    674  CD1 ILE C  87      19.737  17.821  -9.537  1.00 95.48
ATOM    675  N   LYS C  88      17.096  12.806 -10.103  1.00 94.53
ATOM    676  CA  LYS C  88      16.430  11.772 -10.890  1.00 94.53
ATOM    677  C   LYS C  88      15.183  11.257 -10.177  1.00 94.53
ATOM    678  O   LYS C  88      14.131  11.091 -10.798  1.00 94.53
ATOM    679  CB  LYS C  88      17.388  10.613 -11.174  1.00 94.53
ATOM    680  CG  LYS C  88      18.406  10.905 -12.266  1.00 94.53
ATOM    681  CD  LYS C  88      19.175   9.651 -12.663  1.00 94.53
ATOM    682  CE  LYS C  88      20.067   9.160 -11.531  1.00 94.53
ATOM    683  NZ  LYS C  88      20.793   7.909 -11.901  1.00 94.53
ATOM    684  N   ILE C  89      15.328  10.929  -8.823  1.00 95.43
ATOM    685  CA  ILE C  89      14.209  10.431  -8.030  1.00 95.43
ATOM    686  C   ILE C  89      13.077  11.457  -8.034  1.00 95.43
ATOM    687  O   ILE C  89      11.909  11.101  -8.205  1.00 95.43
ATOM    688  CB  ILE C  89      14.639  10.113  -6.581  1.00 95.43
ATOM    689  CG1 ILE C  89      15.601   8.919  -6.560  1.00 95.43
ATOM    690  CG2 ILE C  89      13.415   9.846  -5.700  1.00 95.43
ATOM    691  CD1 ILE C  89      16.196   8.628  -5.189  1.00 95.43
ATOM    692  N   ALA C  90      13.388  12.764  -7.882  1.00 96.21
ATOM    693  CA  ALA C  90      12.403  13.843  -7.878  1.00 96.21
ATOM    694  C   ALA C  90      11.699  13.947  -9.228  1.00 96.21
ATOM    695  O   ALA C  90      10.477  14.107  -9.287  1.00 96.21
ATOM    696  CB  ALA C  90      13.069  15.171  -7.526  1.00 96.21
ATOM    697  N   SER C  91      12.415  13.861 -10.345  1.00 94.56
ATOM    698  CA  SER C  91      11.855  13.916 -11.691  1.00 94.56
ATOM    699  C   SER C  91      10.878  12.770 -11.931  1.00 94.56
ATOM    700  O   SER C  91       9.819  12.965 -12.531  1.00 94.56
ATOM    701  CB  SER C  91      12.969  13.875 -12.738  1.00 94.56
ATOM    702  OG  SER C  91      12.428  13.827 -14.047  1.00 94.56
ATOM    703  N   ASN C  92      11.251  11.537 -11.406  1.00 95.65
ATOM    704  CA  ASN C  92      10.371  10.382 -11.541  1.00 95.65
ATOM    705  C   ASN C  92       9.070  10.575 -10.768  1.00 95.65
ATOM    706  O   ASN C  92       8.005  10.147 -11.218  1.00 95.65
ATOM    707  CB  ASN C  92      11.081   9.108 -11.076  1.00 95.65
ATOM    708  CG  ASN C  92      12.179   8.672 -12.025  1.00 95.65
ATOM    709  OD1 ASN C  92      12.189   9.052 -13.199  1.00 95.65
ATOM    710  ND2 ASN C  92      13.113   7.873 -11.524  1.00 95.65
ATOM    711  N   TYR C  93       9.221  11.169  -9.515  1.00 96.44
ATOM    712  CA  TYR C  93       8.025  11.466  -8.733  1.00 96.44
ATOM    713  C   TYR C  93       7.097  12.406  -9.493  1.00 96.44
ATOM    714  O   TYR C  93       5.882  12.196  -9.528  1.00 96.44
ATOM    715  CB  TYR C  93       8.404  12.084  -7.384  1.00 96.44
ATOM    716  CG  TYR C  93       7.216  12.477  -6.541  1.00 96.44
ATOM    717  CD1 TYR C  93       6.846  13.813  -6.404  1.00 96.44
ATOM    718  CD2 TYR C  93       6.461  11.514  -5.880  1.00 96.44
ATOM    719  CE1 TYR C  93       5.752  14.180  -5.626  1.00 96.44
ATOM    720  CE2 TYR C  93       5.366  11.870  -5.100  1.00 96.44
ATOM    721  CZ  TYR C  93       5.019  13.203  -4.980  1.00 96.44
ATOM    722  OH  TYR C  93       3.936  13.561  -4.209  1.00 96.44
ATOM    723  N   LEU C  94       7.621  13.440 -10.189  1.00 94.24
ATOM    724  CA  LEU C  94       6.838  14.409 -10.948  1.00 94.24
ATOM    725  C   LEU C  94       6.137  13.738 -12.125  1.00 94.24
ATOM    726  O   LEU C  94       4.996  14.077 -12.447  1.00 94.24
ATOM    727  CB  LEU C  94       7.733  15.544 -11.452  1.00 94.24
ATOM    728  CG  LEU C  94       8.266  16.509 -10.392  1.00 94.24
ATOM    729  CD1 LEU C  94       9.220  17.517 -11.024  1.00 94.24
ATOM    730  CD2 LEU C  94       7.114  17.222  -9.690  1.00 94.24
ATOM    731  N   THR C  95       6.819  12.811 -12.742  1.00 93.09
ATOM    732  CA  THR C  95       6.204  12.052 -13.825  1.00 93.09
ATOM    733  C   THR C  95       5.019  11.239 -13.312  1.00 93.09
ATOM    734  O   THR C  95       3.981  11.160 -13.972  1.00 93.09
ATOM    735  CB  THR C  95       7.222  11.113 -14.497  1.00 93.09
ATOM    736  OG1 THR C  95       8.325  11.885 -14.988  1.00 93.09
ATOM    737  CG2 THR C  95       6.588  10.357 -15.661  1.00 93.09
ATOM    738  N   GLY C  96       5.262  10.585 -12.143  1.00 93.49
ATOM    739  CA  GLY C  96       4.186   9.813 -11.544  1.00 93.49
ATOM    740  C   GLY C  96       2.955  10.644 -11.235  1.00 93.49
ATOM    741  O   GLY C  96       1.834  10.249 -11.563  1.00 93.49
ATOM    742  N   ILE C  97       3.147  11.871 -10.680  1.00 93.12
ATOM    743  CA  ILE C  97       2.059  12.744 -10.254  1.00 93.12
ATOM    744  C   ILE C  97       1.382  13.359 -11.476  1.00 93.12
ATOM    745  O   ILE C  97       0.252  13.845 -11.389  1.00 93.12
ATOM    746  CB  ILE C  97       2.564  13.854  -9.305  1.00 93.12
ATOM    747  CG1 ILE C  97       2.866  13.276  -7.918  1.00 93.12
ATOM    748  CG2 ILE C  97       1.543  14.992  -9.214  1.00 93.12
ATOM    749  CD1 ILE C  97       3.486  14.275  -6.952  1.00 93.12
ATOM    750  N   SER C  98       2.021  13.336 -12.637  1.00 90.21
ATOM    751  CA  SER C  98       1.485  13.915 -13.864  1.00 90.21
ATOM    752  C   SER C  98       0.195  13.220 -14.286  1.00 90.21
ATOM    753  O   SER C  98      -0.593  13.776 -15.054  1.00 90.21
ATOM    754  CB  SER C  98       2.514  13.826 -14.992  1.00 90.21
ATOM    755  OG  SER C  98       2.643  12.491 -15.451  1.00 90.21
ATOM    756  N   VAL C  99      -0.087  11.999 -13.778  1.00 90.03
ATOM    757  CA  VAL C  99      -1.308  11.260 -14.079  1.00 90.03
ATOM    758  C   VAL C  99      -2.525  12.068 -13.632  1.00 90.03
ATOM    759  O   VAL C  99      -3.605  11.949 -14.215  1.00 90.03
ATOM    760  CB  VAL C  99      -1.313   9.871 -13.403  1.00 90.03
ATOM    761  CG1 VAL C  99      -2.676   9.199 -13.559  1.00 90.03
ATOM    762  CG2 VAL C  99      -0.210   8.990 -13.988  1.00 90.03
ATOM    763  N   LEU C 100      -2.309  12.957 -12.606  1.00 89.75
ATOM    764  CA  LEU C 100      -3.386  13.778 -12.063  1.00 89.75
ATOM    765  C   LEU C 100      -3.892  14.769 -13.105  1.00 89.75
ATOM    766  O   LEU C 100      -5.035  15.227 -13.029  1.00 89.75
ATOM    767  CB  LEU C 100      -2.912  14.528 -10.816  1.00 89.75
ATOM    768  CG  LEU C 100      -2.559  13.669  -9.600  1.00 89.75
ATOM    769  CD1 LEU C 100      -2.023  14.543  -8.471  1.00 89.75
ATOM    770  CD2 LEU C 100      -3.774  12.873  -9.137  1.00 89.75
ATOM    771  N   SER C 101      -3.101  15.019 -14.119  1.00 86.85
ATOM    772  CA  SER C 101      -3.459  16.007 -15.132  1.00 86.85
ATOM    773  C   SER C 101      -4.513  15.461 -16.089  1.00 86.85
ATOM    774  O   SER C 101      -5.220  16.229 -16.746  1.00 86.85
ATOM    775  CB  SER C 101      -2.221  16.442 -15.918  1.00 86.85
ATOM    776  OG  SER C 101      -1.700  15.362 -16.673  1.00 86.85
ATOM    777  N   VAL C 102      -4.758  14.204 -16.048  1.00 87.37
ATOM    778  CA  VAL C 102      -5.679  13.586 -16.995  1.00 87.37
ATOM    779  C   VAL C 102      -7.048  13.406 -16.343  1.00 87.37
ATOM    780  O   VAL C 102      -8.054  13.233 -17.035  1.00 87.37
ATOM    781  CB  VAL C 102      -5.146  12.226 -17.501  1.00 87.37
ATOM    782  CG1 VAL C 102      -6.116  11.606 -18.505  1.00 87.37
ATOM    783  CG2 VAL C 102      -3.762  12.395 -18.124  1.00 87.37
ATOM    784  N   ILE C 103      -7.117  13.651 -15.089  1.00 88.99
ATOM    785  CA  ILE C 103      -8.361  13.450 -14.354  1.00 88.99
ATOM    786  C   ILE C 103      -9.271  14.663 -14.538  1.00 88.99
ATOM    787  O   ILE C 103      -8.816  15.806 -14.456  1.00 88.99
ATOM    788  CB  ILE C 103      -8.096  13.202 -12.852  1.00 88.99
ATOM    789  CG1 ILE C 103      -7.248  11.940 -12.660  1.00 88.99
ATOM    790  CG2 ILE C 103      -9.415  13.098 -12.081  1.00 88.99
ATOM    791  CD1 ILE C 103      -6.812  11.700 -11.222  1.00 88.99
ATOM    792  N   ASP C 104     -10.509  14.461 -15.024  1.00 88.42
ATOM    793  CA  ASP C 104     -11.503  15.526 -15.122  1.00 88.42
ATOM    794  C   ASP C 104     -12.040  15.904 -13.744  1.00 88.42
ATOM    795  O   ASP C 104     -12.924  15.231 -13.210  1.00 88.42
ATOM    796  CB  ASP C 104     -12.654  15.104 -16.037  1.00 88.42
ATOM    797  CG  ASP C 104     -13.636  16.229 -16.312  1.00 88.42
ATOM    798  OD1 ASP C 104     -14.675  15.986 -16.963  1.00 88.42
ATOM    799  OD2 ASP C 104     -13.367  17.369 -15.877  1.00 88.42
ATOM    800  N   PHE C 105     -11.475  16.932 -13.093  1.00 89.86
ATOM    801  CA  PHE C 105     -11.811  17.329 -11.730  1.00 89.86
ATOM    802  C   PHE C 105     -13.200  17.954 -11.675  1.00 89.86
ATOM    803  O   PHE C 105     -13.743  18.178 -10.591  1.00 89.86
ATOM    804  CB  PHE C 105     -10.771  18.312 -11.183  1.00 89.86
ATOM    805  CG  PHE C 105      -9.501  17.654 -10.714  1.00 89.86
ATOM    806  CD1 PHE C 105      -9.389  17.176  -9.414  1.00 89.86
ATOM    807  CD2 PHE C 105      -8.420  17.513 -11.574  1.00 89.86
ATOM    808  CE1 PHE C 105      -8.215  16.567  -8.978  1.00 89.86
ATOM    809  CE2 PHE C 105      -7.244  16.905 -11.145  1.00 89.86
ATOM    810  CZ  PHE C 105      -7.143  16.433  -9.846  1.00 89.86
ATOM    811  N   SER C 106     -13.770  18.202 -12.815  1.00 88.94
ATOM    812  CA  SER C 106     -15.120  18.753 -12.840  1.00 88.94
ATOM    813  C   SER C 106     -16.143  17.735 -12.348  1.00 88.94
ATOM    814  O   SER C 106     -17.247  18.103 -11.940  1.00 88.94
ATOM    815  CB  SER C 106     -15.486  19.213 -14.252  1.00 88.94
ATOM    816  OG  SER C 106     -15.498  18.117 -15.150  1.00 88.94
ATOM    817  N   THR C 107     -15.714  16.428 -12.382  1.00 89.08
ATOM    818  CA  THR C 107     -16.605  15.360 -11.942  1.00 89.08
ATOM    819  C   THR C 107     -16.564  15.211 -10.424  1.00 89.08
ATOM    820  O   THR C 107     -17.395  14.512  -9.841  1.00 89.08
ATOM    821  CB  THR C 107     -16.237  14.018 -12.603  1.00 89.08
ATOM    822  OG1 THR C 107     -14.887  13.679 -12.261  1.00 89.08
ATOM    823  CG2 THR C 107     -16.359  14.101 -14.121  1.00 89.08
ATOM    824  N   ILE C 108     -15.661  15.830  -9.748  1.00 90.65
ATOM    825  CA  ILE C 108     -15.520  15.775  -8.297  1.00 90.65
ATOM    826  C   ILE C 108     -16.132  17.026  -7.672  1.00 90.65
ATOM    827  O   ILE C 108     -15.898  18.142  -8.143  1.00 90.65
ATOM    828  CB  ILE C 108     -14.039  15.636  -7.878  1.00 90.65
ATOM    829  CG1 ILE C 108     -13.415  14.395  -8.527  1.00 90.65
ATOM    830  CG2 ILE C 108     -13.913  15.578  -6.353  1.00 90.65
ATOM    831  CD1 ILE C 108     -11.904  14.303  -8.361  1.00 90.65
ATOM    832  N   ALA C 109     -17.054  16.940  -6.578  1.00 90.26
ATOM    833  CA  ALA C 109     -17.734  18.055  -5.925  1.00 90.26
ATOM    834  C   ALA C 109     -16.778  18.829  -5.023  1.00 90.26
ATOM    835  O   ALA C 109     -16.046  18.234  -4.229  1.00 90.26
ATOM    836  CB  ALA C 109     -18.930  17.552  -5.121  1.00 90.26
ATOM    837  N   PHE C 110     -16.652  20.027  -5.162  1.00 91.46
ATOM    838  CA  PHE C 110     -15.893  20.916  -4.290  1.00 91.46
ATOM    839  C   PHE C 110     -16.789  22.007  -3.716  1.00 91.46
ATOM    840  O   PHE C 110     -17.847  22.305  -4.274  1.00 91.46
ATOM    841  CB  PHE C 110     -14.721  21.545  -5.049  1.00 91.46
ATOM    842  CG  PHE C 110     -13.622  20.572  -5.382  1.00 91.46
ATOM    843  CD1 PHE C 110     -12.754  20.118  -4.396  1.00 91.46
ATOM    844  CD2 PHE C 110     -13.456  20.112  -6.681  1.00 91.46
ATOM    845  CE1 PHE C 110     -11.736  19.218  -4.701  1.00 91.46
ATOM    846  CE2 PHE C 110     -12.440  19.212  -6.994  1.00 91.46
ATOM    847  CZ  PHE C 110     -11.581  18.767  -6.002  1.00 91.46
ATOM    848  N   PRO C 111     -16.345  22.575  -2.594  1.00 91.22
ATOM    849  CA  PRO C 111     -17.121  23.687  -2.040  1.00 91.22
ATOM    850  C   PRO C 111     -17.231  24.867  -3.003  1.00 91.22
ATOM    851  O   PRO C 111     -16.340  25.080  -3.829  1.00 91.22
ATOM    852  CB  PRO C 111     -16.333  24.077  -0.787  1.00 91.22
ATOM    853  CG  PRO C 111     -15.422  22.919  -0.533  1.00 91.22
ATOM    854  CD  PRO C 111     -15.249  22.157  -1.816  1.00 91.22
ATOM    855  N   SER C 112     -18.338  25.596  -2.950  1.00 88.20
ATOM    856  CA  SER C 112     -18.650  26.672  -3.885  1.00 88.20
ATOM    857  C   SER C 112     -17.551  27.729  -3.898  1.00 88.20
ATOM    858  O   SER C 112     -17.268  28.325  -4.939  1.00 88.20
ATOM    859  CB  SER C 112     -19.988  27.321  -3.529  1.00 88.20
ATOM    860  OG  SER C 112     -19.992  27.758  -2.181  1.00 88.20
ATOM    861  N   TRP C 113     -16.800  27.972  -2.738  1.00 87.97
ATOM    862  CA  TRP C 113     -15.785  29.019  -2.687  1.00 87.97
ATOM    863  C   TRP C 113     -14.575  28.647  -3.538  1.00 87.97
ATOM    864  O   TRP C 113     -13.861  29.524  -4.030  1.00 87.97
ATOM    865  CB  TRP C 113     -15.348  29.275  -1.242  1.00 87.97
ATOM    866  CG  TRP C 113     -14.729  28.085  -0.573  1.00 87.97
ATOM    867  CD1 TRP C 113     -15.371  27.119   0.151  1.00 87.97
ATOM    868  CD2 TRP C 113     -13.341  27.738  -0.562  1.00 87.97
ATOM    869  NE1 TRP C 113     -14.465  26.191   0.611  1.00 87.97
ATOM    870  CE2 TRP C 113     -13.213  26.548   0.187  1.00 87.97
ATOM    871  CE3 TRP C 113     -12.191  28.319  -1.115  1.00 87.97
ATOM    872  CZ2 TRP C 113     -11.980  25.926   0.398  1.00 87.97
ATOM    873  CZ3 TRP C 113     -10.965  27.699  -0.904  1.00 87.97
ATOM    874  CH2 TRP C 113     -10.871  26.515  -0.154  1.00 87.97
ATOM    875  N   ILE C 114     -14.371  27.411  -3.697  1.00 86.87
ATOM    876  CA  ILE C 114     -13.253  26.957  -4.517  1.00 86.87
ATOM    877  C   ILE C 114     -13.607  27.100  -5.996  1.00 86.87
ATOM    878  O   ILE C 114     -12.775  27.521  -6.802  1.00 86.87
ATOM    879  CB  ILE C 114     -12.873  25.495  -4.196  1.00 86.87
ATOM    880  CG1 ILE C 114     -12.257  25.398  -2.796  1.00 86.87
ATOM    881  CG2 ILE C 114     -11.915  24.940  -5.255  1.00 86.87
ATOM    882  CD1 ILE C 114     -12.045  23.971  -2.310  1.00 86.87
ATOM    883  N   THR C 115     -14.746  26.768  -6.295  1.00 84.84
ATOM    884  CA  THR C 115     -15.196  26.913  -7.674  1.00 84.84
ATOM    885  C   THR C 115     -15.186  28.379  -8.095  1.00 84.84
ATOM    886  O   THR C 115     -14.841  28.701  -9.234  1.00 84.84
ATOM    887  CB  THR C 115     -16.609  26.331  -7.865  1.00 84.84
ATOM    888  OG1 THR C 115     -17.478  26.861  -6.857  1.00 84.84
ATOM    889  CG2 THR C 115     -16.596  24.809  -7.760  1.00 84.84
ATOM    890  N   ASP C 116     -15.594  29.198  -7.147  1.00 87.68
ATOM    891  CA  ASP C 116     -15.573  30.633  -7.414  1.00 87.68
ATOM    892  C   ASP C 116     -14.144  31.136  -7.598  1.00 87.68
ATOM    893  O   ASP C 116     -13.881  31.974  -8.464  1.00 87.68
ATOM    894  CB  ASP C 116     -16.260  31.400  -6.283  1.00 87.68
ATOM    895  CG  ASP C 116     -17.761  31.174  -6.238  1.00 87.68
ATOM    896  OD1 ASP C 116     -18.379  31.387  -5.173  1.00 87.68
ATOM    897  OD2 ASP C 116     -18.331  30.777  -7.278  1.00 87.68
ATOM    898  N   LEU C 117     -13.233  30.513  -6.743  1.00 83.15
ATOM    899  CA  LEU C 117     -11.829  30.900  -6.824  1.00 83.15
ATOM    900  C   LEU C 117     -11.228  30.488  -8.164  1.00 83.15
ATOM    901  O   LEU C 117     -10.540  31.281  -8.811  1.00 83.15
ATOM    902  CB  LEU C 117     -11.032  30.270  -5.679  1.00 83.15
ATOM    903  CG  LEU C 117      -9.572  30.708  -5.547  1.00 83.15
ATOM    904  CD1 LEU C 117      -9.493  32.134  -5.013  1.00 83.15
ATOM    905  CD2 LEU C 117      -8.806  29.749  -4.643  1.00 83.15
ATOM    906  N   THR C 118     -11.572  29.406  -8.548  1.00 82.39
ATOM    907  CA  THR C 118     -11.063  28.902  -9.819  1.00 82.39
ATOM    908  C   THR C 118     -11.620  29.714 -10.985  1.00 82.39
ATOM    909  O   THR C 118     -10.908  29.991 -11.952  1.00 82.39
ATOM    910  CB  THR C 118     -11.413  27.415 -10.011  1.00 82.39
ATOM    911  OG1 THR C 118     -12.814  27.226  -9.775  1.00 82.39
ATOM    912  CG2 THR C 118     -10.624  26.535  -9.047  1.00 82.39
ATOM    913  N   ALA C 119     -12.858  30.026 -10.875  1.00 85.01
ATOM    914  CA  ALA C 119     -13.496  30.832 -11.913  1.00 85.01
ATOM    915  C   ALA C 119     -12.861  32.217 -12.000  1.00 85.01
ATOM    916  O   ALA C 119     -12.639  32.737 -13.096  1.00 85.01
ATOM    917  CB  ALA C 119     -14.995  30.952 -11.648  1.00 85.01
ATOM    918  N   THR C 120     -12.583  32.719 -10.907  1.00 85.53
ATOM    919  CA  THR C 120     -11.955  34.034 -10.855  1.00 85.53
ATOM    920  C   THR C 120     -10.551  33.987 -11.453  1.00 85.53
ATOM    921  O   THR C 120     -10.167  34.872 -12.219  1.00 85.53
ATOM    922  CB  THR C 120     -11.883  34.563  -9.411  1.00 85.53
ATOM    923  OG1 THR C 120     -13.192  34.526  -8.829  1.00 85.53
ATOM    924  CG2 THR C 120     -11.364  35.996  -9.375  1.00 85.53
ATOM    925  N   VAL C 121      -9.870  33.069 -11.075  1.00 81.37
ATOM    926  CA  VAL C 121      -8.501  32.921 -11.558  1.00 81.37
ATOM    927  C   VAL C 121      -8.510  32.660 -13.063  1.00 81.37
ATOM    928  O   VAL C 121      -7.733  33.260 -13.808  1.00 81.37
ATOM    929  CB  VAL C 121      -7.760  31.782 -10.824  1.00 81.37
ATOM    930  CG1 VAL C 121      -6.403  31.513 -11.474  1.00 81.37
ATOM    931  CG2 VAL C 121      -7.589  32.124  -9.345  1.00 81.37
ATOM    932  N   THR C 122      -9.461  31.830 -13.350  1.00 81.56
ATOM    933  CA  THR C 122      -9.577  31.515 -14.769  1.00 81.56
ATOM    934  C   THR C 122      -9.995  32.748 -15.565  1.00 81.56
ATOM    935  O   THR C 122      -9.503  32.975 -16.672  1.00 81.56
ATOM    936  CB  THR C 122     -10.589  30.379 -15.009  1.00 81.56
ATOM    937  OG1 THR C 122     -10.251  29.263 -14.176  1.00 81.56
ATOM    938  CG2 THR C 122     -10.579  29.932 -16.467  1.00 81.56
ATOM    939  N   GLU C 123     -10.954  33.471 -15.126  1.00 82.97
ATOM    940  CA  GLU C 123     -11.400  34.700 -15.777  1.00 82.97
ATOM    941  C   GLU C 123     -10.271  35.723 -15.857  1.00 82.97
ATOM    942  O   GLU C 123     -10.130  36.422 -16.862  1.00 82.97
ATOM    943  CB  GLU C 123     -12.599  35.296 -15.035  1.00 82.97
ATOM    944  CG  GLU C 123     -13.933  34.672 -15.419  1.00 82.97
ATOM    945  CD  GLU C 123     -15.117  35.294 -14.696  1.00 82.97
ATOM    946  OE1 GLU C 123     -16.265  34.844 -14.912  1.00 82.97
ATOM    947  OE2 GLU C 123     -14.895  36.241 -13.908  1.00 82.97
ATOM    948  N   THR C 124      -9.616  35.750 -14.870  1.00 80.45
ATOM    949  CA  THR C 124      -8.505  36.695 -14.830  1.00 80.45
ATOM    950  C   THR C 124      -7.423  36.300 -15.830  1.00 80.45
ATOM    951  O   THR C 124      -6.865  37.156 -16.519  1.00 80.45
ATOM    952  CB  THR C 124      -7.896  36.782 -13.418  1.00 80.45
ATOM    953  OG1 THR C 124      -8.946  36.973 -12.462  1.00 80.45
ATOM    954  CG2 THR C 124      -6.912  37.942 -13.314  1.00 80.45
ATOM    955  N   VAL C 125      -7.222  35.210 -15.787  1.00 76.06
ATOM    956  CA  VAL C 125      -6.193  34.698 -16.686  1.00 76.06
ATOM    957  C   VAL C 125      -6.697  34.745 -18.127  1.00 76.06
ATOM    958  O   VAL C 125      -5.933  35.041 -19.049  1.00 76.06
ATOM    959  CB  VAL C 125      -5.779  33.257 -16.313  1.00 76.06
ATOM    960  CG1 VAL C 125      -4.829  32.680 -17.361  1.00 76.06
ATOM    961  CG2 VAL C 125      -5.134  33.229 -14.929  1.00 76.06
ATOM    962  N   SER C 126      -8.051  34.510 -18.316  1.00 69.53
ATOM    963  CA  SER C 126      -8.662  34.533 -19.641  1.00 69.53
ATOM    964  C   SER C 126      -8.769  35.957 -20.176  1.00 69.53
ATOM    965  O   SER C 126      -8.701  36.177 -21.387  1.00 69.53
ATOM    966  CB  SER C 126     -10.048  33.888 -19.604  1.00 69.53
ATOM    967  OG  SER C 126      -9.946  32.485 -19.426  1.00 69.53
ATOM    968  N   ALA C 127      -9.153  36.800 -19.532  1.00 64.05
ATOM    969  CA  ALA C 127      -9.278  38.194 -19.950  1.00 64.05
ATOM    970  C   ALA C 127      -7.949  38.731 -20.473  1.00 64.05
ATOM    971  O   ALA C 127      -7.925  39.606 -21.342  1.00 64.05
ATOM    972  CB  ALA C 127      -9.777  39.054 -18.791  1.00 64.05
ATOM    973  N   LYS C 128      -7.489  38.160 -20.419  1.00 59.14
ATOM    974  CA  LYS C 128      -6.196  38.630 -20.908  1.00 59.14
ATOM    975  C   LYS C 128      -5.740  37.822 -22.120  1.00 59.14
ATOM    976  O   LYS C 128      -5.846  36.594 -22.130  1.00 59.14
ATOM    977  CB  LYS C 128      -5.144  38.553 -19.801  1.00 59.14
ATOM    978  CG  LYS C 128      -4.230  39.768 -19.729  1.00 59.14
ATOM    979  CD  LYS C 128      -3.263  39.672 -18.556  1.00 59.14
ATOM    980  CE  LYS C 128      -2.335  40.878 -18.495  1.00 59.14
ATOM    981  NZ  LYS C 128      -1.403  40.801 -17.331  1.00 59.14
ATOM    982  N   HIS C 129      -6.132  38.277 -22.797  1.00 59.94
ATOM    983  CA  HIS C 129      -5.621  37.668 -24.020  1.00 59.94
ATOM    984  C   HIS C 129      -4.286  36.973 -23.773  1.00 59.94
ATOM    985  O   HIS C 129      -3.257  37.635 -23.616  1.00 59.94
ATOM    986  CB  HIS C 129      -5.469  38.720 -25.120  1.00 59.94
ATOM    987  CG  HIS C 129      -6.657  38.818 -26.024  1.00 59.94
ATOM    988  ND1 HIS C 129      -7.096  37.761 -26.792  1.00 59.94
ATOM    989  CD2 HIS C 129      -7.497  39.848 -26.280  1.00 59.94
ATOM    990  CE1 HIS C 129      -8.159  38.139 -27.483  1.00 59.94
ATOM    991  NE2 HIS C 129      -8.423  39.401 -27.191  1.00 59.94
ATOM    992  N   SER C 130      -5.057  36.009 -23.706  1.00 73.49
ATOM    993  CA  SER C 130      -3.845  35.283 -23.339  1.00 73.49
ATOM    994  C   SER C 130      -3.122  34.754 -24.574  1.00 73.49
ATOM    995  O   SER C 130      -3.736  34.120 -25.434  1.00 73.49
ATOM    996  CB  SER C 130      -4.178  34.125 -22.398  1.00 73.49
ATOM    997  OG  SER C 130      -4.396  32.930 -23.128  1.00 73.49
ATOM    998  N   THR C 131      -2.073  35.157 -24.744  1.00 87.33
ATOM    999  CA  THR C 131      -1.173  34.713 -25.803  1.00 87.33
ATOM   1000  C   THR C 131      -0.280  33.577 -25.312  1.00 87.33
ATOM   1001  O   THR C 131       0.153  33.575 -24.158  1.00 87.33
ATOM   1002  CB  THR C 131      -0.299  35.872 -26.317  1.00 87.33
ATOM   1003  OG1 THR C 131       0.360  36.494 -25.207  1.00 87.33
ATOM   1004  CG2 THR C 131      -1.141  36.916 -27.043  1.00 87.33
ATOM   1005  N   ARG C 132      -0.151  32.488 -25.950  1.00 91.08
ATOM   1006  CA  ARG C 132       0.751  31.384 -25.637  1.00 91.08
ATOM   1007  C   ARG C 132       2.202  31.852 -25.620  1.00 91.08
ATOM   1008  O   ARG C 132       2.594  32.708 -26.416  1.00 91.08
ATOM   1009  CB  ARG C 132       0.579  30.246 -26.645  1.00 91.08
ATOM   1010  CG  ARG C 132      -0.682  29.422 -26.434  1.00 91.08
ATOM   1011  CD  ARG C 132      -0.557  28.499 -25.230  1.00 91.08
ATOM   1012  NE  ARG C 132      -1.671  27.559 -25.153  1.00 91.08
ATOM   1013  CZ  ARG C 132      -1.830  26.647 -24.198  1.00 91.08
ATOM   1014  NH1 ARG C 132      -0.945  26.535 -23.214  1.00 91.08
ATOM   1015  NH2 ARG C 132      -2.882  25.842 -24.225  1.00 91.08
ATOM   1016  N   LEU C 133       2.902  31.394 -24.665  1.00 89.15
ATOM   1017  CA  LEU C 133       4.296  31.800 -24.516  1.00 89.15
ATOM   1018  C   LEU C 133       5.125  31.348 -25.713  1.00 89.15
ATOM   1019  O   LEU C 133       5.915  32.125 -26.255  1.00 89.15
ATOM   1020  CB  LEU C 133       4.886  31.226 -23.225  1.00 89.15
ATOM   1021  CG  LEU C 133       6.245  31.781 -22.796  1.00 89.15
ATOM   1022  CD1 LEU C 133       6.095  33.209 -22.281  1.00 89.15
ATOM   1023  CD2 LEU C 133       6.876  30.888 -21.733  1.00 89.15
ATOM   1024  N   MET C 134       4.942  30.068 -26.101  1.00 91.49
ATOM   1025  CA  MET C 134       5.675  29.498 -27.228  1.00 91.49
ATOM   1026  C   MET C 134       4.874  28.381 -27.889  1.00 91.49
ATOM   1027  O   MET C 134       4.115  27.677 -27.220  1.00 91.49
ATOM   1028  CB  MET C 134       7.035  28.968 -26.773  1.00 91.49
ATOM   1029  CG  MET C 134       6.946  27.847 -25.751  1.00 91.49
ATOM   1030  SD  MET C 134       8.596  27.280 -25.182  1.00 91.49
ATOM   1031  CE  MET C 134       8.103  25.989 -24.007  1.00 91.49
ATOM   1032  N   SER C 135       4.863  28.276 -29.166  1.00 93.52
ATOM   1033  CA  SER C 135       4.141  27.239 -29.898  1.00 93.52
ATOM   1034  C   SER C 135       4.829  26.915 -31.219  1.00 93.52
ATOM   1035  O   SER C 135       5.031  27.800 -32.054  1.00 93.52
ATOM   1036  CB  SER C 135       2.698  27.672 -30.157  1.00 93.52
ATOM   1037  OG  SER C 135       2.055  26.772 -31.044  1.00 93.52
ATOM   1038  N   VAL C 136       5.249  25.667 -31.378  1.00 94.03
ATOM   1039  CA  VAL C 136       5.866  25.218 -32.621  1.00 94.03
ATOM   1040  C   VAL C 136       4.835  25.237 -33.747  1.00 94.03
ATOM   1041  O   VAL C 136       5.151  25.604 -34.881  1.00 94.03
ATOM   1042  CB  VAL C 136       6.471  23.804 -32.476  1.00 94.03
ATOM   1043  CG1 VAL C 136       7.032  23.317 -33.811  1.00 94.03
ATOM   1044  CG2 VAL C 136       7.556  23.795 -31.401  1.00 94.03
ATOM   1045  N   ASP C 137       3.635  24.873 -33.404  1.00 93.24
ATOM   1046  CA  ASP C 137       2.558  24.821 -34.389  1.00 93.24
ATOM   1047  C   ASP C 137       2.314  26.195 -35.009  1.00 93.24
ATOM   1048  O   ASP C 137       2.076  26.305 -36.213  1.00 93.24
ATOM   1049  CB  ASP C 137       1.271  24.295 -33.750  1.00 93.24
ATOM   1050  CG  ASP C 137       0.716  25.224 -32.685  1.00 93.24
ATOM   1051  OD1 ASP C 137      -0.510  25.467 -32.666  1.00 93.24
ATOM   1052  OD2 ASP C 137       1.512  25.720 -31.858  1.00 93.24
ATOM   1053  N   CYS C 138       2.450  27.277 -34.250  1.00 93.78
ATOM   1054  CA  CYS C 138       2.248  28.636 -34.737  1.00 93.78
ATOM   1055  C   CYS C 138       3.315  29.015 -35.757  1.00 93.78
ATOM   1056  O   CYS C 138       3.013  29.644 -36.773  1.00 93.78
ATOM   1057  CB  CYS C 138       2.264  29.630 -33.576  1.00 93.78
ATOM   1058  SG  CYS C 138       0.749  29.625 -32.592  1.00 93.78
ATOM   1059  N   LEU C 139       4.483  28.578 -35.544  1.00 93.53
ATOM   1060  CA  LEU C 139       5.582  28.860 -36.461  1.00 93.53
ATOM   1061  C   LEU C 139       5.379  28.140 -37.790  1.00 93.53
ATOM   1062  O   LEU C 139       5.588  28.724 -38.856  1.00 93.53
ATOM   1063  CB  LEU C 139       6.919  28.444 -35.841  1.00 93.53
ATOM   1064  CG  LEU C 139       7.461  29.347 -34.732  1.00 93.53
ATOM   1065  CD1 LEU C 139       8.652  28.686 -34.045  1.00 93.53
ATOM   1066  CD2 LEU C 139       7.851  30.710 -35.295  1.00 93.53
ATOM   1067  N   LEU C 140       4.888  26.925 -37.696  1.00 93.60
ATOM   1068  CA  LEU C 140       4.701  26.102 -38.886  1.00 93.60
ATOM   1069  C   LEU C 140       3.518  26.598 -39.710  1.00 93.60
ATOM   1070  O   LEU C 140       3.609  26.699 -40.936  1.00 93.60
ATOM   1071  CB  LEU C 140       4.488  24.637 -38.496  1.00 93.60
ATOM   1072  CG  LEU C 140       5.708  23.896 -37.947  1.00 93.60
ATOM   1073  CD1 LEU C 140       5.297  22.539 -37.386  1.00 93.60
ATOM   1074  CD2 LEU C 140       6.767  23.733 -39.032  1.00 93.60
ATOM   1075  N   ARG C 141       2.489  26.936 -39.033  1.00 91.66
ATOM   1076  CA  ARG C 141       1.268  27.341 -39.722  1.00 91.66
ATOM   1077  C   ARG C 141       1.430  28.717 -40.360  1.00 91.66
ATOM   1078  O   ARG C 141       0.940  28.956 -41.466  1.00 91.66
ATOM   1079  CB  ARG C 141       0.082  27.348 -38.756  1.00 91.66
ATOM   1080  CG  ARG C 141      -0.519  25.973 -38.508  1.00 91.66
ATOM   1081  CD  ARG C 141      -1.730  26.045 -37.589  1.00 91.66
ATOM   1082  NE  ARG C 141      -2.909  26.549 -38.288  1.00 91.66
ATOM   1083  CZ  ARG C 141      -4.111  26.698 -37.739  1.00 91.66
ATOM   1084  NH1 ARG C 141      -4.317  26.383 -36.465  1.00 91.66
ATOM   1085  NH2 ARG C 141      -5.114  27.166 -38.467  1.00 91.66
ATOM   1086  N   ASP C 142       2.141  29.692 -39.792  1.00 88.55
ATOM   1087  CA  ASP C 142       2.341  31.047 -40.298  1.00 88.55
ATOM   1088  C   ASP C 142       3.304  31.054 -41.483  1.00 88.55
ATOM   1089  O   ASP C 142       3.115  31.810 -42.438  1.00 88.55
ATOM   1090  CB  ASP C 142       2.866  31.961 -39.189  1.00 88.55
ATOM   1091  CG  ASP C 142       1.780  32.414 -38.230  1.00 88.55
ATOM   1092  OD1 ASP C 142       2.100  33.046 -37.200  1.00 88.55
ATOM   1093  OD2 ASP C 142       0.593  32.135 -38.505  1.00 88.55
ATOM   1094  N   ASN C 143       4.153  30.113 -41.501  1.00 90.32
ATOM   1095  CA  ASN C 143       5.199  30.140 -42.518  1.00 90.32
ATOM   1096  C   ASN C 143       4.880  29.198 -43.676  1.00 90.32
ATOM   1097  O   ASN C 143       5.291  29.441 -44.811  1.00 90.32
ATOM   1098  CB  ASN C 143       6.555  29.786 -41.904  1.00 90.32
ATOM   1099  CG  ASN C 143       7.163  30.937 -41.127  1.00 90.32
ATOM   1100  OD1 ASN C 143       6.940  32.106 -41.451  1.00 90.32
ATOM   1101  ND2 ASN C 143       7.934  30.615 -40.095  1.00 90.32
ATOM   1102  N   PHE C 144       4.080  28.145 -43.422  1.00 91.75
ATOM   1103  CA  PHE C 144       3.900  27.145 -44.468  1.00 91.75
ATOM   1104  C   PHE C 144       2.426  26.986 -44.817  1.00 91.75
ATOM   1105  O   PHE C 144       2.061  26.122 -45.618  1.00 91.75
ATOM   1106  CB  PHE C 144       4.485  25.798 -44.032  1.00 91.75
ATOM   1107  CG  PHE C 144       5.979  25.814 -43.850  1.00 91.75
ATOM   1108  CD1 PHE C 144       6.827  25.683 -44.943  1.00 91.75
ATOM   1109  CD2 PHE C 144       6.535  25.962 -42.586  1.00 91.75
ATOM   1110  CE1 PHE C 144       8.210  25.698 -44.778  1.00 91.75
ATOM   1111  CE2 PHE C 144       7.916  25.978 -42.414  1.00 91.75
ATOM   1112  CZ  PHE C 144       8.752  25.845 -43.511  1.00 91.75
ATOM   1113  N   ASP C 145       1.518  27.785 -44.545  1.00 91.84
ATOM   1114  CA  ASP C 145       0.084  27.741 -44.814  1.00 91.84
ATOM   1115  C   ASP C 145      -0.472  26.336 -44.597  1.00 91.84
ATOM   1116  O   ASP C 145      -1.115  25.773 -45.485  1.00 91.84
ATOM   1117  CB  ASP C 145      -0.209  28.208 -46.241  1.00 91.84
ATOM   1118  CG  ASP C 145      -1.617  28.752 -46.409  1.00 91.84
ATOM   1119  OD1 ASP C 145      -2.096  28.859 -47.559  1.00 91.84
ATOM   1120  OD2 ASP C 145      -2.252  29.079 -45.383  1.00 91.84
ATOM   1121  N   LEU C 146      -0.234  25.698 -43.520  1.00 94.31
ATOM   1122  CA  LEU C 146      -0.656  24.342 -43.185  1.00 94.31
ATOM   1123  C   LEU C 146      -2.007  24.352 -42.479  1.00 94.31
ATOM   1124  O   LEU C 146      -2.327  25.297 -41.755  1.00 94.31
ATOM   1125  CB  LEU C 146       0.390  23.659 -42.301  1.00 94.31
ATOM   1126  CG  LEU C 146       1.793  23.520 -42.894  1.00 94.31
ATOM   1127  CD1 LEU C 146       2.785  23.098 -41.816  1.00 94.31
ATOM   1128  CD2 LEU C 146       1.791  22.522 -44.047  1.00 94.31
ATOM   1129  N   SER C 147      -2.815  23.283 -42.762  1.00 92.88
ATOM   1130  CA  SER C 147      -4.027  23.084 -41.973  1.00 92.88
ATOM   1131  C   SER C 147      -3.693  22.708 -40.533  1.00 92.88
ATOM   1132  O   SER C 147      -2.553  22.357 -40.226  1.00 92.88
ATOM   1133  CB  SER C 147      -4.903  22.000 -42.602  1.00 92.88
ATOM   1134  OG  SER C 147      -4.310  20.722 -42.449  1.00 92.88
ATOM   1135  N   PHE C 148      -4.599  22.783 -39.744  1.00 93.49
ATOM   1136  CA  PHE C 148      -4.383  22.459 -38.339  1.00 93.49
ATOM   1137  C   PHE C 148      -3.869  21.032 -38.185  1.00 93.49
ATOM   1138  O   PHE C 148      -2.911  20.788 -37.449  1.00 93.49
ATOM   1139  CB  PHE C 148      -5.677  22.640 -37.539  1.00 93.49
ATOM   1140  CG  PHE C 148      -5.519  22.390 -36.064  1.00 93.49
ATOM   1141  CD1 PHE C 148      -5.863  21.163 -35.511  1.00 93.49
ATOM   1142  CD2 PHE C 148      -5.026  23.384 -35.229  1.00 93.49
ATOM   1143  CE1 PHE C 148      -5.717  20.929 -34.146  1.00 93.49
ATOM   1144  CE2 PHE C 148      -4.877  23.158 -33.863  1.00 93.49
ATOM   1145  CZ  PHE C 148      -5.225  21.930 -33.324  1.00 93.49
ATOM   1146  N   SER C 149      -4.520  20.108 -38.875  1.00 93.32
ATOM   1147  CA  SER C 149      -4.137  18.703 -38.789  1.00 93.32
ATOM   1148  C   SER C 149      -2.717  18.484 -39.303  1.00 93.32
ATOM   1149  O   SER C 149      -1.961  17.694 -38.734  1.00 93.32
ATOM   1150  CB  SER C 149      -5.114  17.831 -39.579  1.00 93.32
ATOM   1151  OG  SER C 149      -5.108  18.185 -40.951  1.00 93.32
ATOM   1152  N   GLU C 150      -2.400  19.122 -40.414  1.00 94.44
ATOM   1153  CA  GLU C 150      -1.054  19.015 -40.969  1.00 94.44
ATOM   1154  C   GLU C 150      -0.017  19.608 -40.020  1.00 94.44
ATOM   1155  O   GLU C 150       1.078  19.063 -39.870  1.00 94.44
ATOM   1156  CB  GLU C 150      -0.978  19.709 -42.332  1.00 94.44
ATOM   1157  CG  GLU C 150      -1.701  18.963 -43.443  1.00 94.44
ATOM   1158  CD  GLU C 150      -1.598  19.653 -44.795  1.00 94.44
ATOM   1159  OE1 GLU C 150      -1.817  18.989 -45.833  1.00 94.44
ATOM   1160  OE2 GLU C 150      -1.294  20.867 -44.815  1.00 94.44
ATOM   1161  N   SER C 151      -0.450  20.753 -39.451  1.00 94.98
ATOM   1162  CA  SER C 151       0.451  21.374 -38.484  1.00 94.98
ATOM   1163  C   SER C 151       0.697  20.458 -37.290  1.00 94.98
ATOM   1164  O   SER C 151       1.798  20.433 -36.736  1.00 94.98
ATOM   1165  CB  SER C 151      -0.117  22.710 -38.004  1.00 94.98
ATOM   1166  OG  SER C 151      -1.256  22.507 -37.185  1.00 94.98
ATOM   1167  N   PHE C 152      -0.318  19.732 -36.850  1.00 95.72
ATOM   1168  CA  PHE C 152      -0.168  18.753 -35.780  1.00 95.72
ATOM   1169  C   PHE C 152       0.851  17.686 -36.162  1.00 95.72
ATOM   1170  O   PHE C 152       1.755  17.377 -35.382  1.00 95.72
ATOM   1171  CB  PHE C 152      -1.516  18.099 -35.456  1.00 95.72
ATOM   1172  CG  PHE C 152      -1.415  16.943 -34.498  1.00 95.72
ATOM   1173  CD1 PHE C 152      -1.810  15.668 -34.882  1.00 95.72
ATOM   1174  CD2 PHE C 152      -0.924  17.132 -33.213  1.00 95.72
ATOM   1175  CE1 PHE C 152      -1.718  14.595 -33.998  1.00 95.72
ATOM   1176  CE2 PHE C 152      -0.828  16.065 -32.324  1.00 95.72
ATOM   1177  CZ  PHE C 152      -1.227  14.798 -32.718  1.00 95.72
ATOM   1178  N   PHE C 153       0.701  17.179 -37.350  1.00 96.32
ATOM   1179  CA  PHE C 153       1.587  16.126 -37.831  1.00 96.32
ATOM   1180  C   PHE C 153       3.036  16.597 -37.834  1.00 96.32
ATOM   1181  O   PHE C 153       3.914  15.925 -37.289  1.00 96.32
ATOM   1182  CB  PHE C 153       1.177  15.678 -39.238  1.00 96.32
ATOM   1183  CG  PHE C 153       2.121  14.683 -39.856  1.00 96.32
ATOM   1184  CD1 PHE C 153       3.058  15.085 -40.799  1.00 96.32
ATOM   1185  CD2 PHE C 153       2.070  13.343 -39.494  1.00 96.32
ATOM   1186  CE1 PHE C 153       3.933  14.166 -41.374  1.00 96.32
ATOM   1187  CE2 PHE C 153       2.941  12.418 -40.064  1.00 96.32
ATOM   1188  CZ  PHE C 153       3.871  12.831 -41.004  1.00 96.32
ATOM   1189  N   TYR C 154       3.326  17.755 -38.418  1.00 96.51
ATOM   1190  CA  TYR C 154       4.692  18.244 -38.569  1.00 96.51
ATOM   1191  C   TYR C 154       5.271  18.667 -37.225  1.00 96.51
ATOM   1192  O   TYR C 154       6.483  18.588 -37.012  1.00 96.51
ATOM   1193  CB  TYR C 154       4.737  19.419 -39.551  1.00 96.51
ATOM   1194  CG  TYR C 154       4.558  19.013 -40.993  1.00 96.51
ATOM   1195  CD1 TYR C 154       5.532  18.265 -41.652  1.00 96.51
ATOM   1196  CD2 TYR C 154       3.417  19.375 -41.700  1.00 96.51
ATOM   1197  CE1 TYR C 154       5.373  17.890 -42.982  1.00 96.51
ATOM   1198  CE2 TYR C 154       3.248  19.005 -43.031  1.00 96.51
ATOM   1199  CZ  TYR C 154       4.229  18.264 -43.662  1.00 96.51
ATOM   1200  OH  TYR C 154       4.067  17.895 -44.978  1.00 96.51
ATOM   1201  N   THR C 155       4.396  19.170 -36.344  1.00 96.15
ATOM   1202  CA  THR C 155       4.858  19.470 -34.994  1.00 96.15
ATOM   1203  C   THR C 155       5.338  18.204 -34.292  1.00 96.15
ATOM   1204  O   THR C 155       6.365  18.217 -33.609  1.00 96.15
ATOM   1205  CB  THR C 155       3.747  20.134 -34.158  1.00 96.15
ATOM   1206  OG1 THR C 155       3.337  21.348 -34.798  1.00 96.15
ATOM   1207  CG2 THR C 155       4.236  20.455 -32.750  1.00 96.15
ATOM   1208  N   MET C 156       4.607  17.103 -34.458  1.00 96.96
ATOM   1209  CA  MET C 156       4.983  15.835 -33.837  1.00 96.96
ATOM   1210  C   MET C 156       6.247  15.270 -34.477  1.00 96.96
ATOM   1211  O   MET C 156       7.061  14.640 -33.800  1.00 96.96
ATOM   1212  CB  MET C 156       3.842  14.823 -33.948  1.00 96.96
ATOM   1213  CG  MET C 156       2.612  15.194 -33.136  1.00 96.96
ATOM   1214  SD  MET C 156       2.992  15.443 -31.359  1.00 96.96
ATOM   1215  CE  MET C 156       1.906  16.851 -30.994  1.00 96.96
ATOM   1216  N   VAL C 157       6.370  15.491 -35.748  1.00 96.69
ATOM   1217  CA  VAL C 157       7.607  15.092 -36.412  1.00 96.69
ATOM   1218  C   VAL C 157       8.782  15.873 -35.827  1.00 96.69
ATOM   1219  O   VAL C 157       9.854  15.310 -35.593  1.00 96.69
ATOM   1220  CB  VAL C 157       7.528  15.312 -37.939  1.00 96.69
ATOM   1221  CG1 VAL C 157       8.891  15.083 -38.589  1.00 96.69
ATOM   1222  CG2 VAL C 157       6.477  14.391 -38.556  1.00 96.69
ATOM   1223  N   PHE C 158       8.519  17.191 -35.629  1.00 95.85
ATOM   1224  CA  PHE C 158       9.521  18.030 -34.981  1.00 95.85
ATOM   1225  C   PHE C 158       9.934  17.439 -33.638  1.00 95.85
ATOM   1226  O   PHE C 158      11.126  17.303 -33.355  1.00 95.85
ATOM   1227  CB  PHE C 158       8.988  19.453 -34.787  1.00 95.85
ATOM   1228  CG  PHE C 158       9.912  20.345 -34.003  1.00 95.85
ATOM   1229  CD1 PHE C 158       9.753  20.499 -32.631  1.00 95.85
ATOM   1230  CD2 PHE C 158      10.940  21.030 -34.637  1.00 95.85
ATOM   1231  CE1 PHE C 158      10.606  21.324 -31.902  1.00 95.85
ATOM   1232  CE2 PHE C 158      11.797  21.856 -33.916  1.00 95.85
ATOM   1233  CZ  PHE C 158      11.628  22.002 -32.548  1.00 95.85
ATOM   1234  N   TYR C 159       8.941  17.061 -32.820  1.00 96.43
ATOM   1235  CA  TYR C 159       9.205  16.524 -31.489  1.00 96.43
ATOM   1236  C   TYR C 159       9.851  15.147 -31.575  1.00 96.43
ATOM   1237  O   TYR C 159      10.630  14.763 -30.699  1.00 96.43
ATOM   1238  CB  TYR C 159       7.911  16.444 -30.675  1.00 96.43
ATOM   1239  CG  TYR C 159       7.379  17.790 -30.246  1.00 96.43
ATOM   1240  CD1 TYR C 159       8.239  18.789 -29.795  1.00 96.43
ATOM   1241  CD2 TYR C 159       6.016  18.065 -30.289  1.00 96.43
ATOM   1242  CE1 TYR C 159       7.753  20.030 -29.397  1.00 96.43
ATOM   1243  CE2 TYR C 159       5.520  19.302 -29.893  1.00 96.43
ATOM   1244  CZ  TYR C 159       6.394  20.277 -29.450  1.00 96.43
ATOM   1245  OH  TYR C 159       5.908  21.504 -29.056  1.00 96.43
ATOM   1246  N   ALA C 160       9.567  14.400 -32.660  1.00 96.85
ATOM   1247  CA  ALA C 160      10.158  13.081 -32.870  1.00 96.85
ATOM   1248  C   ALA C 160      11.647  13.192 -33.189  1.00 96.85
ATOM   1249  O   ALA C 160      12.420  12.277 -32.898  1.00 96.85
ATOM   1250  CB  ALA C 160       9.431  12.344 -33.992  1.00 96.85
ATOM   1251  N   LEU C 161      12.114  14.292 -33.687  1.00 96.78
ATOM   1252  CA  LEU C 161      13.493  14.483 -34.123  1.00 96.78
ATOM   1253  C   LEU C 161      14.328  15.126 -33.021  1.00 96.78
ATOM   1254  O   LEU C 161      15.557  15.168 -33.112  1.00 96.78
ATOM   1255  CB  LEU C 161      13.541  15.347 -35.386  1.00 96.78
ATOM   1256  CG  LEU C 161      13.018  14.701 -36.670  1.00 96.78
ATOM   1257  CD1 LEU C 161      12.986  15.722 -37.802  1.00 96.78
ATOM   1258  CD2 LEU C 161      13.875  13.498 -37.051  1.00 96.78
ATOM   1259  N   ILE C 162      13.603  15.602 -31.946  1.00 96.59
ATOM   1260  CA  ILE C 162      14.262  16.328 -30.866  1.00 96.59
ATOM   1261  C   ILE C 162      15.340  15.449 -30.236  1.00 96.59
ATOM   1262  O   ILE C 162      16.442  15.920 -29.946  1.00 96.59
ATOM   1263  CB  ILE C 162      13.249  16.786 -29.793  1.00 96.59
ATOM   1264  CG1 ILE C 162      12.470  18.012 -30.282  1.00 96.59
ATOM   1265  CG2 ILE C 162      13.961  17.082 -28.470  1.00 96.59
ATOM   1266  CD1 ILE C 162      13.300  19.287 -30.349  1.00 96.59
ATOM   1267  N   PRO C 163      15.111  14.071 -30.001  1.00 97.23
ATOM   1268  CA  PRO C 163      16.126  13.209 -29.389  1.00 97.23
ATOM   1269  C   PRO C 163      17.392  13.098 -30.235  1.00 97.23
ATOM   1270  O   PRO C 163      18.449  12.721 -29.723  1.00 97.23
ATOM   1271  CB  PRO C 163      15.420  11.855 -29.282  1.00 97.23
ATOM   1272  CG  PRO C 163      13.963  12.186 -29.231  1.00 97.23
ATOM   1273  CD  PRO C 163      13.719  13.397 -30.085  1.00 97.23
ATOM   1274  N   ILE C 164      17.334  13.500 -31.501  1.00 96.30
ATOM   1275  CA  ILE C 164      18.496  13.503 -32.383  1.00 96.30
ATOM   1276  C   ILE C 164      19.041  14.924 -32.513  1.00 96.30
ATOM   1277  O   ILE C 164      20.250  15.144 -32.410  1.00 96.30
ATOM   1278  CB  ILE C 164      18.150  12.933 -33.777  1.00 96.30
ATOM   1279  CG1 ILE C 164      17.668  11.482 -33.655  1.00 96.30
ATOM   1280  CG2 ILE C 164      19.355  13.033 -34.716  1.00 96.30
ATOM   1281  CD1 ILE C 164      17.070  10.919 -34.937  1.00 96.30
ATOM   1282  N   ALA C 165      18.130  15.826 -32.629  1.00 96.73
ATOM   1283  CA  ALA C 165      18.491  17.219 -32.881  1.00 96.73
ATOM   1284  C   ALA C 165      19.228  17.819 -31.688  1.00 96.73
ATOM   1285  O   ALA C 165      20.247  18.495 -31.856  1.00 96.73
ATOM   1286  CB  ALA C 165      17.245  18.041 -33.202  1.00 96.73
ATOM   1287  N   LEU C 166      18.724  17.643 -30.472  1.00 97.50
ATOM   1288  CA  LEU C 166      19.300  18.236 -29.269  1.00 97.50
ATOM   1289  C   LEU C 166      20.736  17.765 -29.065  1.00 97.50
ATOM   1290  O   LEU C 166      21.623  18.571 -28.777  1.00 97.50
ATOM   1291  CB  LEU C 166      18.455  17.885 -28.042  1.00 97.50
ATOM   1292  CG  LEU C 166      17.195  18.723 -27.824  1.00 97.50
ATOM   1293  CD1 LEU C 166      16.449  18.246 -26.581  1.00 97.50
ATOM   1294  CD2 LEU C 166      17.549  20.201 -27.706  1.00 97.50
ATOM   1295  N   PRO C 167      20.981  16.375 -29.171  1.00 97.14
ATOM   1296  CA  PRO C 167      22.368  15.924 -29.044  1.00 97.14
ATOM   1297  C   PRO C 167      23.289  16.540 -30.094  1.00 97.14
ATOM   1298  O   PRO C 167      24.456  16.822 -29.810  1.00 97.14
ATOM   1299  CB  PRO C 167      22.265  14.408 -29.230  1.00 97.14
ATOM   1300  CG  PRO C 167      20.879  14.062 -28.789  1.00 97.14
ATOM   1301  CD  PRO C 167      19.963  15.191 -29.167  1.00 97.14
ATOM   1302  N   ILE C 168      22.814  16.751 -31.324  1.00 97.04
ATOM   1303  CA  ILE C 168      23.601  17.370 -32.384  1.00 97.04
ATOM   1304  C   ILE C 168      23.946  18.807 -32.000  1.00 97.04
ATOM   1305  O   ILE C 168      25.100  19.227 -32.115  1.00 97.04
ATOM   1306  CB  ILE C 168      22.850  17.343 -33.735  1.00 97.04
ATOM   1307  CG1 ILE C 168      22.723  15.903 -34.246  1.00 97.04
ATOM   1308  CG2 ILE C 168      23.558  18.228 -34.764  1.00 97.04
ATOM   1309  CD1 ILE C 168      21.860  15.762 -35.492  1.00 97.04
ATOM   1310  N   VAL C 169      22.955  19.531 -31.597  1.00 97.15
ATOM   1311  CA  VAL C 169      23.168  20.913 -31.180  1.00 97.15
ATOM   1312  C   VAL C 169      24.129  20.953 -29.994  1.00 97.15
ATOM   1313  O   VAL C 169      25.016  21.808 -29.935  1.00 97.15
ATOM   1314  CB  VAL C 169      21.837  21.605 -30.811  1.00 97.15
ATOM   1315  CG1 VAL C 169      22.094  22.996 -30.232  1.00 97.15
ATOM   1316  CG2 VAL C 169      20.924  21.692 -32.032  1.00 97.15
ATOM   1317  N   ALA C 170      23.922  20.115 -29.013  1.00 97.54
ATOM   1318  CA  ALA C 170      24.809  20.030 -27.855  1.00 97.54
ATOM   1319  C   ALA C 170      26.251  19.779 -28.287  1.00 97.54
ATOM   1320  O   ALA C 170      27.185  20.351 -27.719  1.00 97.54
ATOM   1321  CB  ALA C 170      24.342  18.929 -26.906  1.00 97.54
ATOM   1322  N   THR C 171      26.421  18.886 -29.315  1.00 97.31
ATOM   1323  CA  THR C 171      27.741  18.558 -29.841  1.00 97.31
ATOM   1324  C   THR C 171      28.399  19.789 -30.458  1.00 97.31
ATOM   1325  O   THR C 171      29.589  20.035 -30.246  1.00 97.31
ATOM   1326  CB  THR C 171      27.661  17.435 -30.893  1.00 97.31
ATOM   1327  OG1 THR C 171      27.041  16.284 -30.307  1.00 97.31
ATOM   1328  CG2 THR C 171      29.049  17.051 -31.394  1.00 97.31
ATOM   1329  N   ILE C 172      27.596  20.595 -31.213  1.00 96.59
ATOM   1330  CA  ILE C 172      28.104  21.798 -31.862  1.00 96.59
ATOM   1331  C   ILE C 172      28.513  22.821 -30.805  1.00 96.59
ATOM   1332  O   ILE C 172      29.616  23.372 -30.859  1.00 96.59
ATOM   1333  CB  ILE C 172      27.057  22.408 -32.821  1.00 96.59
ATOM   1334  CG1 ILE C 172      26.764  21.442 -33.975  1.00 96.59
ATOM   1335  CG2 ILE C 172      27.534  23.764 -33.349  1.00 96.59
ATOM   1336  CD1 ILE C 172      25.602  21.871 -34.861  1.00 96.59
ATOM   1337  N   ILE C 173      27.672  23.066 -29.812  1.00 96.61
ATOM   1338  CA  ILE C 173      27.922  24.047 -28.762  1.00 96.61
ATOM   1339  C   ILE C 173      29.165  23.648 -27.968  1.00 96.61
ATOM   1340  O   ILE C 173      30.049  24.475 -27.731  1.00 96.61
ATOM   1341  CB  ILE C 173      26.706  24.187 -27.819  1.00 96.61
ATOM   1342  CG1 ILE C 173      25.531  24.839 -28.556  1.00 96.61
ATOM   1343  CG2 ILE C 173      27.082  24.990 -26.569  1.00 96.61
ATOM   1344  CD1 ILE C 173      24.242  24.887 -27.747  1.00 96.61
ATOM   1345  N   MET C 174      29.234  22.375 -27.502  1.00 97.21
ATOM   1346  CA  MET C 174      30.344  21.915 -26.672  1.00 97.21
ATOM   1347  C   MET C 174      31.643  21.883 -27.471  1.00 97.21
ATOM   1348  O   MET C 174      32.723  22.092 -26.915  1.00 97.21
ATOM   1349  CB  MET C 174      30.048  20.529 -26.098  1.00 97.21
ATOM   1350  CG  MET C 174      29.054  20.541 -24.948  1.00 97.21
ATOM   1351  SD  MET C 174      29.530  21.714 -23.619  1.00 97.21
ATOM   1352  CE  MET C 174      30.987  20.865 -22.950  1.00 97.21
ATOM   1353  N   SER C 175      31.534  21.623 -28.877  1.00 96.27
ATOM   1354  CA  SER C 175      32.713  21.669 -29.736  1.00 96.27
ATOM   1355  C   SER C 175      33.322  23.067 -29.763  1.00 96.27
ATOM   1356  O   SER C 175      34.545  23.217 -29.713  1.00 96.27
ATOM   1357  CB  SER C 175      32.358  21.230 -31.157  1.00 96.27
ATOM   1358  OG  SER C 175      31.461  22.148 -31.758  1.00 96.27
ATOM   1359  N   ILE C 176      32.416  24.077 -29.863  1.00 95.61
ATOM   1360  CA  ILE C 176      32.864  25.465 -29.869  1.00 95.61
ATOM   1361  C   ILE C 176      33.508  25.806 -28.527  1.00 95.61
ATOM   1362  O   ILE C 176      34.579  26.416 -28.482  1.00 95.61
ATOM   1363  CB  ILE C 176      31.698  26.434 -30.166  1.00 95.61
ATOM   1364  CG1 ILE C 176      31.151  26.196 -31.578  1.00 95.61
ATOM   1365  CG2 ILE C 176      32.145  27.888 -29.990  1.00 95.61
ATOM   1366  CD1 ILE C 176      29.857  26.942 -31.875  1.00 95.61
ATOM   1367  N   ILE C 177      32.862  25.396 -27.402  1.00 95.87
ATOM   1368  CA  ILE C 177      33.344  25.687 -26.056  1.00 95.87
ATOM   1369  C   ILE C 177      34.696  25.013 -25.835  1.00 95.87
ATOM   1370  O   ILE C 177      35.638  25.642 -25.346  1.00 95.87
ATOM   1371  CB  ILE C 177      32.333  25.226 -24.982  1.00 95.87
ATOM   1372  CG1 ILE C 177      31.054  26.068 -25.056  1.00 95.87
ATOM   1373  CG2 ILE C 177      32.958  25.301 -23.585  1.00 95.87
ATOM   1374  CD1 ILE C 177      29.951  25.602 -24.115  1.00 95.87
ATOM   1375  N   VAL C 178      34.862  23.781 -26.182  1.00 94.78
ATOM   1376  CA  VAL C 178      36.090  23.021 -25.972  1.00 94.78
ATOM   1377  C   VAL C 178      37.212  23.604 -26.827  1.00 94.78
ATOM   1378  O   VAL C 178      38.362  23.676 -26.388  1.00 94.78
ATOM   1379  CB  VAL C 178      35.893  21.523 -26.299  1.00 94.78
ATOM   1380  CG1 VAL C 178      37.231  20.787 -26.281  1.00 94.78
ATOM   1381  CG2 VAL C 178      34.915  20.886 -25.314  1.00 94.78
ATOM   1382  N   TYR C 179      36.874  24.038 -28.140  1.00 93.74
ATOM   1383  CA  TYR C 179      37.853  24.680 -29.010  1.00 93.74
ATOM   1384  C   TYR C 179      38.401  25.951 -28.370  1.00 93.74
ATOM   1385  O   TYR C 179      39.608  26.199 -28.402  1.00 93.74
ATOM   1386  CB  TYR C 179      37.231  25.008 -30.370  1.00 93.74
ATOM   1387  CG  TYR C 179      38.193  25.650 -31.339  1.00 93.74
ATOM   1388  CD1 TYR C 179      38.194  27.029 -31.540  1.00 93.74
ATOM   1389  CD2 TYR C 179      39.102  24.881 -32.057  1.00 93.74
ATOM   1390  CE1 TYR C 179      39.078  27.625 -32.433  1.00 93.74
ATOM   1391  CE2 TYR C 179      39.991  25.466 -32.953  1.00 93.74
ATOM   1392  CZ  TYR C 179      39.971  26.837 -33.134  1.00 93.74
ATOM   1393  OH  TYR C 179      40.848  27.422 -34.020  1.00 93.74
ATOM   1394  N   ARG C 180      37.560  26.722 -27.794  1.00 93.66
ATOM   1395  CA  ARG C 180      37.973  27.952 -27.127  1.00 93.66
ATOM   1396  C   ARG C 180      38.821  27.650 -25.896  1.00 93.66
ATOM   1397  O   ARG C 180      39.812  28.334 -25.636  1.00 93.66
ATOM   1398  CB  ARG C 180      36.751  28.785 -26.731  1.00 93.66
ATOM   1399  CG  ARG C 180      36.090  29.502 -27.897  1.00 93.66
ATOM   1400  CD  ARG C 180      36.941  30.658 -28.403  1.00 93.66
ATOM   1401  NE  ARG C 180      36.244  31.432 -29.427  1.00 93.66
ATOM   1402  CZ  ARG C 180      36.650  32.609 -29.895  1.00 93.66
ATOM   1403  NH1 ARG C 180      37.761  33.174 -29.438  1.00 93.66
ATOM   1404  NH2 ARG C 180      35.939  33.226 -30.828  1.00 93.66
ATOM   1405  N   VAL C 181      38.429  26.720 -25.171  1.00 92.69
ATOM   1406  CA  VAL C 181      39.167  26.332 -23.974  1.00 92.69
ATOM   1407  C   VAL C 181      40.556  25.829 -24.362  1.00 92.69
ATOM   1408  O   VAL C 181      41.539  26.111 -23.674  1.00 92.69
ATOM   1409  CB  VAL C 181      38.414  25.248 -23.170  1.00 92.69
ATOM   1410  CG1 VAL C 181      39.300  24.684 -22.061  1.00 92.69
ATOM   1411  CG2 VAL C 181      37.122  25.818 -22.588  1.00 92.69
ATOM   1412  N   ARG C 182      40.632  25.099 -25.475  1.00 92.70
ATOM   1413  CA  ARG C 182      41.925  24.647 -25.978  1.00 92.70
ATOM   1414  C   ARG C 182      42.837  25.830 -26.284  1.00 92.70
ATOM   1415  O   ARG C 182      44.038  25.782 -26.011  1.00 92.70
ATOM   1416  CB  ARG C 182      41.744  23.786 -27.230  1.00 92.70
ATOM   1417  CG  ARG C 182      41.390  22.337 -26.936  1.00 92.70
ATOM   1418  CD  ARG C 182      41.359  21.495 -28.204  1.00 92.70
ATOM   1419  NE  ARG C 182      40.837  20.156 -27.949  1.00 92.70
ATOM   1420  CZ  ARG C 182      40.643  19.228 -28.881  1.00 92.70
ATOM   1421  NH1 ARG C 182      40.927  19.477 -30.155  1.00 92.70
ATOM   1422  NH2 ARG C 182      40.163  18.041 -28.539  1.00 92.70
ATOM   1423  N   ALA C 183      42.294  26.827 -26.794  1.00 92.85
ATOM   1424  CA  ALA C 183      43.053  28.035 -27.107  1.00 92.85
ATOM   1425  C   ALA C 183      43.536  28.724 -25.835  1.00 92.85
ATOM   1426  O   ALA C 183      44.660  29.229 -25.783  1.00 92.85
ATOM   1427  CB  ALA C 183      42.206  28.995 -27.939  1.00 92.85
ATOM   1428  N   TRP C 184      42.685  28.709 -24.840  1.00 90.30
ATOM   1429  CA  TRP C 184      43.006  29.339 -23.563  1.00 90.30
ATOM   1430  C   TRP C 184      44.142  28.602 -22.862  1.00 90.30
ATOM   1431  O   TRP C 184      45.017  29.227 -22.258  1.00 90.30
ATOM   1432  CB  TRP C 184      41.771  29.378 -22.658  1.00 90.30
ATOM   1433  CG  TRP C 184      41.939  30.232 -21.436  1.00 90.30
ATOM   1434  CD1 TRP C 184      42.179  31.577 -21.398  1.00 90.30
ATOM   1435  CD2 TRP C 184      41.885  29.795 -20.075  1.00 90.30
ATOM   1436  NE1 TRP C 184      42.276  32.004 -20.094  1.00 90.30
ATOM   1437  CE2 TRP C 184      42.099  30.930 -19.263  1.00 90.30
ATOM   1438  CE3 TRP C 184      41.674  28.552 -19.463  1.00 90.30
ATOM   1439  CZ2 TRP C 184      42.109  30.859 -17.868  1.00 90.30
ATOM   1440  CZ3 TRP C 184      41.685  28.483 -18.074  1.00 90.30
ATOM   1441  CH2 TRP C 184      41.901  29.631 -17.294  1.00 90.30
ATOM   1442  N   TYR C 185      44.165  27.205 -23.000  1.00 93.71
ATOM   1443  CA  TYR C 185      45.174  26.394 -22.328  1.00 93.71
ATOM   1444  C   TYR C 185      46.326  26.065 -23.269  1.00 93.71
ATOM   1445  O   TYR C 185      47.128  25.171 -22.989  1.00 93.71
ATOM   1446  CB  TYR C 185      44.553  25.101 -21.790  1.00 93.71
ATOM   1447  CG  TYR C 185      43.792  25.284 -20.499  1.00 93.71
ATOM   1448  CD1 TYR C 185      44.461  25.361 -19.279  1.00 93.71
ATOM   1449  CD2 TYR C 185      42.405  25.379 -20.496  1.00 93.71
ATOM   1450  CE1 TYR C 185      43.764  25.528 -18.087  1.00 93.71
ATOM   1451  CE2 TYR C 185      41.698  25.545 -19.310  1.00 93.71
ATOM   1452  CZ  TYR C 185      42.385  25.619 -18.112  1.00 93.71
ATOM   1453  OH  TYR C 185      41.690  25.784 -16.935  1.00 93.71
ATOM   1454  N   HIS C 186      46.426  26.854 -24.338  1.00 93.35
ATOM   1455  CA  HIS C 186      47.417  26.582 -25.373  1.00 93.35
ATOM   1456  C   HIS C 186      48.829  26.581 -24.797  1.00 93.35
ATOM   1457  O   HIS C 186      49.622  25.682 -25.086  1.00 93.35
ATOM   1458  CB  HIS C 186      47.311  27.609 -26.501  1.00 93.35
ATOM   1459  CG  HIS C 186      48.294  27.391 -27.606  1.00 93.35
ATOM   1460  ND1 HIS C 186      49.553  27.952 -27.604  1.00 93.35
ATOM   1461  CD2 HIS C 186      48.202  26.670 -28.748  1.00 93.35
ATOM   1462  CE1 HIS C 186      50.194  27.584 -28.701  1.00 93.35
ATOM   1463  NE2 HIS C 186      49.396  26.806 -29.412  1.00 93.35
ATOM   1464  N   ASN C 187      49.273  27.514 -23.970  1.00 94.36
[truncated: 207,406 more chars]
