# Supplementary material for: A central CRMP complex essential for invasion in Toxoplasma gondii
Source: PLoS Biol. 2023 Jan 5;21(1):e3001937. doi: 10.1371/journal.pbio.3001937 (PMC9815656; doi:10.1371/journal.pbio.3001937)
Supplement: S1 File — (ZIP) [file pbio.3001937.s017.zip › Structure D from S7B1 Fig PbCRMP13 blue orange.pdb]

REMARK    File generated by Swiss-PdbViewer  4.00b0
REMARK    http://www.expasy.org/spdbv/
ATOM      1  N   ILE B   1      -1.449  20.001  35.916  1.00 63.20
ATOM      2  CA  ILE B   1      -0.353  19.767  34.982  1.00 63.20
ATOM      3  C   ILE B   1      -0.053  18.272  34.902  1.00 63.20
ATOM      4  O   ILE B   1       0.127  17.612  35.929  1.00 63.20
ATOM      5  CB  ILE B   1       0.916  20.546  35.395  1.00 63.20
ATOM      6  CG1 ILE B   1       0.609  22.043  35.512  1.00 63.20
ATOM      7  CG2 ILE B   1       2.051  20.297  34.397  1.00 63.20
ATOM      8  CD1 ILE B   1       1.697  22.846  36.212  1.00 63.20
ATOM      9  N   LYS B   2      -0.091  17.850  33.932  1.00 73.43
ATOM     10  CA  LYS B   2       0.174  16.434  33.693  1.00 73.43
ATOM     11  C   LYS B   2       1.671  16.141  33.729  1.00 73.43
ATOM     12  O   LYS B   2       2.468  16.879  33.146  1.00 73.43
ATOM     13  CB  LYS B   2      -0.413  15.997  32.350  1.00 73.43
ATOM     14  CG  LYS B   2      -0.471  14.489  32.160  1.00 73.43
ATOM     15  CD  LYS B   2      -1.101  14.117  30.824  1.00 73.43
ATOM     16  CE  LYS B   2      -1.061  12.613  30.585  1.00 73.43
ATOM     17  NZ  LYS B   2      -1.667  12.245  29.271  1.00 73.43
ATOM     18  N   CYS B   3       2.243  15.185  34.419  1.00 76.93
ATOM     19  CA  CYS B   3       3.634  14.751  34.494  1.00 76.93
ATOM     20  C   CYS B   3       4.094  14.163  33.166  1.00 76.93
ATOM     21  O   CYS B   3       3.459  13.252  32.632  1.00 76.93
ATOM     22  CB  CYS B   3       3.814  13.721  35.609  1.00 76.93
ATOM     23  SG  CYS B   3       5.530  13.507  36.130  1.00 76.93
ATOM     24  N   PRO B   4       5.059  14.644  32.601  1.00 80.51
ATOM     25  CA  PRO B   4       5.542  14.184  31.297  1.00 80.51
ATOM     26  C   PRO B   4       5.970  12.718  31.309  1.00 80.51
ATOM     27  O   PRO B   4       5.811  12.016  30.307  1.00 80.51
ATOM     28  CB  PRO B   4       6.738  15.099  31.021  1.00 80.51
ATOM     29  CG  PRO B   4       6.774  16.041  32.181  1.00 80.51
ATOM     30  CD  PRO B   4       5.695  15.647  33.149  1.00 80.51
ATOM     31  N   ILE B   5       6.524  12.256  32.400  1.00 80.53
ATOM     32  CA  ILE B   5       6.962  10.870  32.528  1.00 80.53
ATOM     33  C   ILE B   5       6.070  10.137  33.528  1.00 80.53
ATOM     34  O   ILE B   5       5.933  10.564  34.677  1.00 80.53
ATOM     35  CB  ILE B   5       8.441  10.783  32.966  1.00 80.53
ATOM     36  CG1 ILE B   5       9.335  11.548  31.983  1.00 80.53
ATOM     37  CG2 ILE B   5       8.884   9.321  33.084  1.00 80.53
ATOM     38  CD1 ILE B   5      10.770  11.726  32.460  1.00 80.53
ATOM     39  N   SER B   6       5.304   9.207  33.073  1.00 80.60
ATOM     40  CA  SER B   6       4.370   8.443  33.895  1.00 80.60
ATOM     41  C   SER B   6       5.067   7.847  35.114  1.00 80.60
ATOM     42  O   SER B   6       6.120   7.219  34.987  1.00 80.60
ATOM     43  CB  SER B   6       3.719   7.330  33.074  1.00 80.60
ATOM     44  OG  SER B   6       4.683   6.370  32.675  1.00 80.60
ATOM     45  N   GLY B   7       4.615   8.205  36.298  1.00 81.43
ATOM     46  CA  GLY B   7       5.139   7.622  37.524  1.00 81.43
ATOM     47  C   GLY B   7       6.242   8.451  38.154  1.00 81.43
ATOM     48  O   GLY B   7       6.721   8.130  39.244  1.00 81.43
ATOM     49  N   ALA B   8       6.757   9.457  37.467  1.00 84.25
ATOM     50  CA  ALA B   8       7.854  10.285  37.962  1.00 84.25
ATOM     51  C   ALA B   8       7.352  11.319  38.965  1.00 84.25
ATOM     52  O   ALA B   8       8.059  11.668  39.913  1.00 84.25
ATOM     53  CB  ALA B   8       8.565  10.976  36.800  1.00 84.25
ATOM     54  N   CYS B   9       6.073  11.759  38.810  1.00 82.64
ATOM     55  CA  CYS B   9       5.492  12.769  39.688  1.00 82.64
ATOM     56  C   CYS B   9       4.618  12.124  40.757  1.00 82.64
ATOM     57  O   CYS B   9       3.671  11.401  40.439  1.00 82.64
ATOM     58  CB  CYS B   9       4.669  13.771  38.880  1.00 82.64
ATOM     59  SG  CYS B   9       5.621  14.649  37.621  1.00 82.64
ATOM     60  N   LEU B  10       4.921  12.225  42.052  1.00 84.08
ATOM     61  CA  LEU B  10       4.218  11.575  43.153  1.00 84.08
ATOM     62  C   LEU B  10       3.163  12.501  43.747  1.00 84.08
ATOM     63  O   LEU B  10       2.426  12.109  44.655  1.00 84.08
ATOM     64  CB  LEU B  10       5.207  11.144  44.239  1.00 84.08
ATOM     65  CG  LEU B  10       6.227  10.075  43.843  1.00 84.08
ATOM     66  CD1 LEU B  10       7.352  10.010  44.871  1.00 84.08
ATOM     67  CD2 LEU B  10       5.549   8.717  43.697  1.00 84.08
ATOM     68  N   GLY B  11       2.888  13.472  43.179  1.00 78.55
ATOM     69  CA  GLY B  11       1.901  14.408  43.694  1.00 78.55
ATOM     70  C   GLY B  11       2.466  15.359  44.732  1.00 78.55
ATOM     71  O   GLY B  11       3.507  15.085  45.332  1.00 78.55
ATOM     72  N   LYS B  12       1.803  16.656  44.779  1.00 71.80
ATOM     73  CA  LYS B  12       2.160  17.698  45.738  1.00 71.80
ATOM     74  C   LYS B  12       3.607  18.145  45.551  1.00 71.80
ATOM     75  O   LYS B  12       4.349  18.288  46.525  1.00 71.80
ATOM     76  CB  LYS B  12       1.944  17.206  47.170  1.00 71.80
ATOM     77  CG  LYS B  12       0.481  17.029  47.550  1.00 71.80
ATOM     78  CD  LYS B  12       0.326  16.659  49.019  1.00 71.80
ATOM     79  CE  LYS B  12      -1.130  16.405  49.382  1.00 71.80
ATOM     80  NZ  LYS B  12      -1.285  16.018  50.817  1.00 71.80
ATOM     81  N   ASN B  13       4.166  18.171  44.527  1.00 78.43
ATOM     82  CA  ASN B  13       5.494  18.665  44.182  1.00 78.43
ATOM     83  C   ASN B  13       6.581  17.665  44.564  1.00 78.43
ATOM     84  O   ASN B  13       7.728  18.048  44.801  1.00 78.43
ATOM     85  CB  ASN B  13       5.756  20.015  44.854  1.00 78.43
ATOM     86  CG  ASN B  13       5.135  21.173  44.098  1.00 78.43
ATOM     87  OD1 ASN B  13       4.650  21.010  42.976  1.00 78.43
ATOM     88  ND2 ASN B  13       5.143  22.352  44.709  1.00 78.43
ATOM     89  N   ASN B  14       6.320  16.530  44.705  1.00 84.31
ATOM     90  CA  ASN B  14       7.290  15.488  45.025  1.00 84.31
ATOM     91  C   ASN B  14       7.582  14.603  43.817  1.00 84.31
ATOM     92  O   ASN B  14       6.667  14.229  43.080  1.00 84.31
ATOM     93  CB  ASN B  14       6.797  14.638  46.198  1.00 84.31
ATOM     94  CG  ASN B  14       6.896  15.362  47.526  1.00 84.31
ATOM     95  OD1 ASN B  14       7.630  16.345  47.658  1.00 84.31
ATOM     96  ND2 ASN B  14       6.157  14.883  48.520  1.00 84.31
ATOM     97  N   CYS B  15       8.865  14.444  43.663  1.00 86.88
ATOM     98  CA  CYS B  15       9.321  13.603  42.561  1.00 86.88
ATOM     99  C   CYS B  15       9.756  12.232  43.065  1.00 86.88
ATOM    100  O   CYS B  15      10.057  12.068  44.249  1.00 86.88
ATOM    101  CB  CYS B  15      10.477  14.273  41.819  1.00 86.88
ATOM    102  SG  CYS B  15      10.025  15.831  41.023  1.00 86.88
ATOM    103  N   HIS B  16       9.797  11.196  42.247  1.00 88.33
ATOM    104  CA  HIS B  16      10.366   9.883  42.530  1.00 88.33
ATOM    105  C   HIS B  16      11.822   9.996  42.968  1.00 88.33
ATOM    106  O   HIS B  16      12.522  10.932  42.575  1.00 88.33
ATOM    107  CB  HIS B  16      10.255   8.976  41.303  1.00 88.33
ATOM    108  CG  HIS B  16      10.536   7.536  41.595  1.00 88.33
ATOM    109  ND1 HIS B  16      11.802   6.996  41.527  1.00 88.33
ATOM    110  CD2 HIS B  16       9.712   6.525  41.959  1.00 88.33
ATOM    111  CE1 HIS B  16      11.744   5.712  41.836  1.00 88.33
ATOM    112  NE2 HIS B  16      10.487   5.401  42.102  1.00 88.33
ATOM    113  N   ASN B  17      12.231   9.169  43.808  1.00 88.01
ATOM    114  CA  ASN B  17      13.539   9.194  44.454  1.00 88.01
ATOM    115  C   ASN B  17      14.666   9.307  43.432  1.00 88.01
ATOM    116  O   ASN B  17      15.736   9.836  43.739  1.00 88.01
ATOM    117  CB  ASN B  17      13.732   7.948  45.322  1.00 88.01
ATOM    118  CG  ASN B  17      12.840   7.947  46.548  1.00 88.01
ATOM    119  OD1 ASN B  17      12.283   8.980  46.927  1.00 88.01
ATOM    120  ND2 ASN B  17      12.698   6.786  47.176  1.00 88.01
ATOM    121  N   THR B  18      14.425   9.019  42.234  1.00 90.56
ATOM    122  CA  THR B  18      15.482   8.998  41.229  1.00 90.56
ATOM    123  C   THR B  18      15.385  10.217  40.317  1.00 90.56
ATOM    124  O   THR B  18      16.254  10.437  39.471  1.00 90.56
ATOM    125  CB  THR B  18      15.421   7.714  40.381  1.00 90.56
ATOM    126  OG1 THR B  18      14.136   7.622  39.755  1.00 90.56
ATOM    127  CG2 THR B  18      15.643   6.475  41.243  1.00 90.56
ATOM    128  N   MET B  19      14.351  11.135  40.533  1.00 89.02
ATOM    129  CA  MET B  19      14.106  12.236  39.606  1.00 89.02
ATOM    130  C   MET B  19      14.127  13.575  40.335  1.00 89.02
ATOM    131  O   MET B  19      13.905  13.632  41.546  1.00 89.02
ATOM    132  CB  MET B  19      12.766  12.050  38.891  1.00 89.02
ATOM    133  CG  MET B  19      12.637  10.720  38.168  1.00 89.02
ATOM    134  SD  MET B  19      13.369  10.760  36.486  1.00 89.02
ATOM    135  CE  MET B  19      12.982   9.077  35.928  1.00 89.02
ATOM    136  N   ASP B  20      14.571  14.546  39.613  1.00 84.70
ATOM    137  CA  ASP B  20      14.641  15.893  40.172  1.00 84.70
ATOM    138  C   ASP B  20      14.294  16.943  39.119  1.00 84.70
ATOM    139  O   ASP B  20      13.971  16.603  37.979  1.00 84.70
ATOM    140  CB  ASP B  20      16.032  16.165  40.747  1.00 84.70
ATOM    141  CG  ASP B  20      16.013  17.141  41.910  1.00 84.70
ATOM    142  OD1 ASP B  20      17.068  17.355  42.545  1.00 84.70
ATOM    143  OD2 ASP B  20      14.932  17.701  42.196  1.00 84.70
ATOM    144  N   ASN B  21      13.913  18.101  39.450  1.00 77.27
ATOM    145  CA  ASN B  21      13.739  19.263  38.586  1.00 77.27
ATOM    146  C   ASN B  21      12.270  19.493  38.244  1.00 77.27
ATOM    147  O   ASN B  21      11.394  18.784  38.744  1.00 77.27
ATOM    148  CB  ASN B  21      14.564  19.110  37.306  1.00 77.27
ATOM    149  CG  ASN B  21      16.048  19.314  37.540  1.00 77.27
ATOM    150  OD1 ASN B  21      16.462  19.792  38.600  1.00 77.27
ATOM    151  ND2 ASN B  21      16.859  18.952  36.553  1.00 77.27
ATOM    152  N   TYR B  22      12.137  20.325  37.357  1.00 75.02
ATOM    153  CA  TYR B  22      10.780  20.762  37.048  1.00 75.02
ATOM    154  C   TYR B  22      10.014  19.676  36.302  1.00 75.02
ATOM    155  O   TYR B  22      10.527  19.092  35.345  1.00 75.02
ATOM    156  CB  TYR B  22      10.805  22.048  36.216  1.00 75.02
ATOM    157  CG  TYR B  22       9.439  22.644  35.978  1.00 75.02
ATOM    158  CD1 TYR B  22       8.798  22.498  34.750  1.00 75.02
ATOM    159  CD2 TYR B  22       8.786  23.354  36.980  1.00 75.02
ATOM    160  CE1 TYR B  22       7.540  23.048  34.525  1.00 75.02
ATOM    161  CE2 TYR B  22       7.528  23.908  36.767  1.00 75.02
ATOM    162  CZ  TYR B  22       6.914  23.749  35.538  1.00 75.02
ATOM    163  OH  TYR B  22       5.668  24.295  35.322  1.00 75.02
ATOM    164  N   LEU B  23       9.094  19.316  36.976  1.00 79.89
ATOM    165  CA  LEU B  23       8.172  18.327  36.427  1.00 79.89
ATOM    166  C   LEU B  23       8.787  16.932  36.464  1.00 79.89
ATOM    167  O   LEU B  23       8.333  16.030  35.756  1.00 79.89
ATOM    168  CB  LEU B  23       7.790  18.691  34.989  1.00 79.89
ATOM    169  CG  LEU B  23       6.868  19.899  34.818  1.00 79.89
ATOM    170  CD1 LEU B  23       6.834  20.336  33.357  1.00 79.89
ATOM    171  CD2 LEU B  23       5.464  19.575  35.317  1.00 79.89
ATOM    172  N   CYS B  24       9.941  16.732  37.324  1.00 83.14
ATOM    173  CA  CYS B  24      10.558  15.438  37.591  1.00 83.14
ATOM    174  C   CYS B  24      11.037  14.784  36.300  1.00 83.14
ATOM    175  O   CYS B  24      10.874  13.577  36.113  1.00 83.14
ATOM    176  CB  CYS B  24       9.574  14.513  38.307  1.00 83.14
ATOM    177  SG  CYS B  24       8.982  15.161  39.886  1.00 83.14
ATOM    178  N   ILE B  25      11.598  15.697  35.465  1.00 85.49
ATOM    179  CA  ILE B  25      12.069  15.208  34.174  1.00 85.49
ATOM    180  C   ILE B  25      13.551  14.854  34.265  1.00 85.49
ATOM    181  O   ILE B  25      14.004  13.887  33.647  1.00 85.49
ATOM    182  CB  ILE B  25      11.835  16.250  33.057  1.00 85.49
ATOM    183  CG1 ILE B  25      10.335  16.506  32.870  1.00 85.49
ATOM    184  CG2 ILE B  25      12.479  15.789  31.746  1.00 85.49
ATOM    185  CD1 ILE B  25      10.016  17.704  31.986  1.00 85.49
ATOM    186  N   GLU B  26      14.298  15.478  35.075  1.00 89.40
ATOM    187  CA  GLU B  26      15.747  15.314  35.146  1.00 89.40
ATOM    188  C   GLU B  26      16.132  14.239  36.159  1.00 89.40
ATOM    189  O   GLU B  26      15.496  14.110  37.207  1.00 89.40
ATOM    190  CB  GLU B  26      16.422  16.640  35.506  1.00 89.40
ATOM    191  CG  GLU B  26      16.227  17.731  34.463  1.00 89.40
ATOM    192  CD  GLU B  26      16.986  19.009  34.783  1.00 89.40
ATOM    193  OE1 GLU B  26      16.836  20.007  34.041  1.00 89.40
ATOM    194  OE2 GLU B  26      17.738  19.013  35.783  1.00 89.40
ATOM    195  N   CYS B  27      17.077  13.490  35.943  1.00 89.24
ATOM    196  CA  CYS B  27      17.552  12.411  36.802  1.00 89.24
ATOM    197  C   CYS B  27      18.527  12.936  37.849  1.00 89.24
ATOM    198  O   CYS B  27      19.325  13.832  37.566  1.00 89.24
ATOM    199  CB  CYS B  27      18.223  11.319  35.969  1.00 89.24
ATOM    200  SG  CYS B  27      17.100  10.475  34.834  1.00 89.24
ATOM    201  N   LYS B  28      18.393  12.511  39.150  1.00 90.24
ATOM    202  CA  LYS B  28      19.325  12.854  40.220  1.00 90.24
ATOM    203  C   LYS B  28      20.721  12.312  39.928  1.00 90.24
ATOM    204  O   LYS B  28      20.874  11.354  39.168  1.00 90.24
ATOM    205  CB  LYS B  28      18.824  12.315  41.562  1.00 90.24
ATOM    206  CG  LYS B  28      17.696  13.132  42.174  1.00 90.24
ATOM    207  CD  LYS B  28      17.353  12.647  43.577  1.00 90.24
ATOM    208  CE  LYS B  28      16.188  13.428  44.170  1.00 90.24
ATOM    209  NZ  LYS B  28      15.844  12.952  45.543  1.00 90.24
ATOM    210  N   LYS B  29      21.633  12.882  40.490  1.00 90.51
ATOM    211  CA  LYS B  29      23.014  12.449  40.302  1.00 90.51
ATOM    212  C   LYS B  29      23.177  10.970  40.640  1.00 90.51
ATOM    213  O   LYS B  29      22.724  10.515  41.693  1.00 90.51
ATOM    214  CB  LYS B  29      23.962  13.290  41.158  1.00 90.51
ATOM    215  CG  LYS B  29      25.423  13.191  40.745  1.00 90.51
ATOM    216  CD  LYS B  29      26.292  14.171  41.522  1.00 90.51
ATOM    217  CE  LYS B  29      27.756  14.062  41.120  1.00 90.51
ATOM    218  NZ  LYS B  29      28.610  15.032  41.869  1.00 90.51
ATOM    219  N   GLY B  30      23.651  10.257  39.800  1.00 89.09
ATOM    220  CA  GLY B  30      23.828   8.824  39.977  1.00 89.09
ATOM    221  C   GLY B  30      22.776   8.000  39.259  1.00 89.09
ATOM    222  O   GLY B  30      22.857   6.770  39.229  1.00 89.09
ATOM    223  N   TYR B  31      21.833   8.724  38.747  1.00 91.81
ATOM    224  CA  TYR B  31      20.767   8.061  38.003  1.00 91.81
ATOM    225  C   TYR B  31      20.678   8.601  36.581  1.00 91.81
ATOM    226  O   TYR B  31      21.068   9.740  36.317  1.00 91.81
ATOM    227  CB  TYR B  31      19.423   8.242  38.715  1.00 91.81
ATOM    228  CG  TYR B  31      19.374   7.617  40.088  1.00 91.81
ATOM    229  CD1 TYR B  31      18.957   6.299  40.261  1.00 91.81
ATOM    230  CD2 TYR B  31      19.744   8.343  41.215  1.00 91.81
ATOM    231  CE1 TYR B  31      18.909   5.720  41.525  1.00 91.81
ATOM    232  CE2 TYR B  31      19.700   7.774  42.484  1.00 91.81
ATOM    233  CZ  TYR B  31      19.282   6.464  42.628  1.00 91.81
ATOM    234  OH  TYR B  31      19.236   5.896  43.881  1.00 91.81
ATOM    235  N   THR B  32      20.228   7.742  35.528  1.00 90.03
ATOM    236  CA  THR B  32      20.169   8.185  34.140  1.00 90.03
ATOM    237  C   THR B  32      18.976   7.560  33.423  1.00 90.03
ATOM    238  O   THR B  32      18.519   6.477  33.795  1.00 90.03
ATOM    239  CB  THR B  32      21.465   7.836  33.386  1.00 90.03
ATOM    240  OG1 THR B  32      21.390   8.355  32.052  1.00 90.03
ATOM    241  CG2 THR B  32      21.674   6.327  33.321  1.00 90.03
ATOM    242  N   ASN B  33      18.542   8.233  32.561  1.00 86.15
ATOM    243  CA  ASN B  33      17.551   7.679  31.644  1.00 86.15
ATOM    244  C   ASN B  33      17.970   7.864  30.188  1.00 86.15
ATOM    245  O   ASN B  33      17.149   7.726  29.280  1.00 86.15
ATOM    246  CB  ASN B  33      16.180   8.313  31.887  1.00 86.15
ATOM    247  CG  ASN B  33      16.160   9.797  31.576  1.00 86.15
ATOM    248  OD1 ASN B  33      17.177  10.376  31.185  1.00 86.15
ATOM    249  ND2 ASN B  33      15.001  10.423  31.745  1.00 86.15
ATOM    250  N   SER B  34      19.266   8.215  29.934  1.00 83.90
ATOM    251  CA  SER B  34      19.814   8.458  28.603  1.00 83.90
ATOM    252  C   SER B  34      18.950   9.440  27.821  1.00 83.90
ATOM    253  O   SER B  34      18.763   9.285  26.612  1.00 83.90
ATOM    254  CB  SER B  34      19.939   7.146  27.827  1.00 83.90
ATOM    255  OG  SER B  34      20.806   6.246  28.497  1.00 83.90
ATOM    256  N   PHE B  35      18.214  10.252  28.503  1.00 84.25
ATOM    257  CA  PHE B  35      17.428  11.355  27.963  1.00 84.25
ATOM    258  C   PHE B  35      16.182  10.837  27.255  1.00 84.25
ATOM    259  O   PHE B  35      15.672  11.479  26.335  1.00 84.25
ATOM    260  CB  PHE B  35      18.270  12.194  26.997  1.00 84.25
ATOM    261  CG  PHE B  35      19.519  12.762  27.616  1.00 84.25
ATOM    262  CD1 PHE B  35      19.448  13.821  28.512  1.00 84.25
ATOM    263  CD2 PHE B  35      20.765  12.235  27.301  1.00 84.25
ATOM    264  CE1 PHE B  35      20.603  14.348  29.086  1.00 84.25
ATOM    265  CE2 PHE B  35      21.923  12.756  27.871  1.00 84.25
ATOM    266  CZ  PHE B  35      21.840  13.813  28.762  1.00 84.25
ATOM    267  N   THR B  36      15.869   9.719  27.730  1.00 81.35
ATOM    268  CA  THR B  36      14.605   9.162  27.261  1.00 81.35
ATOM    269  C   THR B  36      13.481   9.467  28.247  1.00 81.35
ATOM    270  O   THR B  36      13.737   9.866  29.384  1.00 81.35
ATOM    271  CB  THR B  36      14.709   7.639  27.052  1.00 81.35
ATOM    272  OG1 THR B  36      15.153   7.025  28.268  1.00 81.35
ATOM    273  CG2 THR B  36      15.694   7.303  25.937  1.00 81.35
ATOM    274  N   LYS B  37      12.223   9.450  27.820  1.00 81.94
ATOM    275  CA  LYS B  37      11.065   9.743  28.660  1.00 81.94
ATOM    276  C   LYS B  37      10.686   8.537  29.513  1.00 81.94
ATOM    277  O   LYS B  37       9.573   8.017  29.403  1.00 81.94
ATOM    278  CB  LYS B  37       9.875  10.172  27.801  1.00 81.94
ATOM    279  CG  LYS B  37      10.035  11.543  27.161  1.00 81.94
ATOM    280  CD  LYS B  37       8.757  11.987  26.461  1.00 81.94
ATOM    281  CE  LYS B  37       8.925  13.348  25.799  1.00 81.94
ATOM    282  NZ  LYS B  37       7.680  13.779  25.094  1.00 81.94
ATOM    283  N   SER B  38      11.576   7.991  30.232  1.00 84.23
ATOM    284  CA  SER B  38      11.365   6.872  31.145  1.00 84.23
ATOM    285  C   SER B  38      11.890   7.191  32.541  1.00 84.23
ATOM    286  O   SER B  38      12.669   8.130  32.717  1.00 84.23
ATOM    287  CB  SER B  38      12.043   5.609  30.612  1.00 84.23
ATOM    288  OG  SER B  38      13.453   5.753  30.624  1.00 84.23
ATOM    289  N   LYS B  39      11.449   6.566  33.546  1.00 86.53
ATOM    290  CA  LYS B  39      11.973   6.746  34.897  1.00 86.53
ATOM    291  C   LYS B  39      13.480   6.508  34.938  1.00 86.53
ATOM    292  O   LYS B  39      13.991   5.614  34.261  1.00 86.53
ATOM    293  CB  LYS B  39      11.267   5.808  35.877  1.00 86.53
ATOM    294  CG  LYS B  39       9.837   6.213  36.201  1.00 86.53
ATOM    295  CD  LYS B  39       9.216   5.290  37.241  1.00 86.53
ATOM    296  CE  LYS B  39       7.727   5.557  37.410  1.00 86.53
ATOM    297  NZ  LYS B  39       7.102   4.613  38.384  1.00 86.53
ATOM    298  N   CYS B  40      14.211   7.233  35.684  1.00 89.12
ATOM    299  CA  CYS B  40      15.665   7.155  35.759  1.00 89.12
ATOM    300  C   CYS B  40      16.107   5.895  36.495  1.00 89.12
ATOM    301  O   CYS B  40      15.492   5.504  37.489  1.00 89.12
ATOM    302  CB  CYS B  40      16.233   8.390  36.458  1.00 89.12
ATOM    303  SG  CYS B  40      15.977   9.926  35.544  1.00 89.12
ATOM    304  N   VAL B  41      17.151   5.337  36.053  1.00 89.41
ATOM    305  CA  VAL B  41      17.713   4.122  36.633  1.00 89.41
ATOM    306  C   VAL B  41      19.150   4.381  37.083  1.00 89.41
ATOM    307  O   VAL B  41      19.793   5.322  36.614  1.00 89.41
ATOM    308  CB  VAL B  41      17.672   2.944  35.634  1.00 89.41
ATOM    309  CG1 VAL B  41      18.129   1.650  36.305  1.00 89.41
ATOM    310  CG2 VAL B  41      16.266   2.784  35.058  1.00 89.41
ATOM    311  N   ARG B  42      19.689   3.540  38.018  1.00 89.88
ATOM    312  CA  ARG B  42      21.027   3.705  38.577  1.00 89.88
ATOM    313  C   ARG B  42      22.090   3.613  37.488  1.00 89.88
ATOM    314  O   ARG B  42      21.980   2.795  36.573  1.00 89.88
ATOM    315  CB  ARG B  42      21.292   2.654  39.658  1.00 89.88
ATOM    316  CG  ARG B  42      22.466   2.986  40.565  1.00 89.88
ATOM    317  CD  ARG B  42      22.590   1.994  41.713  1.00 89.88
ATOM    318  NE  ARG B  42      23.743   2.290  42.558  1.00 89.88
ATOM    319  CZ  ARG B  42      24.075   1.610  43.652  1.00 89.88
ATOM    320  NH1 ARG B  42      23.344   0.577  44.057  1.00 89.88
ATOM    321  NH2 ARG B  42      25.145   1.964  44.348  1.00 89.88
ATOM    322  N   CYS B  43      23.018   4.379  37.522  1.00 90.82
ATOM    323  CA  CYS B  43      24.122   4.411  36.569  1.00 90.82
ATOM    324  C   CYS B  43      24.971   3.150  36.675  1.00 90.82
ATOM    325  O   CYS B  43      25.115   2.583  37.760  1.00 90.82
ATOM    326  CB  CYS B  43      24.993   5.645  36.800  1.00 90.82
ATOM    327  SG  CYS B  43      24.213   7.193  36.293  1.00 90.82
ATOM    328  N   PRO B  44      25.469   2.687  35.558  1.00 92.01
ATOM    329  CA  PRO B  44      26.345   1.513  35.568  1.00 92.01
ATOM    330  C   PRO B  44      27.711   1.801  36.188  1.00 92.01
ATOM    331  O   PRO B  44      28.056   2.963  36.417  1.00 92.01
ATOM    332  CB  PRO B  44      26.482   1.163  34.084  1.00 92.01
ATOM    333  CG  PRO B  44      26.247   2.452  33.364  1.00 92.01
ATOM    334  CD  PRO B  44      25.359   3.317  34.213  1.00 92.01
ATOM    335  N   ASN B  45      28.421   0.773  36.655  1.00 89.77
ATOM    336  CA  ASN B  45      29.795   0.950  37.114  1.00 89.77
ATOM    337  C   ASN B  45      30.644   1.675  36.073  1.00 89.77
ATOM    338  O   ASN B  45      30.590   1.350  34.886  1.00 89.77
ATOM    339  CB  ASN B  45      30.423  -0.401  37.463  1.00 89.77
ATOM    340  CG  ASN B  45      31.690  -0.261  38.283  1.00 89.77
ATOM    341  OD1 ASN B  45      32.143   0.852  38.563  1.00 89.77
ATOM    342  ND2 ASN B  45      32.271  -1.389  38.674  1.00 89.77
ATOM    343  N   ASN B  46      31.274   2.546  36.433  1.00 91.72
ATOM    344  CA  ASN B  46      31.986   3.466  35.552  1.00 91.72
ATOM    345  C   ASN B  46      33.006   2.734  34.685  1.00 91.72
ATOM    346  O   ASN B  46      33.090   2.976  33.479  1.00 91.72
ATOM    347  CB  ASN B  46      32.672   4.566  36.365  1.00 91.72
ATOM    348  CG  ASN B  46      31.684   5.512  37.017  1.00 91.72
ATOM    349  OD1 ASN B  46      30.538   5.635  36.576  1.00 91.72
ATOM    350  ND2 ASN B  46      32.119   6.188  38.074  1.00 91.72
ATOM    351  N   ILE B  47      33.726   1.849  35.257  1.00 90.15
ATOM    352  CA  ILE B  47      34.770   1.153  34.514  1.00 90.15
ATOM    353  C   ILE B  47      34.137   0.223  33.481  1.00 90.15
ATOM    354  O   ILE B  47      34.567   0.183  32.326  1.00 90.15
ATOM    355  CB  ILE B  47      35.697   0.354  35.457  1.00 90.15
ATOM    356  CG1 ILE B  47      36.408   1.298  36.433  1.00 90.15
ATOM    357  CG2 ILE B  47      36.711  -0.466  34.652  1.00 90.15
ATOM    358  CD1 ILE B  47      36.948   0.609  37.679  1.00 90.15
ATOM    359  N   ALA B  48      33.149  -0.362  33.949  1.00 91.31
ATOM    360  CA  ALA B  48      32.432  -1.258  33.045  1.00 91.31
ATOM    361  C   ALA B  48      31.756  -0.477  31.921  1.00 91.31
ATOM    362  O   ALA B  48      31.742  -0.920  30.770  1.00 91.31
ATOM    363  CB  ALA B  48      31.399  -2.077  33.815  1.00 91.31
ATOM    364  N   ASN B  49      31.308   0.636  32.175  1.00 92.95
ATOM    365  CA  ASN B  49      30.647   1.509  31.211  1.00 92.95
ATOM    366  C   ASN B  49      31.603   1.949  30.106  1.00 92.95
ATOM    367  O   ASN B  49      31.273   1.858  28.922  1.00 92.95
ATOM    368  CB  ASN B  49      30.051   2.731  31.914  1.00 92.95
ATOM    369  CG  ASN B  49      29.096   3.506  31.029  1.00 92.95
ATOM    370  OD1 ASN B  49      28.859   3.134  29.876  1.00 92.95
ATOM    371  ND2 ASN B  49      28.540   4.588  31.560  1.00 92.95
ATOM    372  N   ILE B  50      32.727   2.298  30.542  1.00 92.12
ATOM    373  CA  ILE B  50      33.719   2.784  29.589  1.00 92.12
ATOM    374  C   ILE B  50      34.171   1.638  28.686  1.00 92.12
ATOM    375  O   ILE B  50      34.261   1.799  27.466  1.00 92.12
ATOM    376  CB  ILE B  50      34.934   3.411  30.308  1.00 92.12
ATOM    377  CG1 ILE B  50      34.519   4.695  31.036  1.00 92.12
ATOM    378  CG2 ILE B  50      36.066   3.687  29.314  1.00 92.12
ATOM    379  CD1 ILE B  50      35.587   5.252  31.967  1.00 92.12
ATOM    380  N   ILE B  51      34.369   0.492  29.346  1.00 92.22
ATOM    381  CA  ILE B  51      34.840  -0.671  28.602  1.00 92.22
ATOM    382  C   ILE B  51      33.781  -1.101  27.590  1.00 92.22
ATOM    383  O   ILE B  51      34.095  -1.362  26.426  1.00 92.22
ATOM    384  CB  ILE B  51      35.186  -1.844  29.547  1.00 92.22
ATOM    385  CG1 ILE B  51      36.410  -1.497  30.402  1.00 92.22
ATOM    386  CG2 ILE B  51      35.422  -3.129  28.748  1.00 92.22
ATOM    387  CD1 ILE B  51      36.694  -2.501  31.512  1.00 92.22
ATOM    388  N   LEU B  52      32.573  -1.135  27.947  1.00 92.39
ATOM    389  CA  LEU B  52      31.486  -1.576  27.079  1.00 92.39
ATOM    390  C   LEU B  52      31.276  -0.596  25.930  1.00 92.39
ATOM    391  O   LEU B  52      31.072  -1.008  24.786  1.00 92.39
ATOM    392  CB  LEU B  52      30.189  -1.728  27.879  1.00 92.39
ATOM    393  CG  LEU B  52      29.038  -2.446  27.173  1.00 92.39
ATOM    394  CD1 LEU B  52      29.371  -3.922  26.981  1.00 92.39
ATOM    395  CD2 LEU B  52      27.743  -2.283  27.961  1.00 92.39
ATOM    396  N   LEU B  53      31.278   0.735  26.183  1.00 90.77
ATOM    397  CA  LEU B  53      31.129   1.759  25.154  1.00 90.77
ATOM    398  C   LEU B  53      32.215   1.623  24.092  1.00 90.77
ATOM    399  O   LEU B  53      31.926   1.671  22.894  1.00 90.77
ATOM    400  CB  LEU B  53      31.180   3.156  25.777  1.00 90.77
ATOM    401  CG  LEU B  53      29.875   3.677  26.381  1.00 90.77
ATOM    402  CD1 LEU B  53      30.155   4.843  27.324  1.00 90.77
ATOM    403  CD2 LEU B  53      28.905   4.094  25.281  1.00 90.77
ATOM    404  N   LEU B  54      33.462   1.390  24.614  1.00 91.50
ATOM    405  CA  LEU B  54      34.575   1.227  23.686  1.00 91.50
ATOM    406  C   LEU B  54      34.397  -0.030  22.840  1.00 91.50
ATOM    407  O   LEU B  54      34.625  -0.005  21.628  1.00 91.50
ATOM    408  CB  LEU B  54      35.903   1.161  24.446  1.00 91.50
ATOM    409  CG  LEU B  54      36.418   2.479  25.026  1.00 91.50
ATOM    410  CD1 LEU B  54      37.613   2.225  25.938  1.00 91.50
ATOM    411  CD2 LEU B  54      36.788   3.447  23.907  1.00 91.50
ATOM    412  N   LEU B  55      33.969  -1.107  23.484  1.00 92.32
ATOM    413  CA  LEU B  55      33.770  -2.375  22.791  1.00 92.32
ATOM    414  C   LEU B  55      32.686  -2.248  21.725  1.00 92.32
ATOM    415  O   LEU B  55      32.854  -2.729  20.602  1.00 92.32
ATOM    416  CB  LEU B  55      33.397  -3.477  23.786  1.00 92.32
ATOM    417  CG  LEU B  55      33.582  -4.917  23.303  1.00 92.32
ATOM    418  CD1 LEU B  55      34.165  -5.779  24.418  1.00 92.32
ATOM    419  CD2 LEU B  55      32.257  -5.492  22.813  1.00 92.32
ATOM    420  N   ILE B  56      31.568  -1.542  22.024  1.00 89.56
ATOM    421  CA  ILE B  56      30.444  -1.373  21.109  1.00 89.56
ATOM    422  C   ILE B  56      30.901  -0.616  19.864  1.00 89.56
ATOM    423  O   ILE B  56      30.580  -1.006  18.739  1.00 89.56
ATOM    424  CB  ILE B  56      29.270  -0.632  21.786  1.00 89.56
ATOM    425  CG1 ILE B  56      28.613  -1.526  22.844  1.00 89.56
ATOM    426  CG2 ILE B  56      28.247  -0.174  20.743  1.00 89.56
ATOM    427  CD1 ILE B  56      27.593  -0.807  23.715  1.00 89.56
ATOM    428  N   TYR B  57      31.644   0.435  20.078  1.00 91.64
ATOM    429  CA  TYR B  57      32.067   1.262  18.953  1.00 91.64
ATOM    430  C   TYR B  57      33.130   0.552  18.123  1.00 91.64
ATOM    431  O   TYR B  57      33.192   0.726  16.904  1.00 91.64
ATOM    432  CB  TYR B  57      32.603   2.609  19.447  1.00 91.64
ATOM    433  CG  TYR B  57      31.522   3.608  19.781  1.00 91.64
ATOM    434  CD1 TYR B  57      30.736   4.173  18.779  1.00 91.64
ATOM    435  CD2 TYR B  57      31.285   3.989  21.097  1.00 91.64
ATOM    436  CE1 TYR B  57      29.739   5.095  19.082  1.00 91.64
ATOM    437  CE2 TYR B  57      30.292   4.911  21.411  1.00 91.64
ATOM    438  CZ  TYR B  57      29.525   5.457  20.398  1.00 91.64
ATOM    439  OH  TYR B  57      28.540   6.370  20.703  1.00 91.64
ATOM    440  N   ILE B  58      34.002  -0.282  18.779  1.00 91.63
ATOM    441  CA  ILE B  58      34.989  -1.063  18.040  1.00 91.63
ATOM    442  C   ILE B  58      34.282  -2.102  17.174  1.00 91.63
ATOM    443  O   ILE B  58      34.630  -2.285  16.005  1.00 91.63
ATOM    444  CB  ILE B  58      35.992  -1.752  18.993  1.00 91.63
ATOM    445  CG1 ILE B  58      36.894  -0.709  19.664  1.00 91.63
ATOM    446  CG2 ILE B  58      36.826  -2.792  18.239  1.00 91.63
ATOM    447  CD1 ILE B  58      37.784  -1.276  20.762  1.00 91.63
ATOM    448  N   ILE B  59      33.308  -2.757  17.787  1.00 92.50
ATOM    449  CA  ILE B  59      32.537  -3.749  17.046  1.00 92.50
ATOM    450  C   ILE B  59      31.806  -3.073  15.888  1.00 92.50
ATOM    451  O   ILE B  59      31.765  -3.606  14.776  1.00 92.50
ATOM    452  CB  ILE B  59      31.529  -4.480  17.961  1.00 92.50
ATOM    453  CG1 ILE B  59      32.270  -5.362  18.973  1.00 92.50
ATOM    454  CG2 ILE B  59      30.546  -5.309  17.129  1.00 92.50
ATOM    455  CD1 ILE B  59      31.376  -5.942  20.061  1.00 92.50
ATOM    456  N   PHE B  60      31.220  -1.894  16.120  1.00 92.39
ATOM    457  CA  PHE B  60      30.520  -1.137  15.090  1.00 92.39
ATOM    458  C   PHE B  60      31.449  -0.823  13.923  1.00 92.39
ATOM    459  O   PHE B  60      31.058  -0.945  12.761  1.00 92.39
ATOM    460  CB  PHE B  60      29.948   0.161  15.670  1.00 92.39
ATOM    461  CG  PHE B  60      29.216   1.005  14.662  1.00 92.39
ATOM    462  CD1 PHE B  60      29.746   2.215  14.232  1.00 92.39
ATOM    463  CD2 PHE B  60      27.996   0.589  14.145  1.00 92.39
ATOM    464  CE1 PHE B  60      29.071   2.999  13.299  1.00 92.39
ATOM    465  CE2 PHE B  60      27.315   1.366  13.213  1.00 92.39
ATOM    466  CZ  PHE B  60      27.853   2.572  12.792  1.00 92.39
ATOM    467  N   CYS B  61      32.724  -0.460  14.267  1.00 92.84
ATOM    468  CA  CYS B  61      33.700  -0.143  13.231  1.00 92.84
ATOM    469  C   CYS B  61      34.002  -1.367  12.374  1.00 92.84
ATOM    470  O   CYS B  61      34.106  -1.263  11.151  1.00 92.84
ATOM    471  CB  CYS B  61      34.991   0.385  13.855  1.00 92.84
ATOM    472  SG  CYS B  61      34.867   2.084  14.455  1.00 92.84
ATOM    473  N   PHE B  62      34.180  -2.587  12.964  1.00 93.33
ATOM    474  CA  PHE B  62      34.452  -3.814  12.224  1.00 93.33
ATOM    475  C   PHE B  62      33.276  -4.177  11.326  1.00 93.33
ATOM    476  O   PHE B  62      33.468  -4.650  10.204  1.00 93.33
ATOM    477  CB  PHE B  62      34.754  -4.967  13.186  1.00 93.33
ATOM    478  CG  PHE B  62      36.190  -5.025  13.633  1.00 93.33
ATOM    479  CD1 PHE B  62      37.180  -5.497  12.780  1.00 93.33
ATOM    480  CD2 PHE B  62      36.551  -4.606  14.907  1.00 93.33
ATOM    481  CE1 PHE B  62      38.510  -5.552  13.190  1.00 93.33
ATOM    482  CE2 PHE B  62      37.877  -4.658  15.325  1.00 93.33
ATOM    483  CZ  PHE B  62      38.855  -5.132  14.465  1.00 93.33
ATOM    484  N   ILE B  63      32.024  -3.906  11.814  1.00 91.68
ATOM    485  CA  ILE B  63      30.833  -4.174  11.015  1.00 91.68
ATOM    486  C   ILE B  63      30.840  -3.294   9.768  1.00 91.68
ATOM    487  O   ILE B  63      30.541  -3.763   8.667  1.00 91.68
ATOM    488  CB  ILE B  63      29.541  -3.939  11.830  1.00 91.68
ATOM    489  CG1 ILE B  63      29.415  -4.985  12.943  1.00 91.68
ATOM    490  CG2 ILE B  63      28.314  -3.963  10.914  1.00 91.68
ATOM    491  CD1 ILE B  63      28.275  -4.718  13.917  1.00 91.68
ATOM    492  N   ILE B  64      31.213  -2.000   9.983  1.00 92.24
ATOM    493  CA  ILE B  64      31.257  -1.056   8.872  1.00 92.24
ATOM    494  C   ILE B  64      32.278  -1.523   7.838  1.00 92.24
ATOM    495  O   ILE B  64      32.026  -1.456   6.632  1.00 92.24
ATOM    496  CB  ILE B  64      31.601   0.371   9.357  1.00 92.24
ATOM    497  CG1 ILE B  64      30.461   0.931  10.216  1.00 92.24
ATOM    498  CG2 ILE B  64      31.893   1.290   8.167  1.00 92.24
ATOM    499  CD1 ILE B  64      29.155   1.130   9.459  1.00 92.24
ATOM    500  N   ILE B  65      33.498  -2.053   8.312  1.00 92.26
ATOM    501  CA  ILE B  65      34.548  -2.530   7.418  1.00 92.26
ATOM    502  C   ILE B  65      34.037  -3.720   6.609  1.00 92.26
ATOM    503  O   ILE B  65      34.250  -3.791   5.396  1.00 92.26
ATOM    504  CB  ILE B  65      35.822  -2.921   8.201  1.00 92.26
ATOM    505  CG1 ILE B  65      36.434  -1.688   8.876  1.00 92.26
ATOM    506  CG2 ILE B  65      36.836  -3.601   7.277  1.00 92.26
ATOM    507  CD1 ILE B  65      37.575  -2.008   9.832  1.00 92.26
ATOM    508  N   ILE B  66      33.311  -4.650   7.256  1.00 90.21
ATOM    509  CA  ILE B  66      32.777  -5.842   6.608  1.00 90.21
ATOM    510  C   ILE B  66      31.744  -5.440   5.558  1.00 90.21
ATOM    511  O   ILE B  66      31.774  -5.932   4.427  1.00 90.21
ATOM    512  CB  ILE B  66      32.148  -6.811   7.635  1.00 90.21
ATOM    513  CG1 ILE B  66      33.229  -7.386   8.557  1.00 90.21
ATOM    514  CG2 ILE B  66      31.383  -7.930   6.923  1.00 90.21
ATOM    515  CD1 ILE B  66      32.679  -8.183   9.732  1.00 90.21
ATOM    516  N   ILE B  67      30.858  -4.558   5.888  1.00 89.79
ATOM    517  CA  ILE B  67      29.817  -4.115   4.965  1.00 89.79
ATOM    518  C   ILE B  67      30.454  -3.414   3.768  1.00 89.79
ATOM    519  O   ILE B  67      30.014  -3.593   2.630  1.00 89.79
ATOM    520  CB  ILE B  67      28.807  -3.176   5.662  1.00 89.79
ATOM    521  CG1 ILE B  67      28.011  -3.942   6.725  1.00 89.79
ATOM    522  CG2 ILE B  67      27.871  -2.533   4.634  1.00 89.79
ATOM    523  CD1 ILE B  67      27.089  -3.064   7.559  1.00 89.79
ATOM    524  N   SER B  68      31.486  -2.581   4.053  1.00 90.84
ATOM    525  CA  SER B  68      32.175  -1.882   2.973  1.00 90.84
ATOM    526  C   SER B  68      32.822  -2.865   2.003  1.00 90.84
ATOM    527  O   SER B  68      32.772  -2.670   0.787  1.00 90.84
ATOM    528  CB  SER B  68      33.237  -0.937   3.537  1.00 90.84
ATOM    529  OG  SER B  68      32.637   0.088   4.311  1.00 90.84
ATOM    530  N   TYR B  69      33.570  -3.965   2.617  1.00 89.02
ATOM    531  CA  TYR B  69      34.153  -5.015   1.790  1.00 89.02
ATOM    532  C   TYR B  69      33.093  -5.670   0.913  1.00 89.02
ATOM    533  O   TYR B  69      33.311  -5.881  -0.282  1.00 89.02
ATOM    534  CB  TYR B  69      34.833  -6.073   2.665  1.00 89.02
ATOM    535  CG  TYR B  69      35.251  -7.309   1.907  1.00 89.02
ATOM    536  CD1 TYR B  69      34.490  -8.475   1.963  1.00 89.02
ATOM    537  CD2 TYR B  69      36.407  -7.315   1.134  1.00 89.02
ATOM    538  CE1 TYR B  69      34.872  -9.618   1.268  1.00 89.02
ATOM    539  CE2 TYR B  69      36.799  -8.452   0.434  1.00 89.02
ATOM    540  CZ  TYR B  69      36.026  -9.596   0.507  1.00 89.02
ATOM    541  OH  TYR B  69      36.409 -10.725  -0.183  1.00 89.02
ATOM    542  N   LEU B  70      31.863  -5.903   1.517  1.00 87.32
ATOM    543  CA  LEU B  70      30.772  -6.545   0.792  1.00 87.32
ATOM    544  C   LEU B  70      30.238  -5.632  -0.307  1.00 87.32
ATOM    545  O   LEU B  70      29.892  -6.099  -1.394  1.00 87.32
ATOM    546  CB  LEU B  70      29.640  -6.923   1.751  1.00 87.32
ATOM    547  CG  LEU B  70      29.936  -8.056   2.735  1.00 87.32
ATOM    548  CD1 LEU B  70      28.777  -8.226   3.711  1.00 87.32
ATOM    549  CD2 LEU B  70      30.207  -9.357   1.988  1.00 87.32
ATOM    550  N   ASN B  71      30.204  -4.381  -0.046  1.00 88.11
ATOM    551  CA  ASN B  71      29.714  -3.408  -1.016  1.00 88.11
ATOM    552  C   ASN B  71      30.618  -3.335  -2.243  1.00 88.11
ATOM    553  O   ASN B  71      30.134  -3.337  -3.376  1.00 88.11
ATOM    554  CB  ASN B  71      29.583  -2.026  -0.371  1.00 88.11
ATOM    555  CG  ASN B  71      28.360  -1.910   0.518  1.00 88.11
ATOM    556  OD1 ASN B  71      27.464  -2.757   0.475  1.00 88.11
ATOM    557  ND2 ASN B  71      28.315  -0.861   1.331  1.00 88.11
ATOM    558  N   ILE B  72      31.932  -3.271  -1.929  1.00 85.93
ATOM    559  CA  ILE B  72      32.894  -3.164  -3.021  1.00 85.93
ATOM    560  C   ILE B  72      32.898  -4.457  -3.833  1.00 85.93
ATOM    561  O   ILE B  72      32.922  -4.424  -5.066  1.00 85.93
ATOM    562  CB  ILE B  72      34.314  -2.857  -2.495  1.00 85.93
ATOM    563  CG1 ILE B  72      34.353  -1.472  -1.839  1.00 85.93
ATOM    564  CG2 ILE B  72      35.342  -2.956  -3.627  1.00 85.93
ATOM    565  CD1 ILE B  72      35.651  -1.172  -1.102  1.00 85.93
ATOM    566  N   SER B  73      32.890  -5.581  -3.147  1.00 82.90
ATOM    567  CA  SER B  73      32.872  -6.884  -3.804  1.00 82.90
ATOM    568  C   SER B  73      31.648  -7.034  -4.701  1.00 82.90
ATOM    569  O   SER B  73      31.740  -7.587  -5.799  1.00 82.90
ATOM    570  CB  SER B  73      32.896  -8.008  -2.768  1.00 82.90
ATOM    571  OG  SER B  73      32.727  -9.270  -3.390  1.00 82.90
ATOM    572  N   SER B  74      30.509  -6.502  -4.216  1.00 82.93
ATOM    573  CA  SER B  74      29.271  -6.593  -4.982  1.00 82.93
ATOM    574  C   SER B  74      29.337  -5.740  -6.244  1.00 82.93
ATOM    575  O   SER B  74      28.690  -6.052  -7.246  1.00 82.93
ATOM    576  CB  SER B  74      28.078  -6.161  -4.127  1.00 82.93
ATOM    577  OG  SER B  74      28.081  -4.757  -3.933  1.00 82.93
ATOM    578  N   GLY B  75      29.981  -4.790  -6.217  1.00 77.76
ATOM    579  CA  GLY B  75      30.135  -3.912  -7.367  1.00 77.76
ATOM    580  C   GLY B  75      30.834  -4.578  -8.537  1.00 77.76
ATOM    581  O   GLY B  75      30.579  -4.238  -9.694  1.00 77.76
ATOM    582  N   PHE B  76      31.686  -5.607  -8.340  1.00 71.30
ATOM    583  CA  PHE B  76      32.426  -6.295  -9.391  1.00 71.30
ATOM    584  C   PHE B  76      31.611  -7.451  -9.959  1.00 71.30
ATOM    585  O   PHE B  76      31.816  -7.858 -11.104  1.00 71.30
ATOM    586  CB  PHE B  76      33.766  -6.809  -8.858  1.00 71.30
ATOM    587  CG  PHE B  76      34.790  -5.727  -8.644  1.00 71.30
ATOM    588  CD1 PHE B  76      35.532  -5.232  -9.709  1.00 71.30
ATOM    589  CD2 PHE B  76      35.010  -5.205  -7.376  1.00 71.30
ATOM    590  CE1 PHE B  76      36.480  -4.231  -9.514  1.00 71.30
ATOM    591  CE2 PHE B  76      35.956  -4.204  -7.173  1.00 71.30
ATOM    592  CZ  PHE B  76      36.691  -3.719  -8.243  1.00 71.30
ATOM    593  N   TYR B  77      30.657  -7.727  -9.122  1.00 69.95
ATOM    594  CA  TYR B  77      29.755  -8.779  -9.575  1.00 69.95
ATOM    595  C   TYR B  77      28.351  -8.233  -9.804  1.00 69.95
ATOM    596  O   TYR B  77      27.641  -7.908  -8.850  1.00 69.95
ATOM    597  CB  TYR B  77      29.710  -9.924  -8.558  1.00 69.95
ATOM    598  CG  TYR B  77      30.990 -10.721  -8.484  1.00 69.95
ATOM    599  CD1 TYR B  77      31.282 -11.695  -9.436  1.00 69.95
ATOM    600  CD2 TYR B  77      31.909 -10.502  -7.463  1.00 69.95
ATOM    601  CE1 TYR B  77      32.460 -12.434  -9.371  1.00 69.95
ATOM    602  CE2 TYR B  77      33.089 -11.234  -7.389  1.00 69.95
ATOM    603  CZ  TYR B  77      33.355 -12.196  -8.346  1.00 69.95
ATOM    604  OH  TYR B  77      34.522 -12.924  -8.277  1.00 69.95
ATOM    605  N   ARG B  78      27.904  -8.154 -10.730  1.00 68.40
ATOM    606  CA  ARG B  78      26.667  -7.490 -11.128  1.00 68.40
ATOM    607  C   ARG B  78      25.448  -8.276 -10.656  1.00 68.40
ATOM    608  O   ARG B  78      24.398  -7.694 -10.377  1.00 68.40
ATOM    609  CB  ARG B  78      26.617  -7.308 -12.646  1.00 68.40
ATOM    610  CG  ARG B  78      27.212  -5.995 -13.129  1.00 68.40
ATOM    611  CD  ARG B  78      26.976  -5.782 -14.618  1.00 68.40
ATOM    612  NE  ARG B  78      27.685  -4.606 -15.114  1.00 68.40
ATOM    613  CZ  ARG B  78      27.676  -4.193 -16.378  1.00 68.40
ATOM    614  NH1 ARG B  78      26.991  -4.855 -17.303  1.00 68.40
ATOM    615  NH2 ARG B  78      28.357  -3.109 -16.720  1.00 68.40
ATOM    616  N   ARG B  79      25.636  -9.272 -10.454  1.00 73.27
ATOM    617  CA  ARG B  79      24.491 -10.101 -10.093  1.00 73.27
ATOM    618  C   ARG B  79      24.304 -10.147  -8.580  1.00 73.27
ATOM    619  O   ARG B  79      23.279 -10.627  -8.090  1.00 73.27
ATOM    620  CB  ARG B  79      24.658 -11.518 -10.644  1.00 73.27
ATOM    621  CG  ARG B  79      24.361 -11.640 -12.130  1.00 73.27
ATOM    622  CD  ARG B  79      24.399 -13.089 -12.596  1.00 73.27
ATOM    623  NE  ARG B  79      24.254 -13.193 -14.045  1.00 73.27
ATOM    624  CZ  ARG B  79      24.322 -14.329 -14.734  1.00 73.27
ATOM    625  NH1 ARG B  79      24.536 -15.485 -14.116  1.00 73.27
ATOM    626  NH2 ARG B  79      24.176 -14.310 -16.051  1.00 73.27
ATOM    627  N   SER B  80      25.266  -9.496  -7.753  1.00 81.41
ATOM    628  CA  SER B  80      25.185  -9.574  -6.298  1.00 81.41
ATOM    629  C   SER B  80      24.124  -8.625  -5.751  1.00 81.41
ATOM    630  O   SER B  80      24.033  -7.473  -6.182  1.00 81.41
ATOM    631  CB  SER B  80      26.541  -9.254  -5.667  1.00 81.41
ATOM    632  OG  SER B  80      26.387  -8.870  -4.312  1.00 81.41
ATOM    633  N   ILE B  81      23.277  -9.057  -4.867  1.00 83.32
ATOM    634  CA  ILE B  81      22.164  -8.278  -4.336  1.00 83.32
ATOM    635  C   ILE B  81      22.386  -8.006  -2.850  1.00 83.32
ATOM    636  O   ILE B  81      21.666  -7.209  -2.244  1.00 83.32
ATOM    637  CB  ILE B  81      20.815  -8.999  -4.553  1.00 83.32
ATOM    638  CG1 ILE B  81      20.904 -10.453  -4.075  1.00 83.32
ATOM    639  CG2 ILE B  81      20.396  -8.931  -6.024  1.00 83.32
ATOM    640  CD1 ILE B  81      19.563 -11.173  -4.028  1.00 83.32
ATOM    641  N   HIS B  82      23.532  -8.549  -2.225  1.00 81.57
ATOM    642  CA  HIS B  82      23.688  -8.556  -0.775  1.00 81.57
ATOM    643  C   HIS B  82      23.823  -7.139  -0.228  1.00 81.57
ATOM    644  O   HIS B  82      23.157  -6.778   0.745  1.00 81.57
ATOM    645  CB  HIS B  82      24.903  -9.393  -0.371  1.00 81.57
ATOM    646  CG  HIS B  82      24.808 -10.827  -0.785  1.00 81.57
ATOM    647  ND1 HIS B  82      23.860 -11.688  -0.276  1.00 81.57
ATOM    648  CD2 HIS B  82      25.543 -11.548  -1.664  1.00 81.57
ATOM    649  CE1 HIS B  82      24.018 -12.881  -0.825  1.00 81.57
ATOM    650  NE2 HIS B  82      25.032 -12.823  -1.671  1.00 81.57
ATOM    651  N   SER B  83      24.530  -6.366  -0.862  1.00 81.01
ATOM    652  CA  SER B  83      24.778  -5.017  -0.363  1.00 81.01
ATOM    653  C   SER B  83      23.520  -4.157  -0.445  1.00 81.01
ATOM    654  O   SER B  83      23.240  -3.370   0.461  1.00 81.01
ATOM    655  CB  SER B  83      25.910  -4.354  -1.148  1.00 81.01
ATOM    656  OG  SER B  83      26.041  -2.990  -0.788  1.00 81.01
ATOM    657  N   ILE B  84      22.794  -4.353  -1.437  1.00 87.13
ATOM    658  CA  ILE B  84      21.585  -3.564  -1.646  1.00 87.13
ATOM    659  C   ILE B  84      20.516  -3.981  -0.639  1.00 87.13
ATOM    660  O   ILE B  84      19.791  -3.137  -0.107  1.00 87.13
ATOM    661  CB  ILE B  84      21.052  -3.717  -3.088  1.00 87.13
ATOM    662  CG1 ILE B  84      22.123  -3.294  -4.101  1.00 87.13
ATOM    663  CG2 ILE B  84      19.767  -2.905  -3.278  1.00 87.13
ATOM    664  CD1 ILE B  84      21.806  -3.688  -5.537  1.00 87.13
ATOM    665  N   ILE B  85      20.520  -5.267  -0.352  1.00 88.75
ATOM    666  CA  ILE B  85      19.557  -5.795   0.609  1.00 88.75
ATOM    667  C   ILE B  85      19.854  -5.233   1.998  1.00 88.75
ATOM    668  O   ILE B  85      18.934  -4.896   2.747  1.00 88.75
ATOM    669  CB  ILE B  85      19.578  -7.339   0.640  1.00 88.75
ATOM    670  CG1 ILE B  85      19.059  -7.907  -0.687  1.00 88.75
ATOM    671  CG2 ILE B  85      18.756  -7.867   1.820  1.00 88.75
ATOM    672  CD1 ILE B  85      19.151  -9.423  -0.789  1.00 88.75
ATOM    673  N   ILE B  86      21.018  -5.103   2.322  1.00 86.19
ATOM    674  CA  ILE B  86      21.419  -4.546   3.609  1.00 86.19
ATOM    675  C   ILE B  86      20.946  -3.098   3.715  1.00 86.19
ATOM    676  O   ILE B  86      20.459  -2.673   4.766  1.00 86.19
ATOM    677  CB  ILE B  86      22.949  -4.626   3.807  1.00 86.19
ATOM    678  CG1 ILE B  86      23.394  -6.086   3.950  1.00 86.19
ATOM    679  CG2 ILE B  86      23.381  -3.800   5.022  1.00 86.19
ATOM    680  CD1 ILE B  86      24.905  -6.275   3.961  1.00 86.19
ATOM    681  N   LYS B  87      21.093  -2.384   2.546  1.00 87.59
ATOM    682  CA  LYS B  87      20.609  -1.006   2.520  1.00 87.59
ATOM    683  C   LYS B  87      19.107  -0.946   2.783  1.00 87.59
ATOM    684  O   LYS B  87      18.642  -0.114   3.564  1.00 87.59
ATOM    685  CB  LYS B  87      20.933  -0.349   1.178  1.00 87.59
ATOM    686  CG  LYS B  87      22.388   0.068   1.027  1.00 87.59
ATOM    687  CD  LYS B  87      22.628   0.799  -0.287  1.00 87.59
ATOM    688  CE  LYS B  87      24.114   0.944  -0.586  1.00 87.59
ATOM    689  NZ  LYS B  87      24.353   1.553  -1.928  1.00 87.59
ATOM    690  N   ILE B  88      18.386  -1.795   2.098  1.00 89.12
ATOM    691  CA  ILE B  88      16.938  -1.843   2.268  1.00 89.12
ATOM    692  C   ILE B  88      16.600  -2.181   3.718  1.00 89.12
ATOM    693  O   ILE B  88      15.684  -1.595   4.302  1.00 89.12
ATOM    694  CB  ILE B  88      16.291  -2.872   1.313  1.00 89.12
ATOM    695  CG1 ILE B  88      16.462  -2.429  -0.144  1.00 89.12
ATOM    696  CG2 ILE B  88      14.811  -3.069   1.655  1.00 89.12
ATOM    697  CD1 ILE B  88      16.003  -3.463  -1.163  1.00 89.12
ATOM    698  N   ALA B  89      17.374  -3.069   4.329  1.00 90.28
ATOM    699  CA  ALA B  89      17.159  -3.487   5.712  1.00 90.28
ATOM    700  C   ALA B  89      17.390  -2.328   6.678  1.00 90.28
ATOM    701  O   ALA B  89      16.585  -2.097   7.583  1.00 90.28
ATOM    702  CB  ALA B  89      18.073  -4.658   6.062  1.00 90.28
ATOM    703  N   VAL B  90      18.446  -1.582   6.469  1.00 88.33
ATOM    704  CA  VAL B  90      18.782  -0.448   7.323  1.00 88.33
ATOM    705  C   VAL B  90      17.681   0.607   7.238  1.00 88.33
ATOM    706  O   VAL B  90      17.275   1.173   8.255  1.00 88.33
ATOM    707  CB  VAL B  90      20.144   0.170   6.936  1.00 88.33
ATOM    708  CG1 VAL B  90      20.376   1.479   7.689  1.00 88.33
ATOM    709  CG2 VAL B  90      21.276  -0.817   7.213  1.00 88.33
ATOM    710  N   ASN B  91      17.251   0.852   6.004  1.00 89.92
ATOM    711  CA  ASN B  91      16.170   1.815   5.823  1.00 89.92
ATOM    712  C   ASN B  91      14.886   1.351   6.505  1.00 89.92
ATOM    713  O   ASN B  91      14.140   2.165   7.051  1.00 89.92
ATOM    714  CB  ASN B  91      15.920   2.066   4.334  1.00 89.92
ATOM    715  CG  ASN B  91      17.018   2.888   3.688  1.00 89.92
ATOM    716  OD1 ASN B  91      17.755   3.605   4.368  1.00 89.92
ATOM    717  ND2 ASN B  91      17.134   2.788   2.369  1.00 89.92
ATOM    718  N   TYR B  92      14.636   0.030   6.412  1.00 89.55
ATOM    719  CA  TYR B  92      13.470  -0.546   7.071  1.00 89.55
ATOM    720  C   TYR B  92      13.529  -0.321   8.578  1.00 89.55
ATOM    721  O   TYR B  92      12.550   0.120   9.184  1.00 89.55
ATOM    722  CB  TYR B  92      13.367  -2.044   6.771  1.00 89.55
ATOM    723  CG  TYR B  92      12.328  -2.760   7.600  1.00 89.55
ATOM    724  CD1 TYR B  92      12.693  -3.502   8.721  1.00 89.55
ATOM    725  CD2 TYR B  92      10.980  -2.696   7.264  1.00 89.55
ATOM    726  CE1 TYR B  92      11.739  -4.164   9.487  1.00 89.55
ATOM    727  CE2 TYR B  92      10.018  -3.354   8.022  1.00 89.55
ATOM    728  CZ  TYR B  92      10.406  -4.084   9.130  1.00 89.55
ATOM    729  OH  TYR B  92       9.458  -4.738   9.885  1.00 89.55
ATOM    730  N   VAL B  93      14.609  -0.535   9.134  1.00 87.65
ATOM    731  CA  VAL B  93      14.790  -0.394  10.575  1.00 87.65
ATOM    732  C   VAL B  93      14.631   1.071  10.975  1.00 87.65
ATOM    733  O   VAL B  93      14.000   1.379  11.989  1.00 87.65
ATOM    734  CB  VAL B  93      16.170  -0.923  11.028  1.00 87.65
ATOM    735  CG1 VAL B  93      16.421  -0.588  12.497  1.00 87.65
ATOM    736  CG2 VAL B  93      16.265  -2.430  10.797  1.00 87.65
ATOM    737  N   SER B  94      15.090   1.915  10.172  1.00 86.19
ATOM    738  CA  SER B  94      14.985   3.345  10.444  1.00 86.19
ATOM    739  C   SER B  94      13.532   3.808  10.421  1.00 86.19
ATOM    740  O   SER B  94      13.130   4.649  11.227  1.00 86.19
ATOM    741  CB  SER B  94      15.800   4.146   9.427  1.00 86.19
ATOM    742  OG  SER B  94      15.702   5.536   9.686  1.00 86.19
ATOM    743  N   SER B  95      12.855   3.263   9.453  1.00 85.31
ATOM    744  CA  SER B  95      11.450   3.638   9.322  1.00 85.31
ATOM    745  C   SER B  95      10.634   3.148  10.514  1.00 85.31
ATOM    746  O   SER B  95       9.621   3.753  10.869  1.00 85.31
ATOM    747  CB  SER B  95      10.864   3.076   8.026  1.00 85.31
ATOM    748  OG  SER B  95      11.593   3.537   6.902  1.00 85.31
ATOM    749  N   MET B  96      11.080   2.094  11.230  1.00 85.90
ATOM    750  CA  MET B  96      10.350   1.500  12.347  1.00 85.90
ATOM    751  C   MET B  96      10.606   2.272  13.637  1.00 85.90
ATOM    752  O   MET B  96      10.005   1.978  14.671  1.00 85.90
ATOM    753  CB  MET B  96      10.743   0.033  12.528  1.00 85.90
ATOM    754  CG  MET B  96      10.242  -0.877  11.418  1.00 85.90
ATOM    755  SD  MET B  96       8.415  -0.843  11.251  1.00 85.90
ATOM    756  CE  MET B  96       8.239  -1.419   9.539  1.00 85.90
ATOM    757  N   LEU B  97      11.374   3.278  13.464  1.00 81.67
ATOM    758  CA  LEU B  97      11.614   4.128  14.625  1.00 81.67
ATOM    759  C   LEU B  97      10.343   4.868  15.029  1.00 81.67
ATOM    760  O   LEU B  97      10.282   5.460  16.108  1.00 81.67
ATOM    761  CB  LEU B  97      12.732   5.131  14.333  1.00 81.67
ATOM    762  CG  LEU B  97      14.155   4.571  14.299  1.00 81.67
ATOM    763  CD1 LEU B  97      15.115   5.596  13.705  1.00 81.67
ATOM    764  CD2 LEU B  97      14.601   4.159  15.698  1.00 81.67
ATOM    765  N   ILE B  98       9.420   4.725  14.285  1.00 82.03
ATOM    766  CA  ILE B  98       8.121   5.326  14.566  1.00 82.03
ATOM    767  C   ILE B  98       7.550   4.744  15.857  1.00 82.03
ATOM    768  O   ILE B  98       6.711   5.368  16.510  1.00 82.03
ATOM    769  CB  ILE B  98       7.133   5.110  13.398  1.00 82.03
ATOM    770  CG1 ILE B  98       7.600   5.876  12.155  1.00 82.03
ATOM    771  CG2 ILE B  98       5.718   5.532  13.802  1.00 82.03
ATOM    772  CD1 ILE B  98       6.971   5.391  10.856  1.00 82.03
ATOM    773  N   VAL B  99       8.004   3.629  16.198  1.00 79.95
ATOM    774  CA  VAL B  99       7.540   2.933  17.394  1.00 79.95
ATOM    775  C   VAL B  99       7.774   3.807  18.624  1.00 79.95
ATOM    776  O   VAL B  99       7.072   3.674  19.630  1.00 79.95
ATOM    777  CB  VAL B  99       8.246   1.569  17.567  1.00 79.95
ATOM    778  CG1 VAL B  99       7.858   0.925  18.897  1.00 79.95
ATOM    779  CG2 VAL B  99       7.907   0.642  16.401  1.00 79.95
ATOM    780  N   ASN B 100       8.559   4.747  18.493  1.00 79.40
ATOM    781  CA  ASN B 100       8.850   5.649  19.602  1.00 79.40
ATOM    782  C   ASN B 100       7.638   6.503  19.963  1.00 79.40
ATOM    783  O   ASN B 100       7.507   6.953  21.103  1.00 79.40
ATOM    784  CB  ASN B 100      10.048   6.540  19.269  1.00 79.40
ATOM    785  CG  ASN B 100      11.367   5.795  19.337  1.00 79.40
ATOM    786  OD1 ASN B 100      11.463   4.733  19.957  1.00 79.40
ATOM    787  ND2 ASN B 100      12.392   6.346  18.698  1.00 79.40
ATOM    788  N   ILE B 101       6.823   6.653  19.030  1.00 78.59
ATOM    789  CA  ILE B 101       5.630   7.463  19.253  1.00 78.59
ATOM    790  C   ILE B 101       4.697   6.750  20.229  1.00 78.59
ATOM    791  O   ILE B 101       3.915   7.394  20.933  1.00 78.59
ATOM    792  CB  ILE B 101       4.893   7.760  17.928  1.00 78.59
ATOM    793  CG1 ILE B 101       5.750   8.661  17.031  1.00 78.59
ATOM    794  CG2 ILE B 101       3.528   8.398  18.200  1.00 78.59
ATOM    795  CD1 ILE B 101       5.211   8.819  15.616  1.00 78.59
ATOM    796  N   LEU B 102       4.866   5.442  20.310  1.00 76.73
ATOM    797  CA  LEU B 102       3.986   4.629  21.141  1.00 76.73
ATOM    798  C   LEU B 102       4.469   4.609  22.587  1.00 76.73
ATOM    799  O   LEU B 102       3.799   4.057  23.463  1.00 76.73
ATOM    800  CB  LEU B 102       3.905   3.199  20.598  1.00 76.73
ATOM    801  CG  LEU B 102       3.165   3.019  19.272  1.00 76.73
ATOM    802  CD1 LEU B 102       3.421   1.626  18.707  1.00 76.73
ATOM    803  CD2 LEU B 102       1.670   3.260  19.457  1.00 76.73
ATOM    804  N   GLU B 103       5.495   5.312  22.763  1.00 75.89
ATOM    805  CA  GLU B 103       6.027   5.336  24.122  1.00 75.89
ATOM    806  C   GLU B 103       5.066   6.036  25.079  1.00 75.89
ATOM    807  O   GLU B 103       4.578   7.130  24.787  1.00 75.89
ATOM    808  CB  GLU B 103       7.394   6.025  24.153  1.00 75.89
ATOM    809  CG  GLU B 103       8.283   5.576  25.303  1.00 75.89
ATOM    810  CD  GLU B 103       9.673   6.191  25.262  1.00 75.89
ATOM    811  OE1 GLU B 103      10.476   5.939  26.189  1.00 75.89
ATOM    812  OE2 GLU B 103       9.961   6.932  24.296  1.00 75.89
ATOM    813  N   ASP B 104       4.517   5.620  25.771  1.00 73.57
ATOM    814  CA  ASP B 104       3.666   6.175  26.819  1.00 73.57
ATOM    815  C   ASP B 104       2.191   6.072  26.441  1.00 73.57
ATOM    816  O   ASP B 104       1.358   6.818  26.961  1.00 73.57
ATOM    817  CB  ASP B 104       4.038   7.634  27.095  1.00 73.57
ATOM    818  CG  ASP B 104       5.413   7.787  27.721  1.00 73.57
ATOM    819  OD1 ASP B 104       6.070   8.828  27.502  1.00 73.57
ATOM    820  OD2 ASP B 104       5.845   6.858  28.436  1.00 73.57
ATOM    821  N   THR B 105       2.052   5.344  25.485  1.00 74.36
ATOM    822  CA  THR B 105       0.657   5.162  25.102  1.00 74.36
ATOM    823  C   THR B 105       0.136   3.810  25.582  1.00 74.36
ATOM    824  O   THR B 105       0.857   2.810  25.539  1.00 74.36
ATOM    825  CB  THR B 105       0.477   5.272  23.577  1.00 74.36
ATOM    826  OG1 THR B 105       1.487   4.492  22.925  1.00 74.36
ATOM    827  CG2 THR B 105       0.591   6.720  23.113  1.00 74.36
ATOM    828  N   TYR B 106      -0.930   3.703  26.235  1.00 72.35
ATOM    829  CA  TYR B 106      -1.541   2.467  26.710  1.00 72.35
ATOM    830  C   TYR B 106      -2.539   1.926  25.693  1.00 72.35
ATOM    831  O   TYR B 106      -3.516   2.599  25.355  1.00 72.35
ATOM    832  CB  TYR B 106      -2.238   2.694  28.055  1.00 72.35
ATOM    833  CG  TYR B 106      -2.786   1.432  28.677  1.00 72.35
ATOM    834  CD1 TYR B 106      -4.122   1.075  28.513  1.00 72.35
ATOM    835  CD2 TYR B 106      -1.968   0.595  29.428  1.00 72.35
ATOM    836  CE1 TYR B 106      -4.631  -0.086  29.085  1.00 72.35
ATOM    837  CE2 TYR B 106      -2.467  -0.569  30.005  1.00 72.35
ATOM    838  CZ  TYR B 106      -3.797  -0.901  29.828  1.00 72.35
ATOM    839  OH  TYR B 106      -4.296  -2.051  30.397  1.00 72.35
ATOM    840  N   LEU B 107      -2.113   0.903  25.071  1.00 77.41
ATOM    841  CA  LEU B 107      -3.032   0.251  24.144  1.00 77.41
ATOM    842  C   LEU B 107      -3.995  -0.667  24.888  1.00 77.41
ATOM    843  O   LEU B 107      -3.611  -1.318  25.863  1.00 77.41
ATOM    844  CB  LEU B 107      -2.256  -0.547  23.093  1.00 77.41
ATOM    845  CG  LEU B 107      -1.373   0.262  22.142  1.00 77.41
ATOM    846  CD1 LEU B 107      -0.383  -0.654  21.430  1.00 77.41
ATOM    847  CD2 LEU B 107      -2.228   1.021  21.134  1.00 77.41
ATOM    848  N   ASN B 108      -5.361  -0.555  24.702  1.00 77.92
ATOM    849  CA  ASN B 108      -6.382  -1.386  25.331  1.00 77.92
ATOM    850  C   ASN B 108      -6.208  -2.858  24.968  1.00 77.92
ATOM    851  O   ASN B 108      -6.847  -3.352  24.037  1.00 77.92
ATOM    852  CB  ASN B 108      -7.781  -0.905  24.941  1.00 77.92
ATOM    853  CG  ASN B 108      -8.837  -1.293  25.958  1.00 77.92
ATOM    854  OD1 ASN B 108      -8.529  -1.891  26.992  1.00 77.92
ATOM    855  ND2 ASN B 108     -10.088  -0.954  25.672  1.00 77.92
ATOM    856  N   LEU B 109      -5.095  -3.488  25.431  1.00 81.08
ATOM    857  CA  LEU B 109      -4.846  -4.912  25.233  1.00 81.08
ATOM    858  C   LEU B 109      -5.216  -5.707  26.480  1.00 81.08
ATOM    859  O   LEU B 109      -5.293  -5.150  27.577  1.00 81.08
ATOM    860  CB  LEU B 109      -3.377  -5.154  24.875  1.00 81.08
ATOM    861  CG  LEU B 109      -2.890  -4.541  23.561  1.00 81.08
ATOM    862  CD1 LEU B 109      -1.365  -4.511  23.524  1.00 81.08
ATOM    863  CD2 LEU B 109      -3.443  -5.317  22.371  1.00 81.08
ATOM    864  N   PRO B 110      -5.625  -6.983  26.421  1.00 84.23
ATOM    865  CA  PRO B 110      -5.918  -7.825  27.583  1.00 84.23
ATOM    866  C   PRO B 110      -4.759  -7.882  28.577  1.00 84.23
ATOM    867  O   PRO B 110      -3.596  -7.765  28.183  1.00 84.23
ATOM    868  CB  PRO B 110      -6.175  -9.202  26.965  1.00 84.23
ATOM    869  CG  PRO B 110      -6.246  -8.952  25.493  1.00 84.23
ATOM    870  CD  PRO B 110      -5.685  -7.588  25.213  1.00 84.23
ATOM    871  N   PRO B 111      -5.106  -7.926  29.839  1.00 82.81
ATOM    872  CA  PRO B 111      -4.084  -7.930  30.887  1.00 82.81
ATOM    873  C   PRO B 111      -3.012  -8.994  30.663  1.00 82.81
ATOM    874  O   PRO B 111      -1.849  -8.788  31.018  1.00 82.81
ATOM    875  CB  PRO B 111      -4.885  -8.221  32.159  1.00 82.81
ATOM    876  CG  PRO B 111      -6.302  -7.912  31.797  1.00 82.81
ATOM    877  CD  PRO B 111      -6.445  -8.008  30.306  1.00 82.81
ATOM    878  N   TYR B 112      -3.291 -10.178  30.023  1.00 81.43
ATOM    879  CA  TYR B 112      -2.320 -11.237  29.773  1.00 81.43
ATOM    880  C   TYR B 112      -1.220 -10.759  28.832  1.00 81.43
ATOM    881  O   TYR B 112      -0.064 -11.169  28.959  1.00 81.43
ATOM    882  CB  TYR B 112      -3.011 -12.471  29.183  1.00 81.43
ATOM    883  CG  TYR B 112      -3.629 -12.230  27.828  1.00 81.43
ATOM    884  CD1 TYR B 112      -4.972 -11.882  27.705  1.00 81.43
ATOM    885  CD2 TYR B 112      -2.873 -12.352  26.667  1.00 81.43
ATOM    886  CE1 TYR B 112      -5.547 -11.661  26.458  1.00 81.43
ATOM    887  CE2 TYR B 112      -3.437 -12.134  25.414  1.00 81.43
ATOM    888  CZ  TYR B 112      -4.773 -11.789  25.320  1.00 81.43
ATOM    889  OH  TYR B 112      -5.337 -11.572  24.083  1.00 81.43
ATOM    890  N   ALA B 113      -1.545  -9.929  27.951  1.00 81.72
ATOM    891  CA  ALA B 113      -0.581  -9.378  27.002  1.00 81.72
ATOM    892  C   ALA B 113       0.468  -8.530  27.715  1.00 81.72
ATOM    893  O   ALA B 113       1.659  -8.615  27.405  1.00 81.72
ATOM    894  CB  ALA B 113      -1.296  -8.550  25.937  1.00 81.72
ATOM    895  N   TYR B 114       0.025  -7.777  28.712  1.00 78.30
ATOM    896  CA  TYR B 114       0.944  -6.939  29.474  1.00 78.30
ATOM    897  C   TYR B 114       1.832  -7.786  30.379  1.00 78.30
ATOM    898  O   TYR B 114       2.995  -7.449  30.611  1.00 78.30
ATOM    899  CB  TYR B 114       0.172  -5.916  30.312  1.00 78.30
ATOM    900  CG  TYR B 114      -0.249  -4.691  29.537  1.00 78.30
ATOM    901  CD1 TYR B 114       0.682  -3.722  29.169  1.00 78.30
ATOM    902  CD2 TYR B 114      -1.577  -4.499  29.172  1.00 78.30
ATOM    903  CE1 TYR B 114       0.300  -2.590  28.456  1.00 78.30
ATOM    904  CE2 TYR B 114      -1.971  -3.371  28.459  1.00 78.30
ATOM    905  CZ  TYR B 114      -1.027  -2.424  28.106  1.00 78.30
ATOM    906  OH  TYR B 114      -1.412  -1.306  27.401  1.00 78.30
ATOM    907  N   ASP B 115       1.295  -8.800  30.821  1.00 83.56
ATOM    908  CA  ASP B 115       2.089  -9.720  31.629  1.00 83.56
ATOM    909  C   ASP B 115       3.256 -10.290  30.825  1.00 83.56
ATOM    910  O   ASP B 115       4.379 -10.373  31.326  1.00 83.56
ATOM    911  CB  ASP B 115       1.215 -10.856  32.166  1.00 83.56
ATOM    912  CG  ASP B 115       0.324 -10.424  33.317  1.00 83.56
ATOM    913  OD1 ASP B 115      -0.622 -11.163  33.666  1.00 83.56
ATOM    914  OD2 ASP B 115       0.567  -9.334  33.878  1.00 83.56
ATOM    915  N   VAL B 116       2.950 -10.648  29.520  1.00 80.44
ATOM    916  CA  VAL B 116       3.974 -11.195  28.636  1.00 80.44
ATOM    917  C   VAL B 116       5.026 -10.128  28.342  1.00 80.44
ATOM    918  O   VAL B 116       6.228 -10.401  28.394  1.00 80.44
ATOM    919  CB  VAL B 116       3.364 -11.720  27.317  1.00 80.44
ATOM    920  CG1 VAL B 116       4.463 -12.118  26.334  1.00 80.44
ATOM    921  CG2 VAL B 116       2.435 -12.901  27.592  1.00 80.44
ATOM    922  N   TYR B 117       4.426  -9.054  28.095  1.00 78.05
ATOM    923  CA  TYR B 117       5.316  -7.932  27.818  1.00 78.05
ATOM    924  C   TYR B 117       6.243  -7.667  28.998  1.00 78.05
ATOM    925  O   TYR B 117       7.454  -7.514  28.822  1.00 78.05
ATOM    926  CB  TYR B 117       4.507  -6.672  27.497  1.00 78.05
ATOM    927  CG  TYR B 117       5.351  -5.427  27.362  1.00 78.05
ATOM    928  CD1 TYR B 117       5.433  -4.502  28.401  1.00 78.05
ATOM    929  CD2 TYR B 117       6.066  -5.173  26.197  1.00 78.05
ATOM    930  CE1 TYR B 117       6.207  -3.353  28.281  1.00 78.05
ATOM    931  CE2 TYR B 117       6.844  -4.027  26.066  1.00 78.05
ATOM    932  CZ  TYR B 117       6.908  -3.125  27.112  1.00 78.05
ATOM    933  OH  TYR B 117       7.676  -1.989  26.988  1.00 78.05
ATOM    934  N   ASN B 118       5.738  -7.528  30.136  1.00 79.75
ATOM    935  CA  ASN B 118       6.523  -7.260  31.337  1.00 79.75
ATOM    936  C   ASN B 118       7.537  -8.369  31.603  1.00 79.75
ATOM    937  O   ASN B 118       8.658  -8.100  32.037  1.00 79.75
ATOM    938  CB  ASN B 118       5.605  -7.078  32.548  1.00 79.75
ATOM    939  CG  ASN B 118       4.885  -5.745  32.539  1.00 79.75
ATOM    940  OD1 ASN B 118       5.331  -4.788  31.901  1.00 79.75
ATOM    941  ND2 ASN B 118       3.764  -5.672  33.247  1.00 79.75
ATOM    942  N   LYS B 119       7.143  -9.583  31.346  1.00 81.91
ATOM    943  CA  LYS B 119       8.064 -10.706  31.500  1.00 81.91
ATOM    944  C   LYS B 119       9.241 -10.588  30.536  1.00 81.91
ATOM    945  O   LYS B 119      10.388 -10.838  30.913  1.00 81.91
ATOM    946  CB  LYS B 119       7.336 -12.032  31.278  1.00 81.91
ATOM    947  CG  LYS B 119       6.635 -12.568  32.518  1.00 81.91
ATOM    948  CD  LYS B 119       6.006 -13.931  32.259  1.00 81.91
ATOM    949  CE  LYS B 119       5.138 -14.379  33.427  1.00 81.91
ATOM    950  NZ  LYS B 119       4.475 -15.689  33.155  1.00 81.91
ATOM    951  N   MET B 120       8.966 -10.305  29.302  1.00 76.38
ATOM    952  CA  MET B 120       9.996 -10.172  28.277  1.00 76.38
ATOM    953  C   MET B 120      10.954  -9.033  28.612  1.00 76.38
ATOM    954  O   MET B 120      12.169  -9.174  28.464  1.00 76.38
ATOM    955  CB  MET B 120       9.363  -9.935  26.905  1.00 76.38
ATOM    956  CG  MET B 120       8.825 -11.198  26.252  1.00 76.38
ATOM    957  SD  MET B 120       8.424 -10.956  24.477  1.00 76.38
ATOM    958  CE  MET B 120       7.969 -12.651  24.018  1.00 76.38
ATOM    959  N   THR B 121      10.158  -7.975  28.994  1.00 75.81
ATOM    960  CA  THR B 121      10.979  -6.827  29.366  1.00 75.81
ATOM    961  C   THR B 121      11.869  -7.163  30.559  1.00 75.81
ATOM    962  O   THR B 121      13.014  -6.713  30.632  1.00 75.81
ATOM    963  CB  THR B 121      10.108  -5.602  29.700  1.00 75.81
ATOM    964  OG1 THR B 121       9.103  -5.982  30.649  1.00 75.81
ATOM    965  CG2 THR B 121       9.427  -5.054  28.450  1.00 75.81
ATOM    966  N   ASN B 122      11.355  -7.826  31.580  1.00 76.95
ATOM    967  CA  ASN B 122      12.126  -8.243  32.746  1.00 76.95
ATOM    968  C   ASN B 122      13.296  -9.141  32.352  1.00 76.95
ATOM    969  O   ASN B 122      14.374  -9.058  32.943  1.00 76.95
ATOM    970  CB  ASN B 122      11.227  -8.955  33.758  1.00 76.95
ATOM    971  CG  ASN B 122      10.396  -7.990  34.581  1.00 76.95
ATOM    972  OD1 ASN B 122      10.696  -6.795  34.648  1.00 76.95
ATOM    973  ND2 ASN B 122       9.346  -8.501  35.212  1.00 76.95
ATOM    974  N   ILE B 123      12.976  -9.907  31.300  1.00 72.48
ATOM    975  CA  ILE B 123      14.024 -10.802  30.820  1.00 72.48
ATOM    976  C   ILE B 123      15.137  -9.988  30.164  1.00 72.48
ATOM    977  O   ILE B 123      16.321 -10.254  30.384  1.00 72.48
ATOM    978  CB  ILE B 123      13.465 -11.843  29.825  1.00 72.48
ATOM    979  CG1 ILE B 123      12.503 -12.801  30.538  1.00 72.48
ATOM    980  CG2 ILE B 123      14.605 -12.613  29.152  1.00 72.48
ATOM    981  CD1 ILE B 123      11.702 -13.690  29.596  1.00 72.48
ATOM    982  N   LEU B 124      14.576  -9.135  29.515  1.00 65.61
ATOM    983  CA  LEU B 124      15.528  -8.329  28.759  1.00 65.61
ATOM    984  C   LEU B 124      16.223  -7.318  29.664  1.00 65.61
ATOM    985  O   LEU B 124      17.370  -6.939  29.413  1.00 65.61
ATOM    986  CB  LEU B 124      14.823  -7.604  27.610  1.00 65.61
ATOM    987  CG  LEU B 124      14.432  -8.462  26.405  1.00 65.61
ATOM    988  CD1 LEU B 124      13.335  -7.774  25.599  1.00 65.61
ATOM    989  CD2 LEU B 124      15.649  -8.743  25.531  1.00 65.61
ATOM    990  N   THR B 125      15.187  -7.004  30.685  1.00 61.69
ATOM    991  CA  THR B 125      15.731  -5.983  31.574  1.00 61.69
ATOM    992  C   THR B 125      16.171  -6.598  32.899  1.00 61.69
ATOM    993  O   THR B 125      16.953  -5.997  33.639  1.00 61.69
ATOM    994  CB  THR B 125      14.703  -4.867  31.838  1.00 61.69
ATOM    995  OG1 THR B 125      13.425  -5.457  32.103  1.00 61.69
ATOM    996  CG2 THR B 125      14.581  -3.936  30.637  1.00 61.69
ATOM    997  N   SER B 126      16.243  -7.478  32.901  1.00 53.51
ATOM    998  CA  SER B 126      16.687  -8.105  34.142  1.00 53.51
ATOM    999  C   SER B 126      16.225  -7.310  35.359  1.00 53.51
ATOM   1000  O   SER B 126      16.546  -6.128  35.493  1.00 53.51
ATOM   1001  CB  SER B 126      18.210  -8.241  34.159  1.00 53.51
ATOM   1002  OG  SER B 126      18.719  -8.023  35.464  1.00 53.51
ATOM   1003  N   GLU B 127      15.047  -7.653  35.423  1.00 43.95
ATOM   1004  CA  GLU B 127      14.341  -7.269  36.642  1.00 43.95
ATOM   1005  C   GLU B 127      15.258  -6.506  37.593  1.00 43.95
ATOM   1006  O   GLU B 127      14.840  -5.527  38.215  1.00 43.95
ATOM   1007  CB  GLU B 127      13.765  -8.502  37.342  1.00 43.95
ATOM   1008  CG  GLU B 127      12.263  -8.666  37.163  1.00 43.95
ATOM   1009  CD  GLU B 127      11.694  -9.853  37.924  1.00 43.95
ATOM   1010  OE1 GLU B 127      10.454 -10.027  37.937  1.00 43.95
ATOM   1011  OE2 GLU B 127      12.494 -10.614  38.511  1.00 43.95
ATOM   1012  N   ASN B 128      15.346  -6.562  37.482  1.00 44.90
ATOM   1013  CA  ASN B 128      15.872  -6.076  38.754  1.00 44.90
ATOM   1014  C   ASN B 128      16.940  -5.006  38.547  1.00 44.90
ATOM   1015  O   ASN B 128      17.249  -4.246  39.466  1.00 44.90
ATOM   1016  CB  ASN B 128      16.435  -7.235  39.579  1.00 44.90
ATOM   1017  CG  ASN B 128      15.413  -7.825  40.531  1.00 44.90
ATOM   1018  OD1 ASN B 128      14.315  -7.286  40.694  1.00 44.90
ATOM   1019  ND2 ASN B 128      15.765  -8.937  41.165  1.00 44.90
ATOM   1020  N   GLN B 129      16.817  -4.941  37.673  1.00 48.13
ATOM   1021  CA  GLN B 129      17.858  -3.957  37.949  1.00 48.13
ATOM   1022  C   GLN B 129      17.699  -2.725  37.063  1.00 48.13
ATOM   1023  O   GLN B 129      17.852  -2.808  35.842  1.00 48.13
ATOM   1024  CB  GLN B 129      19.244  -4.571  37.751  1.00 48.13
ATOM   1025  CG  GLN B 129      19.808  -5.233  39.001  1.00 48.13
ATOM   1026  CD  GLN B 129      21.269  -5.617  38.854  1.00 48.13
ATOM   1027  OE1 GLN B 129      21.838  -5.538  37.761  1.00 48.13
ATOM   1028  NE2 GLN B 129      21.885  -6.035  39.955  1.00 48.13
ATOM   1029  N   LYS B 130      17.587  -3.029  37.077  1.00 58.02
ATOM   1030  CA  LYS B 130      17.223  -1.620  36.954  1.00 58.02
ATOM   1031  C   LYS B 130      18.420  -0.778  36.523  1.00 58.02
ATOM   1032  O   LYS B 130      18.468   0.425  36.790  1.00 58.02
ATOM   1033  CB  LYS B 130      16.661  -1.094  38.276  1.00 58.02
ATOM   1034  CG  LYS B 130      15.228  -1.524  38.554  1.00 58.02
ATOM   1035  CD  LYS B 130      14.686  -0.876  39.822  1.00 58.02
ATOM   1036  CE  LYS B 130      13.284  -1.373  40.149  1.00 58.02
ATOM   1037  NZ  LYS B 130      12.746  -0.737  41.389  1.00 58.02
ATOM   1038  N   LYS B 131      19.442  -1.378  36.082  1.00 76.66
ATOM   1039  CA  LYS B 131      20.604  -0.577  35.705  1.00 76.66
ATOM   1040  C   LYS B 131      20.741  -0.489  34.188  1.00 76.66
ATOM   1041  O   LYS B 131      20.405  -1.434  33.472  1.00 76.66
ATOM   1042  CB  LYS B 131      21.879  -1.161  36.313  1.00 76.66
ATOM   1043  CG  LYS B 131      22.012  -0.932  37.812  1.00 76.66
ATOM   1044  CD  LYS B 131      23.328  -1.480  38.347  1.00 76.66
ATOM   1045  CE  LYS B 131      23.423  -1.331  39.859  1.00 76.66
ATOM   1046  NZ  LYS B 131      24.714  -1.865  40.389  1.00 76.66
ATOM   1047  N   LYS B 132      21.165   0.471  33.670  1.00 82.98
ATOM   1048  CA  LYS B 132      21.480   0.681  32.260  1.00 82.98
ATOM   1049  C   LYS B 132      22.809   0.028  31.890  1.00 82.98
ATOM   1050  O   LYS B 132      23.726  -0.034  32.712  1.00 82.98
ATOM   1051  CB  LYS B 132      21.522   2.175  31.936  1.00 82.98
ATOM   1052  CG  LYS B 132      21.164   2.506  30.494  1.00 82.98
ATOM   1053  CD  LYS B 132      21.035   4.009  30.281  1.00 82.98
ATOM   1054  CE  LYS B 132      20.713   4.344  28.831  1.00 82.98
ATOM   1055  NZ  LYS B 132      20.481   5.807  28.639  1.00 82.98
ATOM   1056  N   ILE B 133      22.816  -0.338  30.784  1.00 78.58
ATOM   1057  CA  ILE B 133      24.007  -1.057  30.342  1.00 78.58
ATOM   1058  C   ILE B 133      25.110  -0.062  29.991  1.00 78.58
ATOM   1059  O   ILE B 133      26.261  -0.231  30.401  1.00 78.58
ATOM   1060  CB  ILE B 133      23.701  -1.967  29.131  1.00 78.58
ATOM   1061  CG1 ILE B 133      22.658  -3.025  29.509  1.00 78.58
ATOM   1062  CG2 ILE B 133      24.983  -2.623  28.611  1.00 78.58
ATOM   1063  CD1 ILE B 133      22.057  -3.756  28.315  1.00 78.58
ATOM   1064  N   ILE B 134      24.696   1.038  29.271  1.00 86.29
ATOM   1065  CA  ILE B 134      25.666   2.043  28.849  1.00 86.29
ATOM   1066  C   ILE B 134      25.040   3.433  28.937  1.00 86.29
ATOM   1067  O   ILE B 134      23.870   3.616  28.594  1.00 86.29
ATOM   1068  CB  ILE B 134      26.172   1.772  27.415  1.00 86.29
ATOM   1069  CG1 ILE B 134      26.819   0.385  27.330  1.00 86.29
ATOM   1070  CG2 ILE B 134      27.154   2.862  26.974  1.00 86.29
ATOM   1071  CD1 ILE B 134      26.991  -0.132  25.908  1.00 86.29
ATOM   1072  N   SER B 135      25.735   4.350  29.481  1.00 89.31
ATOM   1073  CA  SER B 135      25.246   5.723  29.548  1.00 89.31
ATOM   1074  C   SER B 135      26.397   6.723  29.507  1.00 89.31
ATOM   1075  O   SER B 135      27.282   6.694  30.365  1.00 89.31
ATOM   1076  CB  SER B 135      24.419   5.936  30.817  1.00 89.31
ATOM   1077  OG  SER B 135      24.178   7.316  31.035  1.00 89.31
ATOM   1078  N   ILE B 136      26.496   7.500  28.599  1.00 88.89
ATOM   1079  CA  ILE B 136      27.530   8.519  28.450  1.00 88.89
ATOM   1080  C   ILE B 136      27.304   9.637  29.465  1.00 88.89
ATOM   1081  O   ILE B 136      28.260  10.182  30.021  1.00 88.89
ATOM   1082  CB  ILE B 136      27.553   9.094  27.016  1.00 88.89
ATOM   1083  CG1 ILE B 136      27.864   7.988  26.001  1.00 88.89
ATOM   1084  CG2 ILE B 136      28.568  10.237  26.909  1.00 88.89
ATOM   1085  CD1 ILE B 136      27.578   8.374  24.557  1.00 88.89
ATOM   1086  N   ASP B 137      26.018   9.861  29.651  1.00 89.28
ATOM   1087  CA  ASP B 137      25.673  10.931  30.583  1.00 89.28
ATOM   1088  C   ASP B 137      26.198  10.628  31.985  1.00 89.28
ATOM   1089  O   ASP B 137      26.664  11.529  32.686  1.00 89.28
ATOM   1090  CB  ASP B 137      24.158  11.141  30.621  1.00 89.28
ATOM   1091  CG  ASP B 137      23.404   9.928  31.138  1.00 89.28
ATOM   1092  OD1 ASP B 137      22.489  10.089  31.973  1.00 89.28
ATOM   1093  OD2 ASP B 137      23.731   8.801  30.707  1.00 89.28
ATOM   1094  N   CYS B 138      26.213   9.410  32.425  1.00 90.71
ATOM   1095  CA  CYS B 138      26.709   8.999  33.734  1.00 90.71
ATOM   1096  C   CYS B 138      28.204   9.265  33.858  1.00 90.71
ATOM   1097  O   CYS B 138      28.672   9.733  34.898  1.00 90.71
ATOM   1098  CB  CYS B 138      26.423   7.517  33.975  1.00 90.71
ATOM   1099  SG  CYS B 138      24.710   7.171  34.428  1.00 90.71
ATOM   1100  N   LEU B 139      29.002   9.057  32.852  1.00 91.79
ATOM   1101  CA  LEU B 139      30.445   9.274  32.840  1.00 91.79
ATOM   1102  C   LEU B 139      30.771  10.762  32.915  1.00 91.79
ATOM   1103  O   LEU B 139      31.650  11.171  33.677  1.00 91.79
ATOM   1104  CB  LEU B 139      31.068   8.667  31.580  1.00 91.79
ATOM   1105  CG  LEU B 139      31.068   7.139  31.493  1.00 91.79
ATOM   1106  CD1 LEU B 139      31.537   6.687  30.114  1.00 91.79
ATOM   1107  CD2 LEU B 139      31.948   6.542  32.586  1.00 91.79
ATOM   1108  N   LEU B 140      29.951  11.502  32.205  1.00 92.35
ATOM   1109  CA  LEU B 140      30.186  12.941  32.160  1.00 92.35
ATOM   1110  C   LEU B 140      29.877  13.585  33.507  1.00 92.35
ATOM   1111  O   LEU B 140      30.620  14.454  33.970  1.00 92.35
ATOM   1112  CB  LEU B 140      29.335  13.588  31.064  1.00 92.35
ATOM   1113  CG  LEU B 140      29.765  13.316  29.622  1.00 92.35
ATOM   1114  CD1 LEU B 140      28.702  13.816  28.649  1.00 92.35
ATOM   1115  CD2 LEU B 140      31.112  13.969  29.333  1.00 92.35
ATOM   1116  N   ARG B 141      28.827  13.119  34.092  1.00 92.68
ATOM   1117  CA  ARG B 141      28.413  13.696  35.367  1.00 92.68
ATOM   1118  C   ARG B 141      29.350  13.269  36.492  1.00 92.68
ATOM   1119  O   ARG B 141      29.625  14.048  37.407  1.00 92.68
ATOM   1120  CB  ARG B 141      26.976  13.291  35.699  1.00 92.68
ATOM   1121  CG  ARG B 141      25.925  14.004  34.863  1.00 92.68
ATOM   1122  CD  ARG B 141      24.517  13.546  35.216  1.00 92.68
ATOM   1123  NE  ARG B 141      24.103  14.040  36.526  1.00 92.68
ATOM   1124  CZ  ARG B 141      22.923  13.797  37.090  1.00 92.68
ATOM   1125  NH1 ARG B 141      22.013  13.058  36.465  1.00 92.68
ATOM   1126  NH2 ARG B 141      22.650  14.296  38.286  1.00 92.68
ATOM   1127  N   TYR B 142      29.926  12.100  36.456  1.00 91.90
ATOM   1128  CA  TYR B 142      30.830  11.582  37.476  1.00 91.90
ATOM   1129  C   TYR B 142      32.209  12.220  37.357  1.00 91.90
ATOM   1130  O   TYR B 142      32.767  12.695  38.349  1.00 91.90
ATOM   1131  CB  TYR B 142      30.949  10.059  37.367  1.00 91.90
ATOM   1132  CG  TYR B 142      31.841   9.443  38.416  1.00 91.90
ATOM   1133  CD1 TYR B 142      33.176   9.153  38.141  1.00 91.90
ATOM   1134  CD2 TYR B 142      31.353   9.148  39.684  1.00 91.90
ATOM   1135  CE1 TYR B 142      34.002   8.583  39.104  1.00 91.90
ATOM   1136  CE2 TYR B 142      32.169   8.578  40.656  1.00 91.90
ATOM   1137  CZ  TYR B 142      33.491   8.300  40.357  1.00 91.90
ATOM   1138  OH  TYR B 142      34.304   7.736  41.314  1.00 91.90
ATOM   1139  N   TYR B 143      32.761  12.322  36.157  1.00 92.36
ATOM   1140  CA  TYR B 143      34.139  12.762  35.968  1.00 92.36
ATOM   1141  C   TYR B 143      34.217  14.281  35.869  1.00 92.36
ATOM   1142  O   TYR B 143      35.204  14.887  36.294  1.00 92.36
ATOM   1143  CB  TYR B 143      34.739  12.126  34.711  1.00 92.36
ATOM   1144  CG  TYR B 143      35.173  10.693  34.904  1.00 92.36
ATOM   1145  CD1 TYR B 143      36.320  10.384  35.633  1.00 92.36
ATOM   1146  CD2 TYR B 143      34.439   9.646  34.358  1.00 92.36
ATOM   1147  CE1 TYR B 143      36.725   9.065  35.812  1.00 92.36
ATOM   1148  CE2 TYR B 143      34.834   8.323  34.531  1.00 92.36
ATOM   1149  CZ  TYR B 143      35.977   8.044  35.258  1.00 92.36
ATOM   1150  OH  TYR B 143      36.373   6.736  35.432  1.00 92.36
ATOM   1151  N   PHE B 144      33.108  14.974  35.418  1.00 91.24
ATOM   1152  CA  PHE B 144      33.163  16.417  35.218  1.00 91.24
ATOM   1153  C   PHE B 144      32.179  17.129  36.139  1.00 91.24
ATOM   1154  O   PHE B 144      32.059  18.355  36.098  1.00 91.24
ATOM   1155  CB  PHE B 144      32.864  16.770  33.758  1.00 91.24
ATOM   1156  CG  PHE B 144      33.915  16.295  32.791  1.00 91.24
ATOM   1157  CD1 PHE B 144      35.078  17.029  32.590  1.00 91.24
ATOM   1158  CD2 PHE B 144      33.740  15.113  32.083  1.00 91.24
ATOM   1159  CE1 PHE B 144      36.052  16.591  31.696  1.00 91.24
ATOM   1160  CE2 PHE B 144      34.710  14.669  31.188  1.00 91.24
ATOM   1161  CZ  PHE B 144      35.864  15.410  30.995  1.00 91.24
ATOM   1162  N   ASN B 145      31.528  16.550  37.100  1.00 92.13
ATOM   1163  CA  ASN B 145      30.544  17.090  38.032  1.00 92.13
ATOM   1164  C   ASN B 145      29.561  18.023  37.331  1.00 92.13
ATOM   1165  O   ASN B 145      29.316  19.137  37.797  1.00 92.13
ATOM   1166  CB  ASN B 145      31.239  17.819  39.184  1.00 92.13
ATOM   1167  CG  ASN B 145      30.469  17.721  40.486  1.00 92.13
ATOM   1168  OD1 ASN B 145      29.523  16.938  40.604  1.00 92.13
ATOM   1169  ND2 ASN B 145      30.869  18.513  41.473  1.00 92.13
ATOM   1170  N   LEU B 146      29.039  17.620  36.193  1.00 93.46
ATOM   1171  CA  LEU B 146      28.119  18.413  35.384  1.00 93.46
ATOM   1172  C   LEU B 146      26.684  18.244  35.869  1.00 93.46
ATOM   1173  O   LEU B 146      26.333  17.205  36.433  1.00 93.46
ATOM   1174  CB  LEU B 146      28.222  18.015  33.909  1.00 93.46
ATOM   1175  CG  LEU B 146      29.587  18.214  33.247  1.00 93.46
ATOM   1176  CD1 LEU B 146      29.623  17.519  31.890  1.00 93.46
ATOM   1177  CD2 LEU B 146      29.899  19.699  33.101  1.00 93.46
ATOM   1178  N   THR B 147      25.861  19.303  35.684  1.00 90.94
ATOM   1179  CA  THR B 147      24.426  19.203  35.928  1.00 90.94
ATOM   1180  C   THR B 147      23.752  18.355  34.853  1.00 90.94
ATOM   1181  O   THR B 147      24.348  18.077  33.810  1.00 90.94
ATOM   1182  CB  THR B 147      23.769  20.595  35.974  1.00 90.94
ATOM   1183  OG1 THR B 147      24.016  21.275  34.737  1.00 90.94
ATOM   1184  CG2 THR B 147      24.330  21.430  37.120  1.00 90.94
ATOM   1185  N   TYR B 148      22.643  17.974  35.115  1.00 91.15
ATOM   1186  CA  TYR B 148      21.911  17.155  34.155  1.00 91.15
ATOM   1187  C   TYR B 148      21.799  17.862  32.810  1.00 91.15
ATOM   1188  O   TYR B 148      22.057  17.263  31.763  1.00 91.15
ATOM   1189  CB  TYR B 148      20.515  16.821  34.687  1.00 91.15
ATOM   1190  CG  TYR B 148      19.718  15.918  33.777  1.00 91.15
ATOM   1191  CD1 TYR B 148      18.857  16.447  32.819  1.00 91.15
ATOM   1192  CD2 TYR B 148      19.825  14.535  33.874  1.00 91.15
ATOM   1193  CE1 TYR B 148      18.119  15.618  31.979  1.00 91.15
ATOM   1194  CE2 TYR B 148      19.093  13.697  33.040  1.00 91.15
ATOM   1195  CZ  TYR B 148      18.244  14.247  32.097  1.00 91.15
ATOM   1196  OH  TYR B 148      17.517  13.422  31.268  1.00 91.15
ATOM   1197  N   ASN B 149      21.436  19.111  32.835  1.00 90.24
ATOM   1198  CA  ASN B 149      21.273  19.893  31.613  1.00 90.24
ATOM   1199  C   ASN B 149      22.582  19.999  30.837  1.00 90.24
ATOM   1200  O   ASN B 149      22.592  19.887  29.610  1.00 90.24
ATOM   1201  CB  ASN B 149      20.732  21.287  31.936  1.00 90.24
ATOM   1202  CG  ASN B 149      21.702  22.113  32.759  1.00 90.24
ATOM   1203  OD1 ASN B 149      22.776  21.638  33.136  1.00 90.24
ATOM   1204  ND2 ASN B 149      21.330  23.356  33.043  1.00 90.24
ATOM   1205  N   ASP B 150      23.650  20.292  31.650  1.00 92.50
ATOM   1206  CA  ASP B 150      24.956  20.405  31.008  1.00 92.50
ATOM   1207  C   ASP B 150      25.409  19.061  30.442  1.00 92.50
ATOM   1208  O   ASP B 150      26.034  19.007  29.381  1.00 92.50
ATOM   1209  CB  ASP B 150      25.996  20.937  31.996  1.00 92.50
ATOM   1210  CG  ASP B 150      25.860  22.428  32.255  1.00 92.50
ATOM   1211  OD1 ASP B 150      26.374  22.917  33.283  1.00 92.50
ATOM   1212  OD2 ASP B 150      25.231  23.118  31.424  1.00 92.50
ATOM   1213  N   SER B 151      25.045  17.996  31.130  1.00 92.75
ATOM   1214  CA  SER B 151      25.389  16.664  30.643  1.00 92.75
ATOM   1215  C   SER B 151      24.650  16.340  29.349  1.00 92.75
ATOM   1216  O   SER B 151      25.194  15.669  28.469  1.00 92.75
ATOM   1217  CB  SER B 151      25.067  15.607  31.701  1.00 92.75
ATOM   1218  OG  SER B 151      23.667  15.430  31.826  1.00 92.75
ATOM   1219  N   PHE B 152      23.410  16.808  29.260  1.00 92.46
ATOM   1220  CA  PHE B 152      22.635  16.628  28.037  1.00 92.46
ATOM   1221  C   PHE B 152      23.300  17.341  26.866  1.00 92.46
ATOM   1222  O   PHE B 152      23.420  16.777  25.776  1.00 92.46
ATOM   1223  CB  PHE B 152      21.206  17.146  28.224  1.00 92.46
ATOM   1224  CG  PHE B 152      20.365  17.070  26.978  1.00 92.46
ATOM   1225  CD1 PHE B 152      19.872  18.226  26.385  1.00 92.46
ATOM   1226  CD2 PHE B 152      20.069  15.843  26.400  1.00 92.46
ATOM   1227  CE1 PHE B 152      19.093  18.159  25.231  1.00 92.46
ATOM   1228  CE2 PHE B 152      19.292  15.768  25.247  1.00 92.46
ATOM   1229  CZ  PHE B 152      18.804  16.927  24.665  1.00 92.46
ATOM   1230  N   PHE B 153      23.762  18.486  27.122  1.00 93.86
ATOM   1231  CA  PHE B 153      24.420  19.263  26.080  1.00 93.86
ATOM   1232  C   PHE B 153      25.688  18.565  25.603  1.00 93.86
ATOM   1233  O   PHE B 153      25.901  18.407  24.399  1.00 93.86
ATOM   1234  CB  PHE B 153      24.755  20.670  26.586  1.00 93.86
ATOM   1235  CG  PHE B 153      25.537  21.499  25.604  1.00 93.86
ATOM   1236  CD1 PHE B 153      26.914  21.634  25.728  1.00 93.86
ATOM   1237  CD2 PHE B 153      24.894  22.145  24.556  1.00 93.86
ATOM   1238  CE1 PHE B 153      27.641  22.401  24.820  1.00 93.86
ATOM   1239  CE2 PHE B 153      25.613  22.913  23.644  1.00 93.86
ATOM   1240  CZ  PHE B 153      26.986  23.040  23.779  1.00 93.86
ATOM   1241  N   TYR B 154      26.574  18.141  26.537  1.00 94.55
ATOM   1242  CA  TYR B 154      27.862  17.553  26.186  1.00 94.55
ATOM   1243  C   TYR B 154      27.681  16.169  25.573  1.00 94.55
ATOM   1244  O   TYR B 154      28.496  15.734  24.756  1.00 94.55
ATOM   1245  CB  TYR B 154      28.766  17.464  27.419  1.00 94.55
ATOM   1246  CG  TYR B 154      29.344  18.792  27.845  1.00 94.55
ATOM   1247  CD1 TYR B 154      30.326  19.422  27.084  1.00 94.55
ATOM   1248  CD2 TYR B 154      28.911  19.418  29.008  1.00 94.55
ATOM   1249  CE1 TYR B 154      30.863  20.645  27.473  1.00 94.55
ATOM   1250  CE2 TYR B 154      29.441  20.640  29.408  1.00 94.55
ATOM   1251  CZ  TYR B 154      30.415  21.245  28.634  1.00 94.55
ATOM   1252  OH  TYR B 154      30.943  22.456  29.025  1.00 94.55
ATOM   1253  N   THR B 155      26.612  15.486  25.991  1.00 92.86
ATOM   1254  CA  THR B 155      26.299  14.223  25.331  1.00 92.86
ATOM   1255  C   THR B 155      25.904  14.456  23.876  1.00 92.86
ATOM   1256  O   THR B 155      26.291  13.689  22.992  1.00 92.86
ATOM   1257  CB  THR B 155      25.166  13.478  26.061  1.00 92.86
ATOM   1258  OG1 THR B 155      25.532  13.290  27.433  1.00 92.86
ATOM   1259  CG2 THR B 155      24.905  12.116  25.425  1.00 92.86
ATOM   1260  N   SER B 156      25.107  15.480  23.681  1.00 93.89
ATOM   1261  CA  SER B 156      24.715  15.840  22.323  1.00 93.89
ATOM   1262  C   SER B 156      25.921  16.274  21.497  1.00 93.89
ATOM   1263  O   SER B 156      26.008  15.967  20.306  1.00 93.89
ATOM   1264  CB  SER B 156      23.672  16.957  22.344  1.00 93.89
ATOM   1265  OG  SER B 156      22.500  16.539  23.023  1.00 93.89
ATOM   1266  N   LEU B 157      26.789  16.995  22.156  1.00 94.54
ATOM   1267  CA  LEU B 157      28.022  17.397  21.487  1.00 94.54
ATOM   1268  C   LEU B 157      28.851  16.179  21.096  1.00 94.54
ATOM   1269  O   LEU B 157      29.432  16.141  20.009  1.00 94.54
ATOM   1270  CB  LEU B 157      28.845  18.320  22.390  1.00 94.54
ATOM   1271  CG  LEU B 157      30.124  18.899  21.783  1.00 94.54
ATOM   1272  CD1 LEU B 157      29.788  19.790  20.592  1.00 94.54
ATOM   1273  CD2 LEU B 157      30.911  19.675  22.833  1.00 94.54
ATOM   1274  N   PHE B 158      28.855  15.202  22.037  1.00 92.06
ATOM   1275  CA  PHE B 158      29.547  13.948  21.760  1.00 92.06
ATOM   1276  C   PHE B 158      28.991  13.289  20.503  1.00 92.06
ATOM   1277  O   PHE B 158      29.751  12.850  19.638  1.00 92.06
ATOM   1278  CB  PHE B 158      29.427  12.993  22.951  1.00 92.06
ATOM   1279  CG  PHE B 158      30.074  11.654  22.723  1.00 92.06
ATOM   1280  CD1 PHE B 158      29.310  10.548  22.369  1.00 92.06
ATOM   1281  CD2 PHE B 158      31.447  11.500  22.862  1.00 92.06
ATOM   1282  CE1 PHE B 158      29.907   9.307  22.157  1.00 92.06
ATOM   1283  CE2 PHE B 158      32.051  10.264  22.652  1.00 92.06
ATOM   1284  CZ  PHE B 158      31.279   9.168  22.300  1.00 92.06
ATOM   1285  N   PHE B 159      27.697  13.296  20.411  1.00 92.35
ATOM   1286  CA  PHE B 159      27.058  12.665  19.262  1.00 92.35
ATOM   1287  C   PHE B 159      27.262  13.500  18.004  1.00 92.35
ATOM   1288  O   PHE B 159      27.271  12.966  16.893  1.00 92.35
ATOM   1289  CB  PHE B 159      25.562  12.462  19.521  1.00 92.35
ATOM   1290  CG  PHE B 159      25.246  11.220  20.310  1.00 92.35
ATOM   1291  CD1 PHE B 159      25.295   9.968  19.709  1.00 92.35
ATOM   1292  CD2 PHE B 159      24.899  11.305  21.652  1.00 92.35
ATOM   1293  CE1 PHE B 159      25.002   8.816  20.436  1.00 92.35
ATOM   1294  CE2 PHE B 159      24.605  10.158  22.385  1.00 92.35
ATOM   1295  CZ  PHE B 159      24.657   8.915  21.775  1.00 92.35
ATOM   1296  N   PHE B 160      27.376  14.775  18.215  1.00 94.31
ATOM   1297  CA  PHE B 160      27.697  15.661  17.101  1.00 94.31
ATOM   1298  C   PHE B 160      29.085  15.356  16.551  1.00 94.31
ATOM   1299  O   PHE B 160      29.287  15.342  15.335  1.00 94.31
ATOM   1300  CB  PHE B 160      27.615  17.127  17.538  1.00 94.31
ATOM   1301  CG  PHE B 160      28.014  18.103  16.464  1.00 94.31
ATOM   1302  CD1 PHE B 160      29.326  18.547  16.362  1.00 94.31
ATOM   1303  CD2 PHE B 160      27.075  18.576  15.556  1.00 94.31
ATOM   1304  CE1 PHE B 160      29.699  19.450  15.369  1.00 94.31
ATOM   1305  CE2 PHE B 160      27.440  19.479  14.561  1.00 94.31
ATOM   1306  CZ  PHE B 160      28.752  19.916  14.470  1.00 94.31
ATOM   1307  N   LEU B 161      30.044  14.948  17.418  1.00 94.00
ATOM   1308  CA  LEU B 161      31.442  14.755  17.048  1.00 94.00
ATOM   1309  C   LEU B 161      31.721  13.291  16.725  1.00 94.00
ATOM   1310  O   LEU B 161      32.763  12.965  16.150  1.00 94.00
ATOM   1311  CB  LEU B 161      32.365  15.225  18.175  1.00 94.00
ATOM   1312  CG  LEU B 161      32.415  16.733  18.426  1.00 94.00
ATOM   1313  CD1 LEU B 161      33.207  17.034  19.694  1.00 94.00
ATOM   1314  CD2 LEU B 161      33.019  17.455  17.227  1.00 94.00
ATOM   1315  N   ILE B 162      30.778  12.460  17.041  1.00 92.65
ATOM   1316  CA  ILE B 162      30.958  11.018  16.914  1.00 92.65
ATOM   1317  C   ILE B 162      31.298  10.666  15.467  1.00 92.65
ATOM   1318  O   ILE B 162      32.184   9.847  15.213  1.00 92.65
ATOM   1319  CB  ILE B 162      29.699  10.248  17.371  1.00 92.65
ATOM   1320  CG1 ILE B 162      29.680  10.114  18.898  1.00 92.65
ATOM   1321  CG2 ILE B 162      29.632   8.874  16.699  1.00 92.65
ATOM   1322  CD1 ILE B 162      28.413   9.471  19.447  1.00 92.65
ATOM   1323  N   PRO B 163      30.526  11.225  14.470  1.00 94.81
ATOM   1324  CA  PRO B 163      30.882  10.896  13.088  1.00 94.81
ATOM   1325  C   PRO B 163      32.338  11.218  12.761  1.00 94.81
ATOM   1326  O   PRO B 163      33.000  10.454  12.054  1.00 94.81
ATOM   1327  CB  PRO B 163      29.931  11.765  12.262  1.00 94.81
ATOM   1328  CG  PRO B 163      28.748  11.986  13.149  1.00 94.81
ATOM   1329  CD  PRO B 163      29.224  12.054  14.571  1.00 94.81
ATOM   1330  N   ILE B 164      32.833  12.297  13.319  1.00 92.93
ATOM   1331  CA  ILE B 164      34.211  12.709  13.071  1.00 92.93
ATOM   1332  C   ILE B 164      35.170  11.769  13.798  1.00 92.93
ATOM   1333  O   ILE B 164      36.141  11.287  13.210  1.00 92.93
ATOM   1334  CB  ILE B 164      34.452  14.170  13.515  1.00 92.93
ATOM   1335  CG1 ILE B 164      33.541  15.123  12.733  1.00 92.93
ATOM   1336  CG2 ILE B 164      35.925  14.551  13.338  1.00 92.93
ATOM   1337  CD1 ILE B 164      33.456  16.523  13.325  1.00 92.93
ATOM   1338  N   PHE B 165      34.856  11.485  15.063  1.00 93.14
ATOM   1339  CA  PHE B 165      35.712  10.628  15.876  1.00 93.14
ATOM   1340  C   PHE B 165      35.779   9.221  15.294  1.00 93.14
ATOM   1341  O   PHE B 165      36.858   8.630  15.211  1.00 93.14
ATOM   1342  CB  PHE B 165      35.204  10.576  17.320  1.00 93.14
ATOM   1343  CG  PHE B 165      35.609  11.764  18.150  1.00 93.14
ATOM   1344  CD1 PHE B 165      36.951  12.052  18.367  1.00 93.14
ATOM   1345  CD2 PHE B 165      34.648  12.593  18.713  1.00 93.14
ATOM   1346  CE1 PHE B 165      37.329  13.151  19.135  1.00 93.14
ATOM   1347  CE2 PHE B 165      35.018  13.693  19.482  1.00 93.14
ATOM   1348  CZ  PHE B 165      36.359  13.970  19.692  1.00 93.14
ATOM   1349  N   LEU B 166      34.663   8.653  14.906  1.00 95.08
ATOM   1350  CA  LEU B 166      34.619   7.287  14.395  1.00 95.08
ATOM   1351  C   LEU B 166      35.288   7.197  13.027  1.00 95.08
ATOM   1352  O   LEU B 166      35.880   6.170  12.687  1.00 95.08
ATOM   1353  CB  LEU B 166      33.172   6.796  14.301  1.00 95.08
ATOM   1354  CG  LEU B 166      32.497   6.420  15.621  1.00 95.08
ATOM   1355  CD1 LEU B 166      31.043   6.028  15.381  1.00 95.08
ATOM   1356  CD2 LEU B 166      33.255   5.287  16.306  1.00 95.08
ATOM   1357  N   MET B 167      35.169   8.305  12.195  1.00 94.24
ATOM   1358  CA  MET B 167      35.885   8.337  10.922  1.00 94.24
ATOM   1359  C   MET B 167      37.394   8.319  11.146  1.00 94.24
ATOM   1360  O   MET B 167      38.125   7.647  10.417  1.00 94.24
ATOM   1361  CB  MET B 167      35.491   9.575  10.115  1.00 94.24
ATOM   1362  CG  MET B 167      34.145   9.451   9.420  1.00 94.24
ATOM   1363  SD  MET B 167      33.858  10.790   8.198  1.00 94.24
ATOM   1364  CE  MET B 167      33.434  12.156   9.314  1.00 94.24
ATOM   1365  N   LEU B 168      37.799   9.073  12.126  1.00 93.72
ATOM   1366  CA  LEU B 168      39.213   9.085  12.482  1.00 93.72
ATOM   1367  C   LEU B 168      39.661   7.715  12.980  1.00 93.72
ATOM   1368  O   LEU B 168      40.731   7.232  12.604  1.00 93.72
ATOM   1369  CB  LEU B 168      39.487  10.145  13.553  1.00 93.72
ATOM   1370  CG  LEU B 168      39.478  11.601  13.085  1.00 93.72
ATOM   1371  CD1 LEU B 168      39.382  12.542  14.281  1.00 93.72
ATOM   1372  CD2 LEU B 168      40.723  11.904  12.258  1.00 93.72
ATOM   1373  N   THR B 169      38.832   7.101  13.903  1.00 94.59
ATOM   1374  CA  THR B 169      39.138   5.773  14.423  1.00 94.59
ATOM   1375  C   THR B 169      39.226   4.755  13.290  1.00 94.59
ATOM   1376  O   THR B 169      40.115   3.901  13.283  1.00 94.59
ATOM   1377  CB  THR B 169      38.082   5.317  15.446  1.00 94.59
ATOM   1378  OG1 THR B 169      36.780   5.411  14.854  1.00 94.59
ATOM   1379  CG2 THR B 169      38.121   6.184  16.701  1.00 94.59
ATOM   1380  N   LEU B 170      38.252   4.717  12.348  1.00 95.53
ATOM   1381  CA  LEU B 170      38.257   3.825  11.194  1.00 95.53
ATOM   1382  C   LEU B 170      39.529   4.006  10.372  1.00 95.53
ATOM   1383  O   LEU B 170      40.123   3.026   9.916  1.00 95.53
ATOM   1384  CB  LEU B 170      37.028   4.077  10.316  1.00 95.53
ATOM   1385  CG  LEU B 170      35.712   3.465  10.800  1.00 95.53
ATOM   1386  CD1 LEU B 170      34.535   4.076  10.047  1.00 95.53
ATOM   1387  CD2 LEU B 170      35.732   1.950  10.632  1.00 95.53
ATOM   1388  N   THR B 171      39.926   5.278  10.205  1.00 95.00
ATOM   1389  CA  THR B 171      41.130   5.596   9.445  1.00 95.00
ATOM   1390  C   THR B 171      42.365   4.999  10.114  1.00 95.00
ATOM   1391  O   THR B 171      43.220   4.417   9.444  1.00 95.00
ATOM   1392  CB  THR B 171      41.309   7.118   9.296  1.00 95.00
ATOM   1393  OG1 THR B 171      40.118   7.681   8.732  1.00 95.00
ATOM   1394  CG2 THR B 171      42.490   7.446   8.388  1.00 95.00
ATOM   1395  N   VAL B 172      42.458   5.158  11.444  1.00 94.88
ATOM   1396  CA  VAL B 172      43.599   4.652  12.200  1.00 94.88
ATOM   1397  C   VAL B 172      43.624   3.126  12.140  1.00 94.88
ATOM   1398  O   VAL B 172      44.675   2.525  11.908  1.00 94.88
ATOM   1399  CB  VAL B 172      43.560   5.126  13.670  1.00 94.88
ATOM   1400  CG1 VAL B 172      44.647   4.434  14.490  1.00 94.88
ATOM   1401  CG2 VAL B 172      43.716   6.644  13.745  1.00 94.88
ATOM   1402  N   ILE B 173      42.477   2.398  12.332  1.00 95.13
ATOM   1403  CA  ILE B 173      42.377   0.943  12.319  1.00 95.13
ATOM   1404  C   ILE B 173      42.845   0.406  10.969  1.00 95.13
ATOM   1405  O   ILE B 173      43.655  -0.523  10.910  1.00 95.13
ATOM   1406  CB  ILE B 173      40.935   0.473  12.613  1.00 95.13
ATOM   1407  CG1 ILE B 173      40.572   0.744  14.077  1.00 95.13
ATOM   1408  CG2 ILE B 173      40.772  -1.012  12.275  1.00 95.13
ATOM   1409  CD1 ILE B 173      39.111   0.477  14.413  1.00 95.13
ATOM   1410  N   LEU B 174      42.336   0.956   9.834  1.00 95.90
ATOM   1411  CA  LEU B 174      42.655   0.454   8.502  1.00 95.90
ATOM   1412  C   LEU B 174      44.092   0.794   8.123  1.00 95.90
ATOM   1413  O   LEU B 174      44.737   0.047   7.382  1.00 95.90
ATOM   1414  CB  LEU B 174      41.690   1.035   7.465  1.00 95.90
ATOM   1415  CG  LEU B 174      40.318   0.366   7.366  1.00 95.90
ATOM   1416  CD1 LEU B 174      39.387   1.195   6.487  1.00 95.90
ATOM   1417  CD2 LEU B 174      40.452  -1.053   6.824  1.00 95.90
ATOM   1418  N   PHE B 175      44.568   1.962   8.658  1.00 95.39
ATOM   1419  CA  PHE B 175      45.971   2.299   8.445  1.00 95.39
ATOM   1420  C   PHE B 175      46.880   1.266   9.100  1.00 95.39
ATOM   1421  O   PHE B 175      47.867   0.832   8.501  1.00 95.39
ATOM   1422  CB  PHE B 175      46.279   3.694   8.996  1.00 95.39
ATOM   1423  CG  PHE B 175      47.703   4.131   8.778  1.00 95.39
ATOM   1424  CD1 PHE B 175      48.629   4.072   9.813  1.00 95.39
ATOM   1425  CD2 PHE B 175      48.115   4.601   7.538  1.00 95.39
ATOM   1426  CE1 PHE B 175      49.947   4.476   9.614  1.00 95.39
ATOM   1427  CE2 PHE B 175      49.431   5.007   7.332  1.00 95.39
ATOM   1428  CZ  PHE B 175      50.345   4.945   8.371  1.00 95.39
ATOM   1429  N   VAL B 176      46.562   0.943  10.391  1.00 94.38
ATOM   1430  CA  VAL B 176      47.339  -0.051  11.125  1.00 94.38
ATOM   1431  C   VAL B 176      47.264  -1.397  10.409  1.00 94.38
ATOM   1432  O   VAL B 176      48.279  -2.078  10.244  1.00 94.38
ATOM   1433  CB  VAL B 176      46.846  -0.193  12.582  1.00 94.38
ATOM   1434  CG1 VAL B 176      47.542  -1.363  13.276  1.00 94.38
ATOM   1435  CG2 VAL B 176      47.080   1.104  13.354  1.00 94.38
ATOM   1436  N   ILE B 177      46.041  -1.879   9.982  1.00 94.44
ATOM   1437  CA  ILE B 177      45.849  -3.138   9.271  1.00 94.44
ATOM   1438  C   ILE B 177      46.673  -3.136   7.986  1.00 94.44
ATOM   1439  O   ILE B 177      47.308  -4.137   7.647  1.00 94.44
ATOM   1440  CB  ILE B 177      44.357  -3.385   8.952  1.00 94.44
ATOM   1441  CG1 ILE B 177      43.571  -3.644  10.242  1.00 94.44
ATOM   1442  CG2 ILE B 177      44.201  -4.550   7.971  1.00 94.44
ATOM   1443  CD1 ILE B 177      42.064  -3.733  10.040  1.00 94.44
ATOM   1444  N   LEU B 178      46.704  -2.044   7.242  1.00 94.98
ATOM   1445  CA  LEU B 178      47.459  -1.909   6.002  1.00 94.98
ATOM   1446  C   LEU B 178      48.956  -2.044   6.260  1.00 94.98
ATOM   1447  O   LEU B 178      49.658  -2.738   5.520  1.00 94.98
ATOM   1448  CB  LEU B 178      47.164  -0.561   5.338  1.00 94.98
ATOM   1449  CG  LEU B 178      47.936  -0.254   4.054  1.00 94.98
ATOM   1450  CD1 LEU B 178      47.560  -1.246   2.959  1.00 94.98
ATOM   1451  CD2 LEU B 178      47.671   1.177   3.600  1.00 94.98
ATOM   1452  N   LYS B 179      49.469  -1.335   7.308  1.00 94.89
ATOM   1453  CA  LYS B 179      50.887  -1.396   7.652  1.00 94.89
ATOM   1454  C   LYS B 179      51.301  -2.816   8.026  1.00 94.89
ATOM   1455  O   LYS B 179      52.366  -3.285   7.618  1.00 94.89
ATOM   1456  CB  LYS B 179      51.202  -0.439   8.802  1.00 94.89
ATOM   1457  CG  LYS B 179      51.297   1.021   8.384  1.00 94.89
ATOM   1458  CD  LYS B 179      52.500   1.267   7.481  1.00 94.89
ATOM   1459  CE  LYS B 179      52.643   2.741   7.128  1.00 94.89
ATOM   1460  NZ  LYS B 179      53.777   2.977   6.185  1.00 94.89
ATOM   1461  N   ILE B 180      50.484  -3.455   8.815  1.00 93.71
ATOM   1462  CA  ILE B 180      50.755  -4.836   9.199  1.00 93.71
ATOM   1463  C   ILE B 180      50.817  -5.715   7.952  1.00 93.71
ATOM   1464  O   ILE B 180      51.729  -6.532   7.804  1.00 93.71
ATOM   1465  CB  ILE B 180      49.688  -5.371  10.180  1.00 93.71
ATOM   1466  CG1 ILE B 180      49.768  -4.623  11.516  1.00 93.71
ATOM   1467  CG2 ILE B 180      49.851  -6.880  10.386  1.00 93.71
ATOM   1468  CD1 ILE B 180      48.624  -4.937  12.470  1.00 93.71
ATOM   1469  N   TYR B 181      49.933  -5.645   7.068  1.00 94.11
ATOM   1470  CA  TYR B 181      49.881  -6.431   5.841  1.00 94.11
ATOM   1471  C   TYR B 181      51.101  -6.162   4.968  1.00 94.11
ATOM   1472  O   TYR B 181      51.665  -7.085   4.376  1.00 94.11
ATOM   1473  CB  TYR B 181      48.601  -6.122   5.058  1.00 94.11
ATOM   1474  CG  TYR B 181      48.439  -6.952   3.808  1.00 94.11
ATOM   1475  CD1 TYR B 181      48.656  -6.400   2.548  1.00 94.11
ATOM   1476  CD2 TYR B 181      48.067  -8.290   3.884  1.00 94.11
ATOM   1477  CE1 TYR B 181      48.506  -7.160   1.393  1.00 94.11
ATOM   1478  CE2 TYR B 181      47.913  -9.060   2.736  1.00 94.11
ATOM   1479  CZ  TYR B 181      48.135  -8.488   1.497  1.00 94.11
ATOM   1480  OH  TYR B 181      47.985  -9.245   0.357  1.00 94.11
ATOM   1481  N   THR B 182      51.529  -4.872   4.833  1.00 94.08
ATOM   1482  CA  THR B 182      52.693  -4.504   4.034  1.00 94.08
ATOM   1483  C   THR B 182      53.957  -5.154   4.590  1.00 94.08
ATOM   1484  O   THR B 182      54.839  -5.558   3.829  1.00 94.08
ATOM   1485  CB  THR B 182      52.877  -2.976   3.986  1.00 94.08
ATOM   1486  OG1 THR B 182      52.900  -2.461   5.323  1.00 94.08
ATOM   1487  CG2 THR B 182      51.741  -2.309   3.217  1.00 94.08
ATOM   1488  N   ILE B 183      54.114  -5.256   5.952  1.00 93.38
ATOM   1489  CA  ILE B 183      55.265  -5.873   6.602  1.00 93.38
ATOM   1490  C   ILE B 183      55.268  -7.376   6.330  1.00 93.38
ATOM   1491  O   ILE B 183      56.311  -7.955   6.017  1.00 93.38
ATOM   1492  CB  ILE B 183      55.266  -5.604   8.124  1.00 93.38
ATOM   1493  CG1 ILE B 183      55.467  -4.110   8.401  1.00 93.38
ATOM   1494  CG2 ILE B 183      56.343  -6.441   8.820  1.00 93.38
ATOM   1495  CD1 ILE B 183      55.242  -3.714   9.854  1.00 93.38
ATOM   1496  N   ILE B 184      54.063  -7.946   6.359  1.00 91.66
ATOM   1497  CA  ILE B 184      53.933  -9.381   6.132  1.00 91.66
ATOM   1498  C   ILE B 184      54.265  -9.706   4.677  1.00 91.66
ATOM   1499  O   ILE B 184      54.925 -10.709   4.394  1.00 91.66
ATOM   1500  CB  ILE B 184      52.514  -9.883   6.482  1.00 91.66
ATOM   1501  CG1 ILE B 184      52.254  -9.745   7.986  1.00 91.66
ATOM   1502  CG2 ILE B 184      52.325 -11.332   6.024  1.00 91.66
ATOM   1503  CD1 ILE B 184      50.810 -10.005   8.392  1.00 91.66
ATOM   1504  N   GLN B 185      53.908  -8.867   3.744  1.00 94.65
ATOM   1505  CA  GLN B 185      54.089  -9.115   2.318  1.00 94.65
ATOM   1506  C   GLN B 185      55.334  -8.407   1.790  1.00 94.65
ATOM   1507  O   GLN B 185      55.455  -8.166   0.587  1.00 94.65
ATOM   1508  CB  GLN B 185      52.856  -8.664   1.533  1.00 94.65
ATOM   1509  CG  GLN B 185      51.635  -9.548   1.744  1.00 94.65
ATOM   1510  CD  GLN B 185      51.764 -10.899   1.065  1.00 94.65
ATOM   1511  OE1 GLN B 185      52.783 -11.196   0.432  1.00 94.65
ATOM   1512  NE2 GLN B 185      50.733 -11.727   1.190  1.00 94.65
ATOM   1513  N   LYS B 186      56.237  -8.077   2.716  1.00 94.96
ATOM   1514  CA  LYS B 186      57.426  -7.303   2.372  1.00 94.96
ATOM   1515  C   LYS B 186      58.224  -7.985   1.265  1.00 94.96
ATOM   1516  O   LYS B 186      58.637  -7.338   0.300  1.00 94.96
ATOM   1517  CB  LYS B 186      58.308  -7.097   3.604  1.00 94.96
ATOM   1518  CG  LYS B 186      59.432  -6.093   3.399  1.00 94.96
ATOM   1519  CD  LYS B 186      60.228  -5.876   4.680  1.00 94.96
ATOM   1520  CE  LYS B 186      61.384  -4.909   4.464  1.00 94.96
ATOM   1521  NZ  LYS B 186      62.178  -4.707   5.712  1.00 94.96
ATOM   1522  N   GLU B 187      58.515  -9.289   1.269  1.00 94.79
ATOM   1523  CA  GLU B 187      59.289 -10.030   0.278  1.00 94.79
ATOM   1524  C   GLU B 187      58.584 -10.044  -1.075  1.00 94.79
ATOM   1525  O   GLU B 187      59.216  -9.835  -2.113  1.00 94.79
ATOM   1526  CB  GLU B 187      59.540 -11.463   0.754  1.00 94.79
ATOM   1527  CG  GLU B 187      60.641 -12.182  -0.012  1.00 94.79
ATOM   1528  CD  GLU B 187      60.934 -13.574   0.524  1.00 94.79
ATOM   1529  OE1 GLU B 187      61.753 -14.299  -0.086  1.00 94.79
ATOM   1530  OE2 GLU B 187      60.339 -13.944   1.561  1.00 94.79
ATOM   1531  N   GLY B 188      57.282 -10.266  -1.008  1.00 94.70
ATOM   1532  CA  GLY B 188      56.498 -10.253  -2.233  1.00 94.70
ATOM   1533  C   GLY B 188      56.507  -8.907  -2.932  1.00 94.70
ATOM   1534  O   GLY B 188      56.651  -8.837  -4.155  1.00 94.70
ATOM   1535  N   ILE B 189      56.339  -7.905  -2.091  1.00 94.34
ATOM   1536  CA  ILE B 189      56.325  -6.545  -2.618  1.00 94.34
ATOM   1537  C   ILE B 189      57.681  -6.218  -3.238  1.00 94.34
ATOM   1538  O   ILE B 189      57.751  -5.661  -4.337  1.00 94.34
ATOM   1539  CB  ILE B 189      55.975  -5.516  -1.520  1.00 94.34
ATOM   1540  CG1 ILE B 189      54.540  -5.729  -1.026  1.00 94.34
ATOM   1541  CG2 ILE B 189      56.171  -4.087  -2.036  1.00 94.34
ATOM   1542  CD1 ILE B 189      54.173  -4.891   0.191  1.00 94.34
ATOM   1543  N   ASN B 190      58.795  -6.588  -2.572  1.00 94.51
ATOM   1544  CA  ASN B 190      60.140  -6.325  -3.072  1.00 94.51
ATOM   1545  C   ASN B 190      60.399  -7.048  -4.391  1.00 94.51
ATOM   1546  O   ASN B 190      61.042  -6.500  -5.288  1.00 94.51
ATOM   1547  CB  ASN B 190      61.188  -6.728  -2.032  1.00 94.51
ATOM   1548  CG  ASN B 190      61.351  -5.693  -0.936  1.00 94.51
ATOM   1549  OD1 ASN B 190      60.902  -4.552  -1.072  1.00 94.51
ATOM   1550  ND2 ASN B 190      61.994  -6.084   0.158  1.00 94.51
ATOM   1551  N   ASN B 191      59.913  -8.276  -4.525  1.00 95.18
ATOM   1552  CA  ASN B 191      60.056  -9.031  -5.766  1.00 95.18
ATOM   1553  C   ASN B 191      59.358  -8.334  -6.930  1.00 95.18
ATOM   1554  O   ASN B 191      59.907  -8.255  -8.031  1.00 95.18
ATOM   1555  CB  ASN B 191      59.513 -10.452  -5.595  1.00 95.18
ATOM   1556  CG  ASN B 191      60.422 -11.328  -4.756  1.00 95.18
ATOM   1557  OD1 ASN B 191      61.585 -10.991  -4.521  1.00 95.18
ATOM   1558  ND2 ASN B 191      59.897 -12.458  -4.296  1.00 95.18
ATOM   1559  N   LYS B 192      58.163  -7.875  -6.670  1.00 94.86
ATOM   1560  CA  LYS B 192      57.411  -7.167  -7.703  1.00 94.86
ATOM   1561  C   LYS B 192      58.113  -5.873  -8.105  1.00 94.86
ATOM   1562  O   LYS B 192      58.227  -5.566  -9.293  1.00 94.86
ATOM   1563  CB  LYS B 192      55.991  -6.865  -7.222  1.00 94.86
ATOM   1564  CG  LYS B 192      55.084  -8.086  -7.167  1.00 94.86
ATOM   1565  CD  LYS B 192      53.652  -7.702  -6.817  1.00 94.86
ATOM   1566  CE  LYS B 192      52.742  -8.922  -6.762  1.00 94.86
ATOM   1567  NZ  LYS B 192      51.331  -8.548  -6.448  1.00 94.86
ATOM   1568  N   LEU B 193      58.616  -5.153  -6.978  1.00 94.60
ATOM   1569  CA  LEU B 193      59.299  -3.892  -7.249  1.00 94.60
ATOM   1570  C   LEU B 193      60.626  -4.134  -7.959  1.00 94.60
ATOM   1571  O   LEU B 193      61.047  -3.325  -8.789  1.00 94.60
ATOM   1572  CB  LEU B 193      59.536  -3.121  -5.947  1.00 94.60
ATOM   1573  CG  LEU B 193      58.302  -2.495  -5.296  1.00 94.60
ATOM   1574  CD1 LEU B 193      58.654  -1.939  -3.920  1.00 94.60
ATOM   1575  CD2 LEU B 193      57.722  -1.403  -6.188  1.00 94.60
ATOM   1576  N   ASN B 194      61.254  -5.274  -7.790  1.00 94.75
ATOM   1577  CA  ASN B 194      62.490  -5.638  -8.474  1.00 94.75
ATOM   1578  C   ASN B 194      62.250  -5.916  -9.956  1.00 94.75
ATOM   1579  O   ASN B 194      63.050  -5.518 -10.804  1.00 94.75
ATOM   1580  CB  ASN B 194      63.137  -6.853  -7.805  1.00 94.75
ATOM   1581  CG  ASN B 194      63.890  -6.490  -6.540  1.00 94.75
ATOM   1582  OD1 ASN B 194      64.197  -5.320  -6.300  1.00 94.75
ATOM   1583  ND2 ASN B 194      64.192  -7.491  -5.722  1.00 94.75
ATOM   1584  N   LEU B 195      61.195  -6.576 -10.139  1.00 92.85
ATOM   1585  CA  LEU B 195      60.825  -6.832 -11.526  1.00 92.85
ATOM   1586  C   LEU B 195      60.598  -5.526 -12.279  1.00 92.85
ATOM   1587  O   LEU B 195      61.048  -5.373 -13.417  1.00 92.85
ATOM   1588  CB  LEU B 195      59.564  -7.699 -11.593  1.00 92.85
ATOM   1589  CG  LEU B 195      59.119  -8.142 -12.988  1.00 92.85
ATOM   1590  CD1 LEU B 195      60.125  -9.124 -13.578  1.00 92.85
ATOM   1591  CD2 LEU B 195      57.727  -8.761 -12.934  1.00 92.85
ATOM   1592  N   LEU B 196      59.899  -4.597 -11.567  1.00 94.62
ATOM   1593  CA  LEU B 196      59.680  -3.279 -12.154  1.00 94.62
ATOM   1594  C   LEU B 196      61.004  -2.558 -12.379  1.00 94.62
ATOM   1595  O   LEU B 196      61.209  -1.940 -13.426  1.00 94.62
ATOM   1596  CB  LEU B 196      58.772  -2.437 -11.254  1.00 94.62
ATOM   1597  CG  LEU B 196      58.409  -1.044 -11.771  1.00 94.62
ATOM   1598  CD1 LEU B 196      57.592  -1.153 -13.055  1.00 94.62
ATOM   1599  CD2 LEU B 196      57.644  -0.262 -10.710  1.00 94.62
ATOM   1600  N   GLY B 197      61.830  -2.682 -11.494  1.00 94.32
ATOM   1601  CA  GLY B 197      63.146  -2.074 -11.612  1.00 94.32
ATOM   1602  C   GLY B 197      63.963  -2.640 -12.758  1.00 94.32
ATOM   1603  O   GLY B 197      64.632  -1.896 -13.478  1.00 94.32
ATOM   1604  N   MET B 198      64.053  -3.948 -13.038  1.00 93.35
ATOM   1605  CA  MET B 198      64.773  -4.608 -14.124  1.00 93.35
ATOM   1606  C   MET B 198      64.222  -4.181 -15.480  1.00 93.35
ATOM   1607  O   MET B 198      64.986  -3.931 -16.415  1.00 93.35
ATOM   1608  CB  MET B 198      64.687  -6.129 -13.980  1.00 93.35
ATOM   1609  CG  MET B 198      65.596  -6.695 -12.902  1.00 93.35
ATOM   1610  SD  MET B 198      65.624  -8.530 -12.898  1.00 93.35
ATOM   1611  CE  MET B 198      65.016  -8.855 -11.219  1.00 93.35
ATOM   1612  N   ALA B 199      62.953  -4.087 -15.445  1.00 94.55
ATOM   1613  CA  ALA B 199      62.317  -3.649 -16.685  1.00 94.55
ATOM   1614  C   ALA B 199      62.709  -2.214 -17.025  1.00 94.55
ATOM   1615  O   ALA B 199      62.923  -1.883 -18.194  1.00 94.55
ATOM   1616  CB  ALA B 199      60.799  -3.770 -16.576  1.00 94.55
ATOM   1617  N   LYS B 200      62.765  -1.428 -16.000  1.00 93.47
ATOM   1618  CA  LYS B 200      63.177  -0.042 -16.205  1.00 93.47
ATOM   1619  C   LYS B 200      64.627   0.036 -16.674  1.00 93.47
ATOM   1620  O   LYS B 200      64.953   0.817 -17.571  1.00 93.47
ATOM   1621  CB  LYS B 200      62.997   0.768 -14.921  1.00 93.47
ATOM   1622  CG  LYS B 200      61.579   1.275 -14.703  1.00 93.47
ATOM   1623  CD  LYS B 200      61.492   2.181 -13.481  1.00 93.47
ATOM   1624  CE  LYS B 200      60.067   2.664 -13.243  1.00 93.47
ATOM   1625  NZ  LYS B 200      59.976   3.553 -12.046  1.00 93.47
ATOM   1626  N   LYS B 201      65.508  -0.825 -16.175  1.00 92.30
ATOM   1627  CA  LYS B 201      66.925  -0.851 -16.528  1.00 92.30
ATOM   1628  C   LYS B 201      67.127  -1.352 -17.955  1.00 92.30
ATOM   1629  O   LYS B 201      67.996  -0.856 -18.675  1.00 92.30
ATOM   1630  CB  LYS B 201      67.706  -1.729 -15.549  1.00 92.30
ATOM   1631  CG  LYS B 201      69.200  -1.443 -15.516  1.00 92.30
ATOM   1632  CD  LYS B 201      69.907  -2.283 -14.461  1.00 92.30
ATOM   1633  CE  LYS B 201      71.418  -2.099 -14.519  1.00 92.30
ATOM   1634  NZ  LYS B 201      72.115  -2.910 -13.476  1.00 92.30
ATOM   1635  N   LYS B 202      66.241  -2.274 -18.355  1.00 91.58
ATOM   1636  CA  LYS B 202      66.359  -2.847 -19.693  1.00 91.58
ATOM   1637  C   LYS B 202      65.595  -2.013 -20.717  1.00 91.58
ATOM   1638  O   LYS B 202      65.517  -2.381 -21.891  1.00 91.58
ATOM   1639  CB  LYS B 202      65.849  -4.289 -19.706  1.00 91.58
ATOM   1640  CG  LYS B 202      66.791  -5.285 -19.045  1.00 91.58
ATOM   1641  CD  LYS B 202      66.416  -6.721 -19.389  1.00 91.58
ATOM   1642  CE  LYS B 202      67.397  -7.716 -18.782  1.00 91.58
ATOM   1643  NZ  LYS B 202      67.048  -9.124 -19.136  1.00 91.58
ATOM   1644  N   ASN B 203      64.981  -0.953 -20.176  1.00 88.76
ATOM   1645  CA  ASN B 203      64.257  -0.004 -21.016  1.00 88.76
ATOM   1646  C   ASN B 203      63.134  -0.686 -21.793  1.00 88.76
ATOM   1647  O   ASN B 203      62.907  -0.376 -22.964  1.00 88.76
ATOM   1648  CB  ASN B 203      65.215   0.702 -21.977  1.00 88.76
ATOM   1649  CG  ASN B 203      65.867   1.923 -21.360  1.00 88.76
ATOM   1650  OD1 ASN B 203      65.407   2.438 -20.337  1.00 88.76
ATOM   1651  ND2 ASN B 203      66.945   2.395 -21.975  1.00 88.76
ATOM   1652  N   ILE B 204      62.526  -1.682 -21.329  1.00 91.31
ATOM   1653  CA  ILE B 204      61.347  -2.293 -21.934  1.00 91.31
ATOM   1654  C   ILE B 204      60.102  -1.491 -21.560  1.00 91.31
ATOM   1655  O   ILE B 204      59.444  -1.785 -20.559  1.00 91.31
ATOM   1656  CB  ILE B 204      61.186  -3.766 -21.498  1.00 91.31
ATOM   1657  CG1 ILE B 204      62.479  -4.546 -21.766  1.00 91.31
ATOM   1658  CG2 ILE B 204      59.997  -4.414 -22.213  1.00 91.31
ATOM   1659  CD1 ILE B 204      62.499  -5.940 -21.154  1.00 91.31
ATOM   1660  N   SER B 205      59.705  -0.516 -22.258  1.00 91.42
ATOM   1661  CA  SER B 205      58.685   0.480 -21.948  1.00 91.42
ATOM   1662  C   SER B 205      57.307  -0.161 -21.822  1.00 91.42
ATOM   1663  O   SER B 205      56.540   0.175 -20.917  1.00 91.42
ATOM   1664  CB  SER B 205      58.654   1.569 -23.021  1.00 91.42
ATOM   1665  OG  SER B 205      58.432   1.006 -24.302  1.00 91.42
ATOM   1666  N   PHE B 206      57.084  -1.050 -22.674  1.00 91.92
ATOM   1667  CA  PHE B 206      55.772  -1.685 -22.642  1.00 91.92
ATOM   1668  C   PHE B 206      55.579  -2.464 -21.347  1.00 91.92
ATOM   1669  O   PHE B 206      54.500  -2.431 -20.751  1.00 91.92
ATOM   1670  CB  PHE B 206      55.595  -2.615 -23.846  1.00 91.92
ATOM   1671  CG  PHE B 206      54.580  -3.705 -23.626  1.00 91.92
ATOM   1672  CD1 PHE B 206      54.973  -4.958 -23.170  1.00 91.92
ATOM   1673  CD2 PHE B 206      53.233  -3.477 -23.875  1.00 91.92
ATOM   1674  CE1 PHE B 206      54.037  -5.969 -22.966  1.00 91.92
ATOM   1675  CE2 PHE B 206      52.292  -4.482 -23.673  1.00 91.92
ATOM   1676  CZ  PHE B 206      52.696  -5.727 -23.219  1.00 91.92
ATOM   1677  N   LEU B 207      56.571  -3.153 -20.849  1.00 92.03
ATOM   1678  CA  LEU B 207      56.520  -3.938 -19.620  1.00 92.03
ATOM   1679  C   LEU B 207      56.443  -3.029 -18.398  1.00 92.03
ATOM   1680  O   LEU B 207      55.682  -3.298 -17.466  1.00 92.03
ATOM   1681  CB  LEU B 207      57.744  -4.851 -19.516  1.00 92.03
ATOM   1682  CG  LEU B 207      57.757  -5.837 -18.348  1.00 92.03
ATOM   1683  CD1 LEU B 207      56.580  -6.802 -18.455  1.00 92.03
ATOM   1684  CD2 LEU B 207      59.077  -6.599 -18.305  1.00 92.03
ATOM   1685  N   VAL B 208      57.151  -1.896 -18.480  1.00 93.75
ATOM   1686  CA  VAL B 208      57.156  -0.932 -17.385  1.00 93.75
ATOM   1687  C   VAL B 208      55.759  -0.340 -17.211  1.00 93.75
ATOM   1688  O   VAL B 208      55.228  -0.304 -16.098  1.00 93.75
ATOM   1689  CB  VAL B 208      58.186   0.195 -17.625  1.00 93.75
ATOM   1690  CG1 VAL B 208      58.041   1.292 -16.571  1.00 93.75
ATOM   1691  CG2 VAL B 208      59.605  -0.370 -17.621  1.00 93.75
ATOM   1692  N   ASN B 209      55.152  -0.009 -18.270  1.00 93.67
ATOM   1693  CA  ASN B 209      53.821   0.585 -18.222  1.00 93.67
ATOM   1694  C   ASN B 209      52.776  -0.419 -17.743  1.00 93.67
ATOM   1695  O   ASN B 209      51.903  -0.079 -16.942  1.00 93.67
ATOM   1696  CB  ASN B 209      53.432   1.142 -19.593  1.00 93.67
ATOM   1697  CG  ASN B 209      54.176   2.417 -19.937  1.00 93.67
ATOM   1698  OD1 ASN B 209      54.702   3.101 -19.055  1.00 93.67
ATOM   1699  ND2 ASN B 209      54.228   2.745 -21.223  1.00 93.67
ATOM   1700  N   SER B 210      52.901  -1.570 -18.183  1.00 93.52
ATOM   1701  CA  SER B 210      51.962  -2.618 -17.797  1.00 93.52
ATOM   1702  C   SER B 210      52.094  -2.962 -16.318  1.00 93.52
ATOM   1703  O   SER B 210      51.091  -3.103 -15.615  1.00 93.52
ATOM   1704  CB  SER B 210      52.182  -3.873 -18.643  1.00 93.52
ATOM   1705  OG  SER B 210      51.337  -4.926 -18.210  1.00 93.52
ATOM   1706  N   LEU B 211      53.282  -3.085 -15.711  1.00 94.30
ATOM   1707  CA  LEU B 211      53.527  -3.426 -14.314  1.00 94.30
ATOM   1708  C   LEU B 211      53.091  -2.292 -13.393  1.00 94.30
ATOM   1709  O   LEU B 211      52.442  -2.532 -12.371  1.00 94.30
ATOM   1710  CB  LEU B 211      55.009  -3.740 -14.091  1.00 94.30
ATOM   1711  CG  LEU B 211      55.507  -5.082 -14.630  1.00 94.30
ATOM   1712  CD1 LEU B 211      57.026  -5.164 -14.524  1.00 94.30
ATOM   1713  CD2 LEU B 211      54.850  -6.236 -13.881  1.00 94.30
ATOM   1714  N   GLU B 212      53.400  -1.081 -13.864  1.00 93.16
ATOM   1715  CA  GLU B 212      52.995   0.073 -13.068  1.00 93.16
ATOM   1716  C   GLU B 212      51.476   0.174 -12.975  1.00 93.16
ATOM   1717  O   GLU B 212      50.930   0.437 -11.901  1.00 93.16
ATOM   1718  CB  GLU B 212      53.573   1.363 -13.658  1.00 93.16
ATOM   1719  CG  GLU B 212      55.017   1.629 -13.258  1.00 93.16
ATOM   1720  CD  GLU B 212      55.542   2.964 -13.761  1.00 93.16
ATOM   1721  OE1 GLU B 212      56.671   3.353 -13.385  1.00 93.16
ATOM   1722  OE2 GLU B 212      54.818   3.627 -14.537  1.00 93.16
ATOM   1723  N   ALA B 213      50.942  -0.043 -14.083  1.00 92.45
ATOM   1724  CA  ALA B 213      49.483   0.010 -14.122  1.00 92.45
ATOM   1725  C   ALA B 213      48.871  -1.075 -13.240  1.00 92.45
ATOM   1726  O   ALA B 213      47.909  -0.822 -12.511  1.00 92.45
ATOM   1727  CB  ALA B 213      48.983  -0.131 -15.558  1.00 92.45
ATOM   1728  N   ASN B 214      49.508  -2.201 -13.305  1.00 92.38
ATOM   1729  CA  ASN B 214      49.020  -3.322 -12.508  1.00 92.38
ATOM   1730  C   ASN B 214      49.258  -3.097 -11.018  1.00 92.38
ATOM   1731  O   ASN B 214      48.362  -3.315 -10.201  1.00 92.38
ATOM   1732  CB  ASN B 214      49.676  -4.628 -12.960  1.00 92.38
ATOM   1733  CG  ASN B 214      48.966  -5.855 -12.423  1.00 92.38
ATOM   1734  OD1 ASN B 214      48.181  -5.768 -11.475  1.00 92.38
ATOM   1735  ND2 ASN B 214      49.236  -7.007 -13.025  1.00 92.38
ATOM   1736  N   TYR B 215      50.393  -2.614 -10.602  1.00 93.46
ATOM   1737  CA  TYR B 215      50.750  -2.403  -9.204  1.00 93.46
ATOM   1738  C   TYR B 215      49.921  -1.280  -8.593  1.00 93.46
ATOM   1739  O   TYR B 215      49.563  -1.336  -7.414  1.00 93.46
ATOM   1740  CB  TYR B 215      52.242  -2.081  -9.073  1.00 93.46
ATOM   1741  CG  TYR B 215      53.144  -3.260  -9.347  1.00 93.46
ATOM   1742  CD1 TYR B 215      52.618  -4.538  -9.522  1.00 93.46
ATOM   1743  CD2 TYR B 215      54.523  -3.098  -9.431  1.00 93.46
ATOM   1744  CE1 TYR B 215      53.446  -5.627  -9.773  1.00 93.46
ATOM   1745  CE2 TYR B 215      55.360  -4.180  -9.682  1.00 93.46
ATOM   1746  CZ  TYR B 215      54.813  -5.439  -9.852  1.00 93.46
ATOM   1747  OH  TYR B 215      55.637  -6.514 -10.100  1.00 93.46
ATOM   1748  N   LYS B 216      49.452  -0.383  -9.443  1.00 92.02
ATOM   1749  CA  LYS B 216      48.642   0.738  -8.976  1.00 92.02
ATOM   1750  C   LYS B 216      47.216   0.294  -8.664  1.00 92.02
ATOM   1751  O   LYS B 216      46.524   0.926  -7.863  1.00 92.02
ATOM   1752  CB  LYS B 216      48.625   1.859 -10.016  1.00 92.02
ATOM   1753  CG  LYS B 216      49.853   2.757  -9.978  1.00 92.02
ATOM   1754  CD  LYS B 216      49.726   3.919 -10.954  1.00 92.02
ATOM   1755  CE  LYS B 216      50.982   4.781 -10.966  1.00 92.02
ATOM   1756  NZ  LYS B 216      50.872   5.908 -11.939  1.00 92.02
ATOM   1757  N   LYS B 217      46.917  -0.747  -9.162  1.00 90.90
ATOM   1758  CA  LYS B 217      45.534  -1.198  -9.040  1.00 90.90
ATOM   1759  C   LYS B 217      45.408  -2.312  -8.004  1.00 90.90
ATOM   1760  O   LYS B 217      44.303  -2.640  -7.569  1.00 90.90
ATOM   1761  CB  LYS B 217      45.004  -1.678 -10.392  1.00 90.90
ATOM   1762  CG  LYS B 217      44.749  -0.558 -11.390  1.00 90.90
ATOM   1763  CD  LYS B 217      44.161  -1.090 -12.690  1.00 90.90
ATOM   1764  CE  LYS B 217      43.968   0.021 -13.713  1.00 90.90
ATOM   1765  NZ  LYS B 217      43.438  -0.504 -15.007  1.00 90.90
ATOM   1766  N   GLU B 218      46.532  -2.936  -7.657  1.00 92.08
ATOM   1767  CA  GLU B 218      46.481  -4.052  -6.718  1.00 92.08
ATOM   1768  C   GLU B 218      46.066  -3.584  -5.326  1.00 92.08
ATOM   1769  O   GLU B 218      46.631  -2.627  -4.793  1.00 92.08
ATOM   1770  CB  GLU B 218      47.835  -4.762  -6.652  1.00 92.08
ATOM   1771  CG  GLU B 218      47.765  -6.170  -6.079  1.00 92.08
ATOM   1772  CD  GLU B 218      49.022  -6.986  -6.334  1.00 92.08
ATOM   1773  OE1 GLU B 218      49.154  -8.092  -5.762  1.00 92.08
ATOM   1774  OE2 GLU B 218      49.883  -6.514  -7.110  1.00 92.08
ATOM   1775  N   ARG B 219      44.953  -4.311  -4.775  1.00 91.28
ATOM   1776  CA  ARG B 219      44.419  -3.890  -3.484  1.00 91.28
ATOM   1777  C   ARG B 219      44.340  -5.064  -2.514  1.00 91.28
ATOM   1778  O   ARG B 219      44.111  -6.203  -2.927  1.00 91.28
ATOM   1779  CB  ARG B 219      43.036  -3.257  -3.655  1.00 91.28
ATOM   1780  CG  ARG B 219      43.037  -1.990  -4.495  1.00 91.28
ATOM   1781  CD  ARG B 219      41.645  -1.386  -4.607  1.00 91.28
ATOM   1782  NE  ARG B 219      41.650  -0.163  -5.405  1.00 91.28
ATOM   1783  CZ  ARG B 219      41.413   1.055  -4.926  1.00 91.28
ATOM   1784  NH1 ARG B 219      41.145   1.237  -3.638  1.00 91.28
ATOM   1785  NH2 ARG B 219      41.443   2.100  -5.741  1.00 91.28
ATOM   1786  N   PHE B 220      44.589  -4.786  -1.169  1.00 91.13
ATOM   1787  CA  PHE B 220      44.337  -5.703  -0.064  1.00 91.13
ATOM   1788  C   PHE B 220      42.884  -5.619   0.388  1.00 91.13
ATOM   1789  O   PHE B 220      42.374  -4.530   0.658  1.00 91.13
ATOM   1790  CB  PHE B 220      45.270  -5.399   1.112  1.00 91.13
ATOM   1791  CG  PHE B 220      44.952  -6.182   2.357  1.00 91.13
ATOM   1792  CD1 PHE B 220      44.563  -5.533   3.522  1.00 91.13
ATOM   1793  CD2 PHE B 220      45.042  -7.568   2.363  1.00 91.13
ATOM   1794  CE1 PHE B 220      44.268  -6.255   4.677  1.00 91.13
ATOM   1795  CE2 PHE B 220      44.749  -8.296   3.512  1.00 91.13
ATOM   1796  CZ  PHE B 220      44.363  -7.637   4.668  1.00 91.13
ATOM   1797  N   ILE B 221      42.007  -6.568   0.468  1.00 87.20
ATOM   1798  CA  ILE B 221      40.594  -6.683   0.811  1.00 87.20
ATOM   1799  C   ILE B 221      39.754  -5.892  -0.190  1.00 87.20
ATOM   1800  O   ILE B 221      38.668  -5.413   0.144  1.00 87.20
ATOM   1801  CB  ILE B 221      40.319  -6.191   2.249  1.00 87.20
ATOM   1802  CG1 ILE B 221      41.199  -6.948   3.250  1.00 87.20
ATOM   1803  CG2 ILE B 221      38.835  -6.345   2.598  1.00 87.20
ATOM   1804  CD1 ILE B 221      41.174  -6.368   4.658  1.00 87.20
ATOM   1805  N   MET B 222      40.338  -5.739  -1.461  1.00 87.44
ATOM   1806  CA  MET B 222      39.656  -5.051  -2.553  1.00 87.44
ATOM   1807  C   MET B 222      39.467  -3.572  -2.231  1.00 87.44
ATOM   1808  O   MET B 222      38.812  -2.848  -2.982  1.00 87.44
ATOM   1809  CB  MET B 222      38.301  -5.701  -2.835  1.00 87.44
ATOM   1810  CG  MET B 222      38.403  -7.079  -3.471  1.00 87.44
ATOM   1811  SD  MET B 222      36.853  -7.579  -4.317  1.00 87.44
ATOM   1812  CE  MET B 222      35.918  -8.239  -2.910  1.00 87.44
ATOM   1813  N   ILE B 223      40.123  -3.101  -1.013  1.00 89.18
ATOM   1814  CA  ILE B 223      39.868  -1.723  -0.609  1.00 89.18
ATOM   1815  C   ILE B 223      41.179  -0.939  -0.592  1.00 89.18
ATOM   1816  O   ILE B 223      41.318   0.065  -1.294  1.00 89.18
ATOM   1817  CB  ILE B 223      39.187  -1.657   0.777  1.00 89.18
ATOM   1818  CG1 ILE B 223      37.831  -2.371   0.739  1.00 89.18
ATOM   1819  CG2 ILE B 223      39.028  -0.203   1.232  1.00 89.18
ATOM   1820  CD1 ILE B 223      37.169  -2.513   2.103  1.00 89.18
ATOM   1821  N   LEU B 224      42.313  -1.458   0.007  1.00 93.31
ATOM   1822  CA  LEU B 224      43.496  -0.663   0.317  1.00 93.31
ATOM   1823  C   LEU B 224      44.645  -1.006  -0.625  1.00 93.31
ATOM   1824  O   LEU B 224      45.075  -2.160  -0.691  1.00 93.31
ATOM   1825  CB  LEU B 224      43.927  -0.887   1.769  1.00 93.31
ATOM   1826  CG  LEU B 224      42.917  -0.486   2.846  1.00 93.31
ATOM   1827  CD1 LEU B 224      43.362  -1.005   4.209  1.00 93.31
ATOM   1828  CD2 LEU B 224      42.740   1.028   2.876  1.00 93.31
ATOM   1829  N   ARG B 225      45.174  -0.058  -1.455  1.00 94.12
ATOM   1830  CA  ARG B 225      46.374  -0.244  -2.265  1.00 94.12
ATOM   1831  C   ARG B 225      47.616  -0.355  -1.386  1.00 94.12
ATOM   1832  O   ARG B 225      47.839   0.483  -0.509  1.00 94.12
ATOM   1833  CB  ARG B 225      46.536   0.909  -3.258  1.00 94.12
ATOM   1834  CG  ARG B 225      45.489   0.925  -4.360  1.00 94.12
ATOM   1835  CD  ARG B 225      45.552   2.206  -5.180  1.00 94.12
ATOM   1836  NE  ARG B 225      44.950   3.330  -4.470  1.00 94.12
ATOM   1837  CZ  ARG B 225      44.790   4.549  -4.978  1.00 94.12
ATOM   1838  NH1 ARG B 225      45.187   4.826  -6.214  1.00 94.12
ATOM   1839  NH2 ARG B 225      44.230   5.499  -4.243  1.00 94.12
ATOM   1840  N   TYR B 226      48.449  -1.522  -1.538  1.00 93.57
ATOM   1841  CA  TYR B 226      49.520  -1.791  -0.585  1.00 93.57
ATOM   1842  C   TYR B 226      50.886  -1.657  -1.248  1.00 93.57
ATOM   1843  O   TYR B 226      51.914  -1.637  -0.567  1.00 93.57
ATOM   1844  CB  TYR B 226      49.367  -3.192   0.016  1.00 93.57
ATOM   1845  CG  TYR B 226      49.402  -4.299  -1.009  1.00 93.57
ATOM   1846  CD1 TYR B 226      48.238  -4.722  -1.647  1.00 93.57
ATOM   1847  CD2 TYR B 226      50.599  -4.925  -1.341  1.00 93.57
ATOM   1848  CE1 TYR B 226      48.266  -5.744  -2.591  1.00 93.57
ATOM   1849  CE2 TYR B 226      50.639  -5.948  -2.283  1.00 93.57
ATOM   1850  CZ  TYR B 226      49.469  -6.349  -2.902  1.00 93.57
ATOM   1851  OH  TYR B 226      49.502  -7.361  -3.836  1.00 93.57
ATOM   1852  N   ILE B 227      50.972  -1.448  -2.620  1.00 93.09
ATOM   1853  CA  ILE B 227      52.260  -1.329  -3.295  1.00 93.09
ATOM   1854  C   ILE B 227      52.566   0.142  -3.566  1.00 93.09
ATOM   1855  O   ILE B 227      51.798   0.828  -4.245  1.00 93.09
ATOM   1856  CB  ILE B 227      52.282  -2.133  -4.615  1.00 93.09
ATOM   1857  CG1 ILE B 227      52.010  -3.616  -4.341  1.00 93.09
ATOM   1858  CG2 ILE B 227      53.619  -1.945  -5.339  1.00 93.09
ATOM   1859  CD1 ILE B 227      51.845  -4.458  -5.599  1.00 93.09
ATOM   1860  N   LYS B 228      53.673   0.668  -2.986  1.00 92.97
ATOM   1861  CA  LYS B 228      54.112   2.039  -3.230  1.00 92.97
ATOM   1862  C   LYS B 228      55.159   2.092  -4.338  1.00 92.97
ATOM   1863  O   LYS B 228      56.231   1.495  -4.217  1.00 92.97
ATOM   1864  CB  LYS B 228      54.674   2.659  -1.949  1.00 92.97
ATOM   1865  CG  LYS B 228      54.856   4.168  -2.020  1.00 92.97
ATOM   1866  CD  LYS B 228      55.367   4.732  -0.700  1.00 92.97
ATOM   1867  CE  LYS B 228      55.677   6.219  -0.809  1.00 92.97
ATOM   1868  NZ  LYS B 228      56.226   6.765   0.468  1.00 92.97
ATOM   1869  N   LEU B 229      54.896   2.778  -5.528  1.00 92.95
ATOM   1870  CA  LEU B 229      55.829   2.897  -6.643  1.00 92.95
ATOM   1871  C   LEU B 229      57.009   3.789  -6.272  1.00 92.95
ATOM   1872  O   LEU B 229      56.865   4.712  -5.467  1.00 92.95
ATOM   1873  CB  LEU B 229      55.119   3.458  -7.879  1.00 92.95
ATOM   1874  CG  LEU B 229      54.054   2.563  -8.513  1.00 92.95
ATOM   1875  CD1 LEU B 229      53.115   3.392  -9.384  1.00 92.95
ATOM   1876  CD2 LEU B 229      54.705   1.450  -9.328  1.00 92.95
ATOM   1877  N   PRO B 230      58.132   3.520  -6.683  1.00 88.06
ATOM   1878  CA  PRO B 230      59.363   4.227  -6.320  1.00 88.06
ATOM   1879  C   PRO B 230      59.283   5.728  -6.591  1.00 88.06
ATOM   1880  O   PRO B 230      59.834   6.527  -5.830  1.00 88.06
ATOM   1881  CB  PRO B 230      60.423   3.567  -7.205  1.00 88.06
ATOM   1882  CG  PRO B 230      59.667   2.584  -8.039  1.00 88.06
ATOM   1883  CD  PRO B 230      58.231   2.590  -7.598  1.00 88.06
ATOM   1884  N   ASP B 231      58.511   6.116  -7.395  1.00 86.23
ATOM   1885  CA  ASP B 231      58.417   7.536  -7.720  1.00 86.23
ATOM   1886  C   ASP B 231      57.331   8.219  -6.891  1.00 86.23
ATOM   1887  O   ASP B 231      57.149   9.435  -6.978  1.00 86.23
ATOM   1888  CB  ASP B 231      58.138   7.727  -9.212  1.00 86.23
ATOM   1889  CG  ASP B 231      59.315   7.338 -10.090  1.00 86.23
ATOM   1890  OD1 ASP B 231      59.106   7.003 -11.276  1.00 86.23
ATOM   1891  OD2 ASP B 231      60.460   7.363  -9.590  1.00 86.23
ATOM   1892  N   ASN B 232      56.796   7.625  -6.124  1.00 92.61
ATOM   1893  CA  ASN B 232      55.701   8.196  -5.347  1.00 92.61
ATOM   1894  C   ASN B 232      56.213   8.926  -4.109  1.00 92.61
ATOM   1895  O   ASN B 232      57.053   8.401  -3.376  1.00 92.61
ATOM   1896  CB  ASN B 232      54.703   7.108  -4.947  1.00 92.61
ATOM   1897  CG  ASN B 232      53.701   6.803  -6.043  1.00 92.61
ATOM   1898  OD1 ASN B 232      53.668   7.476  -7.076  1.00 92.61
ATOM   1899  ND2 ASN B 232      52.878   5.784  -5.827  1.00 92.61
ATOM   1900  N   THR B 233      55.715  10.105  -3.882  1.00 91.86
ATOM   1901  CA  THR B 233      56.045  10.910  -2.710  1.00 91.86
ATOM   1902  C   THR B 233      55.168  10.521  -1.523  1.00 91.86
ATOM   1903  O   THR B 233      54.178   9.804  -1.684  1.00 91.86
ATOM   1904  CB  THR B 233      55.883  12.413  -3.001  1.00 91.86
ATOM   1905  OG1 THR B 233      54.543  12.668  -3.439  1.00 91.86
ATOM   1906  CG2 THR B 233      56.855  12.871  -4.084  1.00 91.86
ATOM   1907  N   MET B 234      55.563  10.996  -0.254  1.00 89.14
ATOM   1908  CA  MET B 234      54.800  10.738   0.964  1.00 89.14
ATOM   1909  C   MET B 234      53.388  11.304   0.852  1.00 89.14
ATOM   1910  O   MET B 234      52.425  10.672   1.289  1.00 89.14
ATOM   1911  CB  MET B 234      55.509  11.337   2.180  1.00 89.14
ATOM   1912  CG  MET B 234      54.964  10.845   3.511  1.00 89.14
ATOM   1913  SD  MET B 234      55.731  11.699   4.943  1.00 89.14
ATOM   1914  CE  MET B 234      54.837  10.903   6.306  1.00 89.14
ATOM   1915  N   SER B 235      53.297  12.444   0.256  1.00 91.35
ATOM   1916  CA  SER B 235      51.995  13.076   0.075  1.00 91.35
ATOM   1917  C   SER B 235      51.108  12.258  -0.858  1.00 91.35
ATOM   1918  O   SER B 235      49.907  12.120  -0.619  1.00 91.35
ATOM   1919  CB  SER B 235      52.158  14.494  -0.475  1.00 91.35
ATOM   1920  OG  SER B 235      52.805  14.472  -1.736  1.00 91.35
ATOM   1921  N   ASP B 236      51.711  11.704  -1.888  1.00 93.03
ATOM   1922  CA  ASP B 236      50.968  10.865  -2.823  1.00 93.03
ATOM   1923  C   ASP B 236      50.428   9.615  -2.131  1.00 93.03
ATOM   1924  O   ASP B 236      49.288   9.211  -2.370  1.00 93.03
ATOM   1925  CB  ASP B 236      51.852  10.469  -4.008  1.00 93.03
ATOM   1926  CG  ASP B 236      52.171  11.636  -4.926  1.00 93.03
ATOM   1927  OD1 ASP B 236      53.179  11.575  -5.662  1.00 93.03
ATOM   1928  OD2 ASP B 236      51.408  12.626  -4.911  1.00 93.03
ATOM   1929  N   SER B 237      51.273   9.115  -1.249  1.00 92.10
ATOM   1930  CA  SER B 237      50.885   7.914  -0.516  1.00 92.10
ATOM   1931  C   SER B 237      49.720   8.193   0.428  1.00 92.10
ATOM   1932  O   SER B 237      48.790   7.391   0.528  1.00 92.10
ATOM   1933  CB  SER B 237      52.072   7.362   0.276  1.00 92.10
ATOM   1934  OG  SER B 237      51.730   6.142   0.910  1.00 92.10
ATOM   1935  N   ILE B 238      49.699   9.350   1.110  1.00 91.89
ATOM   1936  CA  ILE B 238      48.654   9.728   2.055  1.00 91.89
ATOM   1937  C   ILE B 238      47.348   9.982   1.305  1.00 91.89
ATOM   1938  O   ILE B 238      46.281   9.537   1.735  1.00 91.89
ATOM   1939  CB  ILE B 238      49.055  10.976   2.872  1.00 91.89
ATOM   1940  CG1 ILE B 238      50.237  10.654   3.794  1.00 91.89
ATOM   1941  CG2 ILE B 238      47.862  11.502   3.675  1.00 91.89
ATOM   1942  CD1 ILE B 238      50.865  11.878   4.446  1.00 91.89
ATOM   1943  N   LEU B 239      47.493  10.650   0.211  1.00 92.43
ATOM   1944  CA  LEU B 239      46.318  10.970  -0.593  1.00 92.43
ATOM   1945  C   LEU B 239      45.677   9.702  -1.147  1.00 92.43
ATOM   1946  O   LEU B 239      44.450   9.581  -1.172  1.00 92.43
ATOM   1947  CB  LEU B 239      46.694  11.910  -1.741  1.00 92.43
ATOM   1948  CG  LEU B 239      45.533  12.591  -2.467  1.00 92.43
ATOM   1949  CD1 LEU B 239      44.959  13.715  -1.611  1.00 92.43
ATOM   1950  CD2 LEU B 239      45.988  13.124  -3.822  1.00 92.43
ATOM   1951  N   THR B 240      46.477   8.802  -1.621  1.00 93.77
ATOM   1952  CA  THR B 240      45.970   7.538  -2.145  1.00 93.77
ATOM   1953  C   THR B 240      45.251   6.750  -1.054  1.00 93.77
ATOM   1954  O   THR B 240      44.220   6.124  -1.310  1.00 93.77
ATOM   1955  CB  THR B 240      47.106   6.683  -2.735  1.00 93.77
ATOM   1956  OG1 THR B 240      47.803   7.444  -3.729  1.00 93.77
ATOM   1957  CG2 THR B 240      46.560   5.411  -3.377  1.00 93.77
ATOM   1958  N   PHE B 241      45.841   6.839   0.182  1.00 94.76
ATOM   1959  CA  PHE B 241      45.211   6.143   1.298  1.00 94.76
ATOM   1960  C   PHE B 241      43.826   6.712   1.579  1.00 94.76
ATOM   1961  O   PHE B 241      42.868   5.960   1.771  1.00 94.76
ATOM   1962  CB  PHE B 241      46.083   6.239   2.554  1.00 94.76
ATOM   1963  CG  PHE B 241      45.480   5.576   3.763  1.00 94.76
ATOM   1964  CD1 PHE B 241      44.887   6.334   4.765  1.00 94.76
ATOM   1965  CD2 PHE B 241      45.508   4.194   3.897  1.00 94.76
ATOM   1966  CE1 PHE B 241      44.329   5.723   5.886  1.00 94.76
ATOM   1967  CE2 PHE B 241      44.952   3.576   5.014  1.00 94.76
ATOM   1968  CZ  PHE B 241      44.364   4.342   6.008  1.00 94.76
ATOM   1969  N   PHE B 242      43.692   8.044   1.574  1.00 94.54
ATOM   1970  CA  PHE B 242      42.407   8.672   1.857  1.00 94.54
ATOM   1971  C   PHE B 242      41.420   8.419   0.724  1.00 94.54
ATOM   1972  O   PHE B 242      40.213   8.321   0.956  1.00 94.54
ATOM   1973  CB  PHE B 242      42.580  10.178   2.076  1.00 94.54
ATOM   1974  CG  PHE B 242      42.945  10.548   3.488  1.00 94.54
ATOM   1975  CD1 PHE B 242      41.989  10.528   4.496  1.00 94.54
ATOM   1976  CD2 PHE B 242      44.245  10.916   3.808  1.00 94.54
ATOM   1977  CE1 PHE B 242      42.324  10.870   5.805  1.00 94.54
ATOM   1978  CE2 PHE B 242      44.588  11.259   5.113  1.00 94.54
ATOM   1979  CZ  PHE B 242      43.626  11.236   6.109  1.00 94.54
ATOM   1980  N   GLU B 243      41.993   8.278  -0.411  1.00 93.59
ATOM   1981  CA  GLU B 243      41.131   7.906  -1.529  1.00 93.59
ATOM   1982  C   GLU B 243      40.556   6.505  -1.339  1.00 93.59
ATOM   1983  O   GLU B 243      39.387   6.261  -1.645  1.00 93.59
ATOM   1984  CB  GLU B 243      41.899   7.985  -2.850  1.00 93.59
ATOM   1985  CG  GLU B 243      41.019   7.837  -4.083  1.00 93.59
ATOM   1986  CD  GLU B 243      41.797   7.905  -5.388  1.00 93.59
ATOM   1987  OE1 GLU B 243      41.202   7.664  -6.462  1.00 93.59
ATOM   1988  OE2 GLU B 243      43.011   8.202  -5.334  1.00 93.59
ATOM   1989  N   ASP B 244      41.374   5.614  -0.829  1.00 94.20
ATOM   1990  CA  ASP B 244      40.943   4.241  -0.584  1.00 94.20
ATOM   1991  C   ASP B 244      39.927   4.179   0.554  1.00 94.20
ATOM   1992  O   ASP B 244      39.118   3.252   0.621  1.00 94.20
ATOM   1993  CB  ASP B 244      42.145   3.350  -0.265  1.00 94.20
ATOM   1994  CG  ASP B 244      43.055   3.130  -1.461  1.00 94.20
ATOM   1995  OD1 ASP B 244      44.210   2.690  -1.277  1.00 94.20
ATOM   1996  OD2 ASP B 244      42.613   3.403  -2.599  1.00 94.20
ATOM   1997  N   MET B 245      39.866   5.263   1.458  1.00 95.78
ATOM   1998  CA  MET B 245      38.991   5.287   2.626  1.00 95.78
ATOM   1999  C   MET B 245      37.598   5.781   2.252  1.00 95.78
ATOM   2000  O   MET B 245      36.644   5.597   3.011  1.00 95.78
ATOM   2001  CB  MET B 245      39.583   6.173   3.724  1.00 95.78
ATOM   2002  CG  MET B 245      40.774   5.553   4.435  1.00 95.78
ATOM   2003  SD  MET B 245      40.375   3.930   5.192  1.00 95.78
ATOM   2004  CE  MET B 245      39.347   4.470   6.586  1.00 95.78
ATOM   2005  N   ILE B 246      37.456   6.285   1.011  1.00 93.17
ATOM   2006  CA  ILE B 246      36.223   6.947   0.601  1.00 93.17
ATOM   2007  C   ILE B 246      35.060   5.959   0.667  1.00 93.17
ATOM   2008  O   ILE B 246      34.006   6.268   1.228  1.00 93.17
ATOM   2009  CB  ILE B 246      36.344   7.537  -0.822  1.00 93.17
ATOM   2010  CG1 ILE B 246      37.318   8.721  -0.828  1.00 93.17
ATOM   2011  CG2 ILE B 246      34.970   7.955  -1.353  1.00 93.17
ATOM   2012  CD1 ILE B 246      37.578   9.301  -2.212  1.00 93.17
ATOM   2013  N   PRO B 247      35.145   4.652   0.172  1.00 93.57
ATOM   2014  CA  PRO B 247      34.020   3.719   0.264  1.00 93.57
ATOM   2015  C   PRO B 247      33.638   3.397   1.707  1.00 93.57
ATOM   2016  O   PRO B 247      32.460   3.183   2.005  1.00 93.57
ATOM   2017  CB  PRO B 247      34.537   2.471  -0.456  1.00 93.57
ATOM   2018  CG  PRO B 247      35.689   2.953  -1.277  1.00 93.57
ATOM   2019  CD  PRO B 247      36.232   4.205  -0.649  1.00 93.57
ATOM   2020  N   ILE B 248      34.634   3.406   2.584  1.00 94.06
ATOM   2021  CA  ILE B 248      34.385   3.126   3.994  1.00 94.06
ATOM   2022  C   ILE B 248      33.652   4.303   4.632  1.00 94.06
ATOM   2023  O   ILE B 248      32.686   4.113   5.376  1.00 94.06
ATOM   2024  CB  ILE B 248      35.698   2.836   4.754  1.00 94.06
ATOM   2025  CG1 ILE B 248      36.393   1.601   4.169  1.00 94.06
ATOM   2026  CG2 ILE B 248      35.427   2.655   6.250  1.00 94.06
ATOM   2027  CD1 ILE B 248      37.833   1.425   4.630  1.00 94.06
ATOM   2028  N   TYR B 249      34.098   5.588   4.297  1.00 94.51
ATOM   2029  CA  TYR B 249      33.446   6.783   4.820  1.00 94.51
ATOM   2030  C   TYR B 249      32.001   6.870   4.344  1.00 94.51
ATOM   2031  O   TYR B 249      31.106   7.221   5.116  1.00 94.51
ATOM   2032  CB  TYR B 249      34.212   8.041   4.398  1.00 94.51
ATOM   2033  CG  TYR B 249      35.605   8.125   4.972  1.00 94.51
ATOM   2034  CD1 TYR B 249      35.907   7.553   6.206  1.00 94.51
ATOM   2035  CD2 TYR B 249      36.622   8.776   4.282  1.00 94.51
ATOM   2036  CE1 TYR B 249      37.189   7.630   6.739  1.00 94.51
ATOM   2037  CE2 TYR B 249      37.908   8.859   4.806  1.00 94.51
ATOM   2038  CZ  TYR B 249      38.182   8.283   6.033  1.00 94.51
ATOM   2039  OH  TYR B 249      39.453   8.361   6.557  1.00 94.51
ATOM   2040  N   ALA B 250      31.795   6.525   3.060  1.00 93.18
ATOM   2041  CA  ALA B 250      30.452   6.590   2.489  1.00 93.18
ATOM   2042  C   ALA B 250      29.508   5.622   3.195  1.00 93.18
ATOM   2043  O   ALA B 250      28.384   5.988   3.547  1.00 93.18
ATOM   2044  CB  ALA B 250      30.496   6.289   0.992  1.00 93.18
ATOM   2045  N   THR B 251      29.886   4.376   3.387  1.00 92.37
ATOM   2046  CA  THR B 251      29.081   3.365   4.064  1.00 92.37
ATOM   2047  C   THR B 251      28.803   3.773   5.507  1.00 92.37
ATOM   2048  O   THR B 251      27.670   3.662   5.982  1.00 92.37
ATOM   2049  CB  THR B 251      29.776   1.991   4.041  1.00 92.37
ATOM   2050  OG1 THR B 251      30.117   1.656   2.691  1.00 92.37
ATOM   2051  CG2 THR B 251      28.866   0.905   4.607  1.00 92.37
ATOM   2052  N   PHE B 252      29.890   4.298   6.215  1.00 94.55
ATOM   2053  CA  PHE B 252      29.773   4.711   7.609  1.00 94.55
ATOM   2054  C   PHE B 252      28.769   5.848   7.753  1.00 94.55
ATOM   2055  O   PHE B 252      27.888   5.800   8.615  1.00 94.55
ATOM   2056  CB  PHE B 252      31.136   5.142   8.159  1.00 94.55
ATOM   2057  CG  PHE B 252      31.051   5.955   9.422  1.00 94.55
ATOM   2058  CD1 PHE B 252      31.298   7.323   9.403  1.00 94.55
ATOM   2059  CD2 PHE B 252      30.724   5.352  10.630  1.00 94.55
ATOM   2060  CE1 PHE B 252      31.220   8.078  10.571  1.00 94.55
ATOM   2061  CE2 PHE B 252      30.644   6.101  11.801  1.00 94.55
ATOM   2062  CZ  PHE B 252      30.893   7.463  11.769  1.00 94.55
ATOM   2063  N   LEU B 253      28.908   6.888   6.955  1.00 94.01
ATOM   2064  CA  LEU B 253      28.037   8.056   7.037  1.00 94.01
ATOM   2065  C   LEU B 253      26.590   7.677   6.737  1.00 94.01
ATOM   2066  O   LEU B 253      25.663   8.239   7.323  1.00 94.01
ATOM   2067  CB  LEU B 253      28.504   9.143   6.065  1.00 94.01
ATOM   2068  CG  LEU B 253      29.790   9.880   6.440  1.00 94.01
ATOM   2069  CD1 LEU B 253      30.211  10.818   5.314  1.00 94.01
ATOM   2070  CD2 LEU B 253      29.605  10.650   7.743  1.00 94.01
ATOM   2071  N   PHE B 254      26.388   6.674   5.855  1.00 92.05
ATOM   2072  CA  PHE B 254      25.053   6.193   5.522  1.00 92.05
ATOM   2073  C   PHE B 254      24.405   5.519   6.725  1.00 92.05
ATOM   2074  O   PHE B 254      23.245   5.790   7.046  1.00 92.05
ATOM   2075  CB  PHE B 254      25.110   5.218   4.342  1.00 92.05
ATOM   2076  CG  PHE B 254      23.761   4.711   3.907  1.00 92.05
ATOM   2077  CD1 PHE B 254      23.254   3.520   4.413  1.00 92.05
ATOM   2078  CD2 PHE B 254      22.999   5.426   2.992  1.00 92.05
ATOM   2079  CE1 PHE B 254      22.006   3.049   4.013  1.00 92.05
ATOM   2080  CE2 PHE B 254      21.751   4.962   2.587  1.00 92.05
ATOM   2081  CZ  PHE B 254      21.257   3.773   3.098  1.00 92.05
ATOM   2082  N   ILE B 255      25.044   4.721   7.442  1.00 90.65
ATOM   2083  CA  ILE B 255      24.513   3.902   8.526  1.00 90.65
ATOM   2084  C   ILE B 255      24.304   4.764   9.769  1.00 90.65
ATOM   2085  O   ILE B 255      23.299   4.621  10.470  1.00 90.65
ATOM   2086  CB  ILE B 255      25.449   2.715   8.849  1.00 90.65
ATOM   2087  CG1 ILE B 255      25.481   1.727   7.677  1.00 90.65
ATOM   2088  CG2 ILE B 255      25.011   2.018  10.140  1.00 90.65
ATOM   2089  CD1 ILE B 255      26.459   0.576   7.865  1.00 90.65
ATOM   2090  N   ILE B 256      25.151   5.775  10.065  1.00 91.75
ATOM   2091  CA  ILE B 256      25.114   6.552  11.299  1.00 91.75
ATOM   2092  C   ILE B 256      24.155   7.730  11.139  1.00 91.75
ATOM   2093  O   ILE B 256      23.784   8.374  12.123  1.00 91.75
ATOM   2094  CB  ILE B 256      26.521   7.056  11.692  1.00 91.75
ATOM   2095  CG1 ILE B 256      26.554   7.448  13.173  1.00 91.75
ATOM   2096  CG2 ILE B 256      26.941   8.232  10.805  1.00 91.75
ATOM   2097  CD1 ILE B 256      27.947   7.427  13.789  1.00 91.75
ATOM   2098  N   HIS B 257      23.711   7.987   9.865  1.00 93.02
ATOM   2099  CA  HIS B 257      22.932   9.174   9.530  1.00 93.02
ATOM   2100  C   HIS B 257      21.659   9.251  10.366  1.00 93.02
ATOM   2101  O   HIS B 257      21.336  10.306  10.917  1.00 93.02
ATOM   2102  CB  HIS B 257      22.584   9.184   8.041  1.00 93.02
ATOM   2103  CG  HIS B 257      21.720  10.335   7.635  1.00 93.02
ATOM   2104  ND1 HIS B 257      20.346  10.250   7.576  1.00 93.02
ATOM   2105  CD2 HIS B 257      22.038  11.600   7.269  1.00 93.02
ATOM   2106  CE1 HIS B 257      19.855  11.416   7.190  1.00 93.02
ATOM   2107  NE2 HIS B 257      20.860  12.252   6.998  1.00 93.02
ATOM   2108  N   ALA B 258      20.874   8.210  10.498  1.00 92.03
ATOM   2109  CA  ALA B 258      19.587   8.214  11.189  1.00 92.03
ATOM   2110  C   ALA B 258      19.759   8.553  12.667  1.00 92.03
ATOM   2111  O   ALA B 258      19.084   9.443  13.189  1.00 92.03
ATOM   2112  CB  ALA B 258      18.895   6.862  11.033  1.00 92.03
ATOM   2113  N   LYS B 259      20.727   7.880  13.316  1.00 88.97
ATOM   2114  CA  LYS B 259      20.948   8.064  14.747  1.00 88.97
ATOM   2115  C   LYS B 259      21.445   9.475  15.050  1.00 88.97
ATOM   2116  O   LYS B 259      20.978  10.114  15.995  1.00 88.97
ATOM   2117  CB  LYS B 259      21.946   7.032  15.274  1.00 88.97
ATOM   2118  CG  LYS B 259      22.008   6.950  16.792  1.00 88.97
ATOM   2119  CD  LYS B 259      22.821   5.747  17.254  1.00 88.97
ATOM   2120  CE  LYS B 259      22.867   5.653  18.773  1.00 88.97
ATOM   2121  NZ  LYS B 259      23.626   4.451  19.231  1.00 88.97
ATOM   2122  N   THR B 260      22.412   9.993  14.346  1.00 91.48
ATOM   2123  CA  THR B 260      22.956  11.331  14.550  1.00 91.48
ATOM   2124  C   THR B 260      21.891  12.393  14.295  1.00 91.48
ATOM   2125  O   THR B 260      21.814  13.389  15.017  1.00 91.48
ATOM   2126  CB  THR B 260      24.169  11.586  13.637  1.00 91.48
ATOM   2127  OG1 THR B 260      23.847  11.182  12.300  1.00 91.48
ATOM   2128  CG2 THR B 260      25.390  10.804  14.112  1.00 91.48
ATOM   2129  N   SER B 261      21.075  12.181  13.244  1.00 92.81
ATOM   2130  CA  SER B 261      20.007  13.119  12.913  1.00 92.81
ATOM   2131  C   SER B 261      18.980  13.207  14.037  1.00 92.81
ATOM   2132  O   SER B 261      18.523  14.298  14.384  1.00 92.81
ATOM   2133  CB  SER B 261      19.317  12.708  11.612  1.00 92.81
ATOM   2134  OG  SER B 261      20.226  12.748  10.526  1.00 92.81
ATOM   2135  N   LEU B 262      18.730  12.033  14.575  1.00 90.63
ATOM   2136  CA  LEU B 262      17.761  11.985  15.665  1.00 90.63
ATOM   2137  C   LEU B 262      18.246  12.798  16.860  1.00 90.63
ATOM   2138  O   LEU B 262      17.489  13.590  17.427  1.00 90.63
ATOM   2139  CB  LEU B 262      17.501  10.537  16.088  1.00 90.63
ATOM   2140  CG  LEU B 262      16.496  10.332  17.223  1.00 90.63
ATOM   2141  CD1 LEU B 262      15.092  10.710  16.762  1.00 90.63
ATOM   2142  CD2 LEU B 262      16.532   8.890  17.716  1.00 90.63
ATOM   2143  N   ARG B 263      19.497  12.691  17.274  1.00 90.95
ATOM   2144  CA  ARG B 263      20.069  13.374  18.430  1.00 90.95
ATOM   2145  C   ARG B 263      20.119  14.882  18.206  1.00 90.95
ATOM   2146  O   ARG B 263      19.857  15.660  19.125  1.00 90.95
ATOM   2147  CB  ARG B 263      21.472  12.842  18.729  1.00 90.95
ATOM   2148  CG  ARG B 263      21.489  11.427  19.287  1.00 90.95
ATOM   2149  CD  ARG B 263      20.843  11.357  20.664  1.00 90.95
ATOM   2150  NE  ARG B 263      20.926  10.013  21.230  1.00 90.95
ATOM   2151  CZ  ARG B 263      20.451   9.662  22.422  1.00 90.95
ATOM   2152  NH1 ARG B 263      19.848  10.553  23.201  1.00 90.95
ATOM   2153  NH2 ARG B 263      20.581   8.411  22.839  1.00 90.95
ATOM   2154  N   MET B 264      20.395  15.268  16.989  1.00 93.66
ATOM   2155  CA  MET B 264      20.464  16.691  16.669  1.00 93.66
ATOM   2156  C   MET B 264      19.074  17.319  16.681  1.00 93.66
ATOM   2157  O   MET B 264      18.896  18.432  17.177  1.00 93.66
ATOM   2158  CB  MET B 264      21.123  16.905  15.305  1.00 93.66
ATOM   2159  CG  MET B 264      22.585  16.492  15.259  1.00 93.66
ATOM   2160  SD  MET B 264      23.604  17.374  16.504  1.00 93.66
ATOM   2161  CE  MET B 264      23.850  16.046  17.716  1.00 93.66
ATOM   2162  N   LEU B 265      18.123  16.590  16.184  1.00 92.91
ATOM   2163  CA  LEU B 265      16.761  17.108  16.104  1.00 92.91
ATOM   2164  C   LEU B 265      16.121  17.171  17.487  1.00 92.91
ATOM   2165  O   LEU B 265      15.232  17.991  17.727  1.00 92.91
ATOM   2166  CB  LEU B 265      15.911  16.238  15.175  1.00 92.91
ATOM   2167  CG  LEU B 265      16.224  16.336  13.681  1.00 92.91
ATOM   2168  CD1 LEU B 265      15.424  15.296  12.903  1.00 92.91
ATOM   2169  CD2 LEU B 265      15.930  17.740  13.163  1.00 92.91
ATOM   2170  N   GLN B 266      16.610  16.382  18.416  1.00 90.22
ATOM   2171  CA  GLN B 266      16.113  16.379  19.787  1.00 90.22
ATOM   2172  C   GLN B 266      16.402  17.707  20.480  1.00 90.22
ATOM   2173  O   GLN B 266      15.710  18.082  21.429  1.00 90.22
ATOM   2174  CB  GLN B 266      16.731  15.227  20.581  1.00 90.22
ATOM   2175  CG  GLN B 266      16.099  13.872  20.292  1.00 90.22
ATOM   2176  CD  GLN B 266      16.753  12.742  21.065  1.00 90.22
ATOM   2177  OE1 GLN B 266      17.860  12.892  21.592  1.00 90.22
ATOM   2178  NE2 GLN B 266      16.075  11.602  21.137  1.00 90.22
ATOM   2179  N   LEU B 267      17.330  18.445  19.884  1.00 92.41
ATOM   2180  CA  LEU B 267      17.720  19.720  20.476  1.00 92.41
ATOM   2181  C   LEU B 267      16.680  20.796  20.183  1.00 92.41
ATOM   2182  O   LEU B 267      16.692  21.862  20.802  1.00 92.41
ATOM   2183  CB  LEU B 267      19.089  20.159  19.950  1.00 92.41
ATOM   2184  CG  LEU B 267      20.279  19.281  20.341  1.00 92.41
ATOM   2185  CD1 LEU B 267      21.518  19.686  19.550  1.00 92.41
ATOM   2186  CD2 LEU B 267      20.542  19.372  21.840  1.00 92.41
ATOM   2187  N   PHE B 268      15.712  20.470  19.280  1.00 90.30
ATOM   2188  CA  PHE B 268      14.650  21.407  18.934  1.00 90.30
ATOM   2189  C   PHE B 268      13.328  20.981  19.560  1.00 90.30
ATOM   2190  O   PHE B 268      12.308  21.653  19.387  1.00 90.30
ATOM   2191  CB  PHE B 268      14.501  21.515  17.413  1.00 90.30
ATOM   2192  CG  PHE B 268      15.751  21.972  16.711  1.00 90.30
ATOM   2193  CD1 PHE B 268      16.190  23.285  16.828  1.00 90.30
ATOM   2194  CD2 PHE B 268      16.488  21.088  15.934  1.00 90.30
ATOM   2195  CE1 PHE B 268      17.346  23.711  16.179  1.00 90.30
ATOM   2196  CE2 PHE B 268      17.645  21.506  15.283  1.00 90.30
ATOM   2197  CZ  PHE B 268      18.072  22.819  15.406  1.00 90.30
ATOM   2198  N   ASP B 269      13.370  19.929  20.316  1.00 90.58
ATOM   2199  CA  ASP B 269      12.141  19.367  20.867  1.00 90.58
ATOM   2200  C   ASP B 269      11.685  20.145  22.099  1.00 90.58
ATOM   2201  O   ASP B 269      12.058  19.809  23.225  1.00 90.58
ATOM   2202  CB  ASP B 269      12.336  17.891  21.219  1.00 90.58
ATOM   2203  CG  ASP B 269      11.056  17.216  21.679  1.00 90.58
ATOM   2204  OD1 ASP B 269      11.125  16.122  22.279  1.00 90.58
ATOM   2205  OD2 ASP B 269       9.968  17.783  21.437  1.00 90.58
ATOM   2206  N   CYS B 270      10.947  21.220  21.911  1.00 86.91
ATOM   2207  CA  CYS B 270      10.436  22.046  22.999  1.00 86.91
ATOM   2208  C   CYS B 270       8.943  21.817  23.203  1.00 86.91
ATOM   2209  O   CYS B 270       8.181  21.765  22.237  1.00 86.91
ATOM   2210  CB  CYS B 270      10.701  23.525  22.720  1.00 86.91
ATOM   2211  SG  CYS B 270      12.455  23.947  22.635  1.00 86.91
ATOM   2212  N   SER B 271       8.501  21.549  24.458  1.00 85.42
ATOM   2213  CA  SER B 271       7.095  21.335  24.783  1.00 85.42
ATOM   2214  C   SER B 271       6.510  22.532  25.525  1.00 85.42
ATOM   2215  O   SER B 271       7.208  23.190  26.300  1.00 85.42
ATOM   2216  CB  SER B 271       6.926  20.070  25.627  1.00 85.42
ATOM   2217  OG  SER B 271       7.744  20.124  26.783  1.00 85.42
ATOM   2218  N   TYR B 272       5.237  22.899  25.166  1.00 83.09
ATOM   2219  CA  TYR B 272       4.523  24.021  25.764  1.00 83.09
ATOM   2220  C   TYR B 272       3.825  23.600  27.051  1.00 83.09
ATOM   2221  O   TYR B 272       3.032  22.655  27.055  1.00 83.09
ATOM   2222  CB  TYR B 272       3.499  24.594  24.778  1.00 83.09
ATOM   2223  CG  TYR B 272       2.745  25.788  25.311  1.00 83.09
ATOM   2224  CD1 TYR B 272       1.444  25.658  25.791  1.00 83.09
ATOM   2225  CD2 TYR B 272       3.333  27.048  25.336  1.00 83.09
ATOM   2226  CE1 TYR B 272       0.745  26.756  26.281  1.00 83.09
ATOM   2227  CE2 TYR B 272       2.643  28.154  25.824  1.00 83.09
ATOM   2228  CZ  TYR B 272       1.352  27.998  26.294  1.00 83.09
ATOM   2229  OH  TYR B 272       0.665  29.088  26.778  1.00 83.09
ATOM   2230  N   ILE B 273       4.200  24.020  28.134  1.00 77.21
ATOM   2231  CA  ILE B 273       3.571  23.708  29.413  1.00 77.21
ATOM   2232  C   ILE B 273       2.710  24.885  29.865  1.00 77.21
ATOM   2233  O   ILE B 273       3.209  26.000  30.030  1.00 77.21
ATOM   2234  CB  ILE B 273       4.623  23.368  30.492  1.00 77.21
ATOM   2235  CG1 ILE B 273       5.512  22.209  30.025  1.00 77.21
ATOM   2236  CG2 ILE B 273       3.942  23.034  31.823  1.00 77.21
ATOM   2237  CD1 ILE B 273       6.734  21.974  30.903  1.00 77.21
ATOM   2238  N   ARG B 274       1.405  24.666  29.943  1.00 75.15
ATOM   2239  CA  ARG B 274       0.476  25.705  30.372  1.00 75.15
ATOM   2240  C   ARG B 274       0.275  25.670  31.883  1.00 75.15
ATOM   2241  O   ARG B 274      -0.286  24.712  32.418  1.00 75.15
ATOM   2242  CB  ARG B 274      -0.870  25.551  29.661  1.00 75.15
ATOM   2243  CG  ARG B 274      -1.706  26.820  29.642  1.00 75.15
ATOM   2244  CD  ARG B 274      -2.984  26.642  28.834  1.00 75.15
ATOM   2245  NE  ARG B 274      -3.808  27.848  28.856  1.00 75.15
ATOM   2246  CZ  ARG B 274      -4.979  27.977  28.238  1.00 75.15
ATOM   2247  NH1 ARG B 274      -5.489  26.972  27.535  1.00 75.15
ATOM   2248  NH2 ARG B 274      -5.646  29.119  28.324  1.00 75.15
ATOM   2249  N   TYR B 275       0.777  26.572  32.679  1.00 71.79
ATOM   2250  CA  TYR B 275       0.631  26.625  34.129  1.00 71.79
ATOM   2251  C   TYR B 275      -0.725  27.201  34.520  1.00 71.79
ATOM   2252  O   TYR B 275      -1.399  26.672  35.406  1.00 71.79
ATOM   2253  CB  TYR B 275       1.752  27.462  34.753  1.00 71.79
ATOM   2254  CG  TYR B 275       3.102  26.787  34.721  1.00 71.79
ATOM   2255  CD1 TYR B 275       3.468  25.871  35.705  1.00 71.79
ATOM   2256  CD2 TYR B 275       4.014  27.064  33.708  1.00 71.79
ATOM   2257  CE1 TYR B 275       4.712  25.249  35.681  1.00 71.79
ATOM   2258  CE2 TYR B 275       5.260  26.448  33.674  1.00 71.79
ATOM   2259  CZ  TYR B 275       5.599  25.542  34.663  1.00 71.79
ATOM   2260  OH  TYR B 275       6.832  24.929  34.634  1.00 71.79
ATOM   2261  N   THR B 276      -1.004  28.303  33.968  1.00 64.56
ATOM   2262  CA  THR B 276      -2.277  28.989  34.159  1.00 64.56
ATOM   2263  C   THR B 276      -2.857  29.436  32.820  1.00 64.56
ATOM   2264  O   THR B 276      -2.221  29.274  31.777  1.00 64.56
ATOM   2265  CB  THR B 276      -2.120  30.209  35.086  1.00 64.56
ATOM   2266  OG1 THR B 276      -1.020  31.008  34.633  1.00 64.56
ATOM   2267  CG2 THR B 276      -1.861  29.776  36.525  1.00 64.56
ATOM   2268  N   LYS B 277      -3.793  29.873  32.647  1.00 64.01
ATOM   2269  CA  LYS B 277      -4.432  30.377  31.435  1.00 64.01
ATOM   2270  C   LYS B 277      -3.588  31.466  30.780  1.00 64.01
ATOM   2271  O   LYS B 277      -3.505  31.541  29.552  1.00 64.01
ATOM   2272  CB  LYS B 277      -5.829  30.914  31.748  1.00 64.01
ATOM   2273  CG  LYS B 277      -6.921  29.855  31.722  1.00 64.01
ATOM   2274  CD  LYS B 277      -8.302  30.469  31.911  1.00 64.01
ATOM   2275  CE  LYS B 277      -9.388  29.404  31.952  1.00 64.01
ATOM   2276  NZ  LYS B 277     -10.742  30.000  32.160  1.00 64.01
ATOM   2277  N   LYS B 278      -2.714  31.767  31.546  1.00 61.96
ATOM   2278  CA  LYS B 278      -1.996  32.921  31.013  1.00 61.96
ATOM   2279  C   LYS B 278      -0.490  32.674  31.003  1.00 61.96
ATOM   2280  O   LYS B 278       0.234  33.251  30.188  1.00 61.96
ATOM   2281  CB  LYS B 278      -2.315  34.176  31.827  1.00 61.96
ATOM   2282  CG  LYS B 278      -3.654  34.812  31.483  1.00 61.96
ATOM   2283  CD  LYS B 278      -3.858  36.124  32.230  1.00 61.96
ATOM   2284  CE  LYS B 278      -5.240  36.708  31.970  1.00 61.96
ATOM   2285  NZ  LYS B 278      -5.436  38.006  32.682  1.00 61.96
ATOM   2286  N   ILE B 279      -0.225  31.766  31.683  1.00 72.39
ATOM   2287  CA  ILE B 279       1.215  31.569  31.814  1.00 72.39
ATOM   2288  C   ILE B 279       1.611  30.229  31.198  1.00 72.39
ATOM   2289  O   ILE B 279       1.156  29.174  31.646  1.00 72.39
ATOM   2290  CB  ILE B 279       1.662  31.633  33.292  1.00 72.39
ATOM   2291  CG1 ILE B 279       1.306  32.995  33.899  1.00 72.39
ATOM   2292  CG2 ILE B 279       3.163  31.354  33.414  1.00 72.39
ATOM   2293  CD1 ILE B 279       1.349  33.025  35.420  1.00 72.39
ATOM   2294  N   SER B 280       2.199  30.263  30.151  1.00 78.92
ATOM   2295  CA  SER B 280       2.720  29.081  29.472  1.00 78.92
ATOM   2296  C   SER B 280       4.212  29.219  29.189  1.00 78.92
ATOM   2297  O   SER B 280       4.717  30.331  29.018  1.00 78.92
ATOM   2298  CB  SER B 280       1.965  28.838  28.165  1.00 78.92
ATOM   2299  OG  SER B 280       2.142  29.923  27.271  1.00 78.92
ATOM   2300  N   LYS B 281       5.032  28.249  29.440  1.00 84.07
ATOM   2301  CA  LYS B 281       6.468  28.245  29.178  1.00 84.07
ATOM   2302  C   LYS B 281       6.854  27.095  28.251  1.00 84.07
ATOM   2303  O   LYS B 281       6.243  26.025  28.293  1.00 84.07
ATOM   2304  CB  LYS B 281       7.253  28.148  30.487  1.00 84.07
ATOM   2305  CG  LYS B 281       7.227  29.422  31.319  1.00 84.07
ATOM   2306  CD  LYS B 281       8.116  29.303  32.550  1.00 84.07
ATOM   2307  CE  LYS B 281       8.049  30.556  33.413  1.00 84.07
ATOM   2308  NZ  LYS B 281       8.906  30.437  34.630  1.00 84.07
ATOM   2309  N   TYR B 282       7.743  27.353  27.323  1.00 86.47
ATOM   2310  CA  TYR B 282       8.329  26.314  26.483  1.00 86.47
ATOM   2311  C   TYR B 282       9.592  25.746  27.119  1.00 86.47
ATOM   2312  O   TYR B 282      10.541  26.483  27.397  1.00 86.47
ATOM   2313  CB  TYR B 282       8.650  26.866  25.090  1.00 86.47
ATOM   2314  CG  TYR B 282       7.431  27.067  24.222  1.00 86.47
ATOM   2315  CD1 TYR B 282       6.922  26.024  23.451  1.00 86.47
ATOM   2316  CD2 TYR B 282       6.788  28.298  24.170  1.00 86.47
ATOM   2317  CE1 TYR B 282       5.801  26.205  22.648  1.00 86.47
ATOM   2318  CE2 TYR B 282       5.666  28.491  23.370  1.00 86.47
ATOM   2319  CZ  TYR B 282       5.181  27.439  22.614  1.00 86.47
ATOM   2320  OH  TYR B 282       4.071  27.624  21.821  1.00 86.47
ATOM   2321  N   ILE B 283       9.558  24.470  27.356  1.00 87.49
ATOM   2322  CA  ILE B 283      10.699  23.834  28.005  1.00 87.49
ATOM   2323  C   ILE B 283      11.244  22.720  27.114  1.00 87.49
ATOM   2324  O   ILE B 283      10.494  22.096  26.361  1.00 87.49
ATOM   2325  CB  ILE B 283      10.318  23.272  29.393  1.00 87.49
ATOM   2326  CG1 ILE B 283       9.767  24.388  30.288  1.00 87.49
ATOM   2327  CG2 ILE B 283      11.522  22.589  30.048  1.00 87.49
ATOM   2328  CD1 ILE B 283       8.927  23.887  31.455  1.00 87.49
ATOM   2329  N   LEU B 284      12.480  22.521  27.140  1.00 89.01
ATOM   2330  CA  LEU B 284      13.100  21.409  26.428  1.00 89.01
ATOM   2331  C   LEU B 284      12.676  20.074  27.031  1.00 89.01
ATOM   2332  O   LEU B 284      12.815  19.861  28.238  1.00 89.01
ATOM   2333  CB  LEU B 284      14.625  21.535  26.460  1.00 89.01
ATOM   2334  CG  LEU B 284      15.402  20.612  25.520  1.00 89.01
ATOM   2335  CD1 LEU B 284      15.163  21.013  24.068  1.00 89.01
ATOM   2336  CD2 LEU B 284      16.890  20.641  25.851  1.00 89.01
ATOM   2337  N   ASN B 285      12.110  19.281  26.273  1.00 84.49
ATOM   2338  CA  ASN B 285      11.511  18.031  26.730  1.00 84.49
ATOM   2339  C   ASN B 285      12.538  17.135  27.416  1.00 84.49
ATOM   2340  O   ASN B 285      12.226  16.472  28.406  1.00 84.49
ATOM   2341  CB  ASN B 285      10.857  17.292  25.561  1.00 84.49
ATOM   2342  CG  ASN B 285       9.713  16.399  26.002  1.00 84.49
ATOM   2343  OD1 ASN B 285       9.146  16.584  27.083  1.00 84.49
ATOM   2344  ND2 ASN B 285       9.365  15.426  25.169  1.00 84.49
ATOM   2345  N   SER B 286      13.813  17.192  26.956  1.00 85.88
ATOM   2346  CA  SER B 286      14.844  16.309  27.492  1.00 85.88
ATOM   2347  C   SER B 286      15.496  16.910  28.732  1.00 85.88
ATOM   2348  O   SER B 286      16.100  16.192  29.532  1.00 85.88
ATOM   2349  CB  SER B 286      15.909  16.023  26.433  1.00 85.88
ATOM   2350  OG  SER B 286      15.340  15.373  25.309  1.00 85.88
ATOM   2351  N   SER B 287      15.326  18.286  28.945  1.00 86.58
ATOM   2352  CA  SER B 287      15.856  18.989  30.108  1.00 86.58
ATOM   2353  C   SER B 287      14.936  20.128  30.533  1.00 86.58
ATOM   2354  O   SER B 287      14.902  21.178  29.888  1.00 86.58
ATOM   2355  CB  SER B 287      17.254  19.535  29.814  1.00 86.58
ATOM   2356  OG  SER B 287      17.762  20.244  30.931  1.00 86.58
ATOM   2357  N   SER B 288      14.189  19.840  31.552  1.00 85.43
ATOM   2358  CA  SER B 288      13.135  20.754  31.980  1.00 85.43
ATOM   2359  C   SER B 288      13.719  22.031  32.575  1.00 85.43
ATOM   2360  O   SER B 288      13.032  23.050  32.666  1.00 85.43
ATOM   2361  CB  SER B 288      12.220  20.077  33.001  1.00 85.43
ATOM   2362  OG  SER B 288      12.947  19.709  34.161  1.00 85.43
ATOM   2363  N   SER B 289      14.964  22.024  32.858  1.00 86.18
ATOM   2364  CA  SER B 289      15.612  23.188  33.455  1.00 86.18
ATOM   2365  C   SER B 289      15.935  24.242  32.401  1.00 86.18
ATOM   2366  O   SER B 289      16.162  25.408  32.732  1.00 86.18
ATOM   2367  CB  SER B 289      16.891  22.774  34.183  1.00 86.18
ATOM   2368  OG  SER B 289      17.782  22.115  33.300  1.00 86.18
ATOM   2369  N   VAL B 290      15.814  23.861  31.156  1.00 88.36
ATOM   2370  CA  VAL B 290      16.157  24.788  30.084  1.00 88.36
ATOM   2371  C   VAL B 290      14.884  25.294  29.410  1.00 88.36
ATOM   2372  O   VAL B 290      14.122  24.510  28.840  1.00 88.36
ATOM   2373  CB  VAL B 290      17.087  24.130  29.040  1.00 88.36
ATOM   2374  CG1 VAL B 290      17.439  25.119  27.930  1.00 88.36
ATOM   2375  CG2 VAL B 290      18.353  23.602  29.711  1.00 88.36
ATOM   2376  N   GLN B 291      14.576  26.537  29.486  1.00 89.27
ATOM   2377  CA  GLN B 291      13.444  27.158  28.806  1.00 89.27
ATOM   2378  C   GLN B 291      13.796  27.511  27.363  1.00 89.27
ATOM   2379  O   GLN B 291      14.869  28.057  27.096  1.00 89.27
ATOM   2380  CB  GLN B 291      12.986  28.410  29.556  1.00 89.27
ATOM   2381  CG  GLN B 291      12.350  28.118  30.908  1.00 89.27
ATOM   2382  CD  GLN B 291      11.918  29.377  31.637  1.00 89.27
ATOM   2383  OE1 GLN B 291      11.981  30.481  31.087  1.00 89.27
ATOM   2384  NE2 GLN B 291      11.476  29.220  32.880  1.00 89.27
ATOM   2385  N   CYS B 292      13.030  27.186  26.608  1.00 87.18
ATOM   2386  CA  CYS B 292      13.265  27.449  25.193  1.00 87.18
ATOM   2387  C   CYS B 292      12.987  28.909  24.856  1.00 87.18
ATOM   2388  O   CYS B 292      11.987  29.222  24.209  1.00 87.18
ATOM   2389  CB  CYS B 292      12.392  26.541  24.327  1.00 87.18
ATOM   2390  SG  CYS B 292      12.795  24.787  24.474  1.00 87.18
ATOM   2391  N   ASN B 293      13.626  29.730  25.317  1.00 86.72
ATOM   2392  CA  ASN B 293      13.548  31.167  25.079  1.00 86.72
ATOM   2393  C   ASN B 293      14.907  31.747  24.698  1.00 86.72
ATOM   2394  O   ASN B 293      15.928  31.385  25.286  1.00 86.72
ATOM   2395  CB  ASN B 293      12.990  31.886  26.310  1.00 86.72
ATOM   2396  CG  ASN B 293      12.508  33.289  25.998  1.00 86.72
ATOM   2397  OD1 ASN B 293      12.701  33.793  24.889  1.00 86.72
ATOM   2398  ND2 ASN B 293      11.875  33.929  26.975  1.00 86.72
ATOM   2399  N   PHE B 294      14.770  32.498  23.698  1.00 84.36
ATOM   2400  CA  PHE B 294      16.022  33.062  23.207  1.00 84.36
ATOM   2401  C   PHE B 294      16.502  34.187  24.116  1.00 84.36
ATOM   2402  O   PHE B 294      17.660  34.604  24.038  1.00 84.36
ATOM   2403  CB  PHE B 294      15.855  33.579  21.775  1.00 84.36
ATOM   2404  CG  PHE B 294      15.696  32.488  20.750  1.00 84.36
ATOM   2405  CD1 PHE B 294      16.793  31.743  20.332  1.00 84.36
ATOM   2406  CD2 PHE B 294      14.450  32.207  20.205  1.00 84.36
ATOM   2407  CE1 PHE B 294      16.649  30.733  19.384  1.00 84.36
ATOM   2408  CE2 PHE B 294      14.299  31.199  19.258  1.00 84.36
ATOM   2409  CZ  PHE B 294      15.399  30.464  18.847  1.00 84.36
ATOM   2410  N   LYS B 295      15.774  34.409  25.098  1.00 81.46
ATOM   2411  CA  LYS B 295      16.142  35.496  26.001  1.00 81.46
ATOM   2412  C   LYS B 295      17.038  34.993  27.130  1.00 81.46
ATOM   2413  O   LYS B 295      17.909  35.722  27.609  1.00 81.46
ATOM   2414  CB  LYS B 295      14.892  36.160  26.581  1.00 81.46
ATOM   2415  CG  LYS B 295      14.202  37.121  25.624  1.00 81.46
ATOM   2416  CD  LYS B 295      13.025  37.823  26.289  1.00 81.46
ATOM   2417  CE  LYS B 295      12.263  38.697  25.302  1.00 81.46
ATOM   2418  NZ  LYS B 295      11.098  39.374  25.946  1.00 81.46
ATOM   2419  N   THR B 296      16.900  33.781  27.440  1.00 77.04
ATOM   2420  CA  THR B 296      17.732  33.182  28.478  1.00 77.04
ATOM   2421  C   THR B 296      18.942  32.484  27.865  1.00 77.04
ATOM   2422  O   THR B 296      18.871  31.977  26.744  1.00 77.04
ATOM   2423  CB  THR B 296      16.930  32.176  29.325  1.00 77.04
ATOM   2424  OG1 THR B 296      16.260  31.255  28.456  1.00 77.04
ATOM   2425  CG2 THR B 296      15.894  32.887  30.190  1.00 77.04
ATOM   2426  N   ASN B 297      19.631  32.662  28.063  1.00 78.34
ATOM   2427  CA  ASN B 297      20.892  32.183  27.509  1.00 78.34
ATOM   2428  C   ASN B 297      21.028  30.670  27.649  1.00 78.34
ATOM   2429  O   ASN B 297      21.806  30.042  26.929  1.00 78.34
ATOM   2430  CB  ASN B 297      22.075  32.886  28.179  1.00 78.34
ATOM   2431  CG  ASN B 297      22.299  34.288  27.646  1.00 78.34
ATOM   2432  OD1 ASN B 297      21.741  34.669  26.613  1.00 78.34
ATOM   2433  ND2 ASN B 297      23.116  35.065  28.346  1.00 78.34
ATOM   2434  N   ASP B 298      20.476  30.311  28.004  1.00 85.35
ATOM   2435  CA  ASP B 298      20.692  28.895  28.288  1.00 85.35
ATOM   2436  C   ASP B 298      20.320  28.031  27.086  1.00 85.35
ATOM   2437  O   ASP B 298      21.057  27.110  26.725  1.00 85.35
ATOM   2438  CB  ASP B 298      19.885  28.465  29.515  1.00 85.35
ATOM   2439  CG  ASP B 298      20.444  29.016  30.815  1.00 85.35
ATOM   2440  OD1 ASP B 298      19.702  29.081  31.819  1.00 85.35
ATOM   2441  OD2 ASP B 298      21.636  29.392  30.835  1.00 85.35
ATOM   2442  N   TYR B 299      19.393  28.440  26.341  1.00 90.23
ATOM   2443  CA  TYR B 299      18.920  27.631  25.223  1.00 90.23
ATOM   2444  C   TYR B 299      19.738  27.904  23.967  1.00 90.23
ATOM   2445  O   TYR B 299      19.874  27.032  23.105  1.00 90.23
ATOM   2446  CB  TYR B 299      17.438  27.905  24.951  1.00 90.23
ATOM   2447  CG  TYR B 299      16.896  27.173  23.747  1.00 90.23
ATOM   2448  CD1 TYR B 299      16.497  27.866  22.607  1.00 90.23
ATOM   2449  CD2 TYR B 299      16.782  25.787  23.748  1.00 90.23
ATOM   2450  CE1 TYR B 299      15.996  27.196  21.496  1.00 90.23
ATOM   2451  CE2 TYR B 299      16.282  25.106  22.642  1.00 90.23
ATOM   2452  CZ  TYR B 299      15.893  25.818  21.523  1.00 90.23
ATOM   2453  OH  TYR B 299      15.397  25.149  20.426  1.00 90.23
ATOM   2454  N   LEU B 300      20.268  28.879  23.809  1.00 91.65
ATOM   2455  CA  LEU B 300      21.009  29.298  22.625  1.00 91.65
ATOM   2456  C   LEU B 300      22.088  28.281  22.269  1.00 91.65
ATOM   2457  O   LEU B 300      22.268  27.945  21.096  1.00 91.65
ATOM   2458  CB  LEU B 300      21.642  30.674  22.848  1.00 91.65
ATOM   2459  CG  LEU B 300      22.303  31.322  21.630  1.00 91.65
ATOM   2460  CD1 LEU B 300      21.245  31.743  20.615  1.00 91.65
ATOM   2461  CD2 LEU B 300      23.150  32.518  22.053  1.00 91.65
ATOM   2462  N   LYS B 301      22.889  27.795  23.348  1.00 92.86
ATOM   2463  CA  LYS B 301      23.939  26.811  23.100  1.00 92.86
ATOM   2464  C   LYS B 301      23.368  25.545  22.467  1.00 92.86
ATOM   2465  O   LYS B 301      23.979  24.965  21.567  1.00 92.86
ATOM   2466  CB  LYS B 301      24.667  26.464  24.400  1.00 92.86
ATOM   2467  CG  LYS B 301      23.772  25.853  25.467  1.00 92.86
ATOM   2468  CD  LYS B 301      24.550  25.544  26.740  1.00 92.86
ATOM   2469  CE  LYS B 301      23.660  24.913  27.801  1.00 92.86
ATOM   2470  NZ  LYS B 301      24.412  24.633  29.061  1.00 92.86
ATOM   2471  N   PHE B 302      22.219  25.215  22.940  1.00 93.62
ATOM   2472  CA  PHE B 302      21.557  24.033  22.402  1.00 93.62
ATOM   2473  C   PHE B 302      21.098  24.275  20.969  1.00 93.62
ATOM   2474  O   PHE B 302      21.274  23.417  20.101  1.00 93.62
ATOM   2475  CB  PHE B 302      20.362  23.640  23.276  1.00 93.62
ATOM   2476  CG  PHE B 302      20.751  23.077  24.617  1.00 93.62
ATOM   2477  CD1 PHE B 302      20.981  21.716  24.774  1.00 93.62
ATOM   2478  CD2 PHE B 302      20.885  23.910  25.720  1.00 93.62
ATOM   2479  CE1 PHE B 302      21.341  21.192  26.014  1.00 93.62
ATOM   2480  CE2 PHE B 302      21.244  23.394  26.962  1.00 93.62
ATOM   2481  CZ  PHE B 302      21.471  22.034  27.107  1.00 93.62
ATOM   2482  N   PHE B 303      20.563  25.377  20.757  1.00 94.09
ATOM   2483  CA  PHE B 303      20.037  25.740  19.446  1.00 94.09
ATOM   2484  C   PHE B 303      21.154  25.791  18.410  1.00 94.09
ATOM   2485  O   PHE B 303      21.003  25.275  17.301  1.00 94.09
ATOM   2486  CB  PHE B 303      19.318  27.091  19.509  1.00 94.09
ATOM   2487  CG  PHE B 303      18.690  27.506  18.206  1.00 94.09
ATOM   2488  CD1 PHE B 303      19.326  28.415  17.370  1.00 94.09
ATOM   2489  CD2 PHE B 303      17.462  26.986  17.817  1.00 94.09
ATOM   2490  CE1 PHE B 303      18.747  28.801  16.164  1.00 94.09
ATOM   2491  CE2 PHE B 303      16.877  27.367  16.613  1.00 94.09
ATOM   2492  CZ  PHE B 303      17.521  28.275  15.788  1.00 94.09
ATOM   2493  N   ILE B 304      22.238  26.358  18.745  1.00 94.08
ATOM   2494  CA  ILE B 304      23.371  26.491  17.835  1.00 94.08
ATOM   2495  C   ILE B 304      23.912  25.109  17.479  1.00 94.08
ATOM   2496  O   ILE B 304      24.216  24.835  16.316  1.00 94.08
ATOM   2497  CB  ILE B 304      24.489  27.363  18.449  1.00 94.08
ATOM   2498  CG1 ILE B 304      24.012  28.811  18.607  1.00 94.08
ATOM   2499  CG2 ILE B 304      25.758  27.293  17.595  1.00 94.08
ATOM   2500  CD1 ILE B 304      24.957  29.689  19.416  1.00 94.08
ATOM   2501  N   LEU B 305      24.023  24.305  18.486  1.00 95.43
ATOM   2502  CA  LEU B 305      24.478  22.941  18.240  1.00 95.43
ATOM   2503  C   LEU B 305      23.494  22.191  17.348  1.00 95.43
ATOM   2504  O   LEU B 305      23.903  21.478  16.429  1.00 95.43
ATOM   2505  CB  LEU B 305      24.660  22.190  19.562  1.00 95.43
ATOM   2506  CG  LEU B 305      25.230  20.774  19.465  1.00 95.43
ATOM   2507  CD1 LEU B 305      26.648  20.811  18.905  1.00 95.43
ATOM   2508  CD2 LEU B 305      25.206  20.093  20.829  1.00 95.43
ATOM   2509  N   GLY B 306      22.245  22.374  17.614  1.00 94.26
ATOM   2510  CA  GLY B 306      21.208  21.728  16.826  1.00 94.26
ATOM   2511  C   GLY B 306      21.200  22.168  15.374  1.00 94.26
ATOM   2512  O   GLY B 306      21.124  21.336  14.468  1.00 94.26
ATOM   2513  N   ILE B 307      21.268  23.461  15.170  1.00 94.90
ATOM   2514  CA  ILE B 307      21.234  24.004  13.816  1.00 94.90
ATOM   2515  C   ILE B 307      22.497  23.593  13.063  1.00 94.90
ATOM   2516  O   ILE B 307      22.433  23.221  11.889  1.00 94.90
ATOM   2517  CB  ILE B 307      21.094  25.543  13.828  1.00 94.90
ATOM   2518  CG1 ILE B 307      19.684  25.947  14.273  1.00 94.90
ATOM   2519  CG2 ILE B 307      21.422  26.125  12.451  1.00 94.90
ATOM   2520  CD1 ILE B 307      19.527  27.435  14.556  1.00 94.90
ATOM   2521  N   SER B 308      23.629  23.632  13.750  1.00 94.85
ATOM   2522  CA  SER B 308      24.876  23.201  13.127  1.00 94.85
ATOM   2523  C   SER B 308      24.823  21.725  12.747  1.00 94.85
ATOM   2524  O   SER B 308      25.261  21.343  11.660  1.00 94.85
ATOM   2525  CB  SER B 308      26.058  23.452  14.064  1.00 94.85
ATOM   2526  OG  SER B 308      25.935  22.682  15.248  1.00 94.85
ATOM   2527  N   GLY B 309      24.354  20.958  13.644  1.00 94.65
ATOM   2528  CA  GLY B 309      24.209  19.537  13.371  1.00 94.65
ATOM   2529  C   GLY B 309      23.238  19.242  12.244  1.00 94.65
ATOM   2530  O   GLY B 309      23.472  18.341  11.436  1.00 94.65
ATOM   2531  N   THR B 310      22.101  20.005  12.218  1.00 94.28
ATOM   2532  CA  THR B 310      21.107  19.822  11.167  1.00 94.28
ATOM   2533  C   THR B 310      21.691  20.176   9.802  1.00 94.28
ATOM   2534  O   THR B 310      21.483  19.453   8.826  1.00 94.28
ATOM   2535  CB  THR B 310      19.853  20.678  11.429  1.00 94.28
ATOM   2536  OG1 THR B 310      20.252  22.024  11.716  1.00 94.28
ATOM   2537  CG2 THR B 310      19.054  20.134  12.609  1.00 94.28
ATOM   2538  N   VAL B 311      22.496  21.204   9.760  1.00 94.46
ATOM   2539  CA  VAL B 311      23.082  21.650   8.500  1.00 94.46
ATOM   2540  C   VAL B 311      24.194  20.692   8.079  1.00 94.46
ATOM   2541  O   VAL B 311      24.231  20.242   6.931  1.00 94.46
ATOM   2542  CB  VAL B 311      23.633  23.090   8.609  1.00 94.46
ATOM   2543  CG1 VAL B 311      24.408  23.468   7.349  1.00 94.46
ATOM   2544  CG2 VAL B 311      22.495  24.078   8.858  1.00 94.46
ATOM   2545  N   LEU B 312      25.070  20.226   9.032  1.00 93.58
ATOM   2546  CA  LEU B 312      26.265  19.452   8.717  1.00 93.58
ATOM   2547  C   LEU B 312      25.919  17.984   8.492  1.00 93.58
ATOM   2548  O   LEU B 312      26.415  17.362   7.550  1.00 93.58
ATOM   2549  CB  LEU B 312      27.297  19.578   9.841  1.00 93.58
ATOM   2550  CG  LEU B 312      28.093  20.883   9.888  1.00 93.58
ATOM   2551  CD1 LEU B 312      28.875  20.981  11.194  1.00 93.58
ATOM   2552  CD2 LEU B 312      29.030  20.982   8.689  1.00 93.58
ATOM   2553  N   TRP B 313      25.136  17.409   9.390  1.00 94.46
ATOM   2554  CA  TRP B 313      24.927  15.965   9.363  1.00 94.46
ATOM   2555  C   TRP B 313      23.573  15.622   8.751  1.00 94.46
ATOM   2556  O   TRP B 313      23.497  14.867   7.779  1.00 94.46
ATOM   2557  CB  TRP B 313      25.026  15.381  10.775  1.00 94.46
ATOM   2558  CG  TRP B 313      26.322  15.677  11.467  1.00 94.46
ATOM   2559  CD1 TRP B 313      26.495  16.375  12.630  1.00 94.46
ATOM   2560  CD2 TRP B 313      27.629  15.287  11.035  1.00 94.46
ATOM   2561  NE1 TRP B 313      27.832  16.442  12.948  1.00 94.46
ATOM   2562  CE2 TRP B 313      28.549  15.782  11.986  1.00 94.46
ATOM   2563  CE3 TRP B 313      28.113  14.564   9.936  1.00 94.46
ATOM   2564  CZ2 TRP B 313      29.926  15.577  11.870  1.00 94.46
ATOM   2565  CZ3 TRP B 313      29.483  14.362   9.823  1.00 94.46
ATOM   2566  CH2 TRP B 313      30.372  14.868  10.785  1.00 94.46
ATOM   2567  N   VAL B 314      22.439  16.258   9.236  1.00 93.51
ATOM   2568  CA  VAL B 314      21.096  15.890   8.798  1.00 93.51
ATOM   2569  C   VAL B 314      20.930  16.213   7.315  1.00 93.51
ATOM   2570  O   VAL B 314      20.575  15.341   6.519  1.00 93.51
ATOM   2571  CB  VAL B 314      20.011  16.613   9.626  1.00 93.51
ATOM   2572  CG1 VAL B 314      18.615  16.245   9.126  1.00 93.51
ATOM   2573  CG2 VAL B 314      20.157  16.274  11.108  1.00 93.51
ATOM   2574  N   LEU B 315      21.200  17.469   6.860  1.00 93.66
ATOM   2575  CA  LEU B 315      21.049  17.886   5.470  1.00 93.66
ATOM   2576  C   LEU B 315      22.368  17.750   4.716  1.00 93.66
ATOM   2577  O   LEU B 315      22.375  17.479   3.513  1.00 93.66
ATOM   2578  CB  LEU B 315      20.552  19.332   5.395  1.00 93.66
ATOM   2579  CG  LEU B 315      19.143  19.592   5.930  1.00 93.66
ATOM   2580  CD1 LEU B 315      18.856  21.090   5.960  1.00 93.66
ATOM   2581  CD2 LEU B 315      18.105  18.861   5.084  1.00 93.66
ATOM   2582  N   GLY B 316      23.384  17.796   5.417  1.00 93.84
ATOM   2583  CA  GLY B 316      24.715  17.831   4.833  1.00 93.84
ATOM   2584  C   GLY B 316      25.100  16.535   4.146  1.00 93.84
ATOM   2585  O   GLY B 316      25.627  16.549   3.032  1.00 93.84
ATOM   2586  N   ILE B 317      24.916  15.388   4.899  1.00 94.09
ATOM   2587  CA  ILE B 317      25.312  14.085   4.376  1.00 94.09
ATOM   2588  C   ILE B 317      24.572  13.807   3.070  1.00 94.09
ATOM   2589  O   ILE B 317      25.192  13.486   2.054  1.00 94.09
ATOM   2590  CB  ILE B 317      25.040  12.959   5.398  1.00 94.09
ATOM   2591  CG1 ILE B 317      25.949  13.117   6.622  1.00 94.09
ATOM   2592  CG2 ILE B 317      25.229  11.584   4.749  1.00 94.09
ATOM   2593  CD1 ILE B 317      25.696  12.090   7.717  1.00 94.09
ATOM   2594  N   PRO B 318      23.192  13.878   3.070  1.00 95.18
ATOM   2595  CA  PRO B 318      22.477  13.642   1.814  1.00 95.18
ATOM   2596  C   PRO B 318      22.893  14.609   0.708  1.00 95.18
ATOM   2597  O   PRO B 318      22.983  14.217  -0.459  1.00 95.18
ATOM   2598  CB  PRO B 318      21.010  13.852   2.198  1.00 95.18
ATOM   2599  CG  PRO B 318      20.965  13.620   3.674  1.00 95.18
ATOM   2600  CD  PRO B 318      22.285  14.030   4.262  1.00 95.18
ATOM   2601  N   PHE B 319      23.136  15.923   1.058  1.00 94.61
ATOM   2602  CA  PHE B 319      23.565  16.915   0.079  1.00 94.61
ATOM   2603  C   PHE B 319      24.933  16.558  -0.490  1.00 94.61
ATOM   2604  O   PHE B 319      25.155  16.661  -1.698  1.00 94.61
ATOM   2605  CB  PHE B 319      23.605  18.311   0.707  1.00 94.61
ATOM   2606  CG  PHE B 319      23.919  19.409  -0.273  1.00 94.61
ATOM   2607  CD1 PHE B 319      25.189  19.971  -0.326  1.00 94.61
ATOM   2608  CD2 PHE B 319      22.943  19.880  -1.141  1.00 94.61
ATOM   2609  CE1 PHE B 319      25.482  20.987  -1.232  1.00 94.61
ATOM   2610  CE2 PHE B 319      23.228  20.895  -2.050  1.00 94.61
ATOM   2611  CZ  PHE B 319      24.498  21.448  -2.092  1.00 94.61
ATOM   2612  N   LEU B 320      25.857  16.207   0.376  1.00 93.79
ATOM   2613  CA  LEU B 320      27.179  15.775  -0.065  1.00 93.79
ATOM   2614  C   LEU B 320      27.076  14.568  -0.991  1.00 93.79
ATOM   2615  O   LEU B 320      27.761  14.505  -2.015  1.00 93.79
ATOM   2616  CB  LEU B 320      28.061  15.435   1.139  1.00 93.79
ATOM   2617  CG  LEU B 320      29.511  15.058   0.832  1.00 93.79
ATOM   2618  CD1 LEU B 320      30.253  16.248   0.231  1.00 93.79
ATOM   2619  CD2 LEU B 320      30.214  14.565   2.092  1.00 93.79
ATOM   2620  N   ALA B 321      26.235  13.540  -0.624  1.00 93.60
ATOM   2621  CA  ALA B 321      26.016  12.358  -1.453  1.00 93.60
ATOM   2622  C   ALA B 321      25.491  12.746  -2.833  1.00 93.60
ATOM   2623  O   ALA B 321      25.964  12.233  -3.850  1.00 93.60
ATOM   2624  CB  ALA B 321      25.044  11.400  -0.768  1.00 93.60
ATOM   2625  N   PHE B 322      24.592  13.706  -2.848  1.00 95.05
ATOM   2626  CA  PHE B 322      24.010  14.178  -4.099  1.00 95.05
ATOM   2627  C   PHE B 322      25.056  14.891  -4.948  1.00 95.05
ATOM   2628  O   PHE B 322      25.166  14.636  -6.149  1.00 95.05
ATOM   2629  CB  PHE B 322      22.830  15.116  -3.823  1.00 95.05
ATOM   2630  CG  PHE B 322      22.208  15.691  -5.067  1.00 95.05
ATOM   2631  CD1 PHE B 322      22.525  16.976  -5.490  1.00 95.05
ATOM   2632  CD2 PHE B 322      21.305  14.945  -5.814  1.00 95.05
ATOM   2633  CE1 PHE B 322      21.951  17.510  -6.641  1.00 95.05
ATOM   2634  CE2 PHE B 322      20.727  15.473  -6.966  1.00 95.05
ATOM   2635  CZ  PHE B 322      21.051  16.756  -7.376  1.00 95.05
ATOM   2636  N   PHE B 323      25.828  15.767  -4.347  1.00 94.53
ATOM   2637  CA  PHE B 323      26.821  16.579  -5.041  1.00 94.53
ATOM   2638  C   PHE B 323      27.897  15.701  -5.668  1.00 94.53
ATOM   2639  O   PHE B 323      28.270  15.899  -6.826  1.00 94.53
ATOM   2640  CB  PHE B 323      27.459  17.587  -4.080  1.00 94.53
ATOM   2641  CG  PHE B 323      28.445  18.514  -4.740  1.00 94.53
ATOM   2642  CD1 PHE B 323      29.813  18.306  -4.606  1.00 94.53
ATOM   2643  CD2 PHE B 323      28.004  19.593  -5.494  1.00 94.53
ATOM   2644  CE1 PHE B 323      30.727  19.162  -5.215  1.00 94.53
ATOM   2645  CE2 PHE B 323      28.912  20.453  -6.105  1.00 94.53
ATOM   2646  CZ  PHE B 323      30.273  20.236  -5.964  1.00 94.53
ATOM   2647  N   VAL B 324      28.445  14.731  -4.964  1.00 94.11
ATOM   2648  CA  VAL B 324      29.492  13.838  -5.449  1.00 94.11
ATOM   2649  C   VAL B 324      28.967  13.014  -6.621  1.00 94.11
ATOM   2650  O   VAL B 324      29.664  12.830  -7.622  1.00 94.11
ATOM   2651  CB  VAL B 324      30.007  12.906  -4.329  1.00 94.11
ATOM   2652  CG1 VAL B 324      30.915  11.821  -4.905  1.00 94.11
ATOM   2653  CG2 VAL B 324      30.743  13.712  -3.261  1.00 94.11
ATOM   2654  N   LEU B 325      27.747  12.534  -6.515  1.00 93.82
ATOM   2655  CA  LEU B 325      27.144  11.740  -7.580  1.00 93.82
ATOM   2656  C   LEU B 325      26.849  12.603  -8.801  1.00 93.82
ATOM   2657  O   LEU B 325      27.059  12.172  -9.937  1.00 93.82
ATOM   2658  CB  LEU B 325      25.856  11.074  -7.088  1.00 93.82
ATOM   2659  CG  LEU B 325      26.024   9.933  -6.082  1.00 93.82
ATOM   2660  CD1 LEU B 325      24.661   9.447  -5.600  1.00 93.82
ATOM   2661  CD2 LEU B 325      26.818   8.788  -6.700  1.00 93.82
ATOM   2662  N   TYR B 326      26.390  13.802  -8.527  1.00 94.68
ATOM   2663  CA  TYR B 326      26.075  14.716  -9.618  1.00 94.68
ATOM   2664  C   TYR B 326      27.322  15.051 -10.427  1.00 94.68
ATOM   2665  O   TYR B 326      27.292  15.038 -11.660  1.00 94.68
ATOM   2666  CB  TYR B 326      25.443  16.002  -9.077  1.00 94.68
ATOM   2667  CG  TYR B 326      25.093  17.005 -10.150  1.00 94.68
ATOM   2668  CD1 TYR B 326      25.924  18.091 -10.413  1.00 94.68
ATOM   2669  CD2 TYR B 326      23.931  16.868 -10.902  1.00 94.68
ATOM   2670  CE1 TYR B 326      25.605  19.019 -11.400  1.00 94.68
ATOM   2671  CE2 TYR B 326      23.602  17.789 -11.891  1.00 94.68
ATOM   2672  CZ  TYR B 326      24.443  18.859 -12.132  1.00 94.68
ATOM   2673  OH  TYR B 326      24.122  19.774 -13.110  1.00 94.68
ATOM   2674  N   ASN B 327      28.424  15.323  -9.804  1.00 92.70
ATOM   2675  CA  ASN B 327      29.671  15.693 -10.465  1.00 92.70
ATOM   2676  C   ASN B 327      30.256  14.523 -11.252  1.00 92.70
ATOM   2677  O   ASN B 327      30.980  14.727 -12.228  1.00 92.70
ATOM   2678  CB  ASN B 327      30.688  16.208  -9.445  1.00 92.70
ATOM   2679  CG  ASN B 327      30.391  17.622  -8.987  1.00 92.70
ATOM   2680  OD1 ASN B 327      29.618  18.344  -9.622  1.00 92.70
ATOM   2681  ND2 ASN B 327      31.003  18.028  -7.881  1.00 92.70
ATOM   2682  N   ASN B 328      29.959  13.392 -10.862  1.00 93.44
ATOM   2683  CA  ASN B 328      30.491  12.202 -11.517  1.00 93.44
ATOM   2684  C   ASN B 328      29.407  11.453 -12.286  1.00 93.44
ATOM   2685  O   ASN B 328      29.594  10.295 -12.663  1.00 93.44
ATOM   2686  CB  ASN B 328      31.151  11.275 -10.493  1.00 93.44
ATOM   2687  CG  ASN B 328      32.438  11.848  -9.932  1.00 93.44
ATOM   2688  OD1 ASN B 328      33.455  11.919 -10.627  1.00 93.44
ATOM   2689  ND2 ASN B 328      32.404  12.261  -8.671  1.00 93.44
ATOM   2690  N   ARG B 329      28.350  12.100 -12.564  1.00 92.24
ATOM   2691  CA  ARG B 329      27.173  11.437 -13.115  1.00 92.24
ATOM   2692  C   ARG B 329      27.481  10.812 -14.471  1.00 92.24
ATOM   2693  O   ARG B 329      26.874   9.809 -14.851  1.00 92.24
ATOM   2694  CB  ARG B 329      26.010  12.423 -13.243  1.00 92.24
ATOM   2695  CG  ARG B 329      26.281  13.572 -14.201  1.00 92.24
ATOM   2696  CD  ARG B 329      25.185  14.627 -14.139  1.00 92.24
ATOM   2697  NE  ARG B 329      25.413  15.698 -15.105  1.00 92.24
ATOM   2698  CZ  ARG B 329      26.207  16.746 -14.902  1.00 92.24
ATOM   2699  NH1 ARG B 329      26.868  16.884 -13.758  1.00 92.24
ATOM   2700  NH2 ARG B 329      26.342  17.662 -15.849  1.00 92.24
ATOM   2701  N   HIS B 330      28.483  11.303 -15.280  1.00 89.03
ATOM   2702  CA  HIS B 330      28.769  10.788 -16.614  1.00 89.03
ATOM   2703  C   HIS B 330      29.835   9.698 -16.568  1.00 89.03
ATOM   2704  O   HIS B 330      30.051   8.992 -17.556  1.00 89.03
ATOM   2705  CB  HIS B 330      29.216  11.920 -17.541  1.00 89.03
ATOM   2706  CG  HIS B 330      28.187  12.990 -17.721  1.00 89.03
ATOM   2707  ND1 HIS B 330      26.962  12.754 -18.308  1.00 89.03
ATOM   2708  CD2 HIS B 330      28.200  14.302 -17.387  1.00 89.03
ATOM   2709  CE1 HIS B 330      26.266  13.878 -18.328  1.00 89.03
ATOM   2710  NE2 HIS B 330      26.995  14.833 -17.775  1.00 89.03
ATOM   2711  N   ASN B 331      30.420   9.527 -15.414  1.00 88.95
ATOM   2712  CA  ASN B 331      31.491   8.546 -15.274  1.00 88.95
ATOM   2713  C   ASN B 331      31.215   7.575 -14.129  1.00 88.95
ATOM   2714  O   ASN B 331      32.143   6.995 -13.564  1.00 88.95
ATOM   2715  CB  ASN B 331      32.836   9.245 -15.065  1.00 88.95
ATOM   2716  CG  ASN B 331      33.284  10.025 -16.285  1.00 88.95
ATOM   2717  OD1 ASN B 331      32.890   9.719 -17.413  1.00 88.95
ATOM   2718  ND2 ASN B 331      34.110  11.042 -16.067  1.00 88.95
ATOM   2719  N   LEU B 332      29.948   7.238 -13.884  1.00 88.14
ATOM   2720  CA  LEU B 332      29.593   6.456 -12.705  1.00 88.14
ATOM   2721  C   LEU B 332      30.010   4.999 -12.874  1.00 88.14
ATOM   2722  O   LEU B 332      30.242   4.296 -11.887  1.00 88.14
ATOM   2723  CB  LEU B 332      28.088   6.540 -12.439  1.00 88.14
ATOM   2724  CG  LEU B 332      27.576   7.857 -11.852  1.00 88.14
ATOM   2725  CD1 LEU B 332      26.056   7.923 -11.946  1.00 88.14
ATOM   2726  CD2 LEU B 332      28.035   8.012 -10.406  1.00 88.14
ATOM   2727  N   PHE B 333      30.349   4.670 -14.027  1.00 84.19
ATOM   2728  CA  PHE B 333      30.640   3.261 -14.263  1.00 84.19
ATOM   2729  C   PHE B 333      32.134   3.043 -14.469  1.00 84.19
ATOM   2730  O   PHE B 333      32.578   1.913 -14.685  1.00 84.19
ATOM   2731  CB  PHE B 333      29.861   2.747 -15.479  1.00 84.19
ATOM   2732  CG  PHE B 333      28.373   2.682 -15.264  1.00 84.19
ATOM   2733  CD1 PHE B 333      27.803   1.622 -14.571  1.00 84.19
ATOM   2734  CD2 PHE B 333      27.545   3.683 -15.755  1.00 84.19
ATOM   2735  CE1 PHE B 333      26.426   1.559 -14.371  1.00 84.19
ATOM   2736  CE2 PHE B 333      26.168   3.627 -15.558  1.00 84.19
ATOM   2737  CZ  PHE B 333      25.610   2.564 -14.867  1.00 84.19
ATOM   2738  N   HIS B 334      32.905   4.230 -14.436  1.00 87.67
ATOM   2739  CA  HIS B 334      34.356   4.078 -14.451  1.00 87.67
ATOM   2740  C   HIS B 334      34.845   3.347 -13.205  1.00 87.67
ATOM   2741  O   HIS B 334      34.292   3.526 -12.117  1.00 87.67
ATOM   2742  CB  HIS B 334      35.037   5.443 -14.560  1.00 87.67
ATOM   2743  CG  HIS B 334      36.473   5.366 -14.971  1.00 87.67
ATOM   2744  ND1 HIS B 334      37.495   5.161 -14.070  1.00 87.67
ATOM   2745  CD2 HIS B 334      37.055   5.463 -16.190  1.00 87.67
ATOM   2746  CE1 HIS B 334      38.648   5.137 -14.719  1.00 87.67
ATOM   2747  NE2 HIS B 334      38.408   5.318 -16.006  1.00 87.67
ATOM   2748  N   GLU B 335      35.727   2.435 -13.286  1.00 88.01
ATOM   2749  CA  GLU B 335      36.195   1.530 -12.240  1.00 88.01
ATOM   2750  C   GLU B 335      36.539   2.293 -10.964  1.00 88.01
ATOM   2751  O   GLU B 335      36.118   1.908  -9.872  1.00 88.01
ATOM   2752  CB  GLU B 335      37.410   0.734 -12.722  1.00 88.01
ATOM   2753  CG  GLU B 335      37.808  -0.403 -11.792  1.00 88.01
ATOM   2754  CD  GLU B 335      38.992  -1.210 -12.302  1.00 88.01
ATOM   2755  OE1 GLU B 335      39.462  -2.119 -11.582  1.00 88.01
ATOM   2756  OE2 GLU B 335      39.453  -0.929 -13.431  1.00 88.01
ATOM   2757  N   ASN B 336      37.245   3.368 -11.077  1.00 89.15
ATOM   2758  CA  ASN B 336      37.665   4.116  -9.897  1.00 89.15
ATOM   2759  C   ASN B 336      36.478   4.768  -9.194  1.00 89.15
ATOM   2760  O   ASN B 336      36.391   4.749  -7.965  1.00 89.15
ATOM   2761  CB  ASN B 336      38.705   5.174 -10.274  1.00 89.15
ATOM   2762  CG  ASN B 336      39.417   5.749  -9.065  1.00 89.15
ATOM   2763  OD1 ASN B 336      39.481   5.117  -8.008  1.00 89.15
ATOM   2764  ND2 ASN B 336      39.957   6.953  -9.213  1.00 89.15
ATOM   2765  N   ILE B 337      35.582   5.226  -9.915  1.00 90.01
ATOM   2766  CA  ILE B 337      34.416   5.910  -9.367  1.00 90.01
ATOM   2767  C   ILE B 337      33.456   4.889  -8.760  1.00 90.01
ATOM   2768  O   ILE B 337      32.856   5.138  -7.712  1.00 90.01
ATOM   2769  CB  ILE B 337      33.694   6.750 -10.445  1.00 90.01
ATOM   2770  CG1 ILE B 337      34.624   7.845 -10.979  1.00 90.01
ATOM   2771  CG2 ILE B 337      32.403   7.353  -9.884  1.00 90.01
ATOM   2772  CD1 ILE B 337      34.030   8.658 -12.121  1.00 90.01
ATOM   2773  N   ARG B 338      33.355   3.795  -9.369  1.00 87.86
ATOM   2774  CA  ARG B 338      32.495   2.721  -8.882  1.00 87.86
ATOM   2775  C   ARG B 338      32.960   2.224  -7.517  1.00 87.86
ATOM   2776  O   ARG B 338      32.139   1.934  -6.644  1.00 87.86
ATOM   2777  CB  ARG B 338      32.466   1.562  -9.880  1.00 87.86
ATOM   2778  CG  ARG B 338      31.369   0.544  -9.609  1.00 87.86
ATOM   2779  CD  ARG B 338      31.320  -0.532 -10.685  1.00 87.86
ATOM   2780  NE  ARG B 338      30.421  -1.622 -10.317  1.00 87.86
ATOM   2781  CZ  ARG B 338      30.230  -2.723 -11.038  1.00 87.86
ATOM   2782  NH1 ARG B 338      30.875  -2.903 -12.185  1.00 87.86
ATOM   2783  NH2 ARG B 338      29.389  -3.653 -10.609  1.00 87.86
ATOM   2784  N   ILE B 339      34.288   2.174  -7.342  1.00 89.49
ATOM   2785  CA  ILE B 339      34.841   1.716  -6.072  1.00 89.49
ATOM   2786  C   ILE B 339      34.580   2.760  -4.989  1.00 89.49
ATOM   2787  O   ILE B 339      34.180   2.419  -3.873  1.00 89.49
ATOM   2788  CB  ILE B 339      36.355   1.429  -6.186  1.00 89.49
ATOM   2789  CG1 ILE B 339      36.602   0.217  -7.091  1.00 89.49
ATOM   2790  CG2 ILE B 339      36.970   1.212  -4.800  1.00 89.49
ATOM   2791  CD1 ILE B 339      38.069  -0.016  -7.428  1.00 89.49
ATOM   2792  N   LYS B 340      34.699   4.061  -5.436  1.00 91.67
ATOM   2793  CA  LYS B 340      34.589   5.141  -4.460  1.00 91.67
ATOM   2794  C   LYS B 340      33.133   5.383  -4.069  1.00 91.67
ATOM   2795  O   LYS B 340      32.814   5.500  -2.884  1.00 91.67
ATOM   2796  CB  LYS B 340      35.204   6.428  -5.011  1.00 91.67
ATOM   2797  CG  LYS B 340      36.722   6.393  -5.115  1.00 91.67
ATOM   2798  CD  LYS B 340      37.278   7.719  -5.617  1.00 91.67
ATOM   2799  CE  LYS B 340      38.771   7.628  -5.905  1.00 91.67
ATOM   2800  NZ  LYS B 340      39.309   8.908  -6.454  1.00 91.67
ATOM   2801  N   TYR B 341      32.178   5.377  -4.971  1.00 89.92
ATOM   2802  CA  TYR B 341      30.819   5.839  -4.709  1.00 89.92
ATOM   2803  C   TYR B 341      29.797   4.787  -5.124  1.00 89.92
ATOM   2804  O   TYR B 341      28.597   5.066  -5.175  1.00 89.92
ATOM   2805  CB  TYR B 341      30.546   7.152  -5.448  1.00 89.92
ATOM   2806  CG  TYR B 341      31.541   8.244  -5.134  1.00 89.92
ATOM   2807  CD1 TYR B 341      31.690   8.724  -3.835  1.00 89.92
ATOM   2808  CD2 TYR B 341      32.331   8.797  -6.135  1.00 89.92
ATOM   2809  CE1 TYR B 341      32.604   9.731  -3.542  1.00 89.92
ATOM   2810  CE2 TYR B 341      33.248   9.804  -5.853  1.00 89.92
ATOM   2811  CZ  TYR B 341      33.377  10.264  -4.555  1.00 89.92
ATOM   2812  OH  TYR B 341      34.283  11.261  -4.270  1.00 89.92
ATOM   2813  N   GLY B 342      30.287   3.599  -5.487  1.00 88.28
ATOM   2814  CA  GLY B 342      29.397   2.541  -5.939  1.00 88.28
ATOM   2815  C   GLY B 342      28.305   2.212  -4.939  1.00 88.28
ATOM   2816  O   GLY B 342      27.177   1.899  -5.325  1.00 88.28
ATOM   2817  N   PHE B 343      28.556   2.336  -3.748  1.00 89.56
ATOM   2818  CA  PHE B 343      27.599   2.036  -2.690  1.00 89.56
ATOM   2819  C   PHE B 343      26.362   2.919  -2.813  1.00 89.56
ATOM   2820  O   PHE B 343      25.244   2.470  -2.550  1.00 89.56
ATOM   2821  CB  PHE B 343      28.242   2.223  -1.312  1.00 89.56
ATOM   2822  CG  PHE B 343      27.289   2.024  -0.165  1.00 89.56
ATOM   2823  CD1 PHE B 343      26.797   3.113   0.545  1.00 89.56
ATOM   2824  CD2 PHE B 343      26.883   0.748   0.203  1.00 89.56
ATOM   2825  CE1 PHE B 343      25.915   2.932   1.607  1.00 89.56
ATOM   2826  CE2 PHE B 343      26.001   0.559   1.264  1.00 89.56
ATOM   2827  CZ  PHE B 343      25.519   1.652   1.965  1.00 89.56
ATOM   2828  N   LEU B 344      26.431   4.087  -3.224  1.00 88.77
ATOM   2829  CA  LEU B 344      25.374   5.093  -3.245  1.00 88.77
ATOM   2830  C   LEU B 344      24.461   4.897  -4.451  1.00 88.77
ATOM   2831  O   LEU B 344      23.305   5.326  -4.436  1.00 88.77
ATOM   2832  CB  LEU B 344      25.975   6.501  -3.269  1.00 88.77
ATOM   2833  CG  LEU B 344      26.713   6.944  -2.005  1.00 88.77
ATOM   2834  CD1 LEU B 344      27.420   8.275  -2.243  1.00 88.77
ATOM   2835  CD2 LEU B 344      25.748   7.048  -0.829  1.00 88.77
ATOM   2836  N   HIS B 345      24.922   4.290  -5.513  1.00 88.61
ATOM   2837  CA  HIS B 345      24.071   4.237  -6.697  1.00 88.61
ATOM   2838  C   HIS B 345      23.931   2.808  -7.210  1.00 88.61
ATOM   2839  O   HIS B 345      23.192   2.556  -8.165  1.00 88.61
ATOM   2840  CB  HIS B 345      24.631   5.138  -7.799  1.00 88.61
ATOM   2841  CG  HIS B 345      25.959   4.691  -8.323  1.00 88.61
ATOM   2842  ND1 HIS B 345      26.104   3.595  -9.145  1.00 88.61
ATOM   2843  CD2 HIS B 345      27.202   5.197  -8.141  1.00 88.61
ATOM   2844  CE1 HIS B 345      27.383   3.445  -9.447  1.00 88.61
ATOM   2845  NE2 HIS B 345      28.070   4.404  -8.851  1.00 88.61
ATOM   2846  N   ASN B 346      24.607   1.773  -6.506  1.00 84.84
ATOM   2847  CA  ASN B 346      24.509   0.375  -6.912  1.00 84.84
ATOM   2848  C   ASN B 346      23.078  -0.143  -6.798  1.00 84.84
ATOM   2849  O   ASN B 346      22.424   0.050  -5.772  1.00 84.84
ATOM   2850  CB  ASN B 346      25.456  -0.493  -6.081  1.00 84.84
ATOM   2851  CG  ASN B 346      25.629  -1.885  -6.656  1.00 84.84
ATOM   2852  OD1 ASN B 346      25.232  -2.154  -7.793  1.00 84.84
ATOM   2853  ND2 ASN B 346      26.223  -2.780  -5.876  1.00 84.84
ATOM   2854  N   GLY B 347      22.475  -0.735  -7.744  1.00 86.87
ATOM   2855  CA  GLY B 347      21.142  -1.316  -7.736  1.00 86.87
ATOM   2856  C   GLY B 347      20.105  -0.439  -8.412  1.00 86.87
ATOM   2857  O   GLY B 347      19.064  -0.929  -8.855  1.00 86.87
ATOM   2858  N   TYR B 348      20.484   0.841  -8.586  1.00 89.29
ATOM   2859  CA  TYR B 348      19.526   1.758  -9.193  1.00 89.29
ATOM   2860  C   TYR B 348      19.707   1.812 -10.705  1.00 89.29
ATOM   2861  O   TYR B 348      20.802   1.565 -11.215  1.00 89.29
ATOM   2862  CB  TYR B 348      19.674   3.162  -8.599  1.00 89.29
ATOM   2863  CG  TYR B 348      19.288   3.248  -7.142  1.00 89.29
ATOM   2864  CD1 TYR B 348      17.966   3.077  -6.740  1.00 89.29
ATOM   2865  CD2 TYR B 348      20.245   3.502  -6.165  1.00 89.29
ATOM   2866  CE1 TYR B 348      17.605   3.157  -5.399  1.00 89.29
ATOM   2867  CE2 TYR B 348      19.896   3.585  -4.821  1.00 89.29
ATOM   2868  CZ  TYR B 348      18.576   3.411  -4.448  1.00 89.29
ATOM   2869  OH  TYR B 348      18.225   3.492  -3.119  1.00 89.29
ATOM   2870  N   LEU B 349      18.649   2.096 -11.474  1.00 88.60
ATOM   2871  CA  LEU B 349      18.728   2.320 -12.913  1.00 88.60
ATOM   2872  C   LEU B 349      19.598   3.531 -13.229  1.00 88.60
ATOM   2873  O   LEU B 349      19.650   4.484 -12.447  1.00 88.60
ATOM   2874  CB  LEU B 349      17.328   2.514 -13.503  1.00 88.60
ATOM   2875  CG  LEU B 349      16.413   1.289 -13.495  1.00 88.60
ATOM   2876  CD1 LEU B 349      14.958   1.714 -13.666  1.00 88.60
ATOM   2877  CD2 LEU B 349      16.821   0.309 -14.589  1.00 88.60
ATOM   2878  N   PRO B 350      20.362   3.496 -14.241  1.00 86.80
ATOM   2879  CA  PRO B 350      21.280   4.583 -14.587  1.00 86.80
ATOM   2880  C   PRO B 350      20.603   5.952 -14.583  1.00 86.80
ATOM   2881  O   PRO B 350      21.221   6.950 -14.204  1.00 86.80
ATOM   2882  CB  PRO B 350      21.751   4.212 -15.996  1.00 86.80
ATOM   2883  CG  PRO B 350      21.579   2.729 -16.077  1.00 86.80
ATOM   2884  CD  PRO B 350      20.438   2.332 -15.185  1.00 86.80
ATOM   2885  N   ASN B 351      19.281   6.056 -14.938  1.00 89.57
ATOM   2886  CA  ASN B 351      18.569   7.329 -14.963  1.00 89.57
ATOM   2887  C   ASN B 351      18.088   7.730 -13.572  1.00 89.57
ATOM   2888  O   ASN B 351      17.661   8.867 -13.362  1.00 89.57
ATOM   2889  CB  ASN B 351      17.390   7.265 -15.936  1.00 89.57
ATOM   2890  CG  ASN B 351      17.830   7.125 -17.380  1.00 89.57
ATOM   2891  OD1 ASN B 351      18.996   7.356 -17.711  1.00 89.57
ATOM   2892  ND2 ASN B 351      16.900   6.746 -18.249  1.00 89.57
ATOM   2893  N   ARG B 352      18.250   6.850 -12.669  1.00 91.21
ATOM   2894  CA  ARG B 352      17.805   7.123 -11.306  1.00 91.21
ATOM   2895  C   ARG B 352      18.969   7.041 -10.324  1.00 91.21
ATOM   2896  O   ARG B 352      18.808   6.559  -9.201  1.00 91.21
ATOM   2897  CB  ARG B 352      16.702   6.146 -10.894  1.00 91.21
ATOM   2898  CG  ARG B 352      15.468   6.201 -11.780  1.00 91.21
ATOM   2899  CD  ARG B 352      14.350   5.315 -11.246  1.00 91.21
ATOM   2900  NE  ARG B 352      13.214   5.271 -12.162  1.00 91.21
ATOM   2901  CZ  ARG B 352      12.089   4.597 -11.941  1.00 91.21
ATOM   2902  NH1 ARG B 352      11.927   3.893 -10.826  1.00 91.21
ATOM   2903  NH2 ARG B 352      11.117   4.626 -12.842  1.00 91.21
ATOM   2904  N   TRP B 353      20.093   7.513 -10.648  1.00 91.11
ATOM   2905  CA  TRP B 353      21.299   7.456  -9.828  1.00 91.11
ATOM   2906  C   TRP B 353      21.127   8.271  -8.550  1.00 91.11
ATOM   2907  O   TRP B 353      21.821   8.035  -7.558  1.00 91.11
ATOM   2908  CB  TRP B 353      22.509   7.966 -10.615  1.00 91.11
ATOM   2909  CG  TRP B 353      22.333   9.345 -11.177  1.00 91.11
ATOM   2910  CD1 TRP B 353      21.858   9.676 -12.416  1.00 91.11
ATOM   2911  CD2 TRP B 353      22.635  10.580 -10.521  1.00 91.11
ATOM   2912  NE1 TRP B 353      21.846  11.043 -12.569  1.00 91.11
ATOM   2913  CE2 TRP B 353      22.318  11.621 -11.421  1.00 91.11
ATOM   2914  CE3 TRP B 353      23.143  10.908  -9.256  1.00 91.11
ATOM   2915  CZ2 TRP B 353      22.492  12.968 -11.096  1.00 91.11
ATOM   2916  CZ3 TRP B 353      23.316  12.249  -8.935  1.00 91.11
ATOM   2917  CH2 TRP B 353      22.991  13.261  -9.853  1.00 91.11
ATOM   2918  N   TYR B 354      20.122   9.254  -8.466  1.00 92.33
ATOM   2919  CA  TYR B 354      19.925  10.179  -7.356  1.00 92.33
ATOM   2920  C   TYR B 354      18.931   9.615  -6.347  1.00 92.33
ATOM   2921  O   TYR B 354      18.591  10.279  -5.365  1.00 92.33
ATOM   2922  CB  TYR B 354      19.436  11.537  -7.868  1.00 92.33
ATOM   2923  CG  TYR B 354      18.216  11.449  -8.753  1.00 92.33
ATOM   2924  CD1 TYR B 354      18.340  11.374 -10.138  1.00 92.33
ATOM   2925  CD2 TYR B 354      16.938  11.440  -8.205  1.00 92.33
ATOM   2926  CE1 TYR B 354      17.219  11.295 -10.957  1.00 92.33
ATOM   2927  CE2 TYR B 354      15.809  11.361  -9.015  1.00 92.33
ATOM   2928  CZ  TYR B 354      15.960  11.289 -10.388  1.00 92.33
ATOM   2929  OH  TYR B 354      14.846  11.210 -11.194  1.00 92.33
ATOM   2930  N   TRP B 355      18.501   8.348  -6.448  1.00 92.81
ATOM   2931  CA  TRP B 355      17.356   7.823  -5.711  1.00 92.81
ATOM   2932  C   TRP B 355      17.679   7.688  -4.227  1.00 92.81
ATOM   2933  O   TRP B 355      16.786   7.771  -3.381  1.00 92.81
ATOM   2934  CB  TRP B 355      16.927   6.468  -6.279  1.00 92.81
ATOM   2935  CG  TRP B 355      15.559   6.032  -5.846  1.00 92.81
ATOM   2936  CD1 TRP B 355      15.255   5.094  -4.899  1.00 92.81
ATOM   2937  CD2 TRP B 355      14.310   6.514  -6.350  1.00 92.81
ATOM   2938  NE1 TRP B 355      13.890   4.965  -4.782  1.00 92.81
ATOM   2939  CE2 TRP B 355      13.287   5.825  -5.661  1.00 92.81
ATOM   2940  CE3 TRP B 355      13.955   7.464  -7.317  1.00 92.81
ATOM   2941  CZ2 TRP B 355      11.932   6.056  -5.910  1.00 92.81
ATOM   2942  CZ3 TRP B 355      12.606   7.693  -7.563  1.00 92.81
ATOM   2943  CH2 TRP B 355      11.613   6.991  -6.861  1.00 92.81
ATOM   2944  N   GLU B 356      18.997   7.473  -3.931  1.00 91.88
ATOM   2945  CA  GLU B 356      19.354   7.372  -2.519  1.00 91.88
ATOM   2946  C   GLU B 356      19.046   8.669  -1.777  1.00 91.88
ATOM   2947  O   GLU B 356      18.706   8.648  -0.592  1.00 91.88
ATOM   2948  CB  GLU B 356      20.835   7.016  -2.363  1.00 91.88
ATOM   2949  CG  GLU B 356      21.133   5.533  -2.535  1.00 91.88
ATOM   2950  CD  GLU B 356      20.431   4.657  -1.510  1.00 91.88
ATOM   2951  OE1 GLU B 356      20.301   3.434  -1.745  1.00 91.88
ATOM   2952  OE2 GLU B 356      20.006   5.198  -0.465  1.00 91.88
ATOM   2953  N   VAL B 357      19.107   9.741  -2.364  1.00 92.26
ATOM   2954  CA  VAL B 357      18.798  11.040  -1.775  1.00 92.26
ATOM   2955  C   VAL B 357      17.303  11.130  -1.478  1.00 92.26
ATOM   2956  O   VAL B 357      16.899  11.696  -0.459  1.00 92.26
ATOM   2957  CB  VAL B 357      19.229  12.200  -2.700  1.00 92.26
ATOM   2958  CG1 VAL B 357      18.795  13.544  -2.119  1.00 92.26
ATOM   2959  CG2 VAL B 357      20.740  12.173  -2.921  1.00 92.26
ATOM   2960  N   VAL B 358      16.549  10.577  -2.367  1.00 92.91
ATOM   2961  CA  VAL B 358      15.106  10.545  -2.152  1.00 92.91
ATOM   2962  C   VAL B 358      14.791   9.764  -0.878  1.00 92.91
ATOM   2963  O   VAL B 358      13.952  10.184  -0.077  1.00 92.91
ATOM   2964  CB  VAL B 358      14.366   9.920  -3.356  1.00 92.91
ATOM   2965  CG1 VAL B 358      12.872   9.791  -3.064  1.00 92.91
ATOM   2966  CG2 VAL B 358      14.598  10.754  -4.615  1.00 92.91
ATOM   2967  N   VAL B 359      15.475   8.661  -0.675  1.00 91.83
ATOM   2968  CA  VAL B 359      15.289   7.831   0.511  1.00 91.83
ATOM   2969  C   VAL B 359      15.727   8.601   1.755  1.00 91.83
ATOM   2970  O   VAL B 359      15.071   8.535   2.797  1.00 91.83
ATOM   2971  CB  VAL B 359      16.071   6.503   0.404  1.00 91.83
ATOM   2972  CG1 VAL B 359      15.956   5.702   1.699  1.00 91.83
ATOM   2973  CG2 VAL B 359      15.568   5.683  -0.783  1.00 91.83
ATOM   2974  N   PHE B 360      16.772   9.357   1.667  1.00 93.77
ATOM   2975  CA  PHE B 360      17.248  10.172   2.778  1.00 93.77
ATOM   2976  C   PHE B 360      16.211  11.218   3.167  1.00 93.77
ATOM   2977  O   PHE B 360      15.967  11.447   4.353  1.00 93.77
ATOM   2978  CB  PHE B 360      18.572  10.854   2.418  1.00 93.77
ATOM   2979  CG  PHE B 360      19.789  10.039   2.762  1.00 93.77
ATOM   2980  CD1 PHE B 360      20.058   9.688   4.079  1.00 93.77
ATOM   2981  CD2 PHE B 360      20.664   9.623   1.768  1.00 93.77
ATOM   2982  CE1 PHE B 360      21.183   8.933   4.401  1.00 93.77
ATOM   2983  CE2 PHE B 360      21.791   8.868   2.081  1.00 93.77
ATOM   2984  CZ  PHE B 360      22.049   8.525   3.399  1.00 93.77
ATOM   2985  N   ILE B 361      15.642  11.874   2.138  1.00 92.55
ATOM   2986  CA  ILE B 361      14.655  12.921   2.377  1.00 92.55
ATOM   2987  C   ILE B 361      13.457  12.340   3.126  1.00 92.55
ATOM   2988  O   ILE B 361      12.942  12.957   4.061  1.00 92.55
ATOM   2989  CB  ILE B 361      14.194  13.577   1.057  1.00 92.55
ATOM   2990  CG1 ILE B 361      15.342  14.376   0.429  1.00 92.55
ATOM   2991  CG2 ILE B 361      12.972  14.469   1.294  1.00 92.55
ATOM   2992  CD1 ILE B 361      15.058  14.859  -0.987  1.00 92.55
ATOM   2993  N   ARG B 362      13.070  11.169   2.703  1.00 91.30
ATOM   2994  CA  ARG B 362      11.988  10.482   3.400  1.00 91.30
ATOM   2995  C   ARG B 362      12.336  10.261   4.868  1.00 91.30
ATOM   2996  O   ARG B 362      11.529  10.548   5.754  1.00 91.30
ATOM   2997  CB  ARG B 362      11.677   9.144   2.727  1.00 91.30
ATOM   2998  CG  ARG B 362      10.631   8.316   3.456  1.00 91.30
ATOM   2999  CD  ARG B 362      10.502   6.920   2.863  1.00 91.30
ATOM   3000  NE  ARG B 362      11.707   6.126   3.086  1.00 91.30
ATOM   3001  CZ  ARG B 362      11.944   4.937   2.539  1.00 91.30
ATOM   3002  NH1 ARG B 362      11.058   4.378   1.722  1.00 91.30
ATOM   3003  NH2 ARG B 362      13.074   4.301   2.811  1.00 91.30
ATOM   3004  N   LYS B 363      13.472   9.789   5.096  1.00 91.34
ATOM   3005  CA  LYS B 363      13.946   9.510   6.449  1.00 91.34
ATOM   3006  C   LYS B 363      14.026  10.789   7.277  1.00 91.34
ATOM   3007  O   LYS B 363      13.640  10.802   8.448  1.00 91.34
ATOM   3008  CB  LYS B 363      15.313   8.826   6.408  1.00 91.34
ATOM   3009  CG  LYS B 363      15.266   7.376   5.949  1.00 91.34
ATOM   3010  CD  LYS B 363      16.647   6.734   5.979  1.00 91.34
ATOM   3011  CE  LYS B 363      16.638   5.355   5.335  1.00 91.34
ATOM   3012  NZ  LYS B 363      18.000   4.742   5.319  1.00 91.34
ATOM   3013  N   ILE B 364      14.477  11.825   6.703  1.00 93.78
ATOM   3014  CA  ILE B 364      14.654  13.101   7.386  1.00 93.78
ATOM   3015  C   ILE B 364      13.294  13.656   7.804  1.00 93.78
ATOM   3016  O   ILE B 364      13.128  14.122   8.933  1.00 93.78
ATOM   3017  CB  ILE B 364      15.397  14.121   6.494  1.00 93.78
ATOM   3018  CG1 ILE B 364      16.852  13.685   6.283  1.00 93.78
ATOM   3019  CG2 ILE B 364      15.330  15.524   7.106  1.00 93.78
ATOM   3020  CD1 ILE B 364      17.598  14.504   5.238  1.00 93.78
ATOM   3021  N   ILE B 365      12.363  13.604   6.892  1.00 92.55
ATOM   3022  CA  ILE B 365      11.030  14.130   7.163  1.00 92.55
ATOM   3023  C   ILE B 365      10.392  13.353   8.313  1.00 92.55
ATOM   3024  O   ILE B 365       9.829  13.948   9.235  1.00 92.55
ATOM   3025  CB  ILE B 365      10.130  14.065   5.909  1.00 92.55
ATOM   3026  CG1 ILE B 365      10.657  15.011   4.824  1.00 92.55
ATOM   3027  CG2 ILE B 365       8.679  14.397   6.267  1.00 92.55
ATOM   3028  CD1 ILE B 365       9.951  14.869   3.482  1.00 92.55
ATOM   3029  N   VAL B 366      10.519  12.044   8.287  1.00 91.39
ATOM   3030  CA  VAL B 366       9.926  11.189   9.311  1.00 91.39
ATOM   3031  C   VAL B 366      10.587  11.463  10.660  1.00 91.39
ATOM   3032  O   VAL B 366       9.904  11.589  11.678  1.00 91.39
ATOM   3033  CB  VAL B 366      10.059   9.693   8.947  1.00 91.39
ATOM   3034  CG1 VAL B 366       9.643   8.812  10.123  1.00 91.39
ATOM   3035  CG2 VAL B 366       9.222   9.369   7.710  1.00 91.39
ATOM   3036  N   LEU B 367      11.857  11.574  10.660  1.00 91.22
ATOM   3037  CA  LEU B 367      12.591  11.840  11.893  1.00 91.22
ATOM   3038  C   LEU B 367      12.241  13.217  12.447  1.00 91.22
ATOM   3039  O   LEU B 367      12.083  13.382  13.659  1.00 91.22
ATOM   3040  CB  LEU B 367      14.099  11.744  11.650  1.00 91.22
ATOM   3041  CG  LEU B 367      14.666  10.336  11.457  1.00 91.22
ATOM   3042  CD1 LEU B 367      16.127  10.408  11.024  1.00 91.22
ATOM   3043  CD2 LEU B 367      14.523   9.522  12.739  1.00 91.22
ATOM   3044  N   PHE B 368      12.108  14.201  11.516  1.00 91.27
ATOM   3045  CA  PHE B 368      11.757  15.559  11.915  1.00 91.27
ATOM   3046  C   PHE B 368      10.374  15.594  12.555  1.00 91.27
ATOM   3047  O   PHE B 368      10.203  16.143  13.646  1.00 91.27
ATOM   3048  CB  PHE B 368      11.802  16.504  10.710  1.00 91.27
ATOM   3049  CG  PHE B 368      11.486  17.936  11.050  1.00 91.27
ATOM   3050  CD1 PHE B 368      10.223  18.460  10.805  1.00 91.27
ATOM   3051  CD2 PHE B 368      12.453  18.757  11.614  1.00 91.27
ATOM   3052  CE1 PHE B 368       9.927  19.785  11.118  1.00 91.27
ATOM   3053  CE2 PHE B 368      12.165  20.082  11.929  1.00 91.27
ATOM   3054  CZ  PHE B 368      10.902  20.594  11.679  1.00 91.27
ATOM   3055  N   VAL B 369       9.410  14.925  11.931  1.00 89.93
ATOM   3056  CA  VAL B 369       8.022  14.946  12.380  1.00 89.93
ATOM   3057  C   VAL B 369       7.888  14.160  13.682  1.00 89.93
ATOM   3058  O   VAL B 369       7.114  14.537  14.566  1.00 89.93
ATOM   3059  CB  VAL B 369       7.070  14.369  11.309  1.00 89.93
ATOM   3060  CG1 VAL B 369       5.652  14.237  11.861  1.00 89.93
ATOM   3061  CG2 VAL B 369       7.080  15.247  10.059  1.00 89.93
ATOM   3062  N   THR B 370       8.674  13.139  13.873  1.00 87.73
ATOM   3063  CA  THR B 370       8.586  12.280  15.049  1.00 87.73
ATOM   3064  C   THR B 370       9.256  12.938  16.251  1.00 87.73
ATOM   3065  O   THR B 370       8.872  12.689  17.396  1.00 87.73
ATOM   3066  CB  THR B 370       9.231  10.906  14.786  1.00 87.73
ATOM   3067  OG1 THR B 370      10.573  11.096  14.321  1.00 87.73
ATOM   3068  CG2 THR B 370       8.448  10.122  13.738  1.00 87.73
ATOM   3069  N   THR B 371      10.177  13.813  16.112  1.00 88.49
ATOM   3070  CA  THR B 371      10.985  14.346  17.203  1.00 88.49
ATOM   3071  C   THR B 371      10.559  15.772  17.545  1.00 88.49
ATOM   3072  O   THR B 371      10.379  16.107  18.717  1.00 88.49
ATOM   3073  CB  THR B 371      12.484  14.326  16.851  1.00 88.49
ATOM   3074  OG1 THR B 371      12.669  14.886  15.545  1.00 88.49
ATOM   3075  CG2 THR B 371      13.032  12.903  16.863  1.00 88.49
ATOM   3076  N   VAL B 372      10.270  16.662  16.525  1.00 86.80
ATOM   3077  CA  VAL B 372       9.966  18.072  16.745  1.00 86.80
ATOM   3078  C   VAL B 372       8.454  18.283  16.730  1.00 86.80
ATOM   3079  O   VAL B 372       7.756  17.755  15.861  1.00 86.80
ATOM   3080  CB  VAL B 372      10.641  18.970  15.685  1.00 86.80
ATOM   3081  CG1 VAL B 372      10.285  20.438  15.915  1.00 86.80
ATOM   3082  CG2 VAL B 372      12.156  18.775  15.707  1.00 86.80
ATOM   3083  N   ILE B 373       7.953  18.981  17.629  1.00 84.50
ATOM   3084  CA  ILE B 373       6.520  19.248  17.706  1.00 84.50
ATOM   3085  C   ILE B 373       6.158  20.393  16.763  1.00 84.50
ATOM   3086  O   ILE B 373       6.608  21.526  16.950  1.00 84.50
ATOM   3087  CB  ILE B 373       6.085  19.584  19.150  1.00 84.50
ATOM   3088  CG1 ILE B 373       6.462  18.443  20.101  1.00 84.50
ATOM   3089  CG2 ILE B 373       4.581  19.870  19.207  1.00 84.50
ATOM   3090  CD1 ILE B 373       6.366  18.809  21.576  1.00 84.50
ATOM   3091  N   VAL B 374       5.553  20.106  15.740  1.00 78.96
ATOM   3092  CA  VAL B 374       5.201  21.101  14.732  1.00 78.96
ATOM   3093  C   VAL B 374       3.905  21.803  15.130  1.00 78.96
ATOM   3094  O   VAL B 374       3.799  23.028  15.030  1.00 78.96
ATOM   3095  CB  VAL B 374       5.054  20.463  13.332  1.00 78.96
ATOM   3096  CG1 VAL B 374       4.696  21.522  12.291  1.00 78.96
ATOM   3097  CG2 VAL B 374       6.339  19.736  12.940  1.00 78.96
ATOM   3098  N   PHE B 375       2.948  21.131  15.686  1.00 79.36
ATOM   3099  CA  PHE B 375       1.675  21.707  16.102  1.00 79.36
ATOM   3100  C   PHE B 375       1.418  21.442  17.581  1.00 79.36
ATOM   3101  O   PHE B 375       1.106  20.314  17.969  1.00 79.36
ATOM   3102  CB  PHE B 375       0.527  21.142  15.260  1.00 79.36
ATOM   3103  CG  PHE B 375       0.626  21.476  13.796  1.00 79.36
ATOM   3104  CD1 PHE B 375       0.220  22.718  13.323  1.00 79.36
ATOM   3105  CD2 PHE B 375       1.126  20.547  12.893  1.00 79.36
ATOM   3106  CE1 PHE B 375       0.311  23.029  11.968  1.00 79.36
ATOM   3107  CE2 PHE B 375       1.220  20.851  11.538  1.00 79.36
ATOM   3108  CZ  PHE B 375       0.811  22.092  11.077  1.00 79.36
ATOM   3109  N   PRO B 376       1.571  22.274  18.469  1.00 78.48
ATOM   3110  CA  PRO B 376       1.349  22.072  19.903  1.00 78.48
ATOM   3111  C   PRO B 376      -0.121  21.843  20.246  1.00 78.48
ATOM   3112  O   PRO B 376      -0.981  22.638  19.858  1.00 78.48
ATOM   3113  CB  PRO B 376       1.858  23.375  20.525  1.00 78.48
ATOM   3114  CG  PRO B 376       1.976  24.326  19.377  1.00 78.48
ATOM   3115  CD  PRO B 376       1.883  23.543  18.099  1.00 78.48
ATOM   3116  N   SER B 377      -0.632  20.949  20.433  1.00 76.40
ATOM   3117  CA  SER B 377      -2.010  20.631  20.792  1.00 76.40
ATOM   3118  C   SER B 377      -2.071  19.472  21.782  1.00 76.40
ATOM   3119  O   SER B 377      -1.074  18.778  21.994  1.00 76.40
ATOM   3120  CB  SER B 377      -2.824  20.288  19.543  1.00 76.40
ATOM   3121  OG  SER B 377      -4.090  19.758  19.897  1.00 76.40
ATOM   3122  N   ASN B 378      -3.133  19.266  22.514  1.00 72.94
ATOM   3123  CA  ASN B 378      -3.374  18.123  23.388  1.00 72.94
ATOM   3124  C   ASN B 378      -3.400  16.814  22.604  1.00 72.94
ATOM   3125  O   ASN B 378      -3.179  15.742  23.170  1.00 72.94
ATOM   3126  CB  ASN B 378      -4.682  18.304  24.162  1.00 72.94
ATOM   3127  CG  ASN B 378      -4.578  19.359  25.245  1.00 72.94
ATOM   3128  OD1 ASN B 378      -3.478  19.747  25.648  1.00 72.94
ATOM   3129  ND2 ASN B 378      -5.722  19.833  25.724  1.00 72.94
ATOM   3130  N   LYS B 379      -3.456  16.859  21.397  1.00 78.51
ATOM   3131  CA  LYS B 379      -3.485  15.671  20.550  1.00 78.51
ATOM   3132  C   LYS B 379      -2.227  15.578  19.690  1.00 78.51
ATOM   3133  O   LYS B 379      -2.305  15.278  18.497  1.00 78.51
ATOM   3134  CB  LYS B 379      -4.729  15.675  19.660  1.00 78.51
ATOM   3135  CG  LYS B 379      -6.039  15.594  20.428  1.00 78.51
ATOM   3136  CD  LYS B 379      -7.234  15.507  19.488  1.00 78.51
ATOM   3137  CE  LYS B 379      -8.550  15.493  20.254  1.00 78.51
ATOM   3138  NZ  LYS B 379      -9.726  15.471  19.333  1.00 78.51
ATOM   3139  N   GLU B 380      -1.198  15.874  20.347  1.00 81.10
ATOM   3140  CA  GLU B 380       0.081  15.944  19.646  1.00 81.10
ATOM   3141  C   GLU B 380       0.406  14.621  18.958  1.00 81.10
ATOM   3142  O   GLU B 380       0.845  14.605  17.807  1.00 81.10
ATOM   3143  CB  GLU B 380       1.204  16.324  20.613  1.00 81.10
ATOM   3144  CG  GLU B 380       2.577  16.400  19.961  1.00 81.10
ATOM   3145  CD  GLU B 380       3.707  16.585  20.962  1.00 81.10
ATOM   3146  OE1 GLU B 380       4.890  16.456  20.572  1.00 81.10
ATOM   3147  OE2 GLU B 380       3.407  16.861  22.145  1.00 81.10
ATOM   3148  N   LYS B 381       0.140  13.501  19.509  1.00 82.24
ATOM   3149  CA  LYS B 381       0.485  12.190  18.967  1.00 82.24
ATOM   3150  C   LYS B 381      -0.318  11.888  17.705  1.00 82.24
ATOM   3151  O   LYS B 381       0.219  11.347  16.736  1.00 82.24
ATOM   3152  CB  LYS B 381       0.248  11.098  20.012  1.00 82.24
ATOM   3153  CG  LYS B 381       1.191  11.167  21.204  1.00 82.24
ATOM   3154  CD  LYS B 381       0.933  10.033  22.188  1.00 82.24
ATOM   3155  CE  LYS B 381       1.806  10.159  23.429  1.00 82.24
ATOM   3156  NZ  LYS B 381       1.525   9.074  24.416  1.00 82.24
ATOM   3157  N   ILE B 382      -1.570  12.369  17.699  1.00 80.43
ATOM   3158  CA  ILE B 382      -2.448  12.116  16.562  1.00 80.43
ATOM   3159  C   ILE B 382      -1.969  12.916  15.352  1.00 80.43
ATOM   3160  O   ILE B 382      -1.924  12.397  14.235  1.00 80.43
ATOM   3161  CB  ILE B 382      -3.916  12.468  16.891  1.00 80.43
ATOM   3162  CG1 ILE B 382      -4.447  11.558  18.004  1.00 80.43
ATOM   3163  CG2 ILE B 382      -4.790  12.367  15.637  1.00 80.43
ATOM   3164  CD1 ILE B 382      -5.744  12.044  18.635  1.00 80.43
ATOM   3165  N   TYR B 383      -1.549  14.169  15.616  1.00 82.75
ATOM   3166  CA  TYR B 383      -1.068  15.013  14.528  1.00 82.75
ATOM   3167  C   TYR B 383       0.202  14.438  13.913  1.00 82.75
ATOM   3168  O   TYR B 383       0.350  14.414  12.689  1.00 82.75
ATOM   3169  CB  TYR B 383      -0.808  16.437  15.027  1.00 82.75
ATOM   3170  CG  TYR B 383      -2.066  17.211  15.338  1.00 82.75
ATOM   3171  CD1 TYR B 383      -3.007  17.477  14.346  1.00 82.75
ATOM   3172  CD2 TYR B 383      -2.316  17.678  16.624  1.00 82.75
ATOM   3173  CE1 TYR B 383      -4.167  18.191  14.627  1.00 82.75
ATOM   3174  CE2 TYR B 383      -3.473  18.394  16.917  1.00 82.75
ATOM   3175  CZ  TYR B 383      -4.391  18.644  15.914  1.00 82.75
ATOM   3176  OH  TYR B 383      -5.538  19.352  16.198  1.00 82.75
ATOM   3177  N   LYS B 384       1.057  13.906  14.747  1.00 85.66
ATOM   3178  CA  LYS B 384       2.297  13.313  14.256  1.00 85.66
ATOM   3179  C   LYS B 384       2.016  12.085  13.396  1.00 85.66
ATOM   3180  O   LYS B 384       2.592  11.931  12.317  1.00 85.66
ATOM   3181  CB  LYS B 384       3.212  12.937  15.423  1.00 85.66
ATOM   3182  CG  LYS B 384       3.857  14.130  16.112  1.00 85.66
ATOM   3183  CD  LYS B 384       4.823  13.689  17.205  1.00 85.66
ATOM   3184  CE  LYS B 384       5.427  14.883  17.933  1.00 85.66
ATOM   3185  NZ  LYS B 384       6.360  14.455  19.018  1.00 85.66
ATOM   3186  N   LEU B 385       1.098  11.264  13.875  1.00 85.48
ATOM   3187  CA  LEU B 385       0.770  10.027  13.174  1.00 85.48
ATOM   3188  C   LEU B 385       0.132  10.322  11.820  1.00 85.48
ATOM   3189  O   LEU B 385       0.403   9.628  10.838  1.00 85.48
ATOM   3190  CB  LEU B 385      -0.174   9.166  14.019  1.00 85.48
ATOM   3191  CG  LEU B 385       0.480   8.312  15.107  1.00 85.48
ATOM   3192  CD1 LEU B 385      -0.566   7.846  16.114  1.00 85.48
ATOM   3193  CD2 LEU B 385       1.203   7.120  14.489  1.00 85.48
ATOM   3194  N   LEU B 386      -0.692  11.392  11.738  1.00 86.22
ATOM   3195  CA  LEU B 386      -1.360  11.757  10.494  1.00 86.22
ATOM   3196  C   LEU B 386      -0.348  12.203   9.444  1.00 86.22
ATOM   3197  O   LEU B 386      -0.408  11.766   8.292  1.00 86.22
ATOM   3198  CB  LEU B 386      -2.381  12.870  10.740  1.00 86.22
ATOM   3199  CG  LEU B 386      -3.359  13.159   9.599  1.00 86.22
ATOM   3200  CD1 LEU B 386      -4.796  12.957  10.068  1.00 86.22
ATOM   3201  CD2 LEU B 386      -3.158  14.574   9.067  1.00 86.22
ATOM   3202  N   ILE B 387       0.632  13.083   9.865  1.00 88.07
ATOM   3203  CA  ILE B 387       1.642  13.584   8.939  1.00 88.07
ATOM   3204  C   ILE B 387       2.517  12.430   8.456  1.00 88.07
ATOM   3205  O   ILE B 387       2.819  12.328   7.264  1.00 88.07
ATOM   3206  CB  ILE B 387       2.513  14.680   9.593  1.00 88.07
ATOM   3207  CG1 ILE B 387       1.659  15.903   9.944  1.00 88.07
ATOM   3208  CG2 ILE B 387       3.674  15.068   8.672  1.00 88.07
ATOM   3209  CD1 ILE B 387       2.383  16.944  10.787  1.00 88.07
ATOM   3210  N   ILE B 388       2.848  11.548   9.340  1.00 88.56
ATOM   3211  CA  ILE B 388       3.693  10.406   9.009  1.00 88.56
ATOM   3212  C   ILE B 388       2.953   9.476   8.051  1.00 88.56
ATOM   3213  O   ILE B 388       3.562   8.877   7.162  1.00 88.56
ATOM   3214  CB  ILE B 388       4.126   9.636  10.277  1.00 88.56
ATOM   3215  CG1 ILE B 388       5.062  10.499  11.132  1.00 88.56
ATOM   3216  CG2 ILE B 388       4.793   8.310   9.902  1.00 88.56
ATOM   3217  CD1 ILE B 388       5.376   9.903  12.498  1.00 88.56
ATOM   3218  N   THR B 389       1.594   9.331   8.263  1.00 88.16
ATOM   3219  CA  THR B 389       0.790   8.504   7.370  1.00 88.16
ATOM   3220  C   THR B 389       0.830   9.050   5.945  1.00 88.16
ATOM   3221  O   THR B 389       0.946   8.286   4.985  1.00 88.16
ATOM   3222  CB  THR B 389      -0.671   8.421   7.849  1.00 88.16
ATOM   3223  OG1 THR B 389      -1.165   9.744   8.091  1.00 88.16
ATOM   3224  CG2 THR B 389      -0.783   7.607   9.134  1.00 88.16
ATOM   3225  N   PHE B 390       0.819  10.386   5.754  1.00 87.93
ATOM   3226  CA  PHE B 390       0.870  11.019   4.441  1.00 87.93
ATOM   3227  C   PHE B 390       2.222  10.783   3.778  1.00 87.93
ATOM   3228  O   PHE B 390       2.287  10.399   2.609  1.00 87.93
ATOM   3229  CB  PHE B 390       0.597  12.522   4.557  1.00 87.93
ATOM   3230  CG  PHE B 390       0.485  13.223   3.231  1.00 87.93
ATOM   3231  CD1 PHE B 390       1.563  13.926   2.707  1.00 87.93
ATOM   3232  CD2 PHE B 390      -0.699  13.179   2.507  1.00 87.93
ATOM   3233  CE1 PHE B 390       1.462  14.576   1.479  1.00 87.93
ATOM   3234  CE2 PHE B 390      -0.808  13.825   1.279  1.00 87.93
ATOM   3235  CZ  PHE B 390       0.274  14.524   0.767  1.00 87.93
ATOM   3236  N   VAL B 391       3.266  10.963   4.625  1.00 89.44
ATOM   3237  CA  VAL B 391       4.618  10.786   4.106  1.00 89.44
ATOM   3238  C   VAL B 391       4.825   9.331   3.690  1.00 89.44
ATOM   3239  O   VAL B 391       5.405   9.057   2.636  1.00 89.44
ATOM   3240  CB  VAL B 391       5.684  11.200   5.145  1.00 89.44
ATOM   3241  CG1 VAL B 391       7.086  10.859   4.645  1.00 89.44
ATOM   3242  CG2 VAL B 391       5.572  12.691   5.459  1.00 89.44
ATOM   3243  N   SER B 392       4.311   8.383   4.426  1.00 89.19
ATOM   3244  CA  SER B 392       4.476   6.959   4.152  1.00 89.19
ATOM   3245  C   SER B 392       3.724   6.548   2.890  1.00 89.19
ATOM   3246  O   SER B 392       4.244   5.788   2.071  1.00 89.19
ATOM   3247  CB  SER B 392       3.993   6.124   5.338  1.00 89.19
ATOM   3248  OG  SER B 392       2.593   6.262   5.513  1.00 89.19
ATOM   3249  N   ILE B 393       2.509   7.055   2.707  1.00 89.49
ATOM   3250  CA  ILE B 393       1.698   6.726   1.540  1.00 89.49
ATOM   3251  C   ILE B 393       2.332   7.323   0.286  1.00 89.49
ATOM   3252  O   ILE B 393       2.412   6.662  -0.752  1.00 89.49
ATOM   3253  CB  ILE B 393       0.247   7.231   1.699  1.00 89.49
ATOM   3254  CG1 ILE B 393      -0.464   6.467   2.823  1.00 89.49
ATOM   3255  CG2 ILE B 393      -0.518   7.100   0.379  1.00 89.49
ATOM   3256  CD1 ILE B 393      -1.834   7.027   3.182  1.00 89.49
ATOM   3257  N   PHE B 394       2.800   8.583   0.446  1.00 89.76
ATOM   3258  CA  PHE B 394       3.461   9.244  -0.672  1.00 89.76
ATOM   3259  C   PHE B 394       4.717   8.485  -1.084  1.00 89.76
ATOM   3260  O   PHE B 394       4.968   8.288  -2.275  1.00 89.76
ATOM   3261  CB  PHE B 394       3.817  10.690  -0.310  1.00 89.76
ATOM   3262  CG  PHE B 394       4.454  11.459  -1.435  1.00 89.76
ATOM   3263  CD1 PHE B 394       5.829  11.657  -1.470  1.00 89.76
ATOM   3264  CD2 PHE B 394       3.677  11.984  -2.460  1.00 89.76
ATOM   3265  CE1 PHE B 394       6.421  12.368  -2.511  1.00 89.76
ATOM   3266  CE2 PHE B 394       4.262  12.696  -3.503  1.00 89.76
ATOM   3267  CZ  PHE B 394       5.634  12.888  -3.526  1.00 89.76
ATOM   3268  N   SER B 395       5.477   8.044  -0.089  1.00 90.29
ATOM   3269  CA  SER B 395       6.692   7.283  -0.361  1.00 90.29
ATOM   3270  C   SER B 395       6.375   5.968  -1.067  1.00 90.29
ATOM   3271  O   SER B 395       7.092   5.561  -1.983  1.00 90.29
ATOM   3272  CB  SER B 395       7.452   7.003   0.937  1.00 90.29
ATOM   3273  OG  SER B 395       7.908   8.211   1.522  1.00 90.29
ATOM   3274  N   LEU B 396       5.322   5.229  -0.634  1.00 89.27
ATOM   3275  CA  LEU B 396       4.894   3.983  -1.261  1.00 89.27
ATOM   3276  C   LEU B 396       4.478   4.218  -2.709  1.00 89.27
ATOM   3277  O   LEU B 396       4.887   3.475  -3.605  1.00 89.27
ATOM   3278  CB  LEU B 396       3.734   3.360  -0.479  1.00 89.27
ATOM   3279  CG  LEU B 396       3.179   2.043  -1.024  1.00 89.27
ATOM   3280  CD1 LEU B 396       4.243   0.952  -0.957  1.00 89.27
ATOM   3281  CD2 LEU B 396       1.932   1.628  -0.252  1.00 89.27
ATOM   3282  N   CYS B 397       3.715   5.303  -2.972  1.00 87.62
ATOM   3283  CA  CYS B 397       3.217   5.619  -4.306  1.00 87.62
ATOM   3284  C   CYS B 397       4.362   5.983  -5.244  1.00 87.62
ATOM   3285  O   CYS B 397       4.419   5.503  -6.377  1.00 87.62
ATOM   3286  CB  CYS B 397       2.211   6.767  -4.245  1.00 87.62
ATOM   3287  SG  CYS B 397       0.635   6.315  -3.489  1.00 87.62
ATOM   3288  N   ILE B 398       5.298   6.832  -4.690  1.00 88.47
ATOM   3289  CA  ILE B 398       6.430   7.269  -5.500  1.00 88.47
ATOM   3290  C   ILE B 398       7.284   6.063  -5.886  1.00 88.47
ATOM   3291  O   ILE B 398       7.754   5.966  -7.022  1.00 88.47
ATOM   3292  CB  ILE B 398       7.288   8.316  -4.755  1.00 88.47
ATOM   3293  CG1 ILE B 398       6.543   9.654  -4.672  1.00 88.47
ATOM   3294  CG2 ILE B 398       8.647   8.487  -5.440  1.00 88.47
ATOM   3295  CD1 ILE B 398       7.276  10.721  -3.871  1.00 88.47
ATOM   3296  N   HIS B 399       7.413   5.169  -4.997  1.00 88.66
ATOM   3297  CA  HIS B 399       8.188   3.969  -5.294  1.00 88.66
ATOM   3298  C   HIS B 399       7.483   3.100  -6.329  1.00 88.66
ATOM   3299  O   HIS B 399       8.127   2.546  -7.224  1.00 88.66
ATOM   3300  CB  HIS B 399       8.441   3.165  -4.017  1.00 88.66
ATOM   3301  CG  HIS B 399       9.391   2.026  -4.204  1.00 88.66
ATOM   3302  ND1 HIS B 399      10.760   2.186  -4.177  1.00 88.66
ATOM   3303  CD2 HIS B 399       9.168   0.708  -4.419  1.00 88.66
ATOM   3304  CE1 HIS B 399      11.339   1.013  -4.368  1.00 88.66
ATOM   3305  NE2 HIS B 399      10.395   0.099  -4.517  1.00 88.66
ATOM   3306  N   PHE B 400       6.243   3.003  -6.224  1.00 86.61
ATOM   3307  CA  PHE B 400       5.465   2.200  -7.160  1.00 86.61
ATOM   3308  C   PHE B 400       5.539   2.783  -8.566  1.00 86.61
ATOM   3309  O   PHE B 400       5.645   2.043  -9.546  1.00 86.61
ATOM   3310  CB  PHE B 400       4.004   2.108  -6.706  1.00 86.61
ATOM   3311  CG  PHE B 400       3.733   0.971  -5.759  1.00 86.61
ATOM   3312  CD1 PHE B 400       3.986  -0.342  -6.137  1.00 86.61
ATOM   3313  CD2 PHE B 400       3.226   1.215  -4.489  1.00 86.61
ATOM   3314  CE1 PHE B 400       3.736  -1.397  -5.262  1.00 86.61
ATOM   3315  CE2 PHE B 400       2.974   0.166  -3.609  1.00 86.61
ATOM   3316  CZ  PHE B 400       3.228  -1.139  -3.998  1.00 86.61
ATOM   3317  N   ILE B 401       5.512   4.047  -8.640  1.00 85.30
ATOM   3318  CA  ILE B 401       5.467   4.737  -9.924  1.00 85.30
ATOM   3319  C   ILE B 401       6.841   4.681 -10.589  1.00 85.30
ATOM   3320  O   ILE B 401       6.954   4.328 -11.765  1.00 85.30
ATOM   3321  CB  ILE B 401       5.010   6.204  -9.762  1.00 85.30
ATOM   3322  CG1 ILE B 401       3.568   6.260  -9.245  1.00 85.30
ATOM   3323  CG2 ILE B 401       5.147   6.962 -11.086  1.00 85.30
ATOM   3324  CD1 ILE B 401       3.111   7.654  -8.835  1.00 85.30
ATOM   3325  N   PHE B 402       7.925   4.921  -9.753  1.00 88.44
ATOM   3326  CA  PHE B 402       9.241   5.083 -10.359  1.00 88.44
ATOM   3327  C   PHE B 402       9.988   3.755 -10.394  1.00 88.44
ATOM   3328  O   PHE B 402      10.768   3.500 -11.315  1.00 88.44
ATOM   3329  CB  PHE B 402      10.062   6.127  -9.594  1.00 88.44
ATOM   3330  CG  PHE B 402       9.656   7.547  -9.881  1.00 88.44
ATOM   3331  CD1 PHE B 402      10.137   8.209 -11.003  1.00 88.44
ATOM   3332  CD2 PHE B 402       8.792   8.221  -9.027  1.00 88.44
ATOM   3333  CE1 PHE B 402       9.763   9.524 -11.271  1.00 88.44
ATOM   3334  CE2 PHE B 402       8.414   9.534  -9.288  1.00 88.44
ATOM   3335  CZ  PHE B 402       8.901  10.185 -10.410  1.00 88.44
ATOM   3336  N   GLN B 403       9.695   2.830  -9.442  1.00 88.48
ATOM   3337  CA  GLN B 403      10.432   1.573  -9.367  1.00 88.48
ATOM   3338  C   GLN B 403      11.903   1.777  -9.719  1.00 88.48
ATOM   3339  O   GLN B 403      12.342   1.412 -10.811  1.00 88.48
ATOM   3340  CB  GLN B 403       9.810   0.529 -10.295  1.00 88.48
ATOM   3341  CG  GLN B 403       8.385   0.145  -9.921  1.00 88.48
ATOM   3342  CD  GLN B 403       8.322  -0.787  -8.726  1.00 88.48
ATOM   3343  OE1 GLN B 403       9.253  -1.558  -8.474  1.00 88.48
ATOM   3344  NE2 GLN B 403       7.223  -0.724  -7.982  1.00 88.48
ATOM   3345  N   PRO B 404      12.679   2.441  -8.811  1.00 90.09
ATOM   3346  CA  PRO B 404      14.021   2.943  -9.116  1.00 90.09
ATOM   3347  C   PRO B 404      15.061   1.829  -9.209  1.00 90.09
ATOM   3348  O   PRO B 404      16.129   2.024  -9.794  1.00 90.09
ATOM   3349  CB  PRO B 404      14.324   3.876  -7.940  1.00 90.09
ATOM   3350  CG  PRO B 404      13.481   3.362  -6.818  1.00 90.09
ATOM   3351  CD  PRO B 404      12.207   2.810  -7.392  1.00 90.09
ATOM   3352  N   PHE B 405      14.992   0.542  -8.852  1.00 89.13
ATOM   3353  CA  PHE B 405      15.992  -0.518  -8.829  1.00 89.13
ATOM   3354  C   PHE B 405      16.079  -1.210 -10.184  1.00 89.13
ATOM   3355  O   PHE B 405      15.107  -1.227 -10.942  1.00 89.13
ATOM   3356  CB  PHE B 405      15.667  -1.542  -7.736  1.00 89.13
ATOM   3357  CG  PHE B 405      15.884  -1.028  -6.339  1.00 89.13
ATOM   3358  CD1 PHE B 405      17.169  -0.854  -5.839  1.00 89.13
ATOM   3359  CD2 PHE B 405      14.803  -0.718  -5.524  1.00 89.13
ATOM   3360  CE1 PHE B 405      17.374  -0.379  -4.546  1.00 89.13
ATOM   3361  CE2 PHE B 405      14.999  -0.243  -4.231  1.00 89.13
ATOM   3362  CZ  PHE B 405      16.285  -0.075  -3.743  1.00 89.13
ATOM   3363  N   ASP B 406      17.148  -1.700 -10.520  1.00 82.87
ATOM   3364  CA  ASP B 406      17.323  -2.442 -11.765  1.00 82.87
ATOM   3365  C   ASP B 406      16.571  -3.770 -11.724  1.00 82.87
ATOM   3366  O   ASP B 406      16.090  -4.185 -10.667  1.00 82.87
ATOM   3367  CB  ASP B 406      18.808  -2.687 -12.039  1.00 82.87
ATOM   3368  CG  ASP B 406      19.468  -3.565 -10.989  1.00 82.87
ATOM   3369  OD1 ASP B 406      20.715  -3.581 -10.903  1.00 82.87
ATOM   3370  OD2 ASP B 406      18.734  -4.249 -10.243  1.00 82.87
ATOM   3371  N   LYS B 407      16.405  -4.437 -12.652  1.00 82.78
ATOM   3372  CA  LYS B 407      15.538  -5.602 -12.807  1.00 82.78
ATOM   3373  C   LYS B 407      16.276  -6.889 -12.450  1.00 82.78
ATOM   3374  O   LYS B 407      15.814  -7.985 -12.771  1.00 82.78
ATOM   3375  CB  LYS B 407      15.002  -5.685 -14.237  1.00 82.78
ATOM   3376  CG  LYS B 407      14.134  -4.503 -14.643  1.00 82.78
ATOM   3377  CD  LYS B 407      13.630  -4.644 -16.074  1.00 82.78
ATOM   3378  CE  LYS B 407      12.794  -3.443 -16.494  1.00 82.78
ATOM   3379  NZ  LYS B 407      12.320  -3.564 -17.905  1.00 82.78
ATOM   3380  N   ARG B 408      17.337  -6.785 -11.738  1.00 81.72
ATOM   3381  CA  ARG B 408      18.068  -7.994 -11.371  1.00 81.72
ATOM   3382  C   ARG B 408      17.219  -8.900 -10.486  1.00 81.72
ATOM   3383  O   ARG B 408      16.311  -8.429  -9.797  1.00 81.72
ATOM   3384  CB  ARG B 408      19.374  -7.638 -10.658  1.00 81.72
ATOM   3385  CG  ARG B 408      19.176  -6.897  -9.345  1.00 81.72
ATOM   3386  CD  ARG B 408      20.501  -6.449  -8.745  1.00 81.72
ATOM   3387  NE  ARG B 408      21.138  -5.416  -9.557  1.00 81.72
ATOM   3388  CZ  ARG B 408      22.373  -4.958  -9.368  1.00 81.72
ATOM   3389  NH1 ARG B 408      23.130  -5.434  -8.387  1.00 81.72
ATOM   3390  NH2 ARG B 408      22.854  -4.016 -10.167  1.00 81.72
ATOM   3391  N   ASN B 409      17.394 -10.230 -10.698  1.00 78.76
ATOM   3392  CA  ASN B 409      16.727 -11.270  -9.923  1.00 78.76
ATOM   3393  C   ASN B 409      15.210 -11.115  -9.965  1.00 78.76
ATOM   3394  O   ASN B 409      14.540 -11.244  -8.938  1.00 78.76
ATOM   3395  CB  ASN B 409      17.222 -11.262  -8.475  1.00 78.76
ATOM   3396  CG  ASN B 409      18.267 -12.328  -8.209  1.00 78.76
ATOM   3397  OD1 ASN B 409      18.582 -13.138  -9.085  1.00 78.76
ATOM   3398  ND2 ASN B 409      18.811 -12.336  -6.998  1.00 78.76
ATOM   3399  N   PHE B 410      14.607 -10.869 -11.065  1.00 76.60
ATOM   3400  CA  PHE B 410      13.171 -10.792 -11.304  1.00 76.60
ATOM   3401  C   PHE B 410      12.539  -9.696 -10.454  1.00 76.60
ATOM   3402  O   PHE B 410      11.519  -9.922  -9.800  1.00 76.60
ATOM   3403  CB  PHE B 410      12.502 -12.138 -11.008  1.00 76.60
ATOM   3404  CG  PHE B 410      12.911 -13.238 -11.950  1.00 76.60
ATOM   3405  CD1 PHE B 410      12.352 -13.329 -13.219  1.00 76.60
ATOM   3406  CD2 PHE B 410      13.853 -14.183 -11.565  1.00 76.60
ATOM   3407  CE1 PHE B 410      12.729 -14.347 -14.093  1.00 76.60
ATOM   3408  CE2 PHE B 410      14.234 -15.203 -12.433  1.00 76.60
ATOM   3409  CZ  PHE B 410      13.670 -15.284 -13.695  1.00 76.60
ATOM   3410  N   PHE B 411      13.157  -8.554 -10.362  1.00 82.57
ATOM   3411  CA  PHE B 411      12.640  -7.348  -9.727  1.00 82.57
ATOM   3412  C   PHE B 411      12.543  -7.530  -8.217  1.00 82.57
ATOM   3413  O   PHE B 411      11.692  -6.919  -7.566  1.00 82.57
ATOM   3414  CB  PHE B 411      11.268  -6.983 -10.301  1.00 82.57
ATOM   3415  CG  PHE B 411      11.293  -6.645 -11.767  1.00 82.57
ATOM   3416  CD1 PHE B 411      11.597  -5.357 -12.193  1.00 82.57
ATOM   3417  CD2 PHE B 411      11.014  -7.615 -12.720  1.00 82.57
ATOM   3418  CE1 PHE B 411      11.622  -5.042 -13.549  1.00 82.57
ATOM   3419  CE2 PHE B 411      11.036  -7.308 -14.078  1.00 82.57
ATOM   3420  CZ  PHE B 411      11.340  -6.020 -14.490  1.00 82.57
ATOM   3421  N   ILE B 412      13.437  -8.416  -7.674  1.00 86.27
ATOM   3422  CA  ILE B 412      13.361  -8.794  -6.267  1.00 86.27
ATOM   3423  C   ILE B 412      13.580  -7.563  -5.390  1.00 86.27
ATOM   3424  O   ILE B 412      12.936  -7.413  -4.348  1.00 86.27
ATOM   3425  CB  ILE B 412      14.393  -9.890  -5.919  1.00 86.27
ATOM   3426  CG1 ILE B 412      14.114 -10.463  -4.525  1.00 86.27
ATOM   3427  CG2 ILE B 412      15.818  -9.338  -6.009  1.00 86.27
ATOM   3428  CD1 ILE B 412      14.668 -11.865  -4.310  1.00 86.27
ATOM   3429  N   LEU B 413      14.482  -6.657  -5.791  1.00 88.15
ATOM   3430  CA  LEU B 413      14.802  -5.487  -4.981  1.00 88.15
ATOM   3431  C   LEU B 413      13.599  -4.557  -4.869  1.00 88.15
ATOM   3432  O   LEU B 413      13.273  -4.086  -3.777  1.00 88.15
ATOM   3433  CB  LEU B 413      15.992  -4.731  -5.578  1.00 88.15
ATOM   3434  CG  LEU B 413      17.318  -5.491  -5.638  1.00 88.15
ATOM   3435  CD1 LEU B 413      18.366  -4.672  -6.383  1.00 88.15
ATOM   3436  CD2 LEU B 413      17.801  -5.836  -4.233  1.00 88.15
ATOM   3437  N   ASN B 414      12.926  -4.235  -5.996  1.00 89.95
ATOM   3438  CA  ASN B 414      11.725  -3.406  -5.964  1.00 89.95
ATOM   3439  C   ASN B 414      10.609  -4.066  -5.159  1.00 89.95
ATOM   3440  O   ASN B 414       9.912  -3.398  -4.393  1.00 89.95
ATOM   3441  CB  ASN B 414      11.246  -3.101  -7.385  1.00 89.95
ATOM   3442  CG  ASN B 414      12.038  -1.989  -8.043  1.00 89.95
ATOM   3443  OD1 ASN B 414      12.412  -1.009  -7.393  1.00 89.95
ATOM   3444  ND2 ASN B 414      12.299  -2.132  -9.337  1.00 89.95
ATOM   3445  N   LYS B 415      10.507  -5.415  -5.328  1.00 87.81
ATOM   3446  CA  LYS B 415       9.485  -6.156  -4.594  1.00 87.81
ATOM   3447  C   LYS B 415       9.729  -6.086  -3.089  1.00 87.81
ATOM   3448  O   LYS B 415       8.794  -5.878  -2.313  1.00 87.81
ATOM   3449  CB  LYS B 415       9.447  -7.615  -5.051  1.00 87.81
ATOM   3450  CG  LYS B 415       8.836  -7.815  -6.430  1.00 87.81
ATOM   3451  CD  LYS B 415       8.739  -9.292  -6.790  1.00 87.81
ATOM   3452  CE  LYS B 415       8.198  -9.492  -8.199  1.00 87.81
ATOM   3453  NZ  LYS B 415       8.160 -10.936  -8.578  1.00 87.81
ATOM   3454  N   LEU B 416      10.975  -6.176  -2.722  1.00 89.11
ATOM   3455  CA  LEU B 416      11.331  -6.145  -1.307  1.00 89.11
ATOM   3456  C   LEU B 416      11.071  -4.765  -0.712  1.00 89.11
ATOM   3457  O   LEU B 416      10.504  -4.651   0.377  1.00 89.11
ATOM   3458  CB  LEU B 416      12.801  -6.527  -1.115  1.00 89.11
ATOM   3459  CG  LEU B 416      13.227  -6.888   0.308  1.00 89.11
ATOM   3460  CD1 LEU B 416      12.598  -8.211   0.731  1.00 89.11
ATOM   3461  CD2 LEU B 416      14.747  -6.956   0.411  1.00 89.11
ATOM   3462  N   GLU B 417      11.500  -3.734  -1.415  1.00 91.06
ATOM   3463  CA  GLU B 417      11.278  -2.373  -0.936  1.00 91.06
ATOM   3464  C   GLU B 417       9.788  -2.051  -0.860  1.00 91.06
ATOM   3465  O   GLU B 417       9.334  -1.411   0.090  1.00 91.06
ATOM   3466  CB  GLU B 417      11.989  -1.362  -1.839  1.00 91.06
ATOM   3467  CG  GLU B 417      11.926   0.070  -1.329  1.00 91.06
ATOM   3468  CD  GLU B 417      12.897   0.345  -0.191  1.00 91.06
ATOM   3469  OE1 GLU B 417      12.832   1.440   0.411  1.00 91.06
ATOM   3470  OE2 GLU B 417      13.730  -0.543   0.099  1.00 91.06
ATOM   3471  N   ASN B 418       9.058  -2.452  -1.948  1.00 89.42
ATOM   3472  CA  ASN B 418       7.615  -2.242  -1.932  1.00 89.42
ATOM   3473  C   ASN B 418       6.962  -2.922  -0.731  1.00 89.42
ATOM   3474  O   ASN B 418       6.103  -2.334  -0.071  1.00 89.42
ATOM   3475  CB  ASN B 418       6.985  -2.744  -3.233  1.00 89.42
ATOM   3476  CG  ASN B 418       7.204  -1.793  -4.393  1.00 89.42
ATOM   3477  OD1 ASN B 418       7.477  -0.606  -4.195  1.00 89.42
ATOM   3478  ND2 ASN B 418       7.086  -2.306  -5.612  1.00 89.42
ATOM   3479  N   PHE B 419       7.412  -4.177  -0.457  1.00 88.74
ATOM   3480  CA  PHE B 419       6.887  -4.926   0.678  1.00 88.74
ATOM   3481  C   PHE B 419       7.224  -4.227   1.990  1.00 88.74
ATOM   3482  O   PHE B 419       6.368  -4.099   2.869  1.00 88.74
ATOM   3483  CB  PHE B 419       7.442  -6.354   0.686  1.00 88.74
ATOM   3484  CG  PHE B 419       6.715  -7.283   1.620  1.00 88.74
ATOM   3485  CD1 PHE B 419       7.349  -8.404   2.141  1.00 88.74
ATOM   3486  CD2 PHE B 419       5.396  -7.035   1.976  1.00 88.74
ATOM   3487  CE1 PHE B 419       6.679  -9.266   3.006  1.00 88.74
ATOM   3488  CE2 PHE B 419       4.719  -7.892   2.840  1.00 88.74
ATOM   3489  CZ  PHE B 419       5.362  -9.007   3.353  1.00 88.74
ATOM   3490  N   SER B 420       8.419  -3.734   2.097  1.00 90.10
ATOM   3491  CA  SER B 420       8.847  -3.005   3.287  1.00 90.10
ATOM   3492  C   SER B 420       8.001  -1.755   3.504  1.00 90.10
ATOM   3493  O   SER B 420       7.544  -1.494   4.619  1.00 90.10
ATOM   3494  CB  SER B 420      10.323  -2.620   3.178  1.00 90.10
ATOM   3495  OG  SER B 420      10.681  -1.707   4.202  1.00 90.10
ATOM   3496  N   LEU B 421       7.770  -0.941   2.452  1.00 90.12
ATOM   3497  CA  LEU B 421       7.005   0.298   2.536  1.00 90.12
ATOM   3498  C   LEU B 421       5.538   0.011   2.840  1.00 90.12
ATOM   3499  O   LEU B 421       4.896   0.757   3.584  1.00 90.12
ATOM   3500  CB  LEU B 421       7.122   1.091   1.232  1.00 90.12
ATOM   3501  CG  LEU B 421       8.471   1.760   0.965  1.00 90.12
ATOM   3502  CD1 LEU B 421       8.497   2.360  -0.437  1.00 90.12
ATOM   3503  CD2 LEU B 421       8.755   2.829   2.015  1.00 90.12
ATOM   3504  N   TYR B 422       5.102  -1.134   2.234  1.00 87.96
ATOM   3505  CA  TYR B 422       3.725  -1.535   2.500  1.00 87.96
ATOM   3506  C   TYR B 422       3.525  -1.852   3.977  1.00 87.96
ATOM   3507  O   TYR B 422       2.557  -1.397   4.591  1.00 87.96
ATOM   3508  CB  TYR B 422       3.345  -2.751   1.649  1.00 87.96
ATOM   3509  CG  TYR B 422       1.979  -3.310   1.966  1.00 87.96
ATOM   3510  CD1 TYR B 422       1.836  -4.436   2.773  1.00 87.96
ATOM   3511  CD2 TYR B 422       0.829  -2.715   1.458  1.00 87.96
ATOM   3512  CE1 TYR B 422       0.579  -4.956   3.066  1.00 87.96
ATOM   3513  CE2 TYR B 422      -0.432  -3.226   1.744  1.00 87.96
ATOM   3514  CZ  TYR B 422      -0.547  -4.345   2.548  1.00 87.96
ATOM   3515  OH  TYR B 422      -1.793  -4.856   2.835  1.00 87.96
ATOM   3516  N   ILE B 423       4.410  -2.600   4.534  1.00 89.20
ATOM   3517  CA  ILE B 423       4.334  -2.973   5.942  1.00 89.20
ATOM   3518  C   ILE B 423       4.438  -1.723   6.813  1.00 89.20
ATOM   3519  O   ILE B 423       3.766  -1.618   7.842  1.00 89.20
ATOM   3520  CB  ILE B 423       5.440  -3.983   6.321  1.00 89.20
ATOM   3521  CG1 ILE B 423       5.192  -5.330   5.632  1.00 89.20
ATOM   3522  CG2 ILE B 423       5.521  -4.152   7.841  1.00 89.20
ATOM   3523  CD1 ILE B 423       6.325  -6.332   5.804  1.00 89.20
ATOM   3524  N   TRP B 424       5.237  -0.820   6.425  1.00 90.11
ATOM   3525  CA  TRP B 424       5.399   0.448   7.129  1.00 90.11
ATOM   3526  C   TRP B 424       4.082   1.214   7.184  1.00 90.11
ATOM   3527  O   TRP B 424       3.639   1.624   8.259  1.00 90.11
ATOM   3528  CB  TRP B 424       6.474   1.304   6.454  1.00 90.11
ATOM   3529  CG  TRP B 424       6.780   2.580   7.179  1.00 90.11
ATOM   3530  CD1 TRP B 424       6.744   2.790   8.530  1.00 90.11
ATOM   3531  CD2 TRP B 424       7.165   3.826   6.590  1.00 90.11
ATOM   3532  NE1 TRP B 424       7.084   4.092   8.816  1.00 90.11
ATOM   3533  CE2 TRP B 424       7.347   4.749   7.644  1.00 90.11
ATOM   3534  CE3 TRP B 424       7.374   4.253   5.272  1.00 90.11
ATOM   3535  CZ2 TRP B 424       7.729   6.073   7.420  1.00 90.11
ATOM   3536  CZ3 TRP B 424       7.754   5.571   5.050  1.00 90.11
ATOM   3537  CH2 TRP B 424       7.927   6.464   6.121  1.00 90.11
ATOM   3538  N   VAL B 425       3.401   1.382   5.982  1.00 88.87
ATOM   3539  CA  VAL B 425       2.136   2.103   5.895  1.00 88.87
ATOM   3540  C   VAL B 425       1.074   1.386   6.726  1.00 88.87
ATOM   3541  O   VAL B 425       0.348   2.019   7.496  1.00 88.87
ATOM   3542  CB  VAL B 425       1.661   2.244   4.431  1.00 88.87
ATOM   3543  CG1 VAL B 425       0.247   2.819   4.374  1.00 88.87
ATOM   3544  CG2 VAL B 425       2.630   3.120   3.639  1.00 88.87
ATOM   3545  N   PHE B 426       1.045   0.003   6.572  1.00 87.90
ATOM   3546  CA  PHE B 426       0.081  -0.815   7.298  1.00 87.90
ATOM   3547  C   PHE B 426       0.270  -0.668   8.803  1.00 87.90
ATOM   3548  O   PHE B 426      -0.703  -0.523   9.545  1.00 87.90
ATOM   3549  CB  PHE B 426       0.213  -2.287   6.894  1.00 87.90
ATOM   3550  CG  PHE B 426      -0.861  -3.172   7.468  1.00 87.90
ATOM   3551  CD1 PHE B 426      -0.598  -3.987   8.562  1.00 87.90
ATOM   3552  CD2 PHE B 426      -2.134  -3.189   6.913  1.00 87.90
ATOM   3553  CE1 PHE B 426      -1.589  -4.807   9.095  1.00 87.90
ATOM   3554  CE2 PHE B 426      -3.130  -4.006   7.440  1.00 87.90
ATOM   3555  CZ  PHE B 426      -2.855  -4.815   8.531  1.00 87.90
ATOM   3556  N   THR B 427       1.414  -0.634   9.288  1.00 87.18
ATOM   3557  CA  THR B 427       1.733  -0.511  10.706  1.00 87.18
ATOM   3558  C   THR B 427       1.286   0.844  11.246  1.00 87.18
ATOM   3559  O   THR B 427       0.691   0.924  12.322  1.00 87.18
ATOM   3560  CB  THR B 427       3.241  -0.694  10.957  1.00 87.18
ATOM   3561  OG1 THR B 427       3.663  -1.948  10.405  1.00 87.18
ATOM   3562  CG2 THR B 427       3.557  -0.676  12.449  1.00 87.18
ATOM   3563  N   ILE B 428       1.534   1.877  10.540  1.00 87.32
ATOM   3564  CA  ILE B 428       1.174   3.229  10.953  1.00 87.32
ATOM   3565  C   ILE B 428      -0.345   3.352  11.051  1.00 87.32
ATOM   3566  O   ILE B 428      -0.866   3.929  12.008  1.00 87.32
ATOM   3567  CB  ILE B 428       1.736   4.286   9.975  1.00 87.32
ATOM   3568  CG1 ILE B 428       3.268   4.288  10.013  1.00 87.32
ATOM   3569  CG2 ILE B 428       1.178   5.674  10.302  1.00 87.32
ATOM   3570  CD1 ILE B 428       3.915   5.088   8.891  1.00 87.32
ATOM   3571  N   MET B 429      -1.047   2.836  10.072  1.00 84.84
ATOM   3572  CA  MET B 429      -2.504   2.923  10.027  1.00 84.84
ATOM   3573  C   MET B 429      -3.131   2.156  11.186  1.00 84.84
ATOM   3574  O   MET B 429      -4.066   2.642  11.825  1.00 84.84
ATOM   3575  CB  MET B 429      -3.034   2.386   8.697  1.00 84.84
ATOM   3576  CG  MET B 429      -2.725   3.281   7.508  1.00 84.84
ATOM   3577  SD  MET B 429      -3.649   4.866   7.562  1.00 84.84
ATOM   3578  CE  MET B 429      -5.334   4.265   7.261  1.00 84.84
ATOM   3579  N   ILE B 430      -2.578   0.959  11.444  1.00 84.97
ATOM   3580  CA  ILE B 430      -3.103   0.125  12.519  1.00 84.97
ATOM   3581  C   ILE B 430      -2.844   0.797  13.866  1.00 84.97
ATOM   3582  O   ILE B 430      -3.715   0.807  14.739  1.00 84.97
ATOM   3583  CB  ILE B 430      -2.479  -1.288  12.496  1.00 84.97
ATOM   3584  CG1 ILE B 430      -3.001  -2.082  11.293  1.00 84.97
ATOM   3585  CG2 ILE B 430      -2.764  -2.026  13.806  1.00 84.97
ATOM   3586  CD1 ILE B 430      -2.377  -3.464  11.146  1.00 84.97
ATOM   3587  N   ILE B 431      -1.689   1.331  13.978  1.00 82.49
ATOM   3588  CA  ILE B 431      -1.353   2.031  15.214  1.00 82.49
ATOM   3589  C   ILE B 431      -2.294   3.217  15.408  1.00 82.49
ATOM   3590  O   ILE B 431      -2.754   3.478  16.522  1.00 82.49
ATOM   3591  CB  ILE B 431       0.117   2.507  15.212  1.00 82.49
ATOM   3592  CG1 ILE B 431       1.067   1.308  15.300  1.00 82.49
ATOM   3593  CG2 ILE B 431       0.367   3.490  16.359  1.00 82.49
ATOM   3594  CD1 ILE B 431       2.534   1.664  15.099  1.00 82.49
ATOM   3595  N   SER B 432      -2.650   3.923  14.368  1.00 81.30
ATOM   3596  CA  SER B 432      -3.560   5.063  14.421  1.00 81.30
ATOM   3597  C   SER B 432      -4.955   4.637  14.866  1.00 81.30
ATOM   3598  O   SER B 432      -5.577   5.303  15.697  1.00 81.30
ATOM   3599  CB  SER B 432      -3.639   5.750  13.057  1.00 81.30
ATOM   3600  OG  SER B 432      -4.514   6.864  13.104  1.00 81.30
ATOM   3601  N   VAL B 433      -5.371   3.460  14.353  1.00 79.56
ATOM   3602  CA  VAL B 433      -6.690   2.937  14.690  1.00 79.56
ATOM   3603  C   VAL B 433      -6.707   2.478  16.147  1.00 79.56
ATOM   3604  O   VAL B 433      -7.651   2.770  16.885  1.00 79.56
ATOM   3605  CB  VAL B 433      -7.094   1.772  13.760  1.00 79.56
ATOM   3606  CG1 VAL B 433      -8.353   1.079  14.278  1.00 79.56
ATOM   3607  CG2 VAL B 433      -7.307   2.278  12.334  1.00 79.56
ATOM   3608  N   LEU B 434      -5.660   1.829  16.545  1.00 80.29
ATOM   3609  CA  LEU B 434      -5.574   1.306  17.904  1.00 80.29
ATOM   3610  C   LEU B 434      -5.568   2.441  18.924  1.00 80.29
ATOM   3611  O   LEU B 434      -6.126   2.303  20.015  1.00 80.29
ATOM   3612  CB  LEU B 434      -4.315   0.450  18.070  1.00 80.29
ATOM   3613  CG  LEU B 434      -4.330  -0.916  17.383  1.00 80.29
ATOM   3614  CD1 LEU B 434      -2.956  -1.572  17.478  1.00 80.29
ATOM   3615  CD2 LEU B 434      -5.400  -1.813  17.997  1.00 80.29
ATOM   3616  N   MET B 435      -5.038   3.551  18.544  1.00 77.77
ATOM   3617  CA  MET B 435      -4.898   4.679  19.461  1.00 77.77
ATOM   3618  C   MET B 435      -6.195   5.476  19.545  1.00 77.77
ATOM   3619  O   MET B 435      -6.524   6.027  20.597  1.00 77.77
ATOM   3620  CB  MET B 435      -3.751   5.590  19.023  1.00 77.77
ATOM   3621  CG  MET B 435      -2.372   5.039  19.346  1.00 77.77
ATOM   3622  SD  MET B 435      -1.070   6.331  19.305  1.00 77.77
ATOM   3623  CE  MET B 435      -1.328   6.993  17.635  1.00 77.77
ATOM   3624  N   HIS B 436      -7.080   5.402  18.540  1.00 74.45
ATOM   3625  CA  HIS B 436      -8.184   6.354  18.490  1.00 74.45
ATOM   3626  C   HIS B 436      -9.530   5.641  18.555  1.00 74.45
ATOM   3627  O   HIS B 436     -10.518   6.212  19.023  1.00 74.45
ATOM   3628  CB  HIS B 436      -8.101   7.203  17.220  1.00 74.45
ATOM   3629  CG  HIS B 436      -6.972   8.185  17.228  1.00 74.45
ATOM   3630  ND1 HIS B 436      -6.887   9.213  18.141  1.00 74.45
ATOM   3631  CD2 HIS B 436      -5.882   8.291  16.433  1.00 74.45
ATOM   3632  CE1 HIS B 436      -5.789   9.912  17.906  1.00 74.45
ATOM   3633  NE2 HIS B 436      -5.161   9.373  16.875  1.00 74.45
ATOM   3634  N   VAL B 437      -9.432   4.387  18.202  1.00 74.83
ATOM   3635  CA  VAL B 437     -10.698   3.662  18.203  1.00 74.83
ATOM   3636  C   VAL B 437     -10.770   2.750  19.425  1.00 74.83
ATOM   3637  O   VAL B 437      -9.799   2.064  19.754  1.00 74.83
ATOM   3638  CB  VAL B 437     -10.881   2.837  16.910  1.00 74.83
ATOM   3639  CG1 VAL B 437     -12.204   2.073  16.939  1.00 74.83
ATOM   3640  CG2 VAL B 437     -10.812   3.745  15.684  1.00 74.83
ATOM   3641  N   ASN B 438     -11.691   2.801  20.216  1.00 71.01
ATOM   3642  CA  ASN B 438     -11.850   1.994  21.421  1.00 71.01
ATOM   3643  C   ASN B 438     -12.390   0.604  21.098  1.00 71.01
ATOM   3644  O   ASN B 438     -13.591   0.357  21.219  1.00 71.01
ATOM   3645  CB  ASN B 438     -12.767   2.701  22.423  1.00 71.01
ATOM   3646  CG  ASN B 438     -12.085   3.860  23.122  1.00 71.01
ATOM   3647  OD1 ASN B 438     -10.856   3.897  23.234  1.00 71.01
ATOM   3648  ND2 ASN B 438     -12.876   4.815  23.596  1.00 71.01
ATOM   3649  N   LEU B 439     -11.506  -0.214  20.556  1.00 76.28
ATOM   3650  CA  LEU B 439     -11.917  -1.576  20.233  1.00 76.28
ATOM   3651  C   LEU B 439     -11.754  -2.494  21.440  1.00 76.28
ATOM   3652  O   LEU B 439     -11.062  -2.147  22.400  1.00 76.28
ATOM   3653  CB  LEU B 439     -11.106  -2.115  19.053  1.00 76.28
ATOM   3654  CG  LEU B 439     -11.265  -1.374  17.724  1.00 76.28
ATOM   3655  CD1 LEU B 439     -10.149  -1.765  16.762  1.00 76.28
ATOM   3656  CD2 LEU B 439     -12.632  -1.662  17.112  1.00 76.28
ATOM   3657  N   ASN B 440     -12.592  -3.574  21.519  1.00 77.97
ATOM   3658  CA  ASN B 440     -12.480  -4.611  22.539  1.00 77.97
ATOM   3659  C   ASN B 440     -11.040  -5.093  22.693  1.00 77.97
ATOM   3660  O   ASN B 440     -10.283  -5.121  21.722  1.00 77.97
ATOM   3661  CB  ASN B 440     -13.401  -5.788  22.210  1.00 77.97
ATOM   3662  CG  ASN B 440     -13.592  -6.726  23.386  1.00 77.97
ATOM   3663  OD1 ASN B 440     -12.813  -6.709  24.342  1.00 77.97
ATOM   3664  ND2 ASN B 440     -14.631  -7.551  23.324  1.00 77.97
ATOM   3665  N   GLU B 441     -10.639  -5.359  23.748  1.00 83.28
ATOM   3666  CA  GLU B 441      -9.288  -5.797  24.087  1.00 83.28
ATOM   3667  C   GLU B 441      -8.866  -6.992  23.238  1.00 83.28
ATOM   3668  O   GLU B 441      -7.719  -7.070  22.793  1.00 83.28
ATOM   3669  CB  GLU B 441      -9.193  -6.147  25.574  1.00 83.28
ATOM   3670  CG  GLU B 441      -9.398  -4.958  26.501  1.00 83.28
ATOM   3671  CD  GLU B 441      -9.390  -5.336  27.974  1.00 83.28
ATOM   3672  OE1 GLU B 441      -9.551  -4.439  28.832  1.00 83.28
ATOM   3673  OE2 GLU B 441      -9.219  -6.540  28.272  1.00 83.28
ATOM   3674  N   PHE B 442      -9.762  -7.856  22.934  1.00 80.32
ATOM   3675  CA  PHE B 442      -9.453  -9.066  22.181  1.00 80.32
ATOM   3676  C   PHE B 442      -9.170  -8.737  20.720  1.00 80.32
ATOM   3677  O   PHE B 442      -8.225  -9.267  20.131  1.00 80.32
ATOM   3678  CB  PHE B 442     -10.605 -10.072  22.280  1.00 80.32
ATOM   3679  CG  PHE B 442     -10.340 -11.369  21.565  1.00 80.32
ATOM   3680  CD1 PHE B 442     -10.931 -11.634  20.335  1.00 80.32
ATOM   3681  CD2 PHE B 442      -9.501 -12.324  22.123  1.00 80.32
ATOM   3682  CE1 PHE B 442     -10.688 -12.835  19.671  1.00 80.32
ATOM   3683  CE2 PHE B 442      -9.253 -13.526  21.465  1.00 80.32
ATOM   3684  CZ  PHE B 442      -9.849 -13.780  20.240  1.00 80.32
ATOM   3685  N   ILE B 443      -9.893  -7.753  20.221  1.00 82.27
ATOM   3686  CA  ILE B 443      -9.716  -7.349  18.831  1.00 82.27
ATOM   3687  C   ILE B 443      -8.379  -6.629  18.669  1.00 82.27
ATOM   3688  O   ILE B 443      -7.664  -6.845  17.688  1.00 82.27
ATOM   3689  CB  ILE B 443     -10.873  -6.445  18.352  1.00 82.27
ATOM   3690  CG1 ILE B 443     -12.201  -7.210  18.393  1.00 82.27
ATOM   3691  CG2 ILE B 443     -10.593  -5.908  16.946  1.00 82.27
ATOM   3692  CD1 ILE B 443     -13.428  -6.332  18.193  1.00 82.27
ATOM   3693  N   ASN B 444      -8.152  -5.963  19.678  1.00 82.76
ATOM   3694  CA  ASN B 444      -6.874  -5.259  19.639  1.00 82.76
ATOM   3695  C   ASN B 444      -5.698  -6.231  19.653  1.00 82.76
ATOM   3696  O   ASN B 444      -4.709  -6.025  18.947  1.00 82.76
ATOM   3697  CB  ASN B 444      -6.766  -4.277  20.808  1.00 82.76
ATOM   3698  CG  ASN B 444      -7.605  -3.032  20.605  1.00 82.76
ATOM   3699  OD1 ASN B 444      -8.041  -2.737  19.488  1.00 82.76
ATOM   3700  ND2 ASN B 444      -7.839  -2.291  21.682  1.00 82.76
ATOM   3701  N   LEU B 445      -5.827  -7.255  20.359  1.00 84.74
ATOM   3702  CA  LEU B 445      -4.788  -8.277  20.421  1.00 84.74
ATOM   3703  C   LEU B 445      -4.628  -8.972  19.073  1.00 84.74
ATOM   3704  O   LEU B 445      -3.505  -9.211  18.624  1.00 84.74
ATOM   3705  CB  LEU B 445      -5.116  -9.308  21.504  1.00 84.74
ATOM   3706  CG  LEU B 445      -4.063 -10.391  21.750  1.00 84.74
ATOM   3707  CD1 LEU B 445      -2.843  -9.795  22.445  1.00 84.74
ATOM   3708  CD2 LEU B 445      -4.651 -11.531  22.575  1.00 84.74
ATOM   3709  N   LEU B 446      -5.763  -9.208  18.449  1.00 82.67
ATOM   3710  CA  LEU B 446      -5.736  -9.889  17.158  1.00 82.67
ATOM   3711  C   LEU B 446      -5.054  -9.025  16.103  1.00 82.67
ATOM   3712  O   LEU B 446      -4.221  -9.516  15.337  1.00 82.67
ATOM   3713  CB  LEU B 446      -7.156 -10.240  16.707  1.00 82.67
ATOM   3714  CG  LEU B 446      -7.276 -11.293  15.605  1.00 82.67
ATOM   3715  CD1 LEU B 446      -8.092 -12.484  16.096  1.00 82.67
ATOM   3716  CD2 LEU B 446      -7.903 -10.689  14.353  1.00 82.67
ATOM   3717  N   VAL B 447      -5.309  -7.735  16.207  1.00 84.62
ATOM   3718  CA  VAL B 447      -4.732  -6.799  15.247  1.00 84.62
ATOM   3719  C   VAL B 447      -3.225  -6.694  15.470  1.00 84.62
ATOM   3720  O   VAL B 447      -2.448  -6.707  14.513  1.00 84.62
ATOM   3721  CB  VAL B 447      -5.386  -5.403  15.352  1.00 84.62
ATOM   3722  CG1 VAL B 447      -4.662  -4.399  14.456  1.00 84.62
ATOM   3723  CG2 VAL B 447      -6.867  -5.479  14.987  1.00 84.62
ATOM   3724  N   PHE B 448      -2.890  -6.660  16.760  1.00 81.10
ATOM   3725  CA  PHE B 448      -1.476  -6.580  17.107  1.00 81.10
ATOM   3726  C   PHE B 448      -0.734  -7.830  16.650  1.00 81.10
ATOM   3727  O   PHE B 448       0.378  -7.742  16.125  1.00 81.10
ATOM   3728  CB  PHE B 448      -1.301  -6.389  18.617  1.00 81.10
ATOM   3729  CG  PHE B 448       0.102  -6.031  19.025  1.00 81.10
ATOM   3730  CD1 PHE B 448       0.927  -6.972  19.629  1.00 81.10
ATOM   3731  CD2 PHE B 448       0.597  -4.752  18.805  1.00 81.10
ATOM   3732  CE1 PHE B 448       2.226  -6.644  20.008  1.00 81.10
ATOM   3733  CE2 PHE B 448       1.895  -4.416  19.181  1.00 81.10
ATOM   3734  CZ  PHE B 448       2.707  -5.363  19.783  1.00 81.10
ATOM   3735  N   PHE B 449      -1.344  -9.014  16.793  1.00 85.58
ATOM   3736  CA  PHE B 449      -0.744 -10.270  16.357  1.00 85.58
ATOM   3737  C   PHE B 449      -0.534 -10.274  14.847  1.00 85.58
ATOM   3738  O   PHE B 449       0.509 -10.716  14.361  1.00 85.58
ATOM   3739  CB  PHE B 449      -1.620 -11.457  16.768  1.00 85.58
ATOM   3740  CG  PHE B 449      -1.057 -12.794  16.367  1.00 85.58
ATOM   3741  CD1 PHE B 449      -1.551 -13.467  15.257  1.00 85.58
ATOM   3742  CD2 PHE B 449      -0.033 -13.378  17.102  1.00 85.58
ATOM   3743  CE1 PHE B 449      -1.032 -14.705  14.884  1.00 85.58
ATOM   3744  CE2 PHE B 449       0.491 -14.614  16.735  1.00 85.58
ATOM   3745  CZ  PHE B 449      -0.010 -15.277  15.626  1.00 85.58
ATOM   3746  N   PHE B 450      -1.470  -9.727  14.160  1.00 84.54
ATOM   3747  CA  PHE B 450      -1.389  -9.685  12.705  1.00 84.54
ATOM   3748  C   PHE B 450      -0.237  -8.796  12.252  1.00 84.54
ATOM   3749  O   PHE B 450       0.483  -9.135  11.311  1.00 84.54
ATOM   3750  CB  PHE B 450      -2.706  -9.183  12.106  1.00 84.54
ATOM   3751  CG  PHE B 450      -2.755  -9.251  10.603  1.00 84.54
ATOM   3752  CD1 PHE B 450      -2.625  -8.100   9.836  1.00 84.54
ATOM   3753  CD2 PHE B 450      -2.932 -10.468   9.957  1.00 84.54
ATOM   3754  CE1 PHE B 450      -2.670  -8.161   8.445  1.00 84.54
ATOM   3755  CE2 PHE B 450      -2.978 -10.537   8.568  1.00 84.54
ATOM   3756  CZ  PHE B 450      -2.848  -9.382   7.814  1.00 84.54
ATOM   3757  N   ILE B 451      -0.023  -7.681  12.959  1.00 84.06
ATOM   3758  CA  ILE B 451       1.055  -6.758  12.620  1.00 84.06
ATOM   3759  C   ILE B 451       2.405  -7.436  12.843  1.00 84.06
ATOM   3760  O   ILE B 451       3.302  -7.337  12.002  1.00 84.06
ATOM   3761  CB  ILE B 451       0.966  -5.457  13.449  1.00 84.06
ATOM   3762  CG1 ILE B 451      -0.260  -4.637  13.026  1.00 84.06
ATOM   3763  CG2 ILE B 451       2.250  -4.635  13.304  1.00 84.06
ATOM   3764  CD1 ILE B 451      -0.519  -3.417  13.899  1.00 84.06
ATOM   3765  N   ILE B 452       2.486  -8.129  13.952  1.00 84.65
ATOM   3766  CA  ILE B 452       3.726  -8.828  14.269  1.00 84.65
ATOM   3767  C   ILE B 452       3.984  -9.918  13.231  1.00 84.65
ATOM   3768  O   ILE B 452       5.121 -10.115  12.797  1.00 84.65
ATOM   3769  CB  ILE B 452       3.684  -9.438  15.688  1.00 84.65
ATOM   3770  CG1 ILE B 452       3.673  -8.329  16.746  1.00 84.65
ATOM   3771  CG2 ILE B 452       4.866 -10.388  15.903  1.00 84.65
ATOM   3772  CD1 ILE B 452       3.475  -8.832  18.169  1.00 84.65
ATOM   3773  N   LEU B 453       2.984 -10.659  12.849  1.00 87.33
ATOM   3774  CA  LEU B 453       3.107 -11.715  11.851  1.00 87.33
ATOM   3775  C   LEU B 453       3.624 -11.157  10.529  1.00 87.33
ATOM   3776  O   LEU B 453       4.515 -11.742   9.910  1.00 87.33
ATOM   3777  CB  LEU B 453       1.759 -12.408  11.633  1.00 87.33
ATOM   3778  CG  LEU B 453       1.763 -13.622  10.703  1.00 87.33
ATOM   3779  CD1 LEU B 453       2.496 -14.788  11.357  1.00 87.33
ATOM   3780  CD2 LEU B 453       0.337 -14.018  10.335  1.00 87.33
ATOM   3781  N   LEU B 454       3.128  -9.941  10.089  1.00 87.41
ATOM   3782  CA  LEU B 454       3.544  -9.312   8.840  1.00 87.41
ATOM   3783  C   LEU B 454       5.019  -8.930   8.888  1.00 87.41
ATOM   3784  O   LEU B 454       5.752  -9.142   7.919  1.00 87.41
ATOM   3785  CB  LEU B 454       2.693  -8.072   8.555  1.00 87.41
ATOM   3786  CG  LEU B 454       1.270  -8.326   8.055  1.00 87.41
ATOM   3787  CD1 LEU B 454       0.481  -7.021   8.016  1.00 87.41
ATOM   3788  CD2 LEU B 454       1.295  -8.983   6.679  1.00 87.41
ATOM   3789  N   HIS B 455       5.431  -8.405  10.102  1.00 88.58
ATOM   3790  CA  HIS B 455       6.830  -8.023  10.262  1.00 88.58
ATOM   3791  C   HIS B 455       7.737  -9.248  10.278  1.00 88.58
ATOM   3792  O   HIS B 455       8.837  -9.219   9.721  1.00 88.58
ATOM   3793  CB  HIS B 455       7.020  -7.212  11.545  1.00 88.58
ATOM   3794  CG  HIS B 455       6.636  -5.773  11.408  1.00 88.58
ATOM   3795  ND1 HIS B 455       7.455  -4.838  10.814  1.00 88.58
ATOM   3796  CD2 HIS B 455       5.518  -5.111  11.788  1.00 88.58
ATOM   3797  CE1 HIS B 455       6.855  -3.659  10.834  1.00 88.58
ATOM   3798  NE2 HIS B 455       5.678  -3.798  11.420  1.00 88.58
ATOM   3799  N   THR B 456       7.290 -10.339  10.856  1.00 88.37
ATOM   3800  CA  THR B 456       8.059 -11.578  10.891  1.00 88.37
ATOM   3801  C   THR B 456       8.220 -12.155   9.487  1.00 88.37
ATOM   3802  O   THR B 456       9.298 -12.633   9.127  1.00 88.37
ATOM   3803  CB  THR B 456       7.393 -12.623  11.805  1.00 88.37
ATOM   3804  OG1 THR B 456       6.013 -12.756  11.442  1.00 88.37
ATOM   3805  CG2 THR B 456       7.484 -12.210  13.270  1.00 88.37
ATOM   3806  N   ILE B 457       7.166 -12.175   8.750  1.00 86.90
ATOM   3807  CA  ILE B 457       7.201 -12.676   7.381  1.00 86.90
ATOM   3808  C   ILE B 457       8.211 -11.875   6.563  1.00 86.90
ATOM   3809  O   ILE B 457       8.996 -12.446   5.802  1.00 86.90
ATOM   3810  CB  ILE B 457       5.805 -12.611   6.720  1.00 86.90
ATOM   3811  CG1 ILE B 457       4.842 -13.583   7.411  1.00 86.90
ATOM   3812  CG2 ILE B 457       5.903 -12.909   5.221  1.00 86.90
ATOM   3813  CD1 ILE B 457       3.387 -13.414   6.993  1.00 86.90
ATOM   3814  N   PHE B 458       8.248 -10.496   6.774  1.00 89.93
ATOM   3815  CA  PHE B 458       9.170  -9.635   6.044  1.00 89.93
ATOM   3816  C   PHE B 458      10.613  -9.930   6.435  1.00 89.93
ATOM   3817  O   PHE B 458      11.489 -10.023   5.573  1.00 89.93
ATOM   3818  CB  PHE B 458       8.848  -8.159   6.301  1.00 89.93
ATOM   3819  CG  PHE B 458       9.816  -7.205   5.656  1.00 89.93
ATOM   3820  CD1 PHE B 458      10.751  -6.518   6.422  1.00 89.93
ATOM   3821  CD2 PHE B 458       9.792  -6.995   4.284  1.00 89.93
ATOM   3822  CE1 PHE B 458      11.648  -5.634   5.827  1.00 89.93
ATOM   3823  CE2 PHE B 458      10.686  -6.113   3.683  1.00 89.93
ATOM   3824  CZ  PHE B 458      11.612  -5.433   4.456  1.00 89.93
ATOM   3825  N   PHE B 459      10.895 -10.089   7.707  1.00 87.34
ATOM   3826  CA  PHE B 459      12.238 -10.368   8.201  1.00 87.34
ATOM   3827  C   PHE B 459      12.752 -11.694   7.652  1.00 87.34
ATOM   3828  O   PHE B 459      13.917 -11.800   7.263  1.00 87.34
ATOM   3829  CB  PHE B 459      12.256 -10.392   9.732  1.00 87.34
ATOM   3830  CG  PHE B 459      13.638 -10.462  10.322  1.00 87.34
ATOM   3831  CD1 PHE B 459      14.129 -11.655  10.840  1.00 87.34
ATOM   3832  CD2 PHE B 459      14.448  -9.334  10.360  1.00 87.34
ATOM   3833  CE1 PHE B 459      15.408 -11.722  11.387  1.00 87.34
ATOM   3834  CE2 PHE B 459      15.728  -9.394  10.905  1.00 87.34
ATOM   3835  CZ  PHE B 459      16.205 -10.589  11.419  1.00 87.34
ATOM   3836  N   ILE B 460      11.901 -12.743   7.614  1.00 88.55
ATOM   3837  CA  ILE B 460      12.271 -14.049   7.081  1.00 88.55
ATOM   3838  C   ILE B 460      12.615 -13.923   5.599  1.00 88.55
ATOM   3839  O   ILE B 460      13.607 -14.491   5.135  1.00 88.55
ATOM   3840  CB  ILE B 460      11.141 -15.083   7.283  1.00 88.55
ATOM   3841  CG1 ILE B 460      10.945 -15.376   8.775  1.00 88.55
ATOM   3842  CG2 ILE B 460      11.440 -16.369   6.507  1.00 88.55
ATOM   3843  CD1 ILE B 460       9.707 -16.204   9.086  1.00 88.55
ATOM   3844  N   LYS B 461      11.721 -13.162   4.918  1.00 88.18
ATOM   3845  CA  LYS B 461      11.982 -12.947   3.498  1.00 88.18
ATOM   3846  C   LYS B 461      13.313 -12.231   3.286  1.00 88.18
ATOM   3847  O   LYS B 461      14.071 -12.576   2.376  1.00 88.18
ATOM   3848  CB  LYS B 461      10.848 -12.144   2.860  1.00 88.18
ATOM   3849  CG  LYS B 461      10.864 -12.151   1.338  1.00 88.18
ATOM   3850  CD  LYS B 461       9.597 -11.532   0.762  1.00 88.18
ATOM   3851  CE  LYS B 461       9.639 -11.483  -0.759  1.00 88.18
ATOM   3852  NZ  LYS B 461       8.375 -10.929  -1.331  1.00 88.18
ATOM   3853  N   LEU B 462      13.632 -11.188   4.064  1.00 87.55
ATOM   3854  CA  LEU B 462      14.880 -10.436   3.989  1.00 87.55
ATOM   3855  C   LEU B 462      16.079 -11.348   4.223  1.00 87.55
ATOM   3856  O   LEU B 462      17.055 -11.303   3.472  1.00 87.55
ATOM   3857  CB  LEU B 462      14.882  -9.297   5.012  1.00 87.55
ATOM   3858  CG  LEU B 462      15.952  -8.220   4.825  1.00 87.55
ATOM   3859  CD1 LEU B 462      15.353  -6.835   5.046  1.00 87.55
ATOM   3860  CD2 LEU B 462      17.123  -8.459   5.772  1.00 87.55
ATOM   3861  N   LEU B 463      15.971 -12.228   5.232  1.00 86.54
ATOM   3862  CA  LEU B 463      17.051 -13.145   5.579  1.00 86.54
ATOM   3863  C   LEU B 463      17.270 -14.170   4.471  1.00 86.54
ATOM   3864  O   LEU B 463      18.412 -14.496   4.138  1.00 86.54
ATOM   3865  CB  LEU B 463      16.744 -13.860   6.897  1.00 86.54
ATOM   3866  CG  LEU B 463      16.923 -13.036   8.173  1.00 86.54
ATOM   3867  CD1 LEU B 463      16.417 -13.814   9.383  1.00 86.54
ATOM   3868  CD2 LEU B 463      18.386 -12.644   8.356  1.00 86.54
ATOM   3869  N   ILE B 464      16.200 -14.697   3.956  1.00 85.67
ATOM   3870  CA  ILE B 464      16.283 -15.685   2.886  1.00 85.67
ATOM   3871  C   ILE B 464      17.013 -15.085   1.686  1.00 85.67
ATOM   3872  O   ILE B 464      17.879 -15.731   1.092  1.00 85.67
ATOM   3873  CB  ILE B 464      14.882 -16.183   2.466  1.00 85.67
ATOM   3874  CG1 ILE B 464      14.248 -17.006   3.594  1.00 85.67
ATOM   3875  CG2 ILE B 464      14.963 -16.999   1.173  1.00 85.67
ATOM   3876  CD1 ILE B 464      12.789 -17.368   3.352  1.00 85.67
ATOM   3877  N   CYS B 465      16.621 -13.866   1.410  1.00 83.27
ATOM   3878  CA  CYS B 465      17.256 -13.192   0.283  1.00 83.27
ATOM   3879  C   CYS B 465      18.735 -12.948   0.556  1.00 83.27
ATOM   3880  O   CYS B 465      19.568 -13.094  -0.340  1.00 83.27
ATOM   3881  CB  CYS B 465      16.557 -11.864  -0.009  1.00 83.27
ATOM   3882  SG  CYS B 465      14.937 -12.050  -0.787  1.00 83.27
ATOM   3883  N   LEU B 466      19.017 -12.629   1.774  1.00 81.87
ATOM   3884  CA  LEU B 466      20.399 -12.362   2.160  1.00 81.87
ATOM   3885  C   LEU B 466      21.218 -13.648   2.174  1.00 81.87
ATOM   3886  O   LEU B 466      22.344 -13.678   1.672  1.00 81.87
ATOM   3887  CB  LEU B 466      20.452 -11.695   3.537  1.00 81.87
ATOM   3888  CG  LEU B 466      20.204 -10.186   3.569  1.00 81.87
ATOM   3889  CD1 LEU B 466      19.851  -9.736   4.983  1.00 81.87
ATOM   3890  CD2 LEU B 466      21.426  -9.432   3.052  1.00 81.87
ATOM   3891  N   PHE B 467      20.673 -14.795   2.596  1.00 76.40
ATOM   3892  CA  PHE B 467      21.385 -16.059   2.743  1.00 76.40
ATOM   3893  C   PHE B 467      21.489 -16.781   1.405  1.00 76.40
ATOM   3894  O   PHE B 467      22.524 -17.374   1.092  1.00 76.40
ATOM   3895  CB  PHE B 467      20.684 -16.955   3.770  1.00 76.40
ATOM   3896  CG  PHE B 467      21.065 -16.657   5.195  1.00 76.40
ATOM   3897  CD1 PHE B 467      22.303 -17.043   5.694  1.00 76.40
ATOM   3898  CD2 PHE B 467      20.183 -15.990   6.036  1.00 76.40
ATOM   3899  CE1 PHE B 467      22.658 -16.768   7.013  1.00 76.40
ATOM   3900  CE2 PHE B 467      20.531 -15.712   7.355  1.00 76.40
ATOM   3901  CZ  PHE B 467      21.768 -16.103   7.842  1.00 76.40
ATOM   3902  N   TYR B 468      20.467 -16.775   0.787  1.00 71.17
ATOM   3903  CA  TYR B 468      20.496 -17.444  -0.509  1.00 71.17
ATOM   3904  C   TYR B 468      21.610 -16.884  -1.386  1.00 71.17
ATOM   3905  O   TYR B 468      22.324 -17.639  -2.050  1.00 71.17
ATOM   3906  CB  TYR B 468      19.148 -17.296  -1.220  1.00 71.17
ATOM   3907  CG  TYR B 468      18.983 -18.216  -2.406  1.00 71.17
ATOM   3908  CD1 TYR B 468      19.188 -17.755  -3.704  1.00 71.17
ATOM   3909  CD2 TYR B 468      18.622 -19.548  -2.230  1.00 71.17
ATOM   3910  CE1 TYR B 468      19.035 -18.598  -4.800  1.00 71.17
ATOM   3911  CE2 TYR B 468      18.467 -20.400  -3.318  1.00 71.17
ATOM   3912  CZ  TYR B 468      18.676 -19.917  -4.597  1.00 71.17
ATOM   3913  OH  TYR B 468      18.523 -20.756  -5.678  1.00 71.17
ATOM   3914  N   GLU B 469      21.612 -15.888  -1.404  1.00 68.11
ATOM   3915  CA  GLU B 469      22.659 -15.271  -2.212  1.00 68.11
ATOM   3916  C   GLU B 469      24.043 -15.568  -1.642  1.00 68.11
ATOM   3917  O   GLU B 469      24.995 -15.791  -2.394  1.00 68.11
ATOM   3918  CB  GLU B 469      22.443 -13.759  -2.309  1.00 68.11
ATOM   3919  CG  GLU B 469      21.902 -13.299  -3.655  1.00 68.11
ATOM   3920  CD  GLU B 469      22.346 -11.895  -4.032  1.00 68.11
ATOM   3921  OE1 GLU B 469      22.162 -11.494  -5.204  1.00 68.11
ATOM   3922  OE2 GLU B 469      22.883 -11.189  -3.149  1.00 68.11
ATOM   3923  N   CYS B 470      23.942 -15.494  -0.426  1.00 64.26
ATOM   3924  CA  CYS B 470      25.207 -15.812   0.226  1.00 64.26
ATOM   3925  C   CYS B 470      25.625 -17.248  -0.066  1.00 64.26
ATOM   3926  O   CYS B 470      26.785 -17.508  -0.390  1.00 64.26
ATOM   3927  CB  CYS B 470      25.102 -15.599   1.736  1.00 64.26
ATOM   3928  SG  CYS B 470      26.146 -14.263   2.357  1.00 64.26
ATOM   3929  N   ILE B 471      24.723 -18.092  -0.056  1.00 64.85
ATOM   3930  CA  ILE B 471      25.009 -19.503  -0.293  1.00 64.85
ATOM   3931  C   ILE B 471      25.345 -19.720  -1.766  1.00 64.85
ATOM   3932  O   ILE B 471      26.268 -20.470  -2.095  1.00 64.85
ATOM   3933  CB  ILE B 471      23.821 -20.398   0.124  1.00 64.85
ATOM   3934  CG1 ILE B 471      23.600 -20.322   1.639  1.00 64.85
ATOM   3935  CG2 ILE B 471      24.052 -21.845  -0.324  1.00 64.85
ATOM   3936  CD1 ILE B 471      22.330 -21.015   2.115  1.00 64.85
ATOM   3937  N   SER B 472      24.580 -19.229  -2.606  1.00 64.53
ATOM   3938  CA  SER B 472      24.851 -19.366  -4.034  1.00 64.53
ATOM   3939  C   SER B 472      26.247 -18.859  -4.382  1.00 64.53
ATOM   3940  O   SER B 472      26.944 -19.458  -5.203  1.00 64.53
ATOM   3941  CB  SER B 472      23.806 -18.609  -4.854  1.00 64.53
ATOM   3942  OG  SER B 472      23.982 -17.208  -4.724  1.00 64.53
ATOM   3943  N   ASN B 473      26.623 -17.923  -3.785  1.00 62.62
ATOM   3944  CA  ASN B 473      27.962 -17.385  -4.005  1.00 62.62
ATOM   3945  C   ASN B 473      29.036 -18.304  -3.431  1.00 62.62
ATOM   3946  O   ASN B 473      30.110 -18.453  -4.017  1.00 62.62
ATOM   3947  CB  ASN B 473      28.084 -15.984  -3.402  1.00 62.62
ATOM   3948  CG  ASN B 473      27.561 -14.903  -4.326  1.00 62.62
ATOM   3949  OD1 ASN B 473      27.365 -15.133  -5.522  1.00 62.62
ATOM   3950  ND2 ASN B 473      27.332 -13.715  -3.779  1.00 62.62
ATOM   3951  N   LEU B 474      28.623 -18.700  -2.284  1.00 55.65
ATOM   3952  CA  LEU B 474      29.570 -19.625  -1.672  1.00 55.65
ATOM   3953  C   LEU B 474      29.750 -20.869  -2.536  1.00 55.65
ATOM   3954  O   LEU B 474      30.866 -21.373  -2.682  1.00 55.65
ATOM   3955  CB  LEU B 474      29.100 -20.025  -0.271  1.00 55.65
ATOM   3956  CG  LEU B 474      29.537 -19.114   0.877  1.00 55.65
ATOM   3957  CD1 LEU B 474      28.472 -19.090   1.969  1.00 55.65
ATOM   3958  CD2 LEU B 474      30.879 -19.568   1.440  1.00 55.65
ATOM   3959  N   ARG B 475      28.631 -21.321  -3.161  1.00 58.10
ATOM   3960  CA  ARG B 475      28.709 -22.495  -4.025  1.00 58.10
ATOM   3961  C   ARG B 475      29.519 -22.196  -5.282  1.00 58.10
ATOM   3962  O   ARG B 475      30.279 -23.045  -5.753  1.00 58.10
ATOM   3963  CB  ARG B 475      27.307 -22.974  -4.407  1.00 58.10
ATOM   3964  CG  ARG B 475      26.845 -24.202  -3.638  1.00 58.10
ATOM   3965  CD  ARG B 475      25.473 -24.673  -4.100  1.00 58.10
ATOM   3966  NE  ARG B 475      24.832 -25.527  -3.103  1.00 58.10
ATOM   3967  CZ  ARG B 475      23.614 -26.046  -3.221  1.00 58.10
ATOM   3968  NH1 ARG B 475      22.876 -25.809  -4.300  1.00 58.10
ATOM   3969  NH2 ARG B 475      23.128 -26.810  -2.253  1.00 58.10
ATOM   3970  N   ALA B 476      29.145 -21.040  -5.842  1.00 55.97
ATOM   3971  CA  ALA B 476      29.862 -20.650  -7.054  1.00 55.97
ATOM   3972  C   ALA B 476      31.355 -20.497  -6.782  1.00 55.97
ATOM   3973  O   ALA B 476      32.184 -20.803  -7.642  1.00 55.97
ATOM   3974  CB  ALA B 476      29.290 -19.351  -7.616  1.00 55.97
ATOM   3975  N   THR B 477      31.648 -19.924  -5.842  1.00 51.58
ATOM   3976  CA  THR B 477      33.045 -19.713  -5.478  1.00 51.58
ATOM   3977  C   THR B 477      33.735 -21.044  -5.191  1.00 51.58
ATOM   3978  O   THR B 477      34.890 -21.245  -5.572  1.00 51.58
ATOM   3979  CB  THR B 477      33.169 -18.792  -4.250  1.00 51.58
ATOM   3980  OG1 THR B 477      31.949 -18.836  -3.501  1.00 51.58
ATOM   3981  CG2 THR B 477      33.443 -17.351  -4.670  1.00 51.58
ATOM   3982  N   PHE B 478      32.917 -22.293  -4.992  1.00 46.53
ATOM   3983  CA  PHE B 478      33.523 -23.590  -4.715  1.00 46.53
ATOM   3984  C   PHE B 478      33.458 -24.491  -5.943  1.00 46.53
ATOM   3985  O   PHE B 478      34.377 -25.273  -6.195  1.00 46.53
ATOM   3986  CB  PHE B 478      32.829 -24.268  -3.529  1.00 46.53
ATOM   3987  CG  PHE B 478      33.490 -23.997  -2.204  1.00 46.53
ATOM   3988  CD1 PHE B 478      34.587 -24.744  -1.793  1.00 46.53
ATOM   3989  CD2 PHE B 478      33.012 -22.995  -1.369  1.00 46.53
ATOM   3990  CE1 PHE B 478      35.200 -24.495  -0.568  1.00 46.53
ATOM   3991  CE2 PHE B 478      33.619 -22.741  -0.143  1.00 46.53
ATOM   3992  CZ  PHE B 478      34.713 -23.493   0.257  1.00 46.53
ATOM   3993  N   HIS C   1     -27.586   9.683  23.567  1.00 58.39
ATOM   3994  CA  HIS C   1     -27.185   8.626  22.645  1.00 58.39
ATOM   3995  C   HIS C   1     -26.910   9.185  21.253  1.00 58.39
ATOM   3996  O   HIS C   1     -27.650  10.043  20.767  1.00 58.39
ATOM   3997  CB  HIS C   1     -28.261   7.541  22.572  1.00 58.39
ATOM   3998  CG  HIS C   1     -28.358   6.708  23.810  1.00 58.39
ATOM   3999  ND1 HIS C   1     -27.404   5.775  24.155  1.00 58.39
ATOM   4000  CD2 HIS C   1     -29.295   6.671  24.786  1.00 58.39
ATOM   4001  CE1 HIS C   1     -27.752   5.198  25.293  1.00 58.39
ATOM   4002  NE2 HIS C   1     -28.896   5.723  25.697  1.00 58.39
ATOM   4003  N   ILE C   2     -26.212   8.907  20.615  1.00 70.19
ATOM   4004  CA  ILE C   2     -25.855   9.419  19.297  1.00 70.19
ATOM   4005  C   ILE C   2     -26.749   8.780  18.236  1.00 70.19
ATOM   4006  O   ILE C   2     -26.954   7.564  18.238  1.00 70.19
ATOM   4007  CB  ILE C   2     -24.368   9.157  18.972  1.00 70.19
ATOM   4008  CG1 ILE C   2     -23.468   9.815  20.024  1.00 70.19
ATOM   4009  CG2 ILE C   2     -24.025   9.658  17.567  1.00 70.19
ATOM   4010  CD1 ILE C   2     -22.037   9.294  20.029  1.00 70.19
ATOM   4011  N   CYS C   3     -27.508   9.557  17.451  1.00 74.93
ATOM   4012  CA  CYS C   3     -28.367   9.103  16.362  1.00 74.93
ATOM   4013  C   CYS C   3     -27.558   8.369  15.300  1.00 74.93
ATOM   4014  O   CYS C   3     -26.583   8.908  14.773  1.00 74.93
ATOM   4015  CB  CYS C   3     -29.101  10.285  15.730  1.00 74.93
ATOM   4016  SG  CYS C   3     -30.635   9.825  14.893  1.00 74.93
ATOM   4017  N   PRO C   4     -27.901   7.183  15.111  1.00 76.20
ATOM   4018  CA  PRO C   4     -27.181   6.423  14.086  1.00 76.20
ATOM   4019  C   PRO C   4     -27.227   7.093  12.714  1.00 76.20
ATOM   4020  O   PRO C   4     -26.241   7.060  11.974  1.00 76.20
ATOM   4021  CB  PRO C   4     -27.915   5.080  14.062  1.00 76.20
ATOM   4022  CG  PRO C   4     -28.769   5.089  15.289  1.00 76.20
ATOM   4023  CD  PRO C   4     -28.813   6.490  15.828  1.00 76.20
ATOM   4024  N   ILE C   5     -28.287   7.712  12.401  1.00 75.95
ATOM   4025  CA  ILE C   5     -28.447   8.469  11.164  1.00 75.95
ATOM   4026  C   ILE C   5     -28.654   9.947  11.487  1.00 75.95
ATOM   4027  O   ILE C   5     -29.765  10.367  11.820  1.00 75.95
ATOM   4028  CB  ILE C   5     -29.627   7.934  10.322  1.00 75.95
ATOM   4029  CG1 ILE C   5     -29.490   6.422  10.111  1.00 75.95
ATOM   4030  CG2 ILE C   5     -29.711   8.669   8.981  1.00 75.95
ATOM   4031  CD1 ILE C   5     -30.736   5.761   9.539  1.00 75.95
ATOM   4032  N   MET C   6     -27.699  10.568  11.401  1.00 76.64
ATOM   4033  CA  MET C   6     -27.642  11.956  11.852  1.00 76.64
ATOM   4034  C   MET C   6     -28.657  12.813  11.104  1.00 76.64
ATOM   4035  O   MET C   6     -29.232  13.742  11.674  1.00 76.64
ATOM   4036  CB  MET C   6     -26.235  12.526  11.664  1.00 76.64
ATOM   4037  CG  MET C   6     -25.226  12.016  12.680  1.00 76.64
ATOM   4038  SD  MET C   6     -23.609  12.874  12.555  1.00 76.64
ATOM   4039  CE  MET C   6     -23.969  14.376  13.506  1.00 76.64
ATOM   4040  N   LYS C   7     -28.992  12.445   9.931  1.00 78.32
ATOM   4041  CA  LYS C   7     -29.883  13.239   9.091  1.00 78.32
ATOM   4042  C   LYS C   7     -31.326  13.146   9.580  1.00 78.32
ATOM   4043  O   LYS C   7     -32.153  14.001   9.255  1.00 78.32
ATOM   4044  CB  LYS C   7     -29.794  12.784   7.633  1.00 78.32
ATOM   4045  CG  LYS C   7     -28.474  13.126   6.958  1.00 78.32
ATOM   4046  CD  LYS C   7     -28.470  12.708   5.493  1.00 78.32
ATOM   4047  CE  LYS C   7     -27.131  13.001   4.830  1.00 78.32
ATOM   4048  NZ  LYS C   7     -27.111  12.561   3.403  1.00 78.32
ATOM   4049  N   LYS C   8     -31.604  12.187  10.448  1.00 81.19
ATOM   4050  CA  LYS C   8     -32.967  11.990  10.935  1.00 81.19
ATOM   4051  C   LYS C   8     -33.177  12.684  12.277  1.00 81.19
ATOM   4052  O   LYS C   8     -34.314  12.931  12.683  1.00 81.19
ATOM   4053  CB  LYS C   8     -33.282  10.499  11.061  1.00 81.19
ATOM   4054  CG  LYS C   8     -33.413   9.779   9.726  1.00 81.19
ATOM   4055  CD  LYS C   8     -33.888   8.343   9.910  1.00 81.19
ATOM   4056  CE  LYS C   8     -34.037   7.628   8.574  1.00 81.19
ATOM   4057  NZ  LYS C   8     -34.533   6.229   8.748  1.00 81.19
ATOM   4058  N   CYS C   9     -32.029  13.020  12.881  1.00 78.77
ATOM   4059  CA  CYS C   9     -32.107  13.629  14.205  1.00 78.77
ATOM   4060  C   CYS C   9     -31.683  15.092  14.158  1.00 78.77
ATOM   4061  O   CYS C   9     -30.546  15.402  13.798  1.00 78.77
ATOM   4062  CB  CYS C   9     -31.230  12.866  15.198  1.00 78.77
ATOM   4063  SG  CYS C   9     -31.680  11.126  15.379  1.00 78.77
ATOM   4064  N   VAL C  10     -32.231  16.069  14.349  1.00 74.34
ATOM   4065  CA  VAL C  10     -31.951  17.497  14.252  1.00 74.34
ATOM   4066  C   VAL C  10     -31.534  18.037  15.618  1.00 74.34
ATOM   4067  O   VAL C  10     -30.764  18.996  15.706  1.00 74.34
ATOM   4068  CB  VAL C  10     -33.171  18.281  13.719  1.00 74.34
ATOM   4069  CG1 VAL C  10     -32.815  19.749  13.496  1.00 74.34
ATOM   4070  CG2 VAL C  10     -33.686  17.651  12.426  1.00 74.34
ATOM   4071  N   GLY C  11     -31.544  17.331  16.501  1.00 65.93
ATOM   4072  CA  GLY C  11     -31.249  17.866  17.821  1.00 65.93
ATOM   4073  C   GLY C  11     -32.091  19.077  18.176  1.00 65.93
ATOM   4074  O   GLY C  11     -32.900  19.536  17.367  1.00 65.93
ATOM   4075  N   GLY C  12     -31.910  19.329  19.286  1.00 58.35
ATOM   4076  CA  GLY C  12     -32.628  20.504  19.754  1.00 58.35
ATOM   4077  C   GLY C  12     -33.700  20.179  20.778  1.00 58.35
ATOM   4078  O   GLY C  12     -33.891  19.016  21.137  1.00 58.35
ATOM   4079  N   ILE C  13     -34.213  21.056  21.398  1.00 50.65
ATOM   4080  CA  ILE C  13     -35.134  20.998  22.527  1.00 50.65
ATOM   4081  C   ILE C  13     -36.509  20.536  22.048  1.00 50.65
ATOM   4082  O   ILE C  13     -37.192  19.778  22.742  1.00 50.65
ATOM   4083  CB  ILE C  13     -35.246  22.367  23.235  1.00 50.65
ATOM   4084  CG1 ILE C  13     -33.863  22.850  23.685  1.00 50.65
ATOM   4085  CG2 ILE C  13     -36.210  22.283  24.422  1.00 50.65
ATOM   4086  CD1 ILE C  13     -33.800  24.338  24.003  1.00 50.65
ATOM   4087  N   ASN C  14     -36.660  20.495  21.007  1.00 53.55
ATOM   4088  CA  ASN C  14     -38.031  20.204  20.602  1.00 53.55
ATOM   4089  C   ASN C  14     -38.092  19.022  19.639  1.00 53.55
ATOM   4090  O   ASN C  14     -39.093  18.305  19.593  1.00 53.55
ATOM   4091  CB  ASN C  14     -38.677  21.439  19.970  1.00 53.55
ATOM   4092  CG  ASN C  14     -39.065  22.485  20.996  1.00 53.55
ATOM   4093  OD1 ASN C  14     -39.144  22.198  22.194  1.00 53.55
ATOM   4094  ND2 ASN C  14     -39.310  23.706  20.535  1.00 53.55
ATOM   4095  N   ASN C  15     -37.822  18.867  19.049  1.00 58.06
ATOM   4096  CA  ASN C  15     -37.846  17.749  18.112  1.00 58.06
ATOM   4097  C   ASN C  15     -36.446  17.191  17.869  1.00 58.06
ATOM   4098  O   ASN C  15     -35.639  17.809  17.171  1.00 58.06
ATOM   4099  CB  ASN C  15     -38.485  18.172  16.787  1.00 58.06
ATOM   4100  CG  ASN C  15     -39.626  17.263  16.374  1.00 58.06
ATOM   4101  OD1 ASN C  15     -39.850  16.212  16.980  1.00 58.06
ATOM   4102  ND2 ASN C  15     -40.357  17.662  15.340  1.00 58.06
ATOM   4103  N   LEU C  16     -37.142  16.832  18.024  1.00 71.58
ATOM   4104  CA  LEU C  16     -35.822  16.212  18.065  1.00 71.58
ATOM   4105  C   LEU C  16     -35.545  15.440  16.779  1.00 71.58
ATOM   4106  O   LEU C  16     -34.388  15.285  16.381  1.00 71.58
ATOM   4107  CB  LEU C  16     -35.707  15.276  19.271  1.00 71.58
ATOM   4108  CG  LEU C  16     -35.640  15.945  20.644  1.00 71.58
ATOM   4109  CD1 LEU C  16     -36.096  14.975  21.729  1.00 71.58
ATOM   4110  CD2 LEU C  16     -34.228  16.447  20.927  1.00 71.58
ATOM   4111  N   CYS C  17     -36.776  15.061  15.948  1.00 84.52
ATOM   4112  CA  CYS C  17     -36.638  14.245  14.747  1.00 84.52
ATOM   4113  C   CYS C  17     -36.943  15.060  13.496  1.00 84.52
ATOM   4114  O   CYS C  17     -37.789  15.955  13.524  1.00 84.52
ATOM   4115  CB  CYS C  17     -37.563  13.030  14.814  1.00 84.52
ATOM   4116  SG  CYS C  17     -37.203  11.915  16.188  1.00 84.52
ATOM   4117  N   TYR C  18     -36.400  14.862  12.441  1.00 84.41
ATOM   4118  CA  TYR C  18     -36.660  15.482  11.146  1.00 84.41
ATOM   4119  C   TYR C  18     -38.054  15.128  10.642  1.00 84.41
ATOM   4120  O   TYR C  18     -38.588  14.066  10.971  1.00 84.41
ATOM   4121  CB  TYR C  18     -35.608  15.048  10.121  1.00 84.41
ATOM   4122  CG  TYR C  18     -35.645  15.846   8.840  1.00 84.41
ATOM   4123  CD1 TYR C  18     -36.267  15.341   7.700  1.00 84.41
ATOM   4124  CD2 TYR C  18     -35.057  17.104   8.766  1.00 84.41
ATOM   4125  CE1 TYR C  18     -36.301  16.071   6.516  1.00 84.41
ATOM   4126  CE2 TYR C  18     -35.086  17.843   7.588  1.00 84.41
ATOM   4127  CZ  TYR C  18     -35.709  17.319   6.470  1.00 84.41
ATOM   4128  OH  TYR C  18     -35.740  18.047   5.301  1.00 84.41
ATOM   4129  N   GLU C  19     -38.601  15.775   9.953  1.00 87.17
ATOM   4130  CA  GLU C  19     -39.943  15.570   9.416  1.00 87.17
ATOM   4131  C   GLU C  19     -40.090  14.176   8.812  1.00 87.17
ATOM   4132  O   GLU C  19     -39.293  13.776   7.961  1.00 87.17
ATOM   4133  CB  GLU C  19     -40.270  16.635   8.366  1.00 87.17
ATOM   4134  CG  GLU C  19     -41.726  16.636   7.923  1.00 87.17
ATOM   4135  CD  GLU C  19     -42.032  17.690   6.871  1.00 87.17
ATOM   4136  OE1 GLU C  19     -43.183  17.741   6.381  1.00 87.17
ATOM   4137  OE2 GLU C  19     -41.114  18.470   6.533  1.00 87.17
ATOM   4138  N   GLY C  20     -40.991  13.551   9.319  1.00 87.19
ATOM   4139  CA  GLY C  20     -41.280  12.221   8.808  1.00 87.19
ATOM   4140  C   GLY C  20     -40.618  11.116   9.609  1.00 87.19
ATOM   4141  O   GLY C  20     -40.870   9.933   9.371  1.00 87.19
ATOM   4142  N   SER C  21     -39.781  11.540  10.526  1.00 87.15
ATOM   4143  CA  SER C  21     -39.117  10.550  11.367  1.00 87.15
ATOM   4144  C   SER C  21     -39.658  10.585  12.793  1.00 87.15
ATOM   4145  O   SER C  21     -39.977  11.655  13.316  1.00 87.15
ATOM   4146  CB  SER C  21     -37.606  10.784  11.380  1.00 87.15
ATOM   4147  OG  SER C  21     -37.085  10.782  10.062  1.00 87.15
ATOM   4148  N   GLU C  22     -39.928   9.395  13.254  1.00 86.43
ATOM   4149  CA  GLU C  22     -40.450   9.278  14.613  1.00 86.43
ATOM   4150  C   GLU C  22     -39.875   8.055  15.322  1.00 86.43
ATOM   4151  O   GLU C  22     -39.123   7.281  14.725  1.00 86.43
ATOM   4152  CB  GLU C  22     -41.979   9.205  14.597  1.00 86.43
ATOM   4153  CG  GLU C  22     -42.531   8.018  13.820  1.00 86.43
ATOM   4154  CD  GLU C  22     -44.046   8.034  13.696  1.00 86.43
ATOM   4155  OE1 GLU C  22     -44.621   7.061  13.158  1.00 86.43
ATOM   4156  OE2 GLU C  22     -44.663   9.028  14.141  1.00 86.43
ATOM   4157  N   GLY C  23     -40.060   7.992  16.731  1.00 82.08
ATOM   4158  CA  GLY C  23     -39.655   6.834  17.511  1.00 82.08
ATOM   4159  C   GLY C  23     -38.311   7.014  18.193  1.00 82.08
ATOM   4160  O   GLY C  23     -37.745   8.109  18.179  1.00 82.08
ATOM   4161  N   TYR C  24     -37.798   6.108  18.735  1.00 79.17
ATOM   4162  CA  TYR C  24     -36.528   6.102  19.452  1.00 79.17
ATOM   4163  C   TYR C  24     -35.366   6.375  18.505  1.00 79.17
ATOM   4164  O   TYR C  24     -35.194   5.674  17.505  1.00 79.17
ATOM   4165  CB  TYR C  24     -36.318   4.762  20.163  1.00 79.17
ATOM   4166  CG  TYR C  24     -35.063   4.709  21.001  1.00 79.17
ATOM   4167  CD1 TYR C  24     -33.968   3.947  20.601  1.00 79.17
ATOM   4168  CD2 TYR C  24     -34.970   5.420  22.192  1.00 79.17
ATOM   4169  CE1 TYR C  24     -32.810   3.893  21.370  1.00 79.17
ATOM   4170  CE2 TYR C  24     -33.818   5.374  22.969  1.00 79.17
ATOM   4171  CZ  TYR C  24     -32.744   4.610  22.550  1.00 79.17
ATOM   4172  OH  TYR C  24     -31.601   4.560  23.316  1.00 79.17
ATOM   4173  N   LEU C  25     -34.768   7.489  18.794  1.00 79.28
ATOM   4174  CA  LEU C  25     -33.638   7.955  17.997  1.00 79.28
ATOM   4175  C   LEU C  25     -34.073   8.268  16.569  1.00 79.28
ATOM   4176  O   LEU C  25     -33.272   8.169  15.636  1.00 79.28
ATOM   4177  CB  LEU C  25     -32.523   6.906  17.985  1.00 79.28
ATOM   4178  CG  LEU C  25     -31.786   6.685  19.307  1.00 79.28
ATOM   4179  CD1 LEU C  25     -30.880   5.463  19.210  1.00 79.28
ATOM   4180  CD2 LEU C  25     -30.982   7.925  19.685  1.00 79.28
ATOM   4181  N   CYS C  26     -35.362   8.540  16.273  1.00 81.52
ATOM   4182  CA  CYS C  26     -35.928   8.959  14.995  1.00 81.52
ATOM   4183  C   CYS C  26     -35.701   7.900  13.924  1.00 81.52
ATOM   4184  O   CYS C  26     -35.492   8.228  12.755  1.00 81.52
ATOM   4185  CB  CYS C  26     -35.317  10.288  14.549  1.00 81.52
ATOM   4186  SG  CYS C  26     -35.542  11.628  15.738  1.00 81.52
ATOM   4187  N   SER C  27     -35.757   6.664  14.508  1.00 82.17
ATOM   4188  CA  SER C  27     -35.395   5.551  13.635  1.00 82.17
ATOM   4189  C   SER C  27     -36.578   5.112  12.780  1.00 82.17
ATOM   4190  O   SER C  27     -36.397   4.483  11.735  1.00 82.17
ATOM   4191  CB  SER C  27     -34.882   4.369  14.458  1.00 82.17
ATOM   4192  OG  SER C  27     -35.886   3.898  15.341  1.00 82.17
ATOM   4193  N   ASN C  28     -37.856   5.523  13.067  1.00 85.58
ATOM   4194  CA  ASN C  28     -39.035   5.087  12.325  1.00 85.58
ATOM   4195  C   ASN C  28     -39.540   6.178  11.384  1.00 85.58
ATOM   4196  O   ASN C  28     -39.413   7.367  11.681  1.00 85.58
ATOM   4197  CB  ASN C  28     -40.145   4.658  13.286  1.00 85.58
ATOM   4198  CG  ASN C  28     -39.737   3.495  14.169  1.00 85.58
ATOM   4199  OD1 ASN C  28     -38.730   2.830  13.913  1.00 85.58
ATOM   4200  ND2 ASN C  28     -40.515   3.243  15.214  1.00 85.58
ATOM   4201  N   CYS C  29     -40.065   5.868  10.334  1.00 88.83
ATOM   4202  CA  CYS C  29     -40.728   6.803   9.432  1.00 88.83
ATOM   4203  C   CYS C  29     -42.216   6.900   9.744  1.00 88.83
ATOM   4204  O   CYS C  29     -42.870   5.885   9.993  1.00 88.83
ATOM   4205  CB  CYS C  29     -40.528   6.377   7.978  1.00 88.83
ATOM   4206  SG  CYS C  29     -38.825   6.539   7.399  1.00 88.83
ATOM   4207  N   SER C  30     -42.782   8.034   9.801  1.00 88.64
ATOM   4208  CA  SER C  30     -44.186   8.282  10.113  1.00 88.64
ATOM   4209  C   SER C  30     -45.096   7.793   8.991  1.00 88.64
ATOM   4210  O   SER C  30     -44.617   7.367   7.937  1.00 88.64
ATOM   4211  CB  SER C  30     -44.425   9.772  10.361  1.00 88.64
ATOM   4212  OG  SER C  30     -44.046  10.538   9.230  1.00 88.64
ATOM   4213  N   LYS C  31     -46.371   7.854   9.139  1.00 89.17
ATOM   4214  CA  LYS C  31     -47.356   7.441   8.144  1.00 89.17
ATOM   4215  C   LYS C  31     -47.178   8.215   6.841  1.00 89.17
ATOM   4216  O   LYS C  31     -47.030   9.439   6.855  1.00 89.17
ATOM   4217  CB  LYS C  31     -48.775   7.636   8.680  1.00 89.17
ATOM   4218  CG  LYS C  31     -49.856   7.003   7.816  1.00 89.17
ATOM   4219  CD  LYS C  31     -51.238   7.178   8.432  1.00 89.17
ATOM   4220  CE  LYS C  31     -52.325   6.583   7.547  1.00 89.17
ATOM   4221  NZ  LYS C  31     -53.683   6.762   8.141  1.00 89.17
ATOM   4222  N   LYS C  32     -47.041   7.622   5.800  1.00 88.96
ATOM   4223  CA  LYS C  32     -46.931   8.192   4.461  1.00 88.96
ATOM   4224  C   LYS C  32     -45.512   8.679   4.185  1.00 88.96
ATOM   4225  O   LYS C  32     -45.298   9.523   3.312  1.00 88.96
ATOM   4226  CB  LYS C  32     -47.924   9.342   4.284  1.00 88.96
ATOM   4227  CG  LYS C  32     -49.379   8.902   4.231  1.00 88.96
ATOM   4228  CD  LYS C  32     -50.305  10.068   3.913  1.00 88.96
ATOM   4229  CE  LYS C  32     -51.765   9.634   3.889  1.00 88.96
ATOM   4230  NZ  LYS C  32     -52.678  10.778   3.589  1.00 88.96
ATOM   4231  N   TYR C  33     -44.580   8.223   5.099  1.00 90.83
ATOM   4232  CA  TYR C  33     -43.164   8.507   4.888  1.00 90.83
ATOM   4233  C   TYR C  33     -42.351   7.219   4.845  1.00 90.83
ATOM   4234  O   TYR C  33     -42.688   6.241   5.517  1.00 90.83
ATOM   4235  CB  TYR C  33     -42.630   9.424   5.992  1.00 90.83
ATOM   4236  CG  TYR C  33     -43.121  10.848   5.888  1.00 90.83
ATOM   4237  CD1 TYR C  33     -42.328  11.839   5.314  1.00 90.83
ATOM   4238  CD2 TYR C  33     -44.378  11.205   6.364  1.00 90.83
ATOM   4239  CE1 TYR C  33     -42.775  13.152   5.218  1.00 90.83
ATOM   4240  CE2 TYR C  33     -44.835  12.516   6.273  1.00 90.83
ATOM   4241  CZ  TYR C  33     -44.028  13.481   5.699  1.00 90.83
ATOM   4242  OH  TYR C  33     -44.476  14.779   5.607  1.00 90.83
ATOM   4243  N   ASP C  34     -41.258   7.113   4.012  1.00 90.66
ATOM   4244  CA  ASP C  34     -40.363   5.960   3.970  1.00 90.66
ATOM   4245  C   ASP C  34     -38.959   6.370   3.531  1.00 90.66
ATOM   4246  O   ASP C  34     -38.760   7.476   3.024  1.00 90.66
ATOM   4247  CB  ASP C  34     -40.916   4.886   3.031  1.00 90.66
ATOM   4248  CG  ASP C  34     -40.500   3.481   3.428  1.00 90.66
ATOM   4249  OD1 ASP C  34     -40.962   2.506   2.796  1.00 90.66
ATOM   4250  OD2 ASP C  34     -39.706   3.346   4.384  1.00 90.66
ATOM   4251  N   THR C  35     -38.062   5.519   3.675  1.00 87.46
ATOM   4252  CA  THR C  35     -36.684   5.762   3.262  1.00 87.46
ATOM   4253  C   THR C  35     -36.501   5.450   1.780  1.00 87.46
ATOM   4254  O   THR C  35     -37.092   4.500   1.262  1.00 87.46
ATOM   4255  CB  THR C  35     -35.696   4.922   4.093  1.00 87.46
ATOM   4256  OG1 THR C  35     -36.060   3.539   4.002  1.00 87.46
ATOM   4257  CG2 THR C  35     -35.711   5.344   5.558  1.00 87.46
ATOM   4258  N   LYS C  36     -35.760   6.163   1.098  1.00 84.62
ATOM   4259  CA  LYS C  36     -35.523   5.999  -0.333  1.00 84.62
ATOM   4260  C   LYS C  36     -34.259   5.182  -0.591  1.00 84.62
ATOM   4261  O   LYS C  36     -34.226   4.351  -1.500  1.00 84.62
ATOM   4262  CB  LYS C  36     -35.415   7.361  -1.020  1.00 84.62
ATOM   4263  CG  LYS C  36     -35.416   7.290  -2.540  1.00 84.62
ATOM   4264  CD  LYS C  36     -35.397   8.679  -3.165  1.00 84.62
ATOM   4265  CE  LYS C  36     -35.346   8.609  -4.685  1.00 84.62
ATOM   4266  NZ  LYS C  36     -35.345   9.969  -5.303  1.00 84.62
ATOM   4267  N   TYR C  37     -33.256   5.343   0.053  1.00 81.79
ATOM   4268  CA  TYR C  37     -31.992   4.626  -0.067  1.00 81.79
ATOM   4269  C   TYR C  37     -31.332   4.451   1.296  1.00 81.79
ATOM   4270  O   TYR C  37     -31.822   4.973   2.301  1.00 81.79
ATOM   4271  CB  TYR C  37     -31.042   5.364  -1.015  1.00 81.79
ATOM   4272  CG  TYR C  37     -30.846   6.819  -0.666  1.00 81.79
ATOM   4273  CD1 TYR C  37     -31.681   7.801  -1.195  1.00 81.79
ATOM   4274  CD2 TYR C  37     -29.826   7.216   0.192  1.00 81.79
ATOM   4275  CE1 TYR C  37     -31.504   9.144  -0.878  1.00 81.79
ATOM   4276  CE2 TYR C  37     -29.639   8.556   0.516  1.00 81.79
ATOM   4277  CZ  TYR C  37     -30.482   9.511  -0.023  1.00 81.79
ATOM   4278  OH  TYR C  37     -30.301  10.838   0.294  1.00 81.79
ATOM   4279  N   PHE C  38     -30.219   3.800   1.366  1.00 82.65
ATOM   4280  CA  PHE C  38     -29.528   3.450   2.601  1.00 82.65
ATOM   4281  C   PHE C  38     -29.191   4.699   3.406  1.00 82.65
ATOM   4282  O   PHE C  38     -28.581   5.635   2.883  1.00 82.65
ATOM   4283  CB  PHE C  38     -28.252   2.659   2.300  1.00 82.65
ATOM   4284  CG  PHE C  38     -27.441   2.325   3.523  1.00 82.65
ATOM   4285  CD1 PHE C  38     -26.254   2.995   3.791  1.00 82.65
ATOM   4286  CD2 PHE C  38     -27.866   1.340   4.404  1.00 82.65
ATOM   4287  CE1 PHE C  38     -25.501   2.688   4.922  1.00 82.65
ATOM   4288  CE2 PHE C  38     -27.120   1.028   5.537  1.00 82.65
ATOM   4289  CZ  PHE C  38     -25.937   1.702   5.794  1.00 82.65
ATOM   4290  N   ARG C  39     -29.665   4.828   4.539  1.00 79.88
ATOM   4291  CA  ARG C  39     -29.388   5.868   5.524  1.00 79.88
ATOM   4292  C   ARG C  39     -29.948   7.213   5.073  1.00 79.88
ATOM   4293  O   ARG C  39     -29.456   8.266   5.485  1.00 79.88
ATOM   4294  CB  ARG C  39     -27.883   5.985   5.774  1.00 79.88
ATOM   4295  CG  ARG C  39     -27.324   4.902   6.684  1.00 79.88
ATOM   4296  CD  ARG C  39     -25.929   5.251   7.184  1.00 79.88
ATOM   4297  NE  ARG C  39     -25.502   4.356   8.256  1.00 79.88
ATOM   4298  CZ  ARG C  39     -24.330   4.427   8.881  1.00 79.88
ATOM   4299  NH1 ARG C  39     -23.441   5.356   8.550  1.00 79.88
ATOM   4300  NH2 ARG C  39     -24.043   3.562   9.843  1.00 79.88
ATOM   4301  N   SER C  40     -30.858   7.173   4.344  1.00 82.93
ATOM   4302  CA  SER C  40     -31.503   8.400   3.887  1.00 82.93
ATOM   4303  C   SER C  40     -32.545   8.883   4.891  1.00 82.93
ATOM   4304  O   SER C  40     -32.976   8.122   5.761  1.00 82.93
ATOM   4305  CB  SER C  40     -32.158   8.186   2.522  1.00 82.93
ATOM   4306  OG  SER C  40     -33.324   7.390   2.643  1.00 82.93
ATOM   4307  N   GLN C  41     -32.944  10.034   4.846  1.00 84.30
ATOM   4308  CA  GLN C  41     -34.074  10.548   5.612  1.00 84.30
ATOM   4309  C   GLN C  41     -35.385   9.922   5.146  1.00 84.30
ATOM   4310  O   GLN C  41     -35.411   9.190   4.154  1.00 84.30
ATOM   4311  CB  GLN C  41     -34.151  12.071   5.501  1.00 84.30
ATOM   4312  CG  GLN C  41     -32.911  12.789   6.016  1.00 84.30
ATOM   4313  CD  GLN C  41     -32.940  14.281   5.743  1.00 84.30
ATOM   4314  OE1 GLN C  41     -33.899  14.801   5.164  1.00 84.30
ATOM   4315  NE2 GLN C  41     -31.889  14.981   6.157  1.00 84.30
ATOM   4316  N   CYS C  42     -36.399  10.154   5.883  1.00 87.68
ATOM   4317  CA  CYS C  42     -37.713   9.679   5.465  1.00 87.68
ATOM   4318  C   CYS C  42     -38.362  10.656   4.491  1.00 87.68
ATOM   4319  O   CYS C  42     -38.477  11.847   4.784  1.00 87.68
ATOM   4320  CB  CYS C  42     -38.621   9.476   6.678  1.00 87.68
ATOM   4321  SG  CYS C  42     -38.007   8.245   7.848  1.00 87.68
ATOM   4322  N   PHE C  43     -38.762  10.194   3.449  1.00 88.74
ATOM   4323  CA  PHE C  43     -39.339  11.031   2.404  1.00 88.74
ATOM   4324  C   PHE C  43     -40.845  10.814   2.306  1.00 88.74
ATOM   4325  O   PHE C  43     -41.330   9.698   2.502  1.00 88.74
ATOM   4326  CB  PHE C  43     -38.678  10.740   1.053  1.00 88.74
ATOM   4327  CG  PHE C  43     -37.235  11.160   0.981  1.00 88.74
ATOM   4328  CD1 PHE C  43     -36.889  12.441   0.571  1.00 88.74
ATOM   4329  CD2 PHE C  43     -36.223  10.271   1.322  1.00 88.74
ATOM   4330  CE1 PHE C  43     -35.554  12.833   0.503  1.00 88.74
ATOM   4331  CE2 PHE C  43     -34.887  10.655   1.257  1.00 88.74
ATOM   4332  CZ  PHE C  43     -34.554  11.935   0.846  1.00 88.74
ATOM   4333  N   LYS C  44     -41.617  11.860   2.037  1.00 89.70
ATOM   4334  CA  LYS C  44     -43.069  11.787   1.896  1.00 89.70
ATOM   4335  C   LYS C  44     -43.462  10.959   0.676  1.00 89.70
ATOM   4336  O   LYS C  44     -42.879  11.112  -0.399  1.00 89.70
ATOM   4337  CB  LYS C  44     -43.670  13.190   1.793  1.00 89.70
ATOM   4338  CG  LYS C  44     -45.178  13.233   1.987  1.00 89.70
ATOM   4339  CD  LYS C  44     -45.699  14.664   2.002  1.00 89.70
ATOM   4340  CE  LYS C  44     -47.206  14.710   2.221  1.00 89.70
ATOM   4341  NZ  LYS C  44     -47.718  16.112   2.258  1.00 89.70
ATOM   4342  N   CYS C  45     -44.310  10.167   0.842  1.00 88.98
ATOM   4343  CA  CYS C  45     -44.787   9.304  -0.233  1.00 88.98
ATOM   4344  C   CYS C  45     -45.548  10.108  -1.280  1.00 88.98
ATOM   4345  O   CYS C  45     -46.345  10.984  -0.939  1.00 88.98
ATOM   4346  CB  CYS C  45     -45.683   8.199   0.325  1.00 88.98
ATOM   4347  SG  CYS C  45     -44.841   7.089   1.475  1.00 88.98
ATOM   4348  N   GLN C  46     -45.361   9.881  -2.359  1.00 89.77
ATOM   4349  CA  GLN C  46     -46.143  10.434  -3.460  1.00 89.77
ATOM   4350  C   GLN C  46     -47.341   9.545  -3.785  1.00 89.77
ATOM   4351  O   GLN C  46     -47.573   8.537  -3.113  1.00 89.77
ATOM   4352  CB  GLN C  46     -45.270  10.612  -4.703  1.00 89.77
ATOM   4353  CG  GLN C  46     -44.134  11.609  -4.519  1.00 89.77
ATOM   4354  CD  GLN C  46     -43.342  11.839  -5.792  1.00 89.77
ATOM   4355  OE1 GLN C  46     -43.547  11.154  -6.799  1.00 89.77
ATOM   4356  NE2 GLN C  46     -42.430  12.805  -5.757  1.00 89.77
ATOM   4357  N   LYS C  47     -48.209   9.924  -4.699  1.00 89.04
ATOM   4358  CA  LYS C  47     -49.315   9.065  -5.111  1.00 89.04
ATOM   4359  C   LYS C  47     -48.825   7.659  -5.445  1.00 89.04
ATOM   4360  O   LYS C  47     -47.742   7.492  -6.011  1.00 89.04
ATOM   4361  CB  LYS C  47     -50.043   9.666  -6.314  1.00 89.04
ATOM   4362  CG  LYS C  47     -50.885  10.889  -5.981  1.00 89.04
ATOM   4363  CD  LYS C  47     -51.670  11.375  -7.192  1.00 89.04
ATOM   4364  CE  LYS C  47     -52.441  12.652  -6.885  1.00 89.04
ATOM   4365  NZ  LYS C  47     -53.205  13.137  -8.073  1.00 89.04
ATOM   4366  N   THR C  48     -49.422   6.788  -4.952  1.00 88.74
ATOM   4367  CA  THR C  48     -49.062   5.380  -5.082  1.00 88.74
ATOM   4368  C   THR C  48     -48.687   5.049  -6.524  1.00 88.74
ATOM   4369  O   THR C  48     -47.706   4.343  -6.769  1.00 88.74
ATOM   4370  CB  THR C  48     -50.212   4.465  -4.624  1.00 88.74
ATOM   4371  OG1 THR C  48     -51.442   4.934  -5.190  1.00 88.74
ATOM   4372  CG2 THR C  48     -50.336   4.455  -3.104  1.00 88.74
ATOM   4373  N   LYS C  49     -49.390   5.657  -7.467  1.00 90.25
ATOM   4374  CA  LYS C  49     -49.145   5.372  -8.878  1.00 90.25
ATOM   4375  C   LYS C  49     -47.778   5.891  -9.314  1.00 90.25
ATOM   4376  O   LYS C  49     -47.074   5.232 -10.083  1.00 90.25
ATOM   4377  CB  LYS C  49     -50.241   5.987  -9.749  1.00 90.25
ATOM   4378  CG  LYS C  49     -51.597   5.312  -9.606  1.00 90.25
ATOM   4379  CD  LYS C  49     -52.620   5.903 -10.567  1.00 90.25
ATOM   4380  CE  LYS C  49     -54.000   5.292 -10.362  1.00 90.25
ATOM   4381  NZ  LYS C  49     -55.013   5.889 -11.283  1.00 90.25
ATOM   4382  N   ILE C  50     -47.477   6.976  -8.739  1.00 90.29
ATOM   4383  CA  ILE C  50     -46.211   7.603  -9.104  1.00 90.29
ATOM   4384  C   ILE C  50     -45.054   6.834  -8.472  1.00 90.29
ATOM   4385  O   ILE C  50     -44.007   6.650  -9.098  1.00 90.29
ATOM   4386  CB  ILE C  50     -46.169   9.086  -8.671  1.00 90.29
ATOM   4387  CG1 ILE C  50     -47.225   9.895  -9.434  1.00 90.29
ATOM   4388  CG2 ILE C  50     -44.771   9.671  -8.886  1.00 90.29
ATOM   4389  CD1 ILE C  50     -47.496  11.271  -8.843  1.00 90.29
ATOM   4390  N   GLU C  51     -45.215   6.377  -7.357  1.00 91.00
ATOM   4391  CA  GLU C  51     -44.186   5.604  -6.668  1.00 91.00
ATOM   4392  C   GLU C  51     -43.880   4.307  -7.412  1.00 91.00
ATOM   4393  O   GLU C  51     -42.714   3.946  -7.587  1.00 91.00
ATOM   4394  CB  GLU C  51     -44.616   5.297  -5.231  1.00 91.00
ATOM   4395  CG  GLU C  51     -44.632   6.516  -4.321  1.00 91.00
ATOM   4396  CD  GLU C  51     -43.242   7.032  -3.984  1.00 91.00
ATOM   4397  OE1 GLU C  51     -43.129   8.121  -3.377  1.00 91.00
ATOM   4398  OE2 GLU C  51     -42.258   6.342  -4.333  1.00 91.00
ATOM   4399  N   ILE C  52     -44.879   3.704  -7.862  1.00 89.21
ATOM   4400  CA  ILE C  52     -44.732   2.444  -8.581  1.00 89.21
ATOM   4401  C   ILE C  52     -44.073   2.696  -9.935  1.00 89.21
ATOM   4402  O   ILE C  52     -43.209   1.929 -10.365  1.00 89.21
ATOM   4403  CB  ILE C  52     -46.093   1.739  -8.771  1.00 89.21
ATOM   4404  CG1 ILE C  52     -46.652   1.283  -7.418  1.00 89.21
ATOM   4405  CG2 ILE C  52     -45.959   0.556  -9.735  1.00 89.21
ATOM   4406  CD1 ILE C  52     -48.103   0.827  -7.469  1.00 89.21
ATOM   4407  N   PHE C  53     -44.503   3.801 -10.493  1.00 90.28
ATOM   4408  CA  PHE C  53     -43.941   4.158 -11.790  1.00 90.28
ATOM   4409  C   PHE C  53     -42.443   4.413 -11.679  1.00 90.28
ATOM   4410  O   PHE C  53     -41.663   3.932 -12.504  1.00 90.28
ATOM   4411  CB  PHE C  53     -44.643   5.395 -12.359  1.00 90.28
ATOM   4412  CG  PHE C  53     -44.119   5.826 -13.703  1.00 90.28
ATOM   4413  CD1 PHE C  53     -43.259   6.912 -13.813  1.00 90.28
ATOM   4414  CD2 PHE C  53     -44.487   5.144 -14.855  1.00 90.28
ATOM   4415  CE1 PHE C  53     -42.773   7.313 -15.055  1.00 90.28
ATOM   4416  CE2 PHE C  53     -44.005   5.539 -16.100  1.00 90.28
ATOM   4417  CZ  PHE C  53     -43.149   6.624 -16.198  1.00 90.28
ATOM   4418  N   ASN C  54     -42.094   5.102 -10.712  1.00 89.35
ATOM   4419  CA  ASN C  54     -40.680   5.404 -10.512  1.00 89.35
ATOM   4420  C   ASN C  54     -39.869   4.138 -10.249  1.00 89.35
ATOM   4421  O   ASN C  54     -38.757   3.992 -10.759  1.00 89.35
ATOM   4422  CB  ASN C  54     -40.501   6.397  -9.362  1.00 89.35
ATOM   4423  CG  ASN C  54     -40.867   7.816  -9.754  1.00 89.35
ATOM   4424  OD1 ASN C  54     -40.939   8.146 -10.941  1.00 89.35
ATOM   4425  ND2 ASN C  54     -41.102   8.664  -8.760  1.00 89.35
ATOM   4426  N   PHE C  55     -40.341   3.338  -9.514  1.00 88.19
ATOM   4427  CA  PHE C  55     -39.665   2.081  -9.210  1.00 88.19
ATOM   4428  C   PHE C  55     -39.477   1.249 -10.473  1.00 88.19
ATOM   4429  O   PHE C  55     -38.393   0.711 -10.712  1.00 88.19
ATOM   4430  CB  PHE C  55     -40.455   1.283  -8.168  1.00 88.19
ATOM   4431  CG  PHE C  55     -39.800  -0.013  -7.773  1.00 88.19
ATOM   4432  CD1 PHE C  55     -40.263  -1.223  -8.275  1.00 88.19
ATOM   4433  CD2 PHE C  55     -38.721  -0.021  -6.898  1.00 88.19
ATOM   4434  CE1 PHE C  55     -39.659  -2.424  -7.910  1.00 88.19
ATOM   4435  CE2 PHE C  55     -38.112  -1.217  -6.529  1.00 88.19
ATOM   4436  CZ  PHE C  55     -38.583  -2.418  -7.036  1.00 88.19
ATOM   4437  N   ILE C  56     -40.496   1.176 -11.244  1.00 90.02
ATOM   4438  CA  ILE C  56     -40.448   0.392 -12.473  1.00 90.02
ATOM   4439  C   ILE C  56     -39.452   1.018 -13.447  1.00 90.02
ATOM   4440  O   ILE C  56     -38.708   0.307 -14.127  1.00 90.02
ATOM   4441  CB  ILE C  56     -41.843   0.283 -13.129  1.00 90.02
ATOM   4442  CG1 ILE C  56     -42.785  -0.543 -12.246  1.00 90.02
ATOM   4443  CG2 ILE C  56     -41.734  -0.324 -14.531  1.00 90.02
ATOM   4444  CD1 ILE C  56     -44.238  -0.522 -12.701  1.00 90.02
ATOM   4445  N   LEU C  57     -39.433   2.266 -13.459  1.00 90.56
ATOM   4446  CA  LEU C  57     -38.501   2.968 -14.333  1.00 90.56
ATOM   4447  C   LEU C  57     -37.058   2.681 -13.931  1.00 90.56
ATOM   4448  O   LEU C  57     -36.214   2.403 -14.787  1.00 90.56
ATOM   4449  CB  LEU C  57     -38.763   4.476 -14.296  1.00 90.56
ATOM   4450  CG  LEU C  57     -37.919   5.335 -15.239  1.00 90.56
ATOM   4451  CD1 LEU C  57     -38.261   5.019 -16.692  1.00 90.56
ATOM   4452  CD2 LEU C  57     -38.128   6.817 -14.946  1.00 90.56
ATOM   4453  N   PHE C  58     -36.842   2.745 -12.754  1.00 87.81
ATOM   4454  CA  PHE C  58     -35.500   2.473 -12.253  1.00 87.81
ATOM   4455  C   PHE C  58     -35.074   1.050 -12.591  1.00 87.81
ATOM   4456  O   PHE C  58     -33.940   0.820 -13.017  1.00 87.81
ATOM   4457  CB  PHE C  58     -35.435   2.695 -10.739  1.00 87.81
ATOM   4458  CG  PHE C  58     -34.048   2.577 -10.167  1.00 87.81
ATOM   4459  CD1 PHE C  58     -33.627   1.396  -9.567  1.00 87.81
ATOM   4460  CD2 PHE C  58     -33.165   3.647 -10.228  1.00 87.81
ATOM   4461  CE1 PHE C  58     -32.344   1.283  -9.037  1.00 87.81
ATOM   4462  CE2 PHE C  58     -31.881   3.541  -9.701  1.00 87.81
ATOM   4463  CZ  PHE C  58     -31.473   2.359  -9.105  1.00 87.81
ATOM   4464  N   LYS C  59     -35.965   0.186 -12.417  1.00 90.83
ATOM   4465  CA  LYS C  59     -35.659  -1.206 -12.735  1.00 90.83
ATOM   4466  C   LYS C  59     -35.434  -1.391 -14.233  1.00 90.83
ATOM   4467  O   LYS C  59     -34.559  -2.156 -14.645  1.00 90.83
ATOM   4468  CB  LYS C  59     -36.784  -2.126 -12.257  1.00 90.83
ATOM   4469  CG  LYS C  59     -36.797  -2.356 -10.753  1.00 90.83
ATOM   4470  CD  LYS C  59     -35.570  -3.135 -10.296  1.00 90.83
ATOM   4471  CE  LYS C  59     -35.627  -3.446  -8.806  1.00 90.83
ATOM   4472  NZ  LYS C  59     -34.422  -4.202  -8.352  1.00 90.83
ATOM   4473  N   ALA C  60     -36.220  -0.686 -14.982  1.00 90.88
ATOM   4474  CA  ALA C  60     -36.059  -0.763 -16.431  1.00 90.88
ATOM   4475  C   ALA C  60     -34.671  -0.291 -16.855  1.00 90.88
ATOM   4476  O   ALA C  60     -34.026  -0.918 -17.699  1.00 90.88
ATOM   4477  CB  ALA C  60     -37.135   0.064 -17.131  1.00 90.88
ATOM   4478  N   VAL C  61     -34.221   0.783 -16.248  1.00 90.66
ATOM   4479  CA  VAL C  61     -32.901   1.322 -16.558  1.00 90.66
ATOM   4480  C   VAL C  61     -31.823   0.333 -16.119  1.00 90.66
ATOM   4481  O   VAL C  61     -30.859   0.091 -16.849  1.00 90.66
ATOM   4482  CB  VAL C  61     -32.674   2.692 -15.882  1.00 90.66
ATOM   4483  CG1 VAL C  61     -31.230   3.155 -16.071  1.00 90.66
ATOM   4484  CG2 VAL C  61     -33.648   3.729 -16.438  1.00 90.66
ATOM   4485  N   PHE C  62     -31.994  -0.277 -15.006  1.00 89.93
ATOM   4486  CA  PHE C  62     -31.043  -1.255 -14.490  1.00 89.93
ATOM   4487  C   PHE C  62     -30.959  -2.466 -15.411  1.00 89.93
ATOM   4488  O   PHE C  62     -29.865  -2.931 -15.737  1.00 89.93
ATOM   4489  CB  PHE C  62     -31.436  -1.696 -13.076  1.00 89.93
ATOM   4490  CG  PHE C  62     -30.524  -2.739 -12.490  1.00 89.93
ATOM   4491  CD1 PHE C  62     -30.962  -4.046 -12.314  1.00 89.93
ATOM   4492  CD2 PHE C  62     -29.228  -2.412 -12.114  1.00 89.93
ATOM   4493  CE1 PHE C  62     -30.119  -5.013 -11.771  1.00 89.93
ATOM   4494  CE2 PHE C  62     -28.380  -3.373 -11.571  1.00 89.93
ATOM   4495  CZ  PHE C  62     -28.828  -4.673 -11.400  1.00 89.93
ATOM   4496  N   TYR C  63     -32.155  -2.961 -15.873  1.00 91.57
ATOM   4497  CA  TYR C  63     -32.183  -4.121 -16.757  1.00 91.57
ATOM   4498  C   TYR C  63     -31.546  -3.796 -18.103  1.00 91.57
ATOM   4499  O   TYR C  63     -30.870  -4.641 -18.696  1.00 91.57
ATOM   4500  CB  TYR C  63     -33.622  -4.604 -16.964  1.00 91.57
ATOM   4501  CG  TYR C  63     -34.244  -5.206 -15.728  1.00 91.57
ATOM   4502  CD1 TYR C  63     -33.470  -5.503 -14.609  1.00 91.57
ATOM   4503  CD2 TYR C  63     -35.607  -5.480 -15.677  1.00 91.57
ATOM   4504  CE1 TYR C  63     -34.038  -6.059 -13.468  1.00 91.57
ATOM   4505  CE2 TYR C  63     -36.186  -6.037 -14.541  1.00 91.57
ATOM   4506  CZ  TYR C  63     -35.395  -6.322 -13.443  1.00 91.57
ATOM   4507  OH  TYR C  63     -35.963  -6.873 -12.316  1.00 91.57
ATOM   4508  N   ALA C  64     -31.749  -2.550 -18.544  1.00 90.85
ATOM   4509  CA  ALA C  64     -31.100  -2.109 -19.776  1.00 90.85
ATOM   4510  C   ALA C  64     -29.581  -2.126 -19.633  1.00 90.85
ATOM   4511  O   ALA C  64     -28.869  -2.529 -20.556  1.00 90.85
ATOM   4512  CB  ALA C  64     -31.580  -0.711 -20.159  1.00 90.85
ATOM   4513  N   LEU C  65     -29.146  -1.720 -18.496  1.00 88.49
ATOM   4514  CA  LEU C  65     -27.711  -1.707 -18.230  1.00 88.49
ATOM   4515  C   LEU C  65     -27.147  -3.123 -18.219  1.00 88.49
ATOM   4516  O   LEU C  65     -26.086  -3.378 -18.794  1.00 88.49
ATOM   4517  CB  LEU C  65     -27.420  -1.018 -16.894  1.00 88.49
ATOM   4518  CG  LEU C  65     -25.949  -0.926 -16.485  1.00 88.49
ATOM   4519  CD1 LEU C  65     -25.213   0.068 -17.378  1.00 88.49
ATOM   4520  CD2 LEU C  65     -25.825  -0.529 -15.018  1.00 88.49
ATOM   4521  N   ILE C  66     -27.812  -4.005 -17.613  1.00 88.76
ATOM   4522  CA  ILE C  66     -27.366  -5.391 -17.521  1.00 88.76
ATOM   4523  C   ILE C  66     -27.285  -6.000 -18.919  1.00 88.76
ATOM   4524  O   ILE C  66     -26.300  -6.660 -19.260  1.00 88.76
ATOM   4525  CB  ILE C  66     -28.305  -6.229 -16.625  1.00 88.76
ATOM   4526  CG1 ILE C  66     -28.271  -5.710 -15.183  1.00 88.76
ATOM   4527  CG2 ILE C  66     -27.926  -7.712 -16.683  1.00 88.76
ATOM   4528  CD1 ILE C  66     -26.904  -5.810 -14.521  1.00 88.76
ATOM   4529  N   PHE C  67     -28.318  -5.776 -19.768  1.00 87.53
ATOM   4530  CA  PHE C  67     -28.314  -6.313 -21.124  1.00 87.53
ATOM   4531  C   PHE C  67     -27.174  -5.715 -21.939  1.00 87.53
ATOM   4532  O   PHE C  67     -26.573  -6.400 -22.770  1.00 87.53
ATOM   4533  CB  PHE C  67     -29.653  -6.041 -21.815  1.00 87.53
ATOM   4534  CG  PHE C  67     -30.706  -7.078 -21.529  1.00 87.53
ATOM   4535  CD1 PHE C  67     -30.564  -8.380 -21.993  1.00 87.53
ATOM   4536  CD2 PHE C  67     -31.838  -6.749 -20.794  1.00 87.53
ATOM   4537  CE1 PHE C  67     -31.537  -9.341 -21.729  1.00 87.53
ATOM   4538  CE2 PHE C  67     -32.815  -7.704 -20.526  1.00 87.53
ATOM   4539  CZ  PHE C  67     -32.663  -8.999 -20.995  1.00 87.53
ATOM   4540  N   PHE C  68     -26.953  -4.479 -21.649  1.00 87.42
ATOM   4541  CA  PHE C  68     -25.826  -3.828 -22.307  1.00 87.42
ATOM   4542  C   PHE C  68     -24.512  -4.492 -21.912  1.00 87.42
ATOM   4543  O   PHE C  68     -23.657  -4.743 -22.764  1.00 87.42
ATOM   4544  CB  PHE C  68     -25.786  -2.337 -21.958  1.00 87.42
ATOM   4545  CG  PHE C  68     -24.600  -1.611 -22.532  1.00 87.42
ATOM   4546  CD1 PHE C  68     -23.564  -1.184 -21.711  1.00 87.42
ATOM   4547  CD2 PHE C  68     -24.521  -1.355 -23.895  1.00 87.42
ATOM   4548  CE1 PHE C  68     -22.464  -0.511 -22.240  1.00 87.42
ATOM   4549  CE2 PHE C  68     -23.425  -0.683 -24.431  1.00 87.42
ATOM   4550  CZ  PHE C  68     -22.399  -0.262 -23.601  1.00 87.42
ATOM   4551  N   LEU C  69     -24.281  -4.859 -20.678  1.00 86.55
ATOM   4552  CA  LEU C  69     -23.063  -5.494 -20.189  1.00 86.55
ATOM   4553  C   LEU C  69     -22.918  -6.902 -20.757  1.00 86.55
ATOM   4554  O   LEU C  69     -21.810  -7.334 -21.081  1.00 86.55
ATOM   4555  CB  LEU C  69     -23.062  -5.546 -18.659  1.00 86.55
ATOM   4556  CG  LEU C  69     -22.872  -4.213 -17.935  1.00 86.55
ATOM   4557  CD1 LEU C  69     -23.030  -4.399 -16.430  1.00 86.55
ATOM   4558  CD2 LEU C  69     -21.508  -3.615 -18.264  1.00 86.55
ATOM   4559  N   ILE C  70     -24.030  -7.570 -20.836  1.00 84.67
ATOM   4560  CA  ILE C  70     -24.010  -8.912 -21.406  1.00 84.67
ATOM   4561  C   ILE C  70     -23.574  -8.846 -22.868  1.00 84.67
ATOM   4562  O   ILE C  70     -22.765  -9.660 -23.318  1.00 84.67
ATOM   4563  CB  ILE C  70     -25.390  -9.597 -21.288  1.00 84.67
ATOM   4564  CG1 ILE C  70     -25.740  -9.845 -19.816  1.00 84.67
ATOM   4565  CG2 ILE C  70     -25.414 -10.905 -22.084  1.00 84.67
ATOM   4566  CD1 ILE C  70     -27.169 -10.320 -19.591  1.00 84.67
ATOM   4567  N   TYR C  71     -24.203  -7.911 -23.569  1.00 81.90
ATOM   4568  CA  TYR C  71     -23.825  -7.722 -24.965  1.00 81.90
ATOM   4569  C   TYR C  71     -22.341  -7.398 -25.088  1.00 81.90
ATOM   4570  O   TYR C  71     -21.651  -7.941 -25.954  1.00 81.90
ATOM   4571  CB  TYR C  71     -24.658  -6.605 -25.601  1.00 81.90
ATOM   4572  CG  TYR C  71     -24.276  -6.301 -27.029  1.00 81.90
ATOM   4573  CD1 TYR C  71     -23.492  -5.192 -27.340  1.00 81.90
ATOM   4574  CD2 TYR C  71     -24.697  -7.121 -28.070  1.00 81.90
ATOM   4575  CE1 TYR C  71     -23.139  -4.907 -28.655  1.00 81.90
ATOM   4576  CE2 TYR C  71     -24.350  -6.846 -29.389  1.00 81.90
ATOM   4577  CZ  TYR C  71     -23.571  -5.738 -29.671  1.00 81.90
ATOM   4578  OH  TYR C  71     -23.225  -5.461 -30.974  1.00 81.90
ATOM   4579  N   LEU C  72     -21.880  -6.499 -24.214  1.00 80.91
ATOM   4580  CA  LEU C  72     -20.472  -6.117 -24.230  1.00 80.91
ATOM   4581  C   LEU C  72     -19.580  -7.316 -23.926  1.00 80.91
ATOM   4582  O   LEU C  72     -18.530  -7.488 -24.549  1.00 80.91
ATOM   4583  CB  LEU C  72     -20.208  -5.000 -23.216  1.00 80.91
ATOM   4584  CG  LEU C  72     -20.627  -3.591 -23.636  1.00 80.91
ATOM   4585  CD1 LEU C  72     -20.432  -2.613 -22.482  1.00 80.91
ATOM   4586  CD2 LEU C  72     -19.840  -3.142 -24.863  1.00 80.91
ATOM   4587  N   ASN C  73     -19.986  -8.084 -22.996  1.00 80.11
ATOM   4588  CA  ASN C  73     -19.235  -9.287 -22.651  1.00 80.11
ATOM   4589  C   ASN C  73     -19.129 -10.240 -23.838  1.00 80.11
ATOM   4590  O   ASN C  73     -18.063 -10.800 -24.096  1.00 80.11
ATOM   4591  CB  ASN C  73     -19.876  -9.995 -21.456  1.00 80.11
ATOM   4592  CG  ASN C  73     -19.009 -11.110 -20.905  1.00 80.11
ATOM   4593  OD1 ASN C  73     -17.835 -10.901 -20.586  1.00 80.11
ATOM   4594  ND2 ASN C  73     -19.580 -12.303 -20.788  1.00 80.11
ATOM   4595  N   TYR C  74     -20.201 -10.368 -24.546  1.00 76.72
ATOM   4596  CA  TYR C  74     -20.223 -11.226 -25.725  1.00 76.72
ATOM   4597  C   TYR C  74     -19.330 -10.663 -26.825  1.00 76.72
ATOM   4598  O   TYR C  74     -18.567 -11.401 -27.453  1.00 76.72
ATOM   4599  CB  TYR C  74     -21.654 -11.387 -26.247  1.00 76.72
ATOM   4600  CG  TYR C  74     -21.750 -12.205 -27.511  1.00 76.72
ATOM   4601  CD1 TYR C  74     -21.962 -11.594 -28.745  1.00 76.72
ATOM   4602  CD2 TYR C  74     -21.631 -13.591 -27.475  1.00 76.72
ATOM   4603  CE1 TYR C  74     -22.054 -12.344 -29.913  1.00 76.72
ATOM   4604  CE2 TYR C  74     -21.721 -14.351 -28.637  1.00 76.72
ATOM   4605  CZ  TYR C  74     -21.932 -13.720 -29.849  1.00 76.72
ATOM   4606  OH  TYR C  74     -22.022 -14.467 -31.002  1.00 76.72
ATOM   4607  N   PHE C  75     -19.477  -9.491 -26.964  1.00 73.98
ATOM   4608  CA  PHE C  75     -18.683  -8.808 -27.979  1.00 73.98
ATOM   4609  C   PHE C  75     -17.194  -8.977 -27.705  1.00 73.98
ATOM   4610  O   PHE C  75     -16.413  -9.230 -28.625  1.00 73.98
ATOM   4611  CB  PHE C  75     -19.042  -7.319 -28.032  1.00 73.98
ATOM   4612  CG  PHE C  75     -18.285  -6.550 -29.081  1.00 73.98
ATOM   4613  CD1 PHE C  75     -17.163  -5.804 -28.742  1.00 73.98
ATOM   4614  CD2 PHE C  75     -18.696  -6.574 -30.408  1.00 73.98
ATOM   4615  CE1 PHE C  75     -16.461  -5.091 -29.711  1.00 73.98
ATOM   4616  CE2 PHE C  75     -17.999  -5.864 -31.381  1.00 73.98
ATOM   4617  CZ  PHE C  75     -16.883  -5.122 -31.031  1.00 73.98
ATOM   4618  N   CYS C  76     -16.915  -8.888 -26.522  1.00 73.82
ATOM   4619  CA  CYS C  76     -15.514  -9.025 -26.141  1.00 73.82
ATOM   4620  C   CYS C  76     -15.023 -10.449 -26.371  1.00 73.82
ATOM   4621  O   CYS C  76     -13.878 -10.658 -26.774  1.00 73.82
ATOM   4622  CB  CYS C  76     -15.317  -8.638 -24.676  1.00 73.82
ATOM   4623  SG  CYS C  76     -15.446  -6.863 -24.368  1.00 73.82
ATOM   4624  N   CYS C  77     -15.808 -11.232 -26.227  1.00 69.87
ATOM   4625  CA  CYS C  77     -15.456 -12.633 -26.431  1.00 69.87
ATOM   4626  C   CYS C  77     -15.218 -12.927 -27.907  1.00 69.87
ATOM   4627  O   CYS C  77     -14.241 -13.589 -28.262  1.00 69.87
ATOM   4628  CB  CYS C  77     -16.557 -13.546 -25.891  1.00 69.87
ATOM   4629  SG  CYS C  77     -16.051 -15.271 -25.716  1.00 69.87
ATOM   4630  N   ILE C  78     -16.045 -12.429 -28.734  1.00 68.25
ATOM   4631  CA  ILE C  78     -15.976 -12.698 -30.166  1.00 68.25
ATOM   4632  C   ILE C  78     -14.778 -11.970 -30.770  1.00 68.25
ATOM   4633  O   ILE C  78     -14.031 -12.544 -31.566  1.00 68.25
ATOM   4634  CB  ILE C  78     -17.277 -12.276 -30.884  1.00 68.25
ATOM   4635  CG1 ILE C  78     -18.452 -13.142 -30.413  1.00 68.25
ATOM   4636  CG2 ILE C  78     -17.108 -12.363 -32.404  1.00 68.25
ATOM   4637  CD1 ILE C  78     -19.802 -12.707 -30.965  1.00 68.25
ATOM   4638  N   LYS C  79     -14.537 -10.855 -30.128  1.00 70.53
ATOM   4639  CA  LYS C  79     -13.483 -10.036 -30.720  1.00 70.53
ATOM   4640  C   LYS C  79     -12.175 -10.184 -29.950  1.00 70.53
ATOM   4641  O   LYS C  79     -11.152  -9.616 -30.339  1.00 70.53
ATOM   4642  CB  LYS C  79     -13.904  -8.567 -30.762  1.00 70.53
ATOM   4643  CG  LYS C  79     -15.069  -8.282 -31.699  1.00 70.53
ATOM   4644  CD  LYS C  79     -14.640  -8.341 -33.159  1.00 70.53
ATOM   4645  CE  LYS C  79     -15.777  -7.952 -34.093  1.00 70.53
ATOM   4646  NZ  LYS C  79     -15.393  -8.108 -35.528  1.00 70.53
ATOM   4647  N   LYS C  80     -12.221 -10.871 -28.996  1.00 69.24
ATOM   4648  CA  LYS C  80     -11.051 -11.129 -28.162  1.00 69.24
ATOM   4649  C   LYS C  80     -10.497  -9.833 -27.576  1.00 69.24
ATOM   4650  O   LYS C  80      -9.280  -9.653 -27.496  1.00 69.24
ATOM   4651  CB  LYS C  80      -9.967 -11.847 -28.965  1.00 69.24
ATOM   4652  CG  LYS C  80     -10.324 -13.276 -29.348  1.00 69.24
ATOM   4653  CD  LYS C  80      -9.147 -13.991 -30.000  1.00 69.24
ATOM   4654  CE  LYS C  80      -9.511 -15.413 -30.406  1.00 69.24
ATOM   4655  NZ  LYS C  80      -8.365 -16.113 -31.059  1.00 69.24
ATOM   4656  N   ASN C  81     -11.250  -8.984 -27.406  1.00 68.43
ATOM   4657  CA  ASN C  81     -10.877  -7.742 -26.738  1.00 68.43
ATOM   4658  C   ASN C  81     -11.466  -7.662 -25.333  1.00 68.43
ATOM   4659  O   ASN C  81     -12.624  -7.278 -25.161  1.00 68.43
ATOM   4660  CB  ASN C  81     -11.315  -6.533 -27.567  1.00 68.43
ATOM   4661  CG  ASN C  81     -10.617  -5.254 -27.149  1.00 68.43
ATOM   4662  OD1 ASN C  81      -9.966  -5.201 -26.102  1.00 68.43
ATOM   4663  ND2 ASN C  81     -10.747  -4.214 -27.964  1.00 68.43
ATOM   4664  N   PHE C  82     -10.864  -7.780 -24.507  1.00 74.07
ATOM   4665  CA  PHE C  82     -11.306  -7.903 -23.123  1.00 74.07
ATOM   4666  C   PHE C  82     -11.057  -6.609 -22.358  1.00 74.07
ATOM   4667  O   PHE C  82     -11.366  -6.516 -21.168  1.00 74.07
ATOM   4668  CB  PHE C  82     -10.590  -9.068 -22.431  1.00 74.07
ATOM   4669  CG  PHE C  82     -10.813 -10.399 -23.096  1.00 74.07
ATOM   4670  CD1 PHE C  82     -12.044 -11.039 -23.005  1.00 74.07
ATOM   4671  CD2 PHE C  82      -9.793 -11.011 -23.812  1.00 74.07
ATOM   4672  CE1 PHE C  82     -12.253 -12.271 -23.620  1.00 74.07
ATOM   4673  CE2 PHE C  82      -9.995 -12.242 -24.428  1.00 74.07
ATOM   4674  CZ  PHE C  82     -11.225 -12.871 -24.331  1.00 74.07
ATOM   4675  N   VAL C  83     -10.785  -5.646 -23.006  1.00 80.92
ATOM   4676  CA  VAL C  83     -10.378  -4.396 -22.371  1.00 80.92
ATOM   4677  C   VAL C  83     -11.610  -3.643 -21.876  1.00 80.92
ATOM   4678  O   VAL C  83     -11.604  -3.084 -20.777  1.00 80.92
ATOM   4679  CB  VAL C  83      -9.563  -3.508 -23.338  1.00 80.92
ATOM   4680  CG1 VAL C  83      -9.252  -2.156 -22.697  1.00 80.92
ATOM   4681  CG2 VAL C  83      -8.274  -4.215 -23.753  1.00 80.92
ATOM   4682  N   PHE C  84     -12.799  -3.726 -22.541  1.00 83.40
ATOM   4683  CA  PHE C  84     -13.986  -2.946 -22.210  1.00 83.40
ATOM   4684  C   PHE C  84     -14.591  -3.415 -20.892  1.00 83.40
ATOM   4685  O   PHE C  84     -14.963  -2.596 -20.049  1.00 83.40
ATOM   4686  CB  PHE C  84     -15.026  -3.046 -23.330  1.00 83.40
ATOM   4687  CG  PHE C  84     -14.701  -2.208 -24.537  1.00 83.40
ATOM   4688  CD1 PHE C  84     -14.759  -0.821 -24.473  1.00 83.40
ATOM   4689  CD2 PHE C  84     -14.338  -2.807 -25.736  1.00 83.40
ATOM   4690  CE1 PHE C  84     -14.459  -0.042 -25.588  1.00 83.40
ATOM   4691  CE2 PHE C  84     -14.036  -2.036 -26.855  1.00 83.40
ATOM   4692  CZ  PHE C  84     -14.099  -0.654 -26.779  1.00 83.40
ATOM   4693  N   ILE C  85     -14.600  -4.694 -20.754  1.00 84.19
ATOM   4694  CA  ILE C  85     -15.150  -5.238 -19.517  1.00 84.19
ATOM   4695  C   ILE C  85     -14.218  -4.916 -18.352  1.00 84.19
ATOM   4696  O   ILE C  85     -14.676  -4.636 -17.242  1.00 84.19
ATOM   4697  CB  ILE C  85     -15.371  -6.764 -19.620  1.00 84.19
ATOM   4698  CG1 ILE C  85     -16.538  -7.072 -20.566  1.00 84.19
ATOM   4699  CG2 ILE C  85     -15.615  -7.369 -18.235  1.00 84.19
ATOM   4700  CD1 ILE C  85     -16.701  -8.552 -20.887  1.00 84.19
ATOM   4701  N   GLY C  86     -12.920  -5.013 -18.712  1.00 84.89
ATOM   4702  CA  GLY C  86     -11.956  -4.626 -17.694  1.00 84.89
ATOM   4703  C   GLY C  86     -12.130  -3.196 -17.219  1.00 84.89
ATOM   4704  O   GLY C  86     -12.061  -2.922 -16.019  1.00 84.89
ATOM   4705  N   ILE C  87     -12.424  -2.265 -18.081  1.00 88.21
ATOM   4706  CA  ILE C  87     -12.620  -0.857 -17.756  1.00 88.21
ATOM   4707  C   ILE C  87     -13.866  -0.697 -16.887  1.00 88.21
ATOM   4708  O   ILE C  87     -13.856   0.053 -15.908  1.00 88.21
ATOM   4709  CB  ILE C  87     -12.741   0.006 -19.031  1.00 88.21
ATOM   4710  CG1 ILE C  87     -11.411   0.023 -19.793  1.00 88.21
ATOM   4711  CG2 ILE C  87     -13.190   1.428 -18.681  1.00 88.21
ATOM   4712  CD1 ILE C  87     -11.481   0.719 -21.145  1.00 88.21
ATOM   4713  N   PHE C  88     -14.899  -1.459 -17.232  1.00 87.18
ATOM   4714  CA  PHE C  88     -16.135  -1.397 -16.462  1.00 87.18
ATOM   4715  C   PHE C  88     -15.901  -1.844 -15.024  1.00 87.18
ATOM   4716  O   PHE C  88     -16.358  -1.191 -14.084  1.00 87.18
ATOM   4717  CB  PHE C  88     -17.218  -2.264 -17.112  1.00 87.18
ATOM   4718  CG  PHE C  88     -18.464  -2.404 -16.279  1.00 87.18
ATOM   4719  CD1 PHE C  88     -18.695  -3.556 -15.537  1.00 87.18
ATOM   4720  CD2 PHE C  88     -19.405  -1.383 -16.239  1.00 87.18
ATOM   4721  CE1 PHE C  88     -19.847  -3.688 -14.765  1.00 87.18
ATOM   4722  CE2 PHE C  88     -20.559  -1.508 -15.471  1.00 87.18
ATOM   4723  CZ  PHE C  88     -20.778  -2.662 -14.735  1.00 87.18
ATOM   4724  N   LYS C  89     -15.248  -2.945 -14.904  1.00 87.82
ATOM   4725  CA  LYS C  89     -14.982  -3.483 -13.573  1.00 87.82
ATOM   4726  C   LYS C  89     -14.180  -2.495 -12.731  1.00 87.82
ATOM   4727  O   LYS C  89     -14.455  -2.319 -11.542  1.00 87.82
ATOM   4728  CB  LYS C  89     -14.236  -4.815 -13.672  1.00 87.82
ATOM   4729  CG  LYS C  89     -15.085  -5.963 -14.198  1.00 87.82
ATOM   4730  CD  LYS C  89     -14.300  -7.268 -14.232  1.00 87.82
ATOM   4731  CE  LYS C  89     -15.103  -8.386 -14.883  1.00 87.82
ATOM   4732  NZ  LYS C  89     -14.303  -9.642 -15.008  1.00 87.82
ATOM   4733  N   ILE C  90     -13.176  -1.852 -13.373  1.00 88.54
ATOM   4734  CA  ILE C  90     -12.356  -0.872 -12.671  1.00 88.54
ATOM   4735  C   ILE C  90     -13.213   0.326 -12.269  1.00 88.54
ATOM   4736  O   ILE C  90     -13.106   0.825 -11.146  1.00 88.54
ATOM   4737  CB  ILE C  90     -11.162  -0.410 -13.537  1.00 88.54
ATOM   4738  CG1 ILE C  90     -10.183  -1.568 -13.759  1.00 88.54
ATOM   4739  CG2 ILE C  90     -10.458   0.787 -12.891  1.00 88.54
ATOM   4740  CD1 ILE C  90      -9.093  -1.271 -14.780  1.00 88.54
ATOM   4741  N   TRP C  91     -14.059   0.746 -13.223  1.00 88.81
ATOM   4742  CA  TRP C  91     -14.948   1.870 -12.949  1.00 88.81
ATOM   4743  C   TRP C  91     -15.907   1.540 -11.810  1.00 88.81
ATOM   4744  O   TRP C  91     -16.110   2.353 -10.905  1.00 88.81
ATOM   4745  CB  TRP C  91     -15.737   2.251 -14.204  1.00 88.81
ATOM   4746  CG  TRP C  91     -16.675   3.403 -14.008  1.00 88.81
ATOM   4747  CD1 TRP C  91     -16.345   4.727 -13.909  1.00 88.81
ATOM   4748  CD2 TRP C  91     -18.099   3.334 -13.881  1.00 88.81
ATOM   4749  NE1 TRP C  91     -17.479   5.485 -13.729  1.00 88.81
ATOM   4750  CE2 TRP C  91     -18.568   4.655 -13.708  1.00 88.81
ATOM   4751  CE3 TRP C  91     -19.024   2.282 -13.897  1.00 88.81
ATOM   4752  CZ2 TRP C  91     -19.924   4.952 -13.553  1.00 88.81
ATOM   4753  CZ3 TRP C  91     -20.373   2.579 -13.742  1.00 88.81
ATOM   4754  CH2 TRP C  91     -20.808   3.904 -13.572  1.00 88.81
ATOM   4755  N   TYR C  92     -16.491   0.340 -11.881  1.00 88.40
ATOM   4756  CA  TYR C  92     -17.418  -0.108 -10.847  1.00 88.40
ATOM   4757  C   TYR C  92     -16.738  -0.146  -9.484  1.00 88.40
ATOM   4758  O   TYR C  92     -17.302   0.315  -8.489  1.00 88.40
ATOM   4759  CB  TYR C  92     -17.978  -1.492 -11.189  1.00 88.40
ATOM   4760  CG  TYR C  92     -18.928  -2.036 -10.150  1.00 88.40
ATOM   4761  CD1 TYR C  92     -18.566  -3.114  -9.345  1.00 88.40
ATOM   4762  CD2 TYR C  92     -20.188  -1.476  -9.972  1.00 88.40
ATOM   4763  CE1 TYR C  92     -19.439  -3.621  -8.387  1.00 88.40
ATOM   4764  CE2 TYR C  92     -21.069  -1.974  -9.018  1.00 88.40
ATOM   4765  CZ  TYR C  92     -20.685  -3.045  -8.231  1.00 88.40
ATOM   4766  OH  TYR C  92     -21.553  -3.542  -7.284  1.00 88.40
ATOM   4767  N   ALA C  93     -15.523  -0.662  -9.463  1.00 88.16
ATOM   4768  CA  ALA C  93     -14.759  -0.721  -8.220  1.00 88.16
ATOM   4769  C   ALA C  93     -14.468   0.679  -7.688  1.00 88.16
ATOM   4770  O   ALA C  93     -14.469   0.902  -6.475  1.00 88.16
ATOM   4771  CB  ALA C  93     -13.456  -1.488  -8.432  1.00 88.16
ATOM   4772  N   PHE C  94     -14.199   1.609  -8.571  1.00 89.12
ATOM   4773  CA  PHE C  94     -13.942   3.000  -8.215  1.00 89.12
ATOM   4774  C   PHE C  94     -15.155   3.615  -7.528  1.00 89.12
ATOM   4775  O   PHE C  94     -15.026   4.244  -6.475  1.00 89.12
ATOM   4776  CB  PHE C  94     -13.573   3.815  -9.458  1.00 89.12
ATOM   4777  CG  PHE C  94     -13.327   5.273  -9.177  1.00 89.12
ATOM   4778  CD1 PHE C  94     -14.311   6.220  -9.434  1.00 89.12
ATOM   4779  CD2 PHE C  94     -12.112   5.696  -8.656  1.00 89.12
ATOM   4780  CE1 PHE C  94     -14.087   7.570  -9.174  1.00 89.12
ATOM   4781  CE2 PHE C  94     -11.880   7.044  -8.394  1.00 89.12
ATOM   4782  CZ  PHE C  94     -12.869   7.979  -8.655  1.00 89.12
ATOM   4783  N   ILE C  95     -16.324   3.315  -7.988  1.00 85.97
ATOM   4784  CA  ILE C  95     -17.561   3.872  -7.455  1.00 85.97
ATOM   4785  C   ILE C  95     -17.846   3.274  -6.079  1.00 85.97
ATOM   4786  O   ILE C  95     -18.181   3.997  -5.138  1.00 85.97
ATOM   4787  CB  ILE C  95     -18.752   3.619  -8.407  1.00 85.97
ATOM   4788  CG1 ILE C  95     -18.538   4.353  -9.736  1.00 85.97
ATOM   4789  CG2 ILE C  95     -20.068   4.047  -7.751  1.00 85.97
ATOM   4790  CD1 ILE C  95     -18.515   5.870  -9.609  1.00 85.97
ATOM   4791  N   ILE C  96     -17.608   2.026  -5.932  1.00 86.50
ATOM   4792  CA  ILE C  96     -17.903   1.316  -4.692  1.00 86.50
ATOM   4793  C   ILE C  96     -16.963   1.794  -3.588  1.00 86.50
ATOM   4794  O   ILE C  96     -17.339   1.824  -2.414  1.00 86.50
ATOM   4795  CB  ILE C  96     -17.783  -0.213  -4.874  1.00 86.50
ATOM   4796  CG1 ILE C  96     -18.859  -0.722  -5.840  1.00 86.50
ATOM   4797  CG2 ILE C  96     -17.879  -0.927  -3.522  1.00 86.50
ATOM   4798  CD1 ILE C  96     -20.284  -0.465  -5.371  1.00 86.50
ATOM   4799  N   SER C  97     -15.785   2.162  -4.032  1.00 85.49
ATOM   4800  CA  SER C  97     -14.790   2.609  -3.063  1.00 85.49
ATOM   4801  C   SER C  97     -15.242   3.881  -2.353  1.00 85.49
ATOM   4802  O   SER C  97     -14.756   4.197  -1.265  1.00 85.49
ATOM   4803  CB  SER C  97     -13.443   2.848  -3.747  1.00 85.49
ATOM   4804  OG  SER C  97     -13.560   3.839  -4.754  1.00 85.49
ATOM   4805  N   PHE C  98     -16.263   4.583  -2.816  1.00 85.33
ATOM   4806  CA  PHE C  98     -16.703   5.855  -2.255  1.00 85.33
ATOM   4807  C   PHE C  98     -17.929   5.661  -1.370  1.00 85.33
ATOM   4808  O   PHE C  98     -18.478   6.629  -0.840  1.00 85.33
ATOM   4809  CB  PHE C  98     -17.015   6.857  -3.371  1.00 85.33
ATOM   4810  CG  PHE C  98     -15.793   7.506  -3.963  1.00 85.33
ATOM   4811  CD1 PHE C  98     -15.195   8.593  -3.338  1.00 85.33
ATOM   4812  CD2 PHE C  98     -15.242   7.029  -5.145  1.00 85.33
ATOM   4813  CE1 PHE C  98     -14.064   9.196  -3.883  1.00 85.33
ATOM   4814  CE2 PHE C  98     -14.112   7.626  -5.696  1.00 85.33
ATOM   4815  CZ  PHE C  98     -13.525   8.710  -5.064  1.00 85.33
ATOM   4816  N   LEU C  99     -18.270   4.336  -1.299  1.00 81.03
ATOM   4817  CA  LEU C  99     -19.417   4.046  -0.445  1.00 81.03
ATOM   4818  C   LEU C  99     -19.173   4.536   0.978  1.00 81.03
ATOM   4819  O   LEU C  99     -19.998   5.260   1.540  1.00 81.03
ATOM   4820  CB  LEU C  99     -19.712   2.544  -0.437  1.00 81.03
ATOM   4821  CG  LEU C  99     -20.557   2.012  -1.596  1.00 81.03
ATOM   4822  CD1 LEU C  99     -20.590   0.488  -1.572  1.00 81.03
ATOM   4823  CD2 LEU C  99     -21.969   2.584  -1.535  1.00 81.03
ATOM   4824  N   PRO C 100     -18.029   4.232   1.577  1.00 82.12
ATOM   4825  CA  PRO C 100     -17.767   4.731   2.928  1.00 82.12
ATOM   4826  C   PRO C 100     -17.634   6.252   2.980  1.00 82.12
ATOM   4827  O   PRO C 100     -17.947   6.868   4.003  1.00 82.12
ATOM   4828  CB  PRO C 100     -16.446   4.055   3.304  1.00 82.12
ATOM   4829  CG  PRO C 100     -16.369   2.850   2.423  1.00 82.12
ATOM   4830  CD  PRO C 100     -17.062   3.162   1.127  1.00 82.12
ATOM   4831  N   TYR C 101     -17.160   6.784   1.869  1.00 80.17
ATOM   4832  CA  TYR C 101     -16.952   8.225   1.776  1.00 80.17
ATOM   4833  C   TYR C 101     -18.261   8.979   1.978  1.00 80.17
ATOM   4834  O   TYR C 101     -18.292  10.012   2.651  1.00 80.17
ATOM   4835  CB  TYR C 101     -16.341   8.594   0.420  1.00 80.17
ATOM   4836  CG  TYR C 101     -16.051  10.067   0.266  1.00 80.17
ATOM   4837  CD1 TYR C 101     -16.900  10.892  -0.467  1.00 80.17
ATOM   4838  CD2 TYR C 101     -14.925  10.637   0.852  1.00 80.17
ATOM   4839  CE1 TYR C 101     -16.635  12.249  -0.614  1.00 80.17
ATOM   4840  CE2 TYR C 101     -14.650  11.993   0.713  1.00 80.17
ATOM   4841  CZ  TYR C 101     -15.510  12.790  -0.021  1.00 80.17
ATOM   4842  OH  TYR C 101     -15.243  14.133  -0.162  1.00 80.17
ATOM   4843  N   ILE C 102     -19.214   8.352   1.553  1.00 75.67
ATOM   4844  CA  ILE C 102     -20.531   8.973   1.646  1.00 75.67
ATOM   4845  C   ILE C 102     -20.965   9.045   3.108  1.00 75.67
ATOM   4846  O   ILE C 102     -21.539  10.046   3.543  1.00 75.67
ATOM   4847  CB  ILE C 102     -21.579   8.202   0.813  1.00 75.67
ATOM   4848  CG1 ILE C 102     -21.205   8.230  -0.673  1.00 75.67
ATOM   4849  CG2 ILE C 102     -22.979   8.781   1.037  1.00 75.67
ATOM   4850  CD1 ILE C 102     -21.982   7.235  -1.525  1.00 75.67
ATOM   4851  N   PHE C 103     -20.618   8.151   3.780  1.00 72.00
ATOM   4852  CA  PHE C 103     -20.970   8.091   5.194  1.00 72.00
ATOM   4853  C   PHE C 103     -20.154   9.096   5.999  1.00 72.00
ATOM   4854  O   PHE C 103     -20.673   9.725   6.923  1.00 72.00
ATOM   4855  CB  PHE C 103     -20.752   6.678   5.744  1.00 72.00
ATOM   4856  CG  PHE C 103     -21.856   5.715   5.399  1.00 72.00
ATOM   4857  CD1 PHE C 103     -23.028   5.684   6.144  1.00 72.00
ATOM   4858  CD2 PHE C 103     -21.721   4.840   4.329  1.00 72.00
ATOM   4859  CE1 PHE C 103     -24.052   4.794   5.827  1.00 72.00
ATOM   4860  CE2 PHE C 103     -22.739   3.948   4.006  1.00 72.00
ATOM   4861  CZ  PHE C 103     -23.904   3.926   4.757  1.00 72.00
ATOM   4862  N   ILE C 104     -19.012   9.231   5.573  1.00 74.04
ATOM   4863  CA  ILE C 104     -18.107  10.139   6.270  1.00 74.04
ATOM   4864  C   ILE C 104     -18.555  11.582   6.053  1.00 74.04
ATOM   4865  O   ILE C 104     -18.551  12.387   6.987  1.00 74.04
ATOM   4866  CB  ILE C 104     -16.647   9.954   5.799  1.00 74.04
ATOM   4867  CG1 ILE C 104     -16.144   8.550   6.156  1.00 74.04
ATOM   4868  CG2 ILE C 104     -15.744  11.031   6.406  1.00 74.04
ATOM   4869  CD1 ILE C 104     -14.820   8.182   5.502  1.00 74.04
ATOM   4870  N   MET C 105     -18.938  11.873   5.036  1.00 70.42
ATOM   4871  CA  MET C 105     -19.281  13.244   4.669  1.00 70.42
ATOM   4872  C   MET C 105     -20.692  13.594   5.130  1.00 70.42
ATOM   4873  O   MET C 105     -21.001  14.763   5.365  1.00 70.42
ATOM   4874  CB  MET C 105     -19.160  13.444   3.158  1.00 70.42
ATOM   4875  CG  MET C 105     -17.726  13.451   2.653  1.00 70.42
ATOM   4876  SD  MET C 105     -16.766  14.882   3.285  1.00 70.42
ATOM   4877  CE  MET C 105     -15.103  14.426   2.719  1.00 70.42
ATOM   4878  N   ASP C 106     -21.299  12.715   5.385  1.00 62.91
ATOM   4879  CA  ASP C 106     -22.684  12.933   5.792  1.00 62.91
ATOM   4880  C   ASP C 106     -22.761  13.428   7.235  1.00 62.91
ATOM   4881  O   ASP C 106     -23.754  14.040   7.634  1.00 62.91
ATOM   4882  CB  ASP C 106     -23.499  11.648   5.633  1.00 62.91
ATOM   4883  CG  ASP C 106     -24.345  11.635   4.372  1.00 62.91
ATOM   4884  OD1 ASP C 106     -24.971  10.597   4.068  1.00 62.91
ATOM   4885  OD2 ASP C 106     -24.383  12.671   3.674  1.00 62.91
ATOM   4886  N   SER C 107     -21.968  13.597   7.647  1.00 52.28
ATOM   4887  CA  SER C 107     -22.061  14.024   9.039  1.00 52.28
ATOM   4888  C   SER C 107     -22.043  15.545   9.153  1.00 52.28
ATOM   4889  O   SER C 107     -21.422  16.227   8.335  1.00 52.28
ATOM   4890  CB  SER C 107     -20.915  13.430   9.860  1.00 52.28
ATOM   4891  OG  SER C 107     -19.661  13.780   9.299  1.00 52.28
ATOM   4892  N   ASN C 108     -22.259  16.040   9.108  1.00 51.50
ATOM   4893  CA  ASN C 108     -22.908  17.306   9.433  1.00 51.50
ATOM   4894  C   ASN C 108     -21.893  18.436   9.577  1.00 51.50
ATOM   4895  O   ASN C 108     -21.772  19.034  10.647  1.00 51.50
ATOM   4896  CB  ASN C 108     -23.737  17.171  10.712  1.00 51.50
ATOM   4897  CG  ASN C 108     -25.096  16.546  10.464  1.00 51.50
ATOM   4898  OD1 ASN C 108     -25.578  16.508   9.328  1.00 51.50
ATOM   4899  ND2 ASN C 108     -25.724  16.051  11.524  1.00 51.50
ATOM   4900  N   SER C 109     -21.401  18.429   8.678  1.00 46.61
ATOM   4901  CA  SER C 109     -20.761  19.720   8.910  1.00 46.61
ATOM   4902  C   SER C 109     -21.412  20.817   8.075  1.00 46.61
ATOM   4903  O   SER C 109     -21.645  20.637   6.878  1.00 46.61
ATOM   4904  CB  SER C 109     -19.267  19.643   8.593  1.00 46.61
ATOM   4905  OG  SER C 109     -19.059  19.274   7.240  1.00 46.61
ATOM   4906  N   PRO C 110     -21.814  21.677   8.563  1.00 45.92
ATOM   4907  CA  PRO C 110     -22.417  22.835   7.900  1.00 45.92
ATOM   4908  C   PRO C 110     -21.445  23.553   6.965  1.00 45.92
ATOM   4909  O   PRO C 110     -21.869  24.189   5.997  1.00 45.92
ATOM   4910  CB  PRO C 110     -22.820  23.740   9.067  1.00 45.92
ATOM   4911  CG  PRO C 110     -22.274  23.062  10.282  1.00 45.92
ATOM   4912  CD  PRO C 110     -21.613  21.782   9.857  1.00 45.92
ATOM   4913  N   ARG C 111     -20.667  23.246   6.964  1.00 44.29
ATOM   4914  CA  ARG C 111     -19.708  24.094   6.262  1.00 44.29
ATOM   4915  C   ARG C 111     -19.285  23.463   4.940  1.00 44.29
ATOM   4916  O   ARG C 111     -18.722  24.139   4.076  1.00 44.29
ATOM   4917  CB  ARG C 111     -18.479  24.353   7.136  1.00 44.29
ATOM   4918  CG  ARG C 111     -18.574  25.618   7.973  1.00 44.29
ATOM   4919  CD  ARG C 111     -17.310  25.851   8.789  1.00 44.29
ATOM   4920  NE  ARG C 111     -17.592  26.577  10.024  1.00 44.29
ATOM   4921  CZ  ARG C 111     -16.683  26.891  10.943  1.00 44.29
ATOM   4922  NH1 ARG C 111     -15.410  26.548  10.782  1.00 44.29
ATOM   4923  NH2 ARG C 111     -17.048  27.554  12.031  1.00 44.29
ATOM   4924  N   GLU C 112     -19.855  23.274   4.922  1.00 48.24
ATOM   4925  CA  GLU C 112     -19.186  22.620   3.801  1.00 48.24
ATOM   4926  C   GLU C 112     -20.148  22.396   2.638  1.00 48.24
ATOM   4927  O   GLU C 112     -20.370  21.258   2.219  1.00 48.24
ATOM   4928  CB  GLU C 112     -18.575  21.287   4.242  1.00 48.24
ATOM   4929  CG  GLU C 112     -17.273  21.434   5.017  1.00 48.24
ATOM   4930  CD  GLU C 112     -16.547  20.115   5.224  1.00 48.24
ATOM   4931  OE1 GLU C 112     -15.422  20.121   5.774  1.00 48.24
ATOM   4932  OE2 GLU C 112     -17.107  19.066   4.834  1.00 48.24
ATOM   4933  N   GLU C 113     -20.742  23.390   2.648  1.00 47.94
ATOM   4934  CA  GLU C 113     -21.745  23.187   1.606  1.00 47.94
ATOM   4935  C   GLU C 113     -21.090  22.961   0.246  1.00 47.94
ATOM   4936  O   GLU C 113     -21.510  22.085  -0.512  1.00 47.94
ATOM   4937  CB  GLU C 113     -22.699  24.383   1.538  1.00 47.94
ATOM   4938  CG  GLU C 113     -23.850  24.308   2.530  1.00 47.94
ATOM   4939  CD  GLU C 113     -24.787  25.503   2.452  1.00 47.94
ATOM   4940  OE1 GLU C 113     -25.779  25.547   3.215  1.00 47.94
ATOM   4941  OE2 GLU C 113     -24.528  26.402   1.621  1.00 47.94
ATOM   4942  N   ASN C 114     -20.543  23.474  -0.039  1.00 50.32
ATOM   4943  CA  ASN C 114     -20.104  23.384  -1.427  1.00 50.32
ATOM   4944  C   ASN C 114     -19.268  22.131  -1.671  1.00 50.32
ATOM   4945  O   ASN C 114     -19.356  21.518  -2.736  1.00 50.32
ATOM   4946  CB  ASN C 114     -19.316  24.634  -1.824  1.00 50.32
ATOM   4947  CG  ASN C 114     -20.208  25.836  -2.064  1.00 50.32
ATOM   4948  OD1 ASN C 114     -21.416  25.695  -2.274  1.00 50.32
ATOM   4949  ND2 ASN C 114     -19.621  27.026  -2.033  1.00 50.32
ATOM   4950  N   TYR C 115     -19.152  21.867  -1.232  1.00 53.34
ATOM   4951  CA  TYR C 115     -18.316  20.683  -1.396  1.00 53.34
ATOM   4952  C   TYR C 115     -19.154  19.411  -1.341  1.00 53.34
ATOM   4953  O   TYR C 115     -18.786  18.393  -1.931  1.00 53.34
ATOM   4954  CB  TYR C 115     -17.229  20.639  -0.318  1.00 53.34
ATOM   4955  CG  TYR C 115     -16.187  21.722  -0.462  1.00 53.34
ATOM   4956  CD1 TYR C 115     -15.115  21.572  -1.339  1.00 53.34
ATOM   4957  CD2 TYR C 115     -16.271  22.896   0.279  1.00 53.34
ATOM   4958  CE1 TYR C 115     -14.151  22.566  -1.473  1.00 53.34
ATOM   4959  CE2 TYR C 115     -15.313  23.896   0.153  1.00 53.34
ATOM   4960  CZ  TYR C 115     -14.259  23.723  -0.725  1.00 53.34
ATOM   4961  OH  TYR C 115     -13.308  24.710  -0.854  1.00 53.34
ATOM   4962  N   ILE C 116     -19.816  19.817  -1.128  1.00 50.90
ATOM   4963  CA  ILE C 116     -20.741  18.716  -0.883  1.00 50.90
ATOM   4964  C   ILE C 116     -21.444  18.333  -2.183  1.00 50.90
ATOM   4965  O   ILE C 116     -21.683  17.151  -2.442  1.00 50.90
ATOM   4966  CB  ILE C 116     -21.780  19.083   0.201  1.00 50.90
ATOM   4967  CG1 ILE C 116     -21.090  19.297   1.552  1.00 50.90
ATOM   4968  CG2 ILE C 116     -22.859  18.000   0.302  1.00 50.90
ATOM   4969  CD1 ILE C 116     -21.973  19.959   2.601  1.00 50.90
ATOM   4970  N   LEU C 117     -21.592  19.303  -2.815  1.00 54.51
ATOM   4971  CA  LEU C 117     -22.283  19.035  -4.072  1.00 54.51
ATOM   4972  C   LEU C 117     -21.421  18.180  -4.995  1.00 54.51
ATOM   4973  O   LEU C 117     -21.924  17.260  -5.644  1.00 54.51
ATOM   4974  CB  LEU C 117     -22.653  20.347  -4.769  1.00 54.51
ATOM   4975  CG  LEU C 117     -24.122  20.517  -5.158  1.00 54.51
ATOM   4976  CD1 LEU C 117     -24.751  21.659  -4.366  1.00 54.51
ATOM   4977  CD2 LEU C 117     -24.254  20.763  -6.657  1.00 54.51
ATOM   4978  N   TYR C 118     -20.673  18.431  -4.827  1.00 57.21
ATOM   4979  CA  TYR C 118     -19.751  17.689  -5.679  1.00 57.21
ATOM   4980  C   TYR C 118     -19.628  16.242  -5.219  1.00 57.21
ATOM   4981  O   TYR C 118     -19.673  15.318  -6.036  1.00 57.21
ATOM   4982  CB  TYR C 118     -18.371  18.354  -5.686  1.00 57.21
ATOM   4983  CG  TYR C 118     -17.355  17.637  -6.542  1.00 57.21
ATOM   4984  CD1 TYR C 118     -16.425  16.769  -5.975  1.00 57.21
ATOM   4985  CD2 TYR C 118     -17.323  17.827  -7.920  1.00 57.21
ATOM   4986  CE1 TYR C 118     -15.487  16.108  -6.760  1.00 57.21
ATOM   4987  CE2 TYR C 118     -16.389  17.171  -8.714  1.00 57.21
ATOM   4988  CZ  TYR C 118     -15.477  16.315  -8.127  1.00 57.21
ATOM   4989  OH  TYR C 118     -14.550  15.663  -8.909  1.00 57.21
ATOM   4990  N   SER C 119     -19.704  16.307  -4.269  1.00 56.74
ATOM   4991  CA  SER C 119     -19.551  14.972  -3.699  1.00 56.74
ATOM   4992  C   SER C 119     -20.826  14.152  -3.861  1.00 56.74
ATOM   4993  O   SER C 119     -20.769  12.957  -4.154  1.00 56.74
ATOM   4994  CB  SER C 119     -19.176  15.061  -2.219  1.00 56.74
ATOM   4995  OG  SER C 119     -20.321  15.319  -1.425  1.00 56.74
ATOM   4996  N   GLN C 120     -21.698  14.849  -3.701  1.00 58.79
ATOM   4997  CA  GLN C 120     -22.981  14.164  -3.820  1.00 58.79
ATOM   4998  C   GLN C 120     -23.244  13.733  -5.260  1.00 58.79
ATOM   4999  O   GLN C 120     -23.758  12.639  -5.502  1.00 58.79
ATOM   5000  CB  GLN C 120     -24.117  15.061  -3.325  1.00 58.79
ATOM   5001  CG  GLN C 120     -24.247  15.109  -1.809  1.00 58.79
ATOM   5002  CD  GLN C 120     -25.379  16.006  -1.344  1.00 58.79
ATOM   5003  OE1 GLN C 120     -25.968  16.746  -2.139  1.00 58.79
ATOM   5004  NE2 GLN C 120     -25.690  15.948  -0.054  1.00 58.79
ATOM   5005  N   PHE C 121     -22.779  14.535  -5.928  1.00 57.65
ATOM   5006  CA  PHE C 121     -23.039  14.262  -7.336  1.00 57.65
ATOM   5007  C   PHE C 121     -22.164  13.120  -7.838  1.00 57.65
ATOM   5008  O   PHE C 121     -22.638  12.234  -8.551  1.00 57.65
ATOM   5009  CB  PHE C 121     -22.800  15.517  -8.182  1.00 57.65
ATOM   5010  CG  PHE C 121     -23.304  15.402  -9.595  1.00 57.65
ATOM   5011  CD1 PHE C 121     -22.434  15.105 -10.636  1.00 57.65
ATOM   5012  CD2 PHE C 121     -24.650  15.591  -9.882  1.00 57.65
ATOM   5013  CE1 PHE C 121     -22.898  14.998 -11.945  1.00 57.65
ATOM   5014  CE2 PHE C 121     -25.121  15.486 -11.188  1.00 57.65
ATOM   5015  CZ  PHE C 121     -24.243  15.191 -12.218  1.00 57.65
ATOM   5016  N   PHE C 122     -21.369  12.958  -7.316  1.00 59.22
ATOM   5017  CA  PHE C 122     -20.430  12.027  -7.930  1.00 59.22
ATOM   5018  C   PHE C 122     -20.353  10.731  -7.131  1.00 59.22
ATOM   5019  O   PHE C 122     -20.206   9.650  -7.705  1.00 59.22
ATOM   5020  CB  PHE C 122     -19.039  12.659  -8.040  1.00 59.22
ATOM   5021  CG  PHE C 122     -18.912  13.655  -9.161  1.00 59.22
ATOM   5022  CD1 PHE C 122     -18.782  13.228 -10.477  1.00 59.22
ATOM   5023  CD2 PHE C 122     -18.922  15.019  -8.899  1.00 59.22
ATOM   5024  CE1 PHE C 122     -18.664  14.147 -11.517  1.00 59.22
ATOM   5025  CE2 PHE C 122     -18.805  15.943  -9.933  1.00 59.22
ATOM   5026  CZ  PHE C 122     -18.675  15.505 -11.241  1.00 59.22
ATOM   5027  N   THR C 123     -20.689  10.902  -6.066  1.00 59.59
ATOM   5028  CA  THR C 123     -20.475   9.718  -5.242  1.00 59.59
ATOM   5029  C   THR C 123     -21.806   9.083  -4.851  1.00 59.59
ATOM   5030  O   THR C 123     -21.931   7.857  -4.824  1.00 59.59
ATOM   5031  CB  THR C 123     -19.673  10.060  -3.972  1.00 59.59
ATOM   5032  OG1 THR C 123     -20.215  11.245  -3.376  1.00 59.59
ATOM   5033  CG2 THR C 123     -18.202  10.295  -4.296  1.00 59.59
ATOM   5034  N   SER C 124     -22.686   9.856  -4.828  1.00 62.35
ATOM   5035  CA  SER C 124     -23.930   9.358  -4.249  1.00 62.35
ATOM   5036  C   SER C 124     -24.894   8.888  -5.333  1.00 62.35
ATOM   5037  O   SER C 124     -25.748   8.035  -5.084  1.00 62.35
ATOM   5038  CB  SER C 124     -24.596  10.438  -3.396  1.00 62.35
ATOM   5039  OG  SER C 124     -24.987  11.540  -4.196  1.00 62.35
ATOM   5040  N   LEU C 125     -24.565   9.456  -6.458  1.00 65.57
ATOM   5041  CA  LEU C 125     -25.520   9.178  -7.525  1.00 65.57
ATOM   5042  C   LEU C 125     -25.567   7.687  -7.839  1.00 65.57
ATOM   5043  O   LEU C 125     -26.645   7.090  -7.880  1.00 65.57
ATOM   5044  CB  LEU C 125     -25.159   9.967  -8.787  1.00 65.57
ATOM   5045  CG  LEU C 125     -26.306  10.259  -9.755  1.00 65.57
ATOM   5046  CD1 LEU C 125     -26.575  11.758  -9.822  1.00 65.57
ATOM   5047  CD2 LEU C 125     -25.991   9.705 -11.140  1.00 65.57
ATOM   5048  N   PRO C 126     -24.583   7.076  -7.984  1.00 66.54
ATOM   5049  CA  PRO C 126     -24.636   5.646  -8.296  1.00 66.54
ATOM   5050  C   PRO C 126     -25.219   4.814  -7.156  1.00 66.54
ATOM   5051  O   PRO C 126     -25.983   3.877  -7.399  1.00 66.54
ATOM   5052  CB  PRO C 126     -23.169   5.284  -8.541  1.00 66.54
ATOM   5053  CG  PRO C 126     -22.497   6.587  -8.832  1.00 66.54
ATOM   5054  CD  PRO C 126     -23.326   7.693  -8.243  1.00 66.54
ATOM   5055  N   ILE C 127     -25.064   5.266  -6.104  1.00 66.80
ATOM   5056  CA  ILE C 127     -25.562   4.538  -4.942  1.00 66.80
ATOM   5057  C   ILE C 127     -27.074   4.721  -4.828  1.00 66.80
ATOM   5058  O   ILE C 127     -27.797   3.777  -4.501  1.00 66.80
ATOM   5059  CB  ILE C 127     -24.866   5.001  -3.643  1.00 66.80
ATOM   5060  CG1 ILE C 127     -23.408   4.529  -3.621  1.00 66.80
ATOM   5061  CG2 ILE C 127     -25.625   4.495  -2.413  1.00 66.80
ATOM   5062  CD1 ILE C 127     -22.570   5.159  -2.517  1.00 66.80
ATOM   5063  N   LYS C 128     -27.409   5.910  -5.135  1.00 73.11
ATOM   5064  CA  LYS C 128     -28.839   6.195  -5.066  1.00 73.11
ATOM   5065  C   LYS C 128     -29.611   5.390  -6.107  1.00 73.11
ATOM   5066  O   LYS C 128     -30.736   4.956  -5.854  1.00 73.11
ATOM   5067  CB  LYS C 128     -29.098   7.690  -5.262  1.00 73.11
ATOM   5068  CG  LYS C 128     -28.769   8.540  -4.043  1.00 73.11
ATOM   5069  CD  LYS C 128     -29.141  10.000  -4.264  1.00 73.11
ATOM   5070  CE  LYS C 128     -28.721  10.869  -3.086  1.00 73.11
ATOM   5071  NZ  LYS C 128     -29.057  12.307  -3.310  1.00 73.11
ATOM   5072  N   PHE C 129     -28.864   5.162  -7.093  1.00 71.58
ATOM   5073  CA  PHE C 129     -29.527   4.458  -8.184  1.00 71.58
ATOM   5074  C   PHE C 129     -29.565   2.958  -7.917  1.00 71.58
ATOM   5075  O   PHE C 129     -30.611   2.322  -8.064  1.00 71.58
ATOM   5076  CB  PHE C 129     -28.819   4.736  -9.514  1.00 71.58
ATOM   5077  CG  PHE C 129     -29.536   4.175 -10.712  1.00 71.58
ATOM   5078  CD1 PHE C 129     -29.103   2.997 -11.310  1.00 71.58
ATOM   5079  CD2 PHE C 129     -30.644   4.824 -11.241  1.00 71.58
ATOM   5080  CE1 PHE C 129     -29.764   2.475 -12.419  1.00 71.58
ATOM   5081  CE2 PHE C 129     -31.310   4.309 -12.349  1.00 71.58
ATOM   5082  CZ  PHE C 129     -30.868   3.134 -12.937  1.00 71.58
ATOM   5083  N   ILE C 130     -28.620   2.469  -7.266  1.00 70.57
ATOM   5084  CA  ILE C 130     -28.496   1.022  -7.124  1.00 70.57
ATOM   5085  C   ILE C 130     -29.119   0.578  -5.802  1.00 70.57
ATOM   5086  O   ILE C 130     -29.635  -0.537  -5.696  1.00 70.57
ATOM   5087  CB  ILE C 130     -27.020   0.571  -7.199  1.00 70.57
ATOM   5088  CG1 ILE C 130     -26.418   0.937  -8.560  1.00 70.57
ATOM   5089  CG2 ILE C 130     -26.901  -0.933  -6.934  1.00 70.57
ATOM   5090  CD1 ILE C 130     -24.913   0.723  -8.650  1.00 70.57
ATOM   5091  N   THR C 131     -29.185   1.510  -4.923  1.00 73.39
ATOM   5092  CA  THR C 131     -29.647   1.119  -3.595  1.00 73.39
ATOM   5093  C   THR C 131     -31.060   1.635  -3.340  1.00 73.39
ATOM   5094  O   THR C 131     -31.486   1.751  -2.189  1.00 73.39
ATOM   5095  CB  THR C 131     -28.701   1.643  -2.498  1.00 73.39
ATOM   5096  OG1 THR C 131     -28.539   3.058  -2.652  1.00 73.39
ATOM   5097  CG2 THR C 131     -27.334   0.974  -2.586  1.00 73.39
ATOM   5098  N   GLN C 132     -31.731   1.990  -4.196  1.00 80.12
ATOM   5099  CA  GLN C 132     -33.089   2.496  -4.025  1.00 80.12
ATOM   5100  C   GLN C 132     -34.013   1.416  -3.469  1.00 80.12
ATOM   5101  O   GLN C 132     -34.018   0.284  -3.958  1.00 80.12
ATOM   5102  CB  GLN C 132     -33.637   3.023  -5.352  1.00 80.12
ATOM   5103  CG  GLN C 132     -34.907   3.851  -5.207  1.00 80.12
ATOM   5104  CD  GLN C 132     -35.378   4.438  -6.525  1.00 80.12
ATOM   5105  OE1 GLN C 132     -34.694   4.332  -7.547  1.00 80.12
ATOM   5106  NE2 GLN C 132     -36.551   5.063  -6.510  1.00 80.12
ATOM   5107  N   HIS C 133     -34.774   1.722  -2.428  1.00 82.78
ATOM   5108  CA  HIS C 133     -35.720   0.801  -1.807  1.00 82.78
ATOM   5109  C   HIS C 133     -37.128   1.002  -2.357  1.00 82.78
ATOM   5110  O   HIS C 133     -37.491   2.112  -2.754  1.00 82.78
ATOM   5111  CB  HIS C 133     -35.720   0.976  -0.287  1.00 82.78
ATOM   5112  CG  HIS C 133     -34.400   0.680   0.351  1.00 82.78
ATOM   5113  ND1 HIS C 133     -33.832  -0.576   0.336  1.00 82.78
ATOM   5114  CD2 HIS C 133     -33.537   1.479   1.021  1.00 82.78
ATOM   5115  CE1 HIS C 133     -32.673  -0.535   0.972  1.00 82.78
ATOM   5116  NE2 HIS C 133     -32.471   0.700   1.397  1.00 82.78
ATOM   5117  N   LEU C 134     -37.754  -0.063  -2.425  1.00 85.22
ATOM   5118  CA  LEU C 134     -39.193   0.057  -2.633  1.00 85.22
ATOM   5119  C   LEU C 134     -39.878   0.614  -1.389  1.00 85.22
ATOM   5120  O   LEU C 134     -39.764   0.041  -0.303  1.00 85.22
ATOM   5121  CB  LEU C 134     -39.797  -1.302  -2.996  1.00 85.22
ATOM   5122  CG  LEU C 134     -41.285  -1.310  -3.352  1.00 85.22
ATOM   5123  CD1 LEU C 134     -41.515  -0.604  -4.684  1.00 85.22
ATOM   5124  CD2 LEU C 134     -41.816  -2.738  -3.399  1.00 85.22
ATOM   5125  N   LYS C 135     -40.475   1.755  -1.434  1.00 88.74
ATOM   5126  CA  LYS C 135     -41.108   2.412  -0.294  1.00 88.74
ATOM   5127  C   LYS C 135     -42.380   1.681   0.126  1.00 88.74
ATOM   5128  O   LYS C 135     -43.487   2.118  -0.193  1.00 88.74
ATOM   5129  CB  LYS C 135     -41.427   3.871  -0.624  1.00 88.74
ATOM   5130  CG  LYS C 135     -40.199   4.731  -0.882  1.00 88.74
ATOM   5131  CD  LYS C 135     -40.581   6.168  -1.210  1.00 88.74
ATOM   5132  CE  LYS C 135     -39.367   6.990  -1.622  1.00 88.74
ATOM   5133  NZ  LYS C 135     -39.747   8.382  -2.011  1.00 88.74
ATOM   5134  N   ILE C 136     -42.252   0.655   0.785  1.00 89.28
ATOM   5135  CA  ILE C 136     -43.331  -0.258   1.147  1.00 89.28
ATOM   5136  C   ILE C 136     -44.325   0.454   2.061  1.00 89.28
ATOM   5137  O   ILE C 136     -45.535   0.232   1.966  1.00 89.28
ATOM   5138  CB  ILE C 136     -42.787  -1.530   1.836  1.00 89.28
ATOM   5139  CG1 ILE C 136     -41.870  -2.303   0.881  1.00 89.28
ATOM   5140  CG2 ILE C 136     -43.939  -2.414   2.325  1.00 89.28
ATOM   5141  CD1 ILE C 136     -41.131  -3.463   1.536  1.00 89.28
ATOM   5142  N   ASN C 137     -43.823   1.306   2.853  1.00 88.74
ATOM   5143  CA  ASN C 137     -44.670   2.019   3.804  1.00 88.74
ATOM   5144  C   ASN C 137     -45.709   2.881   3.093  1.00 88.74
ATOM   5145  O   ASN C 137     -46.767   3.174   3.653  1.00 88.74
ATOM   5146  CB  ASN C 137     -43.818   2.878   4.741  1.00 88.74
ATOM   5147  CG  ASN C 137     -44.557   3.271   6.006  1.00 88.74
ATOM   5148  OD1 ASN C 137     -45.342   2.489   6.549  1.00 88.74
ATOM   5149  ND2 ASN C 137     -44.311   4.485   6.484  1.00 88.74
ATOM   5150  N   CYS C 138     -45.427   3.232   1.955  1.00 87.94
ATOM   5151  CA  CYS C 138     -46.316   4.091   1.181  1.00 87.94
ATOM   5152  C   CYS C 138     -47.500   3.301   0.636  1.00 87.94
ATOM   5153  O   CYS C 138     -48.510   3.884   0.237  1.00 87.94
ATOM   5154  CB  CYS C 138     -45.557   4.749   0.029  1.00 87.94
ATOM   5155  SG  CYS C 138     -44.312   5.943   0.565  1.00 87.94
ATOM   5156  N   PHE C 139     -47.492   1.969   0.723  1.00 86.31
ATOM   5157  CA  PHE C 139     -48.538   1.134   0.144  1.00 86.31
ATOM   5158  C   PHE C 139     -49.422   0.540   1.235  1.00 86.31
ATOM   5159  O   PHE C 139     -50.465  -0.049   0.943  1.00 86.31
ATOM   5160  CB  PHE C 139     -47.927   0.015  -0.704  1.00 86.31
ATOM   5161  CG  PHE C 139     -47.185   0.508  -1.917  1.00 86.31
ATOM   5162  CD1 PHE C 139     -47.872   0.875  -3.067  1.00 86.31
ATOM   5163  CD2 PHE C 139     -45.799   0.605  -1.906  1.00 86.31
ATOM   5164  CE1 PHE C 139     -47.187   1.333  -4.191  1.00 86.31
ATOM   5165  CE2 PHE C 139     -45.109   1.061  -3.025  1.00 86.31
ATOM   5166  CZ  PHE C 139     -45.805   1.424  -4.167  1.00 86.31
ATOM   5167  N   ILE C 140     -48.905   0.840   2.425  1.00 85.11
ATOM   5168  CA  ILE C 140     -49.669   0.275   3.532  1.00 85.11
ATOM   5169  C   ILE C 140     -50.717   1.281   4.003  1.00 85.11
ATOM   5170  O   ILE C 140     -50.402   2.450   4.240  1.00 85.11
ATOM   5171  CB  ILE C 140     -48.749  -0.130   4.706  1.00 85.11
ATOM   5172  CG1 ILE C 140     -47.725  -1.173   4.246  1.00 85.11
ATOM   5173  CG2 ILE C 140     -49.575  -0.655   5.883  1.00 85.11
ATOM   5174  CD1 ILE C 140     -46.644  -1.476   5.275  1.00 85.11
ATOM   5175  N   ASN C 141     -51.840   0.998   4.182  1.00 69.33
ATOM   5176  CA  ASN C 141     -52.956   1.882   4.499  1.00 69.33
ATOM   5177  C   ASN C 141     -53.141   2.035   6.006  1.00 69.33
ATOM   5178  O   ASN C 141     -53.411   3.134   6.494  1.00 69.33
ATOM   5179  CB  ASN C 141     -54.247   1.369   3.856  1.00 69.33
ATOM   5180  CG  ASN C 141     -54.399   1.817   2.415  1.00 69.33
ATOM   5181  OD1 ASN C 141     -53.652   2.674   1.937  1.00 69.33
ATOM   5182  ND2 ASN C 141     -55.367   1.239   1.714  1.00 69.33
ATOM   5183  N   SER C 142     -52.616   1.139   6.651  1.00 61.83
ATOM   5184  CA  SER C 142     -52.872   1.229   8.085  1.00 61.83
ATOM   5185  C   SER C 142     -51.574   1.384   8.870  1.00 61.83
ATOM   5186  O   SER C 142     -50.929   0.391   9.214  1.00 61.83
ATOM   5187  CB  SER C 142     -53.629  -0.007   8.573  1.00 61.83
ATOM   5188  OG  SER C 142     -52.727  -1.001   9.029  1.00 61.83
ATOM   5189  N   TYR C 143     -51.789   2.046   9.050  1.00 64.74
ATOM   5190  CA  TYR C 143     -50.523   2.372   9.697  1.00 64.74
ATOM   5191  C   TYR C 143     -50.629   2.221  11.210  1.00 64.74
ATOM   5192  O   TYR C 143     -51.583   2.705  11.823  1.00 64.74
ATOM   5193  CB  TYR C 143     -50.090   3.799   9.345  1.00 64.74
ATOM   5194  CG  TYR C 143     -48.754   4.190   9.929  1.00 64.74
ATOM   5195  CD1 TYR C 143     -48.675   4.863  11.146  1.00 64.74
ATOM   5196  CD2 TYR C 143     -47.570   3.888   9.266  1.00 64.74
ATOM   5197  CE1 TYR C 143     -47.447   5.227  11.688  1.00 64.74
ATOM   5198  CE2 TYR C 143     -46.336   4.247   9.798  1.00 64.74
ATOM   5199  CZ  TYR C 143     -46.285   4.915  11.008  1.00 64.74
ATOM   5200  OH  TYR C 143     -45.066   5.273  11.540  1.00 64.74
ATOM   5201  N   ASN C 144     -49.778   1.623  11.601  1.00 66.97
ATOM   5202  CA  ASN C 144     -49.502   1.600  13.034  1.00 66.97
ATOM   5203  C   ASN C 144     -48.012   1.764  13.320  1.00 66.97
ATOM   5204  O   ASN C 144     -47.179   1.112  12.688  1.00 66.97
ATOM   5205  CB  ASN C 144     -50.024   0.305  13.660  1.00 66.97
ATOM   5206  CG  ASN C 144     -50.380   0.467  15.125  1.00 66.97
ATOM   5207  OD1 ASN C 144     -50.154   1.524  15.718  1.00 66.97
ATOM   5208  ND2 ASN C 144     -50.941  -0.581  15.717  1.00 66.97
ATOM   5209  N   ASN C 145     -47.818   2.522  14.304  1.00 66.71
ATOM   5210  CA  ASN C 145     -46.448   2.875  14.657  1.00 66.71
ATOM   5211  C   ASN C 145     -45.652   1.653  15.106  1.00 66.71
ATOM   5212  O   ASN C 145     -44.460   1.542  14.815  1.00 66.71
ATOM   5213  CB  ASN C 145     -46.434   3.948  15.748  1.00 66.71
ATOM   5214  CG  ASN C 145     -46.578   5.350  15.191  1.00 66.71
ATOM   5215  OD1 ASN C 145     -46.507   5.559  13.977  1.00 66.71
ATOM   5216  ND2 ASN C 145     -46.783   6.321  16.073  1.00 66.71
ATOM   5217  N   GLU C 146     -46.188   1.115  15.443  1.00 68.64
ATOM   5218  CA  GLU C 146     -45.515  -0.068  15.972  1.00 68.64
ATOM   5219  C   GLU C 146     -45.260  -1.095  14.872  1.00 68.64
ATOM   5220  O   GLU C 146     -44.368  -1.937  14.997  1.00 68.64
ATOM   5221  CB  GLU C 146     -46.339  -0.697  17.098  1.00 68.64
ATOM   5222  CG  GLU C 146     -46.321   0.102  18.393  1.00 68.64
ATOM   5223  CD  GLU C 146     -46.970  -0.628  19.558  1.00 68.64
ATOM   5224  OE1 GLU C 146     -46.930  -0.111  20.697  1.00 68.64
ATOM   5225  OE2 GLU C 146     -47.523  -1.727  19.329  1.00 68.64
ATOM   5226  N   LYS C 147     -45.734  -0.477  14.126  1.00 77.53
ATOM   5227  CA  LYS C 147     -45.697  -1.501  13.086  1.00 77.53
ATOM   5228  C   LYS C 147     -44.646  -1.174  12.029  1.00 77.53
ATOM   5229  O   LYS C 147     -44.378  -1.984  11.140  1.00 77.53
ATOM   5230  CB  LYS C 147     -47.071  -1.650  12.430  1.00 77.53
ATOM   5231  CG  LYS C 147     -48.094  -2.371  13.295  1.00 77.53
ATOM   5232  CD  LYS C 147     -49.392  -2.617  12.537  1.00 77.53
ATOM   5233  CE  LYS C 147     -50.431  -3.304  13.413  1.00 77.53
ATOM   5234  NZ  LYS C 147     -51.715  -3.523  12.683  1.00 77.53
ATOM   5235  N   TYR C 148     -44.001  -0.162  12.074  1.00 87.57
ATOM   5236  CA  TYR C 148     -43.013   0.222  11.072  1.00 87.57
ATOM   5237  C   TYR C 148     -41.838  -0.749  11.064  1.00 87.57
ATOM   5238  O   TYR C 148     -41.237  -0.996  10.016  1.00 87.57
ATOM   5239  CB  TYR C 148     -42.512   1.646  11.329  1.00 87.57
ATOM   5240  CG  TYR C 148     -41.451   2.101  10.357  1.00 87.57
ATOM   5241  CD1 TYR C 148     -40.113   2.174  10.738  1.00 87.57
ATOM   5242  CD2 TYR C 148     -41.784   2.461   9.055  1.00 87.57
ATOM   5243  CE1 TYR C 148     -39.133   2.594   9.846  1.00 87.57
ATOM   5244  CE2 TYR C 148     -40.812   2.883   8.155  1.00 87.57
ATOM   5245  CZ  TYR C 148     -39.491   2.946   8.558  1.00 87.57
ATOM   5246  OH  TYR C 148     -38.524   3.363   7.671  1.00 87.57
ATOM   5247  N   ILE C 149     -41.535  -1.256  12.145  1.00 89.25
ATOM   5248  CA  ILE C 149     -40.408  -2.174  12.269  1.00 89.25
ATOM   5249  C   ILE C 149     -40.592  -3.349  11.311  1.00 89.25
ATOM   5250  O   ILE C 149     -39.625  -3.831  10.717  1.00 89.25
ATOM   5251  CB  ILE C 149     -40.252  -2.684  13.719  1.00 89.25
ATOM   5252  CG1 ILE C 149     -38.893  -3.372  13.900  1.00 89.25
ATOM   5253  CG2 ILE C 149     -41.398  -3.632  14.085  1.00 89.25
ATOM   5254  CD1 ILE C 149     -38.455  -3.504  15.352  1.00 89.25
ATOM   5255  N   TYR C 150     -41.808  -3.825  11.144  1.00 90.80
ATOM   5256  CA  TYR C 150     -42.095  -4.936  10.243  1.00 90.80
ATOM   5257  C   TYR C 150     -41.884  -4.529   8.790  1.00 90.80
ATOM   5258  O   TYR C 150     -41.337  -5.298   7.996  1.00 90.80
ATOM   5259  CB  TYR C 150     -43.530  -5.433  10.444  1.00 90.80
ATOM   5260  CG  TYR C 150     -43.772  -6.060  11.796  1.00 90.80
ATOM   5261  CD1 TYR C 150     -43.376  -7.369  12.059  1.00 90.80
ATOM   5262  CD2 TYR C 150     -44.397  -5.344  12.811  1.00 90.80
ATOM   5263  CE1 TYR C 150     -43.599  -7.951  13.303  1.00 90.80
ATOM   5264  CE2 TYR C 150     -44.625  -5.916  14.059  1.00 90.80
ATOM   5265  CZ  TYR C 150     -44.222  -7.218  14.295  1.00 90.80
ATOM   5266  OH  TYR C 150     -44.445  -7.789  15.528  1.00 90.80
ATOM   5267  N   VAL C 151     -42.299  -3.272   8.546  1.00 90.97
ATOM   5268  CA  VAL C 151     -42.112  -2.743   7.199  1.00 90.97
ATOM   5269  C   VAL C 151     -40.621  -2.631   6.890  1.00 90.97
ATOM   5270  O   VAL C 151     -40.180  -2.977   5.791  1.00 90.97
ATOM   5271  CB  VAL C 151     -42.796  -1.368   7.029  1.00 90.97
ATOM   5272  CG1 VAL C 151     -42.446  -0.754   5.675  1.00 90.97
ATOM   5273  CG2 VAL C 151     -44.310  -1.504   7.182  1.00 90.97
ATOM   5274  N   TRP C 152     -39.888  -2.193   7.851  1.00 90.58
ATOM   5275  CA  TRP C 152     -38.443  -2.049   7.707  1.00 90.58
ATOM   5276  C   TRP C 152     -37.788  -3.395   7.415  1.00 90.58
ATOM   5277  O   TRP C 152     -36.931  -3.498   6.535  1.00 90.58
ATOM   5278  CB  TRP C 152     -37.835  -1.436   8.972  1.00 90.58
ATOM   5279  CG  TRP C 152     -36.373  -1.124   8.855  1.00 90.58
ATOM   5280  CD1 TRP C 152     -35.811   0.021   8.362  1.00 90.58
ATOM   5281  CD2 TRP C 152     -35.286  -1.973   9.235  1.00 90.58
ATOM   5282  NE1 TRP C 152     -34.439  -0.065   8.414  1.00 90.58
ATOM   5283  CE2 TRP C 152     -34.091  -1.278   8.945  1.00 90.58
ATOM   5284  CE3 TRP C 152     -35.206  -3.256   9.794  1.00 90.58
ATOM   5285  CZ2 TRP C 152     -32.830  -1.823   9.196  1.00 90.58
ATOM   5286  CZ3 TRP C 152     -33.950  -3.797  10.043  1.00 90.58
ATOM   5287  CH2 TRP C 152     -32.780  -3.079   9.743  1.00 90.58
ATOM   5288  N   TYR C 153     -38.241  -4.482   8.048  1.00 93.53
ATOM   5289  CA  TYR C 153     -37.697  -5.819   7.838  1.00 93.53
ATOM   5290  C   TYR C 153     -38.050  -6.340   6.450  1.00 93.53
ATOM   5291  O   TYR C 153     -37.190  -6.870   5.742  1.00 93.53
ATOM   5292  CB  TYR C 153     -38.217  -6.785   8.907  1.00 93.53
ATOM   5293  CG  TYR C 153     -37.314  -6.902  10.111  1.00 93.53
ATOM   5294  CD1 TYR C 153     -36.315  -7.872  10.165  1.00 93.53
ATOM   5295  CD2 TYR C 153     -37.459  -6.045  11.196  1.00 93.53
ATOM   5296  CE1 TYR C 153     -35.482  -7.984  11.273  1.00 93.53
ATOM   5297  CE2 TYR C 153     -36.632  -6.149  12.310  1.00 93.53
ATOM   5298  CZ  TYR C 153     -35.648  -7.120  12.339  1.00 93.53
ATOM   5299  OH  TYR C 153     -34.826  -7.227  13.439  1.00 93.53
ATOM   5300  N   VAL C 154     -39.271  -6.105   6.059  1.00 92.03
ATOM   5301  CA  VAL C 154     -39.724  -6.594   4.760  1.00 92.03
ATOM   5302  C   VAL C 154     -38.938  -5.906   3.646  1.00 92.03
ATOM   5303  O   VAL C 154     -38.538  -6.548   2.672  1.00 92.03
ATOM   5304  CB  VAL C 154     -41.239  -6.364   4.564  1.00 92.03
ATOM   5305  CG1 VAL C 154     -41.657  -6.708   3.136  1.00 92.03
ATOM   5306  CG2 VAL C 154     -42.038  -7.188   5.571  1.00 92.03
ATOM   5307  N   GLN C 155     -38.727  -4.639   3.892  1.00 90.94
ATOM   5308  CA  GLN C 155     -37.965  -3.867   2.915  1.00 90.94
ATOM   5309  C   GLN C 155     -36.554  -4.424   2.753  1.00 90.94
ATOM   5310  O   GLN C 155     -36.059  -4.559   1.632  1.00 90.94
ATOM   5311  CB  GLN C 155     -37.905  -2.395   3.324  1.00 90.94
ATOM   5312  CG  GLN C 155     -37.388  -1.472   2.228  1.00 90.94
ATOM   5313  CD  GLN C 155     -37.395  -0.012   2.638  1.00 90.94
ATOM   5314  OE1 GLN C 155     -37.180   0.319   3.809  1.00 90.94
ATOM   5315  NE2 GLN C 155     -37.642   0.873   1.678  1.00 90.94
ATOM   5316  N   ARG C 156     -35.877  -4.753   3.783  1.00 91.90
ATOM   5317  CA  ARG C 156     -34.529  -5.310   3.748  1.00 91.90
ATOM   5318  C   ARG C 156     -34.538  -6.733   3.198  1.00 91.90
ATOM   5319  O   ARG C 156     -33.616  -7.134   2.485  1.00 91.90
ATOM   5320  CB  ARG C 156     -33.903  -5.291   5.144  1.00 91.90
ATOM   5321  CG  ARG C 156     -33.254  -3.966   5.510  1.00 91.90
ATOM   5322  CD  ARG C 156     -34.277  -2.843   5.598  1.00 91.90
ATOM   5323  NE  ARG C 156     -33.646  -1.561   5.902  1.00 91.90
ATOM   5324  CZ  ARG C 156     -34.292  -0.403   6.000  1.00 91.90
ATOM   5325  NH1 ARG C 156     -35.606  -0.341   5.819  1.00 91.90
ATOM   5326  NH2 ARG C 156     -33.619   0.704   6.281  1.00 91.90
ATOM   5327  N   PHE C 157     -35.559  -7.489   3.524  1.00 93.47
ATOM   5328  CA  PHE C 157     -35.682  -8.837   2.984  1.00 93.47
ATOM   5329  C   PHE C 157     -35.776  -8.806   1.463  1.00 93.47
ATOM   5330  O   PHE C 157     -35.114  -9.589   0.779  1.00 93.47
ATOM   5331  CB  PHE C 157     -36.909  -9.542   3.570  1.00 93.47
ATOM   5332  CG  PHE C 157     -36.741  -9.959   5.007  1.00 93.47
ATOM   5333  CD1 PHE C 157     -35.477 -10.036   5.579  1.00 93.47
ATOM   5334  CD2 PHE C 157     -37.848 -10.273   5.785  1.00 93.47
ATOM   5335  CE1 PHE C 157     -35.319 -10.421   6.909  1.00 93.47
ATOM   5336  CE2 PHE C 157     -37.697 -10.659   7.114  1.00 93.47
ATOM   5337  CZ  PHE C 157     -36.432 -10.733   7.674  1.00 93.47
ATOM   5338  N   ILE C 158     -36.581  -7.838   0.969  1.00 91.82
ATOM   5339  CA  ILE C 158     -36.769  -7.708  -0.472  1.00 91.82
ATOM   5340  C   ILE C 158     -35.456  -7.286  -1.128  1.00 91.82
ATOM   5341  O   ILE C 158     -35.092  -7.798  -2.189  1.00 91.82
ATOM   5342  CB  ILE C 158     -37.885  -6.694  -0.808  1.00 91.82
ATOM   5343  CG1 ILE C 158     -39.245  -7.221  -0.333  1.00 91.82
ATOM   5344  CG2 ILE C 158     -37.909  -6.394  -2.309  1.00 91.82
ATOM   5345  CD1 ILE C 158     -40.376  -6.209  -0.452  1.00 91.82
ATOM   5346  N   LYS C 159     -34.727  -6.406  -0.447  1.00 91.63
ATOM   5347  CA  LYS C 159     -33.461  -5.915  -0.983  1.00 91.63
ATOM   5348  C   LYS C 159     -32.424  -7.032  -1.055  1.00 91.63
ATOM   5349  O   LYS C 159     -31.653  -7.109  -2.014  1.00 91.63
ATOM   5350  CB  LYS C 159     -32.930  -4.760  -0.132  1.00 91.63
ATOM   5351  CG  LYS C 159     -31.761  -4.015  -0.761  1.00 91.63
ATOM   5352  CD  LYS C 159     -32.187  -3.264  -2.016  1.00 91.63
ATOM   5353  CE  LYS C 159     -31.052  -2.414  -2.571  1.00 91.63
ATOM   5354  NZ  LYS C 159     -31.456  -1.700  -3.819  1.00 91.63
ATOM   5355  N   ILE C 160     -32.442  -7.868  -0.085  1.00 92.15
ATOM   5356  CA  ILE C 160     -31.496  -8.978  -0.032  1.00 92.15
ATOM   5357  C   ILE C 160     -31.848 -10.007  -1.105  1.00 92.15
ATOM   5358  O   ILE C 160     -30.959 -10.603  -1.717  1.00 92.15
ATOM   5359  CB  ILE C 160     -31.481  -9.642   1.363  1.00 92.15
ATOM   5360  CG1 ILE C 160     -30.913  -8.675   2.408  1.00 92.15
ATOM   5361  CG2 ILE C 160     -30.679 -10.947   1.331  1.00 92.15
ATOM   5362  CD1 ILE C 160     -31.065  -9.157   3.845  1.00 92.15
ATOM   5363  N   ALA C 161     -33.102 -10.119  -1.446  1.00 92.83
ATOM   5364  CA  ALA C 161     -33.569 -11.085  -2.437  1.00 92.83
ATOM   5365  C   ALA C 161     -33.595 -10.469  -3.833  1.00 92.83
ATOM   5366  O   ALA C 161     -33.888 -11.154  -4.816  1.00 92.83
ATOM   5367  CB  ALA C 161     -34.955 -11.604  -2.062  1.00 92.83
ATOM   5368  N   GLU C 162     -33.303  -9.184  -3.845  1.00 91.09
ATOM   5369  CA  GLU C 162     -33.419  -8.413  -5.079  1.00 91.09
ATOM   5370  C   GLU C 162     -32.635  -9.067  -6.213  1.00 91.09
ATOM   5371  O   GLU C 162     -33.118  -9.145  -7.345  1.00 91.09
ATOM   5372  CB  GLU C 162     -32.936  -6.977  -4.864  1.00 91.09
ATOM   5373  CG  GLU C 162     -33.326  -6.023  -5.984  1.00 91.09
ATOM   5374  CD  GLU C 162     -32.962  -4.576  -5.693  1.00 91.09
ATOM   5375  OE1 GLU C 162     -33.356  -3.681  -6.475  1.00 91.09
ATOM   5376  OE2 GLU C 162     -32.275  -4.334  -4.675  1.00 91.09
ATOM   5377  N   PRO C 163     -31.356  -9.542  -5.998  1.00 92.36
ATOM   5378  CA  PRO C 163     -30.611 -10.171  -7.091  1.00 92.36
ATOM   5379  C   PRO C 163     -31.347 -11.363  -7.698  1.00 92.36
ATOM   5380  O   PRO C 163     -31.346 -11.537  -8.919  1.00 92.36
ATOM   5381  CB  PRO C 163     -29.310 -10.617  -6.419  1.00 92.36
ATOM   5382  CG  PRO C 163     -29.161  -9.715  -5.236  1.00 92.36
ATOM   5383  CD  PRO C 163     -30.531  -9.355  -4.736  1.00 92.36
ATOM   5384  N   ILE C 164     -31.955 -12.187  -6.897  1.00 91.45
ATOM   5385  CA  ILE C 164     -32.686 -13.362  -7.358  1.00 91.45
ATOM   5386  C   ILE C 164     -33.938 -12.926  -8.116  1.00 91.45
ATOM   5387  O   ILE C 164     -34.259 -13.482  -9.169  1.00 91.45
ATOM   5388  CB  ILE C 164     -33.067 -14.288  -6.182  1.00 91.45
ATOM   5389  CG1 ILE C 164     -31.806 -14.847  -5.512  1.00 91.45
ATOM   5390  CG2 ILE C 164     -33.980 -15.421  -6.660  1.00 91.45
ATOM   5391  CD1 ILE C 164     -32.070 -15.556  -4.190  1.00 91.45
ATOM   5392  N   ILE C 165     -34.568 -11.921  -7.549  1.00 91.10
ATOM   5393  CA  ILE C 165     -35.772 -11.399  -8.186  1.00 91.10
ATOM   5394  C   ILE C 165     -35.421 -10.814  -9.552  1.00 91.10
ATOM   5395  O   ILE C 165     -36.116 -11.063 -10.539  1.00 91.10
ATOM   5396  CB  ILE C 165     -36.460 -10.332  -7.306  1.00 91.10
ATOM   5397  CG1 ILE C 165     -36.927 -10.951  -5.983  1.00 91.10
ATOM   5398  CG2 ILE C 165     -37.632  -9.690  -8.053  1.00 91.10
ATOM   5399  CD1 ILE C 165     -37.345  -9.928  -4.935  1.00 91.10
ATOM   5400  N   ASP C 166     -34.383 -10.031  -9.567  1.00 92.70
ATOM   5401  CA  ASP C 166     -33.948  -9.418 -10.819  1.00 92.70
ATOM   5402  C   ASP C 166     -33.572 -10.480 -11.849  1.00 92.70
ATOM   5403  O   ASP C 166     -33.861 -10.330 -13.038  1.00 92.70
ATOM   5404  CB  ASP C 166     -32.765  -8.480 -10.575  1.00 92.70
ATOM   5405  CG  ASP C 166     -33.175  -7.157  -9.951  1.00 92.70
ATOM   5406  OD1 ASP C 166     -32.314  -6.465  -9.367  1.00 92.70
ATOM   5407  OD2 ASP C 166     -34.372  -6.807 -10.041  1.00 92.70
ATOM   5408  N   CYS C 167     -32.901 -11.527 -11.331  1.00 91.36
ATOM   5409  CA  CYS C 167     -32.535 -12.620 -12.226  1.00 91.36
ATOM   5410  C   CYS C 167     -33.775 -13.279 -12.818  1.00 91.36
ATOM   5411  O   CYS C 167     -33.796 -13.621 -14.001  1.00 91.36
ATOM   5412  CB  CYS C 167     -31.697 -13.661 -11.485  1.00 91.36
ATOM   5413  SG  CYS C 167     -29.993 -13.145 -11.183  1.00 91.36
ATOM   5414  N   PHE C 168     -34.742 -13.445 -11.996  1.00 90.73
ATOM   5415  CA  PHE C 168     -35.991 -14.045 -12.449  1.00 90.73
ATOM   5416  C   PHE C 168     -36.617 -13.215 -13.564  1.00 90.73
ATOM   5417  O   PHE C 168     -36.986 -13.751 -14.611  1.00 90.73
ATOM   5418  CB  PHE C 168     -36.976 -14.185 -11.283  1.00 90.73
ATOM   5419  CG  PHE C 168     -38.329 -14.701 -11.691  1.00 90.73
ATOM   5420  CD1 PHE C 168     -39.399 -13.830 -11.858  1.00 90.73
ATOM   5421  CD2 PHE C 168     -38.532 -16.058 -11.907  1.00 90.73
ATOM   5422  CE1 PHE C 168     -40.653 -14.305 -12.235  1.00 90.73
ATOM   5423  CE2 PHE C 168     -39.782 -16.540 -12.283  1.00 90.73
ATOM   5424  CZ  PHE C 168     -40.842 -15.662 -12.446  1.00 90.73
ATOM   5425  N   PHE C 169     -36.750 -11.902 -13.342  1.00 91.93
ATOM   5426  CA  PHE C 169     -37.369 -11.022 -14.326  1.00 91.93
ATOM   5427  C   PHE C 169     -36.508 -10.922 -15.580  1.00 91.93
ATOM   5428  O   PHE C 169     -37.030 -10.868 -16.695  1.00 91.93
ATOM   5429  CB  PHE C 169     -37.597  -9.627 -13.734  1.00 91.93
ATOM   5430  CG  PHE C 169     -38.821  -9.531 -12.863  1.00 91.93
ATOM   5431  CD1 PHE C 169     -40.093  -9.562 -13.421  1.00 91.93
ATOM   5432  CD2 PHE C 169     -38.698  -9.410 -11.485  1.00 91.93
ATOM   5433  CE1 PHE C 169     -41.227  -9.473 -12.617  1.00 91.93
ATOM   5434  CE2 PHE C 169     -39.827  -9.320 -10.675  1.00 91.93
ATOM   5435  CZ  PHE C 169     -41.090  -9.351 -11.243  1.00 91.93
ATOM   5436  N   LEU C 170     -35.211 -10.812 -15.409  1.00 90.55
ATOM   5437  CA  LEU C 170     -34.298 -10.749 -16.545  1.00 90.55
ATOM   5438  C   LEU C 170     -34.410 -12.006 -17.402  1.00 90.55
ATOM   5439  O   LEU C 170     -34.373 -11.928 -18.632  1.00 90.55
ATOM   5440  CB  LEU C 170     -32.855 -10.572 -16.065  1.00 90.55
ATOM   5441  CG  LEU C 170     -32.444  -9.155 -15.663  1.00 90.55
ATOM   5442  CD1 LEU C 170     -31.124  -9.182 -14.899  1.00 90.55
ATOM   5443  CD2 LEU C 170     -32.337  -8.259 -16.892  1.00 90.55
ATOM   5444  N   VAL C 171     -34.553 -13.122 -16.750  1.00 88.38
ATOM   5445  CA  VAL C 171     -34.715 -14.389 -17.455  1.00 88.38
ATOM   5446  C   VAL C 171     -36.034 -14.388 -18.224  1.00 88.38
ATOM   5447  O   VAL C 171     -36.089 -14.824 -19.376  1.00 88.38
ATOM   5448  CB  VAL C 171     -34.665 -15.589 -16.483  1.00 88.38
ATOM   5449  CG1 VAL C 171     -35.090 -16.875 -17.191  1.00 88.38
ATOM   5450  CG2 VAL C 171     -33.265 -15.739 -15.892  1.00 88.38
ATOM   5451  N   CYS C 172     -37.014 -13.929 -17.524  1.00 89.75
ATOM   5452  CA  CYS C 172     -38.313 -13.841 -18.182  1.00 89.75
ATOM   5453  C   CYS C 172     -38.236 -12.965 -19.426  1.00 89.75
ATOM   5454  O   CYS C 172     -38.775 -13.320 -20.476  1.00 89.75
ATOM   5455  CB  CYS C 172     -39.365 -13.287 -17.221  1.00 89.75
ATOM   5456  SG  CYS C 172     -39.857 -14.451 -15.930  1.00 89.75
ATOM   5457  N   ILE C 173     -37.659 -11.815 -19.289  1.00 90.02
ATOM   5458  CA  ILE C 173     -37.496 -10.903 -20.416  1.00 90.02
ATOM   5459  C   ILE C 173     -36.668 -11.574 -21.508  1.00 90.02
ATOM   5460  O   ILE C 173     -36.985 -11.462 -22.695  1.00 90.02
ATOM   5461  CB  ILE C 173     -36.833  -9.577 -19.978  1.00 90.02
ATOM   5462  CG1 ILE C 173     -37.747  -8.817 -19.010  1.00 90.02
ATOM   5463  CG2 ILE C 173     -36.490  -8.717 -21.198  1.00 90.02
ATOM   5464  CD1 ILE C 173     -37.077  -7.632 -18.328  1.00 90.02
ATOM   5465  N   PHE C 174     -35.676 -12.222 -21.062  1.00 87.39
ATOM   5466  CA  PHE C 174     -34.805 -12.932 -21.991  1.00 87.39
ATOM   5467  C   PHE C 174     -35.584 -13.991 -22.761  1.00 87.39
ATOM   5468  O   PHE C 174     -35.439 -14.113 -23.979  1.00 87.39
ATOM   5469  CB  PHE C 174     -33.634 -13.579 -21.246  1.00 87.39
ATOM   5470  CG  PHE C 174     -32.657 -14.285 -22.146  1.00 87.39
ATOM   5471  CD1 PHE C 174     -32.769 -15.650 -22.382  1.00 87.39
ATOM   5472  CD2 PHE C 174     -31.626 -13.584 -22.757  1.00 87.39
ATOM   5473  CE1 PHE C 174     -31.866 -16.306 -23.215  1.00 87.39
ATOM   5474  CE2 PHE C 174     -30.720 -14.233 -23.591  1.00 87.39
ATOM   5475  CZ  PHE C 174     -30.841 -15.594 -23.818  1.00 87.39
ATOM   5476  N   ILE C 175     -36.303 -14.763 -22.125  1.00 88.71
ATOM   5477  CA  ILE C 175     -37.095 -15.824 -22.737  1.00 88.71
ATOM   5478  C   ILE C 175     -38.087 -15.222 -23.729  1.00 88.71
ATOM   5479  O   ILE C 175     -38.323 -15.785 -24.800  1.00 88.71
ATOM   5480  CB  ILE C 175     -37.841 -16.658 -21.671  1.00 88.71
ATOM   5481  CG1 ILE C 175     -36.847 -17.477 -20.841  1.00 88.71
ATOM   5482  CG2 ILE C 175     -38.884 -17.566 -22.329  1.00 88.71
ATOM   5483  CD1 ILE C 175     -37.475 -18.196 -19.655  1.00 88.71
ATOM   5484  N   CYS C 176     -38.650 -14.116 -23.286  1.00 88.12
ATOM   5485  CA  CYS C 176     -39.545 -13.419 -24.202  1.00 88.12
ATOM   5486  C   CYS C 176     -38.817 -13.028 -25.483  1.00 88.12
ATOM   5487  O   CYS C 176     -39.340 -13.220 -26.583  1.00 88.12
ATOM   5488  CB  CYS C 176     -40.130 -12.173 -23.537  1.00 88.12
ATOM   5489  SG  CYS C 176     -41.456 -12.530 -22.364  1.00 88.12
ATOM   5490  N   PHE C 177     -37.649 -12.458 -25.405  1.00 86.50
ATOM   5491  CA  PHE C 177     -36.838 -12.108 -26.565  1.00 86.50
ATOM   5492  C   PHE C 177     -36.528 -13.343 -27.402  1.00 86.50
ATOM   5493  O   PHE C 177     -36.575 -13.293 -28.633  1.00 86.50
ATOM   5494  CB  PHE C 177     -35.536 -11.431 -26.126  1.00 86.50
ATOM   5495  CG  PHE C 177     -35.692  -9.971 -25.795  1.00 86.50
ATOM   5496  CD1 PHE C 177     -36.197  -9.081 -26.734  1.00 86.50
ATOM   5497  CD2 PHE C 177     -35.334  -9.490 -24.542  1.00 86.50
ATOM   5498  CE1 PHE C 177     -36.343  -7.729 -26.430  1.00 86.50
ATOM   5499  CE2 PHE C 177     -35.477  -8.140 -24.231  1.00 86.50
ATOM   5500  CZ  PHE C 177     -35.981  -7.262 -25.176  1.00 86.50
ATOM   5501  N   TYR C 178     -36.225 -14.385 -26.662  1.00 87.16
ATOM   5502  CA  TYR C 178     -35.908 -15.645 -27.325  1.00 87.16
ATOM   5503  C   TYR C 178     -37.082 -16.127 -28.169  1.00 87.16
ATOM   5504  O   TYR C 178     -36.909 -16.485 -29.336  1.00 87.16
ATOM   5505  CB  TYR C 178     -35.532 -16.714 -26.295  1.00 87.16
ATOM   5506  CG  TYR C 178     -35.255 -18.069 -26.901  1.00 87.16
ATOM   5507  CD1 TYR C 178     -36.255 -19.036 -26.980  1.00 87.16
ATOM   5508  CD2 TYR C 178     -33.993 -18.385 -27.394  1.00 87.16
ATOM   5509  CE1 TYR C 178     -36.004 -20.286 -27.535  1.00 87.16
ATOM   5510  CE2 TYR C 178     -33.731 -19.632 -27.951  1.00 87.16
ATOM   5511  CZ  TYR C 178     -34.741 -20.575 -28.018  1.00 87.16
ATOM   5512  OH  TYR C 178     -34.487 -21.811 -28.569  1.00 87.16
ATOM   5513  N   ILE C 179     -38.285 -16.118 -27.563  1.00 86.77
ATOM   5514  CA  ILE C 179     -39.487 -16.599 -28.235  1.00 86.77
ATOM   5515  C   ILE C 179     -39.801 -15.707 -29.434  1.00 86.77
ATOM   5516  O   ILE C 179     -40.117 -16.202 -30.518  1.00 86.77
ATOM   5517  CB  ILE C 179     -40.694 -16.644 -27.271  1.00 86.77
ATOM   5518  CG1 ILE C 179     -40.458 -17.684 -26.169  1.00 86.77
ATOM   5519  CG2 ILE C 179     -41.986 -16.942 -28.037  1.00 86.77
ATOM   5520  CD1 ILE C 179     -41.499 -17.656 -25.059  1.00 86.77
ATOM   5521  N   ILE C 180     -39.696 -14.433 -29.215  1.00 86.62
ATOM   5522  CA  ILE C 180     -39.976 -13.477 -30.280  1.00 86.62
ATOM   5523  C   ILE C 180     -38.980 -13.669 -31.421  1.00 86.62
ATOM   5524  O   ILE C 180     -39.366 -13.701 -32.592  1.00 86.62
ATOM   5525  CB  ILE C 180     -39.923 -12.022 -29.761  1.00 86.62
ATOM   5526  CG1 ILE C 180     -41.066 -11.765 -28.773  1.00 86.62
ATOM   5527  CG2 ILE C 180     -39.973 -11.031 -30.927  1.00 86.62
ATOM   5528  CD1 ILE C 180     -40.969 -10.431 -28.046  1.00 86.62
ATOM   5529  N   TYR C 181     -37.790 -13.755 -31.080  1.00 86.34
ATOM   5530  CA  TYR C 181     -36.749 -13.927 -32.087  1.00 86.34
ATOM   5531  C   TYR C 181     -36.957 -15.216 -32.873  1.00 86.34
ATOM   5532  O   TYR C 181     -36.854 -15.225 -34.102  1.00 86.34
ATOM   5533  CB  TYR C 181     -35.364 -13.933 -31.433  1.00 86.34
ATOM   5534  CG  TYR C 181     -34.227 -14.039 -32.420  1.00 86.34
ATOM   5535  CD1 TYR C 181     -33.658 -15.274 -32.727  1.00 86.34
ATOM   5536  CD2 TYR C 181     -33.718 -12.907 -33.047  1.00 86.34
ATOM   5537  CE1 TYR C 181     -32.609 -15.377 -33.634  1.00 86.34
ATOM   5538  CE2 TYR C 181     -32.669 -12.998 -33.956  1.00 86.34
ATOM   5539  CZ  TYR C 181     -32.123 -14.235 -34.243  1.00 86.34
ATOM   5540  OH  TYR C 181     -31.084 -14.332 -35.142  1.00 86.34
ATOM   5541  N   THR C 182     -37.130 -16.310 -32.175  1.00 85.96
ATOM   5542  CA  THR C 182     -37.315 -17.607 -32.817  1.00 85.96
ATOM   5543  C   THR C 182     -38.571 -17.606 -33.684  1.00 85.96
ATOM   5544  O   THR C 182     -38.591 -18.214 -34.757  1.00 85.96
ATOM   5545  CB  THR C 182     -37.409 -18.737 -31.775  1.00 85.96
ATOM   5546  OG1 THR C 182     -38.415 -18.408 -30.810  1.00 85.96
ATOM   5547  CG2 THR C 182     -36.078 -18.935 -31.057  1.00 85.96
ATOM   5548  N   TRP C 183     -39.713 -16.911 -33.174  1.00 85.10
ATOM   5549  CA  TRP C 183     -40.952 -16.812 -33.937  1.00 85.10
ATOM   5550  C   TRP C 183     -40.748 -15.987 -35.203  1.00 85.10
ATOM   5551  O   TRP C 183     -41.222 -16.361 -36.279  1.00 85.10
ATOM   5552  CB  TRP C 183     -42.062 -16.193 -33.083  1.00 85.10
ATOM   5553  CG  TRP C 183     -43.411 -16.201 -33.738  1.00 85.10
ATOM   5554  CD1 TRP C 183     -44.210 -17.287 -33.966  1.00 85.10
ATOM   5555  CD2 TRP C 183     -44.116 -15.069 -34.254  1.00 85.10
ATOM   5556  NE1 TRP C 183     -45.371 -16.897 -34.592  1.00 85.10
ATOM   5557  CE2 TRP C 183     -45.338 -15.542 -34.781  1.00 85.10
ATOM   5558  CE3 TRP C 183     -43.834 -13.698 -34.322  1.00 85.10
ATOM   5559  CZ2 TRP C 183     -46.278 -14.691 -35.368  1.00 85.10
ATOM   5560  CZ3 TRP C 183     -44.770 -12.853 -34.907  1.00 85.10
ATOM   5561  CH2 TRP C 183     -45.976 -13.355 -35.422  1.00 85.10
ATOM   5562  N   TRP C 184     -39.957 -14.912 -35.097  1.00 82.96
ATOM   5563  CA  TRP C 184     -39.697 -14.030 -36.230  1.00 82.96
ATOM   5564  C   TRP C 184     -38.802 -14.713 -37.259  1.00 82.96
ATOM   5565  O   TRP C 184     -38.948 -14.491 -38.463  1.00 82.96
ATOM   5566  CB  TRP C 184     -39.049 -12.725 -35.758  1.00 82.96
ATOM   5567  CG  TRP C 184     -39.148 -11.603 -36.748  1.00 82.96
ATOM   5568  CD1 TRP C 184     -39.762 -11.633 -37.969  1.00 82.96
ATOM   5569  CD2 TRP C 184     -38.612 -10.285 -36.601  1.00 82.96
ATOM   5570  NE1 TRP C 184     -39.640 -10.412 -38.590  1.00 82.96
ATOM   5571  CE2 TRP C 184     -38.939  -9.567 -37.772  1.00 82.96
ATOM   5572  CE3 TRP C 184     -37.886  -9.640 -35.590  1.00 82.96
ATOM   5573  CZ2 TRP C 184     -38.565  -8.235 -37.961  1.00 82.96
ATOM   5574  CZ3 TRP C 184     -37.514  -8.314 -35.780  1.00 82.96
ATOM   5575  CH2 TRP C 184     -37.855  -7.628 -36.957  1.00 82.96
ATOM   5576  N   ASN C 185     -37.988 -15.614 -36.757  1.00 87.92
ATOM   5577  CA  ASN C 185     -37.042 -16.272 -37.652  1.00 87.92
ATOM   5578  C   ASN C 185     -37.372 -17.751 -37.828  1.00 87.92
ATOM   5579  O   ASN C 185     -36.502 -18.547 -38.185  1.00 87.92
ATOM   5580  CB  ASN C 185     -35.611 -16.105 -37.136  1.00 87.92
ATOM   5581  CG  ASN C 185     -35.088 -14.692 -37.311  1.00 87.92
ATOM   5582  OD1 ASN C 185     -35.014 -14.179 -38.430  1.00 87.92
ATOM   5583  ND2 ASN C 185     -34.723 -14.054 -36.205  1.00 87.92
ATOM   5584  N   TYR C 186     -38.542 -18.023 -37.614  1.00 84.77
ATOM   5585  CA  TYR C 186     -38.989 -19.411 -37.627  1.00 84.77
ATOM   5586  C   TYR C 186     -38.686 -20.068 -38.968  1.00 84.77
ATOM   5587  O   TYR C 186     -38.219 -21.209 -39.016  1.00 84.77
ATOM   5588  CB  TYR C 186     -40.490 -19.495 -37.332  1.00 84.77
ATOM   5589  CG  TYR C 186     -41.058 -20.887 -37.468  1.00 84.77
ATOM   5590  CD1 TYR C 186     -41.721 -21.279 -38.628  1.00 84.77
ATOM   5591  CD2 TYR C 186     -40.933 -21.812 -36.437  1.00 84.77
ATOM   5592  CE1 TYR C 186     -42.248 -22.560 -38.758  1.00 84.77
ATOM   5593  CE2 TYR C 186     -41.456 -23.096 -36.555  1.00 84.77
ATOM   5594  CZ  TYR C 186     -42.110 -23.460 -37.718  1.00 84.77
ATOM   5595  OH  TYR C 186     -42.630 -24.729 -37.840  1.00 84.77
ATOM   5596  N   GLN C 187     -38.831 -19.394 -40.073  1.00 86.01
ATOM   5597  CA  GLN C 187     -38.620 -19.948 -41.407  1.00 86.01
ATOM   5598  C   GLN C 187     -37.148 -20.278 -41.638  1.00 86.01
ATOM   5599  O   GLN C 187     -36.820 -21.355 -42.141  1.00 86.01
ATOM   5600  CB  GLN C 187     -39.114 -18.974 -42.478  1.00 86.01
ATOM   5601  CG  GLN C 187     -40.631 -18.906 -42.593  1.00 86.01
ATOM   5602  CD  GLN C 187     -41.093 -18.014 -43.730  1.00 86.01
ATOM   5603  OE1 GLN C 187     -40.289 -17.318 -44.357  1.00 86.01
ATOM   5604  NE2 GLN C 187     -42.394 -18.026 -44.003  1.00 86.01
ATOM   5605  N   LYS C 188     -36.336 -19.407 -41.177  1.00 84.87
ATOM   5606  CA  LYS C 188     -34.896 -19.591 -41.336  1.00 84.87
ATOM   5607  C   LYS C 188     -34.393 -20.750 -40.480  1.00 84.87
ATOM   5608  O   LYS C 188     -33.623 -21.589 -40.952  1.00 84.87
ATOM   5609  CB  LYS C 188     -34.147 -18.308 -40.974  1.00 84.87
ATOM   5610  CG  LYS C 188     -34.249 -17.214 -42.027  1.00 84.87
ATOM   5611  CD  LYS C 188     -33.423 -15.993 -41.645  1.00 84.87
ATOM   5612  CE  LYS C 188     -33.667 -14.831 -42.599  1.00 84.87
ATOM   5613  NZ  LYS C 188     -32.878 -13.623 -42.214  1.00 84.87
ATOM   5614  N   ILE C 189     -34.892 -20.735 -39.308  1.00 83.52
ATOM   5615  CA  ILE C 189     -34.470 -21.760 -38.359  1.00 83.52
ATOM   5616  C   ILE C 189     -34.942 -23.131 -38.836  1.00 83.52
ATOM   5617  O   ILE C 189     -34.189 -24.107 -38.782  1.00 83.52
ATOM   5618  CB  ILE C 189     -35.007 -21.471 -36.940  1.00 83.52
ATOM   5619  CG1 ILE C 189     -34.387 -20.184 -36.385  1.00 83.52
ATOM   5620  CG2 ILE C 189     -34.736 -22.656 -36.008  1.00 83.52
ATOM   5621  CD1 ILE C 189     -35.020 -19.701 -35.087  1.00 83.52
ATOM   5622  N   SER C 190     -36.077 -23.156 -39.240  1.00 83.15
ATOM   5623  CA  SER C 190     -36.647 -24.411 -39.718  1.00 83.15
ATOM   5624  C   SER C 190     -35.886 -24.939 -40.929  1.00 83.15
ATOM   5625  O   SER C 190     -35.650 -26.143 -41.044  1.00 83.15
ATOM   5626  CB  SER C 190     -38.124 -24.229 -40.073  1.00 83.15
ATOM   5627  OG  SER C 190     -38.650 -25.408 -40.657  1.00 83.15
ATOM   5628  N   LEU C 191     -35.492 -24.127 -41.805  1.00 81.49
ATOM   5629  CA  LEU C 191     -34.741 -24.508 -42.996  1.00 81.49
ATOM   5630  C   LEU C 191     -33.379 -25.083 -42.619  1.00 81.49
ATOM   5631  O   LEU C 191     -32.978 -26.129 -43.134  1.00 81.49
ATOM   5632  CB  LEU C 191     -34.561 -23.305 -43.925  1.00 81.49
ATOM   5633  CG  LEU C 191     -33.966 -23.595 -45.304  1.00 81.49
ATOM   5634  CD1 LEU C 191     -35.077 -23.864 -46.314  1.00 81.49
ATOM   5635  CD2 LEU C 191     -33.088 -22.436 -45.762  1.00 81.49
ATOM   5636  N   ILE C 192     -32.794 -24.391 -41.727  1.00 80.67
ATOM   5637  CA  ILE C 192     -31.478 -24.836 -41.280  1.00 80.67
ATOM   5638  C   ILE C 192     -31.596 -26.204 -40.611  1.00 80.67
ATOM   5639  O   ILE C 192     -30.786 -27.099 -40.866  1.00 80.67
ATOM   5640  CB  ILE C 192     -30.836 -23.819 -40.311  1.00 80.67
ATOM   5641  CG1 ILE C 192     -30.528 -22.507 -41.041  1.00 80.67
ATOM   5642  CG2 ILE C 192     -29.571 -24.402 -39.675  1.00 80.67
ATOM   5643  CD1 ILE C 192     -30.106 -21.370 -40.121  1.00 80.67
ATOM   5644  N   GLN C 193     -32.526 -26.331 -39.857  1.00 81.89
ATOM   5645  CA  GLN C 193     -32.728 -27.588 -39.144  1.00 81.89
ATOM   5646  C   GLN C 193     -33.017 -28.730 -40.115  1.00 81.89
ATOM   5647  O   GLN C 193     -32.568 -29.859 -39.905  1.00 81.89
ATOM   5648  CB  GLN C 193     -33.869 -27.456 -38.134  1.00 81.89
ATOM   5649  CG  GLN C 193     -33.478 -26.724 -36.858  1.00 81.89
ATOM   5650  CD  GLN C 193     -34.631 -26.592 -35.880  1.00 81.89
ATOM   5651  OE1 GLN C 193     -35.801 -26.691 -36.263  1.00 81.89
ATOM   5652  NE2 GLN C 193     -34.310 -26.367 -34.611  1.00 81.89
ATOM   5653  N   LYS C 194     -33.754 -28.435 -41.109  1.00 82.71
ATOM   5654  CA  LYS C 194     -34.056 -29.437 -42.127  1.00 82.71
ATOM   5655  C   LYS C 194     -32.793 -29.865 -42.869  1.00 82.71
ATOM   5656  O   LYS C 194     -32.597 -31.051 -43.140  1.00 82.71
ATOM   5657  CB  LYS C 194     -35.090 -28.901 -43.118  1.00 82.71
ATOM   5658  CG  LYS C 194     -36.527 -29.002 -42.628  1.00 82.71
ATOM   5659  CD  LYS C 194     -37.514 -28.529 -43.688  1.00 82.71
ATOM   5660  CE  LYS C 194     -38.931 -28.447 -43.137  1.00 82.71
ATOM   5661  NZ  LYS C 194     -39.886 -27.896 -44.145  1.00 82.71
ATOM   5662  N   VAL C 195     -31.997 -28.946 -43.074  1.00 79.62
ATOM   5663  CA  VAL C 195     -30.749 -29.213 -43.782  1.00 79.62
ATOM   5664  C   VAL C 195     -29.831 -30.065 -42.909  1.00 79.62
ATOM   5665  O   VAL C 195     -29.222 -31.024 -43.389  1.00 79.62
ATOM   5666  CB  VAL C 195     -30.035 -27.903 -44.187  1.00 79.62
ATOM   5667  CG1 VAL C 195     -28.648 -28.198 -44.753  1.00 79.62
ATOM   5668  CG2 VAL C 195     -30.876 -27.129 -45.200  1.00 79.62
ATOM   5669  N   ILE C 196     -29.811 -29.677 -41.683  1.00 76.95
ATOM   5670  CA  ILE C 196     -28.974 -30.410 -40.741  1.00 76.95
ATOM   5671  C   ILE C 196     -29.486 -31.842 -40.602  1.00 76.95
ATOM   5672  O   ILE C 196     -28.700 -32.793 -40.606  1.00 76.95
ATOM   5673  CB  ILE C 196     -28.936 -29.718 -39.360  1.00 76.95
ATOM   5674  CG1 ILE C 196     -28.196 -28.379 -39.454  1.00 76.95
ATOM   5675  CG2 ILE C 196     -28.286 -30.631 -38.316  1.00 76.95
ATOM   5676  CD1 ILE C 196     -28.222 -27.566 -38.167  1.00 76.95
ATOM   5677  N   LYS C 197     -30.661 -31.873 -40.536  1.00 79.99
ATOM   5678  CA  LYS C 197     -31.266 -33.197 -40.423  1.00 79.99
ATOM   5679  C   LYS C 197     -30.953 -34.051 -41.648  1.00 79.99
ATOM   5680  O   LYS C 197     -30.662 -35.242 -41.524  1.00 79.99
ATOM   5681  CB  LYS C 197     -32.780 -33.082 -40.237  1.00 79.99
ATOM   5682  CG  LYS C 197     -33.440 -34.358 -39.736  1.00 79.99
ATOM   5683  CD  LYS C 197     -34.923 -34.147 -39.455  1.00 79.99
ATOM   5684  CE  LYS C 197     -35.597 -35.436 -39.007  1.00 79.99
ATOM   5685  NZ  LYS C 197     -37.048 -35.230 -38.716  1.00 79.99
ATOM   5686  N   LYS C 198     -31.013 -33.574 -42.709  1.00 78.17
ATOM   5687  CA  LYS C 198     -30.725 -34.280 -43.954  1.00 78.17
ATOM   5688  C   LYS C 198     -29.266 -34.723 -44.010  1.00 78.17
ATOM   5689  O   LYS C 198     -28.965 -35.836 -44.447  1.00 78.17
ATOM   5690  CB  LYS C 198     -31.051 -33.398 -45.159  1.00 78.17
ATOM   5691  CG  LYS C 198     -31.215 -34.166 -46.462  1.00 78.17
ATOM   5692  CD  LYS C 198     -31.675 -33.256 -47.594  1.00 78.17
ATOM   5693  CE  LYS C 198     -31.727 -33.998 -48.923  1.00 78.17
ATOM   5694  NZ  LYS C 198     -32.203 -33.116 -50.031  1.00 78.17
ATOM   5695  N   GLN C 199     -28.499 -33.799 -43.496  1.00 74.75
ATOM   5696  CA  GLN C 199     -27.073 -34.106 -43.508  1.00 74.75
ATOM   5697  C   GLN C 199     -26.745 -35.230 -42.529  1.00 74.75
ATOM   5698  O   GLN C 199     -25.922 -36.099 -42.827  1.00 74.75
ATOM   5699  CB  GLN C 199     -26.252 -32.861 -43.172  1.00 74.75
ATOM   5700  CG  GLN C 199     -24.767 -33.002 -43.479  1.00 74.75
ATOM   5701  CD  GLN C 199     -24.490 -33.198 -44.958  1.00 74.75
ATOM   5702  OE1 GLN C 199     -25.368 -32.987 -45.801  1.00 74.75
ATOM   5703  NE2 GLN C 199     -23.268 -33.606 -45.283  1.00 74.75
ATOM   5704  N   ILE C 200     -27.365 -35.085 -41.520  1.00 69.70
ATOM   5705  CA  ILE C 200     -27.153 -36.118 -40.512  1.00 69.70
ATOM   5706  C   ILE C 200     -27.678 -37.457 -41.026  1.00 69.70
ATOM   5707  O   ILE C 200     -27.050 -38.498 -40.820  1.00 69.70
ATOM   5708  CB  ILE C 200     -27.836 -35.752 -39.175  1.00 69.70
ATOM   5709  CG1 ILE C 200     -27.127 -34.559 -38.523  1.00 69.70
ATOM   5710  CG2 ILE C 200     -27.859 -36.958 -38.232  1.00 69.70
ATOM   5711  CD1 ILE C 200     -27.830 -34.025 -37.282  1.00 69.70
ATOM   5712  N   ASN C 201     -28.673 -37.426 -41.651  1.00 69.93
ATOM   5713  CA  ASN C 201     -29.258 -38.651 -42.187  1.00 69.93
ATOM   5714  C   ASN C 201     -28.433 -39.207 -43.344  1.00 69.93
ATOM   5715  O   ASN C 201     -28.315 -40.424 -43.500  1.00 69.93
ATOM   5716  CB  ASN C 201     -30.701 -38.408 -42.632  1.00 69.93
ATOM   5717  CG  ASN C 201     -31.681 -38.429 -41.475  1.00 69.93
ATOM   5718  OD1 ASN C 201     -31.361 -38.907 -40.384  1.00 69.93
ATOM   5719  ND2 ASN C 201     -32.881 -37.910 -41.705  1.00 69.93
ATOM   5720  N   LYS C 202     -27.782 -38.306 -43.881  1.00 64.48
ATOM   5721  CA  LYS C 202     -26.953 -38.731 -45.006  1.00 64.48
ATOM   5722  C   LYS C 202     -25.649 -39.357 -44.522  1.00 64.48
ATOM   5723  O   LYS C 202     -25.154 -40.315 -45.121  1.00 64.48
ATOM   5724  CB  LYS C 202     -26.656 -37.549 -45.930  1.00 64.48
ATOM   5725  CG  LYS C 202     -26.576 -37.920 -47.403  1.00 64.48
ATOM   5726  CD  LYS C 202     -26.312 -36.698 -48.274  1.00 64.48
ATOM   5727  CE  LYS C 202     -26.076 -37.086 -49.727  1.00 64.48
ATOM   5728  NZ  LYS C 202     -25.851 -35.889 -50.591  1.00 64.48
ATOM   5729  N   GLU C 203     -25.318 -38.768 -43.841  1.00 49.84
ATOM   5730  CA  GLU C 203     -24.095 -39.334 -43.279  1.00 49.84
ATOM   5731  C   GLU C 203     -24.322 -40.759 -42.784  1.00 49.84
ATOM   5732  O   GLU C 203     -23.435 -41.608 -42.891  1.00 49.84
ATOM   5733  CB  GLU C 203     -23.571 -38.457 -42.139  1.00 49.84
ATOM   5734  CG  GLU C 203     -22.350 -37.629 -42.510  1.00 49.84
ATOM   5735  CD  GLU C 203     -21.711 -36.934 -41.318  1.00 49.84
ATOM   5736  OE1 GLU C 203     -20.631 -36.321 -41.480  1.00 49.84
ATOM   5737  OE2 GLU C 203     -22.296 -37.002 -40.214  1.00 49.84
ATOM   5738  N   TYR C 204     -24.832 -40.474 -42.365  1.00 45.29
ATOM   5739  CA  TYR C 204     -25.109 -41.842 -41.942  1.00 45.29
ATOM   5740  C   TYR C 204     -25.344 -42.748 -43.145  1.00 45.29
ATOM   5741  O   TYR C 204     -25.001 -43.932 -43.115  1.00 45.29
ATOM   5742  CB  TYR C 204     -26.326 -41.882 -41.013  1.00 45.29
ATOM   5743  CG  TYR C 204     -25.978 -42.153 -39.569  1.00 45.29
ATOM   5744  CD1 TYR C 204     -25.884 -43.457 -39.088  1.00 45.29
ATOM   5745  CD2 TYR C 204     -25.743 -41.107 -38.683  1.00 45.29
ATOM   5746  CE1 TYR C 204     -25.566 -43.712 -37.758  1.00 45.29
ATOM   5747  CE2 TYR C 204     -25.424 -41.350 -37.351  1.00 45.29
ATOM   5748  CZ  TYR C 204     -25.338 -42.654 -36.899  1.00 45.29
ATOM   5749  OH  TYR C 204     -25.022 -42.900 -35.581  1.00 45.29
ATOM   5750  N   ASN C 205     -25.193 -42.102 -44.048  1.00 47.12
ATOM   5751  CA  ASN C 205     -25.517 -42.971 -45.174  1.00 47.12
ATOM   5752  C   ASN C 205     -24.450 -42.900 -46.262  1.00 47.12
ATOM   5753  O   ASN C 205     -24.209 -43.881 -46.967  1.00 47.12
ATOM   5754  CB  ASN C 205     -26.888 -42.614 -45.751  1.00 47.12
ATOM   5755  CG  ASN C 205     -28.001 -43.477 -45.190  1.00 47.12
ATOM   5756  OD1 ASN C 205     -27.746 -44.493 -44.537  1.00 47.12
ATOM   5757  ND2 ASN C 205     -29.243 -43.079 -45.438  1.00 47.12
ATOM   5758  N   LYS C 206     -23.647 -41.783 -45.976  1.00 43.20
ATOM   5759  CA  LYS C 206     -22.824 -41.621 -47.171  1.00 43.20
ATOM   5760  C   LYS C 206     -21.375 -41.314 -46.804  1.00 43.20
ATOM   5761  O   LYS C 206     -21.099 -40.804 -45.715  1.00 43.20
ATOM   5762  CB  LYS C 206     -23.384 -40.511 -48.063  1.00 43.20
ATOM   5763  CG  LYS C 206     -24.400 -40.994 -49.088  1.00 43.20
ATOM   5764  CD  LYS C 206     -24.846 -39.865 -50.008  1.00 43.20
ATOM   5765  CE  LYS C 206     -25.901 -40.335 -51.000  1.00 43.20
ATOM   5766  NZ  LYS C 206     -26.358 -39.226 -51.890  1.00 43.20
ATOM   5767  N   GLU C 207     -21.459 -40.924 -47.629  1.00 39.90
ATOM   5768  CA  GLU C 207     -20.002 -40.833 -47.638  1.00 39.90
ATOM   5769  C   GLU C 207     -19.538 -39.386 -47.500  1.00 39.90
ATOM   5770  O   GLU C 207     -19.773 -38.566 -48.390  1.00 39.90
ATOM   5771  CB  GLU C 207     -19.433 -41.448 -48.919  1.00 39.90
ATOM   5772  CG  GLU C 207     -19.101 -42.928 -48.796  1.00 39.90
ATOM   5773  CD  GLU C 207     -18.468 -43.508 -50.051  1.00 39.90
ATOM   5774  OE1 GLU C 207     -18.088 -44.701 -50.044  1.00 39.90
ATOM   5775  OE2 GLU C 207     -18.350 -42.763 -51.050  1.00 39.90
ATOM   5776  N   TYR C 208     -19.884 -38.530 -46.885  1.00 37.15
ATOM   5777  CA  TYR C 208     -19.561 -37.261 -46.243  1.00 37.15
ATOM   5778  C   TYR C 208     -18.097 -36.896 -46.460  1.00 37.15
ATOM   5779  O   TYR C 208     -17.726 -35.722 -46.388  1.00 37.15
ATOM   5780  CB  TYR C 208     -19.866 -37.324 -44.743  1.00 37.15
ATOM   5781  CG  TYR C 208     -20.313 -36.006 -44.158  1.00 37.15
ATOM   5782  CD1 TYR C 208     -19.399 -35.142 -43.560  1.00 37.15
ATOM   5783  CD2 TYR C 208     -21.649 -35.623 -44.202  1.00 37.15
ATOM   5784  CE1 TYR C 208     -19.806 -33.927 -43.018  1.00 37.15
ATOM   5785  CE2 TYR C 208     -22.067 -34.411 -43.663  1.00 37.15
ATOM   5786  CZ  TYR C 208     -21.140 -33.571 -43.075  1.00 37.15
ATOM   5787  OH  TYR C 208     -21.549 -32.369 -42.540  1.00 37.15
ATOM   5788  N   TYR C 209     -17.987 -36.666 -47.217  1.00 40.16
ATOM   5789  CA  TYR C 209     -16.549 -36.433 -47.143  1.00 40.16
ATOM   5790  C   TYR C 209     -16.141 -35.257 -48.023  1.00 40.16
ATOM   5791  O   TYR C 209     -15.113 -34.621 -47.782  1.00 40.16
ATOM   5792  CB  TYR C 209     -15.778 -37.689 -47.560  1.00 40.16
ATOM   5793  CG  TYR C 209     -15.778 -38.776 -46.513  1.00 40.16
ATOM   5794  CD1 TYR C 209     -14.825 -38.792 -45.497  1.00 40.16
ATOM   5795  CD2 TYR C 209     -16.729 -39.790 -46.538  1.00 40.16
ATOM   5796  CE1 TYR C 209     -14.819 -39.793 -44.531  1.00 40.16
ATOM   5797  CE2 TYR C 209     -16.733 -40.796 -45.577  1.00 40.16
ATOM   5798  CZ  TYR C 209     -15.776 -40.789 -44.579  1.00 40.16
ATOM   5799  OH  TYR C 209     -15.776 -41.782 -43.626  1.00 40.16
ATOM   5800  N   LYS C 210     -16.733 -34.910 -48.543  1.00 39.43
ATOM   5801  CA  LYS C 210     -16.113 -33.976 -49.478  1.00 39.43
ATOM   5802  C   LYS C 210     -16.422 -32.531 -49.098  1.00 39.43
ATOM   5803  O   LYS C 210     -15.600 -31.638 -49.315  1.00 39.43
ATOM   5804  CB  LYS C 210     -16.584 -34.255 -50.907  1.00 39.43
ATOM   5805  CG  LYS C 210     -15.454 -34.382 -51.917  1.00 39.43
ATOM   5806  CD  LYS C 210     -15.985 -34.676 -53.315  1.00 39.43
ATOM   5807  CE  LYS C 210     -14.856 -34.787 -54.331  1.00 39.43
ATOM   5808  NZ  LYS C 210     -15.367 -35.119 -55.694  1.00 39.43
ATOM   5809  N   TYR C 211     -16.940 -32.585 -48.145  1.00 42.32
ATOM   5810  CA  TYR C 211     -17.342 -31.190 -47.999  1.00 42.32
ATOM   5811  C   TYR C 211     -17.234 -30.740 -46.547  1.00 42.32
ATOM   5812  O   TYR C 211     -17.800 -29.712 -46.166  1.00 42.32
ATOM   5813  CB  TYR C 211     -18.775 -30.988 -48.503  1.00 42.32
ATOM   5814  CG  TYR C 211     -18.901 -31.030 -50.007  1.00 42.32
ATOM   5815  CD1 TYR C 211     -18.641 -29.900 -50.779  1.00 42.32
ATOM   5816  CD2 TYR C 211     -19.280 -32.199 -50.658  1.00 42.32
ATOM   5817  CE1 TYR C 211     -18.757 -29.934 -52.165  1.00 42.32
ATOM   5818  CE2 TYR C 211     -19.400 -32.244 -52.043  1.00 42.32
ATOM   5819  CZ  TYR C 211     -19.137 -31.109 -52.787  1.00 42.32
ATOM   5820  OH  TYR C 211     -19.254 -31.147 -54.158  1.00 42.32
ATOM   5821  N   VAL C 212     -16.979 -31.258 -46.196  1.00 39.74
ATOM   5822  CA  VAL C 212     -16.907 -30.959 -44.770  1.00 39.74
ATOM   5823  C   VAL C 212     -15.957 -29.788 -44.534  1.00 39.74
ATOM   5824  O   VAL C 212     -16.237 -28.908 -43.716  1.00 39.74
ATOM   5825  CB  VAL C 212     -16.449 -32.189 -43.955  1.00 39.74
ATOM   5826  CG1 VAL C 212     -16.267 -31.825 -42.482  1.00 39.74
ATOM   5827  CG2 VAL C 212     -17.452 -33.332 -44.105  1.00 39.74
ATOM   5828  N   SER C 213     -15.066 -30.106 -45.080  1.00 39.32
ATOM   5829  CA  SER C 213     -14.136 -28.985 -44.989  1.00 39.32
ATOM   5830  C   SER C 213     -14.764 -27.700 -45.519  1.00 39.32
ATOM   5831  O   SER C 213     -14.532 -26.619 -44.974  1.00 39.32
ATOM   5832  CB  SER C 213     -12.851 -29.289 -45.760  1.00 39.32
ATOM   5833  OG  SER C 213     -13.003 -28.976 -47.134  1.00 39.32
ATOM   5834  N   ASP C 214     -15.499 -28.065 -46.341  1.00 41.80
ATOM   5835  CA  ASP C 214     -16.171 -26.917 -46.940  1.00 41.80
ATOM   5836  C   ASP C 214     -17.264 -26.378 -46.020  1.00 41.80
ATOM   5837  O   ASP C 214     -17.490 -25.168 -45.959  1.00 41.80
ATOM   5838  CB  ASP C 214     -16.765 -27.292 -48.300  1.00 41.80
ATOM   5839  CG  ASP C 214     -15.748 -27.242 -49.426  1.00 41.80
ATOM   5840  OD1 ASP C 214     -16.032 -27.760 -50.528  1.00 41.80
ATOM   5841  OD2 ASP C 214     -14.651 -26.684 -49.209  1.00 41.80
ATOM   5842  N   PHE C 215     -17.683 -27.228 -45.590  1.00 40.01
ATOM   5843  CA  PHE C 215     -18.745 -26.843 -44.669  1.00 40.01
ATOM   5844  C   PHE C 215     -18.182 -26.045 -43.498  1.00 40.01
ATOM   5845  O   PHE C 215     -18.717 -24.992 -43.144  1.00 40.01
ATOM   5846  CB  PHE C 215     -19.486 -28.080 -44.153  1.00 40.01
ATOM   5847  CG  PHE C 215     -20.667 -27.759 -43.277  1.00 40.01
ATOM   5848  CD1 PHE C 215     -20.557 -27.809 -41.892  1.00 40.01
ATOM   5849  CD2 PHE C 215     -21.887 -27.407 -43.838  1.00 40.01
ATOM   5850  CE1 PHE C 215     -21.648 -27.512 -41.079  1.00 40.01
ATOM   5851  CE2 PHE C 215     -22.982 -27.109 -43.031  1.00 40.01
ATOM   5852  CZ  PHE C 215     -22.861 -27.163 -41.652  1.00 40.01
ATOM   5853  N   TYR C 216     -17.535 -26.599 -43.460  1.00 39.48
ATOM   5854  CA  TYR C 216     -16.924 -25.918 -42.325  1.00 39.48
ATOM   5855  C   TYR C 216     -16.386 -24.551 -42.734  1.00 39.48
ATOM   5856  O   TYR C 216     -16.541 -23.571 -42.002  1.00 39.48
ATOM   5857  CB  TYR C 216     -15.795 -26.767 -41.733  1.00 39.48
ATOM   5858  CG  TYR C 216     -15.898 -26.956 -40.239  1.00 39.48
ATOM   5859  CD1 TYR C 216     -15.301 -26.055 -39.360  1.00 39.48
ATOM   5860  CD2 TYR C 216     -16.591 -28.036 -39.703  1.00 39.48
ATOM   5861  CE1 TYR C 216     -15.391 -26.226 -37.983  1.00 39.48
ATOM   5862  CE2 TYR C 216     -16.688 -28.218 -38.327  1.00 39.48
ATOM   5863  CZ  TYR C 216     -16.086 -27.309 -37.477  1.00 39.48
ATOM   5864  OH  TYR C 216     -16.179 -27.483 -36.114  1.00 39.48
ATOM   5865  N   TYR C 217     -15.944 -24.829 -43.487  1.00 38.89
ATOM   5866  CA  TYR C 217     -15.361 -23.584 -43.976  1.00 38.89
ATOM   5867  C   TYR C 217     -16.446 -22.619 -44.439  1.00 38.89
ATOM   5868  O   TYR C 217     -16.416 -21.433 -44.101  1.00 38.89
ATOM   5869  CB  TYR C 217     -14.385 -23.862 -45.124  1.00 38.89
ATOM   5870  CG  TYR C 217     -13.424 -22.729 -45.390  1.00 38.89
ATOM   5871  CD1 TYR C 217     -13.684 -21.788 -46.383  1.00 38.89
ATOM   5872  CD2 TYR C 217     -12.253 -22.599 -44.650  1.00 38.89
ATOM   5873  CE1 TYR C 217     -12.800 -20.743 -46.633  1.00 38.89
ATOM   5874  CE2 TYR C 217     -11.362 -21.559 -44.892  1.00 38.89
ATOM   5875  CZ  TYR C 217     -11.643 -20.637 -45.884  1.00 38.89
ATOM   5876  OH  TYR C 217     -10.764 -19.606 -46.127  1.00 38.89
ATOM   5877  N   HIS C 218     -17.069 -22.854 -44.830  1.00 39.57
ATOM   5878  CA  HIS C 218     -18.042 -21.995 -45.496  1.00 39.57
ATOM   5879  C   HIS C 218     -19.208 -21.664 -44.572  1.00 39.57
ATOM   5880  O   HIS C 218     -19.705 -20.535 -44.572  1.00 39.57
ATOM   5881  CB  HIS C 218     -18.557 -22.661 -46.774  1.00 39.57
ATOM   5882  CG  HIS C 218     -18.168 -21.940 -48.025  1.00 39.57
ATOM   5883  ND1 HIS C 218     -18.047 -20.568 -48.086  1.00 39.57
ATOM   5884  CD2 HIS C 218     -17.870 -22.403 -49.262  1.00 39.57
ATOM   5885  CE1 HIS C 218     -17.690 -20.218 -49.311  1.00 39.57
ATOM   5886  NE2 HIS C 218     -17.576 -21.313 -50.044  1.00 39.57
ATOM   5887  N   TYR C 219     -19.172 -22.457 -43.991  1.00 39.40
ATOM   5888  CA  TYR C 219     -20.394 -22.216 -43.233  1.00 39.40
ATOM   5889  C   TYR C 219     -20.076 -21.743 -41.819  1.00 39.40
ATOM   5890  O   TYR C 219     -20.797 -20.916 -41.257  1.00 39.40
ATOM   5891  CB  TYR C 219     -21.252 -23.484 -43.178  1.00 39.40
ATOM   5892  CG  TYR C 219     -22.362 -23.510 -44.201  1.00 39.40
ATOM   5893  CD1 TYR C 219     -23.593 -22.913 -43.938  1.00 39.40
ATOM   5894  CD2 TYR C 219     -22.182 -24.132 -45.432  1.00 39.40
ATOM   5895  CE1 TYR C 219     -24.619 -22.937 -44.877  1.00 39.40
ATOM   5896  CE2 TYR C 219     -23.201 -24.162 -46.378  1.00 39.40
ATOM   5897  CZ  TYR C 219     -24.414 -23.562 -46.092  1.00 39.40
ATOM   5898  OH  TYR C 219     -25.426 -23.589 -47.026  1.00 39.40
ATOM   5899  N   TYR C 220     -19.262 -22.231 -41.933  1.00 40.08
ATOM   5900  CA  TYR C 220     -19.055 -21.861 -40.538  1.00 40.08
ATOM   5901  C   TYR C 220     -18.228 -20.586 -40.429  1.00 40.08
ATOM   5902  O   TYR C 220     -18.606 -19.653 -39.717  1.00 40.08
ATOM   5903  CB  TYR C 220     -18.365 -22.997 -39.777  1.00 40.08
ATOM   5904  CG  TYR C 220     -18.636 -22.986 -38.292  1.00 40.08
ATOM   5905  CD1 TYR C 220     -17.723 -22.427 -37.401  1.00 40.08
ATOM   5906  CD2 TYR C 220     -19.806 -23.536 -37.777  1.00 40.08
ATOM   5907  CE1 TYR C 220     -17.969 -22.416 -36.032  1.00 40.08
ATOM   5908  CE2 TYR C 220     -20.061 -23.531 -36.410  1.00 40.08
ATOM   5909  CZ  TYR C 220     -19.139 -22.969 -35.547  1.00 40.08
ATOM   5910  OH  TYR C 220     -19.387 -22.961 -34.192  1.00 40.08
ATOM   5911  N   GLN C 221     -17.410 -20.847 -40.816  1.00 39.56
ATOM   5912  CA  GLN C 221     -16.551 -19.685 -40.622  1.00 39.56
ATOM   5913  C   GLN C 221     -17.105 -18.463 -41.348  1.00 39.56
ATOM   5914  O   GLN C 221     -17.171 -17.372 -40.778  1.00 39.56
ATOM   5915  CB  GLN C 221     -15.129 -19.981 -41.103  1.00 39.56
ATOM   5916  CG  GLN C 221     -14.070 -19.836 -40.018  1.00 39.56
ATOM   5917  CD  GLN C 221     -12.662 -20.053 -40.540  1.00 39.56
ATOM   5918  OE1 GLN C 221     -12.468 -20.469 -41.687  1.00 39.56
ATOM   5919  NE2 GLN C 221     -11.670 -19.774 -39.702  1.00 39.56
ATOM   5920  N   LYS C 222     -17.018 -18.531 -41.916  1.00 41.77
ATOM   5921  CA  LYS C 222     -17.380 -17.361 -42.711  1.00 41.77
ATOM   5922  C   LYS C 222     -18.871 -17.057 -42.596  1.00 41.77
ATOM   5923  O   LYS C 222     -19.266 -15.894 -42.493  1.00 41.77
ATOM   5924  CB  LYS C 222     -16.999 -17.570 -44.177  1.00 41.77
ATOM   5925  CG  LYS C 222     -16.727 -16.279 -44.936  1.00 41.77
ATOM   5926  CD  LYS C 222     -16.248 -16.555 -46.356  1.00 41.77
ATOM   5927  CE  LYS C 222     -16.024 -15.265 -47.132  1.00 41.77
ATOM   5928  NZ  LYS C 222     -15.535 -15.530 -48.519  1.00 41.77
ATOM   5929  N   GLY C 223     -19.084 -18.162 -42.518  1.00 40.95
ATOM   5930  CA  GLY C 223     -20.531 -18.010 -42.518  1.00 40.95
ATOM   5931  C   GLY C 223     -21.076 -17.492 -41.200  1.00 40.95
ATOM   5932  O   GLY C 223     -21.937 -16.610 -41.183  1.00 40.95
ATOM   5933  N   ILE C 224     -20.647 -17.889 -40.361  1.00 39.41
ATOM   5934  CA  ILE C 224     -21.169 -17.449 -39.071  1.00 39.41
ATOM   5935  C   ILE C 224     -20.657 -16.045 -38.760  1.00 39.41
ATOM   5936  O   ILE C 224     -21.415 -15.190 -38.296  1.00 39.41
ATOM   5937  CB  ILE C 224     -20.776 -18.426 -37.940  1.00 39.41
ATOM   5938  CG1 ILE C 224     -21.543 -19.746 -38.085  1.00 39.41
ATOM   5939  CG2 ILE C 224     -21.029 -17.793 -36.569  1.00 39.41
ATOM   5940  CD1 ILE C 224     -21.280 -20.740 -36.962  1.00 39.41
ATOM   5941  N   ILE C 225     -19.474 -15.836 -38.768  1.00 38.45
ATOM   5942  CA  ILE C 225     -18.943 -14.491 -38.574  1.00 38.45
ATOM   5943  C   ILE C 225     -19.638 -13.519 -39.525  1.00 38.45
ATOM   5944  O   ILE C 225     -19.987 -12.402 -39.136  1.00 38.45
ATOM   5945  CB  ILE C 225     -17.414 -14.451 -38.789  1.00 38.45
ATOM   5946  CG1 ILE C 225     -16.700 -15.259 -37.699  1.00 38.45
ATOM   5947  CG2 ILE C 225     -16.910 -13.005 -38.818  1.00 38.45
ATOM   5948  CD1 ILE C 225     -15.197 -15.389 -37.910  1.00 38.45
ATOM   5949  N   ASP C 226     -19.242 -13.762 -40.388  1.00 41.48
ATOM   5950  CA  ASP C 226     -19.899 -12.890 -41.357  1.00 41.48
ATOM   5951  C   ASP C 226     -21.373 -12.696 -41.010  1.00 41.48
ATOM   5952  O   ASP C 226     -21.924 -11.610 -41.203  1.00 41.48
ATOM   5953  CB  ASP C 226     -19.762 -13.460 -42.770  1.00 41.48
ATOM   5954  CG  ASP C 226     -18.396 -13.205 -43.382  1.00 41.48
ATOM   5955  OD1 ASP C 226     -18.064 -13.829 -44.414  1.00 41.48
ATOM   5956  OD2 ASP C 226     -17.643 -12.376 -42.827  1.00 41.48
ATOM   5957  N   THR C 227     -21.601 -13.607 -40.575  1.00 38.94
ATOM   5958  CA  THR C 227     -23.003 -13.542 -40.178  1.00 38.94
ATOM   5959  C   THR C 227     -23.181 -12.627 -38.970  1.00 38.94
ATOM   5960  O   THR C 227     -24.147 -11.864 -38.899  1.00 38.94
ATOM   5961  CB  THR C 227     -23.557 -14.941 -39.851  1.00 38.94
ATOM   5962  OG1 THR C 227     -22.865 -15.918 -40.639  1.00 38.94
ATOM   5963  CG2 THR C 227     -25.050 -15.026 -40.153  1.00 38.94
ATOM   5964  N   ILE C 228     -22.277 -12.453 -38.007  1.00 36.72
ATOM   5965  CA  ILE C 228     -22.371 -11.545 -36.869  1.00 36.72
ATOM   5966  C   ILE C 228     -22.111 -10.112 -37.329  1.00 36.72
ATOM   5967  O   ILE C 228     -22.769  -9.177 -36.868  1.00 36.72
ATOM   5968  CB  ILE C 228     -21.380 -11.938 -35.750  1.00 36.72
[truncated: 329,851 more chars]
