# Supplementary material for: A central CRMP complex essential for invasion in Toxoplasma gondii
Source: PLoS Biol. 2023 Jan 5;21(1):e3001937. doi: 10.1371/journal.pbio.3001937 (PMC9815656; doi:10.1371/journal.pbio.3001937)
Supplement: S1 File — (ZIP) [file pbio.3001937.s017.zip › Structure E from S7B2 Fig PbCRMP14 blue orange.pdb]

REMARK    File generated by Swiss-PdbViewer  4.00b0
REMARK    http://www.expasy.org/spdbv/
ATOM      1  N   ILE B   1     -40.503   6.805 -18.573  1.00 61.82
ATOM      2  CA  ILE B   1     -39.119   7.261 -18.655  1.00 61.82
ATOM      3  C   ILE B   1     -38.484   7.233 -17.266  1.00 61.82
ATOM      4  O   ILE B   1     -39.042   7.777 -16.311  1.00 61.82
ATOM      5  CB  ILE B   1     -39.026   8.680 -19.259  1.00 61.82
ATOM      6  CG1 ILE B   1     -39.680   8.714 -20.645  1.00 61.82
ATOM      7  CG2 ILE B   1     -37.567   9.142 -19.330  1.00 61.82
ATOM      8  CD1 ILE B   1     -39.915  10.118 -21.184  1.00 61.82
ATOM      9  N   LYS B   2     -37.488   6.674 -17.189  1.00 70.15
ATOM     10  CA  LYS B   2     -36.758   6.553 -15.930  1.00 70.15
ATOM     11  C   LYS B   2     -35.956   7.817 -15.636  1.00 70.15
ATOM     12  O   LYS B   2     -35.265   8.339 -16.514  1.00 70.15
ATOM     13  CB  LYS B   2     -35.830   5.339 -15.963  1.00 70.15
ATOM     14  CG  LYS B   2     -35.268   4.952 -14.602  1.00 70.15
ATOM     15  CD  LYS B   2     -34.385   3.714 -14.693  1.00 70.15
ATOM     16  CE  LYS B   2     -33.744   3.383 -13.352  1.00 70.15
ATOM     17  NZ  LYS B   2     -32.874   2.172 -13.437  1.00 70.15
ATOM     18  N   CYS B   3     -36.010   8.484 -14.538  1.00 74.34
ATOM     19  CA  CYS B   3     -35.263   9.657 -14.100  1.00 74.34
ATOM     20  C   CYS B   3     -33.787   9.326 -13.913  1.00 74.34
ATOM     21  O   CYS B   3     -33.443   8.394 -13.184  1.00 74.34
ATOM     22  CB  CYS B   3     -35.841  10.205 -12.796  1.00 74.34
ATOM     23  SG  CYS B   3     -35.311  11.889 -12.415  1.00 74.34
ATOM     24  N   PRO B   4     -32.952  10.030 -14.557  1.00 78.29
ATOM     25  CA  PRO B   4     -31.517   9.747 -14.491  1.00 78.29
ATOM     26  C   PRO B   4     -30.946   9.916 -13.085  1.00 78.29
ATOM     27  O   PRO B   4     -30.020   9.198 -12.700  1.00 78.29
ATOM     28  CB  PRO B   4     -30.911  10.772 -15.453  1.00 78.29
ATOM     29  CG  PRO B   4     -32.074  11.304 -16.226  1.00 78.29
ATOM     30  CD  PRO B   4     -33.336  10.951 -15.493  1.00 78.29
ATOM     31  N   ILE B   5     -31.445  10.822 -12.329  1.00 77.13
ATOM     32  CA  ILE B   5     -30.991  11.072 -10.966  1.00 77.13
ATOM     33  C   ILE B   5     -32.081  10.665  -9.976  1.00 77.13
ATOM     34  O   ILE B   5     -33.208  11.159 -10.047  1.00 77.13
ATOM     35  CB  ILE B   5     -30.607  12.554 -10.761  1.00 77.13
ATOM     36  CG1 ILE B   5     -29.540  12.975 -11.778  1.00 77.13
ATOM     37  CG2 ILE B   5     -30.123  12.794  -9.328  1.00 77.13
ATOM     38  CD1 ILE B   5     -29.268  14.473 -11.806  1.00 77.13
ATOM     39  N   SER B   6     -31.859   9.683  -9.240  1.00 78.30
ATOM     40  CA  SER B   6     -32.813   9.151  -8.272  1.00 78.30
ATOM     41  C   SER B   6     -33.338  10.248  -7.352  1.00 78.30
ATOM     42  O   SER B   6     -32.557  11.005  -6.772  1.00 78.30
ATOM     43  CB  SER B   6     -32.170   8.041  -7.440  1.00 78.30
ATOM     44  OG  SER B   6     -31.140   8.561  -6.618  1.00 78.30
ATOM     45  N   GLY B   7     -34.659  10.512  -7.338  1.00 79.42
ATOM     46  CA  GLY B   7     -35.279  11.468  -6.434  1.00 79.42
ATOM     47  C   GLY B   7     -35.480  12.836  -7.058  1.00 79.42
ATOM     48  O   GLY B   7     -36.090  13.718  -6.451  1.00 79.42
ATOM     49  N   ALA B   8     -34.866  13.113  -8.220  1.00 82.71
ATOM     50  CA  ALA B   8     -34.955  14.414  -8.879  1.00 82.71
ATOM     51  C   ALA B   8     -36.297  14.580  -9.586  1.00 82.71
ATOM     52  O   ALA B   8     -36.834  15.688  -9.658  1.00 82.71
ATOM     53  CB  ALA B   8     -33.809  14.586  -9.873  1.00 82.71
ATOM     54  N   CYS B   9     -36.921  13.450 -10.017  1.00 82.33
ATOM     55  CA  CYS B   9     -38.191  13.484 -10.734  1.00 82.33
ATOM     56  C   CYS B   9     -39.348  13.124  -9.810  1.00 82.33
ATOM     57  O   CYS B   9     -39.355  12.050  -9.206  1.00 82.33
ATOM     58  CB  CYS B   9     -38.160  12.525 -11.924  1.00 82.33
ATOM     59  SG  CYS B   9     -36.872  12.906 -13.132  1.00 82.33
ATOM     60  N   LEU B  10     -40.361  14.037  -9.550  1.00 82.16
ATOM     61  CA  LEU B  10     -41.460  13.839  -8.611  1.00 82.16
ATOM     62  C   LEU B  10     -42.701  13.320  -9.329  1.00 82.16
ATOM     63  O   LEU B  10     -43.720  13.041  -8.693  1.00 82.16
ATOM     64  CB  LEU B  10     -41.786  15.147  -7.885  1.00 82.16
ATOM     65  CG  LEU B  10     -40.683  15.721  -6.994  1.00 82.16
ATOM     66  CD1 LEU B  10     -41.011  17.158  -6.605  1.00 82.16
ATOM     67  CD2 LEU B  10     -40.492  14.855  -5.754  1.00 82.16
ATOM     68  N   GLY B  11     -42.631  12.934 -10.455  1.00 75.78
ATOM     69  CA  GLY B  11     -43.774  12.450 -11.213  1.00 75.78
ATOM     70  C   GLY B  11     -44.616  13.565 -11.802  1.00 75.78
ATOM     71  O   GLY B  11     -44.553  14.707 -11.341  1.00 75.78
ATOM     72  N   LYS B  12     -45.288  13.306 -13.017  1.00 70.57
ATOM     73  CA  LYS B  12     -46.170  14.229 -13.724  1.00 70.57
ATOM     74  C   LYS B  12     -45.412  15.472 -14.183  1.00 70.57
ATOM     75  O   LYS B  12     -45.894  16.595 -14.022  1.00 70.57
ATOM     76  CB  LYS B  12     -47.349  14.633 -12.837  1.00 70.57
ATOM     77  CG  LYS B  12     -48.333  13.505 -12.564  1.00 70.57
ATOM     78  CD  LYS B  12     -49.542  13.995 -11.778  1.00 70.57
ATOM     79  CE  LYS B  12     -50.490  12.853 -11.439  1.00 70.57
ATOM     80  NZ  LYS B  12     -51.669  13.327 -10.653  1.00 70.57
ATOM     81  N   ASN B  13     -44.223  15.437 -14.514  1.00 75.81
ATOM     82  CA  ASN B  13     -43.396  16.502 -15.071  1.00 75.81
ATOM     83  C   ASN B  13     -42.943  17.482 -13.993  1.00 75.81
ATOM     84  O   ASN B  13     -42.667  18.647 -14.284  1.00 75.81
ATOM     85  CB  ASN B  13     -44.147  17.242 -16.179  1.00 75.81
ATOM     86  CG  ASN B  13     -44.057  16.535 -17.518  1.00 75.81
ATOM     87  OD1 ASN B  13     -43.303  15.572 -17.675  1.00 75.81
ATOM     88  ND2 ASN B  13     -44.826  17.009 -18.491  1.00 75.81
ATOM     89  N   ASN B  14     -42.934  17.113 -12.862  1.00 81.35
ATOM     90  CA  ASN B  14     -42.469  17.955 -11.765  1.00 81.35
ATOM     91  C   ASN B  14     -41.105  17.504 -11.251  1.00 81.35
ATOM     92  O   ASN B  14     -40.857  16.305 -11.107  1.00 81.35
ATOM     93  CB  ASN B  14     -43.490  17.964 -10.625  1.00 81.35
ATOM     94  CG  ASN B  14     -44.735  18.761 -10.962  1.00 81.35
ATOM     95  OD1 ASN B  14     -44.717  19.617 -11.851  1.00 81.35
ATOM     96  ND2 ASN B  14     -45.825  18.486 -10.256  1.00 81.35
ATOM     97  N   CYS B  15     -40.299  18.485 -11.142  1.00 84.28
ATOM     98  CA  CYS B  15     -38.953  18.232 -10.641  1.00 84.28
ATOM     99  C   CYS B  15     -38.833  18.631  -9.175  1.00 84.28
ATOM    100  O   CYS B  15     -39.640  19.415  -8.673  1.00 84.28
ATOM    101  CB  CYS B  15     -37.920  18.992 -11.473  1.00 84.28
ATOM    102  SG  CYS B  15     -37.839  18.459 -13.197  1.00 84.28
ATOM    103  N   HIS B  16     -37.858  18.169  -8.454  1.00 86.02
ATOM    104  CA  HIS B  16     -37.492  18.602  -7.110  1.00 86.02
ATOM    105  C   HIS B  16     -37.172  20.092  -7.080  1.00 86.02
ATOM    106  O   HIS B  16     -36.732  20.658  -8.083  1.00 86.02
ATOM    107  CB  HIS B  16     -36.296  17.797  -6.596  1.00 86.02
ATOM    108  CG  HIS B  16     -36.044  17.968  -5.132  1.00 86.02
ATOM    109  ND1 HIS B  16     -35.229  18.959  -4.628  1.00 86.02
ATOM    110  CD2 HIS B  16     -36.502  17.275  -4.064  1.00 86.02
ATOM    111  CE1 HIS B  16     -35.197  18.866  -3.309  1.00 86.02
ATOM    112  NE2 HIS B  16     -35.961  17.852  -2.941  1.00 86.02
ATOM    113  N   ASN B  17     -37.448  20.692  -6.015  1.00 86.20
ATOM    114  CA  ASN B  17     -37.355  22.138  -5.839  1.00 86.20
ATOM    115  C   ASN B  17     -35.981  22.664  -6.242  1.00 86.20
ATOM    116  O   ASN B  17     -35.847  23.822  -6.641  1.00 86.20
ATOM    117  CB  ASN B  17     -37.668  22.524  -4.392  1.00 86.20
ATOM    118  CG  ASN B  17     -39.120  22.288  -4.026  1.00 86.20
ATOM    119  OD1 ASN B  17     -39.979  22.149  -4.900  1.00 86.20
ATOM    120  ND2 ASN B  17     -39.405  22.241  -2.730  1.00 86.20
ATOM    121  N   THR B  18     -34.985  21.889  -6.284  1.00 88.59
ATOM    122  CA  THR B  18     -33.626  22.347  -6.551  1.00 88.59
ATOM    123  C   THR B  18     -33.216  22.018  -7.984  1.00 88.59
ATOM    124  O   THR B  18     -32.143  22.421  -8.436  1.00 88.59
ATOM    125  CB  THR B  18     -32.621  21.718  -5.569  1.00 88.59
ATOM    126  OG1 THR B  18     -32.674  20.291  -5.690  1.00 88.59
ATOM    127  CG2 THR B  18     -32.941  22.107  -4.130  1.00 88.59
ATOM    128  N   MET B  19     -34.149  21.252  -8.858  1.00 87.39
ATOM    129  CA  MET B  19     -33.785  20.770 -10.187  1.00 87.39
ATOM    130  C   MET B  19     -34.713  21.351 -11.249  1.00 87.39
ATOM    131  O   MET B  19     -35.842  21.740 -10.947  1.00 87.39
ATOM    132  CB  MET B  19     -33.825  19.242 -10.236  1.00 87.39
ATOM    133  CG  MET B  19     -32.990  18.572  -9.158  1.00 87.39
ATOM    134  SD  MET B  19     -31.216  18.454  -9.614  1.00 87.39
ATOM    135  CE  MET B  19     -30.593  17.471  -8.223  1.00 87.39
ATOM    136  N   ASP B  20     -34.126  21.555 -12.365  1.00 82.55
ATOM    137  CA  ASP B  20     -34.899  22.109 -13.472  1.00 82.55
ATOM    138  C   ASP B  20     -34.486  21.479 -14.800  1.00 82.55
ATOM    139  O   ASP B  20     -33.614  20.609 -14.836  1.00 82.55
ATOM    140  CB  ASP B  20     -34.732  23.629 -13.536  1.00 82.55
ATOM    141  CG  ASP B  20     -35.939  24.334 -14.128  1.00 82.55
ATOM    142  OD1 ASP B  20     -35.975  25.584 -14.130  1.00 82.55
ATOM    143  OD2 ASP B  20     -36.865  23.634 -14.592  1.00 82.55
ATOM    144  N   ASN B  21     -35.301  21.511 -15.848  1.00 76.50
ATOM    145  CA  ASN B  21     -35.015  21.148 -17.231  1.00 76.50
ATOM    146  C   ASN B  21     -35.432  19.711 -17.531  1.00 76.50
ATOM    147  O   ASN B  21     -36.028  19.044 -16.684  1.00 76.50
ATOM    148  CB  ASN B  21     -33.530  21.345 -17.543  1.00 76.50
ATOM    149  CG  ASN B  21     -33.177  22.794 -17.814  1.00 76.50
ATOM    150  OD1 ASN B  21     -34.058  23.629 -18.035  1.00 76.50
ATOM    151  ND2 ASN B  21     -31.886  23.104 -17.797  1.00 76.50
ATOM    152  N   TYR B  22     -35.000  19.294 -18.593  1.00 71.44
ATOM    153  CA  TYR B  22     -35.462  18.007 -19.099  1.00 71.44
ATOM    154  C   TYR B  22     -34.902  16.860 -18.266  1.00 71.44
ATOM    155  O   TYR B  22     -33.697  16.802 -18.011  1.00 71.44
ATOM    156  CB  TYR B  22     -35.062  17.830 -20.567  1.00 71.44
ATOM    157  CG  TYR B  22     -35.617  16.578 -21.201  1.00 71.44
ATOM    158  CD1 TYR B  22     -34.805  15.467 -21.422  1.00 71.44
ATOM    159  CD2 TYR B  22     -36.952  16.503 -21.582  1.00 71.44
ATOM    160  CE1 TYR B  22     -35.311  14.312 -22.008  1.00 71.44
ATOM    161  CE2 TYR B  22     -37.469  15.352 -22.169  1.00 71.44
ATOM    162  CZ  TYR B  22     -36.642  14.263 -22.377  1.00 71.44
ATOM    163  OH  TYR B  22     -37.149  13.122 -22.957  1.00 71.44
ATOM    164  N   LEU B  23     -35.864  16.215 -17.700  1.00 77.64
ATOM    165  CA  LEU B  23     -35.589  15.017 -16.914  1.00 77.64
ATOM    166  C   LEU B  23     -34.962  15.379 -15.572  1.00 77.64
ATOM    167  O   LEU B  23     -34.345  14.533 -14.922  1.00 77.64
ATOM    168  CB  LEU B  23     -34.664  14.071 -17.685  1.00 77.64
ATOM    169  CG  LEU B  23     -35.281  13.346 -18.882  1.00 77.64
ATOM    170  CD1 LEU B  23     -34.189  12.703 -19.732  1.00 77.64
ATOM    171  CD2 LEU B  23     -36.286  12.299 -18.414  1.00 77.64
ATOM    172  N   CYS B  24     -35.044  16.736 -15.128  1.00 80.42
ATOM    173  CA  CYS B  24     -34.626  17.208 -13.812  1.00 80.42
ATOM    174  C   CYS B  24     -33.149  16.918 -13.573  1.00 80.42
ATOM    175  O   CYS B  24     -32.761  16.519 -12.474  1.00 80.42
ATOM    176  CB  CYS B  24     -35.467  16.555 -12.716  1.00 80.42
ATOM    177  SG  CYS B  24     -37.237  16.883 -12.864  1.00 80.42
ATOM    178  N   ILE B  25     -32.409  17.163 -14.726  1.00 82.28
ATOM    179  CA  ILE B  25     -30.978  16.891 -14.649  1.00 82.28
ATOM    180  C   ILE B  25     -30.230  18.168 -14.270  1.00 82.28
ATOM    181  O   ILE B  25     -29.254  18.123 -13.517  1.00 82.28
ATOM    182  CB  ILE B  25     -30.436  16.328 -15.982  1.00 82.28
ATOM    183  CG1 ILE B  25     -31.078  14.969 -16.287  1.00 82.28
ATOM    184  CG2 ILE B  25     -28.910  16.216 -15.940  1.00 82.28
ATOM    185  CD1 ILE B  25     -30.805  14.458 -17.695  1.00 82.28
ATOM    186  N   GLU B  26     -30.720  19.313 -14.594  1.00 87.78
ATOM    187  CA  GLU B  26     -30.013  20.575 -14.402  1.00 87.78
ATOM    188  C   GLU B  26     -30.397  21.227 -13.076  1.00 87.78
ATOM    189  O   GLU B  26     -31.554  21.153 -12.655  1.00 87.78
ATOM    190  CB  GLU B  26     -30.297  21.533 -15.561  1.00 87.78
ATOM    191  CG  GLU B  26     -29.789  21.038 -16.907  1.00 87.78
ATOM    192  CD  GLU B  26     -29.982  22.045 -18.029  1.00 87.78
ATOM    193  OE1 GLU B  26     -29.690  21.713 -19.200  1.00 87.78
ATOM    194  OE2 GLU B  26     -30.428  23.177 -17.735  1.00 87.78
ATOM    195  N   CYS B  27     -29.559  21.822 -12.426  1.00 88.20
ATOM    196  CA  CYS B  27     -29.768  22.483 -11.142  1.00 88.20
ATOM    197  C   CYS B  27     -30.299  23.898 -11.337  1.00 88.20
ATOM    198  O   CYS B  27     -29.893  24.595 -12.268  1.00 88.20
ATOM    199  CB  CYS B  27     -28.466  22.522 -10.342  1.00 88.20
ATOM    200  SG  CYS B  27     -27.847  20.890  -9.879  1.00 88.20
ATOM    201  N   LYS B  28     -31.321  24.317 -10.568  1.00 88.46
ATOM    202  CA  LYS B  28     -31.831  25.685 -10.570  1.00 88.46
ATOM    203  C   LYS B  28     -30.758  26.673 -10.122  1.00 88.46
ATOM    204  O   LYS B  28     -29.815  26.298  -9.422  1.00 88.46
ATOM    205  CB  LYS B  28     -33.060  25.801  -9.667  1.00 88.46
ATOM    206  CG  LYS B  28     -34.331  25.222 -10.274  1.00 88.46
ATOM    207  CD  LYS B  28     -35.545  25.499  -9.397  1.00 88.46
ATOM    208  CE  LYS B  28     -36.809  24.882  -9.980  1.00 88.46
ATOM    209  NZ  LYS B  28     -38.001  25.145  -9.120  1.00 88.46
ATOM    210  N   LYS B  29     -30.951  27.805 -10.479  1.00 88.34
ATOM    211  CA  LYS B  29     -29.999  28.844 -10.096  1.00 88.34
ATOM    212  C   LYS B  29     -29.846  28.919  -8.580  1.00 88.34
ATOM    213  O   LYS B  29     -30.840  28.950  -7.851  1.00 88.34
ATOM    214  CB  LYS B  29     -30.436  30.202 -10.647  1.00 88.34
ATOM    215  CG  LYS B  29     -29.331  31.248 -10.665  1.00 88.34
ATOM    216  CD  LYS B  29     -29.772  32.515 -11.386  1.00 88.34
ATOM    217  CE  LYS B  29     -28.668  33.564 -11.401  1.00 88.34
ATOM    218  NZ  LYS B  29     -29.090  34.802 -12.122  1.00 88.34
ATOM    219  N   GLY B  30     -28.696  28.893  -8.161  1.00 86.92
ATOM    220  CA  GLY B  30     -28.407  28.912  -6.736  1.00 86.92
ATOM    221  C   GLY B  30     -28.134  27.534  -6.164  1.00 86.92
ATOM    222  O   GLY B  30     -27.761  27.403  -4.997  1.00 86.92
ATOM    223  N   TYR B  31     -28.360  26.513  -7.031  1.00 90.11
ATOM    224  CA  TYR B  31     -28.111  25.133  -6.627  1.00 90.11
ATOM    225  C   TYR B  31     -27.105  24.466  -7.557  1.00 90.11
ATOM    226  O   TYR B  31     -26.968  24.858  -8.718  1.00 90.11
ATOM    227  CB  TYR B  31     -29.418  24.334  -6.612  1.00 90.11
ATOM    228  CG  TYR B  31     -30.431  24.846  -5.617  1.00 90.11
ATOM    229  CD1 TYR B  31     -30.464  24.356  -4.313  1.00 90.11
ATOM    230  CD2 TYR B  31     -31.357  25.818  -5.978  1.00 90.11
ATOM    231  CE1 TYR B  31     -31.397  24.824  -3.393  1.00 90.11
ATOM    232  CE2 TYR B  31     -32.294  26.293  -5.066  1.00 90.11
ATOM    233  CZ  TYR B  31     -32.306  25.790  -3.778  1.00 90.11
ATOM    234  OH  TYR B  31     -33.232  26.256  -2.871  1.00 90.11
ATOM    235  N   THR B  32     -26.248  23.482  -7.102  1.00 89.00
ATOM    236  CA  THR B  32     -25.231  22.838  -7.925  1.00 89.00
ATOM    237  C   THR B  32     -25.074  21.369  -7.542  1.00 89.00
ATOM    238  O   THR B  32     -25.343  20.988  -6.401  1.00 89.00
ATOM    239  CB  THR B  32     -23.873  23.552  -7.796  1.00 89.00
ATOM    240  OG1 THR B  32     -22.924  22.925  -8.668  1.00 89.00
ATOM    241  CG2 THR B  32     -23.351  23.486  -6.364  1.00 89.00
ATOM    242  N   ASN B  33     -24.741  20.626  -8.408  1.00 83.95
ATOM    243  CA  ASN B  33     -24.330  19.250  -8.150  1.00 83.95
ATOM    244  C   ASN B  33     -22.956  18.955  -8.745  1.00 83.95
ATOM    245  O   ASN B  33     -22.581  17.792  -8.904  1.00 83.95
ATOM    246  CB  ASN B  33     -25.368  18.268  -8.696  1.00 83.95
ATOM    247  CG  ASN B  33     -25.492  18.329 -10.206  1.00 83.95
ATOM    248  OD1 ASN B  33     -24.816  19.124 -10.865  1.00 83.95
ATOM    249  ND2 ASN B  33     -26.356  17.489 -10.765  1.00 83.95
ATOM    250  N   SER B  34     -22.151  20.086  -9.135  1.00 81.80
ATOM    251  CA  SER B  34     -20.830  19.973  -9.743  1.00 81.80
ATOM    252  C   SER B  34     -20.842  18.999 -10.916  1.00 81.80
ATOM    253  O   SER B  34     -19.891  18.239 -11.109  1.00 81.80
ATOM    254  CB  SER B  34     -19.799  19.522  -8.707  1.00 81.80
ATOM    255  OG  SER B  34     -19.709  20.459  -7.647  1.00 81.80
ATOM    256  N   PHE B  35     -21.996  18.769 -11.582  1.00 83.10
ATOM    257  CA  PHE B  35     -22.208  18.000 -12.803  1.00 83.10
ATOM    258  C   PHE B  35     -22.117  16.505 -12.524  1.00 83.10
ATOM    259  O   PHE B  35     -21.756  15.724 -13.407  1.00 83.10
ATOM    260  CB  PHE B  35     -21.187  18.398 -13.873  1.00 83.10
ATOM    261  CG  PHE B  35     -21.200  19.865 -14.210  1.00 83.10
ATOM    262  CD1 PHE B  35     -22.231  20.410 -14.965  1.00 83.10
ATOM    263  CD2 PHE B  35     -20.180  20.699 -13.771  1.00 83.10
ATOM    264  CE1 PHE B  35     -22.245  21.767 -15.278  1.00 83.10
ATOM    265  CE2 PHE B  35     -20.187  22.056 -14.079  1.00 83.10
ATOM    266  CZ  PHE B  35     -21.221  22.588 -14.834  1.00 83.10
ATOM    267  N   THR B  36     -22.389  16.270 -11.254  1.00 79.13
ATOM    268  CA  THR B  36     -22.498  14.867 -10.870  1.00 79.13
ATOM    269  C   THR B  36     -23.955  14.412 -10.890  1.00 79.13
ATOM    270  O   THR B  36     -24.867  15.237 -10.974  1.00 79.13
ATOM    271  CB  THR B  36     -21.901  14.623  -9.472  1.00 79.13
ATOM    272  OG1 THR B  36     -22.542  15.489  -8.527  1.00 79.13
ATOM    273  CG2 THR B  36     -20.401  14.897  -9.459  1.00 79.13
ATOM    274  N   LYS B  37     -24.188  13.096 -10.983  1.00 79.82
ATOM    275  CA  LYS B  37     -25.534  12.531 -11.024  1.00 79.82
ATOM    276  C   LYS B  37     -26.141  12.455  -9.627  1.00 79.82
ATOM    277  O   LYS B  37     -26.448  11.366  -9.136  1.00 79.82
ATOM    278  CB  LYS B  37     -25.513  11.141 -11.663  1.00 79.82
ATOM    279  CG  LYS B  37     -25.217  11.151 -13.156  1.00 79.82
ATOM    280  CD  LYS B  37     -25.369   9.763 -13.764  1.00 79.82
ATOM    281  CE  LYS B  37     -25.048   9.766 -15.253  1.00 79.82
ATOM    282  NZ  LYS B  37     -25.174   8.402 -15.849  1.00 79.82
ATOM    283  N   SER B  38     -26.199  13.547  -8.897  1.00 82.74
ATOM    284  CA  SER B  38     -26.783  13.654  -7.564  1.00 82.74
ATOM    285  C   SER B  38     -27.758  14.824  -7.479  1.00 82.74
ATOM    286  O   SER B  38     -27.739  15.716  -8.329  1.00 82.74
ATOM    287  CB  SER B  38     -25.688  13.814  -6.509  1.00 82.74
ATOM    288  OG  SER B  38     -25.038  15.067  -6.645  1.00 82.74
ATOM    289  N   LYS B  39     -28.695  14.805  -6.592  1.00 84.73
ATOM    290  CA  LYS B  39     -29.591  15.937  -6.377  1.00 84.73
ATOM    291  C   LYS B  39     -28.805  17.221  -6.127  1.00 84.73
ATOM    292  O   LYS B  39     -27.758  17.198  -5.477  1.00 84.73
ATOM    293  CB  LYS B  39     -30.531  15.661  -5.202  1.00 84.73
ATOM    294  CG  LYS B  39     -31.616  14.638  -5.504  1.00 84.73
ATOM    295  CD  LYS B  39     -32.572  14.473  -4.330  1.00 84.73
ATOM    296  CE  LYS B  39     -33.531  13.311  -4.548  1.00 84.73
ATOM    297  NZ  LYS B  39     -34.426  13.103  -3.370  1.00 84.73
ATOM    298  N   CYS B  40     -29.241  18.312  -6.576  1.00 88.01
ATOM    299  CA  CYS B  40     -28.550  19.592  -6.465  1.00 88.01
ATOM    300  C   CYS B  40     -28.637  20.137  -5.044  1.00 88.01
ATOM    301  O   CYS B  40     -29.677  20.025  -4.394  1.00 88.01
ATOM    302  CB  CYS B  40     -29.139  20.606  -7.446  1.00 88.01
ATOM    303  SG  CYS B  40     -28.874  20.179  -9.180  1.00 88.01
ATOM    304  N   VAL B  41     -27.618  20.765  -4.577  1.00 87.67
ATOM    305  CA  VAL B  41     -27.528  21.356  -3.246  1.00 87.67
ATOM    306  C   VAL B  41     -27.237  22.850  -3.363  1.00 87.67
ATOM    307  O   VAL B  41     -26.770  23.318  -4.404  1.00 87.67
ATOM    308  CB  VAL B  41     -26.441  20.666  -2.391  1.00 87.67
ATOM    309  CG1 VAL B  41     -26.476  21.182  -0.954  1.00 87.67
ATOM    310  CG2 VAL B  41     -26.620  19.150  -2.423  1.00 87.67
ATOM    311  N   ARG B  42     -27.554  23.610  -2.318  1.00 88.23
ATOM    312  CA  ARG B  42     -27.382  25.060  -2.310  1.00 88.23
ATOM    313  C   ARG B  42     -25.924  25.439  -2.547  1.00 88.23
ATOM    314  O   ARG B  42     -25.015  24.777  -2.043  1.00 88.23
ATOM    315  CB  ARG B  42     -27.869  25.652  -0.986  1.00 88.23
ATOM    316  CG  ARG B  42     -28.115  27.151  -1.034  1.00 88.23
ATOM    317  CD  ARG B  42     -28.745  27.662   0.254  1.00 88.23
ATOM    318  NE  ARG B  42     -28.943  29.108   0.221  1.00 88.23
ATOM    319  CZ  ARG B  42     -29.504  29.819   1.195  1.00 88.23
ATOM    320  NH1 ARG B  42     -29.934  29.228   2.304  1.00 88.23
ATOM    321  NH2 ARG B  42     -29.636  31.130   1.061  1.00 88.23
ATOM    322  N   CYS B  43     -25.638  26.323  -3.299  1.00 89.82
ATOM    323  CA  CYS B  43     -24.304  26.831  -3.595  1.00 89.82
ATOM    324  C   CYS B  43     -23.658  27.428  -2.350  1.00 89.82
ATOM    325  O   CYS B  43     -24.350  27.972  -1.487  1.00 89.82
ATOM    326  CB  CYS B  43     -24.364  27.883  -4.703  1.00 89.82
ATOM    327  SG  CYS B  43     -24.705  27.198  -6.339  1.00 89.82
ATOM    328  N   PRO B  44     -22.329  27.266  -2.252  1.00 91.35
ATOM    329  CA  PRO B  44     -21.616  27.854  -1.116  1.00 91.35
ATOM    330  C   PRO B  44     -21.555  29.379  -1.183  1.00 91.35
ATOM    331  O   PRO B  44     -21.863  29.968  -2.222  1.00 91.35
ATOM    332  CB  PRO B  44     -20.216  27.246  -1.226  1.00 91.35
ATOM    333  CG  PRO B  44     -20.054  26.919  -2.675  1.00 91.35
ATOM    334  CD  PRO B  44     -21.412  26.654  -3.259  1.00 91.35
ATOM    335  N   ASN B  45     -21.353  30.040  -0.030  1.00 88.57
ATOM    336  CA  ASN B  45     -21.103  31.477  -0.044  1.00 88.57
ATOM    337  C   ASN B  45     -19.995  31.844  -1.027  1.00 88.57
ATOM    338  O   ASN B  45     -18.941  31.207  -1.046  1.00 88.57
ATOM    339  CB  ASN B  45     -20.753  31.975   1.360  1.00 88.57
ATOM    340  CG  ASN B  45     -20.798  33.486   1.473  1.00 88.57
ATOM    341  OD1 ASN B  45     -20.998  34.189   0.478  1.00 88.57
ATOM    342  ND2 ASN B  45     -20.615  33.997   2.685  1.00 88.57
ATOM    343  N   ASN B  46     -20.197  32.657  -1.794  1.00 90.25
ATOM    344  CA  ASN B  46     -19.332  32.999  -2.918  1.00 90.25
ATOM    345  C   ASN B  46     -17.930  33.379  -2.451  1.00 90.25
ATOM    346  O   ASN B  46     -16.937  32.936  -3.031  1.00 90.25
ATOM    347  CB  ASN B  46     -19.944  34.136  -3.740  1.00 90.25
ATOM    348  CG  ASN B  46     -21.196  33.712  -4.481  1.00 90.25
ATOM    349  OD1 ASN B  46     -21.385  32.530  -4.781  1.00 90.25
ATOM    350  ND2 ASN B  46     -22.061  34.673  -4.783  1.00 90.25
ATOM    351  N   ILE B  47     -17.813  34.170  -1.403  1.00 89.00
ATOM    352  CA  ILE B  47     -16.509  34.622  -0.929  1.00 89.00
ATOM    353  C   ILE B  47     -15.734  33.442  -0.348  1.00 89.00
ATOM    354  O   ILE B  47     -14.548  33.267  -0.638  1.00 89.00
ATOM    355  CB  ILE B  47     -16.649  35.743   0.126  1.00 89.00
ATOM    356  CG1 ILE B  47     -17.340  36.968  -0.485  1.00 89.00
ATOM    357  CG2 ILE B  47     -15.280  36.117   0.701  1.00 89.00
ATOM    358  CD1 ILE B  47     -17.951  37.910   0.542  1.00 89.00
ATOM    359  N   ALA B  48     -16.454  32.695   0.377  1.00 90.03
ATOM    360  CA  ALA B  48     -15.830  31.511   0.962  1.00 90.03
ATOM    361  C   ALA B  48     -15.417  30.518  -0.120  1.00 90.03
ATOM    362  O   ALA B  48     -14.353  29.901  -0.032  1.00 90.03
ATOM    363  CB  ALA B  48     -16.779  30.846   1.956  1.00 90.03
ATOM    364  N   ASN B  49     -16.126  30.370  -1.165  1.00 92.23
ATOM    365  CA  ASN B  49     -15.864  29.477  -2.289  1.00 92.23
ATOM    366  C   ASN B  49     -14.573  29.851  -3.013  1.00 92.23
ATOM    367  O   ASN B  49     -13.728  28.991  -3.266  1.00 92.23
ATOM    368  CB  ASN B  49     -17.042  29.483  -3.266  1.00 92.23
ATOM    369  CG  ASN B  49     -16.971  28.352  -4.272  1.00 92.23
ATOM    370  OD1 ASN B  49     -16.036  27.548  -4.256  1.00 92.23
ATOM    371  ND2 ASN B  49     -17.961  28.281  -5.155  1.00 92.23
ATOM    372  N   ILE B  50     -14.417  31.090  -3.240  1.00 91.32
ATOM    373  CA  ILE B  50     -13.246  31.575  -3.961  1.00 91.32
ATOM    374  C   ILE B  50     -11.994  31.365  -3.112  1.00 91.32
ATOM    375  O   ILE B  50     -10.970  30.891  -3.611  1.00 91.32
ATOM    376  CB  ILE B  50     -13.393  33.065  -4.341  1.00 91.32
ATOM    377  CG1 ILE B  50     -14.512  33.245  -5.374  1.00 91.32
ATOM    378  CG2 ILE B  50     -12.067  33.621  -4.868  1.00 91.32
ATOM    379  CD1 ILE B  50     -14.884  34.698  -5.636  1.00 91.32
ATOM    380  N   ILE B  51     -12.145  31.699  -1.802  1.00 91.00
ATOM    381  CA  ILE B  51     -11.009  31.579  -0.894  1.00 91.00
ATOM    382  C   ILE B  51     -10.589  30.115  -0.785  1.00 91.00
ATOM    383  O   ILE B  51      -9.401  29.795  -0.868  1.00 91.00
ATOM    384  CB  ILE B  51     -11.340  32.147   0.504  1.00 91.00
ATOM    385  CG1 ILE B  51     -11.529  33.667   0.431  1.00 91.00
ATOM    386  CG2 ILE B  51     -10.246  31.778   1.510  1.00 91.00
ATOM    387  CD1 ILE B  51     -12.057  34.287   1.718  1.00 91.00
ATOM    388  N   LEU B  52     -11.538  29.241  -0.706  1.00 91.06
ATOM    389  CA  LEU B  52     -11.245  27.822  -0.541  1.00 91.06
ATOM    390  C   LEU B  52     -10.636  27.241  -1.812  1.00 91.06
ATOM    391  O   LEU B  52      -9.678  26.467  -1.750  1.00 91.06
ATOM    392  CB  LEU B  52     -12.515  27.051  -0.171  1.00 91.06
ATOM    393  CG  LEU B  52     -12.323  25.598   0.265  1.00 91.06
ATOM    394  CD1 LEU B  52     -11.521  25.534   1.560  1.00 91.06
ATOM    395  CD2 LEU B  52     -13.673  24.907   0.431  1.00 91.06
ATOM    396  N   LEU B  53     -11.166  27.557  -3.016  1.00 90.25
ATOM    397  CA  LEU B  53     -10.630  27.094  -4.292  1.00 90.25
ATOM    398  C   LEU B  53      -9.174  27.516  -4.456  1.00 90.25
ATOM    399  O   LEU B  53      -8.329  26.707  -4.844  1.00 90.25
ATOM    400  CB  LEU B  53     -11.466  27.640  -5.453  1.00 90.25
ATOM    401  CG  LEU B  53     -12.746  26.871  -5.787  1.00 90.25
ATOM    402  CD1 LEU B  53     -13.665  27.725  -6.655  1.00 90.25
ATOM    403  CD2 LEU B  53     -12.414  25.556  -6.484  1.00 90.25
ATOM    404  N   LEU B  54      -8.872  28.803  -4.053  1.00 90.13
ATOM    405  CA  LEU B  54      -7.506  29.306  -4.147  1.00 90.13
ATOM    406  C   LEU B  54      -6.585  28.559  -3.188  1.00 90.13
ATOM    407  O   LEU B  54      -5.472  28.179  -3.559  1.00 90.13
ATOM    408  CB  LEU B  54      -7.466  30.806  -3.846  1.00 90.13
ATOM    409  CG  LEU B  54      -8.014  31.731  -4.934  1.00 90.13
ATOM    410  CD1 LEU B  54      -8.114  33.161  -4.414  1.00 90.13
ATOM    411  CD2 LEU B  54      -7.138  31.670  -6.180  1.00 90.13
ATOM    412  N   LEU B  55      -7.092  28.330  -1.973  1.00 90.72
ATOM    413  CA  LEU B  55      -6.301  27.634  -0.963  1.00 90.72
ATOM    414  C   LEU B  55      -5.983  26.210  -1.408  1.00 90.72
ATOM    415  O   LEU B  55      -4.845  25.754  -1.277  1.00 90.72
ATOM    416  CB  LEU B  55      -7.042  27.610   0.376  1.00 90.72
ATOM    417  CG  LEU B  55      -6.197  27.304   1.613  1.00 90.72
ATOM    418  CD1 LEU B  55      -6.628  28.186   2.781  1.00 90.72
ATOM    419  CD2 LEU B  55      -6.305  25.828   1.983  1.00 90.72
ATOM    420  N   ILE B  56      -6.972  25.458  -2.007  1.00 87.58
ATOM    421  CA  ILE B  56      -6.808  24.075  -2.442  1.00 87.58
ATOM    422  C   ILE B  56      -5.736  23.998  -3.527  1.00 87.58
ATOM    423  O   ILE B  56      -4.854  23.139  -3.476  1.00 87.58
ATOM    424  CB  ILE B  56      -8.139  23.484  -2.960  1.00 87.58
ATOM    425  CG1 ILE B  56      -9.111  23.256  -1.797  1.00 87.58
ATOM    426  CG2 ILE B  56      -7.889  22.183  -3.728  1.00 87.58
ATOM    427  CD1 ILE B  56     -10.518  22.870  -2.232  1.00 87.58
ATOM    428  N   TYR B  57      -5.790  24.931  -4.536  1.00 90.65
ATOM    429  CA  TYR B  57      -4.853  24.882  -5.653  1.00 90.65
ATOM    430  C   TYR B  57      -3.461  25.324  -5.217  1.00 90.65
ATOM    431  O   TYR B  57      -2.456  24.833  -5.736  1.00 90.65
ATOM    432  CB  TYR B  57      -5.344  25.762  -6.806  1.00 90.65
ATOM    433  CG  TYR B  57      -6.393  25.104  -7.669  1.00 90.65
ATOM    434  CD1 TYR B  57      -6.065  24.042  -8.509  1.00 90.65
ATOM    435  CD2 TYR B  57      -7.713  25.542  -7.646  1.00 90.65
ATOM    436  CE1 TYR B  57      -7.028  23.434  -9.308  1.00 90.65
ATOM    437  CE2 TYR B  57      -8.684  24.941  -8.440  1.00 90.65
ATOM    438  CZ  TYR B  57      -8.332  23.889  -9.266  1.00 90.65
ATOM    439  OH  TYR B  57      -9.290  23.290 -10.054  1.00 90.65
ATOM    440  N   ILE B  58      -3.368  26.282  -4.165  1.00 90.05
ATOM    441  CA  ILE B  58      -2.069  26.678  -3.632  1.00 90.05
ATOM    442  C   ILE B  58      -1.438  25.505  -2.885  1.00 90.05
ATOM    443  O   ILE B  58      -0.246  25.229  -3.044  1.00 90.05
ATOM    444  CB  ILE B  58      -2.190  27.904  -2.699  1.00 90.05
ATOM    445  CG1 ILE B  58      -2.546  29.157  -3.508  1.00 90.05
ATOM    446  CG2 ILE B  58      -0.896  28.111  -1.908  1.00 90.05
ATOM    447  CD1 ILE B  58      -2.858  30.377  -2.652  1.00 90.05
ATOM    448  N   ILE B  59      -2.278  24.841  -2.085  1.00 90.61
ATOM    449  CA  ILE B  59      -1.794  23.674  -1.356  1.00 90.61
ATOM    450  C   ILE B  59      -1.363  22.591  -2.343  1.00 90.61
ATOM    451  O   ILE B  59      -0.321  21.956  -2.161  1.00 90.61
ATOM    452  CB  ILE B  59      -2.870  23.123  -0.393  1.00 90.61
ATOM    453  CG1 ILE B  59      -3.119  24.112   0.752  1.00 90.61
ATOM    454  CG2 ILE B  59      -2.458  21.751   0.149  1.00 90.61
ATOM    455  CD1 ILE B  59      -4.320  23.765   1.620  1.00 90.61
ATOM    456  N   PHE B  60      -2.122  22.390  -3.441  1.00 91.70
ATOM    457  CA  PHE B  60      -1.803  21.403  -4.466  1.00 91.70
ATOM    458  C   PHE B  60      -0.454  21.706  -5.107  1.00 91.70
ATOM    459  O   PHE B  60       0.351  20.799  -5.332  1.00 91.70
ATOM    460  CB  PHE B  60      -2.897  21.366  -5.537  1.00 91.70
ATOM    461  CG  PHE B  60      -2.636  20.373  -6.637  1.00 91.70
ATOM    462  CD1 PHE B  60      -2.314  20.803  -7.919  1.00 91.70
ATOM    463  CD2 PHE B  60      -2.712  19.008  -6.389  1.00 91.70
ATOM    464  CE1 PHE B  60      -2.072  19.886  -8.939  1.00 91.70
ATOM    465  CE2 PHE B  60      -2.472  18.086  -7.404  1.00 91.70
ATOM    466  CZ  PHE B  60      -2.153  18.527  -8.678  1.00 91.70
ATOM    467  N   CYS B  61      -0.194  23.030  -5.371  1.00 91.70
ATOM    468  CA  CYS B  61       1.074  23.433  -5.970  1.00 91.70
ATOM    469  C   CYS B  61       2.241  23.113  -5.045  1.00 91.70
ATOM    470  O   CYS B  61       3.283  22.633  -5.495  1.00 91.70
ATOM    471  CB  CYS B  61       1.063  24.926  -6.295  1.00 91.70
ATOM    472  SG  CYS B  61       0.074  25.348  -7.747  1.00 91.70
ATOM    473  N   PHE B  62       2.129  23.391  -3.698  1.00 91.72
ATOM    474  CA  PHE B  62       3.189  23.092  -2.742  1.00 91.72
ATOM    475  C   PHE B  62       3.438  21.590  -2.662  1.00 91.72
ATOM    476  O   PHE B  62       4.584  21.151  -2.542  1.00 91.72
ATOM    477  CB  PHE B  62       2.835  23.639  -1.356  1.00 91.72
ATOM    478  CG  PHE B  62       3.191  25.089  -1.167  1.00 91.72
ATOM    479  CD1 PHE B  62       4.510  25.474  -0.962  1.00 91.72
ATOM    480  CD2 PHE B  62       2.206  26.068  -1.195  1.00 91.72
ATOM    481  CE1 PHE B  62       4.843  26.815  -0.786  1.00 91.72
ATOM    482  CE2 PHE B  62       2.531  27.410  -1.020  1.00 91.72
ATOM    483  CZ  PHE B  62       3.850  27.781  -0.815  1.00 91.72
ATOM    484  N   ILE B  63       2.323  20.760  -2.776  1.00 89.87
ATOM    485  CA  ILE B  63       2.460  19.308  -2.759  1.00 89.87
ATOM    486  C   ILE B  63       3.273  18.852  -3.968  1.00 89.87
ATOM    487  O   ILE B  63       4.165  18.009  -3.842  1.00 89.87
ATOM    488  CB  ILE B  63       1.081  18.611  -2.745  1.00 89.87
ATOM    489  CG1 ILE B  63       0.366  18.866  -1.413  1.00 89.87
ATOM    490  CG2 ILE B  63       1.233  17.109  -3.007  1.00 89.87
ATOM    491  CD1 ILE B  63      -1.073  18.372  -1.379  1.00 89.87
ATOM    492  N   ILE B  64       2.966  19.457  -5.183  1.00 91.43
ATOM    493  CA  ILE B  64       3.674  19.106  -6.409  1.00 91.43
ATOM    494  C   ILE B  64       5.157  19.439  -6.263  1.00 91.43
ATOM    495  O   ILE B  64       6.018  18.663  -6.683  1.00 91.43
ATOM    496  CB  ILE B  64       3.078  19.836  -7.634  1.00 91.43
ATOM    497  CG1 ILE B  64       1.665  19.320  -7.929  1.00 91.43
ATOM    498  CG2 ILE B  64       3.988  19.673  -8.855  1.00 91.43
ATOM    499  CD1 ILE B  64       1.615  17.852  -8.332  1.00 91.43
ATOM    500  N   ILE B  65       5.498  20.619  -5.604  1.00 91.04
ATOM    501  CA  ILE B  65       6.881  21.039  -5.407  1.00 91.04
ATOM    502  C   ILE B  65       7.604  20.030  -4.517  1.00 91.04
ATOM    503  O   ILE B  65       8.731  19.627  -4.815  1.00 91.04
ATOM    504  CB  ILE B  65       6.959  22.452  -4.788  1.00 91.04
ATOM    505  CG1 ILE B  65       6.399  23.494  -5.764  1.00 91.04
ATOM    506  CG2 ILE B  65       8.400  22.790  -4.394  1.00 91.04
ATOM    507  CD1 ILE B  65       6.247  24.885  -5.164  1.00 91.04
ATOM    508  N   ILE B  66       6.924  19.606  -3.420  1.00 87.68
ATOM    509  CA  ILE B  66       7.504  18.649  -2.484  1.00 87.68
ATOM    510  C   ILE B  66       7.762  17.323  -3.195  1.00 87.68
ATOM    511  O   ILE B  66       8.847  16.750  -3.079  1.00 87.68
ATOM    512  CB  ILE B  66       6.588  18.431  -1.258  1.00 87.68
ATOM    513  CG1 ILE B  66       6.503  19.712  -0.421  1.00 87.68
ATOM    514  CG2 ILE B  66       7.088  17.256  -0.413  1.00 87.68
ATOM    515  CD1 ILE B  66       5.461  19.659   0.688  1.00 87.68
ATOM    516  N   ILE B  67       6.792  16.839  -3.946  1.00 88.35
ATOM    517  CA  ILE B  67       6.926  15.565  -4.644  1.00 88.35
ATOM    518  C   ILE B  67       8.041  15.661  -5.683  1.00 88.35
ATOM    519  O   ILE B  67       8.819  14.720  -5.856  1.00 88.35
ATOM    520  CB  ILE B  67       5.600  15.147  -5.318  1.00 88.35
ATOM    521  CG1 ILE B  67       4.544  14.813  -4.257  1.00 88.35
ATOM    522  CG2 ILE B  67       5.824  13.961  -6.261  1.00 88.35
ATOM    523  CD1 ILE B  67       3.166  14.513  -4.830  1.00 88.35
ATOM    524  N   SER B  68       8.105  16.848  -6.399  1.00 90.38
ATOM    525  CA  SER B  68       9.156  17.043  -7.393  1.00 90.38
ATOM    526  C   SER B  68      10.539  16.986  -6.753  1.00 90.38
ATOM    527  O   SER B  68      11.466  16.399  -7.316  1.00 90.38
ATOM    528  CB  SER B  68       8.973  18.379  -8.113  1.00 90.38
ATOM    529  OG  SER B  68       7.764  18.391  -8.852  1.00 90.38
ATOM    530  N   TYR B  69      10.681  17.733  -5.537  1.00 86.86
ATOM    531  CA  TYR B  69      11.933  17.672  -4.792  1.00 86.86
ATOM    532  C   TYR B  69      12.301  16.231  -4.460  1.00 86.86
ATOM    533  O   TYR B  69      13.451  15.821  -4.633  1.00 86.86
ATOM    534  CB  TYR B  69      11.834  18.496  -3.505  1.00 86.86
ATOM    535  CG  TYR B  69      12.982  18.272  -2.550  1.00 86.86
ATOM    536  CD1 TYR B  69      12.837  17.447  -1.437  1.00 86.86
ATOM    537  CD2 TYR B  69      14.212  18.885  -2.759  1.00 86.86
ATOM    538  CE1 TYR B  69      13.891  17.240  -0.554  1.00 86.86
ATOM    539  CE2 TYR B  69      15.274  18.685  -1.883  1.00 86.86
ATOM    540  CZ  TYR B  69      15.104  17.861  -0.785  1.00 86.86
ATOM    541  OH  TYR B  69      16.151  17.659   0.086  1.00 86.86
ATOM    542  N   LEU B  70      11.252  15.419  -4.049  1.00 85.64
ATOM    543  CA  LEU B  70      11.476  14.024  -3.685  1.00 85.64
ATOM    544  C   LEU B  70      11.870  13.200  -4.906  1.00 85.64
ATOM    545  O   LEU B  70      12.721  12.311  -4.812  1.00 85.64
ATOM    546  CB  LEU B  70      10.221  13.431  -3.038  1.00 85.64
ATOM    547  CG  LEU B  70       9.861  13.959  -1.648  1.00 85.64
ATOM    548  CD1 LEU B  70       8.523  13.385  -1.194  1.00 85.64
ATOM    549  CD2 LEU B  70      10.961  13.624  -0.647  1.00 85.64
ATOM    550  N   ASN B  71      11.297  13.542  -6.056  1.00 88.09
ATOM    551  CA  ASN B  71      11.591  12.820  -7.290  1.00 88.09
ATOM    552  C   ASN B  71      13.039  13.025  -7.728  1.00 88.09
ATOM    553  O   ASN B  71      13.722  12.068  -8.096  1.00 88.09
ATOM    554  CB  ASN B  71      10.634  13.248  -8.404  1.00 88.09
ATOM    555  CG  ASN B  71       9.235  12.695  -8.216  1.00 88.09
ATOM    556  OD1 ASN B  71       9.017  11.781  -7.416  1.00 88.09
ATOM    557  ND2 ASN B  71       8.276  13.244  -8.952  1.00 88.09
ATOM    558  N   ILE B  72      13.409  14.310  -7.651  1.00 84.19
ATOM    559  CA  ILE B  72      14.762  14.643  -8.081  1.00 84.19
ATOM    560  C   ILE B  72      15.775  14.043  -7.108  1.00 84.19
ATOM    561  O   ILE B  72      16.792  13.485  -7.526  1.00 84.19
ATOM    562  CB  ILE B  72      14.961  16.171  -8.188  1.00 84.19
ATOM    563  CG1 ILE B  72      14.080  16.748  -9.301  1.00 84.19
ATOM    564  CG2 ILE B  72      16.436  16.509  -8.427  1.00 84.19
ATOM    565  CD1 ILE B  72      14.052  18.270  -9.343  1.00 84.19
ATOM    566  N   SER B  73      15.486  14.189  -5.769  1.00 80.80
ATOM    567  CA  SER B  73      16.364  13.640  -4.741  1.00 80.80
ATOM    568  C   SER B  73      16.537  12.134  -4.907  1.00 80.80
ATOM    569  O   SER B  73      17.634  11.605  -4.716  1.00 80.80
ATOM    570  CB  SER B  73      15.815  13.947  -3.347  1.00 80.80
ATOM    571  OG  SER B  73      16.580  13.293  -2.349  1.00 80.80
ATOM    572  N   SER B  74      15.412  11.457  -5.315  1.00 82.13
ATOM    573  CA  SER B  74      15.452  10.010  -5.498  1.00 82.13
ATOM    574  C   SER B  74      16.325   9.627  -6.689  1.00 82.13
ATOM    575  O   SER B  74      16.905   8.540  -6.716  1.00 82.13
ATOM    576  CB  SER B  74      14.041   9.454  -5.691  1.00 82.13
ATOM    577  OG  SER B  74      13.563   9.735  -6.995  1.00 82.13
ATOM    578  N   GLY B  75      16.417  10.422  -7.513  1.00 76.58
ATOM    579  CA  GLY B  75      17.225  10.166  -8.694  1.00 76.58
ATOM    580  C   GLY B  75      18.713  10.115  -8.400  1.00 76.58
ATOM    581  O   GLY B  75      19.464   9.423  -9.090  1.00 76.58
ATOM    582  N   PHE B  76      19.217  10.830  -7.369  1.00 67.98
ATOM    583  CA  PHE B  76      20.629  10.861  -7.006  1.00 67.98
ATOM    584  C   PHE B  76      20.995   9.654  -6.150  1.00 67.98
ATOM    585  O   PHE B  76      22.143   9.205  -6.159  1.00 67.98
ATOM    586  CB  PHE B  76      20.966  12.156  -6.260  1.00 67.98
ATOM    587  CG  PHE B  76      21.022  13.370  -7.147  1.00 67.98
ATOM    588  CD1 PHE B  76      22.154  13.643  -7.905  1.00 67.98
ATOM    589  CD2 PHE B  76      19.941  14.239  -7.222  1.00 67.98
ATOM    590  CE1 PHE B  76      22.208  14.767  -8.726  1.00 67.98
ATOM    591  CE2 PHE B  76      19.988  15.364  -8.041  1.00 67.98
ATOM    592  CZ  PHE B  76      21.123  15.627  -8.791  1.00 67.98
ATOM    593  N   TYR B  77      19.976   9.117  -5.607  1.00 64.84
ATOM    594  CA  TYR B  77      20.165   7.914  -4.804  1.00 64.84
ATOM    595  C   TYR B  77      19.484   6.714  -5.451  1.00 64.84
ATOM    596  O   TYR B  77      18.255   6.613  -5.447  1.00 64.84
ATOM    597  CB  TYR B  77      19.621   8.122  -3.387  1.00 64.84
ATOM    598  CG  TYR B  77      20.435   9.086  -2.560  1.00 64.84
ATOM    599  CD1 TYR B  77      21.612   8.678  -1.936  1.00 64.84
ATOM    600  CD2 TYR B  77      20.029  10.407  -2.398  1.00 64.84
ATOM    601  CE1 TYR B  77      22.365   9.562  -1.171  1.00 64.84
ATOM    602  CE2 TYR B  77      20.774  11.300  -1.635  1.00 64.84
ATOM    603  CZ  TYR B  77      21.939  10.869  -1.027  1.00 64.84
ATOM    604  OH  TYR B  77      22.680  11.749  -0.270  1.00 64.84
ATOM    605  N   ARG B  78      19.977   5.971  -5.914  1.00 63.96
ATOM    606  CA  ARG B  78      19.473   4.864  -6.719  1.00 63.96
ATOM    607  C   ARG B  78      18.691   3.874  -5.862  1.00 63.96
ATOM    608  O   ARG B  78      17.771   3.214  -6.350  1.00 63.96
ATOM    609  CB  ARG B  78      20.624   4.147  -7.429  1.00 63.96
ATOM    610  CG  ARG B  78      20.837   4.596  -8.866  1.00 63.96
ATOM    611  CD  ARG B  78      21.874   3.738  -9.577  1.00 63.96
ATOM    612  NE  ARG B  78      22.185   4.258 -10.905  1.00 63.96
ATOM    613  CZ  ARG B  78      23.060   3.714 -11.746  1.00 63.96
ATOM    614  NH1 ARG B  78      23.732   2.618 -11.412  1.00 63.96
ATOM    615  NH2 ARG B  78      23.266   4.270 -12.931  1.00 63.96
ATOM    616  N   ARG B  79      18.952   3.913  -4.736  1.00 68.91
ATOM    617  CA  ARG B  79      18.314   2.920  -3.879  1.00 68.91
ATOM    618  C   ARG B  79      16.987   3.438  -3.333  1.00 68.91
ATOM    619  O   ARG B  79      16.188   2.669  -2.796  1.00 68.91
ATOM    620  CB  ARG B  79      19.240   2.531  -2.724  1.00 68.91
ATOM    621  CG  ARG B  79      20.320   1.533  -3.109  1.00 68.91
ATOM    622  CD  ARG B  79      21.116   1.069  -1.897  1.00 68.91
ATOM    623  NE  ARG B  79      22.268   0.260  -2.287  1.00 68.91
ATOM    624  CZ  ARG B  79      23.174  -0.224  -1.443  1.00 68.91
ATOM    625  NH1 ARG B  79      23.080   0.010  -0.139  1.00 68.91
ATOM    626  NH2 ARG B  79      24.183  -0.948  -1.905  1.00 68.91
ATOM    627  N   SER B  80      16.614   4.800  -3.691  1.00 79.80
ATOM    628  CA  SER B  80      15.388   5.366  -3.138  1.00 79.80
ATOM    629  C   SER B  80      14.162   4.890  -3.910  1.00 79.80
ATOM    630  O   SER B  80      14.172   4.858  -5.143  1.00 79.80
ATOM    631  CB  SER B  80      15.448   6.894  -3.154  1.00 79.80
ATOM    632  OG  SER B  80      14.161   7.451  -2.946  1.00 79.80
ATOM    633  N   ILE B  81      13.164   4.492  -3.272  1.00 81.84
ATOM    634  CA  ILE B  81      11.976   3.928  -3.904  1.00 81.84
ATOM    635  C   ILE B  81      10.789   4.868  -3.704  1.00 81.84
ATOM    636  O   ILE B  81       9.723   4.665  -4.289  1.00 81.84
ATOM    637  CB  ILE B  81      11.649   2.526  -3.343  1.00 81.84
ATOM    638  CG1 ILE B  81      11.570   2.568  -1.813  1.00 81.84
ATOM    639  CG2 ILE B  81      12.688   1.502  -3.810  1.00 81.84
ATOM    640  CD1 ILE B  81      11.002   1.301  -1.188  1.00 81.84
ATOM    641  N   HIS B  82      10.967   6.068  -2.901  1.00 79.81
ATOM    642  CA  HIS B  82       9.831   6.875  -2.467  1.00 79.81
ATOM    643  C   HIS B  82       9.104   7.488  -3.658  1.00 79.81
ATOM    644  O   HIS B  82       7.874   7.442  -3.731  1.00 79.81
ATOM    645  CB  HIS B  82      10.291   7.975  -1.509  1.00 79.81
ATOM    646  CG  HIS B  82      11.013   7.460  -0.305  1.00 79.81
ATOM    647  ND1 HIS B  82      10.409   6.656   0.637  1.00 79.81
ATOM    648  CD2 HIS B  82      12.291   7.633   0.107  1.00 79.81
ATOM    649  CE1 HIS B  82      11.287   6.357   1.580  1.00 79.81
ATOM    650  NE2 HIS B  82      12.437   6.937   1.282  1.00 79.81
ATOM    651  N   SER B  83       9.810   7.909  -4.602  1.00 79.62
ATOM    652  CA  SER B  83       9.193   8.575  -5.744  1.00 79.62
ATOM    653  C   SER B  83       8.415   7.586  -6.606  1.00 79.62
ATOM    654  O   SER B  83       7.332   7.904  -7.102  1.00 79.62
ATOM    655  CB  SER B  83      10.252   9.280  -6.592  1.00 79.62
ATOM    656  OG  SER B  83       9.697   9.738  -7.812  1.00 79.62
ATOM    657  N   ILE B  84       8.934   6.374  -6.680  1.00 86.04
ATOM    658  CA  ILE B  84       8.298   5.351  -7.502  1.00 86.04
ATOM    659  C   ILE B  84       7.027   4.855  -6.817  1.00 86.04
ATOM    660  O   ILE B  84       6.013   4.612  -7.476  1.00 86.04
ATOM    661  CB  ILE B  84       9.256   4.169  -7.774  1.00 86.04
ATOM    662  CG1 ILE B  84      10.542   4.667  -8.443  1.00 86.04
ATOM    663  CG2 ILE B  84       8.568   3.104  -8.633  1.00 86.04
ATOM    664  CD1 ILE B  84      11.668   3.642  -8.461  1.00 86.04
ATOM    665  N   ILE B  85       7.114   4.844  -5.521  1.00 86.84
ATOM    666  CA  ILE B  85       5.958   4.409  -4.745  1.00 86.84
ATOM    667  C   ILE B  85       4.825   5.421  -4.896  1.00 86.84
ATOM    668  O   ILE B  85       3.656   5.042  -5.009  1.00 86.84
ATOM    669  CB  ILE B  85       6.315   4.223  -3.254  1.00 86.84
ATOM    670  CG1 ILE B  85       7.295   3.056  -3.081  1.00 86.84
ATOM    671  CG2 ILE B  85       5.050   4.004  -2.418  1.00 86.84
ATOM    672  CD1 ILE B  85       7.772   2.856  -1.649  1.00 86.84
ATOM    673  N   ILE B  86       5.113   6.648  -4.909  1.00 84.41
ATOM    674  CA  ILE B  86       4.118   7.700  -5.086  1.00 84.41
ATOM    675  C   ILE B  86       3.436   7.542  -6.443  1.00 84.41
ATOM    676  O   ILE B  86       2.216   7.682  -6.552  1.00 84.41
ATOM    677  CB  ILE B  86       4.751   9.104  -4.964  1.00 84.41
ATOM    678  CG1 ILE B  86       5.210   9.360  -3.524  1.00 84.41
ATOM    679  CG2 ILE B  86       3.766  10.182  -5.425  1.00 84.41
ATOM    680  CD1 ILE B  86       6.005  10.646  -3.347  1.00 84.41
ATOM    681  N   LYS B  87       4.291   7.162  -7.519  1.00 86.93
ATOM    682  CA  LYS B  87       3.729   6.919  -8.845  1.00 86.93
ATOM    683  C   LYS B  87       2.745   5.753  -8.819  1.00 86.93
ATOM    684  O   LYS B  87       1.653   5.843  -9.385  1.00 86.93
ATOM    685  CB  LYS B  87       4.842   6.643  -9.857  1.00 86.93
ATOM    686  CG  LYS B  87       5.612   7.883 -10.284  1.00 86.93
ATOM    687  CD  LYS B  87       6.633   7.562 -11.368  1.00 86.93
ATOM    688  CE  LYS B  87       7.699   8.645 -11.472  1.00 86.93
ATOM    689  NZ  LYS B  87       8.772   8.274 -12.442  1.00 86.93
ATOM    690  N   ILE B  88       3.171   4.671  -8.186  1.00 87.77
ATOM    691  CA  ILE B  88       2.317   3.493  -8.078  1.00 87.77
ATOM    692  C   ILE B  88       1.034   3.852  -7.333  1.00 87.77
ATOM    693  O   ILE B  88      -0.057   3.431  -7.724  1.00 87.77
ATOM    694  CB  ILE B  88       3.044   2.331  -7.365  1.00 87.77
ATOM    695  CG1 ILE B  88       4.218   1.832  -8.215  1.00 87.77
ATOM    696  CG2 ILE B  88       2.068   1.192  -7.056  1.00 87.77
ATOM    697  CD1 ILE B  88       5.082   0.786  -7.525  1.00 87.77
ATOM    698  N   ALA B  89       1.154   4.699  -6.236  1.00 88.85
ATOM    699  CA  ALA B  89       0.007   5.121  -5.436  1.00 88.85
ATOM    700  C   ALA B  89      -0.966   5.952  -6.268  1.00 88.85
ATOM    701  O   ALA B  89      -2.175   5.712  -6.243  1.00 88.85
ATOM    702  CB  ALA B  89       0.471   5.914  -4.217  1.00 88.85
ATOM    703  N   VAL B  90      -0.441   6.923  -7.045  1.00 86.52
ATOM    704  CA  VAL B  90      -1.265   7.795  -7.876  1.00 86.52
ATOM    705  C   VAL B  90      -1.999   6.965  -8.927  1.00 86.52
ATOM    706  O   VAL B  90      -3.187   7.179  -9.178  1.00 86.52
ATOM    707  CB  VAL B  90      -0.420   8.893  -8.559  1.00 86.52
ATOM    708  CG1 VAL B  90      -1.251   9.650  -9.593  1.00 86.52
ATOM    709  CG2 VAL B  90       0.146   9.855  -7.516  1.00 86.52
ATOM    710  N   ASN B  91      -1.276   5.994  -9.586  1.00 89.44
ATOM    711  CA  ASN B  91      -1.901   5.117 -10.570  1.00 89.44
ATOM    712  C   ASN B  91      -2.987   4.251  -9.939  1.00 89.44
ATOM    713  O   ASN B  91      -4.019   3.989 -10.561  1.00 89.44
ATOM    714  CB  ASN B  91      -0.850   4.238 -11.251  1.00 89.44
ATOM    715  CG  ASN B  91       0.026   5.016 -12.214  1.00 89.44
ATOM    716  OD1 ASN B  91      -0.370   6.068 -12.721  1.00 89.44
ATOM    717  ND2 ASN B  91       1.224   4.504 -12.471  1.00 89.44
ATOM    718  N   TYR B  92      -2.707   3.785  -8.769  1.00 88.79
ATOM    719  CA  TYR B  92      -3.692   2.995  -8.039  1.00 88.79
ATOM    720  C   TYR B  92      -4.965   3.797  -7.798  1.00 88.79
ATOM    721  O   TYR B  92      -6.070   3.313  -8.056  1.00 88.79
ATOM    722  CB  TYR B  92      -3.115   2.518  -6.702  1.00 88.79
ATOM    723  CG  TYR B  92      -4.140   1.895  -5.786  1.00 88.79
ATOM    724  CD1 TYR B  92      -4.696   2.620  -4.734  1.00 88.79
ATOM    725  CD2 TYR B  92      -4.555   0.580  -5.970  1.00 88.79
ATOM    726  CE1 TYR B  92      -5.639   2.049  -3.887  1.00 88.79
ATOM    727  CE2 TYR B  92      -5.498  -0.001  -5.128  1.00 88.79
ATOM    728  CZ  TYR B  92      -6.034   0.741  -4.091  1.00 88.79
ATOM    729  OH  TYR B  92      -6.967   0.171  -3.255  1.00 88.79
ATOM    730  N   VAL B  93      -4.820   4.996  -7.281  1.00 86.61
ATOM    731  CA  VAL B  93      -5.959   5.858  -6.983  1.00 86.61
ATOM    732  C   VAL B  93      -6.745   6.136  -8.263  1.00 86.61
ATOM    733  O   VAL B  93      -7.978   6.117  -8.258  1.00 86.61
ATOM    734  CB  VAL B  93      -5.511   7.187  -6.334  1.00 86.61
ATOM    735  CG1 VAL B  93      -6.686   8.157  -6.223  1.00 86.61
ATOM    736  CG2 VAL B  93      -4.897   6.927  -4.959  1.00 86.61
ATOM    737  N   SER B  94      -6.043   6.299  -9.332  1.00 85.60
ATOM    738  CA  SER B  94      -6.687   6.549 -10.617  1.00 85.60
ATOM    739  C   SER B  94      -7.495   5.339 -11.076  1.00 85.60
ATOM    740  O   SER B  94      -8.578   5.489 -11.645  1.00 85.60
ATOM    741  CB  SER B  94      -5.646   6.909 -11.678  1.00 85.60
ATOM    742  OG  SER B  94      -6.268   7.177 -12.923  1.00 85.60
ATOM    743  N   SER B  95      -6.924   4.146 -10.883  1.00 84.36
ATOM    744  CA  SER B  95      -7.603   2.917 -11.280  1.00 84.36
ATOM    745  C   SER B  95      -8.880   2.706 -10.474  1.00 84.36
ATOM    746  O   SER B  95      -9.821   2.066 -10.948  1.00 84.36
ATOM    747  CB  SER B  95      -6.676   1.713 -11.106  1.00 84.36
ATOM    748  OG  SER B  95      -5.518   1.850 -11.911  1.00 84.36
ATOM    749  N   MET B  96      -9.013   3.291  -9.259  1.00 84.90
ATOM    750  CA  MET B  96     -10.163   3.111  -8.377  1.00 84.90
ATOM    751  C   MET B  96     -11.307   4.035  -8.778  1.00 84.90
ATOM    752  O   MET B  96     -12.406   3.945  -8.228  1.00 84.90
ATOM    753  CB  MET B  96      -9.769   3.368  -6.921  1.00 84.90
ATOM    754  CG  MET B  96      -8.863   2.299  -6.333  1.00 84.90
ATOM    755  SD  MET B  96      -9.623   0.629  -6.380  1.00 84.90
ATOM    756  CE  MET B  96      -8.133  -0.403  -6.306  1.00 84.90
ATOM    757  N   LEU B  97     -10.966   4.854  -9.752  1.00 81.81
ATOM    758  CA  LEU B  97     -12.033   5.712 -10.255  1.00 81.81
ATOM    759  C   LEU B  97     -13.155   4.881 -10.869  1.00 81.81
ATOM    760  O   LEU B  97     -14.228   5.408 -11.173  1.00 81.81
ATOM    761  CB  LEU B  97     -11.485   6.697 -11.291  1.00 81.81
ATOM    762  CG  LEU B  97     -10.655   7.861 -10.747  1.00 81.81
ATOM    763  CD1 LEU B  97      -9.956   8.592 -11.889  1.00 81.81
ATOM    764  CD2 LEU B  97     -11.534   8.819  -9.951  1.00 81.81
ATOM    765  N   ILE B  98     -12.978   3.662 -10.899  1.00 81.10
ATOM    766  CA  ILE B  98     -13.988   2.727 -11.384  1.00 81.10
ATOM    767  C   ILE B  98     -15.211   2.770 -10.471  1.00 81.10
ATOM    768  O   ILE B  98     -16.311   2.390 -10.878  1.00 81.10
ATOM    769  CB  ILE B  98     -13.432   1.288 -11.468  1.00 81.10
ATOM    770  CG1 ILE B  98     -12.349   1.196 -12.549  1.00 81.10
ATOM    771  CG2 ILE B  98     -14.561   0.288 -11.737  1.00 81.10
ATOM    772  CD1 ILE B  98     -11.460  -0.034 -12.432  1.00 81.10
ATOM    773  N   VAL B  99     -14.998   3.209  -9.336  1.00 78.76
ATOM    774  CA  VAL B  99     -16.068   3.307  -8.348  1.00 78.76
ATOM    775  C   VAL B  99     -17.202   4.170  -8.898  1.00 78.76
ATOM    776  O   VAL B  99     -18.355   4.027  -8.486  1.00 78.76
ATOM    777  CB  VAL B  99     -15.555   3.889  -7.012  1.00 78.76
ATOM    778  CG1 VAL B  99     -16.715   4.138  -6.050  1.00 78.76
ATOM    779  CG2 VAL B  99     -14.527   2.951  -6.382  1.00 78.76
ATOM    780  N   ASN B 100     -16.946   4.958  -9.860  1.00 79.29
ATOM    781  CA  ASN B 100     -17.955   5.817 -10.470  1.00 79.29
ATOM    782  C   ASN B 100     -19.049   5.000 -11.151  1.00 79.29
ATOM    783  O   ASN B 100     -20.181   5.466 -11.293  1.00 79.29
ATOM    784  CB  ASN B 100     -17.309   6.778 -11.470  1.00 79.29
ATOM    785  CG  ASN B 100     -16.567   7.913 -10.792  1.00 79.29
ATOM    786  OD1 ASN B 100     -16.787   8.198  -9.612  1.00 79.29
ATOM    787  ND2 ASN B 100     -15.681   8.568 -11.534  1.00 79.29
ATOM    788  N   ILE B 101     -18.758   3.828 -11.513  1.00 78.45
ATOM    789  CA  ILE B 101     -19.718   2.955 -12.181  1.00 78.45
ATOM    790  C   ILE B 101     -20.788   2.509 -11.188  1.00 78.45
ATOM    791  O   ILE B 101     -21.921   2.214 -11.578  1.00 78.45
ATOM    792  CB  ILE B 101     -19.022   1.725 -12.808  1.00 78.45
ATOM    793  CG1 ILE B 101     -18.105   2.158 -13.957  1.00 78.45
ATOM    794  CG2 ILE B 101     -20.059   0.705 -13.288  1.00 78.45
ATOM    795  CD1 ILE B 101     -17.212   1.046 -14.489  1.00 78.45
ATOM    796  N   LEU B 102     -20.431   2.523  -9.963  1.00 75.75
ATOM    797  CA  LEU B 102     -21.332   2.031  -8.926  1.00 75.75
ATOM    798  C   LEU B 102     -22.306   3.122  -8.490  1.00 75.75
ATOM    799  O   LEU B 102     -23.192   2.876  -7.669  1.00 75.75
ATOM    800  CB  LEU B 102     -20.536   1.529  -7.719  1.00 75.75
ATOM    801  CG  LEU B 102     -19.710   0.260  -7.933  1.00 75.75
ATOM    802  CD1 LEU B 102     -18.767   0.037  -6.755  1.00 75.75
ATOM    803  CD2 LEU B 102     -20.622  -0.946  -8.130  1.00 75.75
ATOM    804  N   GLU B 103     -22.160   4.236  -9.111  1.00 74.24
ATOM    805  CA  GLU B 103     -23.055   5.332  -8.753  1.00 74.24
ATOM    806  C   GLU B 103     -24.502   5.002  -9.109  1.00 74.24
ATOM    807  O   GLU B 103     -24.786   4.549 -10.219  1.00 74.24
ATOM    808  CB  GLU B 103     -22.625   6.627  -9.447  1.00 74.24
ATOM    809  CG  GLU B 103     -23.027   7.889  -8.698  1.00 74.24
ATOM    810  CD  GLU B 103     -22.505   9.162  -9.345  1.00 74.24
ATOM    811  OE1 GLU B 103     -22.815  10.268  -8.845  1.00 74.24
ATOM    812  OE2 GLU B 103     -21.781   9.054 -10.359  1.00 74.24
ATOM    813  N   ASP B 104     -25.176   4.811  -8.481  1.00 72.61
ATOM    814  CA  ASP B 104     -26.609   4.615  -8.673  1.00 72.61
ATOM    815  C   ASP B 104     -26.970   3.131  -8.643  1.00 72.61
ATOM    816  O   ASP B 104     -28.001   2.727  -9.184  1.00 72.61
ATOM    817  CB  ASP B 104     -27.064   5.240  -9.994  1.00 72.61
ATOM    818  CG  ASP B 104     -26.974   6.756  -9.994  1.00 72.61
ATOM    819  OD1 ASP B 104     -26.755   7.353 -11.070  1.00 72.61
ATOM    820  OD2 ASP B 104     -27.121   7.358  -8.909  1.00 72.61
ATOM    821  N   THR B 105     -26.098   2.466  -8.211  1.00 72.40
ATOM    822  CA  THR B 105     -26.399   1.043  -8.098  1.00 72.40
ATOM    823  C   THR B 105     -26.755   0.678  -6.660  1.00 72.40
ATOM    824  O   THR B 105     -26.126   1.162  -5.717  1.00 72.40
ATOM    825  CB  THR B 105     -25.214   0.182  -8.570  1.00 72.40
ATOM    826  OG1 THR B 105     -23.992   0.896  -8.345  1.00 72.40
ATOM    827  CG2 THR B 105     -25.330  -0.147 -10.055  1.00 72.40
ATOM    828  N   TYR B 106     -27.810   0.099  -6.435  1.00 68.62
ATOM    829  CA  TYR B 106     -28.231  -0.337  -5.109  1.00 68.62
ATOM    830  C   TYR B 106     -27.725  -1.744  -4.811  1.00 68.62
ATOM    831  O   TYR B 106     -28.064  -2.695  -5.519  1.00 68.62
ATOM    832  CB  TYR B 106     -29.757  -0.295  -4.987  1.00 68.62
ATOM    833  CG  TYR B 106     -30.264  -0.597  -3.597  1.00 68.62
ATOM    834  CD1 TYR B 106     -30.701  -1.875  -3.257  1.00 68.62
ATOM    835  CD2 TYR B 106     -30.307   0.395  -2.623  1.00 68.62
ATOM    836  CE1 TYR B 106     -31.171  -2.157  -1.978  1.00 68.62
ATOM    837  CE2 TYR B 106     -30.775   0.124  -1.342  1.00 68.62
ATOM    838  CZ  TYR B 106     -31.203  -1.153  -1.029  1.00 68.62
ATOM    839  OH  TYR B 106     -31.667  -1.428   0.238  1.00 68.62
ATOM    840  N   LEU B 107     -26.759  -1.791  -3.945  1.00 74.55
ATOM    841  CA  LEU B 107     -26.287  -3.103  -3.517  1.00 74.55
ATOM    842  C   LEU B 107     -27.180  -3.671  -2.419  1.00 74.55
ATOM    843  O   LEU B 107     -27.616  -2.940  -1.528  1.00 74.55
ATOM    844  CB  LEU B 107     -24.841  -3.017  -3.021  1.00 74.55
ATOM    845  CG  LEU B 107     -23.770  -2.789  -4.090  1.00 74.55
ATOM    846  CD1 LEU B 107     -22.563  -2.079  -3.487  1.00 74.55
ATOM    847  CD2 LEU B 107     -23.357  -4.113  -4.724  1.00 74.55
ATOM    848  N   ASN B 108     -27.743  -4.776  -2.452  1.00 76.51
ATOM    849  CA  ASN B 108     -28.576  -5.432  -1.449  1.00 76.51
ATOM    850  C   ASN B 108     -27.818  -5.644  -0.142  1.00 76.51
ATOM    851  O   ASN B 108     -27.224  -6.702   0.072  1.00 76.51
ATOM    852  CB  ASN B 108     -29.103  -6.767  -1.980  1.00 76.51
ATOM    853  CG  ASN B 108     -30.373  -7.213  -1.283  1.00 76.51
ATOM    854  OD1 ASN B 108     -30.895  -6.513  -0.411  1.00 76.51
ATOM    855  ND2 ASN B 108     -30.880  -8.380  -1.662  1.00 76.51
ATOM    856  N   LEU B 109     -27.466  -4.545   0.530  1.00 80.34
ATOM    857  CA  LEU B 109     -26.809  -4.602   1.832  1.00 80.34
ATOM    858  C   LEU B 109     -27.826  -4.471   2.960  1.00 80.34
ATOM    859  O   LEU B 109     -28.939  -3.984   2.745  1.00 80.34
ATOM    860  CB  LEU B 109     -25.754  -3.498   1.949  1.00 80.34
ATOM    861  CG  LEU B 109     -24.579  -3.577   0.974  1.00 80.34
ATOM    862  CD1 LEU B 109     -23.852  -2.238   0.910  1.00 80.34
ATOM    863  CD2 LEU B 109     -23.621  -4.693   1.379  1.00 80.34
ATOM    864  N   PRO B 110     -27.642  -4.971   4.112  1.00 83.13
ATOM    865  CA  PRO B 110     -28.532  -4.805   5.263  1.00 83.13
ATOM    866  C   PRO B 110     -28.804  -3.339   5.593  1.00 83.13
ATOM    867  O   PRO B 110     -27.956  -2.479   5.343  1.00 83.13
ATOM    868  CB  PRO B 110     -27.769  -5.489   6.401  1.00 83.13
ATOM    869  CG  PRO B 110     -26.643  -6.206   5.729  1.00 83.13
ATOM    870  CD  PRO B 110     -26.501  -5.668   4.334  1.00 83.13
ATOM    871  N   PRO B 111     -30.005  -3.021   6.049  1.00 80.94
ATOM    872  CA  PRO B 111     -30.396  -1.640   6.340  1.00 80.94
ATOM    873  C   PRO B 111     -29.422  -0.936   7.282  1.00 80.94
ATOM    874  O   PRO B 111     -29.213   0.274   7.168  1.00 80.94
ATOM    875  CB  PRO B 111     -31.773  -1.793   6.991  1.00 80.94
ATOM    876  CG  PRO B 111     -32.234  -3.158   6.593  1.00 80.94
ATOM    877  CD  PRO B 111     -31.030  -3.989   6.256  1.00 80.94
ATOM    878  N   TYR B 112     -28.687  -1.662   8.247  1.00 78.13
ATOM    879  CA  TYR B 112     -27.740  -1.048   9.172  1.00 78.13
ATOM    880  C   TYR B 112     -26.553  -0.454   8.423  1.00 78.13
ATOM    881  O   TYR B 112     -26.000   0.569   8.834  1.00 78.13
ATOM    882  CB  TYR B 112     -27.250  -2.072  10.200  1.00 78.13
ATOM    883  CG  TYR B 112     -26.504  -3.234   9.590  1.00 78.13
ATOM    884  CD1 TYR B 112     -27.162  -4.419   9.270  1.00 78.13
ATOM    885  CD2 TYR B 112     -25.139  -3.149   9.334  1.00 78.13
ATOM    886  CE1 TYR B 112     -26.478  -5.493   8.710  1.00 78.13
ATOM    887  CE2 TYR B 112     -24.445  -4.217   8.774  1.00 78.13
ATOM    888  CZ  TYR B 112     -25.122  -5.382   8.465  1.00 78.13
ATOM    889  OH  TYR B 112     -24.439  -6.442   7.911  1.00 78.13
ATOM    890  N   ALA B 113     -26.227  -1.157   7.305  1.00 79.69
ATOM    891  CA  ALA B 113     -25.115  -0.682   6.486  1.00 79.69
ATOM    892  C   ALA B 113     -25.440   0.667   5.851  1.00 79.69
ATOM    893  O   ALA B 113     -24.597   1.567   5.824  1.00 79.69
ATOM    894  CB  ALA B 113     -24.773  -1.706   5.407  1.00 79.69
ATOM    895  N   TYR B 114     -26.675   0.888   5.449  1.00 76.94
ATOM    896  CA  TYR B 114     -27.094   2.148   4.845  1.00 76.94
ATOM    897  C   TYR B 114     -27.227   3.241   5.899  1.00 76.94
ATOM    898  O   TYR B 114     -26.962   4.413   5.623  1.00 76.94
ATOM    899  CB  TYR B 114     -28.423   1.973   4.104  1.00 76.94
ATOM    900  CG  TYR B 114     -28.276   1.376   2.725  1.00 76.94
ATOM    901  CD1 TYR B 114     -27.760   2.128   1.672  1.00 76.94
ATOM    902  CD2 TYR B 114     -28.654   0.062   2.473  1.00 76.94
ATOM    903  CE1 TYR B 114     -27.624   1.583   0.399  1.00 76.94
ATOM    904  CE2 TYR B 114     -28.522  -0.493   1.204  1.00 76.94
ATOM    905  CZ  TYR B 114     -28.007   0.274   0.176  1.00 76.94
ATOM    906  OH  TYR B 114     -27.875  -0.270  -1.082  1.00 76.94
ATOM    907  N   ASP B 115     -27.635   2.915   7.053  1.00 80.39
ATOM    908  CA  ASP B 115     -27.705   3.878   8.147  1.00 80.39
ATOM    909  C   ASP B 115     -26.332   4.477   8.442  1.00 80.39
ATOM    910  O   ASP B 115     -26.206   5.687   8.642  1.00 80.39
ATOM    911  CB  ASP B 115     -28.273   3.219   9.406  1.00 80.39
ATOM    912  CG  ASP B 115     -29.777   3.018   9.344  1.00 80.39
ATOM    913  OD1 ASP B 115     -30.327   2.269  10.180  1.00 80.39
ATOM    914  OD2 ASP B 115     -30.417   3.611   8.449  1.00 80.39
ATOM    915  N   VAL B 116     -25.291   3.492   8.404  1.00 77.26
ATOM    916  CA  VAL B 116     -23.921   3.927   8.655  1.00 77.26
ATOM    917  C   VAL B 116     -23.456   4.846   7.527  1.00 77.26
ATOM    918  O   VAL B 116     -22.872   5.902   7.780  1.00 77.26
ATOM    919  CB  VAL B 116     -22.961   2.725   8.794  1.00 77.26
ATOM    920  CG1 VAL B 116     -21.510   3.199   8.872  1.00 77.26
ATOM    921  CG2 VAL B 116     -23.322   1.893  10.024  1.00 77.26
ATOM    922  N   TYR B 117     -23.772   4.328   6.427  1.00 75.57
ATOM    923  CA  TYR B 117     -23.412   5.126   5.260  1.00 75.57
ATOM    924  C   TYR B 117     -24.047   6.509   5.328  1.00 75.57
ATOM    925  O   TYR B 117     -23.376   7.520   5.107  1.00 75.57
ATOM    926  CB  TYR B 117     -23.839   4.417   3.971  1.00 75.57
ATOM    927  CG  TYR B 117     -23.644   5.250   2.728  1.00 75.57
ATOM    928  CD1 TYR B 117     -24.717   5.906   2.129  1.00 75.57
ATOM    929  CD2 TYR B 117     -22.386   5.382   2.148  1.00 75.57
ATOM    930  CE1 TYR B 117     -24.543   6.673   0.982  1.00 75.57
ATOM    931  CE2 TYR B 117     -22.200   6.147   1.001  1.00 75.57
ATOM    932  CZ  TYR B 117     -23.282   6.787   0.426  1.00 75.57
ATOM    933  OH  TYR B 117     -23.103   7.545  -0.709  1.00 75.57
ATOM    934  N   ASN B 118     -25.295   6.550   5.528  1.00 77.84
ATOM    935  CA  ASN B 118     -26.010   7.819   5.604  1.00 77.84
ATOM    936  C   ASN B 118     -25.471   8.700   6.728  1.00 77.84
ATOM    937  O   ASN B 118     -25.379   9.919   6.577  1.00 77.84
ATOM    938  CB  ASN B 118     -27.510   7.580   5.790  1.00 77.84
ATOM    939  CG  ASN B 118     -28.185   7.090   4.524  1.00 77.84
ATOM    940  OD1 ASN B 118     -27.688   7.308   3.417  1.00 77.84
ATOM    941  ND2 ASN B 118     -29.322   6.423   4.679  1.00 77.84
ATOM    942  N   LYS B 119     -25.177   8.127   7.877  1.00 79.45
ATOM    943  CA  LYS B 119     -24.579   8.877   8.978  1.00 79.45
ATOM    944  C   LYS B 119     -23.243   9.488   8.565  1.00 79.45
ATOM    945  O   LYS B 119     -22.951  10.639   8.898  1.00 79.45
ATOM    946  CB  LYS B 119     -24.388   7.977  10.199  1.00 79.45
ATOM    947  CG  LYS B 119     -25.618   7.871  11.089  1.00 79.45
ATOM    948  CD  LYS B 119     -25.341   7.029  12.327  1.00 79.45
ATOM    949  CE  LYS B 119     -26.616   6.751  13.112  1.00 79.45
ATOM    950  NZ  LYS B 119     -26.357   5.885  14.301  1.00 79.45
ATOM    951  N   MET B 120     -22.384   8.662   7.952  1.00 71.65
ATOM    952  CA  MET B 120     -21.073   9.123   7.505  1.00 71.65
ATOM    953  C   MET B 120     -21.210  10.264   6.504  1.00 71.65
ATOM    954  O   MET B 120     -20.478  11.253   6.578  1.00 71.65
ATOM    955  CB  MET B 120     -20.282   7.972   6.882  1.00 71.65
ATOM    956  CG  MET B 120     -19.639   7.046   7.902  1.00 71.65
ATOM    957  SD  MET B 120     -18.401   5.920   7.148  1.00 71.65
ATOM    958  CE  MET B 120     -17.808   5.059   8.631  1.00 71.65
ATOM    959  N   THR B 121     -22.151   9.872   5.595  1.00 72.64
ATOM    960  CA  THR B 121     -22.370  10.907   4.591  1.00 72.64
ATOM    961  C   THR B 121     -22.879  12.191   5.239  1.00 72.64
ATOM    962  O   THR B 121     -22.530  13.292   4.807  1.00 72.64
ATOM    963  CB  THR B 121     -23.369  10.440   3.516  1.00 72.64
ATOM    964  OG1 THR B 121     -24.542   9.922   4.156  1.00 72.64
ATOM    965  CG2 THR B 121     -22.761   9.353   2.636  1.00 72.64
ATOM    966  N   ASN B 122     -23.846  12.158   6.223  1.00 74.06
ATOM    967  CA  ASN B 122     -24.375  13.316   6.935  1.00 74.06
ATOM    968  C   ASN B 122     -23.271  14.079   7.663  1.00 74.06
ATOM    969  O   ASN B 122     -23.310  15.308   7.746  1.00 74.06
ATOM    970  CB  ASN B 122     -25.464  12.889   7.921  1.00 74.06
ATOM    971  CG  ASN B 122     -26.791  12.614   7.241  1.00 74.06
ATOM    972  OD1 ASN B 122     -27.022  13.041   6.107  1.00 74.06
ATOM    973  ND2 ASN B 122     -27.672  11.897   7.929  1.00 74.06
ATOM    974  N   ILE B 123     -22.384  13.328   8.151  1.00 69.91
ATOM    975  CA  ILE B 123     -21.258  13.950   8.838  1.00 69.91
ATOM    976  C   ILE B 123     -20.438  14.773   7.846  1.00 69.91
ATOM    977  O   ILE B 123     -20.003  15.883   8.160  1.00 69.91
ATOM    978  CB  ILE B 123     -20.363  12.896   9.527  1.00 69.91
ATOM    979  CG1 ILE B 123     -21.122  12.221  10.676  1.00 69.91
ATOM    980  CG2 ILE B 123     -19.064  13.534  10.028  1.00 69.91
ATOM    981  CD1 ILE B 123     -20.420  10.997  11.247  1.00 69.91
ATOM    982  N   LEU B 124     -20.407  14.086   6.779  1.00 62.94
ATOM    983  CA  LEU B 124     -19.572  14.722   5.765  1.00 62.94
ATOM    984  C   LEU B 124     -20.333  15.836   5.055  1.00 62.94
ATOM    985  O   LEU B 124     -19.724  16.761   4.513  1.00 62.94
ATOM    986  CB  LEU B 124     -19.087  13.688   4.744  1.00 62.94
ATOM    987  CG  LEU B 124     -17.989  12.734   5.215  1.00 62.94
ATOM    988  CD1 LEU B 124     -17.964  11.483   4.343  1.00 62.94
ATOM    989  CD2 LEU B 124     -16.632  13.430   5.200  1.00 62.94
ATOM    990  N   THR B 125     -21.784  15.542   5.205  1.00 60.20
ATOM    991  CA  THR B 125     -22.597  16.518   4.487  1.00 60.20
ATOM    992  C   THR B 125     -23.392  17.381   5.462  1.00 60.20
ATOM    993  O   THR B 125     -23.949  16.874   6.437  1.00 60.20
ATOM    994  CB  THR B 125     -23.561  15.827   3.505  1.00 60.20
ATOM    995  OG1 THR B 125     -24.129  14.672   4.134  1.00 60.20
ATOM    996  CG2 THR B 125     -22.835  15.394   2.235  1.00 60.20
ATOM    997  N   SER B 126     -23.299  17.665   6.208  1.00 52.37
ATOM    998  CA  SER B 126     -24.045  18.518   7.128  1.00 52.37
ATOM    999  C   SER B 126     -25.516  18.600   6.737  1.00 52.37
ATOM   1000  O   SER B 126     -25.842  18.878   5.581  1.00 52.37
ATOM   1001  CB  SER B 126     -23.440  19.922   7.167  1.00 52.37
ATOM   1002  OG  SER B 126     -24.408  20.875   7.569  1.00 52.37
ATOM   1003  N   GLU B 127     -26.111  17.666   7.292  1.00 43.91
ATOM   1004  CA  GLU B 127     -27.565  17.541   7.277  1.00 43.91
ATOM   1005  C   GLU B 127     -28.229  18.861   6.894  1.00 43.91
ATOM   1006  O   GLU B 127     -29.209  18.875   6.147  1.00 43.91
ATOM   1007  CB  GLU B 127     -28.079  17.070   8.640  1.00 43.91
ATOM   1008  CG  GLU B 127     -28.444  15.594   8.683  1.00 43.91
ATOM   1009  CD  GLU B 127     -29.074  15.170  10.001  1.00 43.91
ATOM   1010  OE1 GLU B 127     -29.526  14.008  10.111  1.00 43.91
ATOM   1011  OE2 GLU B 127     -29.115  16.007  10.930  1.00 43.91
ATOM   1012  N   ASN B 128     -27.963  19.188   7.028  1.00 45.48
ATOM   1013  CA  ASN B 128     -28.976  20.230   6.899  1.00 45.48
ATOM   1014  C   ASN B 128     -28.701  21.135   5.702  1.00 45.48
ATOM   1015  O   ASN B 128     -29.627  21.538   4.997  1.00 45.48
ATOM   1016  CB  ASN B 128     -29.061  21.058   8.183  1.00 45.48
ATOM   1017  CG  ASN B 128     -30.082  20.514   9.163  1.00 45.48
ATOM   1018  OD1 ASN B 128     -30.866  19.621   8.830  1.00 45.48
ATOM   1019  ND2 ASN B 128     -30.081  21.048  10.378  1.00 45.48
ATOM   1020  N   GLN B 129     -28.565  20.971   5.382  1.00 48.24
ATOM   1021  CA  GLN B 129     -28.465  21.759   4.158  1.00 48.24
ATOM   1022  C   GLN B 129     -27.199  21.412   3.382  1.00 48.24
ATOM   1023  O   GLN B 129     -26.101  21.834   3.753  1.00 48.24
ATOM   1024  CB  GLN B 129     -28.491  23.254   4.479  1.00 48.24
ATOM   1025  CG  GLN B 129     -29.894  23.838   4.579  1.00 48.24
ATOM   1026  CD  GLN B 129     -29.899  25.354   4.613  1.00 48.24
ATOM   1027  OE1 GLN B 129     -28.847  25.989   4.746  1.00 48.24
ATOM   1028  NE2 GLN B 129     -31.082  25.947   4.493  1.00 48.24
ATOM   1029  N   LYS B 130     -27.462  21.033   3.128  1.00 61.47
ATOM   1030  CA  LYS B 130     -26.423  20.386   2.332  1.00 61.47
ATOM   1031  C   LYS B 130     -25.770  21.376   1.372  1.00 61.47
ATOM   1032  O   LYS B 130     -26.407  21.840   0.423  1.00 61.47
ATOM   1033  CB  LYS B 130     -27.000  19.204   1.554  1.00 61.47
ATOM   1034  CG  LYS B 130     -27.283  17.978   2.410  1.00 61.47
ATOM   1035  CD  LYS B 130     -27.759  16.803   1.564  1.00 61.47
ATOM   1036  CE  LYS B 130     -28.136  15.608   2.429  1.00 61.47
ATOM   1037  NZ  LYS B 130     -28.577  14.444   1.603  1.00 61.47
ATOM   1038  N   LYS B 131     -24.987  22.094   1.791  1.00 79.53
ATOM   1039  CA  LYS B 131     -24.240  23.017   0.942  1.00 79.53
ATOM   1040  C   LYS B 131     -22.959  22.372   0.422  1.00 79.53
ATOM   1041  O   LYS B 131     -22.337  21.567   1.118  1.00 79.53
ATOM   1042  CB  LYS B 131     -23.909  24.300   1.706  1.00 79.53
ATOM   1043  CG  LYS B 131     -25.109  25.203   1.950  1.00 79.53
ATOM   1044  CD  LYS B 131     -24.705  26.490   2.658  1.00 79.53
ATOM   1045  CE  LYS B 131     -25.916  27.357   2.977  1.00 79.53
ATOM   1046  NZ  LYS B 131     -25.524  28.622   3.668  1.00 79.53
ATOM   1047  N   LYS B 132     -22.616  22.593  -0.819  1.00 84.40
ATOM   1048  CA  LYS B 132     -21.347  22.171  -1.404  1.00 84.40
ATOM   1049  C   LYS B 132     -20.183  22.978  -0.835  1.00 84.40
ATOM   1050  O   LYS B 132     -20.330  24.166  -0.541  1.00 84.40
ATOM   1051  CB  LYS B 132     -21.385  22.309  -2.927  1.00 84.40
ATOM   1052  CG  LYS B 132     -20.367  21.443  -3.653  1.00 84.40
ATOM   1053  CD  LYS B 132     -20.734  21.261  -5.121  1.00 84.40
ATOM   1054  CE  LYS B 132     -19.733  20.367  -5.841  1.00 84.40
ATOM   1055  NZ  LYS B 132     -20.157  20.079  -7.244  1.00 84.40
ATOM   1056  N   ILE B 133     -19.160  22.387  -0.656  1.00 79.49
ATOM   1057  CA  ILE B 133     -18.003  23.052  -0.066  1.00 79.49
ATOM   1058  C   ILE B 133     -17.347  23.963  -1.101  1.00 79.49
ATOM   1059  O   ILE B 133     -17.035  25.120  -0.810  1.00 79.49
ATOM   1060  CB  ILE B 133     -16.978  22.029   0.474  1.00 79.49
ATOM   1061  CG1 ILE B 133     -17.605  21.181   1.587  1.00 79.49
ATOM   1062  CG2 ILE B 133     -15.717  22.740   0.972  1.00 79.49
ATOM   1063  CD1 ILE B 133     -16.781  19.961   1.974  1.00 79.49
ATOM   1064  N   ILE B 134     -17.193  23.440  -2.384  1.00 86.23
ATOM   1065  CA  ILE B 134     -16.567  24.200  -3.460  1.00 86.23
ATOM   1066  C   ILE B 134     -17.284  23.916  -4.778  1.00 86.23
ATOM   1067  O   ILE B 134     -17.655  22.773  -5.056  1.00 86.23
ATOM   1068  CB  ILE B 134     -15.063  23.869  -3.585  1.00 86.23
ATOM   1069  CG1 ILE B 134     -14.336  24.185  -2.274  1.00 86.23
ATOM   1070  CG2 ILE B 134     -14.438  24.633  -4.756  1.00 86.23
ATOM   1071  CD1 ILE B 134     -12.959  23.544  -2.160  1.00 86.23
ATOM   1072  N   SER B 135     -17.604  24.905  -5.520  1.00 89.28
ATOM   1073  CA  SER B 135     -18.234  24.719  -6.823  1.00 89.28
ATOM   1074  C   SER B 135     -17.850  25.836  -7.788  1.00 89.28
ATOM   1075  O   SER B 135     -18.113  27.010  -7.522  1.00 89.28
ATOM   1076  CB  SER B 135     -19.755  24.659  -6.679  1.00 89.28
ATOM   1077  OG  SER B 135     -20.383  24.712  -7.949  1.00 89.28
ATOM   1078  N   ILE B 136     -17.228  25.568  -8.806  1.00 87.83
ATOM   1079  CA  ILE B 136     -16.821  26.540  -9.816  1.00 87.83
ATOM   1080  C   ILE B 136     -18.043  27.006 -10.605  1.00 87.83
ATOM   1081  O   ILE B 136     -18.154  28.185 -10.950  1.00 87.83
ATOM   1082  CB  ILE B 136     -15.759  25.951 -10.772  1.00 87.83
ATOM   1083  CG1 ILE B 136     -14.496  25.565  -9.993  1.00 87.83
ATOM   1084  CG2 ILE B 136     -15.431  26.944 -11.891  1.00 87.83
ATOM   1085  CD1 ILE B 136     -13.539  24.671 -10.770  1.00 87.83
ATOM   1086  N   ASP B 137     -18.932  25.972 -10.797  1.00 89.13
ATOM   1087  CA  ASP B 137     -20.125  26.294 -11.573  1.00 89.13
ATOM   1088  C   ASP B 137     -20.968  27.355 -10.870  1.00 89.13
ATOM   1089  O   ASP B 137     -21.542  28.231 -11.520  1.00 89.13
ATOM   1090  CB  ASP B 137     -20.962  25.036 -11.817  1.00 89.13
ATOM   1091  CG  ASP B 137     -21.443  24.385 -10.533  1.00 89.13
ATOM   1092  OD1 ASP B 137     -22.648  24.068 -10.424  1.00 89.13
ATOM   1093  OD2 ASP B 137     -20.612  24.189  -9.620  1.00 89.13
ATOM   1094  N   CYS B 138     -21.069  27.386  -9.548  1.00 90.19
ATOM   1095  CA  CYS B 138     -21.810  28.371  -8.769  1.00 90.19
ATOM   1096  C   CYS B 138     -21.234  29.768  -8.968  1.00 90.19
ATOM   1097  O   CYS B 138     -21.981  30.738  -9.109  1.00 90.19
ATOM   1098  CB  CYS B 138     -21.790  28.008  -7.285  1.00 90.19
ATOM   1099  SG  CYS B 138     -22.936  26.683  -6.845  1.00 90.19
ATOM   1100  N   LEU B 139     -19.944  29.995  -9.034  1.00 90.79
ATOM   1101  CA  LEU B 139     -19.270  31.273  -9.228  1.00 90.79
ATOM   1102  C   LEU B 139     -19.534  31.820 -10.627  1.00 90.79
ATOM   1103  O   LEU B 139     -19.835  33.005 -10.789  1.00 90.79
ATOM   1104  CB  LEU B 139     -17.763  31.125  -9.001  1.00 90.79
ATOM   1105  CG  LEU B 139     -17.317  30.863  -7.562  1.00 90.79
ATOM   1106  CD1 LEU B 139     -15.826  30.545  -7.519  1.00 90.79
ATOM   1107  CD2 LEU B 139     -17.639  32.062  -6.676  1.00 90.79
ATOM   1108  N   LEU B 140     -19.536  30.888 -11.607  1.00 91.46
ATOM   1109  CA  LEU B 140     -19.736  31.290 -12.995  1.00 91.46
ATOM   1110  C   LEU B 140     -21.169  31.759 -13.224  1.00 91.46
ATOM   1111  O   LEU B 140     -21.398  32.754 -13.915  1.00 91.46
ATOM   1112  CB  LEU B 140     -19.408  30.132 -13.941  1.00 91.46
ATOM   1113  CG  LEU B 140     -17.928  29.774 -14.087  1.00 91.46
ATOM   1114  CD1 LEU B 140     -17.773  28.463 -14.850  1.00 91.46
ATOM   1115  CD2 LEU B 140     -17.173  30.899 -14.787  1.00 91.46
ATOM   1116  N   ARG B 141     -22.061  31.002 -12.595  1.00 91.97
ATOM   1117  CA  ARG B 141     -23.470  31.335 -12.784  1.00 91.97
ATOM   1118  C   ARG B 141     -23.832  32.619 -12.047  1.00 91.97
ATOM   1119  O   ARG B 141     -24.650  33.407 -12.526  1.00 91.97
ATOM   1120  CB  ARG B 141     -24.363  30.187 -12.308  1.00 91.97
ATOM   1121  CG  ARG B 141     -24.362  28.981 -13.233  1.00 91.97
ATOM   1122  CD  ARG B 141     -25.236  27.857 -12.695  1.00 91.97
ATOM   1123  NE  ARG B 141     -26.653  28.205 -12.744  1.00 91.97
ATOM   1124  CZ  ARG B 141     -27.643  27.414 -12.339  1.00 91.97
ATOM   1125  NH1 ARG B 141     -27.387  26.208 -11.845  1.00 91.97
ATOM   1126  NH2 ARG B 141     -28.897  27.831 -12.429  1.00 91.97
ATOM   1127  N   TYR B 142     -23.252  32.936 -10.929  1.00 90.37
ATOM   1128  CA  TYR B 142     -23.521  34.132 -10.138  1.00 90.37
ATOM   1129  C   TYR B 142     -22.896  35.364 -10.782  1.00 90.37
ATOM   1130  O   TYR B 142     -23.562  36.387 -10.956  1.00 90.37
ATOM   1131  CB  TYR B 142     -22.993  33.963  -8.711  1.00 90.37
ATOM   1132  CG  TYR B 142     -23.258  35.153  -7.821  1.00 90.37
ATOM   1133  CD1 TYR B 142     -22.285  36.130  -7.622  1.00 90.37
ATOM   1134  CD2 TYR B 142     -24.481  35.302  -7.175  1.00 90.37
ATOM   1135  CE1 TYR B 142     -22.525  37.227  -6.801  1.00 90.37
ATOM   1136  CE2 TYR B 142     -24.732  36.395  -6.352  1.00 90.37
ATOM   1137  CZ  TYR B 142     -23.749  37.351  -6.172  1.00 90.37
ATOM   1138  OH  TYR B 142     -23.991  38.435  -5.358  1.00 90.37
ATOM   1139  N   TYR B 143     -21.644  35.344 -11.198  1.00 90.73
ATOM   1140  CA  TYR B 143     -20.913  36.518 -11.662  1.00 90.73
ATOM   1141  C   TYR B 143     -21.159  36.762 -13.146  1.00 90.73
ATOM   1142  O   TYR B 143     -21.163  37.908 -13.601  1.00 90.73
ATOM   1143  CB  TYR B 143     -19.413  36.355 -11.401  1.00 90.73
ATOM   1144  CG  TYR B 143     -19.014  36.615  -9.968  1.00 90.73
ATOM   1145  CD1 TYR B 143     -18.976  37.911  -9.459  1.00 90.73
ATOM   1146  CD2 TYR B 143     -18.675  35.565  -9.122  1.00 90.73
ATOM   1147  CE1 TYR B 143     -18.607  38.155  -8.141  1.00 90.73
ATOM   1148  CE2 TYR B 143     -18.305  35.797  -7.801  1.00 90.73
ATOM   1149  CZ  TYR B 143     -18.275  37.094  -7.320  1.00 90.73
ATOM   1150  OH  TYR B 143     -17.909  37.329  -6.014  1.00 90.73
ATOM   1151  N   PHE B 144     -21.535  35.687 -13.964  1.00 89.82
ATOM   1152  CA  PHE B 144     -21.695  35.860 -15.403  1.00 89.82
ATOM   1153  C   PHE B 144     -23.124  35.548 -15.830  1.00 89.82
ATOM   1154  O   PHE B 144     -23.445  35.588 -17.020  1.00 89.82
ATOM   1155  CB  PHE B 144     -20.712  34.966 -16.165  1.00 89.82
ATOM   1156  CG  PHE B 144     -19.269  35.347 -15.971  1.00 89.82
ATOM   1157  CD1 PHE B 144     -18.699  36.368 -16.721  1.00 89.82
ATOM   1158  CD2 PHE B 144     -18.483  34.683 -15.039  1.00 89.82
ATOM   1159  CE1 PHE B 144     -17.364  36.723 -16.544  1.00 89.82
ATOM   1160  CE2 PHE B 144     -17.148  35.031 -14.856  1.00 89.82
ATOM   1161  CZ  PHE B 144     -16.590  36.051 -15.610  1.00 89.82
ATOM   1162  N   ASN B 145     -24.070  35.252 -14.923  1.00 91.14
ATOM   1163  CA  ASN B 145     -25.468  34.922 -15.175  1.00 91.14
ATOM   1164  C   ASN B 145     -25.607  33.871 -16.273  1.00 91.14
ATOM   1165  O   ASN B 145     -26.405  34.035 -17.198  1.00 91.14
ATOM   1166  CB  ASN B 145     -26.260  36.179 -15.540  1.00 91.14
ATOM   1167  CG  ASN B 145     -27.732  36.061 -15.202  1.00 91.14
ATOM   1168  OD1 ASN B 145     -28.131  35.214 -14.399  1.00 91.14
ATOM   1169  ND2 ASN B 145     -28.551  36.912 -15.810  1.00 91.14
ATOM   1170  N   LEU B 146     -24.828  32.908 -16.282  1.00 92.57
ATOM   1171  CA  LEU B 146     -24.814  31.841 -17.277  1.00 92.57
ATOM   1172  C   LEU B 146     -25.896  30.808 -16.981  1.00 92.57
ATOM   1173  O   LEU B 146     -26.273  30.612 -15.823  1.00 92.57
ATOM   1174  CB  LEU B 146     -23.442  31.164 -17.318  1.00 92.57
ATOM   1175  CG  LEU B 146     -22.256  32.057 -17.687  1.00 92.57
ATOM   1176  CD1 LEU B 146     -20.942  31.330 -17.420  1.00 92.57
ATOM   1177  CD2 LEU B 146     -22.346  32.488 -19.147  1.00 92.57
ATOM   1178  N   THR B 147     -26.440  30.183 -18.029  1.00 89.68
ATOM   1179  CA  THR B 147     -27.330  29.039 -17.868  1.00 89.68
ATOM   1180  C   THR B 147     -26.560  27.821 -17.367  1.00 89.68
ATOM   1181  O   THR B 147     -25.328  27.802 -17.401  1.00 89.68
ATOM   1182  CB  THR B 147     -28.041  28.693 -19.189  1.00 89.68
ATOM   1183  OG1 THR B 147     -27.059  28.418 -20.195  1.00 89.68
ATOM   1184  CG2 THR B 147     -28.923  29.846 -19.658  1.00 89.68
ATOM   1185  N   TYR B 148     -27.240  26.857 -16.908  1.00 90.23
ATOM   1186  CA  TYR B 148     -26.603  25.645 -16.402  1.00 90.23
ATOM   1187  C   TYR B 148     -25.715  25.012 -17.466  1.00 90.23
ATOM   1188  O   TYR B 148     -24.567  24.653 -17.193  1.00 90.23
ATOM   1189  CB  TYR B 148     -27.659  24.638 -15.936  1.00 90.23
ATOM   1190  CG  TYR B 148     -27.075  23.390 -15.318  1.00 90.23
ATOM   1191  CD1 TYR B 148     -26.829  22.257 -16.090  1.00 90.23
ATOM   1192  CD2 TYR B 148     -26.770  23.341 -13.962  1.00 90.23
ATOM   1193  CE1 TYR B 148     -26.294  21.104 -15.525  1.00 90.23
ATOM   1194  CE2 TYR B 148     -26.234  22.194 -13.387  1.00 90.23
ATOM   1195  CZ  TYR B 148     -26.000  21.083 -14.175  1.00 90.23
ATOM   1196  OH  TYR B 148     -25.469  19.944 -13.610  1.00 90.23
ATOM   1197  N   ASN B 149     -26.243  24.906 -18.679  1.00 88.61
ATOM   1198  CA  ASN B 149     -25.499  24.296 -19.776  1.00 88.61
ATOM   1199  C   ASN B 149     -24.237  25.089 -20.106  1.00 88.61
ATOM   1200  O   ASN B 149     -23.182  24.507 -20.361  1.00 88.61
ATOM   1201  CB  ASN B 149     -26.383  24.165 -21.018  1.00 88.61
ATOM   1202  CG  ASN B 149     -26.816  25.508 -21.572  1.00 88.61
ATOM   1203  OD1 ASN B 149     -26.464  26.559 -21.030  1.00 88.61
ATOM   1204  ND2 ASN B 149     -27.582  25.483 -22.656  1.00 88.61
ATOM   1205  N   ASP B 150     -24.447  26.482 -20.142  1.00 91.60
ATOM   1206  CA  ASP B 150     -23.297  27.333 -20.429  1.00 91.60
ATOM   1207  C   ASP B 150     -22.265  27.260 -19.306  1.00 91.60
ATOM   1208  O   ASP B 150     -21.059  27.295 -19.560  1.00 91.60
ATOM   1209  CB  ASP B 150     -23.740  28.782 -20.643  1.00 91.60
ATOM   1210  CG  ASP B 150     -24.390  29.010 -21.996  1.00 91.60
ATOM   1211  OD1 ASP B 150     -25.109  30.018 -22.165  1.00 91.60
ATOM   1212  OD2 ASP B 150     -24.184  28.172 -22.901  1.00 91.60
ATOM   1213  N   SER B 151     -22.751  27.105 -18.055  1.00 91.43
ATOM   1214  CA  SER B 151     -21.838  26.978 -16.924  1.00 91.43
ATOM   1215  C   SER B 151     -21.049  25.675 -16.993  1.00 91.43
ATOM   1216  O   SER B 151     -19.882  25.628 -16.601  1.00 91.43
ATOM   1217  CB  SER B 151     -22.606  27.049 -15.603  1.00 91.43
ATOM   1218  OG  SER B 151     -23.380  25.877 -15.408  1.00 91.43
ATOM   1219  N   PHE B 152     -21.702  24.595 -17.503  1.00 91.63
ATOM   1220  CA  PHE B 152     -21.023  23.319 -17.694  1.00 91.63
ATOM   1221  C   PHE B 152     -19.898  23.451 -18.713  1.00 91.63
ATOM   1222  O   PHE B 152     -18.791  22.955 -18.491  1.00 91.63
ATOM   1223  CB  PHE B 152     -22.016  22.243 -18.145  1.00 91.63
ATOM   1224  CG  PHE B 152     -21.379  20.911 -18.434  1.00 91.63
ATOM   1225  CD1 PHE B 152     -21.446  20.354 -19.705  1.00 91.63
ATOM   1226  CD2 PHE B 152     -20.711  20.216 -17.434  1.00 91.63
ATOM   1227  CE1 PHE B 152     -20.857  19.121 -19.976  1.00 91.63
ATOM   1228  CE2 PHE B 152     -20.120  18.984 -17.697  1.00 91.63
ATOM   1229  CZ  PHE B 152     -20.195  18.438 -18.968  1.00 91.63
ATOM   1230  N   PHE B 153     -20.153  24.158 -19.743  1.00 93.14
ATOM   1231  CA  PHE B 153     -19.149  24.354 -20.782  1.00 93.14
ATOM   1232  C   PHE B 153     -17.955  25.131 -20.241  1.00 93.14
ATOM   1233  O   PHE B 153     -16.806  24.724 -20.428  1.00 93.14
ATOM   1234  CB  PHE B 153     -19.752  25.088 -21.984  1.00 93.14
ATOM   1235  CG  PHE B 153     -18.749  25.431 -23.052  1.00 93.14
ATOM   1236  CD1 PHE B 153     -18.210  26.709 -23.133  1.00 93.14
ATOM   1237  CD2 PHE B 153     -18.345  24.475 -23.975  1.00 93.14
ATOM   1238  CE1 PHE B 153     -17.281  27.030 -24.120  1.00 93.14
ATOM   1239  CE2 PHE B 153     -17.417  24.789 -24.964  1.00 93.14
ATOM   1240  CZ  PHE B 153     -16.887  26.067 -25.036  1.00 93.14
ATOM   1241  N   TYR B 154     -18.206  26.281 -19.553  1.00 93.69
ATOM   1242  CA  TYR B 154     -17.130  27.149 -19.087  1.00 93.69
ATOM   1243  C   TYR B 154     -16.370  26.504 -17.935  1.00 93.69
ATOM   1244  O   TYR B 154     -15.177  26.758 -17.751  1.00 93.69
ATOM   1245  CB  TYR B 154     -17.688  28.507 -18.649  1.00 93.69
ATOM   1246  CG  TYR B 154     -18.088  29.398 -19.799  1.00 93.69
ATOM   1247  CD1 TYR B 154     -17.126  29.985 -20.619  1.00 93.69
ATOM   1248  CD2 TYR B 154     -19.428  29.657 -20.068  1.00 93.69
ATOM   1249  CE1 TYR B 154     -17.491  30.809 -21.679  1.00 93.69
ATOM   1250  CE2 TYR B 154     -19.804  30.479 -21.126  1.00 93.69
ATOM   1251  CZ  TYR B 154     -18.829  31.049 -21.924  1.00 93.69
ATOM   1252  OH  TYR B 154     -19.196  31.863 -22.972  1.00 93.69
ATOM   1253  N   THR B 155     -17.088  25.671 -17.129  1.00 91.53
ATOM   1254  CA  THR B 155     -16.377  24.900 -16.115  1.00 91.53
ATOM   1255  C   THR B 155     -15.423  23.901 -16.765  1.00 91.53
ATOM   1256  O   THR B 155     -14.298  23.715 -16.297  1.00 91.53
ATOM   1257  CB  THR B 155     -17.357  24.152 -15.192  1.00 91.53
ATOM   1258  OG1 THR B 155     -18.256  25.095 -14.594  1.00 91.53
ATOM   1259  CG2 THR B 155     -16.614  23.405 -14.090  1.00 91.53
ATOM   1260  N   SER B 156     -15.904  23.234 -17.820  1.00 92.86
ATOM   1261  CA  SER B 156     -15.058  22.305 -18.562  1.00 92.86
ATOM   1262  C   SER B 156     -13.882  23.026 -19.212  1.00 92.86
ATOM   1263  O   SER B 156     -12.770  22.494 -19.260  1.00 92.86
ATOM   1264  CB  SER B 156     -15.872  21.575 -19.632  1.00 92.86
ATOM   1265  OG  SER B 156     -16.906  20.807 -19.040  1.00 92.86
ATOM   1266  N   LEU B 157     -14.138  24.217 -19.690  1.00 93.68
ATOM   1267  CA  LEU B 157     -13.071  25.034 -20.258  1.00 93.68
ATOM   1268  C   LEU B 157     -12.037  25.391 -19.195  1.00 93.68
ATOM   1269  O   LEU B 157     -10.833  25.372 -19.463  1.00 93.68
ATOM   1270  CB  LEU B 157     -13.645  26.310 -20.878  1.00 93.68
ATOM   1271  CG  LEU B 157     -12.646  27.228 -21.586  1.00 93.68
ATOM   1272  CD1 LEU B 157     -12.006  26.505 -22.766  1.00 93.68
ATOM   1273  CD2 LEU B 157     -13.332  28.510 -22.046  1.00 93.68
ATOM   1274  N   PHE B 158     -12.614  25.751 -18.029  1.00 90.87
ATOM   1275  CA  PHE B 158     -11.731  26.035 -16.904  1.00 90.87
ATOM   1276  C   PHE B 158     -10.800  24.859 -16.636  1.00 90.87
ATOM   1277  O   PHE B 158      -9.593  25.041 -16.465  1.00 90.87
ATOM   1278  CB  PHE B 158     -12.546  26.358 -15.648  1.00 90.87
ATOM   1279  CG  PHE B 158     -11.704  26.617 -14.428  1.00 90.87
ATOM   1280  CD1 PHE B 158     -11.509  25.624 -13.476  1.00 90.87
ATOM   1281  CD2 PHE B 158     -11.106  27.856 -14.233  1.00 90.87
ATOM   1282  CE1 PHE B 158     -10.730  25.861 -12.346  1.00 90.87
ATOM   1283  CE2 PHE B 158     -10.326  28.100 -13.106  1.00 90.87
ATOM   1284  CZ  PHE B 158     -10.140  27.102 -12.164  1.00 90.87
ATOM   1285  N   PHE B 159     -11.374  23.617 -16.642  1.00 91.44
ATOM   1286  CA  PHE B 159     -10.583  22.422 -16.370  1.00 91.44
ATOM   1287  C   PHE B 159      -9.642  22.121 -17.531  1.00 91.44
ATOM   1288  O   PHE B 159      -8.577  21.531 -17.336  1.00 91.44
ATOM   1289  CB  PHE B 159     -11.496  21.220 -16.109  1.00 91.44
ATOM   1290  CG  PHE B 159     -12.010  21.145 -14.696  1.00 91.44
ATOM   1291  CD1 PHE B 159     -11.180  20.735 -13.661  1.00 91.44
ATOM   1292  CD2 PHE B 159     -13.325  21.484 -14.405  1.00 91.44
ATOM   1293  CE1 PHE B 159     -11.653  20.664 -12.352  1.00 91.44
ATOM   1294  CE2 PHE B 159     -13.805  21.415 -13.100  1.00 91.44
ATOM   1295  CZ  PHE B 159     -12.968  21.005 -12.076  1.00 91.44
ATOM   1296  N   PHE B 160     -10.035  22.559 -18.706  1.00 93.52
ATOM   1297  CA  PHE B 160      -9.166  22.440 -19.871  1.00 93.52
ATOM   1298  C   PHE B 160      -7.945  23.342 -19.731  1.00 93.52
ATOM   1299  O   PHE B 160      -6.829  22.942 -20.067  1.00 93.52
ATOM   1300  CB  PHE B 160      -9.931  22.789 -21.152  1.00 93.52
ATOM   1301  CG  PHE B 160      -9.077  22.784 -22.390  1.00 93.52
ATOM   1302  CD1 PHE B 160      -8.463  23.949 -22.833  1.00 93.52
ATOM   1303  CD2 PHE B 160      -8.887  21.612 -23.112  1.00 93.52
ATOM   1304  CE1 PHE B 160      -7.671  23.947 -23.979  1.00 93.52
ATOM   1305  CE2 PHE B 160      -8.097  21.603 -24.258  1.00 93.52
ATOM   1306  CZ  PHE B 160      -7.491  22.771 -24.691  1.00 93.52
ATOM   1307  N   LEU B 161      -8.080  24.502 -19.077  1.00 92.76
ATOM   1308  CA  LEU B 161      -7.030  25.511 -18.988  1.00 92.76
ATOM   1309  C   LEU B 161      -6.254  25.375 -17.682  1.00 92.76
ATOM   1310  O   LEU B 161      -5.182  25.963 -17.527  1.00 92.76
ATOM   1311  CB  LEU B 161      -7.627  26.917 -19.096  1.00 92.76
ATOM   1312  CG  LEU B 161      -8.190  27.311 -20.462  1.00 92.76
ATOM   1313  CD1 LEU B 161      -8.919  28.647 -20.369  1.00 92.76
ATOM   1314  CD2 LEU B 161      -7.076  27.375 -21.502  1.00 92.76
ATOM   1315  N   ILE B 162      -6.818  24.555 -16.777  1.00 90.30
ATOM   1316  CA  ILE B 162      -6.257  24.427 -15.436  1.00 90.30
ATOM   1317  C   ILE B 162      -4.797  23.989 -15.527  1.00 90.30
ATOM   1318  O   ILE B 162      -3.938  24.521 -14.821  1.00 90.30
ATOM   1319  CB  ILE B 162      -7.064  23.426 -14.579  1.00 90.30
ATOM   1320  CG1 ILE B 162      -8.294  24.111 -13.974  1.00 90.30
ATOM   1321  CG2 ILE B 162      -6.182  22.817 -13.485  1.00 90.30
ATOM   1322  CD1 ILE B 162      -9.189  23.179 -13.168  1.00 90.30
ATOM   1323  N   PRO B 163      -4.453  22.974 -16.415  1.00 93.98
ATOM   1324  CA  PRO B 163      -3.044  22.585 -16.508  1.00 93.98
ATOM   1325  C   PRO B 163      -2.136  23.746 -16.907  1.00 93.98
ATOM   1326  O   PRO B 163      -1.031  23.881 -16.376  1.00 93.98
ATOM   1327  CB  PRO B 163      -3.049  21.500 -17.588  1.00 93.98
ATOM   1328  CG  PRO B 163      -4.423  20.915 -17.536  1.00 93.98
ATOM   1329  CD  PRO B 163      -5.393  22.006 -17.185  1.00 93.98
ATOM   1330  N   ILE B 164      -2.608  24.593 -17.723  1.00 91.50
ATOM   1331  CA  ILE B 164      -1.826  25.734 -18.184  1.00 91.50
ATOM   1332  C   ILE B 164      -1.710  26.767 -17.065  1.00 91.50
ATOM   1333  O   ILE B 164      -0.616  27.257 -16.776  1.00 91.50
ATOM   1334  CB  ILE B 164      -2.451  26.377 -19.443  1.00 91.50
ATOM   1335  CG1 ILE B 164      -2.493  25.365 -20.594  1.00 91.50
ATOM   1336  CG2 ILE B 164      -1.679  27.636 -19.847  1.00 91.50
ATOM   1337  CD1 ILE B 164      -3.376  25.789 -21.759  1.00 91.50
ATOM   1338  N   PHE B 165      -2.850  27.077 -16.437  1.00 92.12
ATOM   1339  CA  PHE B 165      -2.875  28.071 -15.371  1.00 92.12
ATOM   1340  C   PHE B 165      -1.990  27.639 -14.207  1.00 92.12
ATOM   1341  O   PHE B 165      -1.229  28.444 -13.667  1.00 92.12
ATOM   1342  CB  PHE B 165      -4.308  28.303 -14.883  1.00 92.12
ATOM   1343  CG  PHE B 165      -5.117  29.201 -15.780  1.00 92.12
ATOM   1344  CD1 PHE B 165      -4.712  30.506 -16.028  1.00 92.12
ATOM   1345  CD2 PHE B 165      -6.284  28.738 -16.375  1.00 92.12
ATOM   1346  CE1 PHE B 165      -5.459  31.340 -16.858  1.00 92.12
ATOM   1347  CE2 PHE B 165      -7.035  29.565 -17.205  1.00 92.12
ATOM   1348  CZ  PHE B 165      -6.621  30.866 -17.445  1.00 92.12
ATOM   1349  N   LEU B 166      -2.105  26.320 -13.786  1.00 94.28
ATOM   1350  CA  LEU B 166      -1.351  25.832 -12.637  1.00 94.28
ATOM   1351  C   LEU B 166       0.138  25.752 -12.958  1.00 94.28
ATOM   1352  O   LEU B 166       0.979  25.954 -12.079  1.00 94.28
ATOM   1353  CB  LEU B 166      -1.865  24.457 -12.202  1.00 94.28
ATOM   1354  CG  LEU B 166      -3.198  24.438 -11.452  1.00 94.28
ATOM   1355  CD1 LEU B 166      -3.609  23.003 -11.138  1.00 94.28
ATOM   1356  CD2 LEU B 166      -3.106  25.266 -10.175  1.00 94.28
ATOM   1357  N   MET B 167       0.491  25.447 -14.297  1.00 93.25
ATOM   1358  CA  MET B 167       1.893  25.472 -14.702  1.00 93.25
ATOM   1359  C   MET B 167       2.461  26.884 -14.611  1.00 93.25
ATOM   1360  O   MET B 167       3.602  27.073 -14.185  1.00 93.25
ATOM   1361  CB  MET B 167       2.051  24.935 -16.126  1.00 93.25
ATOM   1362  CG  MET B 167       2.007  23.419 -16.218  1.00 93.25
ATOM   1363  SD  MET B 167       2.535  22.799 -17.863  1.00 93.25
ATOM   1364  CE  MET B 167       1.069  23.215 -18.848  1.00 93.25
ATOM   1365  N   LEU B 168       1.672  27.793 -14.975  1.00 92.35
ATOM   1366  CA  LEU B 168       2.078  29.190 -14.870  1.00 92.35
ATOM   1367  C   LEU B 168       2.246  29.599 -13.410  1.00 92.35
ATOM   1368  O   LEU B 168       3.218  30.271 -13.058  1.00 92.35
ATOM   1369  CB  LEU B 168       1.052  30.100 -15.552  1.00 92.35
ATOM   1370  CG  LEU B 168       1.057  30.101 -17.081  1.00 92.35
ATOM   1371  CD1 LEU B 168      -0.225  30.730 -17.615  1.00 92.35
ATOM   1372  CD2 LEU B 168       2.282  30.838 -17.611  1.00 92.35
ATOM   1373  N   THR B 169       1.221  29.269 -12.567  1.00 93.52
ATOM   1374  CA  THR B 169       1.286  29.577 -11.143  1.00 93.52
ATOM   1375  C   THR B 169       2.531  28.959 -10.512  1.00 93.52
ATOM   1376  O   THR B 169       3.209  29.600  -9.707  1.00 93.52
ATOM   1377  CB  THR B 169       0.031  29.075 -10.406  1.00 93.52
ATOM   1378  OG1 THR B 169      -0.185  27.695 -10.726  1.00 93.52
ATOM   1379  CG2 THR B 169      -1.202  29.878 -10.810  1.00 93.52
ATOM   1380  N   LEU B 170       2.812  27.607 -10.815  1.00 94.80
ATOM   1381  CA  LEU B 170       3.997  26.924 -10.308  1.00 94.80
ATOM   1382  C   LEU B 170       5.267  27.664 -10.715  1.00 94.80
ATOM   1383  O   LEU B 170       6.187  27.816  -9.908  1.00 94.80
ATOM   1384  CB  LEU B 170       4.046  25.482 -10.821  1.00 94.80
ATOM   1385  CG  LEU B 170       3.158  24.473 -10.092  1.00 94.80
ATOM   1386  CD1 LEU B 170       3.023  23.195 -10.913  1.00 94.80
ATOM   1387  CD2 LEU B 170       3.720  24.168  -8.707  1.00 94.80
ATOM   1388  N   THR B 171       5.303  28.135 -11.964  1.00 94.31
ATOM   1389  CA  THR B 171       6.454  28.864 -12.485  1.00 94.31
ATOM   1390  C   THR B 171       6.673  30.157 -11.705  1.00 94.31
ATOM   1391  O   THR B 171       7.803  30.480 -11.333  1.00 94.31
ATOM   1392  CB  THR B 171       6.282  29.185 -13.981  1.00 94.31
ATOM   1393  OG1 THR B 171       6.029  27.971 -14.698  1.00 94.31
ATOM   1394  CG2 THR B 171       7.534  29.846 -14.549  1.00 94.31
ATOM   1395  N   VAL B 172       5.575  30.877 -11.420  1.00 93.68
ATOM   1396  CA  VAL B 172       5.652  32.147 -10.705  1.00 93.68
ATOM   1397  C   VAL B 172       6.105  31.905  -9.267  1.00 93.68
ATOM   1398  O   VAL B 172       6.980  32.610  -8.759  1.00 93.68
ATOM   1399  CB  VAL B 172       4.296  32.889 -10.719  1.00 93.68
ATOM   1400  CG1 VAL B 172       4.339  34.110  -9.803  1.00 93.68
ATOM   1401  CG2 VAL B 172       3.927  33.298 -12.144  1.00 93.68
ATOM   1402  N   ILE B 173       5.536  30.879  -8.551  1.00 93.49
ATOM   1403  CA  ILE B 173       5.864  30.565  -7.164  1.00 93.49
ATOM   1404  C   ILE B 173       7.351  30.238  -7.047  1.00 93.49
ATOM   1405  O   ILE B 173       8.045  30.775  -6.181  1.00 93.49
ATOM   1406  CB  ILE B 173       5.013  29.388  -6.635  1.00 93.49
ATOM   1407  CG1 ILE B 173       3.554  29.822  -6.457  1.00 93.49
ATOM   1408  CG2 ILE B 173       5.589  28.854  -5.320  1.00 93.49
ATOM   1409  CD1 ILE B 173       2.608  28.683  -6.103  1.00 93.49
ATOM   1410  N   LEU B 174       7.851  29.325  -7.937  1.00 95.30
ATOM   1411  CA  LEU B 174       9.235  28.875  -7.838  1.00 95.30
ATOM   1412  C   LEU B 174      10.197  29.979  -8.263  1.00 95.30
ATOM   1413  O   LEU B 174      11.318  30.060  -7.756  1.00 95.30
ATOM   1414  CB  LEU B 174       9.457  27.629  -8.700  1.00 95.30
ATOM   1415  CG  LEU B 174       9.007  26.298  -8.096  1.00 95.30
ATOM   1416  CD1 LEU B 174       9.047  25.197  -9.150  1.00 95.30
ATOM   1417  CD2 LEU B 174       9.878  25.932  -6.899  1.00 95.30
ATOM   1418  N   PHE B 175       9.757  30.879  -9.226  1.00 94.76
ATOM   1419  CA  PHE B 175      10.567  32.033  -9.596  1.00 94.76
ATOM   1420  C   PHE B 175      10.751  32.970  -8.408  1.00 94.76
ATOM   1421  O   PHE B 175      11.857  33.455  -8.159  1.00 94.76
ATOM   1422  CB  PHE B 175       9.927  32.788 -10.766  1.00 94.76
ATOM   1423  CG  PHE B 175      10.731  33.970 -11.238  1.00 94.76
ATOM   1424  CD1 PHE B 175      10.379  35.261 -10.863  1.00 94.76
ATOM   1425  CD2 PHE B 175      11.838  33.790 -12.056  1.00 94.76
ATOM   1426  CE1 PHE B 175      11.120  36.357 -11.298  1.00 94.76
ATOM   1427  CE2 PHE B 175      12.584  34.880 -12.495  1.00 94.76
ATOM   1428  CZ  PHE B 175      12.223  36.163 -12.116  1.00 94.76
ATOM   1429  N   VAL B 176       9.601  33.276  -7.700  1.00 92.98
ATOM   1430  CA  VAL B 176       9.641  34.141  -6.526  1.00 92.98
ATOM   1431  C   VAL B 176      10.531  33.517  -5.454  1.00 92.98
ATOM   1432  O   VAL B 176      11.358  34.204  -4.847  1.00 92.98
ATOM   1433  CB  VAL B 176       8.226  34.397  -5.961  1.00 92.98
ATOM   1434  CG1 VAL B 176       8.303  35.140  -4.628  1.00 92.98
ATOM   1435  CG2 VAL B 176       7.385  35.183  -6.966  1.00 92.98
ATOM   1436  N   ILE B 177      10.335  32.178  -5.143  1.00 92.54
ATOM   1437  CA  ILE B 177      11.134  31.472  -4.147  1.00 92.54
ATOM   1438  C   ILE B 177      12.613  31.558  -4.516  1.00 92.54
ATOM   1439  O   ILE B 177      13.462  31.793  -3.653  1.00 92.54
ATOM   1440  CB  ILE B 177      10.698  29.995  -4.018  1.00 92.54
ATOM   1441  CG1 ILE B 177       9.301  29.903  -3.394  1.00 92.54
ATOM   1442  CG2 ILE B 177      11.718  29.201  -3.196  1.00 92.54
ATOM   1443  CD1 ILE B 177       8.725  28.494  -3.371  1.00 92.54
ATOM   1444  N   LEU B 178      12.964  31.407  -5.842  1.00 94.00
ATOM   1445  CA  LEU B 178      14.340  31.470  -6.321  1.00 94.00
ATOM   1446  C   LEU B 178      14.927  32.862  -6.110  1.00 94.00
ATOM   1447  O   LEU B 178      16.067  32.998  -5.662  1.00 94.00
ATOM   1448  CB  LEU B 178      14.409  31.094  -7.804  1.00 94.00
ATOM   1449  CG  LEU B 178      15.788  31.176  -8.460  1.00 94.00
ATOM   1450  CD1 LEU B 178      16.741  30.172  -7.819  1.00 94.00
ATOM   1451  CD2 LEU B 178      15.681  30.934  -9.962  1.00 94.00
ATOM   1452  N   LYS B 179      14.159  33.929  -6.448  1.00 93.64
ATOM   1453  CA  LYS B 179      14.618  35.305  -6.277  1.00 93.64
ATOM   1454  C   LYS B 179      14.878  35.619  -4.807  1.00 93.64
ATOM   1455  O   LYS B 179      15.875  36.263  -4.472  1.00 93.64
ATOM   1456  CB  LYS B 179      13.594  36.286  -6.850  1.00 93.64
ATOM   1457  CG  LYS B 179      13.615  36.387  -8.368  1.00 93.64
ATOM   1458  CD  LYS B 179      14.913  37.006  -8.870  1.00 93.64
ATOM   1459  CE  LYS B 179      14.905  37.175 -10.383  1.00 93.64
ATOM   1460  NZ  LYS B 179      16.204  37.713 -10.888  1.00 93.64
ATOM   1461  N   ILE B 180      13.973  35.230  -3.948  1.00 91.49
ATOM   1462  CA  ILE B 180      14.142  35.430  -2.513  1.00 91.49
ATOM   1463  C   ILE B 180      15.420  34.740  -2.043  1.00 91.49
ATOM   1464  O   ILE B 180      16.214  35.326  -1.303  1.00 91.49
ATOM   1465  CB  ILE B 180      12.925  34.902  -1.721  1.00 91.49
ATOM   1466  CG1 ILE B 180      11.680  35.739  -2.034  1.00 91.49
ATOM   1467  CG2 ILE B 180      13.219  34.898  -0.218  1.00 91.49
ATOM   1468  CD1 ILE B 180      10.391  35.174  -1.452  1.00 91.49
ATOM   1469  N   TYR B 181      15.644  33.559  -2.456  1.00 92.72
ATOM   1470  CA  TYR B 181      16.822  32.793  -2.064  1.00 92.72
ATOM   1471  C   TYR B 181      18.097  33.456  -2.572  1.00 92.72
ATOM   1472  O   TYR B 181      19.101  33.513  -1.858  1.00 92.72
ATOM   1473  CB  TYR B 181      16.732  31.359  -2.595  1.00 92.72
ATOM   1474  CG  TYR B 181      17.887  30.483  -2.174  1.00 92.72
ATOM   1475  CD1 TYR B 181      18.894  30.144  -3.075  1.00 92.72
ATOM   1476  CD2 TYR B 181      17.973  29.991  -0.876  1.00 92.72
ATOM   1477  CE1 TYR B 181      19.959  29.335  -2.692  1.00 92.72
ATOM   1478  CE2 TYR B 181      19.033  29.182  -0.482  1.00 92.72
ATOM   1479  CZ  TYR B 181      20.020  28.860  -1.395  1.00 92.72
ATOM   1480  OH  TYR B 181      21.072  28.059  -1.011  1.00 92.72
ATOM   1481  N   THR B 182      18.080  33.945  -3.827  1.00 93.31
ATOM   1482  CA  THR B 182      19.242  34.609  -4.407  1.00 93.31
ATOM   1483  C   THR B 182      19.597  35.866  -3.619  1.00 93.31
ATOM   1484  O   THR B 182      20.775  36.189  -3.451  1.00 93.31
ATOM   1485  CB  THR B 182      18.997  34.978  -5.882  1.00 93.31
ATOM   1486  OG1 THR B 182      17.784  35.733  -5.984  1.00 93.31
ATOM   1487  CG2 THR B 182      18.878  33.728  -6.749  1.00 93.31
ATOM   1488  N   ILE B 183      18.580  36.635  -3.105  1.00 91.22
ATOM   1489  CA  ILE B 183      18.789  37.846  -2.318  1.00 91.22
ATOM   1490  C   ILE B 183      19.391  37.482  -0.963  1.00 91.22
ATOM   1491  O   ILE B 183      20.328  38.135  -0.497  1.00 91.22
ATOM   1492  CB  ILE B 183      17.472  38.631  -2.127  1.00 91.22
ATOM   1493  CG1 ILE B 183      16.978  39.180  -3.470  1.00 91.22
ATOM   1494  CG2 ILE B 183      17.659  39.759  -1.108  1.00 91.22
ATOM   1495  CD1 ILE B 183      15.574  39.767  -3.420  1.00 91.22
ATOM   1496  N   ILE B 184      18.904  36.450  -0.395  1.00 88.73
ATOM   1497  CA  ILE B 184      19.381  36.004   0.910  1.00 88.73
ATOM   1498  C   ILE B 184      20.829  35.532   0.797  1.00 88.73
ATOM   1499  O   ILE B 184      21.648  35.804   1.678  1.00 88.73
ATOM   1500  CB  ILE B 184      18.492  34.877   1.481  1.00 88.73
ATOM   1501  CG1 ILE B 184      17.091  35.411   1.799  1.00 88.73
ATOM   1502  CG2 ILE B 184      19.138  34.259   2.725  1.00 88.73
ATOM   1503  CD1 ILE B 184      16.087  34.329   2.174  1.00 88.73
ATOM   1504  N   GLN B 185      21.199  34.924  -0.298  1.00 93.80
ATOM   1505  CA  GLN B 185      22.529  34.350  -0.474  1.00 93.80
ATOM   1506  C   GLN B 185      23.428  35.280  -1.284  1.00 93.80
ATOM   1507  O   GLN B 185      24.423  34.841  -1.864  1.00 93.80
ATOM   1508  CB  GLN B 185      22.439  32.984  -1.155  1.00 93.80
ATOM   1509  CG  GLN B 185      21.850  31.893  -0.270  1.00 93.80
ATOM   1510  CD  GLN B 185      22.799  31.455   0.830  1.00 93.80
ATOM   1511  OE1 GLN B 185      23.882  32.024   0.997  1.00 93.80
ATOM   1512  NE2 GLN B 185      22.399  30.439   1.587  1.00 93.80
ATOM   1513  N   LYS B 186      23.011  36.483  -1.341  1.00 94.44
ATOM   1514  CA  LYS B 186      23.710  37.464  -2.166  1.00 94.44
ATOM   1515  C   LYS B 186      25.198  37.503  -1.832  1.00 94.44
ATOM   1516  O   LYS B 186      26.042  37.500  -2.730  1.00 94.44
ATOM   1517  CB  LYS B 186      23.096  38.853  -1.986  1.00 94.44
ATOM   1518  CG  LYS B 186      23.594  39.885  -2.987  1.00 94.44
ATOM   1519  CD  LYS B 186      22.898  41.227  -2.800  1.00 94.44
ATOM   1520  CE  LYS B 186      23.433  42.275  -3.766  1.00 94.44
ATOM   1521  NZ  LYS B 186      22.764  43.597  -3.575  1.00 94.44
ATOM   1522  N   GLU B 187      25.698  37.616  -0.549  1.00 93.36
ATOM   1523  CA  GLU B 187      27.093  37.685  -0.126  1.00 93.36
ATOM   1524  C   GLU B 187      27.855  36.426  -0.529  1.00 93.36
ATOM   1525  O   GLU B 187      28.975  36.508  -1.038  1.00 93.36
ATOM   1526  CB  GLU B 187      27.187  37.894   1.388  1.00 93.36
ATOM   1527  CG  GLU B 187      28.564  38.334   1.864  1.00 93.36
ATOM   1528  CD  GLU B 187      28.621  38.615   3.357  1.00 93.36
ATOM   1529  OE1 GLU B 187      29.724  38.889   3.881  1.00 93.36
ATOM   1530  OE2 GLU B 187      27.554  38.559   4.008  1.00 93.36
ATOM   1531  N   GLY B 188      27.172  35.291  -0.287  1.00 93.47
ATOM   1532  CA  GLY B 188      27.783  34.030  -0.675  1.00 93.47
ATOM   1533  C   GLY B 188      28.025  33.919  -2.169  1.00 93.47
ATOM   1534  O   GLY B 188      29.089  33.468  -2.598  1.00 93.47
ATOM   1535  N   ILE B 189      26.987  34.301  -2.945  1.00 93.32
ATOM   1536  CA  ILE B 189      27.079  34.256  -4.400  1.00 93.32
ATOM   1537  C   ILE B 189      28.199  35.179  -4.875  1.00 93.32
ATOM   1538  O   ILE B 189      29.003  34.800  -5.730  1.00 93.32
ATOM   1539  CB  ILE B 189      25.741  34.653  -5.063  1.00 93.32
ATOM   1540  CG1 ILE B 189      24.657  33.617  -4.741  1.00 93.32
ATOM   1541  CG2 ILE B 189      25.914  34.811  -6.577  1.00 93.32
ATOM   1542  CD1 ILE B 189      23.259  34.026  -5.184  1.00 93.32
ATOM   1543  N   ASN B 190      28.292  36.372  -4.287  1.00 93.41
ATOM   1544  CA  ASN B 190      29.325  37.330  -4.665  1.00 93.41
ATOM   1545  C   ASN B 190      30.722  36.797  -4.362  1.00 93.41
ATOM   1546  O   ASN B 190      31.653  37.004  -5.142  1.00 93.41
ATOM   1547  CB  ASN B 190      29.101  38.668  -3.958  1.00 93.41
ATOM   1548  CG  ASN B 190      28.004  39.493  -4.601  1.00 93.41
ATOM   1549  OD1 ASN B 190      27.601  39.234  -5.738  1.00 93.41
ATOM   1550  ND2 ASN B 190      27.512  40.492  -3.878  1.00 93.41
ATOM   1551  N   ASN B 191      30.912  36.161  -3.193  1.00 94.33
ATOM   1552  CA  ASN B 191      32.194  35.559  -2.840  1.00 94.33
ATOM   1553  C   ASN B 191      32.620  34.509  -3.861  1.00 94.33
ATOM   1554  O   ASN B 191      33.786  34.458  -4.256  1.00 94.33
ATOM   1555  CB  ASN B 191      32.131  34.944  -1.440  1.00 94.33
ATOM   1556  CG  ASN B 191      32.112  35.990  -0.343  1.00 94.33
ATOM   1557  OD1 ASN B 191      32.430  37.159  -0.577  1.00 94.33
ATOM   1558  ND2 ASN B 191      31.738  35.578   0.863  1.00 94.33
ATOM   1559  N   LYS B 192      31.685  33.707  -4.327  1.00 94.11
ATOM   1560  CA  LYS B 192      31.974  32.674  -5.317  1.00 94.11
ATOM   1561  C   LYS B 192      32.343  33.290  -6.663  1.00 94.11
ATOM   1562  O   LYS B 192      33.301  32.859  -7.308  1.00 94.11
ATOM   1563  CB  LYS B 192      30.775  31.737  -5.480  1.00 94.11
ATOM   1564  CG  LYS B 192      30.570  30.786  -4.311  1.00 94.11
ATOM   1565  CD  LYS B 192      29.451  29.790  -4.591  1.00 94.11
ATOM   1566  CE  LYS B 192      29.244  28.837  -3.421  1.00 94.11
ATOM   1567  NZ  LYS B 192      28.175  27.834  -3.706  1.00 94.11
ATOM   1568  N   LEU B 193      31.484  34.354  -6.959  1.00 93.61
ATOM   1569  CA  LEU B 193      31.747  35.010  -8.236  1.00 93.61
ATOM   1570  C   LEU B 193      33.072  35.764  -8.197  1.00 93.61
ATOM   1571  O   LEU B 193      33.776  35.842  -9.206  1.00 93.61
ATOM   1572  CB  LEU B 193      30.609  35.972  -8.588  1.00 93.61
ATOM   1573  CG  LEU B 193      29.284  35.331  -9.004  1.00 93.61
ATOM   1574  CD1 LEU B 193      28.198  36.394  -9.132  1.00 93.61
ATOM   1575  CD2 LEU B 193      29.448  34.567 -10.314  1.00 93.61
ATOM   1576  N   ASN B 194      33.519  36.213  -7.034  1.00 93.16
ATOM   1577  CA  ASN B 194      34.807  36.879  -6.870  1.00 93.16
ATOM   1578  C   ASN B 194      35.968  35.902  -7.034  1.00 93.16
ATOM   1579  O   ASN B 194      36.980  36.233  -7.654  1.00 93.16
ATOM   1580  CB  ASN B 194      34.884  37.572  -5.508  1.00 93.16
ATOM   1581  CG  ASN B 194      34.129  38.886  -5.478  1.00 93.16
ATOM   1582  OD1 ASN B 194      33.808  39.455  -6.525  1.00 93.16
ATOM   1583  ND2 ASN B 194      33.841  39.377  -4.279  1.00 93.16
ATOM   1584  N   LEU B 195      35.742  34.767  -6.447  1.00 90.39
ATOM   1585  CA  LEU B 195      36.751  33.726  -6.606  1.00 90.39
ATOM   1586  C   LEU B 195      36.935  33.367  -8.076  1.00 90.39
ATOM   1587  O   LEU B 195      38.065  33.212  -8.545  1.00 90.39
ATOM   1588  CB  LEU B 195      36.365  32.478  -5.807  1.00 90.39
ATOM   1589  CG  LEU B 195      37.390  31.343  -5.785  1.00 90.39
ATOM   1590  CD1 LEU B 195      38.644  31.776  -5.032  1.00 90.39
ATOM   1591  CD2 LEU B 195      36.788  30.091  -5.157  1.00 90.39
ATOM   1592  N   LEU B 196      35.765  33.255  -8.803  1.00 93.02
ATOM   1593  CA  LEU B 196      35.816  32.985 -10.236  1.00 93.02
ATOM   1594  C   LEU B 196      36.515  34.119 -10.977  1.00 93.02
ATOM   1595  O   LEU B 196      37.332  33.873 -11.868  1.00 93.02
ATOM   1596  CB  LEU B 196      34.404  32.789 -10.794  1.00 93.02
ATOM   1597  CG  LEU B 196      34.305  32.432 -12.278  1.00 93.02
ATOM   1598  CD1 LEU B 196      34.976  31.089 -12.546  1.00 93.02
ATOM   1599  CD2 LEU B 196      32.848  32.407 -12.727  1.00 93.02
ATOM   1600  N   GLY B 197      36.237  35.273 -10.570  1.00 93.30
ATOM   1601  CA  GLY B 197      36.877  36.434 -11.167  1.00 93.30
ATOM   1602  C   GLY B 197      38.376  36.473 -10.938  1.00 93.30
ATOM   1603  O   GLY B 197      39.140  36.811 -11.845  1.00 93.30
ATOM   1604  N   MET B 198      38.974  36.209  -9.764  1.00 90.98
ATOM   1605  CA  MET B 198      40.396  36.172  -9.435  1.00 90.98
ATOM   1606  C   MET B 198      41.116  35.104 -10.253  1.00 90.98
ATOM   1607  O   MET B 198      42.217  35.338 -10.754  1.00 90.98
ATOM   1608  CB  MET B 198      40.597  35.910  -7.942  1.00 90.98
ATOM   1609  CG  MET B 198      40.322  37.121  -7.065  1.00 90.98
ATOM   1610  SD  MET B 198      40.766  36.831  -5.308  1.00 90.98
ATOM   1611  CE  MET B 198      39.110  36.701  -4.577  1.00 90.98
ATOM   1612  N   ALA B 199      40.423  34.037 -10.366  1.00 92.52
ATOM   1613  CA  ALA B 199      40.999  32.953 -11.157  1.00 92.52
ATOM   1614  C   ALA B 199      41.140  33.358 -12.622  1.00 92.52
ATOM   1615  O   ALA B 199      42.131  33.020 -13.273  1.00 92.52
ATOM   1616  CB  ALA B 199      40.144  31.694 -11.037  1.00 92.52
ATOM   1617  N   LYS B 200      40.122  34.059 -13.086  1.00 91.59
ATOM   1618  CA  LYS B 200      40.170  34.534 -14.466  1.00 91.59
ATOM   1619  C   LYS B 200      41.292  35.550 -14.658  1.00 91.59
ATOM   1620  O   LYS B 200      42.001  35.516 -15.666  1.00 91.59
ATOM   1621  CB  LYS B 200      38.829  35.151 -14.868  1.00 91.59
ATOM   1622  CG  LYS B 200      37.789  34.133 -15.312  1.00 91.59
ATOM   1623  CD  LYS B 200      36.523  34.813 -15.819  1.00 91.59
ATOM   1624  CE  LYS B 200      35.472  33.796 -16.242  1.00 91.59
ATOM   1625  NZ  LYS B 200      34.232  34.458 -16.747  1.00 91.59
ATOM   1626  N   LYS B 201      41.544  36.395 -13.652  1.00 91.03
ATOM   1627  CA  LYS B 201      42.579  37.423 -13.710  1.00 91.03
ATOM   1628  C   LYS B 201      43.972  36.806 -13.637  1.00 91.03
ATOM   1629  O   LYS B 201      44.898  37.270 -14.306  1.00 91.03
ATOM   1630  CB  LYS B 201      42.394  38.436 -12.579  1.00 91.03
ATOM   1631  CG  LYS B 201      43.070  39.776 -12.831  1.00 91.03
ATOM   1632  CD  LYS B 201      42.768  40.772 -11.719  1.00 91.03
ATOM   1633  CE  LYS B 201      43.545  42.068 -11.902  1.00 91.03
ATOM   1634  NZ  LYS B 201      43.237  43.056 -10.825  1.00 91.03
ATOM   1635  N   LYS B 202      44.077  35.695 -12.909  1.00 89.09
ATOM   1636  CA  LYS B 202      45.371  35.039 -12.745  1.00 89.09
ATOM   1637  C   LYS B 202      45.621  34.030 -13.863  1.00 89.09
ATOM   1638  O   LYS B 202      46.635  33.329 -13.858  1.00 89.09
ATOM   1639  CB  LYS B 202      45.452  34.344 -11.385  1.00 89.09
ATOM   1640  CG  LYS B 202      45.644  35.297 -10.214  1.00 89.09
ATOM   1641  CD  LYS B 202      46.055  34.554  -8.950  1.00 89.09
ATOM   1642  CE  LYS B 202      46.288  35.510  -7.788  1.00 89.09
ATOM   1643  NZ  LYS B 202      46.733  34.790  -6.558  1.00 89.09
ATOM   1644  N   ASN B 203      44.616  33.941 -14.759  1.00 84.01
ATOM   1645  CA  ASN B 203      44.710  33.078 -15.932  1.00 84.01
ATOM   1646  C   ASN B 203      44.939  31.622 -15.539  1.00 84.01
ATOM   1647  O   ASN B 203      45.707  30.912 -16.191  1.00 84.01
ATOM   1648  CB  ASN B 203      45.823  33.558 -16.865  1.00 84.01
ATOM   1649  CG  ASN B 203      45.343  34.593 -17.864  1.00 84.01
ATOM   1650  OD1 ASN B 203      44.141  34.731 -18.103  1.00 84.01
ATOM   1651  ND2 ASN B 203      46.279  35.327 -18.453  1.00 84.01
ATOM   1652  N   ILE B 204      44.439  31.194 -14.436  1.00 87.20
ATOM   1653  CA  ILE B 204      44.479  29.783 -14.071  1.00 87.20
ATOM   1654  C   ILE B 204      43.328  29.041 -14.747  1.00 87.20
ATOM   1655  O   ILE B 204      42.241  28.919 -14.178  1.00 87.20
ATOM   1656  CB  ILE B 204      44.412  29.593 -12.539  1.00 87.20
ATOM   1657  CG1 ILE B 204      45.491  30.436 -11.849  1.00 87.20
ATOM   1658  CG2 ILE B 204      44.555  28.114 -12.171  1.00 87.20
ATOM   1659  CD1 ILE B 204      45.350  30.503 -10.334  1.00 87.20
ATOM   1660  N   SER B 205      43.488  28.641 -15.897  1.00 88.65
ATOM   1661  CA  SER B 205      42.460  28.082 -16.768  1.00 88.65
ATOM   1662  C   SER B 205      41.801  26.861 -16.134  1.00 88.65
ATOM   1663  O   SER B 205      40.579  26.709 -16.188  1.00 88.65
ATOM   1664  CB  SER B 205      43.054  27.703 -18.125  1.00 88.65
ATOM   1665  OG  SER B 205      44.147  26.816 -17.966  1.00 88.65
ATOM   1666  N   PHE B 206      42.638  26.036 -15.506  1.00 89.09
ATOM   1667  CA  PHE B 206      42.085  24.827 -14.908  1.00 89.09
ATOM   1668  C   PHE B 206      41.128  25.173 -13.773  1.00 89.09
ATOM   1669  O   PHE B 206      40.066  24.562 -13.641  1.00 89.09
ATOM   1670  CB  PHE B 206      43.206  23.920 -14.391  1.00 89.09
ATOM   1671  CG  PHE B 206      42.725  22.811 -13.495  1.00 89.09
ATOM   1672  CD1 PHE B 206      42.789  22.939 -12.113  1.00 89.09
ATOM   1673  CD2 PHE B 206      42.209  21.641 -14.035  1.00 89.09
ATOM   1674  CE1 PHE B 206      42.345  21.914 -11.281  1.00 89.09
ATOM   1675  CE2 PHE B 206      41.763  20.612 -13.210  1.00 89.09
ATOM   1676  CZ  PHE B 206      41.833  20.750 -11.833  1.00 89.09
ATOM   1677  N   LEU B 207      41.375  26.164 -12.943  1.00 89.57
ATOM   1678  CA  LEU B 207      40.548  26.601 -11.824  1.00 89.57
ATOM   1679  C   LEU B 207      39.272  27.272 -12.321  1.00 89.57
ATOM   1680  O   LEU B 207      38.186  27.017 -11.794  1.00 89.57
ATOM   1681  CB  LEU B 207      41.328  27.565 -10.926  1.00 89.57
ATOM   1682  CG  LEU B 207      40.642  27.986  -9.626  1.00 89.57
ATOM   1683  CD1 LEU B 207      40.396  26.771  -8.738  1.00 89.57
ATOM   1684  CD2 LEU B 207      41.479  29.029  -8.893  1.00 89.57
ATOM   1685  N   VAL B 208      39.430  28.061 -13.438  1.00 92.64
ATOM   1686  CA  VAL B 208      38.287  28.759 -14.018  1.00 92.64
ATOM   1687  C   VAL B 208      37.279  27.745 -14.554  1.00 92.64
ATOM   1688  O   VAL B 208      36.086  27.828 -14.253  1.00 92.64
ATOM   1689  CB  VAL B 208      38.724  29.723 -15.145  1.00 92.64
ATOM   1690  CG1 VAL B 208      37.505  30.299 -15.864  1.00 92.64
ATOM   1691  CG2 VAL B 208      39.594  30.844 -14.580  1.00 92.64
ATOM   1692  N   ASN B 209      37.794  26.783 -15.257  1.00 92.10
ATOM   1693  CA  ASN B 209      36.919  25.763 -15.824  1.00 92.10
ATOM   1694  C   ASN B 209      36.242  24.937 -14.733  1.00 92.10
ATOM   1695  O   ASN B 209      35.052  24.633 -14.828  1.00 92.10
ATOM   1696  CB  ASN B 209      37.700  24.851 -16.773  1.00 92.10
ATOM   1697  CG  ASN B 209      38.043  25.530 -18.084  1.00 92.10
ATOM   1698  OD1 ASN B 209      37.413  26.519 -18.469  1.00 92.10
ATOM   1699  ND2 ASN B 209      39.045  25.005 -18.779  1.00 92.10
ATOM   1700  N   SER B 210      36.924  24.596 -13.685  1.00 91.67
ATOM   1701  CA  SER B 210      36.385  23.811 -12.579  1.00 91.67
ATOM   1702  C   SER B 210      35.328  24.594 -11.808  1.00 91.67
ATOM   1703  O   SER B 210      34.268  24.058 -11.478  1.00 91.67
ATOM   1704  CB  SER B 210      37.506  23.382 -11.631  1.00 91.67
ATOM   1705  OG  SER B 210      36.986  22.634 -10.544  1.00 91.67
ATOM   1706  N   LEU B 211      35.459  25.881 -11.527  1.00 92.60
ATOM   1707  CA  LEU B 211      34.527  26.717 -10.778  1.00 92.60
ATOM   1708  C   LEU B 211      33.257  26.972 -11.584  1.00 92.60
ATOM   1709  O   LEU B 211      32.149  26.868 -11.053  1.00 92.60
ATOM   1710  CB  LEU B 211      35.183  28.049 -10.404  1.00 92.60
ATOM   1711  CG  LEU B 211      36.212  28.003  -9.273  1.00 92.60
ATOM   1712  CD1 LEU B 211      36.931  29.343  -9.156  1.00 92.60
ATOM   1713  CD2 LEU B 211      35.542  27.634  -7.954  1.00 92.60
ATOM   1714  N   GLU B 212      33.484  27.237 -12.912  1.00 91.99
ATOM   1715  CA  GLU B 212      32.328  27.467 -13.773  1.00 91.99
ATOM   1716  C   GLU B 212      31.450  26.222 -13.862  1.00 91.99
ATOM   1717  O   GLU B 212      30.223  26.315 -13.783  1.00 91.99
ATOM   1718  CB  GLU B 212      32.776  27.896 -15.173  1.00 91.99
ATOM   1719  CG  GLU B 212      33.104  29.377 -15.287  1.00 91.99
ATOM   1720  CD  GLU B 212      33.426  29.813 -16.708  1.00 91.99
ATOM   1721  OE1 GLU B 212      33.592  31.030 -16.946  1.00 91.99
ATOM   1722  OE2 GLU B 212      33.512  28.929 -17.590  1.00 91.99
ATOM   1723  N   ALA B 213      32.147  25.171 -14.018  1.00 90.91
ATOM   1724  CA  ALA B 213      31.415  23.910 -14.094  1.00 90.91
ATOM   1725  C   ALA B 213      30.649  23.641 -12.802  1.00 90.91
ATOM   1726  O   ALA B 213      29.493  23.212 -12.836  1.00 90.91
ATOM   1727  CB  ALA B 213      32.371  22.757 -14.391  1.00 90.91
ATOM   1728  N   ASN B 214      31.327  24.005 -11.671  1.00 90.95
ATOM   1729  CA  ASN B 214      30.703  23.792 -10.369  1.00 90.95
ATOM   1730  C   ASN B 214      29.544  24.758 -10.139  1.00 90.95
ATOM   1731  O   ASN B 214      28.466  24.348  -9.704  1.00 90.95
ATOM   1732  CB  ASN B 214      31.737  23.928  -9.249  1.00 90.95
ATOM   1733  CG  ASN B 214      31.234  23.393  -7.923  1.00 90.95
ATOM   1734  OD1 ASN B 214      30.025  23.304  -7.693  1.00 90.95
ATOM   1735  ND2 ASN B 214      32.158  23.034  -7.039  1.00 90.95
ATOM   1736  N   TYR B 215      29.653  25.972 -10.522  1.00 92.71
ATOM   1737  CA  TYR B 215      28.632  26.990 -10.299  1.00 92.71
ATOM   1738  C   TYR B 215      27.424  26.757 -11.199  1.00 92.71
ATOM   1739  O   TYR B 215      26.286  27.013 -10.799  1.00 92.71
ATOM   1740  CB  TYR B 215      29.205  28.388 -10.546  1.00 92.71
ATOM   1741  CG  TYR B 215      30.188  28.836  -9.493  1.00 92.71
ATOM   1742  CD1 TYR B 215      30.404  28.076  -8.345  1.00 92.71
ATOM   1743  CD2 TYR B 215      30.903  30.020  -9.641  1.00 92.71
ATOM   1744  CE1 TYR B 215      31.308  28.486  -7.371  1.00 92.71
ATOM   1745  CE2 TYR B 215      31.809  30.440  -8.673  1.00 92.71
ATOM   1746  CZ  TYR B 215      32.005  29.667  -7.543  1.00 92.71
ATOM   1747  OH  TYR B 215      32.901  30.077  -6.582  1.00 92.71
ATOM   1748  N   LYS B 216      27.664  26.099 -12.336  1.00 90.42
ATOM   1749  CA  LYS B 216      26.584  25.812 -13.276  1.00 90.42
ATOM   1750  C   LYS B 216      25.710  24.665 -12.776  1.00 90.42
ATOM   1751  O   LYS B 216      24.544  24.554 -13.159  1.00 90.42
ATOM   1752  CB  LYS B 216      27.150  25.477 -14.657  1.00 90.42
ATOM   1753  CG  LYS B 216      27.521  26.697 -15.486  1.00 90.42
ATOM   1754  CD  LYS B 216      27.967  26.305 -16.889  1.00 90.42
ATOM   1755  CE  LYS B 216      28.393  27.520 -17.702  1.00 90.42
ATOM   1756  NZ  LYS B 216      28.849  27.138 -19.072  1.00 90.42
ATOM   1757  N   LYS B 217      26.233  23.961 -11.906  1.00 88.29
ATOM   1758  CA  LYS B 217      25.535  22.761 -11.455  1.00 88.29
ATOM   1759  C   LYS B 217      24.900  22.976 -10.084  1.00 88.29
ATOM   1760  O   LYS B 217      24.082  22.168  -9.640  1.00 88.29
ATOM   1761  CB  LYS B 217      26.493  21.569 -11.407  1.00 88.29
ATOM   1762  CG  LYS B 217      26.896  21.045 -12.778  1.00 88.29
ATOM   1763  CD  LYS B 217      27.792  19.818 -12.665  1.00 88.29
ATOM   1764  CE  LYS B 217      28.245  19.327 -14.033  1.00 88.29
ATOM   1765  NZ  LYS B 217      29.160  18.151 -13.926  1.00 88.29
ATOM   1766  N   GLU B 218      25.374  24.109  -9.390  1.00 91.04
ATOM   1767  CA  GLU B 218      24.840  24.348  -8.053  1.00 91.04
ATOM   1768  C   GLU B 218      23.361  24.718  -8.107  1.00 91.04
ATOM   1769  O   GLU B 218      22.965  25.605  -8.866  1.00 91.04
ATOM   1770  CB  GLU B 218      25.633  25.450  -7.345  1.00 91.04
ATOM   1771  CG  GLU B 218      25.475  25.446  -5.832  1.00 91.04
ATOM   1772  CD  GLU B 218      26.518  26.291  -5.118  1.00 91.04
ATOM   1773  OE1 GLU B 218      26.385  26.513  -3.893  1.00 91.04
ATOM   1774  OE2 GLU B 218      27.477  26.734  -5.789  1.00 91.04
ATOM   1775  N   ARG B 219      22.511  23.861  -7.267  1.00 89.65
ATOM   1776  CA  ARG B 219      21.068  24.077  -7.310  1.00 89.65
ATOM   1777  C   ARG B 219      20.507  24.310  -5.912  1.00 89.65
ATOM   1778  O   ARG B 219      21.006  23.747  -4.935  1.00 89.65
ATOM   1779  CB  ARG B 219      20.365  22.886  -7.965  1.00 89.65
ATOM   1780  CG  ARG B 219      20.761  22.658  -9.415  1.00 89.65
ATOM   1781  CD  ARG B 219      20.016  21.479 -10.025  1.00 89.65
ATOM   1782  NE  ARG B 219      20.393  21.266 -11.419  1.00 89.65
ATOM   1783  CZ  ARG B 219      19.598  21.491 -12.462  1.00 89.65
ATOM   1784  NH1 ARG B 219      18.362  21.942 -12.287  1.00 89.65
ATOM   1785  NH2 ARG B 219      20.043  21.263 -13.689  1.00 89.65
ATOM   1786  N   PHE B 220      19.464  25.232  -5.828  1.00 88.39
ATOM   1787  CA  PHE B 220      18.634  25.400  -4.640  1.00 88.39
ATOM   1788  C   PHE B 220      17.534  24.346  -4.596  1.00 88.39
ATOM   1789  O   PHE B 220      16.792  24.174  -5.565  1.00 88.39
ATOM   1790  CB  PHE B 220      18.020  26.803  -4.606  1.00 88.39
ATOM   1791  CG  PHE B 220      17.012  26.997  -3.505  1.00 88.39
ATOM   1792  CD1 PHE B 220      15.683  27.274  -3.801  1.00 88.39
ATOM   1793  CD2 PHE B 220      17.395  26.903  -2.173  1.00 88.39
ATOM   1794  CE1 PHE B 220      14.749  27.455  -2.784  1.00 88.39
ATOM   1795  CE2 PHE B 220      16.466  27.082  -1.152  1.00 88.39
ATOM   1796  CZ  PHE B 220      15.144  27.359  -1.459  1.00 88.39
ATOM   1797  N   ILE B 221      17.342  23.477  -3.603  1.00 82.72
ATOM   1798  CA  ILE B 221      16.411  22.375  -3.386  1.00 82.72
ATOM   1799  C   ILE B 221      16.643  21.290  -4.434  1.00 82.72
ATOM   1800  O   ILE B 221      15.711  20.577  -4.816  1.00 82.72
ATOM   1801  CB  ILE B 221      14.944  22.858  -3.429  1.00 82.72
ATOM   1802  CG1 ILE B 221      14.720  23.980  -2.409  1.00 82.72
ATOM   1803  CG2 ILE B 221      13.984  21.691  -3.178  1.00 82.72
ATOM   1804  CD1 ILE B 221      13.398  24.716  -2.578  1.00 82.72
ATOM   1805  N   MET B 222      17.837  21.222  -4.926  1.00 83.64
ATOM   1806  CA  MET B 222      18.241  20.212  -5.900  1.00 83.64
ATOM   1807  C   MET B 222      17.511  20.411  -7.224  1.00 83.64
ATOM   1808  O   MET B 222      17.635  19.590  -8.135  1.00 83.64
ATOM   1809  CB  MET B 222      17.973  18.806  -5.361  1.00 83.64
ATOM   1810  CG  MET B 222      18.896  18.400  -4.223  1.00 83.64
ATOM   1811  SD  MET B 222      18.809  16.604  -3.855  1.00 83.64
ATOM   1812  CE  MET B 222      17.353  16.569  -2.774  1.00 83.64
ATOM   1813  N   ILE B 223      16.752  21.639  -7.355  1.00 86.76
ATOM   1814  CA  ILE B 223      15.941  21.802  -8.557  1.00 86.76
ATOM   1815  C   ILE B 223      16.376  23.058  -9.307  1.00 86.76
ATOM   1816  O   ILE B 223      16.790  22.985 -10.466  1.00 86.76
ATOM   1817  CB  ILE B 223      14.435  21.875  -8.217  1.00 86.76
ATOM   1818  CG1 ILE B 223      13.979  20.581  -7.532  1.00 86.76
ATOM   1819  CG2 ILE B 223      13.610  22.147  -9.478  1.00 86.76
ATOM   1820  CD1 ILE B 223      12.552  20.631  -7.004  1.00 86.76
ATOM   1821  N   LEU B 224      16.583  24.256  -8.584  1.00 92.05
ATOM   1822  CA  LEU B 224      16.702  25.543  -9.259  1.00 92.05
ATOM   1823  C   LEU B 224      18.138  26.054  -9.207  1.00 92.05
ATOM   1824  O   LEU B 224      18.692  26.251  -8.123  1.00 92.05
ATOM   1825  CB  LEU B 224      15.759  26.570  -8.626  1.00 92.05
ATOM   1826  CG  LEU B 224      14.266  26.245  -8.684  1.00 92.05
ATOM   1827  CD1 LEU B 224      13.482  27.195  -7.784  1.00 92.05
ATOM   1828  CD2 LEU B 224      13.758  26.320 -10.120  1.00 92.05
ATOM   1829  N   ARG B 225      18.837  26.271 -10.373  1.00 93.01
ATOM   1830  CA  ARG B 225      20.152  26.902 -10.422  1.00 93.01
ATOM   1831  C   ARG B 225      20.065  28.377 -10.043  1.00 93.01
ATOM   1832  O   ARG B 225      19.244  29.117 -10.589  1.00 93.01
ATOM   1833  CB  ARG B 225      20.768  26.755 -11.815  1.00 93.01
ATOM   1834  CG  ARG B 225      21.171  25.331 -12.163  1.00 93.01
ATOM   1835  CD  ARG B 225      21.544  25.193 -13.633  1.00 93.01
ATOM   1836  NE  ARG B 225      20.361  25.165 -14.488  1.00 93.01
ATOM   1837  CZ  ARG B 225      20.382  24.965 -15.803  1.00 93.01
ATOM   1838  NH1 ARG B 225      21.530  24.769 -16.442  1.00 93.01
ATOM   1839  NH2 ARG B 225      19.246  24.959 -16.485  1.00 93.01
ATOM   1840  N   TYR B 226      20.899  28.776  -8.932  1.00 92.60
ATOM   1841  CA  TYR B 226      20.709  30.113  -8.382  1.00 92.60
ATOM   1842  C   TYR B 226      21.910  31.002  -8.682  1.00 92.60
ATOM   1843  O   TYR B 226      21.857  32.218  -8.481  1.00 92.60
ATOM   1844  CB  TYR B 226      20.476  30.045  -6.870  1.00 92.60
ATOM   1845  CG  TYR B 226      21.618  29.418  -6.107  1.00 92.60
ATOM   1846  CD1 TYR B 226      21.675  28.041  -5.907  1.00 92.60
ATOM   1847  CD2 TYR B 226      22.641  30.202  -5.584  1.00 92.60
ATOM   1848  CE1 TYR B 226      22.724  27.459  -5.203  1.00 92.60
ATOM   1849  CE2 TYR B 226      23.695  29.631  -4.879  1.00 92.60
ATOM   1850  CZ  TYR B 226      23.728  28.261  -4.694  1.00 92.60
ATOM   1851  OH  TYR B 226      24.770  27.690  -3.997  1.00 92.60
ATOM   1852  N   ILE B 227      23.045  30.483  -9.251  1.00 92.04
ATOM   1853  CA  ILE B 227      24.221  31.293  -9.550  1.00 92.04
ATOM   1854  C   ILE B 227      24.234  31.658 -11.032  1.00 92.04
ATOM   1855  O   ILE B 227      24.235  30.777 -11.895  1.00 92.04
ATOM   1856  CB  ILE B 227      25.526  30.558  -9.168  1.00 92.04
ATOM   1857  CG1 ILE B 227      25.531  30.221  -7.672  1.00 92.04
ATOM   1858  CG2 ILE B 227      26.749  31.398  -9.544  1.00 92.04
ATOM   1859  CD1 ILE B 227      26.703  29.352  -7.237  1.00 92.04
ATOM   1860  N   LYS B 228      24.186  32.964 -11.381  1.00 92.31
ATOM   1861  CA  LYS B 228      24.271  33.437 -12.760  1.00 92.31
ATOM   1862  C   LYS B 228      25.705  33.814 -13.124  1.00 92.31
ATOM   1863  O   LYS B 228      26.289  34.713 -12.516  1.00 92.31
ATOM   1864  CB  LYS B 228      23.344  34.635 -12.974  1.00 92.31
ATOM   1865  CG  LYS B 228      23.145  35.009 -14.436  1.00 92.31
ATOM   1866  CD  LYS B 228      22.193  36.188 -14.586  1.00 92.31
ATOM   1867  CE  LYS B 228      22.090  36.644 -16.036  1.00 92.31
ATOM   1868  NZ  LYS B 228      21.185  37.822 -16.183  1.00 92.31
ATOM   1869  N   LEU B 229      26.379  33.140 -14.107  1.00 91.75
ATOM   1870  CA  LEU B 229      27.744  33.430 -14.531  1.00 91.75
ATOM   1871  C   LEU B 229      27.810  34.755 -15.283  1.00 91.75
ATOM   1872  O   LEU B 229      26.850  35.140 -15.955  1.00 91.75
ATOM   1873  CB  LEU B 229      28.283  32.301 -15.414  1.00 91.75
ATOM   1874  CG  LEU B 229      28.506  30.952 -14.729  1.00 91.75
ATOM   1875  CD1 LEU B 229      28.519  29.829 -15.761  1.00 91.75
ATOM   1876  CD2 LEU B 229      29.804  30.966 -13.929  1.00 91.75
ATOM   1877  N   PRO B 230      28.753  35.553 -15.176  1.00 86.44
ATOM   1878  CA  PRO B 230      28.897  36.897 -15.739  1.00 86.44
ATOM   1879  C   PRO B 230      28.697  36.927 -17.253  1.00 86.44
ATOM   1880  O   PRO B 230      28.144  37.892 -17.787  1.00 86.44
ATOM   1881  CB  PRO B 230      30.331  37.283 -15.370  1.00 86.44
ATOM   1882  CG  PRO B 230      30.849  36.121 -14.586  1.00 86.44
ATOM   1883  CD  PRO B 230      29.794  35.052 -14.563  1.00 86.44
ATOM   1884  N   ASP B 231      28.854  35.816 -17.845  1.00 84.31
ATOM   1885  CA  ASP B 231      28.715  35.801 -19.298  1.00 84.31
ATOM   1886  C   ASP B 231      27.311  35.364 -19.710  1.00 84.31
ATOM   1887  O   ASP B 231      26.984  35.348 -20.899  1.00 84.31
ATOM   1888  CB  ASP B 231      29.759  34.877 -19.928  1.00 84.31
ATOM   1889  CG  ASP B 231      31.176  35.407 -19.795  1.00 84.31
ATOM   1890  OD1 ASP B 231      32.132  34.601 -19.803  1.00 84.31
ATOM   1891  OD2 ASP B 231      31.339  36.641 -19.678  1.00 84.31
ATOM   1892  N   ASN B 232      26.512  35.200 -18.915  1.00 90.16
ATOM   1893  CA  ASN B 232      25.173  34.715 -19.232  1.00 90.16
ATOM   1894  C   ASN B 232      24.223  35.864 -19.558  1.00 90.16
ATOM   1895  O   ASN B 232      24.159  36.850 -18.821  1.00 90.16
ATOM   1896  CB  ASN B 232      24.617  33.878 -18.078  1.00 90.16
ATOM   1897  CG  ASN B 232      25.110  32.444 -18.107  1.00 90.16
ATOM   1898  OD1 ASN B 232      25.797  32.030 -19.044  1.00 90.16
ATOM   1899  ND2 ASN B 232      24.762  31.677 -17.081  1.00 90.16
ATOM   1900  N   THR B 233      23.556  35.773 -20.607  1.00 90.78
ATOM   1901  CA  THR B 233      22.555  36.750 -21.023  1.00 90.78
ATOM   1902  C   THR B 233      21.230  36.505 -20.307  1.00 90.78
ATOM   1903  O   THR B 233      21.039  35.459 -19.684  1.00 90.78
ATOM   1904  CB  THR B 233      22.334  36.707 -22.547  1.00 90.78
ATOM   1905  OG1 THR B 233      21.945  35.383 -22.931  1.00 90.78
ATOM   1906  CG2 THR B 233      23.606  37.089 -23.298  1.00 90.78
ATOM   1907  N   MET B 234      20.284  37.534 -20.342  1.00 86.67
ATOM   1908  CA  MET B 234      18.958  37.415 -19.742  1.00 86.67
ATOM   1909  C   MET B 234      18.197  36.233 -20.331  1.00 86.67
ATOM   1910  O   MET B 234      17.515  35.505 -19.608  1.00 86.67
ATOM   1911  CB  MET B 234      18.159  38.704 -19.943  1.00 86.67
ATOM   1912  CG  MET B 234      16.896  38.780 -19.101  1.00 86.67
ATOM   1913  SD  MET B 234      15.931  40.308 -19.418  1.00 86.67
ATOM   1914  CE  MET B 234      14.539  40.048 -18.282  1.00 86.67
ATOM   1915  N   SER B 235      18.309  36.025 -21.583  1.00 89.20
ATOM   1916  CA  SER B 235      17.639  34.911 -22.245  1.00 89.20
ATOM   1917  C   SER B 235      18.182  33.571 -21.757  1.00 89.20
ATOM   1918  O   SER B 235      17.421  32.622 -21.559  1.00 89.20
ATOM   1919  CB  SER B 235      17.799  35.013 -23.762  1.00 89.20
ATOM   1920  OG  SER B 235      19.168  34.980 -24.127  1.00 89.20
ATOM   1921  N   ASP B 236      19.482  33.592 -21.555  1.00 90.99
ATOM   1922  CA  ASP B 236      20.099  32.372 -21.042  1.00 90.99
ATOM   1923  C   ASP B 236      19.571  32.033 -19.650  1.00 90.99
ATOM   1924  O   ASP B 236      19.296  30.869 -19.351  1.00 90.99
ATOM   1925  CB  ASP B 236      21.622  32.514 -21.008  1.00 90.99
ATOM   1926  CG  ASP B 236      22.246  32.551 -22.392  1.00 90.99
ATOM   1927  OD1 ASP B 236      23.368  33.081 -22.541  1.00 90.99
ATOM   1928  OD2 ASP B 236      21.608  32.047 -23.342  1.00 90.99
ATOM   1929  N   SER B 237      19.392  33.078 -18.885  1.00 90.58
ATOM   1930  CA  SER B 237      18.899  32.894 -17.524  1.00 90.58
ATOM   1931  C   SER B 237      17.464  32.378 -17.521  1.00 90.58
ATOM   1932  O   SER B 237      17.121  31.486 -16.743  1.00 90.58
ATOM   1933  CB  SER B 237      18.979  34.206 -16.742  1.00 90.58
ATOM   1934  OG  SER B 237      18.598  34.011 -15.391  1.00 90.58
ATOM   1935  N   ILE B 238      16.615  32.835 -18.425  1.00 90.44
ATOM   1936  CA  ILE B 238      15.213  32.438 -18.511  1.00 90.44
ATOM   1937  C   ILE B 238      15.115  30.996 -19.003  1.00 90.44
ATOM   1938  O   ILE B 238      14.343  30.200 -18.463  1.00 90.44
ATOM   1939  CB  ILE B 238      14.416  33.378 -19.442  1.00 90.44
ATOM   1940  CG1 ILE B 238      14.318  34.780 -18.829  1.00 90.44
ATOM   1941  CG2 ILE B 238      13.024  32.805 -19.725  1.00 90.44
ATOM   1942  CD1 ILE B 238      13.765  35.834 -19.779  1.00 90.44
ATOM   1943  N   LEU B 239      15.925  30.762 -19.992  1.00 90.67
ATOM   1944  CA  LEU B 239      15.915  29.416 -20.554  1.00 90.67
ATOM   1945  C   LEU B 239      16.385  28.394 -19.524  1.00 90.67
ATOM   1946  O   LEU B 239      15.826  27.299 -19.430  1.00 90.67
ATOM   1947  CB  LEU B 239      16.802  29.348 -21.800  1.00 90.67
ATOM   1948  CG  LEU B 239      16.676  28.085 -22.654  1.00 90.67
ATOM   1949  CD1 LEU B 239      15.330  28.063 -23.370  1.00 90.67
ATOM   1950  CD2 LEU B 239      17.822  28.001 -23.656  1.00 90.67
ATOM   1951  N   THR B 240      17.384  28.763 -18.789  1.00 92.12
ATOM   1952  CA  THR B 240      17.888  27.875 -17.748  1.00 92.12
ATOM   1953  C   THR B 240      16.824  27.635 -16.681  1.00 92.12
ATOM   1954  O   THR B 240      16.682  26.518 -16.179  1.00 92.12
ATOM   1955  CB  THR B 240      19.158  28.447 -17.092  1.00 92.12
ATOM   1956  OG1 THR B 240      20.144  28.689 -18.103  1.00 92.12
ATOM   1957  CG2 THR B 240      19.730  27.479 -16.062  1.00 92.12
ATOM   1958  N   PHE B 241      16.057  28.702 -16.388  1.00 93.87
ATOM   1959  CA  PHE B 241      14.996  28.561 -15.398  1.00 93.87
ATOM   1960  C   PHE B 241      13.932  27.583 -15.880  1.00 93.87
ATOM   1961  O   PHE B 241      13.493  26.713 -15.125  1.00 93.87
ATOM   1962  CB  PHE B 241      14.360  29.921 -15.094  1.00 93.87
ATOM   1963  CG  PHE B 241      13.230  29.854 -14.101  1.00 93.87
ATOM   1964  CD1 PHE B 241      11.909  29.924 -14.525  1.00 93.87
ATOM   1965  CD2 PHE B 241      13.491  29.722 -12.744  1.00 93.87
ATOM   1966  CE1 PHE B 241      10.862  29.862 -13.608  1.00 93.87
ATOM   1967  CE2 PHE B 241      12.450  29.659 -11.822  1.00 93.87
ATOM   1968  CZ  PHE B 241      11.136  29.731 -12.256  1.00 93.87
ATOM   1969  N   PHE B 242      13.557  27.690 -17.150  1.00 93.10
ATOM   1970  CA  PHE B 242      12.526  26.807 -17.681  1.00 93.10
ATOM   1971  C   PHE B 242      13.043  25.377 -17.793  1.00 93.10
ATOM   1972  O   PHE B 242      12.282  24.422 -17.630  1.00 93.10
ATOM   1973  CB  PHE B 242      12.045  27.300 -19.049  1.00 93.10
ATOM   1974  CG  PHE B 242      10.947  28.326 -18.973  1.00 93.10
ATOM   1975  CD1 PHE B 242       9.642  27.948 -18.683  1.00 93.10
ATOM   1976  CD2 PHE B 242      11.221  29.671 -19.190  1.00 93.10
ATOM   1977  CE1 PHE B 242       8.624  28.896 -18.612  1.00 93.10
ATOM   1978  CE2 PHE B 242      10.209  30.624 -19.121  1.00 93.10
ATOM   1979  CZ  PHE B 242       8.911  30.234 -18.833  1.00 93.10
ATOM   1980  N   GLU B 243      14.285  25.366 -18.020  1.00 92.36
ATOM   1981  CA  GLU B 243      14.876  24.032 -18.007  1.00 92.36
ATOM   1982  C   GLU B 243      14.793  23.405 -16.618  1.00 92.36
ATOM   1983  O   GLU B 243      14.525  22.209 -16.486  1.00 92.36
ATOM   1984  CB  GLU B 243      16.333  24.084 -18.474  1.00 92.36
ATOM   1985  CG  GLU B 243      16.952  22.715 -18.713  1.00 92.36
ATOM   1986  CD  GLU B 243      18.401  22.783 -19.172  1.00 92.36
ATOM   1987  OE1 GLU B 243      19.063  21.723 -19.250  1.00 92.36
ATOM   1988  OE2 GLU B 243      18.877  23.905 -19.453  1.00 92.36
ATOM   1989  N   ASP B 244      15.008  24.223 -15.591  1.00 93.32
ATOM   1990  CA  ASP B 244      14.938  23.752 -14.211  1.00 93.32
ATOM   1991  C   ASP B 244      13.504  23.395 -13.824  1.00 93.32
ATOM   1992  O   ASP B 244      13.283  22.571 -12.934  1.00 93.32
ATOM   1993  CB  ASP B 244      15.492  24.810 -13.254  1.00 93.32
ATOM   1994  CG  ASP B 244      16.991  25.010 -13.395  1.00 93.32
ATOM   1995  OD1 ASP B 244      17.517  26.036 -12.912  1.00 93.32
ATOM   1996  OD2 ASP B 244      17.650  24.136 -13.998  1.00 93.32
ATOM   1997  N   MET B 245      12.459  23.913 -14.587  1.00 95.23
ATOM   1998  CA  MET B 245      11.049  23.710 -14.266  1.00 95.23
ATOM   1999  C   MET B 245      10.535  22.407 -14.869  1.00 95.23
ATOM   2000  O   MET B 245       9.480  21.909 -14.474  1.00 95.23
ATOM   2001  CB  MET B 245      10.208  24.886 -14.767  1.00 95.23
ATOM   2002  CG  MET B 245      10.364  26.149 -13.936  1.00 95.23
ATOM   2003  SD  MET B 245       9.937  25.887 -12.171  1.00 95.23
ATOM   2004  CE  MET B 245       8.133  25.735 -12.297  1.00 95.23
ATOM   2005  N   ILE B 246      11.387  21.826 -15.795  1.00 92.12
ATOM   2006  CA  ILE B 246      10.936  20.669 -16.560  1.00 92.12
ATOM   2007  C   ILE B 246      10.565  19.533 -15.608  1.00 92.12
ATOM   2008  O   ILE B 246       9.493  18.937 -15.732  1.00 92.12
ATOM   2009  CB  ILE B 246      12.014  20.198 -17.562  1.00 92.12
ATOM   2010  CG1 ILE B 246      12.180  21.223 -18.689  1.00 92.12
ATOM   2011  CG2 ILE B 246      11.662  18.818 -18.124  1.00 92.12
ATOM   2012  CD1 ILE B 246      13.291  20.887 -19.673  1.00 92.12
ATOM   2013  N   PRO B 247      11.340  19.184 -14.512  1.00 92.74
ATOM   2014  CA  PRO B 247      10.947  18.106 -13.602  1.00 92.74
ATOM   2015  C   PRO B 247       9.657  18.413 -12.846  1.00 92.74
ATOM   2016  O   PRO B 247       8.877  17.502 -12.553  1.00 92.74
ATOM   2017  CB  PRO B 247      12.133  18.007 -12.639  1.00 92.74
ATOM   2018  CG  PRO B 247      13.260  18.684 -13.350  1.00 92.74
ATOM   2019  CD  PRO B 247      12.685  19.666 -14.330  1.00 92.74
ATOM   2020  N   ILE B 248       9.462  19.688 -12.552  1.00 93.46
ATOM   2021  CA  ILE B 248       8.249  20.096 -11.852  1.00 93.46
ATOM   2022  C   ILE B 248       7.043  19.945 -12.777  1.00 93.46
ATOM   2023  O   ILE B 248       6.002  19.425 -12.370  1.00 93.46
ATOM   2024  CB  ILE B 248       8.353  21.550 -11.340  1.00 93.46
ATOM   2025  CG1 ILE B 248       9.511  21.684 -10.344  1.00 93.46
ATOM   2026  CG2 ILE B 248       7.032  21.996 -10.707  1.00 93.46
ATOM   2027  CD1 ILE B 248       9.923  23.123 -10.064  1.00 93.46
ATOM   2028  N   TYR B 249       7.232  20.372 -14.131  1.00 93.67
ATOM   2029  CA  TYR B 249       6.155  20.235 -15.105  1.00 93.67
ATOM   2030  C   TYR B 249       5.812  18.768 -15.335  1.00 93.67
ATOM   2031  O   TYR B 249       4.637  18.406 -15.430  1.00 93.67
ATOM   2032  CB  TYR B 249       6.543  20.895 -16.432  1.00 93.67
ATOM   2033  CG  TYR B 249       6.748  22.387 -16.330  1.00 93.67
ATOM   2034  CD1 TYR B 249       6.040  23.145 -15.400  1.00 93.67
ATOM   2035  CD2 TYR B 249       7.648  23.041 -17.163  1.00 93.67
ATOM   2036  CE1 TYR B 249       6.224  24.521 -15.304  1.00 93.67
ATOM   2037  CE2 TYR B 249       7.841  24.416 -17.076  1.00 93.67
ATOM   2038  CZ  TYR B 249       7.126  25.146 -16.145  1.00 93.67
ATOM   2039  OH  TYR B 249       7.312  26.507 -16.054  1.00 93.67
ATOM   2040  N   ALA B 250       6.848  17.945 -15.397  1.00 91.97
ATOM   2041  CA  ALA B 250       6.636  16.518 -15.626  1.00 91.97
ATOM   2042  C   ALA B 250       5.840  15.892 -14.485  1.00 91.97
ATOM   2043  O   ALA B 250       4.888  15.144 -14.721  1.00 91.97
ATOM   2044  CB  ALA B 250       7.974  15.802 -15.794  1.00 91.97
ATOM   2045  N   THR B 251       6.207  16.146 -13.242  1.00 91.34
ATOM   2046  CA  THR B 251       5.514  15.619 -12.071  1.00 91.34
ATOM   2047  C   THR B 251       4.073  16.118 -12.026  1.00 91.34
ATOM   2048  O   THR B 251       3.148  15.338 -11.787  1.00 91.34
ATOM   2049  CB  THR B 251       6.238  16.013 -10.770  1.00 91.34
ATOM   2050  OG1 THR B 251       7.607  15.598 -10.847  1.00 91.34
ATOM   2051  CG2 THR B 251       5.587  15.356  -9.558  1.00 91.34
ATOM   2052  N   PHE B 252       3.878  17.473 -12.305  1.00 94.19
ATOM   2053  CA  PHE B 252       2.555  18.086 -12.274  1.00 94.19
ATOM   2054  C   PHE B 252       1.640  17.453 -13.316  1.00 94.19
ATOM   2055  O   PHE B 252       0.510  17.070 -13.008  1.00 94.19
ATOM   2056  CB  PHE B 252       2.654  19.596 -12.510  1.00 94.19
ATOM   2057  CG  PHE B 252       1.354  20.233 -12.919  1.00 94.19
ATOM   2058  CD1 PHE B 252       1.153  20.661 -14.225  1.00 94.19
ATOM   2059  CD2 PHE B 252       0.331  20.405 -11.995  1.00 94.19
ATOM   2060  CE1 PHE B 252      -0.049  21.251 -14.606  1.00 94.19
ATOM   2061  CE2 PHE B 252      -0.874  20.994 -12.368  1.00 94.19
ATOM   2062  CZ  PHE B 252      -1.062  21.417 -13.674  1.00 94.19
ATOM   2063  N   LEU B 253       2.113  17.348 -14.563  1.00 93.09
ATOM   2064  CA  LEU B 253       1.304  16.808 -15.650  1.00 93.09
ATOM   2065  C   LEU B 253       0.951  15.347 -15.392  1.00 93.09
ATOM   2066  O   LEU B 253      -0.143  14.898 -15.740  1.00 93.09
ATOM   2067  CB  LEU B 253       2.043  16.939 -16.985  1.00 93.09
ATOM   2068  CG  LEU B 253       2.163  18.351 -17.558  1.00 93.09
ATOM   2069  CD1 LEU B 253       3.051  18.346 -18.798  1.00 93.09
ATOM   2070  CD2 LEU B 253       0.784  18.915 -17.884  1.00 93.09
ATOM   2071  N   PHE B 254       1.845  14.607 -14.734  1.00 91.04
ATOM   2072  CA  PHE B 254       1.598  13.215 -14.378  1.00 91.04
ATOM   2073  C   PHE B 254       0.465  13.109 -13.364  1.00 91.04
ATOM   2074  O   PHE B 254      -0.443  12.290 -13.522  1.00 91.04
ATOM   2075  CB  PHE B 254       2.868  12.568 -13.817  1.00 91.04
ATOM   2076  CG  PHE B 254       2.712  11.108 -13.490  1.00 91.04
ATOM   2077  CD1 PHE B 254       2.346  10.702 -12.212  1.00 91.04
ATOM   2078  CD2 PHE B 254       2.930  10.139 -14.461  1.00 91.04
ATOM   2079  CE1 PHE B 254       2.201   9.351 -11.907  1.00 91.04
ATOM   2080  CE2 PHE B 254       2.787   8.787 -14.164  1.00 91.04
ATOM   2081  CZ  PHE B 254       2.423   8.395 -12.885  1.00 91.04
ATOM   2082  N   ILE B 255       0.383  13.894 -12.330  1.00 89.43
ATOM   2083  CA  ILE B 255      -0.553  13.815 -11.215  1.00 89.43
ATOM   2084  C   ILE B 255      -1.921  14.333 -11.652  1.00 89.43
ATOM   2085  O   ILE B 255      -2.953  13.754 -11.302  1.00 89.43
ATOM   2086  CB  ILE B 255      -0.044  14.611  -9.992  1.00 89.43
ATOM   2087  CG1 ILE B 255       1.202  13.942  -9.400  1.00 89.43
ATOM   2088  CG2 ILE B 255      -1.147  14.745  -8.938  1.00 89.43
ATOM   2089  CD1 ILE B 255       1.829  14.713  -8.246  1.00 89.43
ATOM   2090  N   ILE B 256      -2.005  15.355 -12.535  1.00 90.68
ATOM   2091  CA  ILE B 256      -3.261  16.006 -12.891  1.00 90.68
ATOM   2092  C   ILE B 256      -3.902  15.280 -14.072  1.00 90.68
ATOM   2093  O   ILE B 256      -5.065  15.522 -14.401  1.00 90.68
ATOM   2094  CB  ILE B 256      -3.047  17.498 -13.232  1.00 90.68
ATOM   2095  CG1 ILE B 256      -4.374  18.261 -13.145  1.00 90.68
ATOM   2096  CG2 ILE B 256      -2.418  17.650 -14.619  1.00 90.68
ATOM   2097  CD1 ILE B 256      -4.214  19.757 -12.917  1.00 90.68
ATOM   2098  N   HIS B 257      -3.155  14.328 -14.719  1.00 92.24
ATOM   2099  CA  HIS B 257      -3.559  13.680 -15.962  1.00 92.24
ATOM   2100  C   HIS B 257      -4.904  12.978 -15.806  1.00 92.24
ATOM   2101  O   HIS B 257      -5.789  13.127 -16.652  1.00 92.24
ATOM   2102  CB  HIS B 257      -2.494  12.680 -16.416  1.00 92.24
ATOM   2103  CG  HIS B 257      -2.867  11.928 -17.654  1.00 92.24
ATOM   2104  ND1 HIS B 257      -3.471  10.690 -17.618  1.00 92.24
ATOM   2105  CD2 HIS B 257      -2.722  12.242 -18.963  1.00 92.24
ATOM   2106  CE1 HIS B 257      -3.682  10.273 -18.856  1.00 92.24
ATOM   2107  NE2 HIS B 257      -3.236  11.197 -19.690  1.00 92.24
ATOM   2108  N   ALA B 258      -5.160  12.188 -14.799  1.00 91.22
ATOM   2109  CA  ALA B 258      -6.375  11.398 -14.621  1.00 91.22
ATOM   2110  C   ALA B 258      -7.601  12.298 -14.495  1.00 91.22
ATOM   2111  O   ALA B 258      -8.595  12.105 -15.200  1.00 91.22
ATOM   2112  CB  ALA B 258      -6.250  10.499 -13.394  1.00 91.22
ATOM   2113  N   LYS B 259      -7.489  13.374 -13.598  1.00 88.48
ATOM   2114  CA  LYS B 259      -8.613  14.271 -13.346  1.00 88.48
ATOM   2115  C   LYS B 259      -8.966  15.074 -14.595  1.00 88.48
ATOM   2116  O   LYS B 259     -10.143  15.215 -14.936  1.00 88.48
ATOM   2117  CB  LYS B 259      -8.295  15.217 -12.188  1.00 88.48
ATOM   2118  CG  LYS B 259      -9.500  15.987 -11.668  1.00 88.48
ATOM   2119  CD  LYS B 259      -9.172  16.741 -10.386  1.00 88.48
ATOM   2120  CE  LYS B 259     -10.377  17.512  -9.865  1.00 88.48
ATOM   2121  NZ  LYS B 259     -10.072  18.219  -8.585  1.00 88.48
ATOM   2122  N   THR B 260      -7.994  15.618 -15.303  1.00 90.78
ATOM   2123  CA  THR B 260      -8.228  16.398 -16.513  1.00 90.78
ATOM   2124  C   THR B 260      -8.812  15.521 -17.617  1.00 90.78
ATOM   2125  O   THR B 260      -9.702  15.953 -18.354  1.00 90.78
ATOM   2126  CB  THR B 260      -6.929  17.058 -17.011  1.00 90.78
ATOM   2127  OG1 THR B 260      -5.879  16.084 -17.025  1.00 90.78
ATOM   2128  CG2 THR B 260      -6.520  18.217 -16.109  1.00 90.78
ATOM   2129  N   SER B 261      -8.294  14.267 -17.748  1.00 92.19
ATOM   2130  CA  SER B 261      -8.791  13.330 -18.750  1.00 92.19
ATOM   2131  C   SER B 261     -10.260  12.994 -18.513  1.00 92.19
ATOM   2132  O   SER B 261     -11.050  12.940 -19.457  1.00 92.19
ATOM   2133  CB  SER B 261      -7.959  12.047 -18.744  1.00 92.19
ATOM   2134  OG  SER B 261      -6.615  12.318 -19.101  1.00 92.19
ATOM   2135  N   LEU B 262     -10.595  12.799 -17.236  1.00 89.55
ATOM   2136  CA  LEU B 262     -11.972  12.473 -16.881  1.00 89.55
ATOM   2137  C   LEU B 262     -12.918  13.596 -17.291  1.00 89.55
ATOM   2138  O   LEU B 262     -13.966  13.344 -17.891  1.00 89.55
ATOM   2139  CB  LEU B 262     -12.090  12.213 -15.377  1.00 89.55
ATOM   2140  CG  LEU B 262     -13.483  11.848 -14.860  1.00 89.55
ATOM   2141  CD1 LEU B 262     -13.909  10.486 -15.399  1.00 89.55
ATOM   2142  CD2 LEU B 262     -13.507  11.857 -13.335  1.00 89.55
ATOM   2143  N   ARG B 263     -12.603  14.913 -17.029  1.00 90.39
ATOM   2144  CA  ARG B 263     -13.436  16.072 -17.330  1.00 90.39
ATOM   2145  C   ARG B 263     -13.606  16.248 -18.835  1.00 90.39
ATOM   2146  O   ARG B 263     -14.693  16.586 -19.308  1.00 90.39
ATOM   2147  CB  ARG B 263     -12.836  17.340 -16.718  1.00 90.39
ATOM   2148  CG  ARG B 263     -12.946  17.405 -15.203  1.00 90.39
ATOM   2149  CD  ARG B 263     -14.394  17.524 -14.748  1.00 90.39
ATOM   2150  NE  ARG B 263     -14.493  17.671 -13.299  1.00 90.39
ATOM   2151  CZ  ARG B 263     -15.633  17.799 -12.626  1.00 90.39
ATOM   2152  NH1 ARG B 263     -16.800  17.798 -13.262  1.00 90.39
ATOM   2153  NH2 ARG B 263     -15.608  17.927 -11.307  1.00 90.39
ATOM   2154  N   MET B 264     -12.542  15.964 -19.611  1.00 93.11
ATOM   2155  CA  MET B 264     -12.600  16.101 -21.063  1.00 93.11
ATOM   2156  C   MET B 264     -13.453  14.998 -21.680  1.00 93.11
ATOM   2157  O   MET B 264     -14.229  15.250 -22.603  1.00 93.11
ATOM   2158  CB  MET B 264     -11.193  16.071 -21.663  1.00 93.11
ATOM   2159  CG  MET B 264     -10.331  17.258 -21.264  1.00 93.11
ATOM   2160  SD  MET B 264     -11.092  18.864 -21.720  1.00 93.11
ATOM   2161  CE  MET B 264     -11.654  19.426 -20.088  1.00 93.11
ATOM   2162  N   LEU B 265     -13.345  13.778 -21.185  1.00 92.18
ATOM   2163  CA  LEU B 265     -14.087  12.643 -21.722  1.00 92.18
ATOM   2164  C   LEU B 265     -15.569  12.752 -21.381  1.00 92.18
ATOM   2165  O   LEU B 265     -16.417  12.219 -22.101  1.00 92.18
ATOM   2166  CB  LEU B 265     -13.522  11.327 -21.179  1.00 92.18
ATOM   2167  CG  LEU B 265     -12.149  10.909 -21.708  1.00 92.18
ATOM   2168  CD1 LEU B 265     -11.641   9.685 -20.954  1.00 92.18
ATOM   2169  CD2 LEU B 265     -12.214  10.633 -23.206  1.00 92.18
ATOM   2170  N   GLN B 266     -15.913  13.516 -20.298  1.00 89.53
ATOM   2171  CA  GLN B 266     -17.300  13.735 -19.900  1.00 89.53
ATOM   2172  C   GLN B 266     -18.061  14.520 -20.965  1.00 89.53
ATOM   2173  O   GLN B 266     -19.287  14.432 -21.051  1.00 89.53
ATOM   2174  CB  GLN B 266     -17.365  14.469 -18.560  1.00 89.53
ATOM   2175  CG  GLN B 266     -17.101  13.575 -17.356  1.00 89.53
ATOM   2176  CD  GLN B 266     -17.147  14.332 -16.042  1.00 89.53
ATOM   2177  OE1 GLN B 266     -17.044  15.563 -16.015  1.00 89.53
ATOM   2178  NE2 GLN B 266     -17.302  13.602 -14.942  1.00 89.53
ATOM   2179  N   LEU B 267     -17.303  15.208 -21.877  1.00 91.83
ATOM   2180  CA  LEU B 267     -17.917  16.026 -22.918  1.00 91.83
ATOM   2181  C   LEU B 267     -18.454  15.155 -24.048  1.00 91.83
ATOM   2182  O   LEU B 267     -19.225  15.625 -24.888  1.00 91.83
ATOM   2183  CB  LEU B 267     -16.909  17.036 -23.471  1.00 91.83
ATOM   2184  CG  LEU B 267     -16.422  18.111 -22.498  1.00 91.83
ATOM   2185  CD1 LEU B 267     -15.257  18.887 -23.104  1.00 91.83
ATOM   2186  CD2 LEU B 267     -17.563  19.053 -22.127  1.00 91.83
ATOM   2187  N   PHE B 268     -18.110  13.805 -23.999  1.00 89.83
ATOM   2188  CA  PHE B 268     -18.589  12.865 -25.005  1.00 89.83
ATOM   2189  C   PHE B 268     -19.664  11.953 -24.427  1.00 89.83
ATOM   2190  O   PHE B 268     -20.192  11.086 -25.126  1.00 89.83
ATOM   2191  CB  PHE B 268     -17.430  12.028 -25.555  1.00 89.83
ATOM   2192  CG  PHE B 268     -16.339  12.845 -26.192  1.00 89.83
ATOM   2193  CD1 PHE B 268     -16.547  13.477 -27.412  1.00 89.83
ATOM   2194  CD2 PHE B 268     -15.105  12.981 -25.570  1.00 89.83
ATOM   2195  CE1 PHE B 268     -15.539  14.234 -28.004  1.00 89.83
ATOM   2196  CE2 PHE B 268     -14.092  13.736 -26.156  1.00 89.83
ATOM   2197  CZ  PHE B 268     -14.311  14.361 -27.373  1.00 89.83
ATOM   2198  N   ASP B 269     -20.038  12.174 -23.191  1.00 90.03
ATOM   2199  CA  ASP B 269     -20.969  11.283 -22.505  1.00 90.03
ATOM   2200  C   ASP B 269     -22.413  11.601 -22.884  1.00 90.03
ATOM   2201  O   ASP B 269     -23.082  12.380 -22.202  1.00 90.03
ATOM   2202  CB  ASP B 269     -20.788  11.381 -20.989  1.00 90.03
ATOM   2203  CG  ASP B 269     -21.637  10.381 -20.225  1.00 90.03
ATOM   2204  OD1 ASP B 269     -21.835  10.556 -19.003  1.00 90.03
ATOM   2205  OD2 ASP B 269     -22.109   9.406 -20.849  1.00 90.03
ATOM   2206  N   CYS B 270     -22.839  11.060 -23.964  1.00 87.27
ATOM   2207  CA  CYS B 270     -24.206  11.267 -24.429  1.00 87.27
ATOM   2208  C   CYS B 270     -25.063  10.033 -24.172  1.00 87.27
ATOM   2209  O   CYS B 270     -24.628   8.908 -24.423  1.00 87.27
ATOM   2210  CB  CYS B 270     -24.219  11.607 -25.919  1.00 87.27
ATOM   2211  SG  CYS B 270     -23.381  13.156 -26.320  1.00 87.27
ATOM   2212  N   SER B 271     -26.242  10.165 -23.532  1.00 84.87
ATOM   2213  CA  SER B 271     -27.160   9.067 -23.249  1.00 84.87
ATOM   2214  C   SER B 271     -28.382   9.118 -24.160  1.00 84.87
ATOM   2215  O   SER B 271     -28.838  10.201 -24.534  1.00 84.87
ATOM   2216  CB  SER B 271     -27.603   9.101 -21.786  1.00 84.87
ATOM   2217  OG  SER B 271     -28.010  10.406 -21.414  1.00 84.87
ATOM   2218  N   TYR B 272     -28.850   7.925 -24.600  1.00 81.44
ATOM   2219  CA  TYR B 272     -30.011   7.777 -25.471  1.00 81.44
ATOM   2220  C   TYR B 272     -31.302   7.764 -24.661  1.00 81.44
ATOM   2221  O   TYR B 272     -31.476   6.927 -23.773  1.00 81.44
ATOM   2222  CB  TYR B 272     -29.901   6.494 -26.300  1.00 81.44
ATOM   2223  CG  TYR B 272     -31.035   6.305 -27.279  1.00 81.44
ATOM   2224  CD1 TYR B 272     -32.075   5.420 -27.007  1.00 81.44
ATOM   2225  CD2 TYR B 272     -31.067   7.010 -28.477  1.00 81.44
ATOM   2226  CE1 TYR B 272     -33.121   5.241 -27.907  1.00 81.44
ATOM   2227  CE2 TYR B 272     -32.107   6.839 -29.384  1.00 81.44
ATOM   2228  CZ  TYR B 272     -33.128   5.954 -29.091  1.00 81.44
ATOM   2229  OH  TYR B 272     -34.161   5.781 -29.985  1.00 81.44
ATOM   2230  N   ILE B 273     -31.989   8.705 -24.697  1.00 74.76
ATOM   2231  CA  ILE B 273     -33.260   8.761 -23.984  1.00 74.76
ATOM   2232  C   ILE B 273     -34.405   8.445 -24.944  1.00 74.76
ATOM   2233  O   ILE B 273     -34.577   9.123 -25.960  1.00 74.76
ATOM   2234  CB  ILE B 273     -33.478  10.142 -23.326  1.00 74.76
ATOM   2235  CG1 ILE B 273     -32.315  10.474 -22.384  1.00 74.76
ATOM   2236  CG2 ILE B 273     -34.815  10.180 -22.580  1.00 74.76
ATOM   2237  CD1 ILE B 273     -32.330  11.905 -21.863  1.00 74.76
ATOM   2238  N   ARG B 274     -35.141   7.374 -24.718  1.00 72.86
ATOM   2239  CA  ARG B 274     -36.277   6.974 -25.542  1.00 72.86
ATOM   2240  C   ARG B 274     -37.571   7.597 -25.031  1.00 72.86
ATOM   2241  O   ARG B 274     -38.056   7.241 -23.955  1.00 72.86
ATOM   2242  CB  ARG B 274     -36.407   5.449 -25.574  1.00 72.86
ATOM   2243  CG  ARG B 274     -37.165   4.921 -26.782  1.00 72.86
ATOM   2244  CD  ARG B 274     -37.179   3.399 -26.818  1.00 72.86
ATOM   2245  NE  ARG B 274     -37.940   2.894 -27.957  1.00 72.86
ATOM   2246  CZ  ARG B 274     -38.094   1.607 -28.254  1.00 72.86
ATOM   2247  NH1 ARG B 274     -37.540   0.665 -27.499  1.00 72.86
ATOM   2248  NH2 ARG B 274     -38.807   1.258 -29.315  1.00 72.86
ATOM   2249  N   TYR B 275     -38.120   8.580 -25.607  1.00 67.25
ATOM   2250  CA  TYR B 275     -39.359   9.228 -25.191  1.00 67.25
ATOM   2251  C   TYR B 275     -40.571   8.398 -25.594  1.00 67.25
ATOM   2252  O   TYR B 275     -41.503   8.224 -24.805  1.00 67.25
ATOM   2253  CB  TYR B 275     -39.461  10.631 -25.797  1.00 67.25
ATOM   2254  CG  TYR B 275     -38.555  11.644 -25.141  1.00 67.25
ATOM   2255  CD1 TYR B 275     -38.948  12.314 -23.985  1.00 67.25
ATOM   2256  CD2 TYR B 275     -37.304  11.933 -25.675  1.00 67.25
ATOM   2257  CE1 TYR B 275     -38.117  13.250 -23.378  1.00 67.25
ATOM   2258  CE2 TYR B 275     -36.464  12.867 -25.077  1.00 67.25
ATOM   2259  CZ  TYR B 275     -36.879  13.519 -23.930  1.00 67.25
ATOM   2260  OH  TYR B 275     -36.052  14.444 -23.333  1.00 67.25
ATOM   2261  N   THR B 276     -40.548   8.063 -26.799  1.00 59.78
ATOM   2262  CA  THR B 276     -41.587   7.209 -27.364  1.00 59.78
ATOM   2263  C   THR B 276     -40.972   6.084 -28.191  1.00 59.78
ATOM   2264  O   THR B 276     -39.754   6.040 -28.379  1.00 59.78
ATOM   2265  CB  THR B 276     -42.562   8.019 -28.239  1.00 59.78
ATOM   2266  OG1 THR B 276     -41.814   8.812 -29.169  1.00 59.78
ATOM   2267  CG2 THR B 276     -43.430   8.940 -27.387  1.00 59.78
ATOM   2268  N   LYS B 277     -41.561   5.328 -28.511  1.00 57.42
ATOM   2269  CA  LYS B 277     -41.107   4.219 -29.345  1.00 57.42
ATOM   2270  C   LYS B 277     -40.421   4.727 -30.610  1.00 57.42
ATOM   2271  O   LYS B 277     -39.437   4.142 -31.067  1.00 57.42
ATOM   2272  CB  LYS B 277     -42.280   3.309 -29.714  1.00 57.42
ATOM   2273  CG  LYS B 277     -42.584   2.240 -28.675  1.00 57.42
ATOM   2274  CD  LYS B 277     -43.673   1.289 -29.154  1.00 57.42
ATOM   2275  CE  LYS B 277     -44.027   0.260 -28.089  1.00 57.42
ATOM   2276  NZ  LYS B 277     -45.109  -0.662 -28.547  1.00 57.42
ATOM   2277  N   LYS B 278     -40.607   5.895 -30.767  1.00 58.69
ATOM   2278  CA  LYS B 278     -40.109   6.364 -32.057  1.00 58.69
ATOM   2279  C   LYS B 278     -39.203   7.581 -31.887  1.00 58.69
ATOM   2280  O   LYS B 278     -38.330   7.833 -32.720  1.00 58.69
ATOM   2281  CB  LYS B 278     -41.271   6.703 -32.991  1.00 58.69
ATOM   2282  CG  LYS B 278     -41.914   5.489 -33.645  1.00 58.69
ATOM   2283  CD  LYS B 278     -42.975   5.896 -34.659  1.00 58.69
ATOM   2284  CE  LYS B 278     -43.691   4.684 -35.238  1.00 58.69
ATOM   2285  NZ  LYS B 278     -44.716   5.077 -36.251  1.00 58.69
ATOM   2286  N   ILE B 279     -39.292   8.026 -30.788  1.00 69.08
ATOM   2287  CA  ILE B 279     -38.543   9.267 -30.622  1.00 69.08
ATOM   2288  C   ILE B 279     -37.480   9.087 -29.541  1.00 69.08
ATOM   2289  O   ILE B 279     -37.803   8.820 -28.381  1.00 69.08
ATOM   2290  CB  ILE B 279     -39.476  10.446 -30.265  1.00 69.08
ATOM   2291  CG1 ILE B 279     -40.502  10.672 -31.381  1.00 69.08
ATOM   2292  CG2 ILE B 279     -38.663  11.717 -30.002  1.00 69.08
ATOM   2293  CD1 ILE B 279     -41.683  11.541 -30.970  1.00 69.08
ATOM   2294  N   SER B 280     -36.319   8.934 -29.897  1.00 75.59
ATOM   2295  CA  SER B 280     -35.176   8.852 -28.994  1.00 75.59
ATOM   2296  C   SER B 280     -34.179   9.975 -29.260  1.00 75.59
ATOM   2297  O   SER B 280     -34.048  10.439 -30.394  1.00 75.59
ATOM   2298  CB  SER B 280     -34.480   7.497 -29.132  1.00 75.59
ATOM   2299  OG  SER B 280     -34.000   7.311 -30.452  1.00 75.59
ATOM   2300  N   LYS B 281     -33.747  10.702 -28.390  1.00 82.64
ATOM   2301  CA  LYS B 281     -32.768  11.777 -28.520  1.00 82.64
ATOM   2302  C   LYS B 281     -31.520  11.487 -27.691  1.00 82.64
ATOM   2303  O   LYS B 281     -31.603  10.859 -26.633  1.00 82.64
ATOM   2304  CB  LYS B 281     -33.379  13.114 -28.097  1.00 82.64
ATOM   2305  CG  LYS B 281     -34.404  13.664 -29.078  1.00 82.64
ATOM   2306  CD  LYS B 281     -34.894  15.044 -28.658  1.00 82.64
ATOM   2307  CE  LYS B 281     -35.962  15.571 -29.607  1.00 82.64
ATOM   2308  NZ  LYS B 281     -36.464  16.913 -29.186  1.00 82.64
ATOM   2309  N   TYR B 282     -30.433  11.753 -28.206  1.00 84.43
ATOM   2310  CA  TYR B 282     -29.177  11.700 -27.465  1.00 84.43
ATOM   2311  C   TYR B 282     -28.914  13.017 -26.745  1.00 84.43
ATOM   2312  O   TYR B 282     -28.828  14.072 -27.378  1.00 84.43
ATOM   2313  CB  TYR B 282     -28.012  11.377 -28.404  1.00 84.43
ATOM   2314  CG  TYR B 282     -27.946   9.925 -28.813  1.00 84.43
ATOM   2315  CD1 TYR B 282     -27.270   8.991 -28.032  1.00 84.43
ATOM   2316  CD2 TYR B 282     -28.560   9.485 -29.981  1.00 84.43
ATOM   2317  CE1 TYR B 282     -27.205   7.653 -28.406  1.00 84.43
ATOM   2318  CE2 TYR B 282     -28.502   8.149 -30.364  1.00 84.43
ATOM   2319  CZ  TYR B 282     -27.824   7.242 -29.571  1.00 84.43
ATOM   2320  OH  TYR B 282     -27.763   5.918 -29.946  1.00 84.43
ATOM   2321  N   ILE B 283     -28.791  12.913 -25.427  1.00 86.04
ATOM   2322  CA  ILE B 283     -28.585  14.122 -24.637  1.00 86.04
ATOM   2323  C   ILE B 283     -27.292  14.000 -23.835  1.00 86.04
ATOM   2324  O   ILE B 283     -26.889  12.897 -23.457  1.00 86.04
ATOM   2325  CB  ILE B 283     -29.778  14.389 -23.692  1.00 86.04
ATOM   2326  CG1 ILE B 283     -29.998  13.195 -22.757  1.00 86.04
ATOM   2327  CG2 ILE B 283     -31.045  14.696 -24.496  1.00 86.04
ATOM   2328  CD1 ILE B 283     -30.910  13.493 -21.575  1.00 86.04
ATOM   2329  N   LEU B 284     -26.682  15.044 -23.639  1.00 87.77
ATOM   2330  CA  LEU B 284     -25.504  15.068 -22.779  1.00 87.77
ATOM   2331  C   LEU B 284     -25.884  14.794 -21.328  1.00 87.77
ATOM   2332  O   LEU B 284     -26.750  15.472 -20.770  1.00 87.77
ATOM   2333  CB  LEU B 284     -24.790  16.418 -22.885  1.00 87.77
ATOM   2334  CG  LEU B 284     -23.387  16.493 -22.280  1.00 87.77
ATOM   2335  CD1 LEU B 284     -22.418  15.627 -23.079  1.00 87.77
ATOM   2336  CD2 LEU B 284     -22.903  17.938 -22.229  1.00 87.77
ATOM   2337  N   ASN B 285     -25.350  13.789 -20.786  1.00 82.05
ATOM   2338  CA  ASN B 285     -25.720  13.306 -19.460  1.00 82.05
ATOM   2339  C   ASN B 285     -25.551  14.390 -18.400  1.00 82.05
ATOM   2340  O   ASN B 285     -26.357  14.490 -17.473  1.00 82.05
ATOM   2341  CB  ASN B 285     -24.897  12.070 -19.091  1.00 82.05
ATOM   2342  CG  ASN B 285     -25.616  11.159 -18.115  1.00 82.05
ATOM   2343  OD1 ASN B 285     -26.841  11.216 -17.982  1.00 82.05
ATOM   2344  ND2 ASN B 285     -24.860  10.312 -17.427  1.00 82.05
ATOM   2345  N   SER B 286     -24.516  15.336 -18.592  1.00 84.75
ATOM   2346  CA  SER B 286     -24.219  16.355 -17.591  1.00 84.75
ATOM   2347  C   SER B 286     -25.073  17.601 -17.801  1.00 84.75
ATOM   2348  O   SER B 286     -25.241  18.407 -16.883  1.00 84.75
ATOM   2349  CB  SER B 286     -22.737  16.731 -17.631  1.00 84.75
ATOM   2350  OG  SER B 286     -21.926  15.608 -17.332  1.00 84.75
ATOM   2351  N   SER B 287     -25.714  17.709 -19.043  1.00 85.37
ATOM   2352  CA  SER B 287     -26.600  18.820 -19.373  1.00 85.37
ATOM   2353  C   SER B 287     -27.702  18.381 -20.332  1.00 85.37
ATOM   2354  O   SER B 287     -27.454  18.184 -21.523  1.00 85.37
ATOM   2355  CB  SER B 287     -25.808  19.974 -19.988  1.00 85.37
ATOM   2356  OG  SER B 287     -26.663  21.059 -20.304  1.00 85.37
ATOM   2357  N   SER B 288     -28.860  18.207 -19.726  1.00 84.25
ATOM   2358  CA  SER B 288     -29.972  17.624 -20.470  1.00 84.25
ATOM   2359  C   SER B 288     -30.492  18.588 -21.531  1.00 84.25
ATOM   2360  O   SER B 288     -31.152  18.171 -22.486  1.00 84.25
ATOM   2361  CB  SER B 288     -31.107  17.236 -19.522  1.00 84.25
ATOM   2362  OG  SER B 288     -31.607  18.375 -18.843  1.00 84.25
ATOM   2363  N   SER B 289     -30.105  19.852 -21.486  1.00 84.87
ATOM   2364  CA  SER B 289     -30.566  20.856 -22.439  1.00 84.87
ATOM   2365  C   SER B 289     -29.776  20.786 -23.742  1.00 84.87
ATOM   2366  O   SER B 289     -30.209  21.319 -24.766  1.00 84.87
ATOM   2367  CB  SER B 289     -30.452  22.258 -21.839  1.00 84.87
ATOM   2368  OG  SER B 289     -29.119  22.527 -21.439  1.00 84.87
ATOM   2369  N   VAL B 290     -28.727  20.046 -23.746  1.00 87.24
ATOM   2370  CA  VAL B 290     -27.880  19.963 -24.930  1.00 87.24
ATOM   2371  C   VAL B 290     -28.082  18.615 -25.618  1.00 87.24
ATOM   2372  O   VAL B 290     -27.782  17.566 -25.043  1.00 87.24
ATOM   2373  CB  VAL B 290     -26.389  20.162 -24.577  1.00 87.24
ATOM   2374  CG1 VAL B 290     -25.519  20.066 -25.829  1.00 87.24
ATOM   2375  CG2 VAL B 290     -26.181  21.506 -23.880  1.00 87.24
ATOM   2376  N   GLN B 291     -28.619  18.609 -26.783  1.00 88.19
ATOM   2377  CA  GLN B 291     -28.773  17.396 -27.580  1.00 88.19
ATOM   2378  C   GLN B 291     -27.486  17.064 -28.330  1.00 88.19
ATOM   2379  O   GLN B 291     -26.869  17.944 -28.934  1.00 88.19
ATOM   2380  CB  GLN B 291     -29.932  17.544 -28.566  1.00 88.19
ATOM   2381  CG  GLN B 291     -31.303  17.583 -27.903  1.00 88.19
ATOM   2382  CD  GLN B 291     -32.435  17.719 -28.904  1.00 88.19
ATOM   2383  OE1 GLN B 291     -32.218  17.667 -30.119  1.00 88.19
ATOM   2384  NE2 GLN B 291     -33.652  17.896 -28.401  1.00 88.19
ATOM   2385  N   CYS B 292     -27.143  15.926 -28.229  1.00 86.38
ATOM   2386  CA  CYS B 292     -25.915  15.490 -28.884  1.00 86.38
ATOM   2387  C   CYS B 292     -26.132  15.304 -30.381  1.00 86.38
ATOM   2388  O   CYS B 292     -26.156  14.175 -30.874  1.00 86.38
ATOM   2389  CB  CYS B 292     -25.412  14.185 -28.267  1.00 86.38
ATOM   2390  SG  CYS B 292     -24.902  14.345 -26.542  1.00 86.38
ATOM   2391  N   ASN B 293     -26.383  16.330 -31.006  1.00 85.54
ATOM   2392  CA  ASN B 293     -26.581  16.351 -32.452  1.00 85.54
ATOM   2393  C   ASN B 293     -25.773  17.464 -33.113  1.00 85.54
ATOM   2394  O   ASN B 293     -25.696  18.577 -32.589  1.00 85.54
ATOM   2395  CB  ASN B 293     -28.067  16.503 -32.787  1.00 85.54
ATOM   2396  CG  ASN B 293     -28.378  16.157 -34.230  1.00 85.54
ATOM   2397  OD1 ASN B 293     -27.472  15.920 -35.033  1.00 85.54
ATOM   2398  ND2 ASN B 293     -29.661  16.125 -34.568  1.00 85.54
ATOM   2399  N   PHE B 294     -25.202  17.026 -34.156  1.00 82.79
ATOM   2400  CA  PHE B 294     -24.340  17.983 -34.839  1.00 82.79
ATOM   2401  C   PHE B 294     -25.168  18.972 -35.652  1.00 82.79
ATOM   2402  O   PHE B 294     -24.662  20.016 -36.071  1.00 82.79
ATOM   2403  CB  PHE B 294     -23.344  17.258 -35.750  1.00 82.79
ATOM   2404  CG  PHE B 294     -22.260  16.529 -35.004  1.00 82.79
ATOM   2405  CD1 PHE B 294     -21.197  17.223 -34.440  1.00 82.79
ATOM   2406  CD2 PHE B 294     -22.304  15.147 -34.867  1.00 82.79
ATOM   2407  CE1 PHE B 294     -20.191  16.550 -33.750  1.00 82.79
ATOM   2408  CE2 PHE B 294     -21.303  14.468 -34.178  1.00 82.79
ATOM   2409  CZ  PHE B 294     -20.248  15.171 -33.621  1.00 82.79
ATOM   2410  N   LYS B 295     -26.380  18.792 -35.483  1.00 80.45
ATOM   2411  CA  LYS B 295     -27.246  19.673 -36.261  1.00 80.45
ATOM   2412  C   LYS B 295     -27.625  20.917 -35.462  1.00 80.45
ATOM   2413  O   LYS B 295     -27.750  22.007 -36.024  1.00 80.45
ATOM   2414  CB  LYS B 295     -28.508  18.930 -36.703  1.00 80.45
ATOM   2415  CG  LYS B 295     -28.296  18.000 -37.889  1.00 80.45
ATOM   2416  CD  LYS B 295     -29.603  17.359 -38.337  1.00 80.45
ATOM   2417  CE  LYS B 295     -29.373  16.332 -39.438  1.00 80.45
ATOM   2418  NZ  LYS B 295     -30.650  15.686 -39.867  1.00 80.45
ATOM   2419  N   THR B 296     -27.679  20.782 -34.192  1.00 74.99
ATOM   2420  CA  THR B 296     -28.005  21.910 -33.325  1.00 74.99
ATOM   2421  C   THR B 296     -26.735  22.603 -32.840  1.00 74.99
ATOM   2422  O   THR B 296     -25.703  21.957 -32.649  1.00 74.99
ATOM   2423  CB  THR B 296     -28.842  21.459 -32.114  1.00 74.99
ATOM   2424  OG1 THR B 296     -28.197  20.348 -31.481  1.00 74.99
ATOM   2425  CG2 THR B 296     -30.246  21.042 -32.540  1.00 74.99
ATOM   2426  N   ASN B 297     -26.405  23.092 -33.010  1.00 75.99
ATOM   2427  CA  ASN B 297     -25.194  23.851 -32.719  1.00 75.99
ATOM   2428  C   ASN B 297     -24.876  23.849 -31.226  1.00 75.99
ATOM   2429  O   ASN B 297     -23.750  24.148 -30.827  1.00 75.99
ATOM   2430  CB  ASN B 297     -25.324  25.287 -33.232  1.00 75.99
ATOM   2431  CG  ASN B 297     -25.131  25.391 -34.732  1.00 75.99
ATOM   2432  OD1 ASN B 297     -24.639  24.458 -35.373  1.00 75.99
ATOM   2433  ND2 ASN B 297     -25.517  26.526 -35.303  1.00 75.99
ATOM   2434  N   ASP B 298     -25.463  23.482 -30.787  1.00 83.69
ATOM   2435  CA  ASP B 298     -25.235  23.614 -29.351  1.00 83.69
ATOM   2436  C   ASP B 298     -24.189  22.612 -28.867  1.00 83.69
ATOM   2437  O   ASP B 298     -23.306  22.960 -28.080  1.00 83.69
ATOM   2438  CB  ASP B 298     -26.543  23.423 -28.580  1.00 83.69
ATOM   2439  CG  ASP B 298     -27.503  24.587 -28.745  1.00 83.69
ATOM   2440  OD1 ASP B 298     -28.721  24.409 -28.524  1.00 83.69
ATOM   2441  OD2 ASP B 298     -27.040  25.692 -29.103  1.00 83.69
ATOM   2442  N   TYR B 299     -24.125  21.460 -29.477  1.00 89.39
ATOM   2443  CA  TYR B 299     -23.216  20.409 -29.034  1.00 89.39
ATOM   2444  C   TYR B 299     -21.836  20.583 -29.658  1.00 89.39
ATOM   2445  O   TYR B 299     -20.831  20.154 -29.087  1.00 89.39
ATOM   2446  CB  TYR B 299     -23.777  19.028 -29.385  1.00 89.39
ATOM   2447  CG  TYR B 299     -22.855  17.889 -29.026  1.00 89.39
ATOM   2448  CD1 TYR B 299     -22.289  17.087 -30.015  1.00 89.39
ATOM   2449  CD2 TYR B 299     -22.548  17.611 -27.699  1.00 89.39
ATOM   2450  CE1 TYR B 299     -21.440  16.035 -29.689  1.00 89.39
ATOM   2451  CE2 TYR B 299     -21.701  16.561 -27.361  1.00 89.39
ATOM   2452  CZ  TYR B 299     -21.152  15.780 -28.361  1.00 89.39
ATOM   2453  OH  TYR B 299     -20.312  14.739 -28.033  1.00 89.39
ATOM   2454  N   LEU B 300     -21.711  21.175 -30.594  1.00 90.89
ATOM   2455  CA  LEU B 300     -20.467  21.332 -31.341  1.00 90.89
ATOM   2456  C   LEU B 300     -19.380  21.944 -30.464  1.00 90.89
ATOM   2457  O   LEU B 300     -18.231  21.497 -30.489  1.00 90.89
ATOM   2458  CB  LEU B 300     -20.691  22.204 -32.579  1.00 90.89
ATOM   2459  CG  LEU B 300     -19.507  22.337 -33.537  1.00 90.89
ATOM   2460  CD1 LEU B 300     -19.221  21.002 -34.216  1.00 90.89
ATOM   2461  CD2 LEU B 300     -19.777  23.423 -34.574  1.00 90.89
ATOM   2462  N   LYS B 301     -19.767  23.082 -29.705  1.00 91.80
ATOM   2463  CA  LYS B 301     -18.784  23.722 -28.836  1.00 91.80
ATOM   2464  C   LYS B 301     -18.222  22.733 -27.818  1.00 91.80
ATOM   2465  O   LYS B 301     -17.025  22.748 -27.526  1.00 91.80
ATOM   2466  CB  LYS B 301     -19.404  24.920 -28.115  1.00 91.80
ATOM   2467  CG  LYS B 301     -20.581  24.563 -27.220  1.00 91.80
ATOM   2468  CD  LYS B 301     -21.170  25.798 -26.551  1.00 91.80
ATOM   2469  CE  LYS B 301     -22.336  25.439 -25.639  1.00 91.80
ATOM   2470  NZ  LYS B 301     -22.934  26.650 -25.001  1.00 91.80
ATOM   2471  N   PHE B 302     -19.121  21.855 -27.326  1.00 92.80
ATOM   2472  CA  PHE B 302     -18.700  20.842 -26.365  1.00 92.80
ATOM   2473  C   PHE B 302     -17.801  19.806 -27.030  1.00 92.80
ATOM   2474  O   PHE B 302     -16.773  19.419 -26.471  1.00 92.80
ATOM   2475  CB  PHE B 302     -19.917  20.156 -25.737  1.00 92.80
ATOM   2476  CG  PHE B 302     -20.697  21.041 -24.802  1.00 92.80
ATOM   2477  CD1 PHE B 302     -20.374  21.105 -23.452  1.00 92.80
ATOM   2478  CD2 PHE B 302     -21.754  21.808 -25.274  1.00 92.80
ATOM   2479  CE1 PHE B 302     -21.095  21.922 -22.585  1.00 92.80
ATOM   2480  CE2 PHE B 302     -22.478  22.628 -24.413  1.00 92.80
ATOM   2481  CZ  PHE B 302     -22.148  22.683 -23.069  1.00 92.80
ATOM   2482  N   PHE B 303     -18.140  19.416 -28.165  1.00 93.56
ATOM   2483  CA  PHE B 303     -17.404  18.400 -28.909  1.00 93.56
ATOM   2484  C   PHE B 303     -16.008  18.895 -29.266  1.00 93.56
ATOM   2485  O   PHE B 303     -15.026  18.165 -29.109  1.00 93.56
ATOM   2486  CB  PHE B 303     -18.163  18.008 -30.181  1.00 93.56
ATOM   2487  CG  PHE B 303     -17.503  16.908 -30.967  1.00 93.56
ATOM   2488  CD1 PHE B 303     -16.723  17.201 -32.079  1.00 93.56
ATOM   2489  CD2 PHE B 303     -17.663  15.580 -30.594  1.00 93.56
ATOM   2490  CE1 PHE B 303     -16.111  16.184 -32.808  1.00 93.56
ATOM   2491  CE2 PHE B 303     -17.055  14.558 -31.318  1.00 93.56
ATOM   2492  CZ  PHE B 303     -16.280  14.863 -32.425  1.00 93.56
ATOM   2493  N   ILE B 304     -15.935  20.127 -29.681  1.00 93.19
ATOM   2494  CA  ILE B 304     -14.655  20.711 -30.068  1.00 93.19
ATOM   2495  C   ILE B 304     -13.738  20.796 -28.850  1.00 93.19
ATOM   2496  O   ILE B 304     -12.549  20.477 -28.937  1.00 93.19
ATOM   2497  CB  ILE B 304     -14.839  22.110 -30.698  1.00 93.19
ATOM   2498  CG1 ILE B 304     -15.565  21.998 -32.043  1.00 93.19
ATOM   2499  CG2 ILE B 304     -13.488  22.811 -30.861  1.00 93.19
ATOM   2500  CD1 ILE B 304     -15.982  23.338 -32.635  1.00 93.19
ATOM   2501  N   LEU B 305     -14.349  21.251 -27.784  1.00 94.64
ATOM   2502  CA  LEU B 305     -13.566  21.316 -26.555  1.00 94.64
ATOM   2503  C   LEU B 305     -13.121  19.924 -26.119  1.00 94.64
ATOM   2504  O   LEU B 305     -11.972  19.735 -25.712  1.00 94.64
ATOM   2505  CB  LEU B 305     -14.378  21.978 -25.438  1.00 94.64
ATOM   2506  CG  LEU B 305     -13.649  22.203 -24.112  1.00 94.64
ATOM   2507  CD1 LEU B 305     -12.466  23.146 -24.312  1.00 94.64
ATOM   2508  CD2 LEU B 305     -14.607  22.754 -23.062  1.00 94.64
ATOM   2509  N   GLY B 306     -13.970  18.926 -26.202  1.00 93.55
ATOM   2510  CA  GLY B 306     -13.666  17.551 -25.837  1.00 93.55
ATOM   2511  C   GLY B 306     -12.578  16.933 -26.695  1.00 93.55
ATOM   2512  O   GLY B 306     -11.652  16.306 -26.176  1.00 93.55
ATOM   2513  N   ILE B 307     -12.713  17.125 -27.978  1.00 94.44
ATOM   2514  CA  ILE B 307     -11.739  16.551 -28.901  1.00 94.44
ATOM   2515  C   ILE B 307     -10.388  17.240 -28.718  1.00 94.44
ATOM   2516  O   ILE B 307      -9.345  16.583 -28.717  1.00 94.44
ATOM   2517  CB  ILE B 307     -12.209  16.673 -30.367  1.00 94.44
ATOM   2518  CG1 ILE B 307     -13.357  15.695 -30.643  1.00 94.44
ATOM   2519  CG2 ILE B 307     -11.043  16.434 -31.330  1.00 94.44
ATOM   2520  CD1 ILE B 307     -14.038  15.903 -31.989  1.00 94.44
ATOM   2521  N   SER B 308     -10.441  18.600 -28.564  1.00 93.87
ATOM   2522  CA  SER B 308      -9.202  19.331 -28.317  1.00 93.87
ATOM   2523  C   SER B 308      -8.533  18.866 -27.028  1.00 93.87
ATOM   2524  O   SER B 308      -7.316  18.678 -26.987  1.00 93.87
ATOM   2525  CB  SER B 308      -9.471  20.835 -28.249  1.00 93.87
ATOM   2526  OG  SER B 308     -10.339  21.142 -27.172  1.00 93.87
ATOM   2527  N   GLY B 309      -9.336  18.729 -25.971  1.00 94.15
ATOM   2528  CA  GLY B 309      -8.817  18.245 -24.702  1.00 94.15
ATOM   2529  C   GLY B 309      -8.283  16.827 -24.777  1.00 94.15
ATOM   2530  O   GLY B 309      -7.256  16.512 -24.172  1.00 94.15
ATOM   2531  N   THR B 310      -9.009  15.918 -25.571  1.00 93.74
ATOM   2532  CA  THR B 310      -8.580  14.533 -25.732  1.00 93.74
ATOM   2533  C   THR B 310      -7.252  14.461 -26.479  1.00 93.74
ATOM   2534  O   THR B 310      -6.352  13.717 -26.086  1.00 93.74
ATOM   2535  CB  THR B 310      -9.640  13.704 -26.482  1.00 93.74
ATOM   2536  OG1 THR B 310     -10.900  13.833 -25.813  1.00 93.74
ATOM   2537  CG2 THR B 310      -9.252  12.230 -26.530  1.00 93.74
ATOM   2538  N   VAL B 311      -7.079  15.328 -27.415  1.00 93.84
ATOM   2539  CA  VAL B 311      -5.857  15.324 -28.212  1.00 93.84
ATOM   2540  C   VAL B 311      -4.713  15.937 -27.407  1.00 93.84
ATOM   2541  O   VAL B 311      -3.626  15.361 -27.323  1.00 93.84
ATOM   2542  CB  VAL B 311      -6.043  16.088 -29.541  1.00 93.84
ATOM   2543  CG1 VAL B 311      -4.707  16.246 -30.265  1.00 93.84
ATOM   2544  CG2 VAL B 311      -7.055  15.369 -30.432  1.00 93.84
ATOM   2545  N   LEU B 312      -4.942  17.068 -26.684  1.00 92.59
ATOM   2546  CA  LEU B 312      -3.892  17.834 -26.021  1.00 92.59
ATOM   2547  C   LEU B 312      -3.505  17.189 -24.694  1.00 92.59
ATOM   2548  O   LEU B 312      -2.318  17.070 -24.379  1.00 92.59
ATOM   2549  CB  LEU B 312      -4.346  19.277 -25.787  1.00 92.59
ATOM   2550  CG  LEU B 312      -4.333  20.198 -27.008  1.00 92.59
ATOM   2551  CD1 LEU B 312      -5.059  21.502 -26.695  1.00 92.59
ATOM   2552  CD2 LEU B 312      -2.902  20.471 -27.456  1.00 92.59
ATOM   2553  N   TRP B 313      -4.496  16.826 -23.849  1.00 93.50
ATOM   2554  CA  TRP B 313      -4.215  16.405 -22.481  1.00 93.50
ATOM   2555  C   TRP B 313      -4.285  14.887 -22.353  1.00 93.50
ATOM   2556  O   TRP B 313      -3.331  14.252 -21.897  1.00 93.50
ATOM   2557  CB  TRP B 313      -5.198  17.058 -21.505  1.00 93.50
ATOM   2558  CG  TRP B 313      -5.217  18.556 -21.571  1.00 93.50
ATOM   2559  CD1 TRP B 313      -6.283  19.353 -21.887  1.00 93.50
ATOM   2560  CD2 TRP B 313      -4.118  19.437 -21.321  1.00 93.50
ATOM   2561  NE1 TRP B 313      -5.912  20.677 -21.847  1.00 93.50
ATOM   2562  CE2 TRP B 313      -4.589  20.756 -21.502  1.00 93.50
ATOM   2563  CE3 TRP B 313      -2.779  19.238 -20.960  1.00 93.50
ATOM   2564  CZ2 TRP B 313      -3.767  21.872 -21.334  1.00 93.50
ATOM   2565  CZ3 TRP B 313      -1.962  20.351 -20.793  1.00 93.50
ATOM   2566  CH2 TRP B 313      -2.461  21.650 -20.980  1.00 93.50
ATOM   2567  N   VAL B 314      -5.433  14.213 -22.845  1.00 93.21
ATOM   2568  CA  VAL B 314      -5.638  12.782 -22.647  1.00 93.21
ATOM   2569  C   VAL B 314      -4.577  11.996 -23.412  1.00 93.21
ATOM   2570  O   VAL B 314      -3.856  11.183 -22.829  1.00 93.21
ATOM   2571  CB  VAL B 314      -7.051  12.344 -23.093  1.00 93.21
ATOM   2572  CG1 VAL B 314      -7.235  10.839 -22.905  1.00 93.21
ATOM   2573  CG2 VAL B 314      -8.118  13.117 -22.320  1.00 93.21
ATOM   2574  N   LEU B 315      -4.362  12.234 -24.752  1.00 93.12
ATOM   2575  CA  LEU B 315      -3.395  11.515 -25.575  1.00 93.12
ATOM   2576  C   LEU B 315      -2.083  12.287 -25.671  1.00 93.12
ATOM   2577  O   LEU B 315      -1.012  11.687 -25.787  1.00 93.12
ATOM   2578  CB  LEU B 315      -3.960  11.271 -26.977  1.00 93.12
ATOM   2579  CG  LEU B 315      -5.167  10.336 -27.068  1.00 93.12
ATOM   2580  CD1 LEU B 315      -5.732  10.336 -28.484  1.00 93.12
ATOM   2581  CD2 LEU B 315      -4.783   8.924 -26.639  1.00 93.12
ATOM   2582  N   GLY B 316      -2.157  13.546 -25.493  1.00 92.75
ATOM   2583  CA  GLY B 316      -1.025  14.436 -25.695  1.00 92.75
ATOM   2584  C   GLY B 316       0.077  14.241 -24.671  1.00 92.75
ATOM   2585  O   GLY B 316       1.257  14.184 -25.024  1.00 92.75
ATOM   2586  N   ILE B 317      -0.406  14.249 -23.326  1.00 93.09
ATOM   2587  CA  ILE B 317       0.571  14.145 -22.247  1.00 93.09
ATOM   2588  C   ILE B 317       1.355  12.843 -22.385  1.00 93.09
ATOM   2589  O   ILE B 317       2.589  12.852 -22.397  1.00 93.09
ATOM   2590  CB  ILE B 317      -0.109  14.217 -20.861  1.00 93.09
ATOM   2591  CG1 ILE B 317      -0.707  15.610 -20.631  1.00 93.09
ATOM   2592  CG2 ILE B 317       0.885  13.858 -19.753  1.00 93.09
ATOM   2593  CD1 ILE B 317      -1.451  15.754 -19.311  1.00 93.09
ATOM   2594  N   PRO B 318       0.682  11.647 -22.516  1.00 94.18
ATOM   2595  CA  PRO B 318       1.427  10.397 -22.682  1.00 94.18
ATOM   2596  C   PRO B 318       2.287  10.386 -23.944  1.00 94.18
ATOM   2597  O   PRO B 318       3.399   9.853 -23.932  1.00 94.18
ATOM   2598  CB  PRO B 318       0.325   9.337 -22.763  1.00 94.18
ATOM   2599  CG  PRO B 318      -0.854   9.960 -22.088  1.00 94.18
ATOM   2600  CD  PRO B 318      -0.790  11.447 -22.291  1.00 94.18
ATOM   2601  N   PHE B 319       1.803  10.948 -25.085  1.00 93.84
ATOM   2602  CA  PHE B 319       2.565  11.011 -26.327  1.00 93.84
ATOM   2603  C   PHE B 319       3.805  11.881 -26.158  1.00 93.84
ATOM   2604  O   PHE B 319       4.888  11.524 -26.626  1.00 93.84
ATOM   2605  CB  PHE B 319       1.695  11.552 -27.466  1.00 93.84
ATOM   2606  CG  PHE B 319       2.369  11.521 -28.811  1.00 93.84
ATOM   2607  CD1 PHE B 319       2.894  12.680 -29.369  1.00 93.84
ATOM   2608  CD2 PHE B 319       2.477  10.331 -29.519  1.00 93.84
ATOM   2609  CE1 PHE B 319       3.517  12.654 -30.614  1.00 93.84
ATOM   2610  CE2 PHE B 319       3.099  10.297 -30.764  1.00 93.84
ATOM   2611  CZ  PHE B 319       3.617  11.460 -31.310  1.00 93.84
ATOM   2612  N   LEU B 320       3.617  13.023 -25.538  1.00 92.80
ATOM   2613  CA  LEU B 320       4.750  13.897 -25.254  1.00 92.80
ATOM   2614  C   LEU B 320       5.786  13.181 -24.394  1.00 92.80
ATOM   2615  O   LEU B 320       6.988  13.288 -24.645  1.00 92.80
ATOM   2616  CB  LEU B 320       4.279  15.173 -24.551  1.00 92.80
ATOM   2617  CG  LEU B 320       5.356  16.216 -24.248  1.00 92.80
ATOM   2618  CD1 LEU B 320       5.946  16.761 -25.545  1.00 92.80
ATOM   2619  CD2 LEU B 320       4.782  17.346 -23.400  1.00 92.80
ATOM   2620  N   ALA B 321       5.268  12.499 -23.309  1.00 92.96
ATOM   2621  CA  ALA B 321       6.160  11.735 -22.440  1.00 92.96
ATOM   2622  C   ALA B 321       6.937  10.689 -23.236  1.00 92.96
ATOM   2623  O   ALA B 321       8.150  10.546 -23.066  1.00 92.96
ATOM   2624  CB  ALA B 321       5.368  11.065 -21.320  1.00 92.96
ATOM   2625  N   PHE B 322       6.256  10.022 -24.151  1.00 94.93
ATOM   2626  CA  PHE B 322       6.878   8.996 -24.979  1.00 94.93
ATOM   2627  C   PHE B 322       7.911   9.610 -25.916  1.00 94.93
ATOM   2628  O   PHE B 322       9.027   9.100 -26.038  1.00 94.93
ATOM   2629  CB  PHE B 322       5.819   8.240 -25.787  1.00 94.93
ATOM   2630  CG  PHE B 322       6.387   7.180 -26.691  1.00 94.93
ATOM   2631  CD1 PHE B 322       6.584   7.432 -28.044  1.00 94.93
ATOM   2632  CD2 PHE B 322       6.726   5.930 -26.189  1.00 94.93
ATOM   2633  CE1 PHE B 322       7.110   6.453 -28.883  1.00 94.93
ATOM   2634  CE2 PHE B 322       7.252   4.946 -27.021  1.00 94.93
ATOM   2635  CZ  PHE B 322       7.443   5.210 -28.368  1.00 94.93
ATOM   2636  N   PHE B 323       7.627  10.742 -26.570  1.00 94.39
ATOM   2637  CA  PHE B 323       8.483  11.405 -27.547  1.00 94.39
ATOM   2638  C   PHE B 323       9.765  11.906 -26.892  1.00 94.39
ATOM   2639  O   PHE B 323      10.858  11.717 -27.429  1.00 94.39
ATOM   2640  CB  PHE B 323       7.742  12.571 -28.209  1.00 94.39
ATOM   2641  CG  PHE B 323       8.540  13.268 -29.278  1.00 94.39
ATOM   2642  CD1 PHE B 323       9.168  14.480 -29.016  1.00 94.39
ATOM   2643  CD2 PHE B 323       8.661  12.712 -30.545  1.00 94.39
ATOM   2644  CE1 PHE B 323       9.907  15.128 -30.003  1.00 94.39
ATOM   2645  CE2 PHE B 323       9.398  13.354 -31.536  1.00 94.39
ATOM   2646  CZ  PHE B 323      10.019  14.562 -31.264  1.00 94.39
ATOM   2647  N   VAL B 324       9.627  12.545 -25.771  1.00 93.16
ATOM   2648  CA  VAL B 324      10.784  13.086 -25.065  1.00 93.16
ATOM   2649  C   VAL B 324      11.709  11.947 -24.640  1.00 93.16
ATOM   2650  O   VAL B 324      12.932  12.055 -24.761  1.00 93.16
ATOM   2651  CB  VAL B 324      10.360  13.916 -23.833  1.00 93.16
ATOM   2652  CG1 VAL B 324      11.571  14.253 -22.965  1.00 93.16
ATOM   2653  CG2 VAL B 324       9.642  15.191 -24.271  1.00 93.16
ATOM   2654  N   LEU B 325      11.126  10.845 -24.119  1.00 93.35
ATOM   2655  CA  LEU B 325      11.916   9.696 -23.691  1.00 93.35
ATOM   2656  C   LEU B 325      12.558   9.001 -24.888  1.00 93.35
ATOM   2657  O   LEU B 325      13.718   8.589 -24.822  1.00 93.35
ATOM   2658  CB  LEU B 325      11.044   8.703 -22.918  1.00 93.35
ATOM   2659  CG  LEU B 325      10.590   9.141 -21.525  1.00 93.35
ATOM   2660  CD1 LEU B 325       9.653   8.101 -20.921  1.00 93.35
ATOM   2661  CD2 LEU B 325      11.795   9.373 -20.619  1.00 93.35
ATOM   2662  N   TYR B 326      11.797   8.925 -25.987  1.00 94.97
ATOM   2663  CA  TYR B 326      12.313   8.277 -27.188  1.00 94.97
ATOM   2664  C   TYR B 326      13.510   9.035 -27.746  1.00 94.97
ATOM   2665  O   TYR B 326      14.523   8.431 -28.106  1.00 94.97
ATOM   2666  CB  TYR B 326      11.218   8.171 -28.254  1.00 94.97
ATOM   2667  CG  TYR B 326      11.677   7.512 -29.532  1.00 94.97
ATOM   2668  CD1 TYR B 326      12.027   8.273 -30.645  1.00 94.97
ATOM   2669  CD2 TYR B 326      11.761   6.127 -29.629  1.00 94.97
ATOM   2670  CE1 TYR B 326      12.448   7.670 -31.825  1.00 94.97
ATOM   2671  CE2 TYR B 326      12.182   5.513 -30.805  1.00 94.97
ATOM   2672  CZ  TYR B 326      12.523   6.291 -31.895  1.00 94.97
ATOM   2673  OH  TYR B 326      12.940   5.689 -33.061  1.00 94.97
ATOM   2674  N   ASN B 327      13.462  10.348 -27.811  1.00 92.59
ATOM   2675  CA  ASN B 327      14.527  11.184 -28.354  1.00 92.59
ATOM   2676  C   ASN B 327      15.774  11.143 -27.475  1.00 92.59
ATOM   2677  O   ASN B 327      16.888  11.352 -27.960  1.00 92.59
ATOM   2678  CB  ASN B 327      14.044  12.626 -28.524  1.00 92.59
ATOM   2679  CG  ASN B 327      13.165  12.807 -29.746  1.00 92.59
ATOM   2680  OD1 ASN B 327      13.117  11.942 -30.624  1.00 92.59
ATOM   2681  ND2 ASN B 327      12.464  13.932 -29.810  1.00 92.59
ATOM   2682  N   ASN B 328      15.572  10.878 -26.292  1.00 93.24
ATOM   2683  CA  ASN B 328      16.691  10.855 -25.355  1.00 93.24
ATOM   2684  C   ASN B 328      16.995   9.438 -24.880  1.00 93.24
ATOM   2685  O   ASN B 328      17.716   9.249 -23.899  1.00 93.24
ATOM   2686  CB  ASN B 328      16.408  11.767 -24.160  1.00 93.24
ATOM   2687  CG  ASN B 328      16.422  13.237 -24.530  1.00 93.24
ATOM   2688  OD1 ASN B 328      17.485  13.824 -24.750  1.00 93.24
ATOM   2689  ND2 ASN B 328      15.243  13.842 -24.602  1.00 93.24
ATOM   2690  N   ARG B 329      16.535   8.389 -25.624  1.00 91.83
ATOM   2691  CA  ARG B 329      16.580   7.008 -25.154  1.00 91.83
ATOM   2692  C   ARG B 329      18.019   6.537 -24.976  1.00 91.83
ATOM   2693  O   ARG B 329      18.297   5.679 -24.135  1.00 91.83
ATOM   2694  CB  ARG B 329      15.843   6.085 -26.127  1.00 91.83
ATOM   2695  CG  ARG B 329      16.452   6.045 -27.519  1.00 91.83
ATOM   2696  CD  ARG B 329      15.567   5.288 -28.500  1.00 91.83
ATOM   2697  NE  ARG B 329      16.182   5.199 -29.822  1.00 91.83
ATOM   2698  CZ  ARG B 329      16.120   6.148 -30.752  1.00 91.83
ATOM   2699  NH1 ARG B 329      15.467   7.282 -30.521  1.00 91.83
ATOM   2700  NH2 ARG B 329      16.715   5.963 -31.921  1.00 91.83
ATOM   2701  N   HIS B 330      19.066   7.159 -25.612  1.00 88.06
ATOM   2702  CA  HIS B 330      20.447   6.698 -25.524  1.00 88.06
ATOM   2703  C   HIS B 330      21.228   7.493 -24.482  1.00 88.06
ATOM   2704  O   HIS B 330      22.349   7.123 -24.125  1.00 88.06
ATOM   2705  CB  HIS B 330      21.135   6.801 -26.887  1.00 88.06
ATOM   2706  CG  HIS B 330      20.492   5.967 -27.948  1.00 88.06
ATOM   2707  ND1 HIS B 330      20.447   4.591 -27.887  1.00 88.06
ATOM   2708  CD2 HIS B 330      19.864   6.316 -29.096  1.00 88.06
ATOM   2709  CE1 HIS B 330      19.819   4.129 -28.956  1.00 88.06
ATOM   2710  NE2 HIS B 330      19.455   5.156 -29.705  1.00 88.06
ATOM   2711  N   ASN B 331      20.517   8.523 -23.980  1.00 89.31
ATOM   2712  CA  ASN B 331      21.182   9.375 -23.001  1.00 89.31
ATOM   2713  C   ASN B 331      20.359   9.510 -21.723  1.00 89.31
ATOM   2714  O   ASN B 331      20.521  10.474 -20.974  1.00 89.31
ATOM   2715  CB  ASN B 331      21.468  10.755 -23.596  1.00 89.31
ATOM   2716  CG  ASN B 331      22.481  10.707 -24.723  1.00 89.31
ATOM   2717  OD1 ASN B 331      23.343   9.825 -24.762  1.00 89.31
ATOM   2718  ND2 ASN B 331      22.385  11.654 -25.648  1.00 89.31
ATOM   2719  N   LEU B 332      19.615   8.472 -21.365  1.00 87.66
ATOM   2720  CA  LEU B 332      18.666   8.589 -20.263  1.00 87.66
ATOM   2721  C   LEU B 332      19.392   8.653 -18.924  1.00 87.66
ATOM   2722  O   LEU B 332      18.876   9.221 -17.959  1.00 87.66
ATOM   2723  CB  LEU B 332      17.689   7.410 -20.271  1.00 87.66
ATOM   2724  CG  LEU B 332      16.603   7.437 -21.348  1.00 87.66
ATOM   2725  CD1 LEU B 332      15.900   6.086 -21.426  1.00 87.66
ATOM   2726  CD2 LEU B 332      15.600   8.551 -21.069  1.00 87.66
ATOM   2727  N   PHE B 333      20.604   8.240 -18.940  1.00 81.65
ATOM   2728  CA  PHE B 333      21.307   8.155 -17.665  1.00 81.65
ATOM   2729  C   PHE B 333      22.296   9.305 -17.514  1.00 81.65
ATOM   2730  O   PHE B 333      22.985   9.409 -16.498  1.00 81.65
ATOM   2731  CB  PHE B 333      22.038   6.815 -17.541  1.00 81.65
ATOM   2732  CG  PHE B 333      21.118   5.630 -17.420  1.00 81.65
ATOM   2733  CD1 PHE B 333      20.541   5.302 -16.199  1.00 81.65
ATOM   2734  CD2 PHE B 333      20.830   4.844 -18.528  1.00 81.65
ATOM   2735  CE1 PHE B 333      19.689   4.206 -16.085  1.00 81.65
ATOM   2736  CE2 PHE B 333      19.980   3.747 -18.421  1.00 81.65
ATOM   2737  CZ  PHE B 333      19.411   3.429 -17.199  1.00 81.65
ATOM   2738  N   HIS B 334      22.309  10.257 -18.657  1.00 87.26
ATOM   2739  CA  HIS B 334      23.104  11.470 -18.506  1.00 87.26
ATOM   2740  C   HIS B 334      22.519  12.382 -17.433  1.00 87.26
ATOM   2741  O   HIS B 334      21.298  12.477 -17.291  1.00 87.26
ATOM   2742  CB  HIS B 334      23.196  12.219 -19.837  1.00 87.26
ATOM   2743  CG  HIS B 334      24.288  13.240 -19.877  1.00 87.26
ATOM   2744  ND1 HIS B 334      24.122  14.526 -19.411  1.00 87.26
ATOM   2745  CD2 HIS B 334      25.563  13.160 -20.325  1.00 87.26
ATOM   2746  CE1 HIS B 334      25.251  15.196 -19.573  1.00 87.26
ATOM   2747  NE2 HIS B 334      26.141  14.390 -20.125  1.00 87.26
ATOM   2748  N   GLU B 335      23.315  12.966 -16.549  1.00 87.09
ATOM   2749  CA  GLU B 335      22.931  13.730 -15.366  1.00 87.09
ATOM   2750  C   GLU B 335      21.852  14.757 -15.698  1.00 87.09
ATOM   2751  O   GLU B 335      20.837  14.846 -15.004  1.00 87.09
ATOM   2752  CB  GLU B 335      24.150  14.427 -14.756  1.00 87.09
ATOM   2753  CG  GLU B 335      23.881  15.064 -13.401  1.00 87.09
ATOM   2754  CD  GLU B 335      25.108  15.725 -12.794  1.00 87.09
ATOM   2755  OE1 GLU B 335      24.990  16.350 -11.715  1.00 87.09
ATOM   2756  OE2 GLU B 335      26.196  15.618 -13.402  1.00 87.09
ATOM   2757  N   ASN B 336      22.013  15.464 -16.816  1.00 88.30
ATOM   2758  CA  ASN B 336      21.054  16.511 -17.153  1.00 88.30
ATOM   2759  C   ASN B 336      19.706  15.926 -17.564  1.00 88.30
ATOM   2760  O   ASN B 336      18.657  16.431 -17.162  1.00 88.30
ATOM   2761  CB  ASN B 336      21.606  17.406 -18.266  1.00 88.30
ATOM   2762  CG  ASN B 336      20.789  18.668 -18.458  1.00 88.30
ATOM   2763  OD1 ASN B 336      20.117  19.135 -17.535  1.00 88.30
ATOM   2764  ND2 ASN B 336      20.841  19.230 -19.660  1.00 88.30
ATOM   2765  N   ILE B 337      19.682  14.854 -18.265  1.00 89.71
ATOM   2766  CA  ILE B 337      18.460  14.216 -18.744  1.00 89.71
ATOM   2767  C   ILE B 337      17.758  13.511 -17.586  1.00 89.71
ATOM   2768  O   ILE B 337      16.528  13.535 -17.490  1.00 89.71
ATOM   2769  CB  ILE B 337      18.754  13.213 -19.882  1.00 89.71
ATOM   2770  CG1 ILE B 337      19.350  13.940 -21.094  1.00 89.71
ATOM   2771  CG2 ILE B 337      17.485  12.450 -20.271  1.00 89.71
ATOM   2772  CD1 ILE B 337      19.713  13.020 -22.251  1.00 89.71
ATOM   2773  N   ARG B 338      18.518  12.985 -16.689  1.00 85.91
ATOM   2774  CA  ARG B 338      17.974  12.300 -15.520  1.00 85.91
ATOM   2775  C   ARG B 338      17.222  13.272 -14.617  1.00 85.91
ATOM   2776  O   ARG B 338      16.165  12.936 -14.079  1.00 85.91
ATOM   2777  CB  ARG B 338      19.090  11.611 -14.733  1.00 85.91
ATOM   2778  CG  ARG B 338      18.589  10.650 -13.666  1.00 85.91
ATOM   2779  CD  ARG B 338      19.737   9.936 -12.966  1.00 85.91
ATOM   2780  NE  ARG B 338      19.278   9.202 -11.790  1.00 85.91
ATOM   2781  CZ  ARG B 338      20.073   8.558 -10.941  1.00 85.91
ATOM   2782  NH1 ARG B 338      21.389   8.544 -11.121  1.00 85.91
ATOM   2783  NH2 ARG B 338      19.550   7.922  -9.903  1.00 85.91
ATOM   2784  N   ILE B 339      17.733  14.472 -14.488  1.00 87.83
ATOM   2785  CA  ILE B 339      17.086  15.478 -13.653  1.00 87.83
ATOM   2786  C   ILE B 339      15.775  15.921 -14.299  1.00 87.83
ATOM   2787  O   ILE B 339      14.752  16.042 -13.621  1.00 87.83
ATOM   2788  CB  ILE B 339      18.007  16.697 -13.420  1.00 87.83
ATOM   2789  CG1 ILE B 339      19.205  16.302 -12.548  1.00 87.83
ATOM   2790  CG2 ILE B 339      17.226  17.851 -12.787  1.00 87.83
ATOM   2791  CD1 ILE B 339      20.267  17.386 -12.429  1.00 87.83
ATOM   2792  N   LYS B 340      15.851  16.023 -15.698  1.00 91.23
ATOM   2793  CA  LYS B 340      14.693  16.557 -16.410  1.00 91.23
ATOM   2794  C   LYS B 340      13.596  15.505 -16.542  1.00 91.23
ATOM   2795  O   LYS B 340      12.424  15.787 -16.280  1.00 91.23
ATOM   2796  CB  LYS B 340      15.101  17.066 -17.793  1.00 91.23
ATOM   2797  CG  LYS B 340      15.950  18.328 -17.763  1.00 91.23
ATOM   2798  CD  LYS B 340      16.290  18.807 -19.169  1.00 91.23
ATOM   2799  CE  LYS B 340      17.308  19.939 -19.144  1.00 91.23
ATOM   2800  NZ  LYS B 340      17.687  20.373 -20.522  1.00 91.23
ATOM   2801  N   TYR B 341      13.924  14.237 -16.855  1.00 89.05
ATOM   2802  CA  TYR B 341      12.918  13.250 -17.228  1.00 89.05
ATOM   2803  C   TYR B 341      13.052  11.989 -16.383  1.00 89.05
ATOM   2804  O   TYR B 341      12.435  10.964 -16.683  1.00 89.05
ATOM   2805  CB  TYR B 341      13.034  12.897 -18.714  1.00 89.05
ATOM   2806  CG  TYR B 341      12.982  14.097 -19.628  1.00 89.05
ATOM   2807  CD1 TYR B 341      11.858  14.918 -19.668  1.00 89.05
ATOM   2808  CD2 TYR B 341      14.056  14.411 -20.454  1.00 89.05
ATOM   2809  CE1 TYR B 341      11.804  16.024 -20.511  1.00 89.05
ATOM   2810  CE2 TYR B 341      14.013  15.514 -21.301  1.00 89.05
ATOM   2811  CZ  TYR B 341      12.885  16.314 -21.321  1.00 89.05
ATOM   2812  OH  TYR B 341      12.838  17.407 -22.157  1.00 89.05
ATOM   2813  N   GLY B 342      13.957  12.104 -15.368  1.00 86.37
ATOM   2814  CA  GLY B 342      14.189  10.938 -14.530  1.00 86.37
ATOM   2815  C   GLY B 342      12.921  10.395 -13.900  1.00 86.37
ATOM   2816  O   GLY B 342      12.760   9.180 -13.765  1.00 86.37
ATOM   2817  N   PHE B 343      12.025  11.190 -13.544  1.00 87.45
ATOM   2818  CA  PHE B 343      10.770  10.801 -12.912  1.00 87.45
ATOM   2819  C   PHE B 343       9.982   9.854 -13.809  1.00 87.45
ATOM   2820  O   PHE B 343       9.347   8.916 -13.325  1.00 87.45
ATOM   2821  CB  PHE B 343       9.926  12.037 -12.584  1.00 87.45
ATOM   2822  CG  PHE B 343       8.553  11.713 -12.059  1.00 87.45
ATOM   2823  CD1 PHE B 343       7.424  11.950 -12.833  1.00 87.45
ATOM   2824  CD2 PHE B 343       8.392  11.171 -10.790  1.00 87.45
ATOM   2825  CE1 PHE B 343       6.152  11.651 -12.349  1.00 87.45
ATOM   2826  CE2 PHE B 343       7.125  10.870 -10.300  1.00 87.45
ATOM   2827  CZ  PHE B 343       6.006  11.111 -11.081  1.00 87.45
ATOM   2828  N   LEU B 344      10.044   9.928 -15.067  1.00 87.80
ATOM   2829  CA  LEU B 344       9.236   9.196 -16.036  1.00 87.80
ATOM   2830  C   LEU B 344       9.787   7.791 -16.254  1.00 87.80
ATOM   2831  O   LEU B 344       9.053   6.887 -16.659  1.00 87.80
ATOM   2832  CB  LEU B 344       9.184   9.949 -17.369  1.00 87.80
ATOM   2833  CG  LEU B 344       8.411  11.269 -17.372  1.00 87.80
ATOM   2834  CD1 LEU B 344       8.605  11.993 -18.700  1.00 87.80
ATOM   2835  CD2 LEU B 344       6.931  11.023 -17.102  1.00 87.80
ATOM   2836  N   HIS B 345      11.017   7.608 -16.071  1.00 87.20
ATOM   2837  CA  HIS B 345      11.555   6.292 -16.395  1.00 87.20
ATOM   2838  C   HIS B 345      12.276   5.681 -15.198  1.00 87.20
ATOM   2839  O   HIS B 345      12.743   4.542 -15.264  1.00 87.20
ATOM   2840  CB  HIS B 345      12.506   6.382 -17.590  1.00 87.20
ATOM   2841  CG  HIS B 345      13.736   7.189 -17.319  1.00 87.20
ATOM   2842  ND1 HIS B 345      14.756   6.741 -16.508  1.00 87.20
ATOM   2843  CD2 HIS B 345      14.110   8.414 -17.756  1.00 87.20
ATOM   2844  CE1 HIS B 345      15.706   7.659 -16.457  1.00 87.20
ATOM   2845  NE2 HIS B 345      15.338   8.685 -17.206  1.00 87.20
ATOM   2846  N   ASN B 346      12.351   6.440 -13.977  1.00 83.59
ATOM   2847  CA  ASN B 346      12.990   5.933 -12.767  1.00 83.59
ATOM   2848  C   ASN B 346      12.291   4.679 -12.248  1.00 83.59
ATOM   2849  O   ASN B 346      11.066   4.652 -12.125  1.00 83.59
ATOM   2850  CB  ASN B 346      13.019   7.011 -11.682  1.00 83.59
ATOM   2851  CG  ASN B 346      13.941   6.657 -10.531  1.00 83.59
ATOM   2852  OD1 ASN B 346      14.741   5.723 -10.626  1.00 83.59
ATOM   2853  ND2 ASN B 346      13.836   7.402  -9.437  1.00 83.59
ATOM   2854  N   GLY B 347      12.934   3.637 -11.897  1.00 86.22
ATOM   2855  CA  GLY B 347      12.390   2.404 -11.352  1.00 86.22
ATOM   2856  C   GLY B 347      12.208   1.319 -12.396  1.00 86.22
ATOM   2857  O   GLY B 347      12.183   0.131 -12.067  1.00 86.22
ATOM   2858  N   TYR B 348      12.207   1.749 -13.722  1.00 89.74
ATOM   2859  CA  TYR B 348      11.994   0.765 -14.778  1.00 89.74
ATOM   2860  C   TYR B 348      13.321   0.202 -15.274  1.00 89.74
ATOM   2861  O   TYR B 348      14.353   0.872 -15.200  1.00 89.74
ATOM   2862  CB  TYR B 348      11.222   1.387 -15.945  1.00 89.74
ATOM   2863  CG  TYR B 348       9.800   1.760 -15.602  1.00 89.74
ATOM   2864  CD1 TYR B 348       8.849   0.779 -15.327  1.00 89.74
ATOM   2865  CD2 TYR B 348       9.404   3.092 -15.553  1.00 89.74
ATOM   2866  CE1 TYR B 348       7.537   1.118 -15.012  1.00 89.74
ATOM   2867  CE2 TYR B 348       8.095   3.442 -15.239  1.00 89.74
ATOM   2868  CZ  TYR B 348       7.170   2.450 -14.971  1.00 89.74
ATOM   2869  OH  TYR B 348       5.873   2.791 -14.660  1.00 89.74
ATOM   2870  N   LEU B 349      13.357  -1.004 -15.750  1.00 89.06
ATOM   2871  CA  LEU B 349      14.537  -1.586 -16.381  1.00 89.06
ATOM   2872  C   LEU B 349      14.931  -0.799 -17.626  1.00 89.06
ATOM   2873  O   LEU B 349      14.072  -0.237 -18.309  1.00 89.06
ATOM   2874  CB  LEU B 349      14.282  -3.050 -16.748  1.00 89.06
ATOM   2875  CG  LEU B 349      14.124  -4.024 -15.580  1.00 89.06
ATOM   2876  CD1 LEU B 349      13.438  -5.304 -16.046  1.00 89.06
ATOM   2877  CD2 LEU B 349      15.481  -4.336 -14.956  1.00 89.06
ATOM   2878  N   PRO B 350      16.198  -0.578 -17.891  1.00 86.81
ATOM   2879  CA  PRO B 350      16.669   0.228 -19.019  1.00 86.81
ATOM   2880  C   PRO B 350      15.982  -0.137 -20.333  1.00 86.81
ATOM   2881  O   PRO B 350      15.728   0.737 -21.166  1.00 86.81
ATOM   2882  CB  PRO B 350      18.165  -0.089 -19.079  1.00 86.81
ATOM   2883  CG  PRO B 350      18.521  -0.516 -17.691  1.00 86.81
ATOM   2884  CD  PRO B 350      17.310  -1.140 -17.059  1.00 86.81
ATOM   2885  N   ASN B 351      15.590  -1.483 -20.554  1.00 90.25
ATOM   2886  CA  ASN B 351      14.928  -1.906 -21.783  1.00 90.25
ATOM   2887  C   ASN B 351      13.430  -1.617 -21.742  1.00 90.25
ATOM   2888  O   ASN B 351      12.737  -1.768 -22.749  1.00 90.25
ATOM   2889  CB  ASN B 351      15.175  -3.394 -22.042  1.00 90.25
ATOM   2890  CG  ASN B 351      16.628  -3.700 -22.348  1.00 90.25
ATOM   2891  OD1 ASN B 351      17.415  -2.799 -22.650  1.00 90.25
ATOM   2892  ND2 ASN B 351      16.994  -4.974 -22.272  1.00 90.25
ATOM   2893  N   ARG B 352      13.006  -1.207 -20.650  1.00 91.63
ATOM   2894  CA  ARG B 352      11.585  -0.910 -20.496  1.00 91.63
ATOM   2895  C   ARG B 352      11.369   0.549 -20.110  1.00 91.63
ATOM   2896  O   ARG B 352      10.467   0.863 -19.330  1.00 91.63
ATOM   2897  CB  ARG B 352      10.955  -1.829 -19.447  1.00 91.63
ATOM   2898  CG  ARG B 352      11.042  -3.307 -19.790  1.00 91.63
ATOM   2899  CD  ARG B 352      10.295  -4.166 -18.779  1.00 91.63
ATOM   2900  NE  ARG B 352      10.498  -5.591 -19.028  1.00 91.63
ATOM   2901  CZ  ARG B 352       9.955  -6.570 -18.310  1.00 91.63
ATOM   2902  NH1 ARG B 352       9.163  -6.297 -17.280  1.00 91.63
ATOM   2903  NH2 ARG B 352      10.207  -7.833 -18.624  1.00 91.63
ATOM   2904  N   TRP B 353      12.066   1.527 -20.686  1.00 91.05
ATOM   2905  CA  TRP B 353      11.997   2.950 -20.372  1.00 91.05
ATOM   2906  C   TRP B 353      10.644   3.530 -20.769  1.00 91.05
ATOM   2907  O   TRP B 353      10.225   4.563 -20.240  1.00 91.05
ATOM   2908  CB  TRP B 353      13.121   3.712 -21.080  1.00 91.05
ATOM   2909  CG  TRP B 353      13.156   3.506 -22.564  1.00 91.05
ATOM   2910  CD1 TRP B 353      13.881   2.572 -23.250  1.00 91.05
ATOM   2911  CD2 TRP B 353      12.436   4.256 -23.547  1.00 91.05
ATOM   2912  NE1 TRP B 353      13.654   2.695 -24.601  1.00 91.05
ATOM   2913  CE2 TRP B 353      12.773   3.721 -24.810  1.00 91.05
ATOM   2914  CE3 TRP B 353      11.538   5.330 -23.483  1.00 91.05
ATOM   2915  CZ2 TRP B 353      12.241   4.224 -26.000  1.00 91.05
ATOM   2916  CZ3 TRP B 353      11.010   5.829 -24.668  1.00 91.05
ATOM   2917  CH2 TRP B 353      11.365   5.275 -25.909  1.00 91.05
ATOM   2918  N   TYR B 354       9.834   2.866 -21.682  1.00 92.60
ATOM   2919  CA  TYR B 354       8.577   3.363 -22.231  1.00 92.60
ATOM   2920  C   TYR B 354       7.392   2.886 -21.400  1.00 92.60
ATOM   2921  O   TYR B 354       6.238   3.151 -21.745  1.00 92.60
ATOM   2922  CB  TYR B 354       8.410   2.913 -23.685  1.00 92.60
ATOM   2923  CG  TYR B 354       8.562   1.425 -23.881  1.00 92.60
ATOM   2924  CD1 TYR B 354       9.787   0.872 -24.248  1.00 92.60
ATOM   2925  CD2 TYR B 354       7.481   0.568 -23.701  1.00 92.60
ATOM   2926  CE1 TYR B 354       9.931  -0.500 -24.432  1.00 92.60
ATOM   2927  CE2 TYR B 354       7.614  -0.805 -23.882  1.00 92.60
ATOM   2928  CZ  TYR B 354       8.841  -1.328 -24.246  1.00 92.60
ATOM   2929  OH  TYR B 354       8.977  -2.687 -24.427  1.00 92.60
ATOM   2930  N   TRP B 355       7.620   2.234 -20.221  1.00 92.66
ATOM   2931  CA  TRP B 355       6.578   1.497 -19.513  1.00 92.66
ATOM   2932  C   TRP B 355       5.543   2.449 -18.923  1.00 92.66
ATOM   2933  O   TRP B 355       4.379   2.081 -18.751  1.00 92.66
ATOM   2934  CB  TRP B 355       7.187   0.634 -18.405  1.00 92.66
ATOM   2935  CG  TRP B 355       6.277  -0.446 -17.904  1.00 92.66
ATOM   2936  CD1 TRP B 355       5.558  -0.445 -16.741  1.00 92.66
ATOM   2937  CD2 TRP B 355       5.992  -1.690 -18.551  1.00 92.66
ATOM   2938  NE1 TRP B 355       4.842  -1.615 -16.626  1.00 92.66
ATOM   2939  CE2 TRP B 355       5.090  -2.395 -17.723  1.00 92.66
ATOM   2940  CE3 TRP B 355       6.410  -2.278 -19.753  1.00 92.66
ATOM   2941  CZ2 TRP B 355       4.600  -3.660 -18.059  1.00 92.66
ATOM   2942  CZ3 TRP B 355       5.922  -3.536 -20.085  1.00 92.66
ATOM   2943  CH2 TRP B 355       5.026  -4.211 -19.240  1.00 92.66
ATOM   2944  N   GLU B 356       6.019   3.718 -18.570  1.00 92.07
ATOM   2945  CA  GLU B 356       5.049   4.666 -18.031  1.00 92.07
ATOM   2946  C   GLU B 356       3.943   4.959 -19.041  1.00 92.07
ATOM   2947  O   GLU B 356       2.801   5.225 -18.659  1.00 92.07
ATOM   2948  CB  GLU B 356       5.741   5.967 -17.616  1.00 92.07
ATOM   2949  CG  GLU B 356       4.936   6.806 -16.634  1.00 92.07
ATOM   2950  CD  GLU B 356       4.715   6.117 -15.297  1.00 92.07
ATOM   2951  OE1 GLU B 356       3.715   6.429 -14.612  1.00 92.07
ATOM   2952  OE2 GLU B 356       5.549   5.259 -14.931  1.00 92.07
ATOM   2953  N   VAL B 357       4.207   4.927 -20.278  1.00 92.07
ATOM   2954  CA  VAL B 357       3.228   5.152 -21.337  1.00 92.07
ATOM   2955  C   VAL B 357       2.227   3.999 -21.369  1.00 92.07
ATOM   2956  O   VAL B 357       1.033   4.212 -21.593  1.00 92.07
ATOM   2957  CB  VAL B 357       3.909   5.305 -22.716  1.00 92.07
ATOM   2958  CG1 VAL B 357       2.864   5.419 -23.824  1.00 92.07
ATOM   2959  CG2 VAL B 357       4.834   6.520 -22.722  1.00 92.07
ATOM   2960  N   VAL B 358       2.697   2.796 -21.115  1.00 93.09
ATOM   2961  CA  VAL B 358       1.814   1.637 -21.040  1.00 93.09
ATOM   2962  C   VAL B 358       0.797   1.833 -19.918  1.00 93.09
ATOM   2963  O   VAL B 358      -0.390   1.547 -20.090  1.00 93.09
ATOM   2964  CB  VAL B 358       2.609   0.331 -20.818  1.00 93.09
ATOM   2965  CG1 VAL B 358       1.662  -0.851 -20.621  1.00 93.09
ATOM   2966  CG2 VAL B 358       3.552   0.075 -21.992  1.00 93.09
ATOM   2967  N   VAL B 359       1.277   2.308 -18.778  1.00 92.08
ATOM   2968  CA  VAL B 359       0.406   2.565 -17.635  1.00 92.08
ATOM   2969  C   VAL B 359      -0.593   3.665 -17.984  1.00 92.08
ATOM   2970  O   VAL B 359      -1.766   3.588 -17.610  1.00 92.08
ATOM   2971  CB  VAL B 359       1.217   2.959 -16.381  1.00 92.08
ATOM   2972  CG1 VAL B 359       0.285   3.320 -15.226  1.00 92.08
ATOM   2973  CG2 VAL B 359       2.159   1.826 -15.977  1.00 92.08
ATOM   2974  N   PHE B 360      -0.165   4.702 -18.702  1.00 93.54
ATOM   2975  CA  PHE B 360      -1.056   5.770 -19.138  1.00 93.54
ATOM   2976  C   PHE B 360      -2.161   5.221 -20.033  1.00 93.54
ATOM   2977  O   PHE B 360      -3.327   5.597 -19.890  1.00 93.54
ATOM   2978  CB  PHE B 360      -0.272   6.857 -19.879  1.00 93.54
ATOM   2979  CG  PHE B 360       0.243   7.952 -18.983  1.00 93.54
ATOM   2980  CD1 PHE B 360      -0.637   8.753 -18.266  1.00 93.54
ATOM   2981  CD2 PHE B 360       1.607   8.179 -18.859  1.00 93.54
ATOM   2982  CE1 PHE B 360      -0.164   9.767 -17.436  1.00 93.54
ATOM   2983  CE2 PHE B 360       2.088   9.191 -18.032  1.00 93.54
ATOM   2984  CZ  PHE B 360       1.201   9.984 -17.322  1.00 93.54
ATOM   2985  N   ILE B 361      -1.770   4.331 -20.995  1.00 92.73
ATOM   2986  CA  ILE B 361      -2.728   3.755 -21.932  1.00 92.73
ATOM   2987  C   ILE B 361      -3.791   2.971 -21.166  1.00 92.73
ATOM   2988  O   ILE B 361      -4.982   3.062 -21.475  1.00 92.73
ATOM   2989  CB  ILE B 361      -2.030   2.843 -22.965  1.00 92.73
ATOM   2990  CG1 ILE B 361      -1.147   3.675 -23.902  1.00 92.73
ATOM   2991  CG2 ILE B 361      -3.062   2.036 -23.759  1.00 92.73
ATOM   2992  CD1 ILE B 361      -0.245   2.844 -24.804  1.00 92.73
ATOM   2993  N   ARG B 362      -3.331   2.224 -20.271  1.00 91.59
ATOM   2994  CA  ARG B 362      -4.270   1.507 -19.415  1.00 91.59
ATOM   2995  C   ARG B 362      -5.252   2.469 -18.753  1.00 91.59
ATOM   2996  O   ARG B 362      -6.463   2.240 -18.775  1.00 91.59
ATOM   2997  CB  ARG B 362      -3.522   0.706 -18.347  1.00 91.59
ATOM   2998  CG  ARG B 362      -4.432   0.015 -17.344  1.00 91.59
ATOM   2999  CD  ARG B 362      -3.643  -0.606 -16.201  1.00 91.59
ATOM   3000  NE  ARG B 362      -3.011   0.412 -15.366  1.00 91.59
ATOM   3001  CZ  ARG B 362      -2.138   0.160 -14.395  1.00 91.59
ATOM   3002  NH1 ARG B 362      -1.775  -1.086 -14.115  1.00 91.59
ATOM   3003  NH2 ARG B 362      -1.623   1.163 -13.697  1.00 91.59
ATOM   3004  N   LYS B 363      -4.728   3.516 -18.118  1.00 92.30
ATOM   3005  CA  LYS B 363      -5.537   4.522 -17.437  1.00 92.30
ATOM   3006  C   LYS B 363      -6.514   5.189 -18.402  1.00 92.30
ATOM   3007  O   LYS B 363      -7.676   5.416 -18.058  1.00 92.30
ATOM   3008  CB  LYS B 363      -4.643   5.578 -16.784  1.00 92.30
ATOM   3009  CG  LYS B 363      -3.912   5.088 -15.543  1.00 92.30
ATOM   3010  CD  LYS B 363      -3.078   6.196 -14.912  1.00 92.30
ATOM   3011  CE  LYS B 363      -2.147   5.652 -13.836  1.00 92.30
ATOM   3012  NZ  LYS B 363      -1.285   6.725 -13.256  1.00 92.30
ATOM   3013  N   ILE B 364      -6.073   5.471 -19.591  1.00 93.40
ATOM   3014  CA  ILE B 364      -6.883   6.151 -20.596  1.00 93.40
ATOM   3015  C   ILE B 364      -8.044   5.253 -21.018  1.00 93.40
ATOM   3016  O   ILE B 364      -9.186   5.708 -21.116  1.00 93.40
ATOM   3017  CB  ILE B 364      -6.039   6.550 -21.827  1.00 93.40
ATOM   3018  CG1 ILE B 364      -5.038   7.650 -21.455  1.00 93.40
ATOM   3019  CG2 ILE B 364      -6.943   6.999 -22.979  1.00 93.40
ATOM   3020  CD1 ILE B 364      -4.013   7.947 -22.541  1.00 93.40
ATOM   3021  N   ILE B 365      -7.764   3.987 -21.241  1.00 93.12
ATOM   3022  CA  ILE B 365      -8.789   3.043 -21.673  1.00 93.12
ATOM   3023  C   ILE B 365      -9.852   2.901 -20.585  1.00 93.12
ATOM   3024  O   ILE B 365     -11.051   2.945 -20.870  1.00 93.12
ATOM   3025  CB  ILE B 365      -8.181   1.663 -22.011  1.00 93.12
ATOM   3026  CG1 ILE B 365      -7.261   1.770 -23.233  1.00 93.12
ATOM   3027  CG2 ILE B 365      -9.286   0.629 -22.246  1.00 93.12
ATOM   3028  CD1 ILE B 365      -6.467   0.504 -23.522  1.00 93.12
ATOM   3029  N   VAL B 366      -9.425   2.782 -19.410  1.00 91.62
ATOM   3030  CA  VAL B 366     -10.342   2.605 -18.289  1.00 91.62
ATOM   3031  C   VAL B 366     -11.201   3.856 -18.120  1.00 91.62
ATOM   3032  O   VAL B 366     -12.417   3.763 -17.940  1.00 91.62
ATOM   3033  CB  VAL B 366      -9.584   2.298 -16.978  1.00 91.62
ATOM   3034  CG1 VAL B 366     -10.530   2.356 -15.780  1.00 91.62
ATOM   3035  CG2 VAL B 366      -8.906   0.932 -17.061  1.00 91.62
ATOM   3036  N   LEU B 367     -10.571   5.031 -18.137  1.00 91.03
ATOM   3037  CA  LEU B 367     -11.298   6.287 -17.994  1.00 91.03
ATOM   3038  C   LEU B 367     -12.290   6.475 -19.137  1.00 91.03
ATOM   3039  O   LEU B 367     -13.415   6.933 -18.919  1.00 91.03
ATOM   3040  CB  LEU B 367     -10.324   7.468 -17.949  1.00 91.03
ATOM   3041  CG  LEU B 367      -9.517   7.632 -16.660  1.00 91.03
ATOM   3042  CD1 LEU B 367      -8.456   8.714 -16.834  1.00 91.03
ATOM   3043  CD2 LEU B 367     -10.438   7.963 -15.491  1.00 91.03
ATOM   3044  N   PHE B 368     -11.865   6.074 -20.433  1.00 91.44
ATOM   3045  CA  PHE B 368     -12.726   6.182 -21.605  1.00 91.44
ATOM   3046  C   PHE B 368     -13.949   5.285 -21.463  1.00 91.44
ATOM   3047  O   PHE B 368     -15.082   5.737 -21.643  1.00 91.44
ATOM   3048  CB  PHE B 368     -11.954   5.819 -22.877  1.00 91.44
ATOM   3049  CG  PHE B 368     -12.767   5.941 -24.137  1.00 91.44
ATOM   3050  CD1 PHE B 368     -13.333   4.817 -24.727  1.00 91.44
ATOM   3051  CD2 PHE B 368     -12.967   7.180 -24.732  1.00 91.44
ATOM   3052  CE1 PHE B 368     -14.087   4.926 -25.893  1.00 91.44
ATOM   3053  CE2 PHE B 368     -13.719   7.297 -25.897  1.00 91.44
ATOM   3054  CZ  PHE B 368     -14.277   6.169 -26.477  1.00 91.44
ATOM   3055  N   VAL B 369     -13.755   4.022 -21.033  1.00 90.50
ATOM   3056  CA  VAL B 369     -14.824   3.035 -20.932  1.00 90.50
ATOM   3057  C   VAL B 369     -15.756   3.397 -19.778  1.00 90.50
ATOM   3058  O   VAL B 369     -16.971   3.210 -19.871  1.00 90.50
ATOM   3059  CB  VAL B 369     -14.262   1.608 -20.736  1.00 90.50
ATOM   3060  CG1 VAL B 369     -15.390   0.618 -20.451  1.00 90.50
ATOM   3061  CG2 VAL B 369     -13.465   1.176 -21.965  1.00 90.50
ATOM   3062  N   THR B 370     -15.235   3.971 -18.743  1.00 87.94
ATOM   3063  CA  THR B 370     -16.025   4.310 -17.564  1.00 87.94
ATOM   3064  C   THR B 370     -16.868   5.556 -17.819  1.00 87.94
ATOM   3065  O   THR B 370     -17.947   5.711 -17.242  1.00 87.94
ATOM   3066  CB  THR B 370     -15.125   4.538 -16.336  1.00 87.94
ATOM   3067  OG1 THR B 370     -14.124   5.511 -16.657  1.00 87.94
ATOM   3068  CG2 THR B 370     -14.441   3.244 -15.908  1.00 87.94
ATOM   3069  N   THR B 371     -16.511   6.481 -18.626  1.00 87.54
ATOM   3070  CA  THR B 371     -17.155   7.779 -18.798  1.00 87.54
ATOM   3071  C   THR B 371     -18.023   7.790 -20.053  1.00 87.54
ATOM   3072  O   THR B 371     -19.169   8.242 -20.017  1.00 87.54
ATOM   3073  CB  THR B 371     -16.117   8.912 -18.878  1.00 87.54
ATOM   3074  OG1 THR B 371     -15.086   8.543 -19.803  1.00 87.54
ATOM   3075  CG2 THR B 371     -15.488   9.180 -17.515  1.00 87.54
ATOM   3076  N   VAL B 372     -17.526   7.186 -21.274  1.00 86.73
ATOM   3077  CA  VAL B 372     -18.222   7.259 -22.554  1.00 86.73
ATOM   3078  C   VAL B 372     -19.005   5.969 -22.791  1.00 86.73
ATOM   3079  O   VAL B 372     -18.497   4.873 -22.544  1.00 86.73
ATOM   3080  CB  VAL B 372     -17.241   7.509 -23.721  1.00 86.73
ATOM   3081  CG1 VAL B 372     -17.984   7.538 -25.055  1.00 86.73
ATOM   3082  CG2 VAL B 372     -16.475   8.812 -23.504  1.00 86.73
ATOM   3083  N   ILE B 373     -20.203   6.079 -23.192  1.00 83.96
ATOM   3084  CA  ILE B 373     -21.032   4.911 -23.471  1.00 83.96
ATOM   3085  C   ILE B 373     -20.670   4.336 -24.839  1.00 83.96
ATOM   3086  O   ILE B 373     -20.880   4.984 -25.867  1.00 83.96
ATOM   3087  CB  ILE B 373     -22.536   5.258 -23.417  1.00 83.96
ATOM   3088  CG1 ILE B 373     -22.900   5.841 -22.046  1.00 83.96
ATOM   3089  CG2 ILE B 373     -23.387   4.025 -23.731  1.00 83.96
ATOM   3090  CD1 ILE B 373     -24.267   6.510 -22.002  1.00 83.96
ATOM   3091  N   VAL B 374     -20.057   3.246 -24.798  1.00 78.61
ATOM   3092  CA  VAL B 374     -19.600   2.629 -26.038  1.00 78.61
ATOM   3093  C   VAL B 374     -20.732   1.812 -26.657  1.00 78.61
ATOM   3094  O   VAL B 374     -20.964   1.879 -27.867  1.00 78.61
ATOM   3095  CB  VAL B 374     -18.363   1.733 -25.804  1.00 78.61
ATOM   3096  CG1 VAL B 374     -17.903   1.094 -27.113  1.00 78.61
ATOM   3097  CG2 VAL B 374     -17.231   2.542 -25.173  1.00 78.61
ATOM   3098  N   PHE B 375     -21.450   1.138 -25.843  1.00 80.40
ATOM   3099  CA  PHE B 375     -22.557   0.329 -26.338  1.00 80.40
ATOM   3100  C   PHE B 375     -23.864   0.730 -25.664  1.00 80.40
ATOM   3101  O   PHE B 375     -24.124   0.343 -24.523  1.00 80.40
ATOM   3102  CB  PHE B 375     -22.283  -1.160 -26.106  1.00 80.40
ATOM   3103  CG  PHE B 375     -21.080  -1.679 -26.848  1.00 80.40
ATOM   3104  CD1 PHE B 375     -21.165  -2.004 -28.196  1.00 80.40
ATOM   3105  CD2 PHE B 375     -19.864  -1.840 -26.196  1.00 80.40
ATOM   3106  CE1 PHE B 375     -20.053  -2.484 -28.885  1.00 80.40
ATOM   3107  CE2 PHE B 375     -18.749  -2.319 -26.878  1.00 80.40
ATOM   3108  CZ  PHE B 375     -18.846  -2.641 -28.222  1.00 80.40
ATOM   3109  N   PRO B 376     -24.654   1.537 -26.180  1.00 81.60
ATOM   3110  CA  PRO B 376     -25.924   1.951 -25.579  1.00 81.60
ATOM   3111  C   PRO B 376     -26.870   0.778 -25.333  1.00 81.60
ATOM   3112  O   PRO B 376     -27.158   0.009 -26.255  1.00 81.60
ATOM   3113  CB  PRO B 376     -26.507   2.915 -26.615  1.00 81.60
ATOM   3114  CG  PRO B 376     -25.674   2.710 -27.839  1.00 81.60
ATOM   3115  CD  PRO B 376     -24.475   1.886 -27.467  1.00 81.60
ATOM   3116  N   SER B 377     -27.094   0.266 -24.444  1.00 78.54
ATOM   3117  CA  SER B 377     -27.984  -0.834 -24.086  1.00 78.54
ATOM   3118  C   SER B 377     -28.577  -0.635 -22.695  1.00 78.54
ATOM   3119  O   SER B 377     -28.116   0.219 -21.934  1.00 78.54
ATOM   3120  CB  SER B 377     -27.239  -2.168 -24.146  1.00 78.54
ATOM   3121  OG  SER B 377     -28.031  -3.211 -23.604  1.00 78.54
ATOM   3122  N   ASN B 378     -29.617  -1.278 -22.315  1.00 74.93
ATOM   3123  CA  ASN B 378     -30.195  -1.279 -20.975  1.00 74.93
ATOM   3124  C   ASN B 378     -29.238  -1.885 -19.952  1.00 74.93
ATOM   3125  O   ASN B 378     -29.350  -1.615 -18.755  1.00 74.93
ATOM   3126  CB  ASN B 378     -31.527  -2.031 -20.966  1.00 74.93
ATOM   3127  CG  ASN B 378     -32.631  -1.271 -21.675  1.00 74.93
ATOM   3128  OD1 ASN B 378     -32.536  -0.058 -21.877  1.00 74.93
ATOM   3129  ND2 ASN B 378     -33.687  -1.979 -22.058  1.00 74.93
ATOM   3130  N   LYS B 379     -28.321  -2.543 -20.395  1.00 81.39
ATOM   3131  CA  LYS B 379     -27.333  -3.154 -19.511  1.00 81.39
ATOM   3132  C   LYS B 379     -25.969  -2.488 -19.667  1.00 81.39
ATOM   3133  O   LYS B 379     -24.949  -3.169 -19.785  1.00 81.39
ATOM   3134  CB  LYS B 379     -27.218  -4.654 -19.789  1.00 81.39
ATOM   3135  CG  LYS B 379     -28.482  -5.441 -19.476  1.00 81.39
ATOM   3136  CD  LYS B 379     -28.268  -6.938 -19.657  1.00 81.39
ATOM   3137  CE  LYS B 379     -29.547  -7.722 -19.398  1.00 81.39
ATOM   3138  NZ  LYS B 379     -29.352  -9.187 -19.609  1.00 81.39
ATOM   3139  N   GLU B 380     -26.025  -1.150 -19.748  1.00 82.71
ATOM   3140  CA  GLU B 380     -24.824  -0.359 -19.998  1.00 82.71
ATOM   3141  C   GLU B 380     -23.759  -0.622 -18.937  1.00 82.71
ATOM   3142  O   GLU B 380     -22.580  -0.786 -19.260  1.00 82.71
ATOM   3143  CB  GLU B 380     -25.163   1.133 -20.044  1.00 82.71
ATOM   3144  CG  GLU B 380     -23.957   2.031 -20.282  1.00 82.71
ATOM   3145  CD  GLU B 380     -24.266   3.509 -20.109  1.00 82.71
ATOM   3146  OE1 GLU B 380     -23.317   4.322 -20.024  1.00 82.71
ATOM   3147  OE2 GLU B 380     -25.467   3.858 -20.058  1.00 82.71
ATOM   3148  N   LYS B 381     -24.106  -0.820 -17.737  1.00 83.39
ATOM   3149  CA  LYS B 381     -23.155  -0.998 -16.643  1.00 83.39
ATOM   3150  C   LYS B 381     -22.434  -2.339 -16.756  1.00 83.39
ATOM   3151  O   LYS B 381     -21.228  -2.423 -16.514  1.00 83.39
ATOM   3152  CB  LYS B 381     -23.865  -0.896 -15.292  1.00 83.39
ATOM   3153  CG  LYS B 381     -24.394   0.494 -14.975  1.00 83.39
ATOM   3154  CD  LYS B 381     -25.059   0.540 -13.605  1.00 83.39
ATOM   3155  CE  LYS B 381     -25.691   1.898 -13.334  1.00 83.39
ATOM   3156  NZ  LYS B 381     -26.377   1.936 -12.008  1.00 83.39
ATOM   3157  N   ILE B 382     -23.176  -3.351 -17.260  1.00 83.31
ATOM   3158  CA  ILE B 382     -22.615  -4.692 -17.382  1.00 83.31
ATOM   3159  C   ILE B 382     -21.558  -4.712 -18.484  1.00 83.31
ATOM   3160  O   ILE B 382     -20.482  -5.288 -18.311  1.00 83.31
ATOM   3161  CB  ILE B 382     -23.713  -5.740 -17.673  1.00 83.31
ATOM   3162  CG1 ILE B 382     -24.681  -5.842 -16.489  1.00 83.31
ATOM   3163  CG2 ILE B 382     -23.089  -7.102 -17.990  1.00 83.31
ATOM   3164  CD1 ILE B 382     -25.974  -6.580 -16.809  1.00 83.31
ATOM   3165  N   TYR B 383     -21.859  -3.938 -19.566  1.00 86.18
ATOM   3166  CA  TYR B 383     -20.917  -3.907 -20.680  1.00 86.18
ATOM   3167  C   TYR B 383     -19.646  -3.158 -20.299  1.00 86.18
ATOM   3168  O   TYR B 383     -18.542  -3.573 -20.658  1.00 86.18
ATOM   3169  CB  TYR B 383     -21.559  -3.255 -21.909  1.00 86.18
ATOM   3170  CG  TYR B 383     -22.631  -4.100 -22.553  1.00 86.18
ATOM   3171  CD1 TYR B 383     -22.324  -5.332 -23.127  1.00 86.18
ATOM   3172  CD2 TYR B 383     -23.952  -3.668 -22.591  1.00 86.18
ATOM   3173  CE1 TYR B 383     -23.308  -6.113 -23.724  1.00 86.18
ATOM   3174  CE2 TYR B 383     -24.945  -4.440 -23.185  1.00 86.18
ATOM   3175  CZ  TYR B 383     -24.614  -5.659 -23.748  1.00 86.18
ATOM   3176  OH  TYR B 383     -25.592  -6.428 -24.337  1.00 86.18
ATOM   3177  N   LYS B 384     -19.851  -2.141 -19.525  1.00 88.29
ATOM   3178  CA  LYS B 384     -18.686  -1.391 -19.064  1.00 88.29
ATOM   3179  C   LYS B 384     -17.796  -2.252 -18.172  1.00 88.29
ATOM   3180  O   LYS B 384     -16.574  -2.268 -18.335  1.00 88.29
ATOM   3181  CB  LYS B 384     -19.121  -0.132 -18.312  1.00 88.29
ATOM   3182  CG  LYS B 384     -19.683   0.961 -19.209  1.00 88.29
ATOM   3183  CD  LYS B 384     -20.011   2.220 -18.417  1.00 88.29
ATOM   3184  CE  LYS B 384     -20.597   3.306 -19.309  1.00 88.29
ATOM   3185  NZ  LYS B 384     -20.926   4.541 -18.535  1.00 88.29
ATOM   3186  N   LEU B 385     -18.423  -2.996 -17.287  1.00 86.84
ATOM   3187  CA  LEU B 385     -17.691  -3.833 -16.343  1.00 86.84
ATOM   3188  C   LEU B 385     -16.968  -4.964 -17.067  1.00 86.84
ATOM   3189  O   LEU B 385     -15.852  -5.333 -16.692  1.00 86.84
ATOM   3190  CB  LEU B 385     -18.641  -4.411 -15.290  1.00 86.84
ATOM   3191  CG  LEU B 385     -18.985  -3.497 -14.113  1.00 86.84
ATOM   3192  CD1 LEU B 385     -20.201  -4.032 -13.364  1.00 86.84
ATOM   3193  CD2 LEU B 385     -17.790  -3.361 -13.175  1.00 86.84
ATOM   3194  N   LEU B 386     -17.500  -5.451 -18.149  1.00 88.49
ATOM   3195  CA  LEU B 386     -16.885  -6.532 -18.912  1.00 88.49
ATOM   3196  C   LEU B 386     -15.605  -6.058 -19.591  1.00 88.49
ATOM   3197  O   LEU B 386     -14.564  -6.713 -19.491  1.00 88.49
ATOM   3198  CB  LEU B 386     -17.862  -7.072 -19.959  1.00 88.49
ATOM   3199  CG  LEU B 386     -17.448  -8.359 -20.673  1.00 88.49
ATOM   3200  CD1 LEU B 386     -18.551  -9.406 -20.562  1.00 88.49
ATOM   3201  CD2 LEU B 386     -17.116  -8.077 -22.135  1.00 88.49
ATOM   3202  N   ILE B 387     -15.707  -4.852 -20.243  1.00 90.88
ATOM   3203  CA  ILE B 387     -14.550  -4.313 -20.949  1.00 90.88
ATOM   3204  C   ILE B 387     -13.443  -3.983 -19.949  1.00 90.88
ATOM   3205  O   ILE B 387     -12.273  -4.289 -20.186  1.00 90.88
ATOM   3206  CB  ILE B 387     -14.923  -3.058 -21.769  1.00 90.88
ATOM   3207  CG1 ILE B 387     -15.935  -3.417 -22.864  1.00 90.88
ATOM   3208  CG2 ILE B 387     -13.671  -2.414 -22.371  1.00 90.88
ATOM   3209  CD1 ILE B 387     -16.524  -2.210 -23.582  1.00 90.88
ATOM   3210  N   ILE B 388     -13.877  -3.413 -18.815  1.00 89.36
ATOM   3211  CA  ILE B 388     -12.917  -3.017 -17.790  1.00 89.36
ATOM   3212  C   ILE B 388     -12.257  -4.258 -17.194  1.00 89.36
ATOM   3213  O   ILE B 388     -11.066  -4.243 -16.876  1.00 89.36
ATOM   3214  CB  ILE B 388     -13.590  -2.182 -16.678  1.00 89.36
ATOM   3215  CG1 ILE B 388     -14.045  -0.826 -17.230  1.00 89.36
ATOM   3216  CG2 ILE B 388     -12.641  -1.999 -15.490  1.00 89.36
ATOM   3217  CD1 ILE B 388     -14.877  -0.007 -16.252  1.00 89.36
ATOM   3218  N   THR B 389     -13.051  -5.358 -17.060  1.00 90.12
ATOM   3219  CA  THR B 389     -12.496  -6.608 -16.555  1.00 90.12
ATOM   3220  C   THR B 389     -11.442  -7.158 -17.512  1.00 90.12
ATOM   3221  O   THR B 389     -10.395  -7.643 -17.079  1.00 90.12
ATOM   3222  CB  THR B 389     -13.598  -7.662 -16.341  1.00 90.12
ATOM   3223  OG1 THR B 389     -14.437  -7.711 -17.502  1.00 90.12
ATOM   3224  CG2 THR B 389     -14.453  -7.325 -15.124  1.00 90.12
ATOM   3225  N   PHE B 390     -11.657  -7.005 -18.771  1.00 90.86
ATOM   3226  CA  PHE B 390     -10.704  -7.466 -19.774  1.00 90.86
ATOM   3227  C   PHE B 390      -9.420  -6.646 -19.718  1.00 90.86
ATOM   3228  O   PHE B 390      -8.321  -7.205 -19.695  1.00 90.86
ATOM   3229  CB  PHE B 390     -11.316  -7.386 -21.176  1.00 90.86
ATOM   3230  CG  PHE B 390     -10.393  -7.854 -22.269  1.00 90.86
ATOM   3231  CD1 PHE B 390      -9.683  -6.939 -23.037  1.00 90.86
ATOM   3232  CD2 PHE B 390     -10.235  -9.209 -22.528  1.00 90.86
ATOM   3233  CE1 PHE B 390      -8.828  -7.369 -24.049  1.00 90.86
ATOM   3234  CE2 PHE B 390      -9.383  -9.647 -23.537  1.00 90.86
ATOM   3235  CZ  PHE B 390      -8.681  -8.725 -24.298  1.00 90.86
ATOM   3236  N   VAL B 391      -9.641  -5.334 -19.607  1.00 91.91
ATOM   3237  CA  VAL B 391      -8.492  -4.435 -19.569  1.00 91.91
ATOM   3238  C   VAL B 391      -7.682  -4.684 -18.298  1.00 91.91
ATOM   3239  O   VAL B 391      -6.450  -4.707 -18.335  1.00 91.91
ATOM   3240  CB  VAL B 391      -8.927  -2.954 -19.642  1.00 91.91
ATOM   3241  CG1 VAL B 391      -7.729  -2.028 -19.437  1.00 91.91
ATOM   3242  CG2 VAL B 391      -9.608  -2.664 -20.979  1.00 91.91
ATOM   3243  N   SER B 392      -8.319  -4.920 -17.186  1.00 90.97
ATOM   3244  CA  SER B 392      -7.654  -5.137 -15.905  1.00 90.97
ATOM   3245  C   SER B 392      -6.865  -6.442 -15.905  1.00 90.97
ATOM   3246  O   SER B 392      -5.728  -6.486 -15.433  1.00 90.97
ATOM   3247  CB  SER B 392      -8.675  -5.149 -14.767  1.00 90.97
ATOM   3248  OG  SER B 392      -9.538  -6.269 -14.876  1.00 90.97
ATOM   3249  N   ILE B 393      -7.450  -7.522 -16.438  1.00 91.90
ATOM   3250  CA  ILE B 393      -6.786  -8.819 -16.492  1.00 91.90
ATOM   3251  C   ILE B 393      -5.604  -8.754 -17.457  1.00 91.90
ATOM   3252  O   ILE B 393      -4.526  -9.277 -17.165  1.00 91.90
ATOM   3253  CB  ILE B 393      -7.764  -9.938 -16.917  1.00 91.90
ATOM   3254  CG1 ILE B 393      -8.836 -10.146 -15.841  1.00 91.90
ATOM   3255  CG2 ILE B 393      -7.007 -11.239 -17.196  1.00 91.90
ATOM   3256  CD1 ILE B 393      -9.953 -11.094 -16.257  1.00 91.90
ATOM   3257  N   PHE B 394      -5.845  -8.049 -18.574  1.00 92.91
ATOM   3258  CA  PHE B 394      -4.780  -7.883 -19.555  1.00 92.91
ATOM   3259  C   PHE B 394      -3.607  -7.115 -18.957  1.00 92.91
ATOM   3260  O   PHE B 394      -2.449  -7.492 -19.147  1.00 92.91
ATOM   3261  CB  PHE B 394      -5.301  -7.159 -20.800  1.00 92.91
ATOM   3262  CG  PHE B 394      -4.271  -6.998 -21.885  1.00 92.91
ATOM   3263  CD1 PHE B 394      -3.627  -5.782 -22.077  1.00 92.91
ATOM   3264  CD2 PHE B 394      -3.948  -8.064 -22.715  1.00 92.91
ATOM   3265  CE1 PHE B 394      -2.673  -5.631 -23.081  1.00 92.91
ATOM   3266  CE2 PHE B 394      -2.996  -7.921 -23.720  1.00 92.91
ATOM   3267  CZ  PHE B 394      -2.360  -6.703 -23.902  1.00 92.91
ATOM   3268  N   SER B 395      -3.968  -6.048 -18.192  1.00 92.41
ATOM   3269  CA  SER B 395      -2.933  -5.251 -17.542  1.00 92.41
ATOM   3270  C   SER B 395      -2.165  -6.075 -16.514  1.00 92.41
ATOM   3271  O   SER B 395      -0.945  -5.946 -16.394  1.00 92.41
ATOM   3272  CB  SER B 395      -3.547  -4.023 -16.868  1.00 92.41
ATOM   3273  OG  SER B 395      -4.101  -3.144 -17.831  1.00 92.41
ATOM   3274  N   LEU B 396      -2.852  -6.907 -15.743  1.00 92.06
ATOM   3275  CA  LEU B 396      -2.226  -7.791 -14.765  1.00 92.06
ATOM   3276  C   LEU B 396      -1.294  -8.785 -15.449  1.00 92.06
ATOM   3277  O   LEU B 396      -0.164  -8.993 -15.002  1.00 92.06
ATOM   3278  CB  LEU B 396      -3.291  -8.541 -13.961  1.00 92.06
ATOM   3279  CG  LEU B 396      -2.780  -9.472 -12.861  1.00 92.06
ATOM   3280  CD1 LEU B 396      -2.027  -8.675 -11.800  1.00 92.06
ATOM   3281  CD2 LEU B 396      -3.935 -10.246 -12.235  1.00 92.06
ATOM   3282  N   CYS B 397      -1.702  -9.345 -16.594  1.00 91.86
ATOM   3283  CA  CYS B 397      -0.917 -10.337 -17.320  1.00 91.86
ATOM   3284  C   CYS B 397       0.339  -9.711 -17.913  1.00 91.86
ATOM   3285  O   CYS B 397       1.435 -10.256 -17.773  1.00 91.86
ATOM   3286  CB  CYS B 397      -1.753 -10.973 -18.430  1.00 91.86
ATOM   3287  SG  CYS B 397      -3.049 -12.076 -17.825  1.00 91.86
ATOM   3288  N   ILE B 398       0.130  -8.517 -18.541  1.00 92.00
ATOM   3289  CA  ILE B 398       1.252  -7.827 -19.169  1.00 92.00
ATOM   3290  C   ILE B 398       2.288  -7.458 -18.110  1.00 92.00
ATOM   3291  O   ILE B 398       3.493  -7.591 -18.339  1.00 92.00
ATOM   3292  CB  ILE B 398       0.786  -6.563 -19.925  1.00 92.00
ATOM   3293  CG1 ILE B 398       0.015  -6.952 -21.192  1.00 92.00
ATOM   3294  CG2 ILE B 398       1.979  -5.666 -20.265  1.00 92.00
ATOM   3295  CD1 ILE B 398      -0.544  -5.766 -21.966  1.00 92.00
ATOM   3296  N   HIS B 399       1.767  -7.092 -16.920  1.00 91.46
ATOM   3297  CA  HIS B 399       2.687  -6.728 -15.848  1.00 91.46
ATOM   3298  C   HIS B 399       3.429  -7.951 -15.320  1.00 91.46
ATOM   3299  O   HIS B 399       4.628  -7.881 -15.038  1.00 91.46
ATOM   3300  CB  HIS B 399       1.935  -6.038 -14.709  1.00 91.46
ATOM   3301  CG  HIS B 399       2.833  -5.465 -13.658  1.00 91.46
ATOM   3302  ND1 HIS B 399       3.461  -4.246 -13.799  1.00 91.46
ATOM   3303  CD2 HIS B 399       3.205  -5.945 -12.448  1.00 91.46
ATOM   3304  CE1 HIS B 399       4.183  -4.002 -12.719  1.00 91.46
ATOM   3305  NE2 HIS B 399       4.045  -5.017 -11.883  1.00 91.46
ATOM   3306  N   PHE B 400       2.724  -9.084 -15.244  1.00 89.55
ATOM   3307  CA  PHE B 400       3.327 -10.318 -14.753  1.00 89.55
ATOM   3308  C   PHE B 400       4.389 -10.824 -15.721  1.00 89.55
ATOM   3309  O   PHE B 400       5.438 -11.315 -15.298  1.00 89.55
ATOM   3310  CB  PHE B 400       2.256 -11.392 -14.540  1.00 89.55
ATOM   3311  CG  PHE B 400       1.673 -11.402 -13.153  1.00 89.55
ATOM   3312  CD1 PHE B 400       2.463 -11.721 -12.054  1.00 89.55
ATOM   3313  CD2 PHE B 400       0.335 -11.093 -12.946  1.00 89.55
ATOM   3314  CE1 PHE B 400       1.926 -11.731 -10.769  1.00 89.55
ATOM   3315  CE2 PHE B 400      -0.208 -11.101 -11.665  1.00 89.55
ATOM   3316  CZ  PHE B 400       0.589 -11.421 -10.578  1.00 89.55
ATOM   3317  N   ILE B 401       4.196 -10.613 -16.932  1.00 89.87
ATOM   3318  CA  ILE B 401       5.087 -11.136 -17.963  1.00 89.87
ATOM   3319  C   ILE B 401       6.324 -10.247 -18.075  1.00 89.87
ATOM   3320  O   ILE B 401       7.454 -10.741 -18.063  1.00 89.87
ATOM   3321  CB  ILE B 401       4.373 -11.235 -19.329  1.00 89.87
ATOM   3322  CG1 ILE B 401       3.235 -12.261 -19.264  1.00 89.87
ATOM   3323  CG2 ILE B 401       5.370 -11.594 -20.435  1.00 89.87
ATOM   3324  CD1 ILE B 401       2.336 -12.267 -20.493  1.00 89.87
ATOM   3325  N   PHE B 402       6.089  -8.987 -18.117  1.00 91.55
ATOM   3326  CA  PHE B 402       7.193  -8.088 -18.429  1.00 91.55
ATOM   3327  C   PHE B 402       7.926  -7.670 -17.160  1.00 91.55
ATOM   3328  O   PHE B 402       9.137  -7.441 -17.183  1.00 91.55
ATOM   3329  CB  PHE B 402       6.686  -6.850 -19.175  1.00 91.55
ATOM   3330  CG  PHE B 402       6.396  -7.095 -20.631  1.00 91.55
ATOM   3331  CD1 PHE B 402       7.411  -7.029 -21.578  1.00 91.55
ATOM   3332  CD2 PHE B 402       5.106  -7.392 -21.054  1.00 91.55
ATOM   3333  CE1 PHE B 402       7.145  -7.256 -22.926  1.00 91.55
ATOM   3334  CE2 PHE B 402       4.833  -7.620 -22.399  1.00 91.55
ATOM   3335  CZ  PHE B 402       5.853  -7.550 -23.334  1.00 91.55
ATOM   3336  N   GLN B 403       7.166  -7.599 -15.906  1.00 90.99
ATOM   3337  CA  GLN B 403       7.787  -7.108 -14.681  1.00 90.99
ATOM   3338  C   GLN B 403       8.765  -5.974 -14.976  1.00 90.99
ATOM   3339  O   GLN B 403       9.981  -6.167 -14.926  1.00 90.99
ATOM   3340  CB  GLN B 403       8.506  -8.244 -13.951  1.00 90.99
ATOM   3341  CG  GLN B 403       7.573  -9.333 -13.439  1.00 90.99
ATOM   3342  CD  GLN B 403       8.226 -10.224 -12.398  1.00 90.99
ATOM   3343  OE1 GLN B 403       9.454 -10.255 -12.272  1.00 90.99
ATOM   3344  NE2 GLN B 403       7.410 -10.955 -11.647  1.00 90.99
ATOM   3345  N   PRO B 404       8.216  -4.779 -15.412  1.00 91.40
ATOM   3346  CA  PRO B 404       9.013  -3.691 -15.983  1.00 91.40
ATOM   3347  C   PRO B 404       9.890  -2.995 -14.944  1.00 91.40
ATOM   3348  O   PRO B 404      10.860  -2.322 -15.301  1.00 91.40
ATOM   3349  CB  PRO B 404       7.957  -2.732 -16.537  1.00 91.40
ATOM   3350  CG  PRO B 404       6.734  -2.997 -15.718  1.00 91.40
ATOM   3351  CD  PRO B 404       6.708  -4.454 -15.358  1.00 91.40
ATOM   3352  N   PHE B 405       9.731  -3.062 -13.530  1.00 89.34
ATOM   3353  CA  PHE B 405      10.477  -2.333 -12.512  1.00 89.34
ATOM   3354  C   PHE B 405      11.816  -3.006 -12.235  1.00 89.34
ATOM   3355  O   PHE B 405      11.957  -4.217 -12.415  1.00 89.34
ATOM   3356  CB  PHE B 405       9.664  -2.231 -11.218  1.00 89.34
ATOM   3357  CG  PHE B 405       8.494  -1.289 -11.309  1.00 89.34
ATOM   3358  CD1 PHE B 405       8.689   0.087 -11.317  1.00 89.34
ATOM   3359  CD2 PHE B 405       7.197  -1.780 -11.387  1.00 89.34
ATOM   3360  CE1 PHE B 405       7.608   0.961 -11.402  1.00 89.34
ATOM   3361  CE2 PHE B 405       6.111  -0.913 -11.471  1.00 89.34
ATOM   3362  CZ  PHE B 405       6.319   0.457 -11.478  1.00 89.34
ATOM   3363  N   ASP B 406      12.713  -2.327 -11.899  1.00 82.81
ATOM   3364  CA  ASP B 406      14.018  -2.880 -11.551  1.00 82.81
ATOM   3365  C   ASP B 406      13.947  -3.682 -10.253  1.00 82.81
ATOM   3366  O   ASP B 406      12.929  -3.659  -9.558  1.00 82.81
ATOM   3367  CB  ASP B 406      15.057  -1.763 -11.422  1.00 82.81
ATOM   3368  CG  ASP B 406      14.747  -0.792 -10.296  1.00 82.81
ATOM   3369  OD1 ASP B 406      15.210   0.368 -10.347  1.00 82.81
ATOM   3370  OD2 ASP B 406      14.037  -1.192  -9.348  1.00 82.81
ATOM   3371  N   LYS B 407      14.913  -4.398  -9.866  1.00 82.20
ATOM   3372  CA  LYS B 407      14.895  -5.383  -8.789  1.00 82.20
ATOM   3373  C   LYS B 407      15.316  -4.756  -7.463  1.00 82.20
ATOM   3374  O   LYS B 407      15.611  -5.467  -6.500  1.00 82.20
ATOM   3375  CB  LYS B 407      15.809  -6.563  -9.125  1.00 82.20
ATOM   3376  CG  LYS B 407      15.395  -7.332 -10.371  1.00 82.20
ATOM   3377  CD  LYS B 407      16.349  -8.483 -10.660  1.00 82.20
ATOM   3378  CE  LYS B 407      15.961  -9.226 -11.932  1.00 82.20
ATOM   3379  NZ  LYS B 407      16.910 -10.339 -12.235  1.00 82.20
ATOM   3380  N   ARG B 408      15.286  -3.418  -7.427  1.00 82.10
ATOM   3381  CA  ARG B 408      15.674  -2.784  -6.171  1.00 82.10
ATOM   3382  C   ARG B 408      14.729  -3.181  -5.042  1.00 82.10
ATOM   3383  O   ARG B 408      13.588  -3.576  -5.290  1.00 82.10
ATOM   3384  CB  ARG B 408      15.698  -1.261  -6.323  1.00 82.10
ATOM   3385  CG  ARG B 408      14.346  -0.654  -6.661  1.00 82.10
ATOM   3386  CD  ARG B 408      14.453   0.836  -6.951  1.00 82.10
ATOM   3387  NE  ARG B 408      15.151   1.092  -8.208  1.00 82.10
ATOM   3388  CZ  ARG B 408      15.537   2.293  -8.630  1.00 82.10
ATOM   3389  NH1 ARG B 408      15.302   3.376  -7.899  1.00 82.10
ATOM   3390  NH2 ARG B 408      16.165   2.412  -9.791  1.00 82.10
ATOM   3391  N   ASN B 409      15.317  -3.287  -3.822  1.00 77.23
ATOM   3392  CA  ASN B 409      14.582  -3.598  -2.600  1.00 77.23
ATOM   3393  C   ASN B 409      13.805  -4.905  -2.731  1.00 77.23
ATOM   3394  O   ASN B 409      12.646  -4.987  -2.321  1.00 77.23
ATOM   3395  CB  ASN B 409      13.635  -2.452  -2.237  1.00 77.23
ATOM   3396  CG  ASN B 409      14.332  -1.337  -1.482  1.00 77.23
ATOM   3397  OD1 ASN B 409      15.439  -1.516  -0.968  1.00 77.23
ATOM   3398  ND2 ASN B 409      13.688  -0.178  -1.409  1.00 77.23
ATOM   3399  N   PHE B 410      14.432  -5.907  -3.306  1.00 75.73
ATOM   3400  CA  PHE B 410      13.895  -7.259  -3.408  1.00 75.73
ATOM   3401  C   PHE B 410      12.605  -7.270  -4.220  1.00 75.73
ATOM   3402  O   PHE B 410      11.608  -7.862  -3.803  1.00 75.73
ATOM   3403  CB  PHE B 410      13.645  -7.846  -2.016  1.00 75.73
ATOM   3404  CG  PHE B 410      14.900  -8.075  -1.219  1.00 75.73
ATOM   3405  CD1 PHE B 410      15.695  -9.191  -1.451  1.00 75.73
ATOM   3406  CD2 PHE B 410      15.286  -7.173  -0.235  1.00 75.73
ATOM   3407  CE1 PHE B 410      16.857  -9.405  -0.715  1.00 75.73
ATOM   3408  CE2 PHE B 410      16.447  -7.381   0.505  1.00 75.73
ATOM   3409  CZ  PHE B 410      17.230  -8.498   0.264  1.00 75.73
ATOM   3410  N   PHE B 411      12.506  -6.555  -5.314  1.00 82.41
ATOM   3411  CA  PHE B 411      11.409  -6.550  -6.274  1.00 82.41
ATOM   3412  C   PHE B 411      10.156  -5.934  -5.663  1.00 82.41
ATOM   3413  O   PHE B 411       9.037  -6.300  -6.027  1.00 82.41
ATOM   3414  CB  PHE B 411      11.111  -7.972  -6.760  1.00 82.41
ATOM   3415  CG  PHE B 411      12.245  -8.602  -7.524  1.00 82.41
ATOM   3416  CD1 PHE B 411      12.372  -8.406  -8.894  1.00 82.41
ATOM   3417  CD2 PHE B 411      13.184  -9.390  -6.871  1.00 82.41
ATOM   3418  CE1 PHE B 411      13.420  -8.988  -9.603  1.00 82.41
ATOM   3419  CE2 PHE B 411      14.234  -9.974  -7.574  1.00 82.41
ATOM   3420  CZ  PHE B 411      14.349  -9.773  -8.939  1.00 82.41
ATOM   3421  N   ILE B 412      10.410  -5.018  -4.685  1.00 85.48
ATOM   3422  CA  ILE B 412       9.298  -4.459  -3.923  1.00 85.48
ATOM   3423  C   ILE B 412       8.366  -3.692  -4.858  1.00 85.48
ATOM   3424  O   ILE B 412       7.144  -3.734  -4.698  1.00 85.48
ATOM   3425  CB  ILE B 412       9.798  -3.535  -2.789  1.00 85.48
ATOM   3426  CG1 ILE B 412       8.644  -3.176  -1.846  1.00 85.48
ATOM   3427  CG2 ILE B 412      10.447  -2.274  -3.366  1.00 85.48
ATOM   3428  CD1 ILE B 412       9.092  -2.738  -0.459  1.00 85.48
ATOM   3429  N   LEU B 413       8.984  -3.052  -5.818  1.00 88.48
ATOM   3430  CA  LEU B 413       8.172  -2.233  -6.711  1.00 88.48
ATOM   3431  C   LEU B 413       7.241  -3.102  -7.550  1.00 88.48
ATOM   3432  O   LEU B 413       6.054  -2.797  -7.684  1.00 88.48
ATOM   3433  CB  LEU B 413       9.065  -1.390  -7.626  1.00 88.48
ATOM   3434  CG  LEU B 413       9.988  -0.386  -6.934  1.00 88.48
ATOM   3435  CD1 LEU B 413      10.913   0.272  -7.953  1.00 88.48
ATOM   3436  CD2 LEU B 413       9.173   0.665  -6.189  1.00 88.48
ATOM   3437  N   ASN B 414       7.684  -4.212  -8.214  1.00 90.56
ATOM   3438  CA  ASN B 414       6.841  -5.140  -8.960  1.00 90.56
ATOM   3439  C   ASN B 414       5.802  -5.801  -8.060  1.00 90.56
ATOM   3440  O   ASN B 414       4.650  -5.977  -8.461  1.00 90.56
ATOM   3441  CB  ASN B 414       7.697  -6.203  -9.653  1.00 90.56
ATOM   3442  CG  ASN B 414       8.329  -5.699 -10.936  1.00 90.56
ATOM   3443  OD1 ASN B 414       7.697  -4.977 -11.712  1.00 90.56
ATOM   3444  ND2 ASN B 414       9.581  -6.076 -11.168  1.00 90.56
ATOM   3445  N   LYS B 415       6.269  -6.045  -6.829  1.00 87.72
ATOM   3446  CA  LYS B 415       5.355  -6.668  -5.876  1.00 87.72
ATOM   3447  C   LYS B 415       4.206  -5.729  -5.522  1.00 87.72
ATOM   3448  O   LYS B 415       3.049  -6.150  -5.464  1.00 87.72
ATOM   3449  CB  LYS B 415       6.103  -7.082  -4.607  1.00 87.72
ATOM   3450  CG  LYS B 415       6.996  -8.302  -4.785  1.00 87.72
ATOM   3451  CD  LYS B 415       7.641  -8.719  -3.470  1.00 87.72
ATOM   3452  CE  LYS B 415       8.601  -9.885  -3.663  1.00 87.72
ATOM   3453  NZ  LYS B 415       9.281 -10.259  -2.386  1.00 87.72
ATOM   3454  N   LEU B 416       4.528  -4.451  -5.306  1.00 89.58
ATOM   3455  CA  LEU B 416       3.513  -3.465  -4.952  1.00 89.58
ATOM   3456  C   LEU B 416       2.539  -3.249  -6.105  1.00 89.58
ATOM   3457  O   LEU B 416       1.324  -3.201  -5.897  1.00 89.58
ATOM   3458  CB  LEU B 416       4.167  -2.136  -4.565  1.00 89.58
ATOM   3459  CG  LEU B 416       4.622  -2.003  -3.111  1.00 89.58
ATOM   3460  CD1 LEU B 416       5.599  -0.840  -2.966  1.00 89.58
ATOM   3461  CD2 LEU B 416       3.422  -1.816  -2.190  1.00 89.58
ATOM   3462  N   GLU B 417       3.063  -3.163  -7.315  1.00 91.39
ATOM   3463  CA  GLU B 417       2.206  -2.984  -8.483  1.00 91.39
ATOM   3464  C   GLU B 417       1.337  -4.215  -8.723  1.00 91.39
ATOM   3465  O   GLU B 417       0.155  -4.093  -9.053  1.00 91.39
ATOM   3466  CB  GLU B 417       3.047  -2.684  -9.726  1.00 91.39
ATOM   3467  CG  GLU B 417       2.222  -2.353 -10.962  1.00 91.39
ATOM   3468  CD  GLU B 417       1.655  -0.942 -10.944  1.00 91.39
ATOM   3469  OE1 GLU B 417       0.853  -0.599 -11.842  1.00 91.39
ATOM   3470  OE2 GLU B 417       2.016  -0.174 -10.024  1.00 91.39
ATOM   3471  N   ASN B 418       2.000  -5.405  -8.670  1.00 90.12
ATOM   3472  CA  ASN B 418       1.225  -6.634  -8.803  1.00 90.12
ATOM   3473  C   ASN B 418       0.087  -6.691  -7.788  1.00 90.12
ATOM   3474  O   ASN B 418      -1.042  -7.046  -8.133  1.00 90.12
ATOM   3475  CB  ASN B 418       2.130  -7.859  -8.654  1.00 90.12
ATOM   3476  CG  ASN B 418       2.946  -8.136  -9.901  1.00 90.12
ATOM   3477  OD1 ASN B 418       2.622  -7.655 -10.990  1.00 90.12
ATOM   3478  ND2 ASN B 418       4.012  -8.913  -9.752  1.00 90.12
ATOM   3479  N   PHE B 419       0.441  -6.300  -6.520  1.00 89.27
ATOM   3480  CA  PHE B 419      -0.557  -6.295  -5.457  1.00 89.27
ATOM   3481  C   PHE B 419      -1.684  -5.321  -5.777  1.00 89.27
ATOM   3482  O   PHE B 419      -2.862  -5.653  -5.622  1.00 89.27
ATOM   3483  CB  PHE B 419       0.086  -5.930  -4.115  1.00 89.27
ATOM   3484  CG  PHE B 419      -0.772  -6.254  -2.922  1.00 89.27
ATOM   3485  CD1 PHE B 419      -0.497  -5.698  -1.679  1.00 89.27
ATOM   3486  CD2 PHE B 419      -1.855  -7.115  -3.044  1.00 89.27
ATOM   3487  CE1 PHE B 419      -1.289  -5.997  -0.573  1.00 89.27
ATOM   3488  CE2 PHE B 419      -2.651  -7.418  -1.944  1.00 89.27
ATOM   3489  CZ  PHE B 419      -2.367  -6.858  -0.709  1.00 89.27
ATOM   3490  N   SER B 420      -1.275  -4.110  -6.217  1.00 90.49
ATOM   3491  CA  SER B 420      -2.268  -3.112  -6.600  1.00 90.49
ATOM   3492  C   SER B 420      -3.179  -3.634  -7.706  1.00 90.49
ATOM   3493  O   SER B 420      -4.400  -3.471  -7.641  1.00 90.49
ATOM   3494  CB  SER B 420      -1.584  -1.823  -7.058  1.00 90.49
ATOM   3495  OG  SER B 420      -1.090  -1.959  -8.380  1.00 90.49
ATOM   3496  N   LEU B 421      -2.627  -4.302  -8.773  1.00 90.58
ATOM   3497  CA  LEU B 421      -3.382  -4.818  -9.910  1.00 90.58
ATOM   3498  C   LEU B 421      -4.256  -5.996  -9.492  1.00 90.58
ATOM   3499  O   LEU B 421      -5.374  -6.152  -9.989  1.00 90.58
ATOM   3500  CB  LEU B 421      -2.434  -5.245 -11.034  1.00 90.58
ATOM   3501  CG  LEU B 421      -1.748  -4.118 -11.807  1.00 90.58
ATOM   3502  CD1 LEU B 421      -0.707  -4.689 -12.764  1.00 90.58
ATOM   3503  CD2 LEU B 421      -2.776  -3.284 -12.562  1.00 90.58
ATOM   3504  N   TYR B 422      -3.740  -6.795  -8.571  1.00 88.50
ATOM   3505  CA  TYR B 422      -4.536  -7.894  -8.035  1.00 88.50
ATOM   3506  C   TYR B 422      -5.796  -7.373  -7.354  1.00 88.50
ATOM   3507  O   TYR B 422      -6.896  -7.871  -7.606  1.00 88.50
ATOM   3508  CB  TYR B 422      -3.712  -8.722  -7.046  1.00 88.50
ATOM   3509  CG  TYR B 422      -2.739  -9.668  -7.708  1.00 88.50
ATOM   3510  CD1 TYR B 422      -3.189 -10.689  -8.543  1.00 88.50
ATOM   3511  CD2 TYR B 422      -1.370  -9.545  -7.499  1.00 88.50
ATOM   3512  CE1 TYR B 422      -2.297 -11.564  -9.154  1.00 88.50
ATOM   3513  CE2 TYR B 422      -0.469 -10.414  -8.105  1.00 88.50
ATOM   3514  CZ  TYR B 422      -0.941 -11.419  -8.929  1.00 88.50
ATOM   3515  OH  TYR B 422      -0.054 -12.282  -9.532  1.00 88.50
ATOM   3516  N   ILE B 423      -5.558  -6.429  -6.496  1.00 90.16
ATOM   3517  CA  ILE B 423      -6.679  -5.848  -5.767  1.00 90.16
ATOM   3518  C   ILE B 423      -7.665  -5.221  -6.750  1.00 90.16
ATOM   3519  O   ILE B 423      -8.881  -5.347  -6.586  1.00 90.16
ATOM   3520  CB  ILE B 423      -6.202  -4.795  -4.742  1.00 90.16
ATOM   3521  CG1 ILE B 423      -5.407  -5.467  -3.617  1.00 90.16
ATOM   3522  CG2 ILE B 423      -7.391  -4.011  -4.179  1.00 90.16
ATOM   3523  CD1 ILE B 423      -4.765  -4.489  -2.642  1.00 90.16
ATOM   3524  N   TRP B 424      -7.107  -4.601  -7.766  1.00 90.27
ATOM   3525  CA  TRP B 424      -7.923  -3.965  -8.795  1.00 90.27
ATOM   3526  C   TRP B 424      -8.787  -4.993  -9.517  1.00 90.27
ATOM   3527  O   TRP B 424     -10.006  -4.832  -9.613  1.00 90.27
ATOM   3528  CB  TRP B 424      -7.038  -3.225  -9.802  1.00 90.27
ATOM   3529  CG  TRP B 424      -7.803  -2.410 -10.801  1.00 90.27
ATOM   3530  CD1 TRP B 424      -8.985  -1.753 -10.597  1.00 90.27
ATOM   3531  CD2 TRP B 424      -7.440  -2.168 -12.164  1.00 90.27
ATOM   3532  NE1 TRP B 424      -9.379  -1.118 -11.752  1.00 90.27
ATOM   3533  CE2 TRP B 424      -8.449  -1.356 -12.728  1.00 90.27
ATOM   3534  CE3 TRP B 424      -6.358  -2.560 -12.964  1.00 90.27
ATOM   3535  CZ2 TRP B 424      -8.407  -0.928 -14.057  1.00 90.27
ATOM   3536  CZ3 TRP B 424      -6.318  -2.132 -14.286  1.00 90.27
ATOM   3537  CH2 TRP B 424      -7.337  -1.325 -14.817  1.00 90.27
ATOM   3538  N   VAL B 425      -8.209  -6.052  -9.981  1.00 90.20
ATOM   3539  CA  VAL B 425      -8.908  -7.106 -10.710  1.00 90.20
ATOM   3540  C   VAL B 425      -9.956  -7.752  -9.805  1.00 90.20
ATOM   3541  O   VAL B 425     -11.105  -7.938 -10.211  1.00 90.20
ATOM   3542  CB  VAL B 425      -7.928  -8.176 -11.239  1.00 90.20
ATOM   3543  CG1 VAL B 425      -8.690  -9.379 -11.793  1.00 90.20
ATOM   3544  CG2 VAL B 425      -7.015  -7.580 -12.309  1.00 90.20
ATOM   3545  N   PHE B 426      -9.584  -8.101  -8.598  1.00 89.14
ATOM   3546  CA  PHE B 426     -10.487  -8.742  -7.649  1.00 89.14
ATOM   3547  C   PHE B 426     -11.678  -7.842  -7.342  1.00 89.14
ATOM   3548  O   PHE B 426     -12.815  -8.313  -7.267  1.00 89.14
ATOM   3549  CB  PHE B 426      -9.747  -9.094  -6.354  1.00 89.14
ATOM   3550  CG  PHE B 426      -9.137 -10.469  -6.359  1.00 89.14
ATOM   3551  CD1 PHE B 426      -9.940 -11.602  -6.302  1.00 89.14
ATOM   3552  CD2 PHE B 426      -7.758 -10.630  -6.420  1.00 89.14
ATOM   3553  CE1 PHE B 426      -9.377 -12.876  -6.305  1.00 89.14
ATOM   3554  CE2 PHE B 426      -7.189 -11.900  -6.424  1.00 89.14
ATOM   3555  CZ  PHE B 426      -8.000 -13.022  -6.366  1.00 89.14
ATOM   3556  N   THR B 427     -11.435  -6.565  -7.158  1.00 88.74
ATOM   3557  CA  THR B 427     -12.497  -5.607  -6.873  1.00 88.74
ATOM   3558  C   THR B 427     -13.504  -5.560  -8.019  1.00 88.74
ATOM   3559  O   THR B 427     -14.715  -5.598  -7.789  1.00 88.74
ATOM   3560  CB  THR B 427     -11.927  -4.197  -6.630  1.00 88.74
ATOM   3561  OG1 THR B 427     -10.977  -4.250  -5.559  1.00 88.74
ATOM   3562  CG2 THR B 427     -13.033  -3.212  -6.265  1.00 88.74
ATOM   3563  N   ILE B 428     -12.971  -5.479  -9.215  1.00 87.85
ATOM   3564  CA  ILE B 428     -13.831  -5.414 -10.391  1.00 87.85
ATOM   3565  C   ILE B 428     -14.653  -6.697 -10.501  1.00 87.85
ATOM   3566  O   ILE B 428     -15.856  -6.649 -10.768  1.00 87.85
ATOM   3567  CB  ILE B 428     -13.010  -5.193 -11.681  1.00 87.85
ATOM   3568  CG1 ILE B 428     -12.344  -3.812 -11.659  1.00 87.85
ATOM   3569  CG2 ILE B 428     -13.896  -5.354 -12.920  1.00 87.85
ATOM   3570  CD1 ILE B 428     -11.295  -3.613 -12.745  1.00 87.85
ATOM   3571  N   MET B 429     -14.130  -7.837 -10.356  1.00 87.10
ATOM   3572  CA  MET B 429     -14.795  -9.133 -10.461  1.00 87.10
ATOM   3573  C   MET B 429     -15.875  -9.279  -9.395  1.00 87.10
ATOM   3574  O   MET B 429     -16.987  -9.722  -9.688  1.00 87.10
ATOM   3575  CB  MET B 429     -13.780 -10.270 -10.337  1.00 87.10
ATOM   3576  CG  MET B 429     -12.891 -10.435 -11.558  1.00 87.10
ATOM   3577  SD  MET B 429     -11.912 -11.987 -11.511  1.00 87.10
ATOM   3578  CE  MET B 429     -10.997 -11.835 -13.071  1.00 87.10
ATOM   3579  N   ILE B 430     -15.454  -8.878  -8.206  1.00 87.14
ATOM   3580  CA  ILE B 430     -16.382  -9.014  -7.089  1.00 87.14
ATOM   3581  C   ILE B 430     -17.576  -8.083  -7.294  1.00 87.14
ATOM   3582  O   ILE B 430     -18.723  -8.475  -7.068  1.00 87.14
ATOM   3583  CB  ILE B 430     -15.692  -8.711  -5.740  1.00 87.14
ATOM   3584  CG1 ILE B 430     -14.678  -9.809  -5.401  1.00 87.14
ATOM   3585  CG2 ILE B 430     -16.730  -8.561  -4.624  1.00 87.14
ATOM   3586  CD1 ILE B 430     -13.838  -9.516  -4.166  1.00 87.14
ATOM   3587  N   ILE B 431     -17.259  -6.890  -7.705  1.00 83.54
ATOM   3588  CA  ILE B 431     -18.331  -5.936  -7.969  1.00 83.54
ATOM   3589  C   ILE B 431     -19.240  -6.474  -9.071  1.00 83.54
ATOM   3590  O   ILE B 431     -20.464  -6.341  -8.995  1.00 83.54
ATOM   3591  CB  ILE B 431     -17.771  -4.551  -8.365  1.00 83.54
ATOM   3592  CG1 ILE B 431     -17.119  -3.873  -7.154  1.00 83.54
ATOM   3593  CG2 ILE B 431     -18.875  -3.671  -8.957  1.00 83.54
ATOM   3594  CD1 ILE B 431     -16.382  -2.584  -7.490  1.00 83.54
ATOM   3595  N   SER B 432     -18.745  -7.038 -10.065  1.00 83.30
ATOM   3596  CA  SER B 432     -19.510  -7.627 -11.159  1.00 83.30
ATOM   3597  C   SER B 432     -20.427  -8.738 -10.657  1.00 83.30
ATOM   3598  O   SER B 432     -21.585  -8.828 -11.070  1.00 83.30
ATOM   3599  CB  SER B 432     -18.572  -8.177 -12.234  1.00 83.30
ATOM   3600  OG  SER B 432     -17.878  -7.124 -12.882  1.00 83.30
ATOM   3601  N   VAL B 433     -19.911  -9.543  -9.797  1.00 83.35
ATOM   3602  CA  VAL B 433     -20.675 -10.653  -9.238  1.00 83.35
ATOM   3603  C   VAL B 433     -21.786 -10.114  -8.338  1.00 83.35
ATOM   3604  O   VAL B 433     -22.929 -10.572  -8.411  1.00 83.35
ATOM   3605  CB  VAL B 433     -19.771 -11.623  -8.445  1.00 83.35
ATOM   3606  CG1 VAL B 433     -20.612 -12.648  -7.687  1.00 83.35
ATOM   3607  CG2 VAL B 433     -18.789 -12.322  -9.383  1.00 83.35
ATOM   3608  N   LEU B 434     -21.394  -9.144  -7.551  1.00 83.36
ATOM   3609  CA  LEU B 434     -22.358  -8.570  -6.618  1.00 83.36
ATOM   3610  C   LEU B 434     -23.518  -7.920  -7.366  1.00 83.36
ATOM   3611  O   LEU B 434     -24.659  -7.956  -6.902  1.00 83.36
ATOM   3612  CB  LEU B 434     -21.679  -7.540  -5.712  1.00 83.36
ATOM   3613  CG  LEU B 434     -20.781  -8.097  -4.606  1.00 83.36
ATOM   3614  CD1 LEU B 434     -20.001  -6.969  -3.938  1.00 83.36
ATOM   3615  CD2 LEU B 434     -21.609  -8.862  -3.580  1.00 83.36
ATOM   3616  N   MET B 435     -23.237  -7.376  -8.502  1.00 79.96
ATOM   3617  CA  MET B 435     -24.251  -6.670  -9.280  1.00 79.96
ATOM   3618  C   MET B 435     -25.171  -7.655  -9.995  1.00 79.96
ATOM   3619  O   MET B 435     -26.332  -7.343 -10.264  1.00 79.96
ATOM   3620  CB  MET B 435     -23.596  -5.734 -10.296  1.00 79.96
ATOM   3621  CG  MET B 435     -23.029  -4.464  -9.682  1.00 79.96
ATOM   3622  SD  MET B 435     -22.792  -3.130 -10.920  1.00 79.96
ATOM   3623  CE  MET B 435     -21.660  -3.959 -12.071  1.00 79.96
ATOM   3624  N   HIS B 436     -24.792  -8.860 -10.164  1.00 77.69
ATOM   3625  CA  HIS B 436     -25.561  -9.764 -11.012  1.00 77.69
ATOM   3626  C   HIS B 436     -26.117 -10.934 -10.208  1.00 77.69
ATOM   3627  O   HIS B 436     -27.169 -11.481 -10.546  1.00 77.69
ATOM   3628  CB  HIS B 436     -24.698 -10.281 -12.164  1.00 77.69
ATOM   3629  CG  HIS B 436     -24.436  -9.258 -13.224  1.00 77.69
ATOM   3630  ND1 HIS B 436     -25.441  -8.697 -13.981  1.00 77.69
ATOM   3631  CD2 HIS B 436     -23.281  -8.694 -13.648  1.00 77.69
ATOM   3632  CE1 HIS B 436     -24.913  -7.830 -14.829  1.00 77.69
ATOM   3633  NE2 HIS B 436     -23.604  -7.809 -14.647  1.00 77.69
ATOM   3634  N   VAL B 437     -25.460 -11.099  -9.141  1.00 78.54
ATOM   3635  CA  VAL B 437     -25.913 -12.250  -8.367  1.00 78.54
ATOM   3636  C   VAL B 437     -26.756 -11.779  -7.185  1.00 78.54
ATOM   3637  O   VAL B 437     -26.397 -10.817  -6.502  1.00 78.54
ATOM   3638  CB  VAL B 437     -24.723 -13.101  -7.867  1.00 78.54
ATOM   3639  CG1 VAL B 437     -25.217 -14.284  -7.037  1.00 78.54
ATOM   3640  CG2 VAL B 437     -23.882 -13.585  -9.046  1.00 78.54
ATOM   3641  N   ASN B 438     -27.816 -12.131  -6.991  1.00 77.20
ATOM   3642  CA  ASN B 438     -28.687 -11.767  -5.878  1.00 77.20
ATOM   3643  C   ASN B 438     -28.326 -12.534  -4.609  1.00 77.20
ATOM   3644  O   ASN B 438     -28.892 -13.594  -4.337  1.00 77.20
ATOM   3645  CB  ASN B 438     -30.154 -12.006  -6.243  1.00 77.20
ATOM   3646  CG  ASN B 438     -30.695 -10.961  -7.199  1.00 77.20
ATOM   3647  OD1 ASN B 438     -30.210  -9.827  -7.237  1.00 77.20
ATOM   3648  ND2 ASN B 438     -31.703 -11.335  -7.978  1.00 77.20
ATOM   3649  N   LEU B 439     -27.357 -12.165  -4.034  1.00 82.65
ATOM   3650  CA  LEU B 439     -26.927 -12.813  -2.800  1.00 82.65
ATOM   3651  C   LEU B 439     -27.665 -12.236  -1.597  1.00 82.65
ATOM   3652  O   LEU B 439     -28.265 -11.163  -1.687  1.00 82.65
ATOM   3653  CB  LEU B 439     -25.416 -12.656  -2.609  1.00 82.65
ATOM   3654  CG  LEU B 439     -24.528 -13.309  -3.669  1.00 82.65
ATOM   3655  CD1 LEU B 439     -23.117 -12.734  -3.605  1.00 82.65
ATOM   3656  CD2 LEU B 439     -24.502 -14.823  -3.488  1.00 82.65
ATOM   3657  N   ASN B 440     -27.748 -12.960  -0.513  1.00 82.19
ATOM   3658  CA  ASN B 440     -28.310 -12.511   0.756  1.00 82.19
ATOM   3659  C   ASN B 440     -27.653 -11.219   1.235  1.00 82.19
ATOM   3660  O   ASN B 440     -26.469 -10.990   0.982  1.00 82.19
ATOM   3661  CB  ASN B 440     -28.174 -13.602   1.821  1.00 82.19
ATOM   3662  CG  ASN B 440     -29.008 -13.320   3.055  1.00 82.19
ATOM   3663  OD1 ASN B 440     -29.399 -12.178   3.308  1.00 82.19
ATOM   3664  ND2 ASN B 440     -29.286 -14.360   3.832  1.00 82.19
ATOM   3665  N   GLU B 441     -28.264 -10.409   1.828  1.00 86.72
ATOM   3666  CA  GLU B 441     -27.811  -9.108   2.311  1.00 86.72
ATOM   3667  C   GLU B 441     -26.578  -9.249   3.200  1.00 86.72
ATOM   3668  O   GLU B 441     -25.645  -8.448   3.107  1.00 86.72
ATOM   3669  CB  GLU B 441     -28.931  -8.398   3.075  1.00 86.72
ATOM   3670  CG  GLU B 441     -30.132  -8.038   2.212  1.00 86.72
ATOM   3671  CD  GLU B 441     -31.272  -7.413   3.000  1.00 86.72
ATOM   3672  OE1 GLU B 441     -32.313  -7.072   2.394  1.00 86.72
ATOM   3673  OE2 GLU B 441     -31.123  -7.264   4.233  1.00 86.72
ATOM   3674  N   PHE B 442     -26.483 -10.272   3.993  1.00 83.36
ATOM   3675  CA  PHE B 442     -25.380 -10.471   4.926  1.00 83.36
ATOM   3676  C   PHE B 442     -24.108 -10.863   4.184  1.00 83.36
ATOM   3677  O   PHE B 442     -23.024 -10.365   4.495  1.00 83.36
ATOM   3678  CB  PHE B 442     -25.736 -11.544   5.961  1.00 83.36
ATOM   3679  CG  PHE B 442     -24.671 -11.760   7.002  1.00 83.36
ATOM   3680  CD1 PHE B 442     -23.831 -12.865   6.938  1.00 83.36
ATOM   3681  CD2 PHE B 442     -24.510 -10.857   8.044  1.00 83.36
ATOM   3682  CE1 PHE B 442     -22.845 -13.068   7.901  1.00 83.36
ATOM   3683  CE2 PHE B 442     -23.526 -11.052   9.010  1.00 83.36
ATOM   3684  CZ  PHE B 442     -22.695 -12.159   8.937  1.00 83.36
ATOM   3685  N   ILE B 443     -24.312 -11.651   3.171  1.00 85.34
ATOM   3686  CA  ILE B 443     -23.166 -12.098   2.386  1.00 85.34
ATOM   3687  C   ILE B 443     -22.594 -10.924   1.594  1.00 85.34
ATOM   3688  O   ILE B 443     -21.375 -10.773   1.490  1.00 85.34
ATOM   3689  CB  ILE B 443     -23.549 -13.252   1.432  1.00 85.34
ATOM   3690  CG1 ILE B 443     -23.988 -14.483   2.234  1.00 85.34
ATOM   3691  CG2 ILE B 443     -22.383 -13.592   0.500  1.00 85.34
ATOM   3692  CD1 ILE B 443     -24.612 -15.583   1.386  1.00 85.34
ATOM   3693  N   ASN B 444     -23.480 -10.185   1.146  1.00 86.77
ATOM   3694  CA  ASN B 444     -23.030  -8.998   0.427  1.00 86.77
ATOM   3695  C   ASN B 444     -22.221  -8.069   1.328  1.00 86.77
ATOM   3696  O   ASN B 444     -21.206  -7.514   0.903  1.00 86.77
ATOM   3697  CB  ASN B 444     -24.222  -8.249  -0.173  1.00 86.77
ATOM   3698  CG  ASN B 444     -24.770  -8.923  -1.415  1.00 86.77
ATOM   3699  OD1 ASN B 444     -24.097  -9.749  -2.037  1.00 86.77
ATOM   3700  ND2 ASN B 444     -25.998  -8.578  -1.784  1.00 86.77
ATOM   3701  N   LEU B 445     -22.605  -7.961   2.510  1.00 86.79
ATOM   3702  CA  LEU B 445     -21.891  -7.135   3.477  1.00 86.79
ATOM   3703  C   LEU B 445     -20.503  -7.703   3.758  1.00 86.79
ATOM   3704  O   LEU B 445     -19.523  -6.958   3.812  1.00 86.79
ATOM   3705  CB  LEU B 445     -22.685  -7.029   4.782  1.00 86.79
ATOM   3706  CG  LEU B 445     -22.081  -6.145   5.874  1.00 86.79
ATOM   3707  CD1 LEU B 445     -22.175  -4.675   5.478  1.00 86.79
ATOM   3708  CD2 LEU B 445     -22.777  -6.391   7.208  1.00 86.79
ATOM   3709  N   LEU B 446     -20.460  -9.014   3.879  1.00 84.42
ATOM   3710  CA  LEU B 446     -19.190  -9.673   4.163  1.00 84.42
ATOM   3711  C   LEU B 446     -18.211  -9.485   3.010  1.00 84.42
ATOM   3712  O   LEU B 446     -17.038  -9.173   3.230  1.00 84.42
ATOM   3713  CB  LEU B 446     -19.408 -11.165   4.426  1.00 84.42
ATOM   3714  CG  LEU B 446     -18.252 -11.911   5.094  1.00 84.42
ATOM   3715  CD1 LEU B 446     -18.699 -12.495   6.431  1.00 84.42
ATOM   3716  CD2 LEU B 446     -17.721 -13.008   4.177  1.00 84.42
ATOM   3717  N   VAL B 447     -18.792  -9.562   1.854  1.00 88.22
ATOM   3718  CA  VAL B 447     -17.959  -9.418   0.665  1.00 88.22
ATOM   3719  C   VAL B 447     -17.462  -7.978   0.554  1.00 88.22
ATOM   3720  O   VAL B 447     -16.286  -7.740   0.269  1.00 88.22
ATOM   3721  CB  VAL B 447     -18.723  -9.818  -0.617  1.00 88.22
ATOM   3722  CG1 VAL B 447     -17.895  -9.501  -1.861  1.00 88.22
ATOM   3723  CG2 VAL B 447     -19.088 -11.301  -0.578  1.00 88.22
ATOM   3724  N   PHE B 448     -18.306  -7.093   0.810  1.00 83.01
ATOM   3725  CA  PHE B 448     -17.943  -5.681   0.777  1.00 83.01
ATOM   3726  C   PHE B 448     -16.880  -5.371   1.825  1.00 83.01
ATOM   3727  O   PHE B 448     -15.924  -4.643   1.550  1.00 83.01
ATOM   3728  CB  PHE B 448     -19.176  -4.801   1.004  1.00 83.01
ATOM   3729  CG  PHE B 448     -18.931  -3.337   0.760  1.00 83.01
ATOM   3730  CD1 PHE B 448     -18.810  -2.451   1.823  1.00 83.01
ATOM   3731  CD2 PHE B 448     -18.822  -2.846  -0.535  1.00 83.01
ATOM   3732  CE1 PHE B 448     -18.583  -1.095   1.600  1.00 83.01
ATOM   3733  CE2 PHE B 448     -18.595  -1.492  -0.766  1.00 83.01
ATOM   3734  CZ  PHE B 448     -18.477  -0.618   0.303  1.00 83.01
ATOM   3735  N   PHE B 449     -16.993  -5.985   3.046  1.00 86.23
ATOM   3736  CA  PHE B 449     -16.009  -5.793   4.104  1.00 86.23
ATOM   3737  C   PHE B 449     -14.654  -6.356   3.693  1.00 86.23
ATOM   3738  O   PHE B 449     -13.617  -5.742   3.949  1.00 86.23
ATOM   3739  CB  PHE B 449     -16.480  -6.455   5.404  1.00 86.23
ATOM   3740  CG  PHE B 449     -15.549  -6.240   6.566  1.00 86.23
ATOM   3741  CD1 PHE B 449     -14.674  -7.241   6.969  1.00 86.23
ATOM   3742  CD2 PHE B 449     -15.549  -5.034   7.256  1.00 86.23
ATOM   3743  CE1 PHE B 449     -13.812  -7.044   8.045  1.00 86.23
ATOM   3744  CE2 PHE B 449     -14.690  -4.830   8.332  1.00 86.23
ATOM   3745  CZ  PHE B 449     -13.823  -5.837   8.726  1.00 86.23
ATOM   3746  N   PHE B 450     -14.735  -7.478   3.022  1.00 86.31
ATOM   3747  CA  PHE B 450     -13.505  -8.110   2.560  1.00 86.31
ATOM   3748  C   PHE B 450     -12.790  -7.225   1.546  1.00 86.31
ATOM   3749  O   PHE B 450     -11.568  -7.069   1.603  1.00 86.31
ATOM   3750  CB  PHE B 450     -13.801  -9.481   1.945  1.00 86.31
ATOM   3751  CG  PHE B 450     -12.571 -10.221   1.491  1.00 86.31
ATOM   3752  CD1 PHE B 450     -12.272 -10.336   0.139  1.00 86.31
ATOM   3753  CD2 PHE B 450     -11.714 -10.801   2.417  1.00 86.31
ATOM   3754  CE1 PHE B 450     -11.134 -11.020  -0.284  1.00 86.31
ATOM   3755  CE2 PHE B 450     -10.576 -11.486   2.003  1.00 86.31
ATOM   3756  CZ  PHE B 450     -10.288 -11.596   0.652  1.00 86.31
ATOM   3757  N   ILE B 451     -13.546  -6.579   0.624  1.00 85.11
ATOM   3758  CA  ILE B 451     -12.972  -5.696  -0.387  1.00 85.11
ATOM   3759  C   ILE B 451     -12.338  -4.482   0.288  1.00 85.11
ATOM   3760  O   ILE B 451     -11.228  -4.077  -0.065  1.00 85.11
ATOM   3761  CB  ILE B 451     -14.036  -5.244  -1.412  1.00 85.11
ATOM   3762  CG1 ILE B 451     -14.472  -6.426  -2.285  1.00 85.11
ATOM   3763  CG2 ILE B 451     -13.504  -4.095  -2.272  1.00 85.11
ATOM   3764  CD1 ILE B 451     -15.617  -6.105  -3.236  1.00 85.11
ATOM   3765  N   ILE B 452     -12.974  -3.957   1.300  1.00 83.48
ATOM   3766  CA  ILE B 452     -12.460  -2.804   2.030  1.00 83.48
ATOM   3767  C   ILE B 452     -11.189  -3.193   2.781  1.00 83.48
ATOM   3768  O   ILE B 452     -10.223  -2.427   2.818  1.00 83.48
ATOM   3769  CB  ILE B 452     -13.512  -2.241   3.012  1.00 83.48
ATOM   3770  CG1 ILE B 452     -14.676  -1.606   2.242  1.00 83.48
ATOM   3771  CG2 ILE B 452     -12.872  -1.231   3.968  1.00 83.48
ATOM   3772  CD1 ILE B 452     -15.831  -1.157   3.126  1.00 83.48
ATOM   3773  N   LEU B 453     -11.179  -4.331   3.385  1.00 86.10
ATOM   3774  CA  LEU B 453     -10.012  -4.813   4.115  1.00 86.10
ATOM   3775  C   LEU B 453      -8.809  -4.952   3.187  1.00 86.10
ATOM   3776  O   LEU B 453      -7.699  -4.547   3.538  1.00 86.10
ATOM   3777  CB  LEU B 453     -10.315  -6.158   4.782  1.00 86.10
ATOM   3778  CG  LEU B 453      -9.226  -6.721   5.697  1.00 86.10
ATOM   3779  CD1 LEU B 453      -9.078  -5.852   6.941  1.00 86.10
ATOM   3780  CD2 LEU B 453      -9.543  -8.163   6.080  1.00 86.10
ATOM   3781  N   LEU B 454      -9.043  -5.483   1.916  1.00 87.05
ATOM   3782  CA  LEU B 454      -7.968  -5.656   0.945  1.00 87.05
ATOM   3783  C   LEU B 454      -7.367  -4.310   0.553  1.00 87.05
ATOM   3784  O   LEU B 454      -6.144  -4.167   0.485  1.00 87.05
ATOM   3785  CB  LEU B 454      -8.483  -6.380  -0.302  1.00 87.05
ATOM   3786  CG  LEU B 454      -8.735  -7.882  -0.158  1.00 87.05
ATOM   3787  CD1 LEU B 454      -9.418  -8.426  -1.408  1.00 87.05
ATOM   3788  CD2 LEU B 454      -7.427  -8.621   0.107  1.00 87.05
ATOM   3789  N   HIS B 455      -8.249  -3.285   0.358  1.00 88.04
ATOM   3790  CA  HIS B 455      -7.785  -1.950  -0.003  1.00 88.04
ATOM   3791  C   HIS B 455      -7.049  -1.289   1.158  1.00 88.04
ATOM   3792  O   HIS B 455      -6.049  -0.597   0.951  1.00 88.04
ATOM   3793  CB  HIS B 455      -8.959  -1.076  -0.447  1.00 88.04
ATOM   3794  CG  HIS B 455      -9.403  -1.334  -1.851  1.00 88.04
ATOM   3795  ND1 HIS B 455      -8.760  -0.797  -2.945  1.00 88.04
ATOM   3796  CD2 HIS B 455     -10.425  -2.076  -2.338  1.00 88.04
ATOM   3797  CE1 HIS B 455      -9.371  -1.198  -4.048  1.00 88.04
ATOM   3798  NE2 HIS B 455     -10.384  -1.975  -3.707  1.00 88.04
ATOM   3799  N   THR B 456      -7.521  -1.548   2.406  1.00 86.59
ATOM   3800  CA  THR B 456      -6.860  -0.998   3.584  1.00 86.59
ATOM   3801  C   THR B 456      -5.473  -1.608   3.761  1.00 86.59
ATOM   3802  O   THR B 456      -4.520  -0.907   4.107  1.00 86.59
ATOM   3803  CB  THR B 456      -7.695  -1.238   4.856  1.00 86.59
ATOM   3804  OG1 THR B 456      -8.124  -2.605   4.888  1.00 86.59
ATOM   3805  CG2 THR B 456      -8.922  -0.332   4.888  1.00 86.59
ATOM   3806  N   ILE B 457      -5.413  -2.860   3.570  1.00 84.95
ATOM   3807  CA  ILE B 457      -4.135  -3.555   3.687  1.00 84.95
ATOM   3808  C   ILE B 457      -3.146  -2.990   2.670  1.00 84.95
ATOM   3809  O   ILE B 457      -1.985  -2.734   2.999  1.00 84.95
ATOM   3810  CB  ILE B 457      -4.300  -5.078   3.485  1.00 84.95
ATOM   3811  CG1 ILE B 457      -5.104  -5.685   4.640  1.00 84.95
ATOM   3812  CG2 ILE B 457      -2.933  -5.756   3.353  1.00 84.95
ATOM   3813  CD1 ILE B 457      -5.513  -7.135   4.415  1.00 84.95
ATOM   3814  N   PHE B 458      -3.654  -2.744   1.380  1.00 89.01
ATOM   3815  CA  PHE B 458      -2.791  -2.201   0.338  1.00 89.01
ATOM   3816  C   PHE B 458      -2.340  -0.789   0.690  1.00 89.01
ATOM   3817  O   PHE B 458      -1.165  -0.449   0.534  1.00 89.01
ATOM   3818  CB  PHE B 458      -3.513  -2.200  -1.013  1.00 89.01
ATOM   3819  CG  PHE B 458      -2.710  -1.591  -2.130  1.00 89.01
ATOM   3820  CD1 PHE B 458      -3.056  -0.354  -2.659  1.00 89.01
ATOM   3821  CD2 PHE B 458      -1.608  -2.256  -2.652  1.00 89.01
ATOM   3822  CE1 PHE B 458      -2.314   0.213  -3.694  1.00 89.01
ATOM   3823  CE2 PHE B 458      -0.862  -1.697  -3.685  1.00 89.01
ATOM   3824  CZ  PHE B 458      -1.217  -0.463  -4.205  1.00 89.01
ATOM   3825  N   PHE B 459      -3.194   0.070   1.231  1.00 85.38
ATOM   3826  CA  PHE B 459      -2.873   1.441   1.608  1.00 85.38
ATOM   3827  C   PHE B 459      -1.838   1.467   2.726  1.00 85.38
ATOM   3828  O   PHE B 459      -0.907   2.275   2.699  1.00 85.38
ATOM   3829  CB  PHE B 459      -4.136   2.190   2.044  1.00 85.38
ATOM   3830  CG  PHE B 459      -3.930   3.669   2.233  1.00 85.38
ATOM   3831  CD1 PHE B 459      -3.817   4.211   3.507  1.00 85.38
ATOM   3832  CD2 PHE B 459      -3.848   4.517   1.136  1.00 85.38
ATOM   3833  CE1 PHE B 459      -3.626   5.580   3.686  1.00 85.38
ATOM   3834  CE2 PHE B 459      -3.658   5.885   1.307  1.00 85.38
ATOM   3835  CZ  PHE B 459      -3.548   6.414   2.582  1.00 85.38
ATOM   3836  N   ILE B 460      -2.041   0.565   3.680  1.00 86.46
ATOM   3837  CA  ILE B 460      -1.104   0.488   4.796  1.00 86.46
ATOM   3838  C   ILE B 460       0.271   0.061   4.287  1.00 86.46
ATOM   3839  O   ILE B 460       1.291   0.622   4.693  1.00 86.46
ATOM   3840  CB  ILE B 460      -1.601  -0.491   5.884  1.00 86.46
ATOM   3841  CG1 ILE B 460      -2.860   0.059   6.563  1.00 86.46
ATOM   3842  CG2 ILE B 460      -0.498  -0.761   6.912  1.00 86.46
ATOM   3843  CD1 ILE B 460      -3.542  -0.931   7.497  1.00 86.46
ATOM   3844  N   LYS B 461       0.191  -0.932   3.399  1.00 86.25
ATOM   3845  CA  LYS B 461       1.453  -1.385   2.821  1.00 86.25
ATOM   3846  C   LYS B 461       2.138  -0.263   2.047  1.00 86.25
ATOM   3847  O   LYS B 461       3.355  -0.092   2.137  1.00 86.25
ATOM   3848  CB  LYS B 461       1.222  -2.588   1.905  1.00 86.25
ATOM   3849  CG  LYS B 461       2.497  -3.318   1.509  1.00 86.25
ATOM   3850  CD  LYS B 461       2.191  -4.634   0.804  1.00 86.25
ATOM   3851  CE  LYS B 461       3.466  -5.350   0.378  1.00 86.25
ATOM   3852  NZ  LYS B 461       3.176  -6.684  -0.227  1.00 86.25
ATOM   3853  N   LEU B 462       1.415   0.504   1.228  1.00 85.23
ATOM   3854  CA  LEU B 462       1.944   1.637   0.478  1.00 85.23
ATOM   3855  C   LEU B 462       2.557   2.672   1.416  1.00 85.23
ATOM   3856  O   LEU B 462       3.667   3.153   1.176  1.00 85.23
ATOM   3857  CB  LEU B 462       0.842   2.285  -0.364  1.00 85.23
ATOM   3858  CG  LEU B 462       0.592   1.670  -1.743  1.00 85.23
ATOM   3859  CD1 LEU B 462      -0.713   2.197  -2.330  1.00 85.23
ATOM   3860  CD2 LEU B 462       1.761   1.960  -2.678  1.00 85.23
ATOM   3861  N   LEU B 463       1.884   2.944   2.520  1.00 83.44
ATOM   3862  CA  LEU B 463       2.339   3.937   3.486  1.00 83.44
ATOM   3863  C   LEU B 463       3.606   3.467   4.193  1.00 83.44
ATOM   3864  O   LEU B 463       4.528   4.255   4.414  1.00 83.44
ATOM   3865  CB  LEU B 463       1.244   4.226   4.515  1.00 83.44
ATOM   3866  CG  LEU B 463       0.094   5.121   4.048  1.00 83.44
ATOM   3867  CD1 LEU B 463      -1.006   5.164   5.104  1.00 83.44
ATOM   3868  CD2 LEU B 463       0.600   6.525   3.739  1.00 83.44
ATOM   3869  N   ILE B 464       3.564   2.226   4.546  1.00 81.78
ATOM   3870  CA  ILE B 464       4.718   1.658   5.235  1.00 81.78
ATOM   3871  C   ILE B 464       5.949   1.745   4.336  1.00 81.78
ATOM   3872  O   ILE B 464       7.029   2.133   4.789  1.00 81.78
ATOM   3873  CB  ILE B 464       4.461   0.192   5.652  1.00 81.78
ATOM   3874  CG1 ILE B 464       3.397   0.129   6.754  1.00 81.78
ATOM   3875  CG2 ILE B 464       5.762  -0.475   6.108  1.00 81.78
ATOM   3876  CD1 ILE B 464       2.944  -1.284   7.096  1.00 81.78
ATOM   3877  N   CYS B 465       5.714   1.346   3.121  1.00 81.06
ATOM   3878  CA  CYS B 465       6.822   1.414   2.175  1.00 81.06
ATOM   3879  C   CYS B 465       7.298   2.851   1.993  1.00 81.06
ATOM   3880  O   CYS B 465       8.501   3.107   1.927  1.00 81.06
ATOM   3881  CB  CYS B 465       6.410   0.830   0.824  1.00 81.06
ATOM   3882  SG  CYS B 465       6.327  -0.975   0.806  1.00 81.06
ATOM   3883  N   LEU B 466       6.366   3.810   1.932  1.00 79.98
ATOM   3884  CA  LEU B 466       6.687   5.223   1.762  1.00 79.98
ATOM   3885  C   LEU B 466       7.389   5.773   2.999  1.00 79.98
ATOM   3886  O   LEU B 466       8.398   6.473   2.885  1.00 79.98
ATOM   3887  CB  LEU B 466       5.418   6.031   1.480  1.00 79.98
ATOM   3888  CG  LEU B 466       4.935   6.050   0.029  1.00 79.98
ATOM   3889  CD1 LEU B 466       3.441   6.354  -0.029  1.00 79.98
ATOM   3890  CD2 LEU B 466       5.725   7.070  -0.784  1.00 79.98
ATOM   3891  N   PHE B 467       6.929   5.398   4.139  1.00 75.19
ATOM   3892  CA  PHE B 467       7.469   5.918   5.390  1.00 75.19
ATOM   3893  C   PHE B 467       8.833   5.306   5.687  1.00 75.19
ATOM   3894  O   PHE B 467       9.746   6.002   6.137  1.00 75.19
ATOM   3895  CB  PHE B 467       6.506   5.642   6.549  1.00 75.19
ATOM   3896  CG  PHE B 467       5.425   6.679   6.700  1.00 75.19
ATOM   3897  CD1 PHE B 467       5.716   7.935   7.218  1.00 75.19
ATOM   3898  CD2 PHE B 467       4.118   6.396   6.325  1.00 75.19
ATOM   3899  CE1 PHE B 467       4.718   8.896   7.359  1.00 75.19
ATOM   3900  CE2 PHE B 467       3.116   7.352   6.464  1.00 75.19
ATOM   3901  CZ  PHE B 467       3.417   8.601   6.982  1.00 75.19
ATOM   3902  N   TYR B 468       8.887   4.086   5.525  1.00 72.38
ATOM   3903  CA  TYR B 468      10.163   3.420   5.762  1.00 72.38
ATOM   3904  C   TYR B 468      11.263   4.027   4.900  1.00 72.38
ATOM   3905  O   TYR B 468      12.378   4.256   5.375  1.00 72.38
ATOM   3906  CB  TYR B 468      10.047   1.919   5.481  1.00 72.38
ATOM   3907  CG  TYR B 468      11.251   1.124   5.923  1.00 72.38
ATOM   3908  CD1 TYR B 468      12.229   0.737   5.010  1.00 72.38
ATOM   3909  CD2 TYR B 468      11.413   0.756   7.255  1.00 72.38
ATOM   3910  CE1 TYR B 468      13.340   0.003   5.412  1.00 72.38
ATOM   3911  CE2 TYR B 468      12.519   0.022   7.669  1.00 72.38
ATOM   3912  CZ  TYR B 468      13.476  -0.349   6.742  1.00 72.38
ATOM   3913  OH  TYR B 468      14.573  -1.077   7.146  1.00 72.38
ATOM   3914  N   GLU B 469      10.837   4.230   3.820  1.00 72.75
ATOM   3915  CA  GLU B 469      11.823   4.816   2.917  1.00 72.75
ATOM   3916  C   GLU B 469      12.147   6.254   3.311  1.00 72.75
ATOM   3917  O   GLU B 469      13.300   6.683   3.221  1.00 72.75
ATOM   3918  CB  GLU B 469      11.322   4.767   1.471  1.00 72.75
ATOM   3919  CG  GLU B 469      11.517   3.417   0.798  1.00 72.75
ATOM   3920  CD  GLU B 469      12.959   3.149   0.397  1.00 72.75
ATOM   3921  OE1 GLU B 469      13.313   1.973   0.152  1.00 72.75
ATOM   3922  OE2 GLU B 469      13.742   4.122   0.327  1.00 72.75
ATOM   3923  N   CYS B 470      11.231   6.818   3.659  1.00 67.31
ATOM   3924  CA  CYS B 470      11.440   8.190   4.110  1.00 67.31
ATOM   3925  C   CYS B 470      12.326   8.227   5.350  1.00 67.31
ATOM   3926  O   CYS B 470      13.257   9.031   5.429  1.00 67.31
ATOM   3927  CB  CYS B 470      10.103   8.867   4.408  1.00 67.31
ATOM   3928  SG  CYS B 470       9.704  10.219   3.279  1.00 67.31
ATOM   3929  N   ILE B 471      12.092   7.384   6.247  1.00 66.14
ATOM   3930  CA  ILE B 471      12.864   7.333   7.484  1.00 66.14
ATOM   3931  C   ILE B 471      14.287   6.868   7.186  1.00 66.14
ATOM   3932  O   ILE B 471      15.251   7.409   7.731  1.00 66.14
ATOM   3933  CB  ILE B 471      12.202   6.402   8.525  1.00 66.14
ATOM   3934  CG1 ILE B 471      10.850   6.972   8.969  1.00 66.14
ATOM   3935  CG2 ILE B 471      13.129   6.192   9.727  1.00 66.14
ATOM   3936  CD1 ILE B 471      10.045   6.034   9.858  1.00 66.14
ATOM   3937  N   SER B 472      14.448   5.990   6.466  1.00 67.13
ATOM   3938  CA  SER B 472      15.771   5.494   6.101  1.00 67.13
ATOM   3939  C   SER B 472      16.601   6.579   5.423  1.00 67.13
ATOM   3940  O   SER B 472      17.803   6.695   5.670  1.00 67.13
ATOM   3941  CB  SER B 472      15.654   4.279   5.180  1.00 67.13
ATOM   3942  OG  SER B 472      15.173   4.661   3.903  1.00 67.13
ATOM   3943  N   ASN B 473      15.922   7.375   4.679  1.00 66.16
ATOM   3944  CA  ASN B 473      16.611   8.479   4.020  1.00 66.16
ATOM   3945  C   ASN B 473      17.000   9.570   5.013  1.00 66.16
ATOM   3946  O   ASN B 473      18.075  10.163   4.901  1.00 66.16
ATOM   3947  CB  ASN B 473      15.743   9.063   2.903  1.00 66.16
ATOM   3948  CG  ASN B 473      15.861   8.289   1.605  1.00 66.16
ATOM   3949  OD1 ASN B 473      16.786   7.492   1.426  1.00 66.16
ATOM   3950  ND2 ASN B 473      14.925   8.516   0.691  1.00 66.16
ATOM   3951  N   LEU B 474      16.124   9.626   5.769  1.00 58.38
ATOM   3952  CA  LEU B 474      16.418  10.617   6.799  1.00 58.38
ATOM   3953  C   LEU B 474      17.588  10.167   7.668  1.00 58.38
ATOM   3954  O   LEU B 474      18.446  10.976   8.028  1.00 58.38
ATOM   3955  CB  LEU B 474      15.185  10.866   7.671  1.00 58.38
ATOM   3956  CG  LEU B 474      14.219  11.948   7.186  1.00 58.38
ATOM   3957  CD1 LEU B 474      12.784  11.576   7.543  1.00 58.38
ATOM   3958  CD2 LEU B 474      14.590  13.302   7.781  1.00 58.38
ATOM   3959  N   ARG B 475      17.555   9.031   8.083  1.00 59.84
ATOM   3960  CA  ARG B 475      18.637   8.489   8.898  1.00 59.84
ATOM   3961  C   ARG B 475      19.971   8.571   8.163  1.00 59.84
ATOM   3962  O   ARG B 475      21.002   8.868   8.770  1.00 59.84
ATOM   3963  CB  ARG B 475      18.342   7.040   9.289  1.00 59.84
ATOM   3964  CG  ARG B 475      18.393   6.783  10.787  1.00 59.84
ATOM   3965  CD  ARG B 475      18.136   5.319  11.117  1.00 59.84
ATOM   3966  NE  ARG B 475      17.672   5.150  12.491  1.00 59.84
ATOM   3967  CZ  ARG B 475      17.371   3.982  13.051  1.00 59.84
ATOM   3968  NH1 ARG B 475      17.482   2.851  12.362  1.00 59.84
ATOM   3969  NH2 ARG B 475      16.957   3.942  14.309  1.00 59.84
ATOM   3970  N   ALA B 476      19.860   8.254   6.999  1.00 54.80
ATOM   3971  CA  ALA B 476      21.080   8.295   6.197  1.00 54.80
ATOM   3972  C   ALA B 476      21.596   9.724   6.056  1.00 54.80
ATOM   3973  O   ALA B 476      22.808   9.951   6.002  1.00 54.80
ATOM   3974  CB  ALA B 476      20.833   7.684   4.820  1.00 54.80
ATOM   3975  N   THR B 477      20.770  10.500   5.892  1.00 50.49
ATOM   3976  CA  THR B 477      21.144  11.903   5.756  1.00 50.49
ATOM   3977  C   THR B 477      21.701  12.445   7.069  1.00 50.49
ATOM   3978  O   THR B 477      22.676  13.199   7.072  1.00 50.49
ATOM   3979  CB  THR B 477      19.944  12.760   5.312  1.00 50.49
ATOM   3980  OG1 THR B 477      18.748  11.975   5.391  1.00 50.49
ATOM   3981  CG2 THR B 477      20.121  13.254   3.880  1.00 50.49
ATOM   3982  N   PHE B 478      21.296  11.512   8.196  1.00 43.53
ATOM   3983  CA  PHE B 478      21.824  12.008   9.461  1.00 43.53
ATOM   3984  C   PHE B 478      23.046  11.204   9.890  1.00 43.53
ATOM   3985  O   PHE B 478      23.985  11.754  10.469  1.00 43.53
ATOM   3986  CB  PHE B 478      20.750  11.953  10.552  1.00 43.53
ATOM   3987  CG  PHE B 478      19.944  13.218  10.675  1.00 43.53
ATOM   3988  CD1 PHE B 478      20.421  14.293  11.415  1.00 43.53
ATOM   3989  CD2 PHE B 478      18.709  13.332  10.050  1.00 43.53
ATOM   3990  CE1 PHE B 478      19.678  15.465  11.531  1.00 43.53
ATOM   3991  CE2 PHE B 478      17.960  14.500  10.161  1.00 43.53
ATOM   3992  CZ  PHE B 478      18.446  15.565  10.903  1.00 43.53
ATOM   3993  N   HIS C   1     -35.924 -16.694  11.821  1.00 61.45
ATOM   3994  CA  HIS C   1     -34.668 -16.200  12.374  1.00 61.45
ATOM   3995  C   HIS C   1     -33.639 -15.960  11.274  1.00 61.45
ATOM   3996  O   HIS C   1     -33.501 -16.775  10.359  1.00 61.45
ATOM   3997  CB  HIS C   1     -34.113 -17.183  13.406  1.00 61.45
ATOM   3998  CG  HIS C   1     -34.910 -17.239  14.671  1.00 61.45
ATOM   3999  ND1 HIS C   1     -34.916 -16.214  15.592  1.00 61.45
ATOM   4000  CD2 HIS C   1     -35.730 -18.197  15.164  1.00 61.45
ATOM   4001  CE1 HIS C   1     -35.706 -16.541  16.601  1.00 61.45
ATOM   4002  NE2 HIS C   1     -36.213 -17.739  16.365  1.00 61.45
ATOM   4003  N   PRO C   2     -32.863 -14.949  11.218  1.00 72.02
ATOM   4004  CA  PRO C   2     -31.796 -14.752  10.233  1.00 72.02
ATOM   4005  C   PRO C   2     -30.624 -15.710  10.433  1.00 72.02
ATOM   4006  O   PRO C   2     -30.286 -16.050  11.570  1.00 72.02
ATOM   4007  CB  PRO C   2     -31.363 -13.303  10.469  1.00 72.02
ATOM   4008  CG  PRO C   2     -31.831 -12.984  11.852  1.00 72.02
ATOM   4009  CD  PRO C   2     -32.941 -13.930  12.210  1.00 72.02
ATOM   4010  N   CYS C   3     -30.081 -16.340   9.509  1.00 72.92
ATOM   4011  CA  CYS C   3     -28.949 -17.259   9.559  1.00 72.92
ATOM   4012  C   CYS C   3     -27.706 -16.564  10.103  1.00 72.92
ATOM   4013  O   CYS C   3     -27.362 -15.466   9.663  1.00 72.92
ATOM   4014  CB  CYS C   3     -28.660 -17.829   8.171  1.00 72.92
ATOM   4015  SG  CYS C   3     -29.850 -19.077   7.634  1.00 72.92
ATOM   4016  N   ASN C   4     -27.126 -17.106  11.104  1.00 75.61
ATOM   4017  CA  ASN C   4     -25.911 -16.547  11.687  1.00 75.61
ATOM   4018  C   ASN C   4     -24.737 -16.624  10.716  1.00 75.61
ATOM   4019  O   ASN C   4     -23.823 -15.799  10.774  1.00 75.61
ATOM   4020  CB  ASN C   4     -25.566 -17.260  12.996  1.00 75.61
ATOM   4021  CG  ASN C   4     -26.487 -16.869  14.135  1.00 75.61
ATOM   4022  OD1 ASN C   4     -27.241 -15.897  14.034  1.00 75.61
ATOM   4023  ND2 ASN C   4     -26.434 -17.623  15.226  1.00 75.61
ATOM   4024  N   LEU C   5     -24.776 -17.556   9.897  1.00 76.38
ATOM   4025  CA  LEU C   5     -23.815 -17.704   8.809  1.00 76.38
ATOM   4026  C   LEU C   5     -24.511 -17.621   7.455  1.00 76.38
ATOM   4027  O   LEU C   5     -24.929 -18.642   6.903  1.00 76.38
ATOM   4028  CB  LEU C   5     -23.067 -19.033   8.931  1.00 76.38
ATOM   4029  CG  LEU C   5     -22.182 -19.202  10.167  1.00 76.38
ATOM   4030  CD1 LEU C   5     -21.914 -20.681  10.429  1.00 76.38
ATOM   4031  CD2 LEU C   5     -20.874 -18.438   9.997  1.00 76.38
ATOM   4032  N   PRO C   6     -24.566 -16.367   7.018  1.00 72.26
ATOM   4033  CA  PRO C   6     -25.409 -16.082   5.854  1.00 72.26
ATOM   4034  C   PRO C   6     -25.025 -16.911   4.631  1.00 72.26
ATOM   4035  O   PRO C   6     -25.897 -17.321   3.860  1.00 72.26
ATOM   4036  CB  PRO C   6     -25.168 -14.592   5.601  1.00 72.26
ATOM   4037  CG  PRO C   6     -24.509 -14.094   6.847  1.00 72.26
ATOM   4038  CD  PRO C   6     -24.035 -15.277   7.641  1.00 72.26
ATOM   4039  N   ASP C   7     -24.019 -17.411   4.434  1.00 74.06
ATOM   4040  CA  ASP C   7     -23.577 -18.138   3.248  1.00 74.06
ATOM   4041  C   ASP C   7     -24.003 -19.603   3.311  1.00 74.06
ATOM   4042  O   ASP C   7     -23.965 -20.310   2.302  1.00 74.06
ATOM   4043  CB  ASP C   7     -22.058 -18.038   3.093  1.00 74.06
ATOM   4044  CG  ASP C   7     -21.594 -16.655   2.671  1.00 74.06
ATOM   4045  OD1 ASP C   7     -20.408 -16.320   2.879  1.00 74.06
ATOM   4046  OD2 ASP C   7     -22.423 -15.892   2.130  1.00 74.06
ATOM   4047  N   ARG C   8     -24.520 -19.992   4.466  1.00 80.18
ATOM   4048  CA  ARG C   8     -24.902 -21.391   4.628  1.00 80.18
ATOM   4049  C   ARG C   8     -26.412 -21.564   4.508  1.00 80.18
ATOM   4050  O   ARG C   8     -26.908 -22.688   4.403  1.00 80.18
ATOM   4051  CB  ARG C   8     -24.419 -21.928   5.977  1.00 80.18
ATOM   4052  CG  ARG C   8     -22.906 -22.020   6.097  1.00 80.18
ATOM   4053  CD  ARG C   8     -22.484 -22.752   7.364  1.00 80.18
ATOM   4054  NE  ARG C   8     -21.033 -22.766   7.521  1.00 80.18
ATOM   4055  CZ  ARG C   8     -20.386 -23.318   8.543  1.00 80.18
ATOM   4056  NH1 ARG C   8     -21.053 -23.916   9.524  1.00 80.18
ATOM   4057  NH2 ARG C   8     -19.062 -23.274   8.585  1.00 80.18
ATOM   4058  N   CYS C   9     -27.084 -20.397   4.386  1.00 76.54
ATOM   4059  CA  CYS C   9     -28.540 -20.436   4.297  1.00 76.54
ATOM   4060  C   CYS C   9     -29.020 -19.889   2.958  1.00 76.54
ATOM   4061  O   CYS C   9     -28.510 -18.874   2.479  1.00 76.54
ATOM   4062  CB  CYS C   9     -29.168 -19.638   5.439  1.00 76.54
ATOM   4063  SG  CYS C   9     -28.695 -20.222   7.082  1.00 76.54
ATOM   4064  N   LEU C  10     -29.956 -20.441   2.129  1.00 70.54
ATOM   4065  CA  LEU C  10     -30.459 -20.013   0.829  1.00 70.54
ATOM   4066  C   LEU C  10     -31.693 -19.131   0.987  1.00 70.54
ATOM   4067  O   LEU C  10     -32.033 -18.363   0.084  1.00 70.54
ATOM   4068  CB  LEU C  10     -30.794 -21.227  -0.043  1.00 70.54
ATOM   4069  CG  LEU C  10     -29.605 -22.039  -0.558  1.00 70.54
ATOM   4070  CD1 LEU C  10     -30.067 -23.414  -1.030  1.00 70.54
ATOM   4071  CD2 LEU C  10     -28.895 -21.293  -1.683  1.00 70.54
ATOM   4072  N   GLY C  11     -32.044 -18.674   1.911  1.00 62.28
ATOM   4073  CA  GLY C  11     -33.180 -17.809   2.189  1.00 62.28
ATOM   4074  C   GLY C  11     -34.441 -18.226   1.456  1.00 62.28
ATOM   4075  O   GLY C  11     -35.382 -17.440   1.332  1.00 62.28
ATOM   4076  N   THR C  12     -34.857 -18.621   0.980  1.00 51.11
ATOM   4077  CA  THR C  12     -36.072 -18.918   0.229  1.00 51.11
ATOM   4078  C   THR C  12     -37.119 -19.568   1.130  1.00 51.11
ATOM   4079  O   THR C  12     -36.843 -19.869   2.293  1.00 51.11
ATOM   4080  CB  THR C  12     -35.778 -19.839  -0.969  1.00 51.11
ATOM   4081  OG1 THR C  12     -35.172 -21.048  -0.497  1.00 51.11
ATOM   4082  CG2 THR C  12     -34.836 -19.166  -1.962  1.00 51.11
ATOM   4083  N   ILE C  13     -38.017 -19.579   0.584  1.00 43.66
ATOM   4084  CA  ILE C  13     -39.236 -20.079   1.210  1.00 43.66
ATOM   4085  C   ILE C  13     -38.996 -21.486   1.755  1.00 43.66
ATOM   4086  O   ILE C  13     -39.579 -21.872   2.771  1.00 43.66
ATOM   4087  CB  ILE C  13     -40.421 -20.083   0.219  1.00 43.66
ATOM   4088  CG1 ILE C  13     -40.648 -18.677  -0.348  1.00 43.66
ATOM   4089  CG2 ILE C  13     -41.689 -20.613   0.894  1.00 43.66
ATOM   4090  CD1 ILE C  13     -41.457 -18.652  -1.637  1.00 43.66
ATOM   4091  N   THR C  14     -38.140 -21.776   1.302  1.00 46.27
ATOM   4092  CA  THR C  14     -37.951 -23.153   1.745  1.00 46.27
ATOM   4093  C   THR C  14     -36.805 -23.245   2.749  1.00 46.27
ATOM   4094  O   THR C  14     -36.449 -24.338   3.194  1.00 46.27
ATOM   4095  CB  THR C  14     -37.672 -24.090   0.556  1.00 46.27
ATOM   4096  OG1 THR C  14     -36.659 -23.508  -0.275  1.00 46.27
ATOM   4097  CG2 THR C  14     -38.930 -24.312  -0.276  1.00 46.27
ATOM   4098  N   ASN C  15     -36.514 -22.528   3.384  1.00 55.52
ATOM   4099  CA  ASN C  15     -35.489 -22.560   4.421  1.00 55.52
ATOM   4100  C   ASN C  15     -34.443 -23.636   4.143  1.00 55.52
ATOM   4101  O   ASN C  15     -34.097 -24.416   5.032  1.00 55.52
ATOM   4102  CB  ASN C  15     -36.123 -22.778   5.796  1.00 55.52
ATOM   4103  CG  ASN C  15     -36.510 -21.478   6.474  1.00 55.52
ATOM   4104  OD1 ASN C  15     -36.106 -20.395   6.042  1.00 55.52
ATOM   4105  ND2 ASN C  15     -37.296 -21.576   7.539  1.00 55.52
ATOM   4106  N   LEU C  16     -33.996 -23.316   3.257  1.00 65.75
ATOM   4107  CA  LEU C  16     -33.083 -24.381   2.855  1.00 65.75
ATOM   4108  C   LEU C  16     -31.632 -23.964   3.071  1.00 65.75
ATOM   4109  O   LEU C  16     -31.302 -22.780   2.979  1.00 65.75
ATOM   4110  CB  LEU C  16     -33.307 -24.753   1.387  1.00 65.75
ATOM   4111  CG  LEU C  16     -34.573 -25.551   1.075  1.00 65.75
ATOM   4112  CD1 LEU C  16     -35.130 -25.150  -0.287  1.00 65.75
ATOM   4113  CD2 LEU C  16     -34.288 -27.048   1.122  1.00 65.75
ATOM   4114  N   CYS C  17     -31.007 -25.133   3.516  1.00 80.91
ATOM   4115  CA  CYS C  17     -29.572 -24.968   3.718  1.00 80.91
ATOM   4116  C   CYS C  17     -28.809 -25.197   2.419  1.00 80.91
ATOM   4117  O   CYS C  17     -29.238 -25.982   1.572  1.00 80.91
ATOM   4118  CB  CYS C  17     -29.068 -25.931   4.792  1.00 80.91
ATOM   4119  SG  CYS C  17     -29.780 -25.636   6.426  1.00 80.91
ATOM   4120  N   TYR C  18     -27.751 -24.573   2.290  1.00 81.74
ATOM   4121  CA  TYR C  18     -26.843 -24.792   1.170  1.00 81.74
ATOM   4122  C   TYR C  18     -26.258 -26.199   1.210  1.00 81.74
ATOM   4123  O   TYR C  18     -26.090 -26.778   2.286  1.00 81.74
ATOM   4124  CB  TYR C  18     -25.715 -23.757   1.181  1.00 81.74
ATOM   4125  CG  TYR C  18     -24.946 -23.683  -0.116  1.00 81.74
ATOM   4126  CD1 TYR C  18     -23.740 -24.362  -0.274  1.00 81.74
ATOM   4127  CD2 TYR C  18     -25.423 -22.933  -1.185  1.00 81.74
ATOM   4128  CE1 TYR C  18     -23.028 -24.295  -1.466  1.00 81.74
ATOM   4129  CE2 TYR C  18     -24.719 -22.858  -2.383  1.00 81.74
ATOM   4130  CZ  TYR C  18     -23.524 -23.542  -2.514  1.00 81.74
ATOM   4131  OH  TYR C  18     -22.823 -23.472  -3.697  1.00 81.74
ATOM   4132  N   GLU C  19     -25.987 -26.710   0.231  1.00 86.65
ATOM   4133  CA  GLU C  19     -25.432 -28.057   0.126  1.00 86.65
ATOM   4134  C   GLU C  19     -24.282 -28.258   1.109  1.00 86.65
ATOM   4135  O   GLU C  19     -23.330 -27.475   1.128  1.00 86.65
ATOM   4136  CB  GLU C  19     -24.957 -28.332  -1.303  1.00 86.65
ATOM   4137  CG  GLU C  19     -24.552 -29.779  -1.548  1.00 86.65
ATOM   4138  CD  GLU C  19     -24.055 -30.031  -2.963  1.00 86.65
ATOM   4139  OE1 GLU C  19     -23.648 -31.175  -3.268  1.00 86.65
ATOM   4140  OE2 GLU C  19     -24.071 -29.077  -3.772  1.00 86.65
ATOM   4141  N   GLY C  20     -24.411 -29.206   1.842  1.00 86.51
ATOM   4142  CA  GLY C  20     -23.375 -29.544   2.805  1.00 86.51
ATOM   4143  C   GLY C  20     -23.650 -28.997   4.193  1.00 86.51
ATOM   4144  O   GLY C  20     -23.021 -29.417   5.167  1.00 86.51
ATOM   4145  N   SER C  21     -24.562 -27.962   4.297  1.00 86.17
ATOM   4146  CA  SER C  21     -24.922 -27.398   5.593  1.00 86.17
ATOM   4147  C   SER C  21     -26.237 -27.979   6.103  1.00 86.17
ATOM   4148  O   SER C  21     -27.153 -28.236   5.320  1.00 86.17
ATOM   4149  CB  SER C  21     -25.030 -25.875   5.504  1.00 86.17
ATOM   4150  OG  SER C  21     -23.810 -25.310   5.055  1.00 86.17
ATOM   4151  N   THR C  22     -26.269 -28.364   7.274  1.00 86.08
ATOM   4152  CA  THR C  22     -27.454 -28.945   7.895  1.00 86.08
ATOM   4153  C   THR C  22     -27.628 -28.426   9.319  1.00 86.08
ATOM   4154  O   THR C  22     -26.788 -27.674   9.818  1.00 86.08
ATOM   4155  CB  THR C  22     -27.378 -30.483   7.912  1.00 86.08
ATOM   4156  OG1 THR C  22     -26.308 -30.893   8.772  1.00 86.08
ATOM   4157  CG2 THR C  22     -27.130 -31.037   6.513  1.00 86.08
ATOM   4158  N   GLY C  23     -28.830 -28.702   9.952  1.00 80.58
ATOM   4159  CA  GLY C  23     -29.085 -28.351  11.339  1.00 80.58
ATOM   4160  C   GLY C  23     -29.803 -27.024  11.497  1.00 80.58
ATOM   4161  O   GLY C  23     -30.194 -26.402  10.506  1.00 80.58
ATOM   4162  N   TYR C  24     -30.086 -26.610  12.545  1.00 75.83
ATOM   4163  CA  TYR C  24     -30.752 -25.356  12.882  1.00 75.83
ATOM   4164  C   TYR C  24     -29.965 -24.162  12.355  1.00 75.83
ATOM   4165  O   TYR C  24     -28.772 -24.024  12.635  1.00 75.83
ATOM   4166  CB  TYR C  24     -30.933 -25.234  14.398  1.00 75.83
ATOM   4167  CG  TYR C  24     -31.669 -23.986  14.823  1.00 75.83
ATOM   4168  CD1 TYR C  24     -31.000 -22.941  15.455  1.00 75.83
ATOM   4169  CD2 TYR C  24     -33.034 -23.851  14.594  1.00 75.83
ATOM   4170  CE1 TYR C  24     -31.674 -21.790  15.850  1.00 75.83
ATOM   4171  CE2 TYR C  24     -33.718 -22.705  14.985  1.00 75.83
ATOM   4172  CZ  TYR C  24     -33.031 -21.681  15.610  1.00 75.83
ATOM   4173  OH  TYR C  24     -33.703 -20.544  15.999  1.00 75.83
ATOM   4174  N   GLN C  25     -30.506 -23.429  11.527  1.00 78.14
ATOM   4175  CA  GLN C  25     -29.937 -22.251  10.880  1.00 78.14
ATOM   4176  C   GLN C  25     -28.761 -22.630   9.985  1.00 78.14
ATOM   4177  O   GLN C  25     -27.882 -21.806   9.724  1.00 78.14
ATOM   4178  CB  GLN C  25     -29.492 -21.226  11.925  1.00 78.14
ATOM   4179  CG  GLN C  25     -30.645 -20.568  12.671  1.00 78.14
ATOM   4180  CD  GLN C  25     -30.193 -19.425  13.560  1.00 78.14
ATOM   4181  OE1 GLN C  25     -29.044 -19.389  14.011  1.00 78.14
ATOM   4182  NE2 GLN C  25     -31.093 -18.483  13.820  1.00 78.14
ATOM   4183  N   CYS C  26     -28.633 -24.002   9.602  1.00 80.94
ATOM   4184  CA  CYS C  26     -27.612 -24.496   8.685  1.00 80.94
ATOM   4185  C   CYS C  26     -26.215 -24.282   9.257  1.00 80.94
ATOM   4186  O   CYS C  26     -25.274 -23.993   8.516  1.00 80.94
ATOM   4187  CB  CYS C  26     -27.729 -23.801   7.328  1.00 80.94
ATOM   4188  SG  CYS C  26     -29.342 -24.006   6.542  1.00 80.94
ATOM   4189  N   ASN C  27     -26.231 -24.398  10.708  1.00 83.08
ATOM   4190  CA  ASN C  27     -25.003 -24.055  11.416  1.00 83.08
ATOM   4191  C   ASN C  27     -24.044 -25.240  11.482  1.00 83.08
ATOM   4192  O   ASN C  27     -22.875 -25.079  11.836  1.00 83.08
ATOM   4193  CB  ASN C  27     -25.319 -23.549  12.825  1.00 83.08
ATOM   4194  CG  ASN C  27     -24.199 -22.710  13.409  1.00 83.08
ATOM   4195  OD1 ASN C  27     -23.236 -22.370  12.718  1.00 83.08
ATOM   4196  ND2 ASN C  27     -24.318 -22.369  14.687  1.00 83.08
ATOM   4197  N   SER C  28     -24.471 -26.475  10.985  1.00 85.13
ATOM   4198  CA  SER C  28     -23.604 -27.647  11.040  1.00 85.13
ATOM   4199  C   SER C  28     -23.259 -28.147   9.641  1.00 85.13
ATOM   4200  O   SER C  28     -24.018 -27.929   8.694  1.00 85.13
ATOM   4201  CB  SER C  28     -24.267 -28.768  11.841  1.00 85.13
ATOM   4202  OG  SER C  28     -24.645 -28.311  13.128  1.00 85.13
ATOM   4203  N   CYS C  29     -22.111 -28.740   9.421  1.00 89.29
ATOM   4204  CA  CYS C  29     -21.721 -29.365   8.162  1.00 89.29
ATOM   4205  C   CYS C  29     -22.128 -30.833   8.133  1.00 89.29
ATOM   4206  O   CYS C  29     -21.964 -31.547   9.123  1.00 89.29
ATOM   4207  CB  CYS C  29     -20.213 -29.240   7.946  1.00 89.29
ATOM   4208  SG  CYS C  29     -19.655 -27.545   7.672  1.00 89.29
ATOM   4209  N   SER C  30     -22.702 -31.256   7.099  1.00 89.06
ATOM   4210  CA  SER C  30     -23.119 -32.644   6.926  1.00 89.06
ATOM   4211  C   SER C  30     -21.916 -33.579   6.861  1.00 89.06
ATOM   4212  O   SER C  30     -20.780 -33.127   6.706  1.00 89.06
ATOM   4213  CB  SER C  30     -23.962 -32.797   5.659  1.00 89.06
ATOM   4214  OG  SER C  30     -23.238 -32.370   4.518  1.00 89.06
ATOM   4215  N   LYS C  31     -22.157 -34.866   6.997  1.00 89.16
ATOM   4216  CA  LYS C  31     -21.097 -35.867   6.911  1.00 89.16
ATOM   4217  C   LYS C  31     -20.365 -35.779   5.575  1.00 89.16
ATOM   4218  O   LYS C  31     -20.996 -35.666   4.522  1.00 89.16
ATOM   4219  CB  LYS C  31     -21.670 -37.273   7.103  1.00 89.16
ATOM   4220  CG  LYS C  31     -20.625 -38.325   7.445  1.00 89.16
ATOM   4221  CD  LYS C  31     -21.268 -39.670   7.758  1.00 89.16
ATOM   4222  CE  LYS C  31     -20.221 -40.739   8.040  1.00 89.16
ATOM   4223  NZ  LYS C  31     -20.847 -42.059   8.352  1.00 89.16
ATOM   4224  N   ASN C  32     -19.171 -35.696   5.518  1.00 89.75
ATOM   4225  CA  ASN C  32     -18.290 -35.619   4.358  1.00 89.75
ATOM   4226  C   ASN C  32     -18.123 -34.181   3.875  1.00 89.75
ATOM   4227  O   ASN C  32     -17.650 -33.947   2.762  1.00 89.75
ATOM   4228  CB  ASN C  32     -18.816 -36.503   3.225  1.00 89.75
ATOM   4229  CG  ASN C  32     -18.551 -37.976   3.462  1.00 89.75
ATOM   4230  OD1 ASN C  32     -17.745 -38.345   4.321  1.00 89.75
ATOM   4231  ND2 ASN C  32     -19.228 -38.830   2.703  1.00 89.75
ATOM   4232  N   TYR C  33     -18.620 -33.208   4.682  1.00 91.68
ATOM   4233  CA  TYR C  33     -18.442 -31.784   4.422  1.00 91.68
ATOM   4234  C   TYR C  33     -17.765 -31.095   5.600  1.00 91.68
ATOM   4235  O   TYR C  33     -17.935 -31.508   6.750  1.00 91.68
ATOM   4236  CB  TYR C  33     -19.789 -31.117   4.131  1.00 91.68
ATOM   4237  CG  TYR C  33     -20.367 -31.478   2.784  1.00 91.68
ATOM   4238  CD1 TYR C  33     -20.244 -30.615   1.697  1.00 91.68
ATOM   4239  CD2 TYR C  33     -21.039 -32.681   2.595  1.00 91.68
ATOM   4240  CE1 TYR C  33     -20.776 -30.943   0.455  1.00 91.68
ATOM   4241  CE2 TYR C  33     -21.575 -33.019   1.357  1.00 91.68
ATOM   4242  CZ  TYR C  33     -21.439 -32.145   0.295  1.00 91.68
ATOM   4243  OH  TYR C  33     -21.968 -32.474  -0.933  1.00 91.68
ATOM   4244  N   ASP C  34     -16.908 -30.090   5.473  1.00 91.21
ATOM   4245  CA  ASP C  34     -16.281 -29.303   6.531  1.00 91.21
ATOM   4246  C   ASP C  34     -15.953 -27.893   6.044  1.00 91.21
ATOM   4247  O   ASP C  34     -15.940 -27.633   4.839  1.00 91.21
ATOM   4248  CB  ASP C  34     -15.012 -29.994   7.034  1.00 91.21
ATOM   4249  CG  ASP C  34     -14.678 -29.645   8.474  1.00 91.21
ATOM   4250  OD1 ASP C  34     -13.663 -30.147   9.004  1.00 91.21
ATOM   4251  OD2 ASP C  34     -15.438 -28.863   9.085  1.00 91.21
ATOM   4252  N   MET C  35     -15.664 -26.969   6.952  1.00 88.87
ATOM   4253  CA  MET C  35     -15.306 -25.589   6.638  1.00 88.87
ATOM   4254  C   MET C  35     -13.843 -25.488   6.220  1.00 88.87
ATOM   4255  O   MET C  35     -13.003 -26.257   6.693  1.00 88.87
ATOM   4256  CB  MET C  35     -15.572 -24.677   7.837  1.00 88.87
ATOM   4257  CG  MET C  35     -17.043 -24.552   8.198  1.00 88.87
ATOM   4258  SD  MET C  35     -17.344 -23.288   9.493  1.00 88.87
ATOM   4259  CE  MET C  35     -16.643 -24.134  10.936  1.00 88.87
ATOM   4260  N   LYS C  36     -13.486 -24.534   5.333  1.00 87.80
ATOM   4261  CA  LYS C  36     -12.116 -24.314   4.881  1.00 87.80
ATOM   4262  C   LYS C  36     -11.433 -23.226   5.704  1.00 87.80
ATOM   4263  O   LYS C  36     -10.233 -23.306   5.976  1.00 87.80
ATOM   4264  CB  LYS C  36     -12.093 -23.941   3.398  1.00 87.80
ATOM   4265  CG  LYS C  36     -12.312 -25.119   2.460  1.00 87.80
ATOM   4266  CD  LYS C  36     -12.139 -24.712   1.002  1.00 87.80
ATOM   4267  CE  LYS C  36     -12.402 -25.880   0.060  1.00 87.80
ATOM   4268  NZ  LYS C  36     -12.248 -25.482  -1.371  1.00 87.80
ATOM   4269  N   TYR C  37     -12.108 -22.229   6.074  1.00 87.30
ATOM   4270  CA  TYR C  37     -11.624 -21.119   6.887  1.00 87.30
ATOM   4271  C   TYR C  37     -12.770 -20.453   7.640  1.00 87.30
ATOM   4272  O   TYR C  37     -13.933 -20.827   7.469  1.00 87.30
ATOM   4273  CB  TYR C  37     -10.905 -20.086   6.014  1.00 87.30
ATOM   4274  CG  TYR C  37     -11.728 -19.599   4.847  1.00 87.30
ATOM   4275  CD1 TYR C  37     -11.609 -20.189   3.590  1.00 87.30
ATOM   4276  CD2 TYR C  37     -12.626 -18.548   4.997  1.00 87.30
ATOM   4277  CE1 TYR C  37     -12.364 -19.742   2.511  1.00 87.30
ATOM   4278  CE2 TYR C  37     -13.387 -18.092   3.925  1.00 87.30
ATOM   4279  CZ  TYR C  37     -13.249 -18.695   2.688  1.00 87.30
ATOM   4280  OH  TYR C  37     -14.000 -18.248   1.624  1.00 87.30
ATOM   4281  N   PHE C  38     -12.596 -19.459   8.464  1.00 86.97
ATOM   4282  CA  PHE C  38     -13.566 -18.781   9.316  1.00 86.97
ATOM   4283  C   PHE C  38     -14.745 -18.273   8.495  1.00 86.97
ATOM   4284  O   PHE C  38     -14.560 -17.548   7.515  1.00 86.97
ATOM   4285  CB  PHE C  38     -12.906 -17.618  10.063  1.00 86.97
ATOM   4286  CG  PHE C  38     -13.862 -16.820  10.910  1.00 86.97
ATOM   4287  CD1 PHE C  38     -14.317 -15.578  10.486  1.00 86.97
ATOM   4288  CD2 PHE C  38     -14.304 -17.314  12.130  1.00 86.97
ATOM   4289  CE1 PHE C  38     -15.201 -14.838  11.268  1.00 86.97
ATOM   4290  CE2 PHE C  38     -15.188 -16.580  12.916  1.00 86.97
ATOM   4291  CZ  PHE C  38     -15.634 -15.342  12.484  1.00 86.97
ATOM   4292  N   LYS C  39     -15.963 -18.717   8.826  1.00 85.09
ATOM   4293  CA  LYS C  39     -17.237 -18.297   8.251  1.00 85.09
ATOM   4294  C   LYS C  39     -17.366 -18.760   6.802  1.00 85.09
ATOM   4295  O   LYS C  39     -18.222 -18.270   6.062  1.00 85.09
ATOM   4296  CB  LYS C  39     -17.387 -16.777   8.330  1.00 85.09
ATOM   4297  CG  LYS C  39     -17.778 -16.265   9.709  1.00 85.09
ATOM   4298  CD  LYS C  39     -18.178 -14.796   9.667  1.00 85.09
ATOM   4299  CE  LYS C  39     -18.701 -14.319  11.015  1.00 85.09
ATOM   4300  NZ  LYS C  39     -19.141 -12.893  10.966  1.00 85.09
ATOM   4301  N   SER C  40     -16.568 -19.777   6.369  1.00 85.35
ATOM   4302  CA  SER C  40     -16.655 -20.309   5.013  1.00 85.35
ATOM   4303  C   SER C  40     -17.832 -21.269   4.870  1.00 85.35
ATOM   4304  O   SER C  40     -18.360 -21.765   5.867  1.00 85.35
ATOM   4305  CB  SER C  40     -15.357 -21.021   4.632  1.00 85.35
ATOM   4306  OG  SER C  40     -15.221 -22.237   5.346  1.00 85.35
ATOM   4307  N   LYS C  41     -18.322 -21.515   3.734  1.00 87.42
ATOM   4308  CA  LYS C  41     -19.321 -22.544   3.458  1.00 87.42
ATOM   4309  C   LYS C  41     -18.765 -23.938   3.733  1.00 87.42
ATOM   4310  O   LYS C  41     -17.551 -24.116   3.854  1.00 87.42
ATOM   4311  CB  LYS C  41     -19.803 -22.448   2.009  1.00 87.42
ATOM   4312  CG  LYS C  41     -20.457 -21.119   1.661  1.00 87.42
ATOM   4313  CD  LYS C  41     -20.855 -21.060   0.192  1.00 87.42
ATOM   4314  CE  LYS C  41     -21.445 -19.705  -0.175  1.00 87.42
ATOM   4315  NZ  LYS C  41     -21.794 -19.627  -1.625  1.00 87.42
ATOM   4316  N   CYS C  42     -19.638 -24.847   3.988  1.00 88.30
ATOM   4317  CA  CYS C  42     -19.208 -26.234   4.119  1.00 88.30
ATOM   4318  C   CYS C  42     -18.884 -26.836   2.757  1.00 88.30
ATOM   4319  O   CYS C  42     -19.727 -26.840   1.859  1.00 88.30
ATOM   4320  CB  CYS C  42     -20.288 -27.067   4.810  1.00 88.30
ATOM   4321  SG  CYS C  42     -20.661 -26.524   6.492  1.00 88.30
ATOM   4322  N   THR C  43     -17.726 -27.276   2.547  1.00 88.48
ATOM   4323  CA  THR C  43     -17.275 -27.817   1.270  1.00 88.48
ATOM   4324  C   THR C  43     -17.042 -29.322   1.372  1.00 88.48
ATOM   4325  O   THR C  43     -16.646 -29.824   2.426  1.00 88.48
ATOM   4326  CB  THR C  43     -15.984 -27.126   0.794  1.00 88.48
ATOM   4327  OG1 THR C  43     -14.989 -27.227   1.820  1.00 88.48
ATOM   4328  CG2 THR C  43     -16.231 -25.653   0.484  1.00 88.48
ATOM   4329  N   LYS C  44     -17.337 -30.048   0.272  1.00 90.37
ATOM   4330  CA  LYS C  44     -17.206 -31.501   0.219  1.00 90.37
ATOM   4331  C   LYS C  44     -15.757 -31.931   0.432  1.00 90.37
ATOM   4332  O   LYS C  44     -14.835 -31.313  -0.105  1.00 90.37
ATOM   4333  CB  LYS C  44     -17.720 -32.038  -1.118  1.00 90.37
ATOM   4334  CG  LYS C  44     -17.924 -33.545  -1.142  1.00 90.37
ATOM   4335  CD  LYS C  44     -18.556 -34.003  -2.451  1.00 90.37
ATOM   4336  CE  LYS C  44     -18.795 -35.507  -2.461  1.00 90.37
ATOM   4337  NZ  LYS C  44     -19.445 -35.955  -3.729  1.00 90.37
ATOM   4338  N   CYS C  45     -15.487 -32.857   1.214  1.00 89.29
ATOM   4339  CA  CYS C  45     -14.159 -33.388   1.503  1.00 89.29
ATOM   4340  C   CYS C  45     -13.577 -34.093   0.284  1.00 89.29
ATOM   4341  O   CYS C  45     -14.269 -34.863  -0.383  1.00 89.29
ATOM   4342  CB  CYS C  45     -14.215 -34.355   2.685  1.00 89.29
ATOM   4343  SG  CYS C  45     -14.815 -33.604   4.214  1.00 89.29
ATOM   4344  N   ARG C  46     -12.467 -33.934  -0.019  1.00 88.80
ATOM   4345  CA  ARG C  46     -11.743 -34.624  -1.081  1.00 88.80
ATOM   4346  C   ARG C  46     -11.021 -35.855  -0.542  1.00 88.80
ATOM   4347  O   ARG C  46     -11.135 -36.178   0.643  1.00 88.80
ATOM   4348  CB  ARG C  46     -10.741 -33.681  -1.750  1.00 88.80
ATOM   4349  CG  ARG C  46     -11.384 -32.490  -2.442  1.00 88.80
ATOM   4350  CD  ARG C  46     -10.344 -31.581  -3.083  1.00 88.80
ATOM   4351  NE  ARG C  46     -10.935 -30.328  -3.544  1.00 88.80
ATOM   4352  CZ  ARG C  46     -10.250 -29.315  -4.070  1.00 88.80
ATOM   4353  NH1 ARG C  46      -8.932 -29.389  -4.212  1.00 88.80
ATOM   4354  NH2 ARG C  46     -10.889 -28.221  -4.457  1.00 88.80
ATOM   4355  N   ASN C  47     -10.397 -36.319  -1.381  1.00 86.26
ATOM   4356  CA  ASN C  47      -9.570 -37.432  -0.929  1.00 86.26
ATOM   4357  C   ASN C  47      -8.671 -37.026   0.236  1.00 86.26
ATOM   4358  O   ASN C  47      -8.073 -35.949   0.218  1.00 86.26
ATOM   4359  CB  ASN C  47      -8.728 -37.980  -2.083  1.00 86.26
ATOM   4360  CG  ASN C  47      -8.156 -39.353  -1.789  1.00 86.26
ATOM   4361  OD1 ASN C  47      -7.963 -39.723  -0.628  1.00 86.26
ATOM   4362  ND2 ASN C  47      -7.882 -40.119  -2.838  1.00 86.26
ATOM   4363  N   ILE C  48      -8.594 -37.728   1.286  1.00 85.69
ATOM   4364  CA  ILE C  48      -7.903 -37.421   2.534  1.00 85.69
ATOM   4365  C   ILE C  48      -6.438 -37.100   2.247  1.00 85.69
ATOM   4366  O   ILE C  48      -5.859 -36.204   2.865  1.00 85.69
ATOM   4367  CB  ILE C  48      -8.010 -38.587   3.541  1.00 85.69
ATOM   4368  CG1 ILE C  48      -7.506 -38.149   4.921  1.00 85.69
ATOM   4369  CG2 ILE C  48      -7.234 -39.808   3.037  1.00 85.69
ATOM   4370  CD1 ILE C  48      -8.402 -37.130   5.612  1.00 85.69
ATOM   4371  N   TYR C  49      -5.908 -37.795   1.292  1.00 86.58
ATOM   4372  CA  TYR C  49      -4.508 -37.561   0.953  1.00 86.58
ATOM   4373  C   TYR C  49      -4.316 -36.170   0.361  1.00 86.58
ATOM   4374  O   TYR C  49      -3.350 -35.477   0.688  1.00 86.58
ATOM   4375  CB  TYR C  49      -4.009 -38.622  -0.031  1.00 86.58
ATOM   4376  CG  TYR C  49      -4.038 -40.026   0.522  1.00 86.58
ATOM   4377  CD1 TYR C  49      -3.085 -40.452   1.445  1.00 86.58
ATOM   4378  CD2 TYR C  49      -5.017 -40.930   0.124  1.00 86.58
ATOM   4379  CE1 TYR C  49      -3.107 -41.745   1.957  1.00 86.58
ATOM   4380  CE2 TYR C  49      -5.048 -42.225   0.629  1.00 86.58
ATOM   4381  CZ  TYR C  49      -4.091 -42.623   1.544  1.00 86.58
ATOM   4382  OH  TYR C  49      -4.117 -43.904   2.047  1.00 86.58
ATOM   4383  N   HIS C  50      -5.298 -35.916  -0.380  1.00 87.70
ATOM   4384  CA  HIS C  50      -5.239 -34.584  -0.970  1.00 87.70
ATOM   4385  C   HIS C  50      -5.435 -33.504   0.089  1.00 87.70
ATOM   4386  O   HIS C  50      -4.774 -32.463   0.051  1.00 87.70
ATOM   4387  CB  HIS C  50      -6.291 -34.437  -2.071  1.00 87.70
ATOM   4388  CG  HIS C  50      -5.857 -34.987  -3.392  1.00 87.70
ATOM   4389  ND1 HIS C  50      -4.910 -34.370  -4.180  1.00 87.70
ATOM   4390  CD2 HIS C  50      -6.240 -36.100  -4.061  1.00 87.70
ATOM   4391  CE1 HIS C  50      -4.730 -35.081  -5.281  1.00 87.70
ATOM   4392  NE2 HIS C  50      -5.525 -36.136  -5.233  1.00 87.70
ATOM   4393  N   GLU C  51      -6.277 -33.674   1.078  1.00 89.79
ATOM   4394  CA  GLU C  51      -6.519 -32.718   2.155  1.00 89.79
ATOM   4395  C   GLU C  51      -5.266 -32.511   3.001  1.00 89.79
ATOM   4396  O   GLU C  51      -4.913 -31.377   3.330  1.00 89.79
ATOM   4397  CB  GLU C  51      -7.679 -33.186   3.038  1.00 89.79
ATOM   4398  CG  GLU C  51      -9.033 -33.151   2.344  1.00 89.79
ATOM   4399  CD  GLU C  51      -9.543 -31.740   2.097  1.00 89.79
ATOM   4400  OE1 GLU C  51     -10.566 -31.579   1.392  1.00 89.79
ATOM   4401  OE2 GLU C  51      -8.915 -30.788   2.611  1.00 89.79
ATOM   4402  N   ILE C  52      -4.578 -33.499   3.253  1.00 87.07
ATOM   4403  CA  ILE C  52      -3.381 -33.459   4.086  1.00 87.07
ATOM   4404  C   ILE C  52      -2.241 -32.791   3.319  1.00 87.07
ATOM   4405  O   ILE C  52      -1.535 -31.938   3.863  1.00 87.07
ATOM   4406  CB  ILE C  52      -2.962 -34.874   4.542  1.00 87.07
ATOM   4407  CG1 ILE C  52      -4.008 -35.458   5.498  1.00 87.07
ATOM   4408  CG2 ILE C  52      -1.578 -34.843   5.198  1.00 87.07
ATOM   4409  CD1 ILE C  52      -3.798 -36.931   5.821  1.00 87.07
ATOM   4410  N   LEU C  53      -2.160 -33.157   2.071  1.00 88.89
ATOM   4411  CA  LEU C  53      -1.093 -32.603   1.244  1.00 88.89
ATOM   4412  C   LEU C  53      -1.263 -31.097   1.074  1.00 88.89
ATOM   4413  O   LEU C  53      -0.285 -30.348   1.127  1.00 88.89
ATOM   4414  CB  LEU C  53      -1.070 -33.284  -0.127  1.00 88.89
ATOM   4415  CG  LEU C  53       0.097 -32.918  -1.046  1.00 88.89
ATOM   4416  CD1 LEU C  53       1.416 -33.385  -0.439  1.00 88.89
ATOM   4417  CD2 LEU C  53      -0.103 -33.522  -2.432  1.00 88.89
ATOM   4418  N   SER C  54      -2.483 -30.717   0.924  1.00 87.05
ATOM   4419  CA  SER C  54      -2.758 -29.295   0.745  1.00 87.05
ATOM   4420  C   SER C  54      -2.363 -28.496   1.983  1.00 87.05
ATOM   4421  O   SER C  54      -1.746 -27.435   1.873  1.00 87.05
ATOM   4422  CB  SER C  54      -4.238 -29.070   0.433  1.00 87.05
ATOM   4423  OG  SER C  54      -5.047 -29.447   1.534  1.00 87.05
ATOM   4424  N   ILE C  55      -2.687 -28.926   3.156  1.00 87.33
ATOM   4425  CA  ILE C  55      -2.369 -28.237   4.402  1.00 87.33
ATOM   4426  C   ILE C  55      -0.855 -28.202   4.600  1.00 87.33
ATOM   4427  O   ILE C  55      -0.300 -27.180   5.012  1.00 87.33
ATOM   4428  CB  ILE C  55      -3.052 -28.912   5.612  1.00 87.33
ATOM   4429  CG1 ILE C  55      -4.569 -28.700   5.555  1.00 87.33
ATOM   4430  CG2 ILE C  55      -2.473 -28.379   6.926  1.00 87.33
ATOM   4431  CD1 ILE C  55      -5.345 -29.498   6.595  1.00 87.33
ATOM   4432  N   ILE C  56      -0.220 -29.346   4.266  1.00 89.53
ATOM   4433  CA  ILE C  56       1.229 -29.417   4.420  1.00 89.53
ATOM   4434  C   ILE C  56       1.898 -28.414   3.483  1.00 89.53
ATOM   4435  O   ILE C  56       2.808 -27.687   3.888  1.00 89.53
ATOM   4436  CB  ILE C  56       1.758 -30.843   4.144  1.00 89.53
ATOM   4437  CG1 ILE C  56       1.295 -31.806   5.243  1.00 89.53
ATOM   4438  CG2 ILE C  56       3.285 -30.839   4.026  1.00 89.53
ATOM   4439  CD1 ILE C  56       1.615 -33.267   4.960  1.00 89.53
ATOM   4440  N   LEU C  57       1.418 -28.329   2.267  1.00 90.17
ATOM   4441  CA  LEU C  57       1.980 -27.404   1.289  1.00 90.17
ATOM   4442  C   LEU C  57       1.788 -25.958   1.736  1.00 90.17
ATOM   4443  O   LEU C  57       2.717 -25.152   1.659  1.00 90.17
ATOM   4444  CB  LEU C  57       1.334 -27.617  -0.082  1.00 90.17
ATOM   4445  CG  LEU C  57       1.973 -26.872  -1.255  1.00 90.17
ATOM   4446  CD1 LEU C  57       3.338 -27.468  -1.582  1.00 90.17
ATOM   4447  CD2 LEU C  57       1.061 -26.912  -2.476  1.00 90.17
ATOM   4448  N   LEU C  58       0.612 -25.630   2.195  1.00 88.67
ATOM   4449  CA  LEU C  58       0.319 -24.279   2.659  1.00 88.67
ATOM   4450  C   LEU C  58       1.207 -23.906   3.842  1.00 88.67
ATOM   4451  O   LEU C  58       1.727 -22.790   3.905  1.00 88.67
ATOM   4452  CB  LEU C  58      -1.155 -24.155   3.054  1.00 88.67
ATOM   4453  CG  LEU C  58      -2.152 -23.990   1.906  1.00 88.67
ATOM   4454  CD1 LEU C  58      -3.571 -24.266   2.392  1.00 88.67
ATOM   4455  CD2 LEU C  58      -2.050 -22.592   1.305  1.00 88.67
ATOM   4456  N   LYS C  59       1.398 -24.834   4.746  1.00 91.35
ATOM   4457  CA  LYS C  59       2.226 -24.582   5.922  1.00 91.35
ATOM   4458  C   LYS C  59       3.691 -24.403   5.535  1.00 91.35
ATOM   4459  O   LYS C  59       4.383 -23.544   6.085  1.00 91.35
ATOM   4460  CB  LYS C  59       2.087 -25.723   6.931  1.00 91.35
ATOM   4461  CG  LYS C  59       0.788 -25.694   7.723  1.00 91.35
ATOM   4462  CD  LYS C  59       0.747 -24.516   8.687  1.00 91.35
ATOM   4463  CE  LYS C  59      -0.504 -24.545   9.554  1.00 91.35
ATOM   4464  NZ  LYS C  59      -0.561 -23.378  10.484  1.00 91.35
ATOM   4465  N   ILE C  60       4.134 -25.236   4.549  1.00 91.15
ATOM   4466  CA  ILE C  60       5.516 -25.120   4.098  1.00 91.15
ATOM   4467  C   ILE C  60       5.748 -23.736   3.495  1.00 91.15
ATOM   4468  O   ILE C  60       6.762 -23.093   3.775  1.00 91.15
ATOM   4469  CB  ILE C  60       5.869 -26.219   3.070  1.00 91.15
ATOM   4470  CG1 ILE C  60       5.913 -27.592   3.750  1.00 91.15
ATOM   4471  CG2 ILE C  60       7.201 -25.906   2.381  1.00 91.15
ATOM   4472  CD1 ILE C  60       6.090 -28.755   2.784  1.00 91.15
ATOM   4473  N   ILE C  61       4.781 -23.373   2.679  1.00 89.71
ATOM   4474  CA  ILE C  61       4.889 -22.047   2.082  1.00 89.71
ATOM   4475  C   ILE C  61       4.919 -20.987   3.181  1.00 89.71
ATOM   4476  O   ILE C  61       5.732 -20.061   3.138  1.00 89.71
ATOM   4477  CB  ILE C  61       3.727 -21.770   1.102  1.00 89.71
ATOM   4478  CG1 ILE C  61       3.815 -22.707  -0.108  1.00 89.71
ATOM   4479  CG2 ILE C  61       3.730 -20.304   0.661  1.00 89.71
ATOM   4480  CD1 ILE C  61       2.597 -22.656  -1.021  1.00 89.71
ATOM   4481  N   TYR C  62       4.091 -21.046   4.180  1.00 89.68
ATOM   4482  CA  TYR C  62       4.032 -20.124   5.309  1.00 89.68
ATOM   4483  C   TYR C  62       5.365 -20.079   6.047  1.00 89.68
ATOM   4484  O   TYR C  62       5.886 -19.000   6.336  1.00 89.68
ATOM   4485  CB  TYR C  62       2.914 -20.527   6.275  1.00 89.68
ATOM   4486  CG  TYR C  62       2.925 -19.756   7.573  1.00 89.68
ATOM   4487  CD1 TYR C  62       3.290 -20.372   8.768  1.00 89.68
ATOM   4488  CD2 TYR C  62       2.571 -18.412   7.607  1.00 89.68
ATOM   4489  CE1 TYR C  62       3.300 -19.666   9.967  1.00 89.68
ATOM   4490  CE2 TYR C  62       2.578 -17.696   8.799  1.00 89.68
ATOM   4491  CZ  TYR C  62       2.943 -18.331   9.972  1.00 89.68
ATOM   4492  OH  TYR C  62       2.951 -17.627  11.156  1.00 89.68
ATOM   4493  N   TYR C  63       6.005 -21.286   6.306  1.00 91.61
ATOM   4494  CA  TYR C  63       7.277 -21.353   7.016  1.00 91.61
ATOM   4495  C   TYR C  63       8.389 -20.699   6.205  1.00 91.61
ATOM   4496  O   TYR C  63       9.232 -19.987   6.756  1.00 91.61
ATOM   4497  CB  TYR C  63       7.644 -22.808   7.326  1.00 91.61
ATOM   4498  CG  TYR C  63       6.634 -23.516   8.196  1.00 91.61
ATOM   4499  CD1 TYR C  63       5.845 -22.807   9.099  1.00 91.61
ATOM   4500  CD2 TYR C  63       6.469 -24.894   8.119  1.00 91.61
ATOM   4501  CE1 TYR C  63       4.915 -23.455   9.905  1.00 91.61
ATOM   4502  CE2 TYR C  63       5.542 -25.553   8.920  1.00 91.61
ATOM   4503  CZ  TYR C  63       4.770 -24.826   9.808  1.00 91.61
ATOM   4504  OH  TYR C  63       3.851 -25.473  10.603  1.00 91.61
ATOM   4505  N   VAL C  64       8.340 -20.944   4.884  1.00 89.96
ATOM   4506  CA  VAL C  64       9.343 -20.360   3.998  1.00 89.96
ATOM   4507  C   VAL C  64       9.251 -18.837   4.046  1.00 89.96
ATOM   4508  O   VAL C  64      10.272 -18.149   4.112  1.00 89.96
ATOM   4509  CB  VAL C  64       9.176 -20.859   2.545  1.00 89.96
ATOM   4510  CG1 VAL C  64      10.061 -20.056   1.594  1.00 89.96
ATOM   4511  CG2 VAL C  64       9.502 -22.349   2.453  1.00 89.96
ATOM   4512  N   ILE C  65       8.044 -18.358   4.020  1.00 88.24
ATOM   4513  CA  ILE C  65       7.826 -16.916   4.032  1.00 88.24
ATOM   4514  C   ILE C  65       8.345 -16.326   5.342  1.00 88.24
ATOM   4515  O   ILE C  65       9.040 -15.308   5.339  1.00 88.24
ATOM   4516  CB  ILE C  65       6.332 -16.568   3.842  1.00 88.24
ATOM   4517  CG1 ILE C  65       5.880 -16.915   2.419  1.00 88.24
ATOM   4518  CG2 ILE C  65       6.078 -15.090   4.152  1.00 88.24
ATOM   4519  CD1 ILE C  65       4.383 -16.759   2.189  1.00 88.24
ATOM   4520  N   ILE C  66       8.021 -16.917   6.450  1.00 89.71
ATOM   4521  CA  ILE C  66       8.450 -16.438   7.759  1.00 89.71
ATOM   4522  C   ILE C  66       9.976 -16.432   7.832  1.00 89.71
ATOM   4523  O   ILE C  66      10.581 -15.431   8.222  1.00 89.71
ATOM   4524  CB  ILE C  66       7.863 -17.302   8.898  1.00 89.71
ATOM   4525  CG1 ILE C  66       6.341 -17.131   8.967  1.00 89.71
ATOM   4526  CG2 ILE C  66       8.516 -16.947  10.237  1.00 89.71
ATOM   4527  CD1 ILE C  66       5.893 -15.725   9.342  1.00 89.71
ATOM   4528  N   ILE C  67      10.616 -17.553   7.412  1.00 89.42
ATOM   4529  CA  ILE C  67      12.069 -17.679   7.452  1.00 89.42
ATOM   4530  C   ILE C  67      12.705 -16.604   6.572  1.00 89.42
ATOM   4531  O   ILE C  67      13.688 -15.973   6.966  1.00 89.42
ATOM   4532  CB  ILE C  67      12.527 -19.083   6.997  1.00 89.42
ATOM   4533  CG1 ILE C  67      12.073 -20.145   8.006  1.00 89.42
ATOM   4534  CG2 ILE C  67      14.046 -19.121   6.808  1.00 89.42
ATOM   4535  CD1 ILE C  67      12.285 -21.577   7.534  1.00 89.42
ATOM   4536  N   TYR C  68      12.157 -16.450   5.443  1.00 87.39
ATOM   4537  CA  TYR C  68      12.688 -15.478   4.494  1.00 87.39
ATOM   4538  C   TYR C  68      12.580 -14.061   5.046  1.00 87.39
ATOM   4539  O   TYR C  68      13.510 -13.263   4.909  1.00 87.39
ATOM   4540  CB  TYR C  68      11.948 -15.574   3.156  1.00 87.39
ATOM   4541  CG  TYR C  68      12.686 -14.931   2.007  1.00 87.39
ATOM   4542  CD1 TYR C  68      12.193 -13.783   1.391  1.00 87.39
ATOM   4543  CD2 TYR C  68      13.877 -15.471   1.534  1.00 87.39
ATOM   4544  CE1 TYR C  68      12.869 -13.189   0.330  1.00 87.39
ATOM   4545  CE2 TYR C  68      14.562 -14.886   0.474  1.00 87.39
ATOM   4546  CZ  TYR C  68      14.051 -13.746  -0.120  1.00 87.39
ATOM   4547  OH  TYR C  68      14.724 -13.162  -1.170  1.00 87.39
ATOM   4548  N   ILE C  69      11.399 -13.670   5.723  1.00 87.48
ATOM   4549  CA  ILE C  69      11.210 -12.344   6.303  1.00 87.48
ATOM   4550  C   ILE C  69      12.261 -12.100   7.384  1.00 87.48
ATOM   4551  O   ILE C  69      12.919 -11.057   7.394  1.00 87.48
ATOM   4552  CB  ILE C  69       9.790 -12.181   6.890  1.00 87.48
ATOM   4553  CG1 ILE C  69       8.745 -12.185   5.769  1.00 87.48
ATOM   4554  CG2 ILE C  69       9.695 -10.900   7.724  1.00 87.48
ATOM   4555  CD1 ILE C  69       7.306 -12.162   6.264  1.00 87.48
ATOM   4556  N   VAL C  70      12.405 -13.070   8.185  1.00 88.70
ATOM   4557  CA  VAL C  70      13.347 -12.929   9.290  1.00 88.70
ATOM   4558  C   VAL C  70      14.769 -12.818   8.747  1.00 88.70
ATOM   4559  O   VAL C  70      15.563 -12.006   9.228  1.00 88.70
ATOM   4560  CB  VAL C  70      13.244 -14.113  10.278  1.00 88.70
ATOM   4561  CG1 VAL C  70      14.395 -14.081  11.282  1.00 88.70
ATOM   4562  CG2 VAL C  70      11.899 -14.089  11.001  1.00 88.70
ATOM   4563  N   SER C  71      15.064 -13.643   7.703  1.00 85.69
ATOM   4564  CA  SER C  71      16.386 -13.602   7.086  1.00 85.69
ATOM   4565  C   SER C  71      16.657 -12.244   6.449  1.00 85.69
ATOM   4566  O   SER C  71      17.726 -11.662   6.647  1.00 85.69
ATOM   4567  CB  SER C  71      16.521 -14.704   6.034  1.00 85.69
ATOM   4568  OG  SER C  71      17.802 -14.668   5.430  1.00 85.69
ATOM   4569  N   LEU C  72      15.726 -11.790   5.765  1.00 84.41
ATOM   4570  CA  LEU C  72      15.880 -10.520   5.064  1.00 84.41
ATOM   4571  C   LEU C  72      15.965  -9.361   6.051  1.00 84.41
ATOM   4572  O   LEU C  72      16.718  -8.409   5.834  1.00 84.41
ATOM   4573  CB  LEU C  72      14.716 -10.297   4.096  1.00 84.41
ATOM   4574  CG  LEU C  72      14.686 -11.189   2.854  1.00 84.41
ATOM   4575  CD1 LEU C  72      13.397 -10.965   2.071  1.00 84.41
ATOM   4576  CD2 LEU C  72      15.904 -10.925   1.976  1.00 84.41
ATOM   4577  N   ASN C  73      15.274  -9.476   7.141  1.00 85.13
ATOM   4578  CA  ASN C  73      15.277  -8.409   8.136  1.00 85.13
ATOM   4579  C   ASN C  73      16.600  -8.354   8.895  1.00 85.13
ATOM   4580  O   ASN C  73      17.025  -7.283   9.332  1.00 85.13
ATOM   4581  CB  ASN C  73      14.112  -8.582   9.112  1.00 85.13
ATOM   4582  CG  ASN C  73      12.803  -8.054   8.559  1.00 85.13
ATOM   4583  OD1 ASN C  73      12.768  -7.450   7.484  1.00 85.13
ATOM   4584  ND2 ASN C  73      11.717  -8.277   9.290  1.00 85.13
ATOM   4585  N   TYR C  74      17.129  -9.522   9.050  1.00 81.68
ATOM   4586  CA  TYR C  74      18.434  -9.555   9.699  1.00 81.68
ATOM   4587  C   TYR C  74      19.463  -8.767   8.896  1.00 81.68
ATOM   4588  O   TYR C  74      20.251  -8.007   9.463  1.00 81.68
ATOM   4589  CB  TYR C  74      18.909 -11.000   9.881  1.00 81.68
ATOM   4590  CG  TYR C  74      20.252 -11.117  10.559  1.00 81.68
ATOM   4591  CD1 TYR C  74      21.408 -11.363   9.822  1.00 81.68
ATOM   4592  CD2 TYR C  74      20.368 -10.984  11.939  1.00 81.68
ATOM   4593  CE1 TYR C  74      22.648 -11.473  10.443  1.00 81.68
ATOM   4594  CE2 TYR C  74      21.602 -11.092  12.570  1.00 81.68
ATOM   4595  CZ  TYR C  74      22.735 -11.337  11.815  1.00 81.68
ATOM   4596  OH  TYR C  74      23.959 -11.445  12.435  1.00 81.68
ATOM   4597  N   ASN C  75      19.362  -8.914   7.695  1.00 76.68
ATOM   4598  CA  ASN C  75      20.277  -8.203   6.809  1.00 76.68
ATOM   4599  C   ASN C  75      20.019  -6.699   6.826  1.00 76.68
ATOM   4600  O   ASN C  75      20.948  -5.903   6.678  1.00 76.68
ATOM   4601  CB  ASN C  75      20.171  -8.743   5.381  1.00 76.68
ATOM   4602  CG  ASN C  75      20.769 -10.128   5.235  1.00 76.68
ATOM   4603  OD1 ASN C  75      21.647 -10.523   6.006  1.00 76.68
ATOM   4604  ND2 ASN C  75      20.297 -10.876   4.244  1.00 76.68
ATOM   4605  N   SER C  76      18.827  -6.463   7.048  1.00 75.46
ATOM   4606  CA  SER C  76      18.459  -5.051   7.100  1.00 75.46
ATOM   4607  C   SER C  76      19.079  -4.363   8.311  1.00 75.46
ATOM   4608  O   SER C  76      19.415  -3.178   8.254  1.00 75.46
ATOM   4609  CB  SER C  76      16.939  -4.894   7.137  1.00 75.46
ATOM   4610  OG  SER C  76      16.578  -3.534   7.308  1.00 75.46
ATOM   4611  N   CYS C  77      19.258  -5.046   9.178  1.00 71.15
ATOM   4612  CA  CYS C  77      19.841  -4.501  10.399  1.00 71.15
ATOM   4613  C   CYS C  77      21.333  -4.245  10.223  1.00 71.15
ATOM   4614  O   CYS C  77      21.880  -3.310  10.810  1.00 71.15
ATOM   4615  CB  CYS C  77      19.613  -5.452  11.574  1.00 71.15
ATOM   4616  SG  CYS C  77      17.886  -5.568  12.091  1.00 71.15
ATOM   4617  N   LEU C  78      21.862  -4.976   9.299  1.00 64.31
ATOM   4618  CA  LEU C  78      23.306  -4.882   9.111  1.00 64.31
ATOM   4619  C   LEU C  78      23.648  -3.881   8.012  1.00 64.31
ATOM   4620  O   LEU C  78      24.587  -3.094   8.153  1.00 64.31
ATOM   4621  CB  LEU C  78      23.893  -6.254   8.768  1.00 64.31
ATOM   4622  CG  LEU C  78      23.900  -7.289   9.895  1.00 64.31
ATOM   4623  CD1 LEU C  78      24.153  -8.683   9.331  1.00 64.31
ATOM   4624  CD2 LEU C  78      24.949  -6.931  10.942  1.00 64.31
ATOM   4625  N   ASN C  79      22.807  -3.990   7.103  1.00 64.52
ATOM   4626  CA  ASN C  79      23.000  -3.115   5.952  1.00 64.52
ATOM   4627  C   ASN C  79      21.747  -2.295   5.655  1.00 64.52
ATOM   4628  O   ASN C  79      20.663  -2.853   5.476  1.00 64.52
ATOM   4629  CB  ASN C  79      23.407  -3.928   4.721  1.00 64.52
ATOM   4630  CG  ASN C  79      24.056  -3.077   3.648  1.00 64.52
ATOM   4631  OD1 ASN C  79      23.891  -1.854   3.623  1.00 64.52
ATOM   4632  ND2 ASN C  79      24.800  -3.716   2.753  1.00 64.52
ATOM   4633  N   ASN C  80      21.916  -1.231   5.546  1.00 65.92
ATOM   4634  CA  ASN C  80      20.822  -0.281   5.375  1.00 65.92
ATOM   4635  C   ASN C  80      20.181  -0.406   3.996  1.00 65.92
ATOM   4636  O   ASN C  80      19.082   0.102   3.769  1.00 65.92
ATOM   4637  CB  ASN C  80      21.313   1.150   5.604  1.00 65.92
ATOM   4638  CG  ASN C  80      21.477   1.483   7.074  1.00 65.92
ATOM   4639  OD1 ASN C  80      20.963   0.776   7.944  1.00 65.92
ATOM   4640  ND2 ASN C  80      22.194   2.563   7.362  1.00 65.92
ATOM   4641  N   LEU C  81      20.752  -1.191   3.296  1.00 66.09
ATOM   4642  CA  LEU C  81      20.233  -1.292   1.936  1.00 66.09
ATOM   4643  C   LEU C  81      19.172  -2.383   1.839  1.00 66.09
ATOM   4644  O   LEU C  81      18.354  -2.379   0.917  1.00 66.09
ATOM   4645  CB  LEU C  81      21.368  -1.578   0.950  1.00 66.09
ATOM   4646  CG  LEU C  81      22.215  -0.378   0.523  1.00 66.09
ATOM   4647  CD1 LEU C  81      23.673  -0.791   0.353  1.00 66.09
ATOM   4648  CD2 LEU C  81      21.672   0.229  -0.766  1.00 66.09
ATOM   4649  N   TYR C  82      19.049  -3.211   2.822  1.00 76.88
ATOM   4650  CA  TYR C  82      18.093  -4.312   2.786  1.00 76.88
ATOM   4651  C   TYR C  82      16.770  -3.907   3.424  1.00 76.88
ATOM   4652  O   TYR C  82      16.703  -3.671   4.633  1.00 76.88
ATOM   4653  CB  TYR C  82      18.662  -5.542   3.501  1.00 76.88
ATOM   4654  CG  TYR C  82      19.722  -6.269   2.708  1.00 76.88
ATOM   4655  CD1 TYR C  82      19.378  -7.271   1.804  1.00 76.88
ATOM   4656  CD2 TYR C  82      21.068  -5.956   2.863  1.00 76.88
ATOM   4657  CE1 TYR C  82      20.351  -7.945   1.073  1.00 76.88
ATOM   4658  CE2 TYR C  82      22.049  -6.623   2.137  1.00 76.88
ATOM   4659  CZ  TYR C  82      21.681  -7.614   1.246  1.00 76.88
ATOM   4660  OH  TYR C  82      22.649  -8.278   0.525  1.00 76.88
ATOM   4661  N   VAL C  83      15.736  -3.786   2.644  1.00 80.74
ATOM   4662  CA  VAL C  83      14.450  -3.340   3.169  1.00 80.74
ATOM   4663  C   VAL C  83      13.356  -4.325   2.763  1.00 80.74
ATOM   4664  O   VAL C  83      12.181  -4.123   3.080  1.00 80.74
ATOM   4665  CB  VAL C  83      14.097  -1.919   2.674  1.00 80.74
ATOM   4666  CG1 VAL C  83      14.960  -0.873   3.377  1.00 80.74
ATOM   4667  CG2 VAL C  83      14.266  -1.825   1.159  1.00 80.74
ATOM   4668  N   SER C  84      13.801  -5.391   2.134  1.00 85.31
ATOM   4669  CA  SER C  84      12.828  -6.308   1.550  1.00 85.31
ATOM   4670  C   SER C  84      12.016  -7.014   2.631  1.00 85.31
ATOM   4671  O   SER C  84      10.816  -7.241   2.465  1.00 85.31
ATOM   4672  CB  SER C  84      13.528  -7.344   0.670  1.00 85.31
ATOM   4673  OG  SER C  84      14.541  -8.019   1.395  1.00 85.31
ATOM   4674  N   GLY C  85      12.621  -7.383   3.754  1.00 84.47
ATOM   4675  CA  GLY C  85      11.909  -8.026   4.847  1.00 84.47
ATOM   4676  C   GLY C  85      10.815  -7.158   5.440  1.00 84.47
ATOM   4677  O   GLY C  85       9.709  -7.635   5.700  1.00 84.47
ATOM   4678  N   VAL C  86      11.120  -5.865   5.555  1.00 86.10
ATOM   4679  CA  VAL C  86      10.159  -4.909   6.094  1.00 86.10
ATOM   4680  C   VAL C  86       9.017  -4.707   5.101  1.00 86.10
ATOM   4681  O   VAL C  86       7.855  -4.586   5.497  1.00 86.10
ATOM   4682  CB  VAL C  86      10.828  -3.554   6.419  1.00 86.10
ATOM   4683  CG1 VAL C  86       9.814  -2.580   7.016  1.00 86.10
ATOM   4684  CG2 VAL C  86      12.005  -3.756   7.372  1.00 86.10
ATOM   4685  N   LEU C  87       9.310  -4.762   3.809  1.00 88.59
ATOM   4686  CA  LEU C  87       8.296  -4.623   2.770  1.00 88.59
ATOM   4687  C   LEU C  87       7.300  -5.777   2.823  1.00 88.59
ATOM   4688  O   LEU C  87       6.098  -5.575   2.639  1.00 88.59
ATOM   4689  CB  LEU C  87       8.950  -4.561   1.387  1.00 88.59
ATOM   4690  CG  LEU C  87       9.465  -3.192   0.942  1.00 88.59
ATOM   4691  CD1 LEU C  87      10.310  -3.328  -0.320  1.00 88.59
ATOM   4692  CD2 LEU C  87       8.303  -2.231   0.712  1.00 88.59
ATOM   4693  N   PHE C  88       7.842  -6.986   3.129  1.00 87.35
ATOM   4694  CA  PHE C  88       6.979  -8.154   3.264  1.00 87.35
ATOM   4695  C   PHE C  88       5.992  -7.968   4.410  1.00 87.35
ATOM   4696  O   PHE C  88       4.805  -8.268   4.268  1.00 87.35
ATOM   4697  CB  PHE C  88       7.815  -9.418   3.490  1.00 87.35
ATOM   4698  CG  PHE C  88       7.981 -10.265   2.257  1.00 87.35
ATOM   4699  CD1 PHE C  88       6.917 -11.005   1.757  1.00 87.35
ATOM   4700  CD2 PHE C  88       9.202 -10.320   1.597  1.00 87.35
ATOM   4701  CE1 PHE C  88       7.067 -11.790   0.616  1.00 87.35
ATOM   4702  CE2 PHE C  88       9.360 -11.101   0.456  1.00 87.35
ATOM   4703  CZ  PHE C  88       8.292 -11.836  -0.032  1.00 87.35
ATOM   4704  N   ARG C  89       6.501  -7.441   5.554  1.00 86.53
ATOM   4705  CA  ARG C  89       5.650  -7.211   6.717  1.00 86.53
ATOM   4706  C   ARG C  89       4.575  -6.174   6.412  1.00 86.53
ATOM   4707  O   ARG C  89       3.417  -6.339   6.803  1.00 86.53
ATOM   4708  CB  ARG C  89       6.487  -6.761   7.916  1.00 86.53
ATOM   4709  CG  ARG C  89       7.274  -7.884   8.574  1.00 86.53
ATOM   4710  CD  ARG C  89       7.852  -7.456   9.916  1.00 86.53
ATOM   4711  NE  ARG C  89       8.640  -6.233   9.799  1.00 86.53
ATOM   4712  CZ  ARG C  89       9.451  -5.761  10.741  1.00 86.53
ATOM   4713  NH1 ARG C  89       9.598  -6.403  11.894  1.00 86.53
ATOM   4714  NH2 ARG C  89      10.121  -4.637  10.529  1.00 86.53
ATOM   4715  N   ILE C  90       4.986  -5.098   5.696  1.00 88.22
ATOM   4716  CA  ILE C  90       4.034  -4.059   5.317  1.00 88.22
ATOM   4717  C   ILE C  90       2.957  -4.652   4.412  1.00 88.22
ATOM   4718  O   ILE C  90       1.769  -4.369   4.584  1.00 88.22
ATOM   4719  CB  ILE C  90       4.738  -2.879   4.610  1.00 88.22
ATOM   4720  CG1 ILE C  90       5.670  -2.152   5.586  1.00 88.22
ATOM   4721  CG2 ILE C  90       3.708  -1.915   4.015  1.00 88.22
ATOM   4722  CD1 ILE C  90       6.538  -1.084   4.933  1.00 88.22
ATOM   4723  N   TRP C  91       3.356  -5.516   3.466  1.00 88.77
ATOM   4724  CA  TRP C  91       2.442  -6.189   2.549  1.00 88.77
ATOM   4725  C   TRP C  91       1.437  -7.045   3.313  1.00 88.77
ATOM   4726  O   TRP C  91       0.228  -6.939   3.092  1.00 88.77
ATOM   4727  CB  TRP C  91       3.219  -7.057   1.556  1.00 88.77
ATOM   4728  CG  TRP C  91       2.348  -7.825   0.607  1.00 88.77
ATOM   4729  CD1 TRP C  91       1.170  -7.411   0.051  1.00 88.77
ATOM   4730  CD2 TRP C  91       2.586  -9.144   0.107  1.00 88.77
ATOM   4731  NE1 TRP C  91       0.661  -8.394  -0.765  1.00 88.77
ATOM   4732  CE2 TRP C  91       1.510  -9.467  -0.749  1.00 88.77
ATOM   4733  CE3 TRP C  91       3.606 -10.086   0.299  1.00 88.77
ATOM   4734  CZ2 TRP C  91       1.426 -10.694  -1.412  1.00 88.77
ATOM   4735  CZ3 TRP C  91       3.521 -11.305  -0.362  1.00 88.77
ATOM   4736  CH2 TRP C  91       2.437 -11.596  -1.207  1.00 88.77
ATOM   4737  N   LEU C  92       1.894  -7.803   4.301  1.00 85.16
ATOM   4738  CA  LEU C  92       1.044  -8.696   5.079  1.00 85.16
ATOM   4739  C   LEU C  92       0.059  -7.904   5.932  1.00 85.16
ATOM   4740  O   LEU C  92      -1.115  -8.268   6.031  1.00 85.16
ATOM   4741  CB  LEU C  92       1.894  -9.604   5.972  1.00 85.16
ATOM   4742  CG  LEU C  92       2.642 -10.738   5.270  1.00 85.16
ATOM   4743  CD1 LEU C  92       3.578 -11.441   6.247  1.00 85.16
ATOM   4744  CD2 LEU C  92       1.657 -11.729   4.657  1.00 85.16
ATOM   4745  N   ASN C  93       0.574  -6.822   6.501  1.00 86.23
ATOM   4746  CA  ASN C  93      -0.281  -5.991   7.342  1.00 86.23
ATOM   4747  C   ASN C  93      -1.393  -5.332   6.532  1.00 86.23
ATOM   4748  O   ASN C  93      -2.555  -5.338   6.944  1.00 86.23
ATOM   4749  CB  ASN C  93       0.548  -4.929   8.068  1.00 86.23
ATOM   4750  CG  ASN C  93      -0.249  -4.185   9.121  1.00 86.23
ATOM   4751  OD1 ASN C  93      -1.481  -4.136   9.066  1.00 86.23
ATOM   4752  ND2 ASN C  93       0.447  -3.601  10.089  1.00 86.23
ATOM   4753  N   CYS C  94      -1.055  -4.766   5.406  1.00 86.15
ATOM   4754  CA  CYS C  94      -2.043  -4.108   4.558  1.00 86.15
ATOM   4755  C   CYS C  94      -3.052  -5.112   4.015  1.00 86.15
ATOM   4756  O   CYS C  94      -4.253  -4.840   3.990  1.00 86.15
ATOM   4757  CB  CYS C  94      -1.357  -3.382   3.401  1.00 86.15
ATOM   4758  SG  CYS C  94      -0.472  -1.889   3.900  1.00 86.15
ATOM   4759  N   SER C  95      -2.609  -6.294   3.564  1.00 82.39
ATOM   4760  CA  SER C  95      -3.465  -7.342   3.017  1.00 82.39
ATOM   4761  C   SER C  95      -4.437  -7.866   4.069  1.00 82.39
ATOM   4762  O   SER C  95      -5.578  -8.206   3.752  1.00 82.39
ATOM   4763  CB  SER C  95      -2.620  -8.494   2.472  1.00 82.39
ATOM   4764  OG  SER C  95      -1.804  -9.045   3.491  1.00 82.39
ATOM   4765  N   PHE C  96      -3.996  -7.908   5.357  1.00 87.28
ATOM   4766  CA  PHE C  96      -4.853  -8.388   6.435  1.00 87.28
ATOM   4767  C   PHE C  96      -6.087  -7.506   6.580  1.00 87.28
ATOM   4768  O   PHE C  96      -7.184  -8.002   6.845  1.00 87.28
ATOM   4769  CB  PHE C  96      -4.081  -8.432   7.758  1.00 87.28
ATOM   4770  CG  PHE C  96      -4.909  -8.889   8.929  1.00 87.28
ATOM   4771  CD1 PHE C  96      -5.503  -7.965   9.780  1.00 87.28
ATOM   4772  CD2 PHE C  96      -5.093 -10.242   9.178  1.00 87.28
ATOM   4773  CE1 PHE C  96      -6.270  -8.385  10.865  1.00 87.28
ATOM   4774  CE2 PHE C  96      -5.858 -10.670  10.260  1.00 87.28
ATOM   4775  CZ  PHE C  96      -6.444  -9.739  11.103  1.00 87.28
ATOM   4776  N   SER C  97      -5.892  -6.164   6.367  1.00 85.33
ATOM   4777  CA  SER C  97      -6.992  -5.216   6.510  1.00 85.33
ATOM   4778  C   SER C  97      -8.109  -5.510   5.514  1.00 85.33
ATOM   4779  O   SER C  97      -9.282  -5.256   5.795  1.00 85.33
ATOM   4780  CB  SER C  97      -6.494  -3.783   6.322  1.00 85.33
ATOM   4781  OG  SER C  97      -5.527  -3.453   7.304  1.00 85.33
ATOM   4782  N   PHE C  98      -7.801  -6.101   4.334  1.00 84.21
ATOM   4783  CA  PHE C  98      -8.765  -6.391   3.279  1.00 84.21
ATOM   4784  C   PHE C  98      -9.771  -7.439   3.740  1.00 84.21
ATOM   4785  O   PHE C  98     -10.899  -7.485   3.244  1.00 84.21
ATOM   4786  CB  PHE C  98      -8.050  -6.872   2.013  1.00 84.21
ATOM   4787  CG  PHE C  98      -7.256  -5.798   1.320  1.00 84.21
ATOM   4788  CD1 PHE C  98      -7.649  -4.467   1.392  1.00 84.21
ATOM   4789  CD2 PHE C  98      -6.115  -6.119   0.596  1.00 84.21
ATOM   4790  CE1 PHE C  98      -6.916  -3.471   0.751  1.00 84.21
ATOM   4791  CE2 PHE C  98      -5.377  -5.129  -0.046  1.00 84.21
ATOM   4792  CZ  PHE C  98      -5.780  -3.805   0.032  1.00 84.21
ATOM   4793  N   ILE C  99      -9.351  -8.284   4.762  1.00 84.24
ATOM   4794  CA  ILE C  99     -10.214  -9.353   5.252  1.00 84.24
ATOM   4795  C   ILE C  99     -11.519  -8.761   5.779  1.00 84.24
ATOM   4796  O   ILE C  99     -12.596  -9.319   5.556  1.00 84.24
ATOM   4797  CB  ILE C  99      -9.518 -10.182   6.354  1.00 84.24
ATOM   4798  CG1 ILE C  99      -8.366 -11.000   5.759  1.00 84.24
ATOM   4799  CG2 ILE C  99     -10.525 -11.091   7.064  1.00 84.24
ATOM   4800  CD1 ILE C  99      -7.512 -11.713   6.798  1.00 84.24
ATOM   4801  N   SER C 100     -11.405  -7.552   6.352  1.00 85.28
ATOM   4802  CA  SER C 100     -12.575  -6.914   6.947  1.00 85.28
ATOM   4803  C   SER C 100     -13.600  -6.537   5.883  1.00 85.28
ATOM   4804  O   SER C 100     -14.804  -6.525   6.149  1.00 85.28
ATOM   4805  CB  SER C 100     -12.165  -5.670   7.736  1.00 85.28
ATOM   4806  OG  SER C 100     -11.521  -4.730   6.894  1.00 85.28
ATOM   4807  N   LEU C 101     -13.126  -6.321   4.679  1.00 81.61
ATOM   4808  CA  LEU C 101     -13.997  -5.901   3.586  1.00 81.61
ATOM   4809  C   LEU C 101     -14.705  -7.099   2.964  1.00 81.61
ATOM   4810  O   LEU C 101     -15.753  -6.947   2.332  1.00 81.61
ATOM   4811  CB  LEU C 101     -13.193  -5.156   2.517  1.00 81.61
ATOM   4812  CG  LEU C 101     -12.523  -3.853   2.957  1.00 81.61
ATOM   4813  CD1 LEU C 101     -11.585  -3.346   1.867  1.00 81.61
ATOM   4814  CD2 LEU C 101     -13.572  -2.801   3.299  1.00 81.61
ATOM   4815  N   GLY C 102     -14.169  -8.273   3.211  1.00 79.00
ATOM   4816  CA  GLY C 102     -14.706  -9.481   2.605  1.00 79.00
ATOM   4817  C   GLY C 102     -15.942 -10.005   3.312  1.00 79.00
ATOM   4818  O   GLY C 102     -16.647 -10.867   2.783  1.00 79.00
ATOM   4819  N   PHE C 103     -16.292  -9.391   4.511  1.00 79.28
ATOM   4820  CA  PHE C 103     -17.415  -9.904   5.287  1.00 79.28
ATOM   4821  C   PHE C 103     -18.614  -8.968   5.188  1.00 79.28
ATOM   4822  O   PHE C 103     -19.540  -9.049   5.997  1.00 79.28
ATOM   4823  CB  PHE C 103     -17.016 -10.092   6.754  1.00 79.28
ATOM   4824  CG  PHE C 103     -16.121 -11.278   6.992  1.00 79.28
ATOM   4825  CD1 PHE C 103     -16.625 -12.571   6.923  1.00 79.28
ATOM   4826  CD2 PHE C 103     -14.776 -11.100   7.285  1.00 79.28
ATOM   4827  CE1 PHE C 103     -15.800 -13.672   7.143  1.00 79.28
ATOM   4828  CE2 PHE C 103     -13.944 -12.195   7.506  1.00 79.28
ATOM   4829  CZ  PHE C 103     -14.459 -13.479   7.436  1.00 79.28
ATOM   4830  N   PHE C 104     -18.640  -8.366   4.245  1.00 68.86
ATOM   4831  CA  PHE C 104     -19.788  -7.504   3.992  1.00 68.86
ATOM   4832  C   PHE C 104     -20.872  -8.258   3.230  1.00 68.86
ATOM   4833  O   PHE C 104     -20.576  -9.008   2.298  1.00 68.86
ATOM   4834  CB  PHE C 104     -19.365  -6.259   3.207  1.00 68.86
ATOM   4835  CG  PHE C 104     -20.511  -5.359   2.832  1.00 68.86
ATOM   4836  CD1 PHE C 104     -21.077  -5.423   1.564  1.00 68.86
ATOM   4837  CD2 PHE C 104     -21.023  -4.448   3.747  1.00 68.86
ATOM   4838  CE1 PHE C 104     -22.138  -4.591   1.214  1.00 68.86
ATOM   4839  CE2 PHE C 104     -22.083  -3.614   3.404  1.00 68.86
ATOM   4840  CZ  PHE C 104     -22.639  -3.686   2.137  1.00 68.86
ATOM   4841  N   SER C 105     -21.999  -8.078   3.632  1.00 63.28
ATOM   4842  CA  SER C 105     -23.134  -8.674   2.933  1.00 63.28
ATOM   4843  C   SER C 105     -23.963  -7.612   2.219  1.00 63.28
ATOM   4844  O   SER C 105     -24.727  -6.883   2.855  1.00 63.28
ATOM   4845  CB  SER C 105     -24.017  -9.452   3.909  1.00 63.28
ATOM   4846  OG  SER C 105     -25.181  -9.933   3.260  1.00 63.28
ATOM   4847  N   PRO C 106     -23.800  -7.478   1.062  1.00 63.95
ATOM   4848  CA  PRO C 106     -24.564  -6.453   0.348  1.00 63.95
ATOM   4849  C   PRO C 106     -26.066  -6.729   0.347  1.00 63.95
ATOM   4850  O   PRO C 106     -26.486  -7.878   0.509  1.00 63.95
ATOM   4851  CB  PRO C 106     -23.996  -6.516  -1.073  1.00 63.95
ATOM   4852  CG  PRO C 106     -23.289  -7.830  -1.143  1.00 63.95
ATOM   4853  CD  PRO C 106     -23.086  -8.338   0.255  1.00 63.95
ATOM   4854  N   ASN C 107     -26.660  -5.770   0.169  1.00 60.35
ATOM   4855  CA  ASN C 107     -28.106  -5.880   0.010  1.00 60.35
ATOM   4856  C   ASN C 107     -28.477  -6.514  -1.328  1.00 60.35
ATOM   4857  O   ASN C 107     -27.778  -6.323  -2.325  1.00 60.35
ATOM   4858  CB  ASN C 107     -28.768  -4.507   0.148  1.00 60.35
ATOM   4859  CG  ASN C 107     -28.961  -4.094   1.594  1.00 60.35
ATOM   4860  OD1 ASN C 107     -28.804  -4.906   2.510  1.00 60.35
ATOM   4861  ND2 ASN C 107     -29.301  -2.829   1.809  1.00 60.35
ATOM   4862  N   ASN C 108     -29.238  -7.058  -1.471  1.00 50.25
ATOM   4863  CA  ASN C 108     -29.706  -7.815  -2.628  1.00 50.25
ATOM   4864  C   ASN C 108     -29.954  -6.906  -3.829  1.00 50.25
ATOM   4865  O   ASN C 108     -29.813  -7.333  -4.976  1.00 50.25
ATOM   4866  CB  ASN C 108     -30.975  -8.596  -2.282  1.00 50.25
ATOM   4867  CG  ASN C 108     -30.692  -9.830  -1.449  1.00 50.25
ATOM   4868  OD1 ASN C 108     -29.556 -10.309  -1.392  1.00 50.25
ATOM   4869  ND2 ASN C 108     -31.723 -10.355  -0.797  1.00 50.25
ATOM   4870  N   LEU C 109     -29.804  -5.923  -3.691  1.00 50.00
ATOM   4871  CA  LEU C 109     -30.161  -5.048  -4.803  1.00 50.00
ATOM   4872  C   LEU C 109     -28.938  -4.297  -5.317  1.00 50.00
ATOM   4873  O   LEU C 109     -29.023  -3.567  -6.308  1.00 50.00
ATOM   4874  CB  LEU C 109     -31.243  -4.053  -4.376  1.00 50.00
ATOM   4875  CG  LEU C 109     -32.680  -4.577  -4.364  1.00 50.00
ATOM   4876  CD1 LEU C 109     -33.412  -4.090  -3.118  1.00 50.00
ATOM   4877  CD2 LEU C 109     -33.417  -4.144  -5.627  1.00 50.00
ATOM   4878  N   SER C 110     -28.130  -4.737  -4.759  1.00 57.35
ATOM   4879  CA  SER C 110     -26.946  -3.985  -5.160  1.00 57.35
ATOM   4880  C   SER C 110     -26.216  -4.675  -6.308  1.00 57.35
ATOM   4881  O   SER C 110     -26.234  -5.903  -6.413  1.00 57.35
ATOM   4882  CB  SER C 110     -25.996  -3.806  -3.975  1.00 57.35
ATOM   4883  OG  SER C 110     -25.377  -5.035  -3.637  1.00 57.35
ATOM   4884  N   PHE C 111     -25.811  -4.084  -7.041  1.00 58.80
ATOM   4885  CA  PHE C 111     -25.121  -4.551  -8.238  1.00 58.80
ATOM   4886  C   PHE C 111     -23.888  -5.367  -7.869  1.00 58.80
ATOM   4887  O   PHE C 111     -23.546  -6.330  -8.558  1.00 58.80
ATOM   4888  CB  PHE C 111     -24.721  -3.368  -9.126  1.00 58.80
ATOM   4889  CG  PHE C 111     -23.986  -3.768 -10.376  1.00 58.80
ATOM   4890  CD1 PHE C 111     -22.601  -3.679 -10.445  1.00 58.80
ATOM   4891  CD2 PHE C 111     -24.681  -4.235 -11.485  1.00 58.80
ATOM   4892  CE1 PHE C 111     -21.919  -4.049 -11.601  1.00 58.80
ATOM   4893  CE2 PHE C 111     -24.006  -4.607 -12.644  1.00 58.80
ATOM   4894  CZ  PHE C 111     -22.625  -4.512 -12.700  1.00 58.80
ATOM   4895  N   ILE C 112     -23.511  -5.137  -6.784  1.00 66.94
ATOM   4896  CA  ILE C 112     -22.270  -5.772  -6.354  1.00 66.94
ATOM   4897  C   ILE C 112     -22.534  -7.234  -6.001  1.00 66.94
ATOM   4898  O   ILE C 112     -21.614  -8.055  -6.003  1.00 66.94
ATOM   4899  CB  ILE C 112     -21.645  -5.034  -5.149  1.00 66.94
ATOM   4900  CG1 ILE C 112     -21.182  -3.632  -5.563  1.00 66.94
ATOM   4901  CG2 ILE C 112     -20.484  -5.843  -4.563  1.00 66.94
ATOM   4902  CD1 ILE C 112     -20.901  -2.702  -4.391  1.00 66.94
ATOM   4903  N   THR C 113     -23.669  -7.455  -5.806  1.00 65.82
ATOM   4904  CA  THR C 113     -24.052  -8.792  -5.366  1.00 65.82
ATOM   4905  C   THR C 113     -23.710  -9.830  -6.430  1.00 65.82
ATOM   4906  O   THR C 113     -23.318 -10.953  -6.106  1.00 65.82
ATOM   4907  CB  THR C 113     -25.556  -8.863  -5.040  1.00 65.82
ATOM   4908  OG1 THR C 113     -26.295  -8.199  -6.073  1.00 65.82
ATOM   4909  CG2 THR C 113     -25.861  -8.196  -3.703  1.00 65.82
ATOM   4910  N   ARG C 114     -23.875  -9.380  -7.648  1.00 68.09
ATOM   4911  CA  ARG C 114     -23.615 -10.309  -8.742  1.00 68.09
ATOM   4912  C   ARG C 114     -22.149 -10.729  -8.768  1.00 68.09
ATOM   4913  O   ARG C 114     -21.833 -11.879  -9.082  1.00 68.09
ATOM   4914  CB  ARG C 114     -24.004  -9.683 -10.083  1.00 68.09
ATOM   4915  CG  ARG C 114     -24.059 -10.675 -11.234  1.00 68.09
ATOM   4916  CD  ARG C 114     -24.584 -10.031 -12.510  1.00 68.09
ATOM   4917  NE  ARG C 114     -24.567 -10.966 -13.631  1.00 68.09
ATOM   4918  CZ  ARG C 114     -25.005 -10.688 -14.856  1.00 68.09
ATOM   4919  NH1 ARG C 114     -25.505  -9.491 -15.142  1.00 68.09
ATOM   4920  NH2 ARG C 114     -24.943 -11.613 -15.803  1.00 68.09
ATOM   4921  N   TYR C 115     -21.227  -9.982  -8.281  1.00 75.61
ATOM   4922  CA  TYR C 115     -19.798 -10.257  -8.376  1.00 75.61
ATOM   4923  C   TYR C 115     -19.175 -10.389  -6.992  1.00 75.61
ATOM   4924  O   TYR C 115     -17.949 -10.379  -6.852  1.00 75.61
ATOM   4925  CB  TYR C 115     -19.089  -9.152  -9.165  1.00 75.61
ATOM   4926  CG  TYR C 115     -19.536  -9.049 -10.602  1.00 75.61
ATOM   4927  CD1 TYR C 115     -19.045  -9.923 -11.570  1.00 75.61
ATOM   4928  CD2 TYR C 115     -20.451  -8.079 -10.997  1.00 75.61
ATOM   4929  CE1 TYR C 115     -19.453  -9.831 -12.896  1.00 75.61
ATOM   4930  CE2 TYR C 115     -20.866  -7.977 -12.320  1.00 75.61
ATOM   4931  CZ  TYR C 115     -20.363  -8.856 -13.261  1.00 75.61
ATOM   4932  OH  TYR C 115     -20.771  -8.761 -14.573  1.00 75.61
ATOM   4933  N   TRP C 116     -20.111 -10.516  -6.102  1.00 73.03
ATOM   4934  CA  TRP C 116     -19.649 -10.547  -4.718  1.00 73.03
ATOM   4935  C   TRP C 116     -18.762 -11.762  -4.467  1.00 73.03
ATOM   4936  O   TRP C 116     -17.805 -11.690  -3.693  1.00 73.03
ATOM   4937  CB  TRP C 116     -20.838 -10.560  -3.754  1.00 73.03
ATOM   4938  CG  TRP C 116     -20.450 -10.490  -2.307  1.00 73.03
ATOM   4939  CD1 TRP C 116     -20.702 -11.424  -1.341  1.00 73.03
ATOM   4940  CD2 TRP C 116     -19.745  -9.425  -1.662  1.00 73.03
ATOM   4941  NE1 TRP C 116     -20.194 -11.004  -0.133  1.00 73.03
ATOM   4942  CE2 TRP C 116     -19.602  -9.782  -0.303  1.00 73.03
ATOM   4943  CE3 TRP C 116     -19.218  -8.204  -2.103  1.00 73.03
ATOM   4944  CZ2 TRP C 116     -18.953  -8.958   0.620  1.00 73.03
ATOM   4945  CZ3 TRP C 116     -18.573  -7.386  -1.182  1.00 73.03
ATOM   4946  CH2 TRP C 116     -18.448  -7.769   0.163  1.00 73.03
ATOM   4947  N   TYR C 117     -19.043 -12.884  -5.124  1.00 75.56
ATOM   4948  CA  TYR C 117     -18.251 -14.095  -4.939  1.00 75.56
ATOM   4949  C   TYR C 117     -16.794 -13.857  -5.318  1.00 75.56
ATOM   4950  O   TYR C 117     -15.884 -14.371  -4.664  1.00 75.56
ATOM   4951  CB  TYR C 117     -18.826 -15.245  -5.771  1.00 75.56
ATOM   4952  CG  TYR C 117     -18.577 -15.106  -7.253  1.00 75.56
ATOM   4953  CD1 TYR C 117     -19.492 -14.451  -8.075  1.00 75.56
ATOM   4954  CD2 TYR C 117     -17.428 -15.629  -7.835  1.00 75.56
ATOM   4955  CE1 TYR C 117     -19.268 -14.323  -9.442  1.00 75.56
ATOM   4956  CE2 TYR C 117     -17.193 -15.506  -9.201  1.00 75.56
ATOM   4957  CZ  TYR C 117     -18.117 -14.852  -9.994  1.00 75.56
ATOM   4958  OH  TYR C 117     -17.890 -14.727 -11.347  1.00 75.56
ATOM   4959  N   VAL C 118     -16.587 -12.962  -6.259  1.00 76.46
ATOM   4960  CA  VAL C 118     -15.231 -12.657  -6.702  1.00 76.46
ATOM   4961  C   VAL C 118     -14.541 -11.762  -5.675  1.00 76.46
ATOM   4962  O   VAL C 118     -13.387 -11.999  -5.311  1.00 76.46
ATOM   4963  CB  VAL C 118     -15.225 -11.978  -8.090  1.00 76.46
ATOM   4964  CG1 VAL C 118     -13.802 -11.609  -8.505  1.00 76.46
ATOM   4965  CG2 VAL C 118     -15.871 -12.889  -9.132  1.00 76.46
ATOM   4966  N   TYR C 119     -15.251 -10.845  -5.179  1.00 76.11
ATOM   4967  CA  TYR C 119     -14.711  -9.938  -4.171  1.00 76.11
ATOM   4968  C   TYR C 119     -14.326 -10.696  -2.906  1.00 76.11
ATOM   4969  O   TYR C 119     -13.256 -10.464  -2.338  1.00 76.11
ATOM   4970  CB  TYR C 119     -15.726  -8.842  -3.835  1.00 76.11
ATOM   4971  CG  TYR C 119     -15.642  -7.638  -4.742  1.00 76.11
ATOM   4972  CD1 TYR C 119     -14.710  -6.630  -4.508  1.00 76.11
ATOM   4973  CD2 TYR C 119     -16.495  -7.506  -5.832  1.00 76.11
ATOM   4974  CE1 TYR C 119     -14.630  -5.517  -5.340  1.00 76.11
ATOM   4975  CE2 TYR C 119     -16.425  -6.398  -6.670  1.00 76.11
ATOM   4976  CZ  TYR C 119     -15.490  -5.411  -6.417  1.00 76.11
ATOM   4977  OH  TYR C 119     -15.415  -4.312  -7.243  1.00 76.11
ATOM   4978  N   LYS C 120     -15.146 -11.577  -2.578  1.00 77.79
ATOM   4979  CA  LYS C 120     -14.889 -12.348  -1.365  1.00 77.79
ATOM   4980  C   LYS C 120     -13.618 -13.182  -1.502  1.00 77.79
ATOM   4981  O   LYS C 120     -12.818 -13.262  -0.569  1.00 77.79
ATOM   4982  CB  LYS C 120     -16.078 -13.254  -1.042  1.00 77.79
ATOM   4983  CG  LYS C 120     -17.160 -12.582  -0.210  1.00 77.79
ATOM   4984  CD  LYS C 120     -18.185 -13.590   0.294  1.00 77.79
ATOM   4985  CE  LYS C 120     -19.303 -12.910   1.073  1.00 77.79
ATOM   4986  NZ  LYS C 120     -20.299 -13.897   1.588  1.00 77.79
ATOM   4987  N   GLU C 121     -13.493 -13.742  -2.691  1.00 78.31
ATOM   4988  CA  GLU C 121     -12.301 -14.552  -2.927  1.00 78.31
ATOM   4989  C   GLU C 121     -11.034 -13.707  -2.841  1.00 78.31
ATOM   4990  O   GLU C 121     -10.029 -14.141  -2.275  1.00 78.31
ATOM   4991  CB  GLU C 121     -12.382 -15.243  -4.290  1.00 78.31
ATOM   4992  CG  GLU C 121     -13.156 -16.553  -4.271  1.00 78.31
ATOM   4993  CD  GLU C 121     -12.351 -17.733  -4.792  1.00 78.31
ATOM   4994  OE1 GLU C 121     -12.781 -18.893  -4.600  1.00 78.31
ATOM   4995  OE2 GLU C 121     -11.282 -17.496  -5.397  1.00 78.31
ATOM   4996  N   ILE C 122     -11.142 -12.561  -3.258  1.00 77.79
ATOM   4997  CA  ILE C 122      -9.979 -11.682  -3.315  1.00 77.79
ATOM   4998  C   ILE C 122      -9.680 -11.133  -1.921  1.00 77.79
ATOM   4999  O   ILE C 122      -8.526 -11.128  -1.484  1.00 77.79
ATOM   5000  CB  ILE C 122     -10.196 -10.522  -4.312  1.00 77.79
ATOM   5001  CG1 ILE C 122     -10.286 -11.060  -5.745  1.00 77.79
ATOM   5002  CG2 ILE C 122      -9.076  -9.485  -4.186  1.00 77.79
ATOM   5003  CD1 ILE C 122     -10.725 -10.023  -6.769  1.00 77.79
ATOM   5004  N   PHE C 123     -10.628 -10.793  -1.228  1.00 81.44
ATOM   5005  CA  PHE C 123     -10.448 -10.139   0.062  1.00 81.44
ATOM   5006  C   PHE C 123     -10.138 -11.161   1.149  1.00 81.44
ATOM   5007  O   PHE C 123      -9.407 -10.865   2.097  1.00 81.44
ATOM   5008  CB  PHE C 123     -11.697  -9.336   0.438  1.00 81.44
ATOM   5009  CG  PHE C 123     -11.899  -8.100  -0.396  1.00 81.44
ATOM   5010  CD1 PHE C 123     -10.826  -7.276  -0.713  1.00 81.44
ATOM   5011  CD2 PHE C 123     -13.162  -7.763  -0.864  1.00 81.44
ATOM   5012  CE1 PHE C 123     -11.009  -6.132  -1.486  1.00 81.44
ATOM   5013  CE2 PHE C 123     -13.353  -6.620  -1.637  1.00 81.44
ATOM   5014  CZ  PHE C 123     -12.276  -5.806  -1.945  1.00 81.44
ATOM   5015  N   LEU C 124     -10.690 -12.446   0.957  1.00 82.35
ATOM   5016  CA  LEU C 124     -10.572 -13.426   2.030  1.00 82.35
ATOM   5017  C   LEU C 124      -9.435 -14.404   1.751  1.00 82.35
ATOM   5018  O   LEU C 124      -9.277 -15.399   2.462  1.00 82.35
ATOM   5019  CB  LEU C 124     -11.887 -14.191   2.205  1.00 82.35
ATOM   5020  CG  LEU C 124     -13.080 -13.381   2.715  1.00 82.35
ATOM   5021  CD1 LEU C 124     -14.340 -14.239   2.719  1.00 82.35
ATOM   5022  CD2 LEU C 124     -12.796 -12.831   4.109  1.00 82.35
ATOM   5023  N   TYR C 125      -8.633 -14.159   0.688  1.00 79.49
ATOM   5024  CA  TYR C 125      -7.548 -15.056   0.307  1.00 79.49
ATOM   5025  C   TYR C 125      -6.542 -15.208   1.442  1.00 79.49
ATOM   5026  O   TYR C 125      -5.980 -16.287   1.641  1.00 79.49
ATOM   5027  CB  TYR C 125      -6.842 -14.543  -0.951  1.00 79.49
ATOM   5028  CG  TYR C 125      -5.516 -15.213  -1.220  1.00 79.49
ATOM   5029  CD1 TYR C 125      -4.320 -14.620  -0.823  1.00 79.49
ATOM   5030  CD2 TYR C 125      -5.457 -16.440  -1.873  1.00 79.49
ATOM   5031  CE1 TYR C 125      -3.096 -15.233  -1.070  1.00 79.49
ATOM   5032  CE2 TYR C 125      -4.239 -17.062  -2.126  1.00 79.49
ATOM   5033  CZ  TYR C 125      -3.066 -16.452  -1.721  1.00 79.49
ATOM   5034  OH  TYR C 125      -1.857 -17.063  -1.968  1.00 79.49
ATOM   5035  N   HIS C 126      -6.395 -14.147   2.245  1.00 78.60
ATOM   5036  CA  HIS C 126      -5.453 -14.172   3.359  1.00 78.60
ATOM   5037  C   HIS C 126      -5.870 -15.193   4.411  1.00 78.60
ATOM   5038  O   HIS C 126      -5.023 -15.881   4.986  1.00 78.60
ATOM   5039  CB  HIS C 126      -5.336 -12.784   3.992  1.00 78.60
ATOM   5040  CG  HIS C 126      -4.108 -12.608   4.828  1.00 78.60
ATOM   5041  ND1 HIS C 126      -3.995 -13.123   6.101  1.00 78.60
ATOM   5042  CD2 HIS C 126      -2.940 -11.974   4.570  1.00 78.60
ATOM   5043  CE1 HIS C 126      -2.806 -12.812   6.591  1.00 78.60
ATOM   5044  NE2 HIS C 126      -2.147 -12.116   5.681  1.00 78.60
ATOM   5045  N   LEU C 127      -7.189 -15.370   4.599  1.00 81.62
ATOM   5046  CA  LEU C 127      -7.693 -16.336   5.570  1.00 81.62
ATOM   5047  C   LEU C 127      -7.416 -17.764   5.110  1.00 81.62
ATOM   5048  O   LEU C 127      -7.066 -18.624   5.921  1.00 81.62
ATOM   5049  CB  LEU C 127      -9.195 -16.141   5.789  1.00 81.62
ATOM   5050  CG  LEU C 127      -9.604 -14.958   6.670  1.00 81.62
ATOM   5051  CD1 LEU C 127     -11.110 -14.735   6.591  1.00 81.62
ATOM   5052  CD2 LEU C 127      -9.167 -15.190   8.112  1.00 81.62
ATOM   5053  N   ASN C 128      -7.441 -17.945   3.809  1.00 80.06
ATOM   5054  CA  ASN C 128      -7.197 -19.267   3.243  1.00 80.06
ATOM   5055  C   ASN C 128      -5.719 -19.639   3.303  1.00 80.06
ATOM   5056  O   ASN C 128      -5.375 -20.809   3.480  1.00 80.06
ATOM   5057  CB  ASN C 128      -7.705 -19.337   1.802  1.00 80.06
ATOM   5058  CG  ASN C 128      -9.212 -19.476   1.719  1.00 80.06
ATOM   5059  OD1 ASN C 128      -9.859 -19.925   2.669  1.00 80.06
ATOM   5060  ND2 ASN C 128      -9.782 -19.093   0.582  1.00 80.06
ATOM   5061  N   PHE C 129      -5.039 -18.649   3.260  1.00 80.02
ATOM   5062  CA  PHE C 129      -3.604 -18.896   3.182  1.00 80.02
ATOM   5063  C   PHE C 129      -2.981 -18.916   4.573  1.00 80.02
ATOM   5064  O   PHE C 129      -2.220 -19.827   4.905  1.00 80.02
ATOM   5065  CB  PHE C 129      -2.921 -17.834   2.315  1.00 80.02
ATOM   5066  CG  PHE C 129      -1.446 -18.063   2.124  1.00 80.02
ATOM   5067  CD1 PHE C 129      -0.515 -17.335   2.856  1.00 80.02
ATOM   5068  CD2 PHE C 129      -0.990 -19.006   1.213  1.00 80.02
ATOM   5069  CE1 PHE C 129       0.851 -17.545   2.681  1.00 80.02
ATOM   5070  CE2 PHE C 129       0.373 -19.222   1.033  1.00 80.02
ATOM   5071  CZ  PHE C 129       1.292 -18.489   1.767  1.00 80.02
ATOM   5072  N   CYS C 130      -3.355 -18.009   5.427  1.00 81.47
ATOM   5073  CA  CYS C 130      -2.664 -17.812   6.697  1.00 81.47
ATOM   5074  C   CYS C 130      -3.335 -18.605   7.812  1.00 81.47
ATOM   5075  O   CYS C 130      -2.696 -18.945   8.809  1.00 81.47
ATOM   5076  CB  CYS C 130      -2.628 -16.329   7.063  1.00 81.47
ATOM   5077  SG  CYS C 130      -1.605 -15.331   5.959  1.00 81.47
ATOM   5078  N   SER C 131      -4.586 -18.871   7.680  1.00 85.85
ATOM   5079  CA  SER C 131      -5.275 -19.568   8.761  1.00 85.85
ATOM   5080  C   SER C 131      -6.277 -20.580   8.216  1.00 85.85
ATOM   5081  O   SER C 131      -7.478 -20.474   8.474  1.00 85.85
ATOM   5082  CB  SER C 131      -5.991 -18.570   9.672  1.00 85.85
ATOM   5083  OG  SER C 131      -6.518 -19.221  10.816  1.00 85.85
ATOM   5084  N   PRO C 132      -5.815 -21.554   7.434  1.00 87.66
ATOM   5085  CA  PRO C 132      -6.723 -22.594   6.942  1.00 87.66
ATOM   5086  C   PRO C 132      -7.106 -23.602   8.022  1.00 87.66
ATOM   5087  O   PRO C 132      -6.304 -23.892   8.914  1.00 87.66
ATOM   5088  CB  PRO C 132      -5.917 -23.267   5.827  1.00 87.66
ATOM   5089  CG  PRO C 132      -4.489 -23.103   6.237  1.00 87.66
ATOM   5090  CD  PRO C 132      -4.344 -21.788   6.947  1.00 87.66
ATOM   5091  N   TYR C 133      -8.341 -24.156   8.075  1.00 89.42
ATOM   5092  CA  TYR C 133      -8.770 -25.167   9.035  1.00 89.42
ATOM   5093  C   TYR C 133      -8.267 -26.548   8.635  1.00 89.42
ATOM   5094  O   TYR C 133      -8.276 -26.901   7.453  1.00 89.42
ATOM   5095  CB  TYR C 133     -10.297 -25.182   9.154  1.00 89.42
ATOM   5096  CG  TYR C 133     -10.858 -24.012   9.925  1.00 89.42
ATOM   5097  CD1 TYR C 133     -10.056 -23.277  10.795  1.00 89.42
ATOM   5098  CD2 TYR C 133     -12.191 -23.639   9.786  1.00 89.42
ATOM   5099  CE1 TYR C 133     -10.568 -22.199  11.509  1.00 89.42
ATOM   5100  CE2 TYR C 133     -12.714 -22.563  10.495  1.00 89.42
ATOM   5101  CZ  TYR C 133     -11.896 -21.850  11.352  1.00 89.42
ATOM   5102  OH  TYR C 133     -12.409 -20.784  12.056  1.00 89.42
ATOM   5103  N   ILE C 134      -7.695 -27.230   9.591  1.00 87.55
ATOM   5104  CA  ILE C 134      -7.505 -28.661   9.378  1.00 87.55
ATOM   5105  C   ILE C 134      -8.862 -29.361   9.342  1.00 87.55
ATOM   5106  O   ILE C 134      -9.591 -29.367  10.336  1.00 87.55
ATOM   5107  CB  ILE C 134      -6.611 -29.282  10.474  1.00 87.55
ATOM   5108  CG1 ILE C 134      -5.247 -28.582  10.511  1.00 87.55
ATOM   5109  CG2 ILE C 134      -6.447 -30.788  10.249  1.00 87.55
ATOM   5110  CD1 ILE C 134      -4.394 -28.952  11.716  1.00 87.55
ATOM   5111  N   ARG C 135      -9.336 -29.567   8.376  1.00 89.97
ATOM   5112  CA  ARG C 135     -10.686 -30.082   8.174  1.00 89.97
ATOM   5113  C   ARG C 135     -10.881 -31.409   8.899  1.00 89.97
ATOM   5114  O   ARG C 135     -10.804 -32.475   8.286  1.00 89.97
ATOM   5115  CB  ARG C 135     -10.979 -30.253   6.681  1.00 89.97
ATOM   5116  CG  ARG C 135     -10.935 -28.954   5.892  1.00 89.97
ATOM   5117  CD  ARG C 135     -11.272 -29.175   4.424  1.00 89.97
ATOM   5118  NE  ARG C 135     -12.678 -29.522   4.240  1.00 89.97
ATOM   5119  CZ  ARG C 135     -13.232 -29.852   3.076  1.00 89.97
ATOM   5120  NH1 ARG C 135     -12.505 -29.886   1.965  1.00 89.97
ATOM   5121  NH2 ARG C 135     -14.522 -30.150   3.023  1.00 89.97
ATOM   5122  N   VAL C 136     -11.014 -31.319  10.233  1.00 90.62
ATOM   5123  CA  VAL C 136     -11.148 -32.457  11.136  1.00 90.62
ATOM   5124  C   VAL C 136     -12.362 -33.294  10.738  1.00 90.62
ATOM   5125  O   VAL C 136     -12.347 -34.520  10.865  1.00 90.62
ATOM   5126  CB  VAL C 136     -11.273 -32.003  12.608  1.00 90.62
ATOM   5127  CG1 VAL C 136     -11.474 -33.205  13.529  1.00 90.62
ATOM   5128  CG2 VAL C 136     -10.040 -31.205  13.026  1.00 90.62
ATOM   5129  N   GLY C 137     -13.335 -32.670  10.257  1.00 89.34
ATOM   5130  CA  GLY C 137     -14.530 -33.367   9.807  1.00 89.34
ATOM   5131  C   GLY C 137     -14.257 -34.368   8.700  1.00 89.34
ATOM   5132  O   GLY C 137     -14.828 -35.460   8.689  1.00 89.34
ATOM   5133  N   CYS C 138     -13.438 -34.055   7.790  1.00 89.93
ATOM   5134  CA  CYS C 138     -13.067 -34.930   6.683  1.00 89.93
ATOM   5135  C   CYS C 138     -12.302 -36.149   7.185  1.00 89.93
ATOM   5136  O   CYS C 138     -12.515 -37.262   6.702  1.00 89.93
ATOM   5137  CB  CYS C 138     -12.222 -34.171   5.661  1.00 89.93
ATOM   5138  SG  CYS C 138     -13.119 -32.857   4.806  1.00 89.93
ATOM   5139  N   PHE C 139     -11.499 -35.937   8.183  1.00 87.54
ATOM   5140  CA  PHE C 139     -10.720 -37.025   8.762  1.00 87.54
ATOM   5141  C   PHE C 139     -11.622 -37.995   9.515  1.00 87.54
ATOM   5142  O   PHE C 139     -11.506 -39.212   9.354  1.00 87.54
ATOM   5143  CB  PHE C 139      -9.641 -36.476   9.699  1.00 87.54
ATOM   5144  CG  PHE C 139      -8.373 -36.073   8.995  1.00 87.54
ATOM   5145  CD1 PHE C 139      -7.382 -37.010   8.728  1.00 87.54
ATOM   5146  CD2 PHE C 139      -8.172 -34.757   8.600  1.00 87.54
ATOM   5147  CE1 PHE C 139      -6.208 -36.641   8.076  1.00 87.54
ATOM   5148  CE2 PHE C 139      -7.001 -34.380   7.948  1.00 87.54
ATOM   5149  CZ  PHE C 139      -6.020 -35.323   7.688  1.00 87.54
ATOM   5150  N   MET C 140     -12.501 -37.404  10.169  1.00 89.66
ATOM   5151  CA  MET C 140     -13.397 -38.235  10.968  1.00 89.66
ATOM   5152  C   MET C 140     -14.365 -39.005  10.076  1.00 89.66
ATOM   5153  O   MET C 140     -14.714 -40.149  10.373  1.00 89.66
ATOM   5154  CB  MET C 140     -14.176 -37.380  11.968  1.00 89.66
ATOM   5155  CG  MET C 140     -13.308 -36.761  13.052  1.00 89.66
ATOM   5156  SD  MET C 140     -12.430 -38.023  14.055  1.00 89.66
ATOM   5157  CE  MET C 140     -11.612 -36.952  15.271  1.00 89.66
ATOM   5158  N   SER C 141     -14.802 -38.342   8.999  1.00 86.92
ATOM   5159  CA  SER C 141     -15.670 -39.021   8.043  1.00 86.92
ATOM   5160  C   SER C 141     -14.942 -40.171   7.355  1.00 86.92
ATOM   5161  O   SER C 141     -15.529 -41.227   7.110  1.00 86.92
ATOM   5162  CB  SER C 141     -16.188 -38.036   6.995  1.00 86.92
ATOM   5163  OG  SER C 141     -15.122 -37.528   6.211  1.00 86.92
ATOM   5164  N   TYR C 142     -13.706 -40.035   6.991  1.00 86.05
ATOM   5165  CA  TYR C 142     -12.895 -41.071   6.362  1.00 86.05
ATOM   5166  C   TYR C 142     -12.756 -42.284   7.274  1.00 86.05
ATOM   5167  O   TYR C 142     -12.852 -43.426   6.818  1.00 86.05
ATOM   5168  CB  TYR C 142     -11.509 -40.526   6.005  1.00 86.05
ATOM   5169  CG  TYR C 142     -10.613 -41.539   5.334  1.00 86.05
ATOM   5170  CD1 TYR C 142      -9.640 -42.225   6.058  1.00 86.05
ATOM   5171  CD2 TYR C 142     -10.736 -41.811   3.976  1.00 86.05
ATOM   5172  CE1 TYR C 142      -8.811 -43.157   5.444  1.00 86.05
ATOM   5173  CE2 TYR C 142      -9.912 -42.742   3.351  1.00 86.05
ATOM   5174  CZ  TYR C 142      -8.954 -43.409   4.092  1.00 86.05
ATOM   5175  OH  TYR C 142      -8.136 -44.331   3.479  1.00 86.05
ATOM   5176  N   TYR C 143     -12.595 -42.044   8.551  1.00 83.74
ATOM   5177  CA  TYR C 143     -12.414 -43.143   9.492  1.00 83.74
ATOM   5178  C   TYR C 143     -13.753 -43.606  10.054  1.00 83.74
ATOM   5179  O   TYR C 143     -13.796 -44.401  10.996  1.00 83.74
ATOM   5180  CB  TYR C 143     -11.485 -42.723  10.636  1.00 83.74
ATOM   5181  CG  TYR C 143     -10.027 -42.680  10.248  1.00 83.74
ATOM   5182  CD1 TYR C 143      -9.272 -43.849  10.169  1.00 83.74
ATOM   5183  CD2 TYR C 143      -9.400 -41.472   9.962  1.00 83.74
ATOM   5184  CE1 TYR C 143      -7.928 -43.814   9.814  1.00 83.74
ATOM   5185  CE2 TYR C 143      -8.056 -41.426   9.606  1.00 83.74
ATOM   5186  CZ  TYR C 143      -7.330 -42.600   9.535  1.00 83.74
ATOM   5187  OH  TYR C 143      -5.999 -42.559   9.183  1.00 83.74
ATOM   5188  N   ASN C 144     -14.783 -42.991   9.591  1.00 80.26
ATOM   5189  CA  ASN C 144     -16.158 -43.362   9.911  1.00 80.26
ATOM   5190  C   ASN C 144     -16.431 -43.261  11.409  1.00 80.26
ATOM   5191  O   ASN C 144     -17.070 -44.142  11.988  1.00 80.26
ATOM   5192  CB  ASN C 144     -16.463 -44.775   9.409  1.00 80.26
ATOM   5193  CG  ASN C 144     -16.998 -44.788   7.990  1.00 80.26
ATOM   5194  OD1 ASN C 144     -17.359 -43.744   7.441  1.00 80.26
ATOM   5195  ND2 ASN C 144     -17.051 -45.970   7.388  1.00 80.26
ATOM   5196  N   THR C 145     -15.870 -42.399  11.932  1.00 81.78
ATOM   5197  CA  THR C 145     -16.142 -42.170  13.346  1.00 81.78
ATOM   5198  C   THR C 145     -17.482 -41.463  13.531  1.00 81.78
ATOM   5199  O   THR C 145     -17.868 -40.628  12.710  1.00 81.78
ATOM   5200  CB  THR C 145     -15.025 -41.338  14.003  1.00 81.78
ATOM   5201  OG1 THR C 145     -14.830 -40.133  13.252  1.00 81.78
ATOM   5202  CG2 THR C 145     -13.713 -42.115  14.045  1.00 81.78
ATOM   5203  N   ASP C 146     -18.353 -41.736  14.315  1.00 82.80
ATOM   5204  CA  ASP C 146     -19.677 -41.187  14.588  1.00 82.80
ATOM   5205  C   ASP C 146     -19.591 -39.991  15.534  1.00 82.80
ATOM   5206  O   ASP C 146     -20.544 -39.697  16.260  1.00 82.80
ATOM   5207  CB  ASP C 146     -20.593 -42.261  15.179  1.00 82.80
ATOM   5208  CG  ASP C 146     -21.073 -43.265  14.146  1.00 82.80
ATOM   5209  OD1 ASP C 146     -21.370 -44.422  14.513  1.00 82.80
ATOM   5210  OD2 ASP C 146     -21.153 -42.896  12.955  1.00 82.80
ATOM   5211  N   ILE C 147     -18.759 -39.218  15.417  1.00 87.87
ATOM   5212  CA  ILE C 147     -18.621 -38.047  16.276  1.00 87.87
ATOM   5213  C   ILE C 147     -19.554 -36.939  15.792  1.00 87.87
ATOM   5214  O   ILE C 147     -19.715 -36.738  14.586  1.00 87.87
ATOM   5215  CB  ILE C 147     -17.162 -37.541  16.313  1.00 87.87
ATOM   5216  CG1 ILE C 147     -16.229 -38.639  16.837  1.00 87.87
ATOM   5217  CG2 ILE C 147     -17.051 -36.274  17.167  1.00 87.87
ATOM   5218  CD1 ILE C 147     -14.750 -38.345  16.631  1.00 87.87
ATOM   5219  N   THR C 148     -20.280 -36.285  16.712  1.00 88.16
ATOM   5220  CA  THR C 148     -21.218 -35.216  16.387  1.00 88.16
ATOM   5221  C   THR C 148     -20.481 -33.999  15.835  1.00 88.16
ATOM   5222  O   THR C 148     -19.304 -33.791  16.135  1.00 88.16
ATOM   5223  CB  THR C 148     -22.044 -34.804  17.619  1.00 88.16
ATOM   5224  OG1 THR C 148     -21.156 -34.417  18.675  1.00 88.16
ATOM   5225  CG2 THR C 148     -22.921 -35.954  18.104  1.00 88.16
ATOM   5226  N   TYR C 149     -21.078 -33.276  15.097  1.00 89.98
ATOM   5227  CA  TYR C 149     -20.489 -32.072  14.522  1.00 89.98
ATOM   5228  C   TYR C 149     -20.039 -31.109  15.615  1.00 89.98
ATOM   5229  O   TYR C 149     -19.015 -30.437  15.475  1.00 89.98
ATOM   5230  CB  TYR C 149     -21.487 -31.375  13.592  1.00 89.98
ATOM   5231  CG  TYR C 149     -20.970 -30.086  13.002  1.00 89.98
ATOM   5232  CD1 TYR C 149     -21.416 -28.853  13.473  1.00 89.98
ATOM   5233  CD2 TYR C 149     -20.034 -30.098  11.973  1.00 89.98
ATOM   5234  CE1 TYR C 149     -20.944 -27.663  12.931  1.00 89.98
ATOM   5235  CE2 TYR C 149     -19.555 -28.913  11.424  1.00 89.98
ATOM   5236  CZ  TYR C 149     -20.014 -27.703  11.909  1.00 89.98
ATOM   5237  OH  TYR C 149     -19.543 -26.527  11.368  1.00 89.98
ATOM   5238  N   LYS C 150     -20.824 -31.050  16.668  1.00 90.58
ATOM   5239  CA  LYS C 150     -20.478 -30.185  17.792  1.00 90.58
ATOM   5240  C   LYS C 150     -19.072 -30.484  18.304  1.00 90.58
ATOM   5241  O   LYS C 150     -18.278 -29.567  18.524  1.00 90.58
ATOM   5242  CB  LYS C 150     -21.493 -30.344  18.925  1.00 90.58
ATOM   5243  CG  LYS C 150     -21.234 -29.439  20.120  1.00 90.58
ATOM   5244  CD  LYS C 150     -22.236 -29.691  21.240  1.00 90.58
ATOM   5245  CE  LYS C 150     -21.852 -28.948  22.512  1.00 90.58
ATOM   5246  NZ  LYS C 150     -22.807 -29.227  23.626  1.00 90.58
ATOM   5247  N   ASN C 151     -18.753 -31.791  18.496  1.00 91.11
ATOM   5248  CA  ASN C 151     -17.434 -32.193  18.975  1.00 91.11
ATOM   5249  C   ASN C 151     -16.352 -31.918  17.935  1.00 91.11
ATOM   5250  O   ASN C 151     -15.253 -31.477  18.278  1.00 91.11
ATOM   5251  CB  ASN C 151     -17.433 -33.672  19.364  1.00 91.11
ATOM   5252  CG  ASN C 151     -18.197 -33.940  20.646  1.00 91.11
ATOM   5253  OD1 ASN C 151     -18.382 -33.042  21.472  1.00 91.11
ATOM   5254  ND2 ASN C 151     -18.648 -35.177  20.821  1.00 91.11
ATOM   5255  N   ILE C 152     -16.668 -32.137  16.688  1.00 91.39
ATOM   5256  CA  ILE C 152     -15.739 -31.863  15.597  1.00 91.39
ATOM   5257  C   ILE C 152     -15.409 -30.372  15.563  1.00 91.39
ATOM   5258  O   ILE C 152     -14.248 -29.991  15.398  1.00 91.39
ATOM   5259  CB  ILE C 152     -16.315 -32.316  14.236  1.00 91.39
ATOM   5260  CG1 ILE C 152     -16.472 -33.840  14.204  1.00 91.39
ATOM   5261  CG2 ILE C 152     -15.427 -31.833  13.086  1.00 91.39
ATOM   5262  CD1 ILE C 152     -17.233 -34.359  12.991  1.00 91.39
ATOM   5263  N   TRP C 153     -16.429 -29.529  15.709  1.00 91.37
ATOM   5264  CA  TRP C 153     -16.279 -28.078  15.694  1.00 91.37
ATOM   5265  C   TRP C 153     -15.330 -27.617  16.795  1.00 91.37
ATOM   5266  O   TRP C 153     -14.436 -26.803  16.552  1.00 91.37
ATOM   5267  CB  TRP C 153     -17.640 -27.395  15.857  1.00 91.37
ATOM   5268  CG  TRP C 153     -17.602 -25.908  15.674  1.00 91.37
ATOM   5269  CD1 TRP C 153     -17.763 -25.217  14.505  1.00 91.37
ATOM   5270  CD2 TRP C 153     -17.382 -24.927  16.692  1.00 91.37
ATOM   5271  NE1 TRP C 153     -17.658 -23.865  14.735  1.00 91.37
ATOM   5272  CE2 TRP C 153     -17.424 -23.660  16.068  1.00 91.37
ATOM   5273  CE3 TRP C 153     -17.154 -24.996  18.073  1.00 91.37
ATOM   5274  CZ2 TRP C 153     -17.247 -22.471  16.780  1.00 91.37
ATOM   5275  CZ3 TRP C 153     -16.977 -23.811  18.779  1.00 91.37
ATOM   5276  CH2 TRP C 153     -17.025 -22.567  18.129  1.00 91.37
ATOM   5277  N   TYR C 154     -15.467 -28.210  18.086  1.00 94.26
ATOM   5278  CA  TYR C 154     -14.604 -27.835  19.200  1.00 94.26
ATOM   5279  C   TYR C 154     -13.168 -28.284  18.952  1.00 94.26
ATOM   5280  O   TYR C 154     -12.226 -27.521  19.178  1.00 94.26
ATOM   5281  CB  TYR C 154     -15.121 -28.440  20.509  1.00 94.26
ATOM   5282  CG  TYR C 154     -16.146 -27.582  21.210  1.00 94.26
ATOM   5283  CD1 TYR C 154     -15.767 -26.434  21.902  1.00 94.26
ATOM   5284  CD2 TYR C 154     -17.496 -27.918  21.183  1.00 94.26
ATOM   5285  CE1 TYR C 154     -16.708 -25.641  22.551  1.00 94.26
ATOM   5286  CE2 TYR C 154     -18.445 -27.133  21.829  1.00 94.26
ATOM   5287  CZ  TYR C 154     -18.042 -25.998  22.509  1.00 94.26
ATOM   5288  OH  TYR C 154     -18.978 -25.218  23.150  1.00 94.26
ATOM   5289  N   ILE C 155     -13.006 -29.516  18.362  1.00 90.55
ATOM   5290  CA  ILE C 155     -11.676 -30.053  18.097  1.00 90.55
ATOM   5291  C   ILE C 155     -10.963 -29.181  17.065  1.00 90.55
ATOM   5292  O   ILE C 155      -9.785 -28.853  17.227  1.00 90.55
ATOM   5293  CB  ILE C 155     -11.744 -31.516  17.606  1.00 90.55
ATOM   5294  CG1 ILE C 155     -12.271 -32.429  18.719  1.00 90.55
ATOM   5295  CG2 ILE C 155     -10.371 -31.986  17.116  1.00 90.55
ATOM   5296  CD1 ILE C 155     -12.592 -33.844  18.259  1.00 90.55
ATOM   5297  N   GLN C 156     -11.721 -28.787  16.120  1.00 90.62
ATOM   5298  CA  GLN C 156     -11.158 -27.954  15.064  1.00 90.62
ATOM   5299  C   GLN C 156     -10.715 -26.599  15.609  1.00 90.62
ATOM   5300  O   GLN C 156      -9.628 -26.118  15.283  1.00 90.62
ATOM   5301  CB  GLN C 156     -12.171 -27.759  13.934  1.00 90.62
ATOM   5302  CG  GLN C 156     -11.608 -27.028  12.723  1.00 90.62
ATOM   5303  CD  GLN C 156     -12.413 -27.279  11.461  1.00 90.62
ATOM   5304  OE1 GLN C 156     -12.551 -28.422  11.014  1.00 90.62
ATOM   5305  NE2 GLN C 156     -12.948 -26.212  10.877  1.00 90.62
ATOM   5306  N   LYS C 157     -11.545 -25.942  16.504  1.00 92.71
ATOM   5307  CA  LYS C 157     -11.211 -24.649  17.095  1.00 92.71
ATOM   5308  C   LYS C 157      -9.966 -24.749  17.971  1.00 92.71
ATOM   5309  O   LYS C 157      -9.085 -23.889  17.908  1.00 92.71
ATOM   5310  CB  LYS C 157     -12.387 -24.114  17.914  1.00 92.71
ATOM   5311  CG  LYS C 157     -13.629 -23.811  17.089  1.00 92.71
ATOM   5312  CD  LYS C 157     -13.326 -22.835  15.960  1.00 92.71
ATOM   5313  CE  LYS C 157     -14.533 -22.634  15.054  1.00 92.71
ATOM   5314  NZ  LYS C 157     -14.157 -21.976  13.767  1.00 92.71
ATOM   5315  N   TYR C 158      -9.886 -25.886  18.742  1.00 92.96
ATOM   5316  CA  TYR C 158      -8.732 -26.075  19.615  1.00 92.96
ATOM   5317  C   TYR C 158      -7.459 -26.275  18.801  1.00 92.96
ATOM   5318  O   TYR C 158      -6.411 -25.714  19.129  1.00 92.96
ATOM   5319  CB  TYR C 158      -8.952 -27.273  20.543  1.00 92.96
ATOM   5320  CG  TYR C 158     -10.116 -27.104  21.488  1.00 92.96
ATOM   5321  CD1 TYR C 158     -10.515 -25.838  21.914  1.00 92.96
ATOM   5322  CD2 TYR C 158     -10.820 -28.207  21.958  1.00 92.96
ATOM   5323  CE1 TYR C 158     -11.586 -25.677  22.786  1.00 92.96
ATOM   5324  CE2 TYR C 158     -11.893 -28.058  22.831  1.00 92.96
ATOM   5325  CZ  TYR C 158     -12.268 -26.791  23.238  1.00 92.96
ATOM   5326  OH  TYR C 158     -13.330 -26.637  24.102  1.00 92.96
ATOM   5327  N   LEU C 159      -7.553 -26.996  17.601  1.00 89.46
ATOM   5328  CA  LEU C 159      -6.401 -27.234  16.739  1.00 89.46
ATOM   5329  C   LEU C 159      -5.913 -25.932  16.111  1.00 89.46
ATOM   5330  O   LEU C 159      -4.706 -25.697  16.019  1.00 89.46
ATOM   5331  CB  LEU C 159      -6.751 -28.243  15.642  1.00 89.46
ATOM   5332  CG  LEU C 159      -6.831 -29.709  16.070  1.00 89.46
ATOM   5333  CD1 LEU C 159      -7.358 -30.567  14.924  1.00 89.46
ATOM   5334  CD2 LEU C 159      -5.466 -30.206  16.533  1.00 89.46
ATOM   5335  N   ASN C 160      -6.926 -25.194  15.798  1.00 91.06
ATOM   5336  CA  ASN C 160      -6.564 -23.935  15.157  1.00 91.06
ATOM   5337  C   ASN C 160      -5.943 -22.958  16.152  1.00 91.06
ATOM   5338  O   ASN C 160      -5.019 -22.219  15.808  1.00 91.06
ATOM   5339  CB  ASN C 160      -7.785 -23.303  14.486  1.00 91.06
ATOM   5340  CG  ASN C 160      -8.019 -23.830  13.083  1.00 91.06
ATOM   5341  OD1 ASN C 160      -7.171 -24.528  12.520  1.00 91.06
ATOM   5342  ND2 ASN C 160      -9.170 -23.501  12.510  1.00 91.06
ATOM   5343  N   ILE C 161      -6.414 -22.932  17.354  1.00 90.51
ATOM   5344  CA  ILE C 161      -5.896 -22.051  18.395  1.00 90.51
ATOM   5345  C   ILE C 161      -4.480 -22.478  18.774  1.00 90.51
ATOM   5346  O   ILE C 161      -3.606 -21.634  18.982  1.00 90.51
ATOM   5347  CB  ILE C 161      -6.809 -22.052  19.641  1.00 90.51
ATOM   5348  CG1 ILE C 161      -8.138 -21.354  19.331  1.00 90.51
ATOM   5349  CG2 ILE C 161      -6.104 -21.386  20.827  1.00 90.51
ATOM   5350  CD1 ILE C 161      -9.180 -21.487  20.433  1.00 90.51
ATOM   5351  N   PHE C 162      -4.154 -23.775  18.698  1.00 90.45
ATOM   5352  CA  PHE C 162      -2.857 -24.277  19.137  1.00 90.45
ATOM   5353  C   PHE C 162      -1.931 -24.497  17.947  1.00 90.45
ATOM   5354  O   PHE C 162      -0.822 -25.015  18.103  1.00 90.45
ATOM   5355  CB  PHE C 162      -3.021 -25.582  19.922  1.00 90.45
ATOM   5356  CG  PHE C 162      -3.545 -25.387  21.320  1.00 90.45
ATOM   5357  CD1 PHE C 162      -2.714 -24.918  22.329  1.00 90.45
ATOM   5358  CD2 PHE C 162      -4.870 -25.675  21.623  1.00 90.45
ATOM   5359  CE1 PHE C 162      -3.197 -24.737  23.624  1.00 90.45
ATOM   5360  CE2 PHE C 162      -5.359 -25.496  22.914  1.00 90.45
ATOM   5361  CZ  PHE C 162      -4.521 -25.028  23.913  1.00 90.45
ATOM   5362  N   THR C 163      -2.490 -24.206  16.852  1.00 88.28
ATOM   5363  CA  THR C 163      -1.691 -24.377  15.644  1.00 88.28
ATOM   5364  C   THR C 163      -0.379 -23.606  15.749  1.00 88.28
ATOM   5365  O   THR C 163       0.632 -24.008  15.169  1.00 88.28
ATOM   5366  CB  THR C 163      -2.463 -23.915  14.394  1.00 88.28
ATOM   5367  OG1 THR C 163      -3.027 -22.621  14.640  1.00 88.28
ATOM   5368  CG2 THR C 163      -3.584 -24.889  14.048  1.00 88.28
ATOM   5369  N   PHE C 164      -0.420 -22.475  16.410  1.00 87.53
ATOM   5370  CA  PHE C 164       0.779 -21.666  16.592  1.00 87.53
ATOM   5371  C   PHE C 164       1.898 -22.489  17.219  1.00 87.53
ATOM   5372  O   PHE C 164       3.043 -22.437  16.767  1.00 87.53
ATOM   5373  CB  PHE C 164       0.477 -20.442  17.462  1.00 87.53
ATOM   5374  CG  PHE C 164       1.705 -19.774  18.019  1.00 87.53
ATOM   5375  CD1 PHE C 164       2.053 -19.930  19.355  1.00 87.53
ATOM   5376  CD2 PHE C 164       2.513 -18.991  17.205  1.00 87.53
ATOM   5377  CE1 PHE C 164       3.189 -19.314  19.873  1.00 87.53
ATOM   5378  CE2 PHE C 164       3.650 -18.371  17.716  1.00 87.53
ATOM   5379  CZ  PHE C 164       3.986 -18.533  19.050  1.00 87.53
ATOM   5380  N   PHE C 165       1.546 -23.182  18.208  1.00 88.47
ATOM   5381  CA  PHE C 165       2.542 -23.982  18.911  1.00 88.47
ATOM   5382  C   PHE C 165       3.101 -25.071  18.004  1.00 88.47
ATOM   5383  O   PHE C 165       4.303 -25.345  18.021  1.00 88.47
ATOM   5384  CB  PHE C 165       1.938 -24.607  20.172  1.00 88.47
ATOM   5385  CG  PHE C 165       1.652 -23.614  21.266  1.00 88.47
ATOM   5386  CD1 PHE C 165       2.685 -23.082  22.028  1.00 88.47
ATOM   5387  CD2 PHE C 165       0.350 -23.211  21.531  1.00 88.47
ATOM   5388  CE1 PHE C 165       2.423 -22.162  23.041  1.00 88.47
ATOM   5389  CE2 PHE C 165       0.080 -22.292  22.541  1.00 88.47
ATOM   5390  CZ  PHE C 165       1.119 -21.770  23.296  1.00 88.47
ATOM   5391  N   PHE C 166       2.230 -25.629  17.189  1.00 88.61
ATOM   5392  CA  PHE C 166       2.695 -26.619  16.225  1.00 88.61
ATOM   5393  C   PHE C 166       3.612 -25.979  15.190  1.00 88.61
ATOM   5394  O   PHE C 166       4.614 -26.574  14.788  1.00 88.61
ATOM   5395  CB  PHE C 166       1.507 -27.293  15.530  1.00 88.61
ATOM   5396  CG  PHE C 166       0.674 -28.150  16.444  1.00 88.61
ATOM   5397  CD1 PHE C 166       1.180 -29.338  16.958  1.00 88.61
ATOM   5398  CD2 PHE C 166      -0.615 -27.767  16.791  1.00 88.61
ATOM   5399  CE1 PHE C 166       0.411 -30.133  17.805  1.00 88.61
ATOM   5400  CE2 PHE C 166      -1.389 -28.556  17.636  1.00 88.61
ATOM   5401  CZ  PHE C 166      -0.874 -29.739  18.142  1.00 88.61
ATOM   5402  N   ASP C 167       3.190 -24.853  14.797  1.00 91.30
ATOM   5403  CA  ASP C 167       4.003 -24.130  13.824  1.00 91.30
ATOM   5404  C   ASP C 167       5.405 -23.865  14.368  1.00 91.30
ATOM   5405  O   ASP C 167       6.394 -24.015  13.649  1.00 91.30
ATOM   5406  CB  ASP C 167       3.331 -22.811  13.437  1.00 91.30
ATOM   5407  CG  ASP C 167       2.118 -23.003  12.543  1.00 91.30
ATOM   5408  OD1 ASP C 167       1.263 -22.095  12.471  1.00 91.30
ATOM   5409  OD2 ASP C 167       2.016 -24.075  11.907  1.00 91.30
ATOM   5410  N   VAL C 168       5.425 -23.429  15.633  1.00 90.11
ATOM   5411  CA  VAL C 168       6.712 -23.163  16.267  1.00 90.11
ATOM   5412  C   VAL C 168       7.546 -24.441  16.299  1.00 90.11
ATOM   5413  O   VAL C 168       8.743 -24.417  16.002  1.00 90.11
ATOM   5414  CB  VAL C 168       6.536 -22.605  17.697  1.00 90.11
ATOM   5415  CG1 VAL C 168       7.873 -22.581  18.436  1.00 90.11
ATOM   5416  CG2 VAL C 168       5.922 -21.207  17.652  1.00 90.11
ATOM   5417  N   PHE C 169       6.940 -25.457  16.564  1.00 89.70
ATOM   5418  CA  PHE C 169       7.616 -26.747  16.624  1.00 89.70
ATOM   5419  C   PHE C 169       8.177 -27.128  15.259  1.00 89.70
ATOM   5420  O   PHE C 169       9.358 -27.461  15.139  1.00 89.70
ATOM   5421  CB  PHE C 169       6.659 -27.835  17.121  1.00 89.70
ATOM   5422  CG  PHE C 169       7.256 -29.216  17.117  1.00 89.70
ATOM   5423  CD1 PHE C 169       6.975 -30.107  16.088  1.00 89.70
ATOM   5424  CD2 PHE C 169       8.099 -29.624  18.143  1.00 89.70
ATOM   5425  CE1 PHE C 169       7.526 -31.387  16.082  1.00 89.70
ATOM   5426  CE2 PHE C 169       8.653 -30.901  18.143  1.00 89.70
ATOM   5427  CZ  PHE C 169       8.364 -31.781  17.113  1.00 89.70
ATOM   5428  N   PHE C 170       7.380 -27.185  14.218  1.00 91.87
ATOM   5429  CA  PHE C 170       7.767 -27.662  12.895  1.00 91.87
ATOM   5430  C   PHE C 170       8.779 -26.720  12.255  1.00 91.87
ATOM   5431  O   PHE C 170       9.706 -27.165  11.575  1.00 91.87
ATOM   5432  CB  PHE C 170       6.538 -27.806  11.993  1.00 91.87
ATOM   5433  CG  PHE C 170       5.745 -29.060  12.242  1.00 91.87
ATOM   5434  CD1 PHE C 170       6.279 -30.307  11.943  1.00 91.87
ATOM   5435  CD2 PHE C 170       4.464 -28.991  12.776  1.00 91.87
ATOM   5436  CE1 PHE C 170       5.547 -31.470  12.172  1.00 91.87
ATOM   5437  CE2 PHE C 170       3.727 -30.149  13.008  1.00 91.87
ATOM   5438  CZ  PHE C 170       4.270 -31.387  12.704  1.00 91.87
ATOM   5439  N   ILE C 171       8.521 -25.386  12.405  1.00 91.47
ATOM   5440  CA  ILE C 171       9.484 -24.443  11.847  1.00 91.47
ATOM   5441  C   ILE C 171      10.851 -24.660  12.490  1.00 91.47
ATOM   5442  O   ILE C 171      11.883 -24.550  11.823  1.00 91.47
ATOM   5443  CB  ILE C 171       9.023 -22.981  12.046  1.00 91.47
ATOM   5444  CG1 ILE C 171       9.794 -22.046  11.108  1.00 91.47
ATOM   5445  CG2 ILE C 171       9.196 -22.555  13.507  1.00 91.47
ATOM   5446  CD1 ILE C 171       9.171 -20.665  10.961  1.00 91.47
ATOM   5447  N   THR C 172      10.898 -24.876  13.831  1.00 91.86
ATOM   5448  CA  THR C 172      12.143 -25.153  14.537  1.00 91.86
ATOM   5449  C   THR C 172      12.807 -26.413  13.988  1.00 91.86
ATOM   5450  O   THR C 172      14.022 -26.443  13.784  1.00 91.86
ATOM   5451  CB  THR C 172      11.904 -25.314  16.050  1.00 91.86
ATOM   5452  OG1 THR C 172      11.246 -24.143  16.550  1.00 91.86
ATOM   5453  CG2 THR C 172      13.220 -25.501  16.798  1.00 91.86
ATOM   5454  N   LEU C 173      12.023 -27.394  13.751  1.00 90.54
ATOM   5455  CA  LEU C 173      12.527 -28.646  13.197  1.00 90.54
ATOM   5456  C   LEU C 173      13.107 -28.431  11.804  1.00 90.54
ATOM   5457  O   LEU C 173      14.216 -28.885  11.511  1.00 90.54
ATOM   5458  CB  LEU C 173      11.413 -29.695  13.142  1.00 90.54
ATOM   5459  CG  LEU C 173      11.824 -31.099  12.696  1.00 90.54
ATOM   5460  CD1 LEU C 173      12.699 -31.757  13.757  1.00 90.54
ATOM   5461  CD2 LEU C 173      10.592 -31.950  12.407  1.00 90.54
ATOM   5462  N   ILE C 174      12.361 -27.761  10.936  1.00 90.05
ATOM   5463  CA  ILE C 174      12.791 -27.502   9.567  1.00 90.05
ATOM   5464  C   ILE C 174      14.085 -26.691   9.577  1.00 90.05
ATOM   5465  O   ILE C 174      15.027 -27.004   8.845  1.00 90.05
ATOM   5466  CB  ILE C 174      11.700 -26.760   8.762  1.00 90.05
ATOM   5467  CG1 ILE C 174      10.491 -27.674   8.532  1.00 90.05
ATOM   5468  CG2 ILE C 174      12.262 -26.250   7.432  1.00 90.05
ATOM   5469  CD1 ILE C 174       9.275 -26.960   7.959  1.00 90.05
ATOM   5470  N   LEU C 175      14.148 -25.618  10.359  1.00 90.21
ATOM   5471  CA  LEU C 175      15.333 -24.771  10.447  1.00 90.21
ATOM   5472  C   LEU C 175      16.534 -25.567  10.948  1.00 90.21
ATOM   5473  O   LEU C 175      17.655 -25.370  10.475  1.00 90.21
ATOM   5474  CB  LEU C 175      15.073 -23.580  11.373  1.00 90.21
ATOM   5475  CG  LEU C 175      14.312 -22.402  10.764  1.00 90.21
ATOM   5476  CD1 LEU C 175      13.888 -21.423  11.854  1.00 90.21
ATOM   5477  CD2 LEU C 175      15.164 -21.701   9.711  1.00 90.21
ATOM   5478  N   PHE C 176      16.230 -26.433  11.908  1.00 90.81
ATOM   5479  CA  PHE C 176      17.295 -27.278  12.437  1.00 90.81
ATOM   5480  C   PHE C 176      17.876 -28.164  11.342  1.00 90.81
ATOM   5481  O   PHE C 176      19.096 -28.303  11.230  1.00 90.81
ATOM   5482  CB  PHE C 176      16.775 -28.141  13.590  1.00 90.81
ATOM   5483  CG  PHE C 176      17.847 -28.940  14.282  1.00 90.81
ATOM   5484  CD1 PHE C 176      17.994 -30.298  14.028  1.00 90.81
ATOM   5485  CD2 PHE C 176      18.707 -28.332  15.186  1.00 90.81
ATOM   5486  CE1 PHE C 176      18.985 -31.040  14.666  1.00 90.81
ATOM   5487  CE2 PHE C 176      19.700 -29.067  15.828  1.00 90.81
ATOM   5488  CZ  PHE C 176      19.837 -30.420  15.567  1.00 90.81
ATOM   5489  N   ILE C 177      17.011 -28.754  10.566  1.00 87.78
ATOM   5490  CA  ILE C 177      17.431 -29.616   9.467  1.00 87.78
ATOM   5491  C   ILE C 177      18.223 -28.801   8.447  1.00 87.78
ATOM   5492  O   ILE C 177      19.275 -29.240   7.974  1.00 87.78
ATOM   5493  CB  ILE C 177      16.221 -30.295   8.787  1.00 87.78
ATOM   5494  CG1 ILE C 177      15.545 -31.274   9.753  1.00 87.78
ATOM   5495  CG2 ILE C 177      16.653 -31.006   7.501  1.00 87.78
ATOM   5496  CD1 ILE C 177      14.225 -31.836   9.243  1.00 87.78
ATOM   5497  N   ILE C 178      17.708 -27.652   8.053  1.00 86.55
ATOM   5498  CA  ILE C 178      18.373 -26.781   7.090  1.00 86.55
ATOM   5499  C   ILE C 178      19.779 -26.445   7.583  1.00 86.55
ATOM   5500  O   ILE C 178      20.739 -26.478   6.810  1.00 86.55
ATOM   5501  CB  ILE C 178      17.567 -25.486   6.847  1.00 86.55
ATOM   5502  CG1 ILE C 178      16.258 -25.801   6.115  1.00 86.55
ATOM   5503  CG2 ILE C 178      18.401 -24.469   6.063  1.00 86.55
ATOM   5504  CD1 ILE C 178      15.321 -24.609   5.980  1.00 86.55
ATOM   5505  N   MET C 179      19.865 -26.108   8.824  1.00 85.77
ATOM   5506  CA  MET C 179      21.159 -25.751   9.397  1.00 85.77
ATOM   5507  C   MET C 179      22.120 -26.934   9.352  1.00 85.77
ATOM   5508  O   MET C 179      23.306 -26.766   9.063  1.00 85.77
ATOM   5509  CB  MET C 179      20.994 -25.266  10.838  1.00 85.77
ATOM   5510  CG  MET C 179      20.333 -23.902  10.954  1.00 85.77
ATOM   5511  SD  MET C 179      21.254 -22.595  10.053  1.00 85.77
ATOM   5512  CE  MET C 179      22.822 -22.623  10.965  1.00 85.77
ATOM   5513  N   LYS C 180      21.654 -28.075   9.696  1.00 86.61
ATOM   5514  CA  LYS C 180      22.483 -29.276   9.640  1.00 86.61
ATOM   5515  C   LYS C 180      22.963 -29.546   8.217  1.00 86.61
ATOM   5516  O   LYS C 180      24.116 -29.929   8.007  1.00 86.61
ATOM   5517  CB  LYS C 180      21.713 -30.485  10.172  1.00 86.61
ATOM   5518  CG  LYS C 180      21.567 -30.508  11.686  1.00 86.61
ATOM   5519  CD  LYS C 180      22.902 -30.762  12.373  1.00 86.61
ATOM   5520  CE  LYS C 180      22.739 -30.899  13.881  1.00 86.61
ATOM   5521  NZ  LYS C 180      24.053 -31.089  14.566  1.00 86.61
ATOM   5522  N   ILE C 181      22.092 -29.441   7.276  1.00 84.42
ATOM   5523  CA  ILE C 181      22.445 -29.626   5.872  1.00 84.42
ATOM   5524  C   ILE C 181      23.513 -28.611   5.470  1.00 84.42
ATOM   5525  O   ILE C 181      24.484 -28.958   4.794  1.00 84.42
ATOM   5526  CB  ILE C 181      21.208 -29.494   4.956  1.00 84.42
ATOM   5527  CG1 ILE C 181      20.227 -30.643   5.215  1.00 84.42
ATOM   5528  CG2 ILE C 181      21.628 -29.453   3.484  1.00 84.42
ATOM   5529  CD1 ILE C 181      18.889 -30.486   4.505  1.00 84.42
ATOM   5530  N   THR C 182      23.313 -27.363   5.804  1.00 81.70
ATOM   5531  CA  THR C 182      24.267 -26.307   5.485  1.00 81.70
ATOM   5532  C   THR C 182      25.628 -26.600   6.110  1.00 81.70
ATOM   5533  O   THR C 182      26.666 -26.375   5.484  1.00 81.70
ATOM   5534  CB  THR C 182      23.763 -24.934   5.967  1.00 81.70
ATOM   5535  OG1 THR C 182      23.327 -25.042   7.328  1.00 81.70
ATOM   5536  CG2 THR C 182      22.600 -24.444   5.111  1.00 81.70
ATOM   5537  N   ASN C 183      25.566 -27.036   7.315  1.00 83.88
ATOM   5538  CA  ASN C 183      26.803 -27.424   7.985  1.00 83.88
ATOM   5539  C   ASN C 183      27.513 -28.552   7.243  1.00 83.88
ATOM   5540  O   ASN C 183      28.735 -28.526   7.087  1.00 83.88
ATOM   5541  CB  ASN C 183      26.523 -27.833   9.433  1.00 83.88
ATOM   5542  CG  ASN C 183      27.780 -27.884  10.279  1.00 83.88
ATOM   5543  OD1 ASN C 183      28.892 -27.724   9.770  1.00 83.88
ATOM   5544  ND2 ASN C 183      27.612 -28.107  11.577  1.00 83.88
ATOM   5545  N   PHE C 184      26.781 -29.478   6.849  1.00 81.40
ATOM   5546  CA  PHE C 184      27.328 -30.615   6.120  1.00 81.40
ATOM   5547  C   PHE C 184      27.954 -30.165   4.805  1.00 81.40
ATOM   5548  O   PHE C 184      29.047 -30.609   4.448  1.00 81.40
ATOM   5549  CB  PHE C 184      26.238 -31.658   5.853  1.00 81.40
ATOM   5550  CG  PHE C 184      26.735 -32.885   5.136  1.00 81.40
ATOM   5551  CD1 PHE C 184      26.532 -33.038   3.770  1.00 81.40
ATOM   5552  CD2 PHE C 184      27.404 -33.885   5.829  1.00 81.40
ATOM   5553  CE1 PHE C 184      26.991 -34.172   3.103  1.00 81.40
ATOM   5554  CE2 PHE C 184      27.865 -35.022   5.170  1.00 81.40
ATOM   5555  CZ  PHE C 184      27.656 -35.163   3.807  1.00 81.40
ATOM   5556  N   TRP C 185      27.325 -29.292   4.096  1.00 75.30
ATOM   5557  CA  TRP C 185      27.802 -28.807   2.805  1.00 75.30
ATOM   5558  C   TRP C 185      29.088 -28.004   2.966  1.00 75.30
ATOM   5559  O   TRP C 185      29.956 -28.029   2.091  1.00 75.30
ATOM   5560  CB  TRP C 185      26.731 -27.950   2.124  1.00 75.30
ATOM   5561  CG  TRP C 185      25.800 -28.725   1.241  1.00 75.30
ATOM   5562  CD1 TRP C 185      24.781 -29.546   1.637  1.00 75.30
ATOM   5563  CD2 TRP C 185      25.807 -28.756  -0.189  1.00 75.30
ATOM   5564  NE1 TRP C 185      24.153 -30.085   0.538  1.00 75.30
ATOM   5565  CE2 TRP C 185      24.763 -29.617  -0.594  1.00 75.30
ATOM   5566  CE3 TRP C 185      26.595 -28.138  -1.170  1.00 75.30
ATOM   5567  CZ2 TRP C 185      24.486 -29.875  -1.939  1.00 75.30
ATOM   5568  CZ3 TRP C 185      26.318 -28.396  -2.507  1.00 75.30
ATOM   5569  CH2 TRP C 185      25.272 -29.257  -2.877  1.00 75.30
ATOM   5570  N   HIS C 186      29.288 -27.440   3.992  1.00 82.22
ATOM   5571  CA  HIS C 186      30.470 -26.614   4.210  1.00 82.22
ATOM   5572  C   HIS C 186      31.449 -27.294   5.161  1.00 82.22
ATOM   5573  O   HIS C 186      32.294 -26.632   5.767  1.00 82.22
ATOM   5574  CB  HIS C 186      30.072 -25.243   4.759  1.00 82.22
ATOM   5575  CG  HIS C 186      29.375 -24.376   3.759  1.00 82.22
ATOM   5576  ND1 HIS C 186      30.017 -23.836   2.666  1.00 82.22
ATOM   5577  CD2 HIS C 186      28.089 -23.959   3.687  1.00 82.22
ATOM   5578  CE1 HIS C 186      29.154 -23.122   1.964  1.00 82.22
ATOM   5579  NE2 HIS C 186      27.976 -23.180   2.562  1.00 82.22
ATOM   5580  N   ARG C 187      31.120 -28.452   5.403  1.00 80.09
ATOM   5581  CA  ARG C 187      31.901 -29.201   6.382  1.00 80.09
ATOM   5582  C   ARG C 187      33.393 -29.104   6.082  1.00 80.09
ATOM   5583  O   ARG C 187      34.210 -28.988   6.998  1.00 80.09
ATOM   5584  CB  ARG C 187      31.466 -30.667   6.410  1.00 80.09
ATOM   5585  CG  ARG C 187      31.698 -31.403   5.099  1.00 80.09
ATOM   5586  CD  ARG C 187      31.175 -32.832   5.154  1.00 80.09
ATOM   5587  NE  ARG C 187      31.504 -33.573   3.940  1.00 80.09
ATOM   5588  CZ  ARG C 187      30.639 -34.301   3.239  1.00 80.09
ATOM   5589  NH1 ARG C 187      29.370 -34.399   3.619  1.00 80.09
ATOM   5590  NH2 ARG C 187      31.045 -34.935   2.149  1.00 80.09
ATOM   5591  N   LYS C 188      33.928 -29.098   4.684  1.00 82.24
ATOM   5592  CA  LYS C 188      35.339 -29.028   4.316  1.00 82.24
ATOM   5593  C   LYS C 188      35.933 -27.669   4.672  1.00 82.24
ATOM   5594  O   LYS C 188      37.040 -27.591   5.209  1.00 82.24
ATOM   5595  CB  LYS C 188      35.518 -29.304   2.823  1.00 82.24
ATOM   5596  CG  LYS C 188      35.439 -30.777   2.451  1.00 82.24
ATOM   5597  CD  LYS C 188      35.790 -31.004   0.986  1.00 82.24
ATOM   5598  CE  LYS C 188      35.642 -32.468   0.595  1.00 82.24
ATOM   5599  NZ  LYS C 188      35.973 -32.693  -0.844  1.00 82.24
ATOM   5600  N   LYS C 189      35.085 -26.698   4.322  1.00 81.87
ATOM   5601  CA  LYS C 189      35.537 -25.343   4.628  1.00 81.87
ATOM   5602  C   LYS C 189      35.657 -25.131   6.135  1.00 81.87
ATOM   5603  O   LYS C 189      36.607 -24.502   6.605  1.00 81.87
ATOM   5604  CB  LYS C 189      34.582 -24.310   4.028  1.00 81.87
ATOM   5605  CG  LYS C 189      34.796 -24.059   2.543  1.00 81.87
ATOM   5606  CD  LYS C 189      33.907 -22.932   2.032  1.00 81.87
ATOM   5607  CE  LYS C 189      34.014 -22.775   0.522  1.00 81.87
ATOM   5608  NZ  LYS C 189      33.155 -21.662   0.018  1.00 81.87
ATOM   5609  N   ILE C 190      34.669 -25.544   6.779  1.00 75.20
ATOM   5610  CA  ILE C 190      34.667 -25.415   8.233  1.00 75.20
ATOM   5611  C   ILE C 190      35.868 -26.154   8.818  1.00 75.20
ATOM   5612  O   ILE C 190      36.553 -25.636   9.703  1.00 75.20
ATOM   5613  CB  ILE C 190      33.355 -25.954   8.846  1.00 75.20
ATOM   5614  CG1 ILE C 190      32.167 -25.089   8.410  1.00 75.20
ATOM   5615  CG2 ILE C 190      33.457 -26.013  10.373  1.00 75.20
ATOM   5616  CD1 ILE C 190      30.811 -25.652   8.811  1.00 75.20
ATOM   5617  N   GLN C 191      36.170 -27.371   8.264  1.00 77.33
ATOM   5618  CA  GLN C 191      37.290 -28.175   8.742  1.00 77.33
ATOM   5619  C   GLN C 191      38.622 -27.486   8.460  1.00 77.33
ATOM   5620  O   GLN C 191      39.521 -27.493   9.303  1.00 77.33
ATOM   5621  CB  GLN C 191      37.270 -29.562   8.098  1.00 77.33
ATOM   5622  CG  GLN C 191      36.236 -30.505   8.699  1.00 77.33
ATOM   5623  CD  GLN C 191      36.183 -31.846   7.992  1.00 77.33
ATOM   5624  OE1 GLN C 191      36.891 -32.071   7.006  1.00 77.33
ATOM   5625  NE2 GLN C 191      35.343 -32.746   8.491  1.00 77.33
ATOM   5626  N   ASN C 192      38.768 -26.824   7.302  1.00 79.92
ATOM   5627  CA  ASN C 192      39.980 -26.096   6.943  1.00 79.92
ATOM   5628  C   ASN C 192      40.223 -24.915   7.878  1.00 79.92
ATOM   5629  O   ASN C 192      41.358 -24.662   8.285  1.00 79.92
ATOM   5630  CB  ASN C 192      39.909 -25.618   5.491  1.00 79.92
ATOM   5631  CG  ASN C 192      40.130 -26.739   4.495  1.00 79.92
ATOM   5632  OD1 ASN C 192      40.633 -27.809   4.848  1.00 79.92
ATOM   5633  ND2 ASN C 192      39.756 -26.503   3.243  1.00 79.92
ATOM   5634  N   PHE C 193      39.189 -24.353   8.113  1.00 72.18
ATOM   5635  CA  PHE C 193      39.294 -23.216   9.020  1.00 72.18
ATOM   5636  C   PHE C 193      39.707 -23.672  10.414  1.00 72.18
ATOM   5637  O   PHE C 193      40.545 -23.037  11.058  1.00 72.18
ATOM   5638  CB  PHE C 193      37.965 -22.456   9.088  1.00 72.18
ATOM   5639  CG  PHE C 193      37.991 -21.270  10.014  1.00 72.18
ATOM   5640  CD1 PHE C 193      37.396 -21.337  11.268  1.00 72.18
ATOM   5641  CD2 PHE C 193      38.609 -20.088   9.630  1.00 72.18
ATOM   5642  CE1 PHE C 193      37.418 -20.241  12.128  1.00 72.18
ATOM   5643  CE2 PHE C 193      38.636 -18.988  10.483  1.00 72.18
ATOM   5644  CZ  PHE C 193      38.039 -19.066  11.731  1.00 72.18
ATOM   5645  N   GLU C 194      39.117 -24.700  10.760  1.00 75.89
ATOM   5646  CA  GLU C 194      39.436 -25.225  12.084  1.00 75.89
ATOM   5647  C   GLU C 194      40.899 -25.652  12.170  1.00 75.89
ATOM   5648  O   GLU C 194      41.546 -25.464  13.203  1.00 75.89
ATOM   5649  CB  GLU C 194      38.523 -26.404  12.430  1.00 75.89
ATOM   5650  CG  GLU C 194      37.124 -25.991  12.866  1.00 75.89
ATOM   5651  CD  GLU C 194      36.246 -27.168  13.258  1.00 75.89
ATOM   5652  OE1 GLU C 194      35.144 -26.947  13.809  1.00 75.89
ATOM   5653  OE2 GLU C 194      36.664 -28.322  13.012  1.00 75.89
ATOM   5654  N   ILE C 195      41.480 -26.094  11.218  1.00 73.44
ATOM   5655  CA  ILE C 195      42.877 -26.510  11.164  1.00 73.44
ATOM   5656  C   ILE C 195      43.783 -25.281  11.176  1.00 73.44
ATOM   5657  O   ILE C 195      44.797 -25.256  11.878  1.00 73.44
ATOM   5658  CB  ILE C 195      43.162 -27.374   9.915  1.00 73.44
ATOM   5659  CG1 ILE C 195      42.430 -28.717  10.016  1.00 73.44
ATOM   5660  CG2 ILE C 195      44.669 -27.583   9.735  1.00 73.44
ATOM   5661  CD1 ILE C 195      42.462 -29.538   8.734  1.00 73.44
ATOM   5662  N   MET C 196      43.393 -24.331  10.422  1.00 66.46
ATOM   5663  CA  MET C 196      44.160 -23.088  10.386  1.00 66.46
ATOM   5664  C   MET C 196      44.208 -22.438  11.765  1.00 66.46
ATOM   5665  O   MET C 196      45.255 -21.945  12.187  1.00 66.46
ATOM   5666  CB  MET C 196      43.560 -22.115   9.370  1.00 66.46
ATOM   5667  CG  MET C 196      44.496 -20.983   8.979  1.00 66.46
ATOM   5668  SD  MET C 196      43.617 -19.591   8.170  1.00 66.46
ATOM   5669  CE  MET C 196      43.396 -20.276   6.504  1.00 66.46
ATOM   5670  N   LEU C 197      42.999 -22.360  12.294  1.00 64.32
ATOM   5671  CA  LEU C 197      42.931 -21.771  13.627  1.00 64.32
ATOM   5672  C   LEU C 197      43.831 -22.526  14.601  1.00 64.32
ATOM   5673  O   LEU C 197      44.395 -21.929  15.521  1.00 64.32
ATOM   5674  CB  LEU C 197      41.489 -21.772  14.141  1.00 64.32
ATOM   5675  CG  LEU C 197      40.787 -20.414  14.195  1.00 64.32
ATOM   5676  CD1 LEU C 197      39.470 -20.468  13.430  1.00 64.32
ATOM   5677  CD2 LEU C 197      40.555 -19.990  15.641  1.00 64.32
ATOM   5678  N   SER C 198      43.966 -23.728  14.294  1.00 67.51
ATOM   5679  CA  SER C 198      44.780 -24.568  15.166  1.00 67.51
ATOM   5680  C   SER C 198      46.268 -24.306  14.954  1.00 67.51
ATOM   5681  O   SER C 198      47.089 -24.632  15.814  1.00 67.51
ATOM   5682  CB  SER C 198      44.475 -26.047  14.924  1.00 67.51
ATOM   5683  OG  SER C 198      44.806 -26.418  13.597  1.00 67.51
ATOM   5684  N   THR C 199      46.664 -23.499  13.907  1.00 64.67
ATOM   5685  CA  THR C 199      48.063 -23.204  13.617  1.00 64.67
ATOM   5686  C   THR C 199      48.487 -21.894  14.273  1.00 64.67
ATOM   5687  O   THR C 199      49.679 -21.649  14.469  1.00 64.67
ATOM   5688  CB  THR C 199      48.314 -23.126  12.099  1.00 64.67
ATOM   5689  OG1 THR C 199      47.346 -22.253  11.505  1.00 64.67
ATOM   5690  CG2 THR C 199      48.205 -24.503  11.452  1.00 64.67
ATOM   5691  N   VAL C 200      47.467 -21.194  14.467  1.00 59.55
ATOM   5692  CA  VAL C 200      47.802 -19.940  15.133  1.00 59.55
ATOM   5693  C   VAL C 200      47.971 -20.178  16.631  1.00 59.55
ATOM   5694  O   VAL C 200      47.008 -20.510  17.326  1.00 59.55
ATOM   5695  CB  VAL C 200      46.725 -18.860  14.883  1.00 59.55
ATOM   5696  CG1 VAL C 200      47.113 -17.545  15.556  1.00 59.55
ATOM   5697  CG2 VAL C 200      46.513 -18.655  13.384  1.00 59.55
ATOM   5698  N   PRO C 201      48.787 -19.999  16.983  1.00 52.62
ATOM   5699  CA  PRO C 201      49.096 -20.404  18.356  1.00 52.62
ATOM   5700  C   PRO C 201      48.325 -19.595  19.397  1.00 52.62
ATOM   5701  O   PRO C 201      47.812 -20.159  20.367  1.00 52.62
ATOM   5702  CB  PRO C 201      50.600 -20.147  18.471  1.00 52.62
ATOM   5703  CG  PRO C 201      51.050 -19.881  17.070  1.00 52.62
ATOM   5704  CD  PRO C 201      49.835 -19.684  16.209  1.00 52.62
ATOM   5705  N   GLU C 202      48.330 -18.793  19.120  1.00 51.62
ATOM   5706  CA  GLU C 202      47.651 -17.956  20.105  1.00 51.62
ATOM   5707  C   GLU C 202      46.143 -18.191  20.082  1.00 51.62
ATOM   5708  O   GLU C 202      45.482 -18.118  21.120  1.00 51.62
ATOM   5709  CB  GLU C 202      47.957 -16.477  19.856  1.00 51.62
ATOM   5710  CG  GLU C 202      49.244 -15.997  20.511  1.00 51.62
ATOM   5711  CD  GLU C 202      49.874 -14.812  19.797  1.00 51.62
ATOM   5712  OE1 GLU C 202      50.982 -14.384  20.193  1.00 51.62
ATOM   5713  OE2 GLU C 202      49.255 -14.306  18.835  1.00 51.62
ATOM   5714  N   VAL C 203      45.542 -18.111  19.160  1.00 46.41
ATOM   5715  CA  VAL C 203      44.115 -18.366  18.992  1.00 46.41
ATOM   5716  C   VAL C 203      43.786 -19.785  19.452  1.00 46.41
ATOM   5717  O   VAL C 203      42.739 -20.021  20.060  1.00 46.41
ATOM   5718  CB  VAL C 203      43.671 -18.165  17.526  1.00 46.41
ATOM   5719  CG1 VAL C 203      42.179 -18.450  17.370  1.00 46.41
ATOM   5720  CG2 VAL C 203      43.999 -16.748  17.060  1.00 46.41
ATOM   5721  N   TYR C 204      44.467 -20.032  19.010  1.00 44.73
ATOM   5722  CA  TYR C 204      44.303 -21.433  19.383  1.00 44.73
ATOM   5723  C   TYR C 204      44.214 -21.586  20.897  1.00 44.73
ATOM   5724  O   TYR C 204      43.355 -22.312  21.403  1.00 44.73
ATOM   5725  CB  TYR C 204      45.463 -22.273  18.841  1.00 44.73
ATOM   5726  CG  TYR C 204      45.228 -23.762  18.930  1.00 44.73
ATOM   5727  CD1 TYR C 204      45.792 -24.515  19.957  1.00 44.73
ATOM   5728  CD2 TYR C 204      44.442 -24.417  17.988  1.00 44.73
ATOM   5729  CE1 TYR C 204      45.579 -25.887  20.042  1.00 44.73
ATOM   5730  CE2 TYR C 204      44.223 -25.788  18.063  1.00 44.73
ATOM   5731  CZ  TYR C 204      44.794 -26.514  19.092  1.00 44.73
ATOM   5732  OH  TYR C 204      44.581 -27.872  19.172  1.00 44.73
ATOM   5733  N   ASP C 205      44.983 -20.753  21.273  1.00 45.41
ATOM   5734  CA  ASP C 205      44.978 -20.889  22.726  1.00 45.41
ATOM   5735  C   ASP C 205      43.706 -20.298  23.329  1.00 45.41
ATOM   5736  O   ASP C 205      43.128 -20.870  24.256  1.00 45.41
ATOM   5737  CB  ASP C 205      46.210 -20.213  23.332  1.00 45.41
ATOM   5738  CG  ASP C 205      47.476 -21.038  23.176  1.00 45.41
ATOM   5739  OD1 ASP C 205      48.587 -20.470  23.252  1.00 45.41
ATOM   5740  OD2 ASP C 205      47.361 -22.266  22.971  1.00 45.41
ATOM   5741  N   LYS C 206      43.392 -19.435  22.830  1.00 45.55
ATOM   5742  CA  LYS C 206      42.167 -18.813  23.326  1.00 45.55
ATOM   5743  C   LYS C 206      40.943 -19.655  22.976  1.00 45.55
ATOM   5744  O   LYS C 206      40.031 -19.803  23.792  1.00 45.55
ATOM   5745  CB  LYS C 206      42.012 -17.402  22.756  1.00 45.55
ATOM   5746  CG  LYS C 206      42.065 -16.302  23.806  1.00 45.55
ATOM   5747  CD  LYS C 206      41.866 -14.926  23.184  1.00 45.55
ATOM   5748  CE  LYS C 206      41.946 -13.822  24.229  1.00 45.55
ATOM   5749  NZ  LYS C 206      41.758 -12.470  23.623  1.00 45.55
ATOM   5750  N   PHE C 207      40.769 -19.784  21.565  1.00 42.24
ATOM   5751  CA  PHE C 207      39.711 -20.697  21.145  1.00 42.24
ATOM   5752  C   PHE C 207      39.688 -21.940  22.025  1.00 42.24
ATOM   5753  O   PHE C 207      38.617 -22.424  22.397  1.00 42.24
ATOM   5754  CB  PHE C 207      39.895 -21.095  19.677  1.00 42.24
ATOM   5755  CG  PHE C 207      38.619 -21.514  18.998  1.00 42.24
ATOM   5756  CD1 PHE C 207      38.285 -22.858  18.885  1.00 42.24
ATOM   5757  CD2 PHE C 207      37.754 -20.564  18.472  1.00 42.24
ATOM   5758  CE1 PHE C 207      37.105 -23.249  18.256  1.00 42.24
ATOM   5759  CE2 PHE C 207      36.573 -20.947  17.843  1.00 42.24
ATOM   5760  CZ  PHE C 207      36.250 -22.290  17.735  1.00 42.24
ATOM   5761  N   LYS C 208      40.575 -22.128  22.177  1.00 43.64
ATOM   5762  CA  LYS C 208      40.651 -23.324  23.011  1.00 43.64
ATOM   5763  C   LYS C 208      40.166 -23.037  24.429  1.00 43.64
ATOM   5764  O   LYS C 208      39.476 -23.860  25.034  1.00 43.64
ATOM   5765  CB  LYS C 208      42.081 -23.864  23.046  1.00 43.64
ATOM   5766  CG  LYS C 208      42.205 -25.316  22.608  1.00 43.64
ATOM   5767  CD  LYS C 208      43.606 -25.858  22.860  1.00 43.64
ATOM   5768  CE  LYS C 208      43.733 -27.310  22.420  1.00 43.64
ATOM   5769  NZ  LYS C 208      45.110 -27.841  22.648  1.00 43.64
ATOM   5770  N   ILE C 209      40.628 -21.957  24.621  1.00 42.30
ATOM   5771  CA  ILE C 209      40.194 -21.585  25.963  1.00 42.30
ATOM   5772  C   ILE C 209      38.677 -21.415  25.987  1.00 42.30
ATOM   5773  O   ILE C 209      38.010 -21.864  26.922  1.00 42.30
ATOM   5774  CB  ILE C 209      40.886 -20.289  26.442  1.00 42.30
ATOM   5775  CG1 ILE C 209      42.394 -20.517  26.603  1.00 42.30
ATOM   5776  CG2 ILE C 209      40.264 -19.797  27.752  1.00 42.30
ATOM   5777  CD1 ILE C 209      43.193 -19.240  26.822  1.00 42.30
ATOM   5778  N   GLU C 210      38.090 -20.351  24.607  1.00 44.43
ATOM   5779  CA  GLU C 210      36.647 -20.134  24.547  1.00 44.43
ATOM   5780  C   GLU C 210      35.901 -21.446  24.319  1.00 44.43
ATOM   5781  O   GLU C 210      34.826 -21.660  24.882  1.00 44.43
ATOM   5782  CB  GLU C 210      36.300 -19.133  23.442  1.00 44.43
ATOM   5783  CG  GLU C 210      35.941 -17.747  23.959  1.00 44.43
ATOM   5784  CD  GLU C 210      35.662 -16.746  22.849  1.00 44.43
ATOM   5785  OE1 GLU C 210      35.367 -15.568  23.154  1.00 44.43
ATOM   5786  OE2 GLU C 210      35.738 -17.143  21.665  1.00 44.43
ATOM   5787  N   GLN C 211      36.164 -21.891  23.183  1.00 43.51
ATOM   5788  CA  GLN C 211      35.600 -23.226  23.013  1.00 43.51
ATOM   5789  C   GLN C 211      35.701 -24.034  24.303  1.00 43.51
ATOM   5790  O   GLN C 211      34.793 -24.799  24.635  1.00 43.51
ATOM   5791  CB  GLN C 211      36.303 -23.965  21.873  1.00 43.51
ATOM   5792  CG  GLN C 211      35.478 -24.056  20.597  1.00 43.51
ATOM   5793  CD  GLN C 211      35.981 -25.127  19.648  1.00 43.51
ATOM   5794  OE1 GLN C 211      36.959 -25.823  19.938  1.00 43.51
ATOM   5795  NE2 GLN C 211      35.317 -25.266  18.505  1.00 43.51
ATOM   5796  N   ASN C 212      36.570 -23.462  24.263  1.00 44.49
ATOM   5797  CA  ASN C 212      36.739 -24.180  25.522  1.00 44.49
ATOM   5798  C   ASN C 212      35.846 -23.607  26.618  1.00 44.49
ATOM   5799  O   ASN C 212      35.325 -24.350  27.452  1.00 44.49
ATOM   5800  CB  ASN C 212      38.204 -24.154  25.962  1.00 44.49
ATOM   5801  CG  ASN C 212      39.012 -25.292  25.370  1.00 44.49
ATOM   5802  OD1 ASN C 212      38.454 -26.255  24.839  1.00 44.49
ATOM   5803  ND2 ASN C 212      40.333 -25.189  25.456  1.00 44.49
ATOM   5804  N   ASP C 213      35.908 -21.989  26.222  1.00 43.54
ATOM   5805  CA  ASP C 213      35.013 -21.372  27.196  1.00 43.54
ATOM   5806  C   ASP C 213      33.555 -21.709  26.892  1.00 43.54
ATOM   5807  O   ASP C 213      32.748 -21.882  27.808  1.00 43.54
ATOM   5808  CB  ASP C 213      35.208 -19.855  27.218  1.00 43.54
ATOM   5809  CG  ASP C 213      36.417 -19.425  28.032  1.00 43.54
ATOM   5810  OD1 ASP C 213      36.893 -18.283  27.858  1.00 43.54
ATOM   5811  OD2 ASP C 213      36.898 -20.237  28.851  1.00 43.54
ATOM   5812  N   LYS C 214      32.842 -20.534  24.042  1.00 44.16
ATOM   5813  CA  LYS C 214      31.509 -20.948  23.612  1.00 44.16
ATOM   5814  C   LYS C 214      31.279 -22.431  23.886  1.00 44.16
ATOM   5815  O   LYS C 214      30.167 -22.839  24.229  1.00 44.16
ATOM   5816  CB  LYS C 214      31.309 -20.653  22.124  1.00 44.16
ATOM   5817  CG  LYS C 214      30.799 -19.249  21.835  1.00 44.16
ATOM   5818  CD  LYS C 214      30.531 -19.047  20.349  1.00 44.16
ATOM   5819  CE  LYS C 214      30.075 -17.625  20.050  1.00 44.16
ATOM   5820  NZ  LYS C 214      29.812 -17.422  18.594  1.00 44.16
ATOM   5821  N   LYS C 215      32.412 -22.485  23.174  1.00 44.40
ATOM   5822  CA  LYS C 215      32.298 -23.900  23.514  1.00 44.40
ATOM   5823  C   LYS C 215      32.172 -24.094  25.023  1.00 44.40
ATOM   5824  O   LYS C 215      31.446 -24.978  25.482  1.00 44.40
ATOM   5825  CB  LYS C 215      33.502 -24.679  22.984  1.00 44.40
ATOM   5826  CG  LYS C 215      33.256 -25.367  21.650  1.00 44.40
ATOM   5827  CD  LYS C 215      34.483 -26.142  21.186  1.00 44.40
ATOM   5828  CE  LYS C 215      34.262 -26.772  19.817  1.00 44.40
ATOM   5829  NZ  LYS C 215      35.465 -27.527  19.355  1.00 44.40
ATOM   5830  N   LYS C 216      32.983 -22.542  24.524  1.00 43.17
ATOM   5831  CA  LYS C 216      32.966 -22.589  25.983  1.00 43.17
ATOM   5832  C   LYS C 216      31.597 -22.192  26.529  1.00 43.17
ATOM   5833  O   LYS C 216      31.107 -22.793  27.487  1.00 43.17
ATOM   5834  CB  LYS C 216      34.046 -21.674  26.562  1.00 43.17
ATOM   5835  CG  LYS C 216      35.378 -22.368  26.808  1.00 43.17
ATOM   5836  CD  LYS C 216      36.390 -21.426  27.446  1.00 43.17
ATOM   5837  CE  LYS C 216      37.748 -22.093  27.615  1.00 43.17
ATOM   5838  NZ  LYS C 216      38.744 -21.173  28.241  1.00 43.17
ATOM   5839  N   ILE C 217      29.933 -18.824  22.665  1.00 36.71
ATOM   5840  CA  ILE C 217      28.638 -18.463  23.231  1.00 36.71
ATOM   5841  C   ILE C 217      27.557 -19.387  22.678  1.00 36.71
ATOM   5842  O   ILE C 217      26.651 -19.800  23.407  1.00 36.71
ATOM   5843  CB  ILE C 217      28.285 -16.988  22.937  1.00 36.71
ATOM   5844  CG1 ILE C 217      29.307 -16.052  23.593  1.00 36.71
ATOM   5845  CG2 ILE C 217      26.865 -16.667  23.412  1.00 36.71
ATOM   5846  CD1 ILE C 217      29.194 -14.601  23.145  1.00 36.71
ATOM   5847  N   LYS C 218      27.230 -16.904  18.636  1.00 33.89
ATOM   5848  CA  LYS C 218      26.401 -17.985  18.112  1.00 33.89
ATOM   5849  C   LYS C 218      26.733 -19.311  18.791  1.00 33.89
ATOM   5850  O   LYS C 218      25.847 -20.140  19.012  1.00 33.89
ATOM   5851  CB  LYS C 218      26.579 -18.113  16.598  1.00 33.89
ATOM   5852  CG  LYS C 218      25.323 -17.797  15.798  1.00 33.89
ATOM   5853  CD  LYS C 218      25.556 -17.966  14.302  1.00 33.89
ATOM   5854  CE  LYS C 218      24.296 -17.666  13.502  1.00 33.89
ATOM   5855  NZ  LYS C 218      24.522 -17.823  12.034  1.00 33.89
ATOM   5856  N   ASN C 219      27.629 -17.510  17.572  1.00 33.16
ATOM   5857  CA  ASN C 219      28.103 -18.725  18.227  1.00 33.16
ATOM   5858  C   ASN C 219      27.631 -18.801  19.676  1.00 33.16
ATOM   5859  O   ASN C 219      27.465 -19.893  20.222  1.00 33.16
ATOM   5860  CB  ASN C 219      29.630 -18.809  18.161  1.00 33.16
ATOM   5861  CG  ASN C 219      30.119 -19.623  16.979  1.00 33.16
ATOM   5862  OD1 ASN C 219      29.333 -20.293  16.303  1.00 33.16
ATOM   5863  ND2 ASN C 219      31.420 -19.570  16.720  1.00 33.16
ATOM   5864  N   LYS C 220      26.331 -13.909  15.804  1.00 29.85
ATOM   5865  CA  LYS C 220      25.899 -14.056  17.191  1.00 29.85
ATOM   5866  C   LYS C 220      24.432 -14.471  17.268  1.00 29.85
ATOM   5867  O   LYS C 220      24.019 -15.132  18.223  1.00 29.85
ATOM   5868  CB  LYS C 220      26.117 -12.754  17.962  1.00 29.85
ATOM   5869  CG  LYS C 220      27.356 -12.757  18.845  1.00 29.85
ATOM   5870  CD  LYS C 220      27.479 -11.465  19.642  1.00 29.85
ATOM   5871  CE  LYS C 220      28.741 -11.450  20.493  1.00 29.85
ATOM   5872  NZ  LYS C 220      28.872 -10.179  21.268  1.00 29.85
ATOM   5873  N   LYS C 221      22.395 -10.085  12.686  1.00 27.66
ATOM   5874  CA  LYS C 221      21.129 -10.812  12.722  1.00 27.66
ATOM   5875  C   LYS C 221      21.112 -11.936  11.690  1.00 27.66
ATOM   5876  O   LYS C 221      20.377 -12.914  11.841  1.00 27.66
ATOM   5877  CB  LYS C 221      19.956  -9.861  12.481  1.00 27.66
ATOM   5878  CG  LYS C 221      19.380  -9.254  13.752  1.00 27.66
ATOM   5879  CD  LYS C 221      18.154  -8.400  13.458  1.00 27.66
ATOM   5880  CE  LYS C 221      17.590  -7.774  14.727  1.00 27.66
ATOM   5881  NZ  LYS C 221      16.390  -6.931  14.443  1.00 27.66
ATOM   5882  N   THR C 222      19.459  -9.198   8.915  1.00 25.28
ATOM   5883  CA  THR C 222      19.863 -10.506   8.412  1.00 25.28
ATOM   5884  C   THR C 222      21.299 -10.822   8.818  1.00 25.28
ATOM   5885  O   THR C 222      22.219 -10.061   8.511  1.00 25.28
ATOM   5886  CB  THR C 222      19.731 -10.580   6.879  1.00 25.28
ATOM   5887  OG1 THR C 222      20.089  -9.313   6.313  1.00 25.28
ATOM   5888  CG2 THR C 222      18.304 -10.924   6.465  1.00 25.28
ATOM   5889  N   PRO C 223      19.672  -9.249   8.779  1.00 28.69
ATOM   5890  CA  PRO C 223      20.984  -9.709   9.244  1.00 28.69
ATOM   5891  C   PRO C 223      21.923 -10.068   8.095  1.00 28.69
ATOM   5892  O   PRO C 223      21.507 -10.716   7.131  1.00 28.69
ATOM   5893  CB  PRO C 223      20.648 -10.945  10.082  1.00 28.69
ATOM   5894  CG  PRO C 223      19.193 -11.189   9.837  1.00 28.69
ATOM   5895  CD  PRO C 223      18.669 -10.096   8.950  1.00 28.69
ATOM   5896  N   LYS C 224      21.081  -7.353   6.866  1.00 27.26
ATOM   5897  CA  LYS C 224      22.211  -7.623   5.982  1.00 27.26
ATOM   5898  C   LYS C 224      22.911  -8.923   6.366  1.00 27.26
ATOM   5899  O   LYS C 224      23.281  -9.115   7.526  1.00 27.26
ATOM   5900  CB  LYS C 224      23.206  -6.462   6.012  1.00 27.26
ATOM   5901  CG  LYS C 224      22.945  -5.395   4.960  1.00 27.26
ATOM   5902  CD  LYS C 224      24.003  -4.300   4.999  1.00 27.26
ATOM   5903  CE  LYS C 224      23.706  -3.197   3.992  1.00 27.26
ATOM   5904  NZ  LYS C 224      24.740  -2.120   4.029  1.00 27.26
ATOM   5905  N   ILE C 225      20.925 -10.009   6.621  1.00 28.46
ATOM   5906  CA  ILE C 225      21.704 -11.235   6.754  1.00 28.46
ATOM   5907  C   ILE C 225      23.107 -11.019   6.190  1.00 28.46
ATOM   5908  O   ILE C 225      23.264 -10.509   5.078  1.00 28.46
ATOM   5909  CB  ILE C 225      21.017 -12.421   6.041  1.00 28.46
ATOM   5910  CG1 ILE C 225      19.643 -12.695   6.663  1.00 28.46
ATOM   5911  CG2 ILE C 225      21.902 -13.670   6.097  1.00 28.46
ATOM   5912  CD1 ILE C 225      18.733 -13.557   5.799  1.00 28.46
ATOM   5913  N   HIS C 226      23.143  -9.113   6.289  1.00 28.53
ATOM   5914  CA  HIS C 226      24.596  -9.128   6.161  1.00 28.53
ATOM   5915  C   HIS C 226      25.076 -10.405   5.479  1.00 28.53
ATOM   5916  O   HIS C 226      24.782 -11.509   5.942  1.00 28.53
ATOM   5917  CB  HIS C 226      25.257  -8.986   7.533  1.00 28.53
ATOM   5918  CG  HIS C 226      25.505  -7.567   7.935  1.00 28.53
ATOM   5919  ND1 HIS C 226      26.456  -6.777   7.326  1.00 28.53
ATOM   5920  CD2 HIS C 226      24.923  -6.796   8.884  1.00 28.53
ATOM   5921  CE1 HIS C 226      26.449  -5.578   7.886  1.00 28.53
ATOM   5922  NE2 HIS C 226      25.527  -5.564   8.834  1.00 28.53
ATOM   5923  N   ILE C 227      22.963 -10.595   4.244  1.00 26.52
ATOM   5924  CA  ILE C 227      23.792 -11.718   3.819  1.00 26.52
ATOM   5925  C   ILE C 227      25.265 -11.384   4.038  1.00 26.52
ATOM   5926  O   ILE C 227      25.734 -10.319   3.630  1.00 26.52
ATOM   5927  CB  ILE C 227      23.538 -12.079   2.339  1.00 26.52
ATOM   5928  CG1 ILE C 227      22.075 -12.485   2.131  1.00 26.52
ATOM   5929  CG2 ILE C 227      24.485 -13.194   1.885  1.00 26.52
ATOM   5930  CD1 ILE C 227      21.655 -12.563   0.670  1.00 26.52
ATOM   5931  N   LEU C 228      24.707 -10.441   5.058  1.00 28.52
ATOM   5932  CA  LEU C 228      26.095 -10.758   5.373  1.00 28.52
ATOM   5933  C   LEU C 228      26.900 -10.999   4.100  1.00 28.52
ATOM   5934  O   LEU C 228      26.565 -11.879   3.305  1.00 28.52
ATOM   5935  CB  LEU C 228      26.171 -11.990   6.279  1.00 28.52
ATOM   5936  CG  LEU C 228      26.204 -11.723   7.785  1.00 28.52
ATOM   5937  CD1 LEU C 228      25.267 -12.681   8.514  1.00 28.52
ATOM   5938  CD2 LEU C 228      27.627 -11.848   8.320  1.00 28.52
ATOM   5939  N   ASN C 229      25.063 -10.111   3.112  1.00 26.17
ATOM   5940  CA  ASN C 229      26.176 -10.698   2.372  1.00 26.17
ATOM   5941  C   ASN C 229      27.502 -10.496   3.100  1.00 26.17
ATOM   5942  O   ASN C 229      27.884  -9.364   3.401  1.00 26.17
ATOM   5943  CB  ASN C 229      26.250 -10.112   0.961  1.00 26.17
ATOM   5944  CG  ASN C 229      25.843 -11.108  -0.108  1.00 26.17
ATOM   5945  OD1 ASN C 229      25.611 -12.285   0.180  1.00 26.17
ATOM   5946  ND2 ASN C 229      25.753 -10.643  -1.348  1.00 26.17
ATOM   5947  N   SER C 230      26.177 -10.554   4.309  1.00 27.82
ATOM   5948  CA  SER C 230      27.537 -10.906   4.701  1.00 27.82
ATOM   5949  C   SER C 230      28.562 -10.294   3.752  1.00 27.82
ATOM   5950  O   SER C 230      28.378 -10.315   2.533  1.00 27.82
ATOM   5951  CB  SER C 230      27.708 -12.425   4.737  1.00 27.82
ATOM   5952  OG  SER C 230      27.175 -13.020   3.566  1.00 27.82
ATOM   5953  N   ASN C 231      27.363 -10.000   4.205  1.00 29.70
ATOM   5954  CA  ASN C 231      28.821 -10.049   4.167  1.00 29.70
ATOM   5955  C   ASN C 231      29.394  -8.992   3.228  1.00 29.70
ATOM   5956  O   ASN C 231      30.607  -8.931   3.021  1.00 29.70
ATOM   5957  CB  ASN C 231      29.301 -11.443   3.755  1.00 29.70
ATOM   5958  CG  ASN C 231      29.426 -12.390   4.932  1.00 29.70
ATOM   5959  OD1 ASN C 231      29.416 -11.965   6.090  1.00 29.70
ATOM   5960  ND2 ASN C 231      29.543 -13.681   4.645  1.00 29.70
ATOM   5961  N   HIS C 232      28.118  -8.934   3.365  1.00 25.45
ATOM   5962  CA  HIS C 232      29.438  -8.577   2.857  1.00 25.45
ATOM   5963  C   HIS C 232      29.612  -7.063   2.789  1.00 25.45
ATOM   5964  O   HIS C 232      28.845  -6.376   2.111  1.00 25.45
ATOM   5965  CB  HIS C 232      29.664  -9.194   1.475  1.00 25.45
ATOM   5966  CG  HIS C 232      30.408 -10.491   1.511  1.00 25.45
ATOM   5967  ND1 HIS C 232      31.731 -10.580   1.887  1.00 25.45
ATOM   5968  CD2 HIS C 232      30.010 -11.752   1.221  1.00 25.45
[truncated: 297,917 more chars]
