# Supplementary material for: A central CRMP complex essential for invasion in Toxoplasma gondii
Source: PLoS Biol. 2023 Jan 5;21(1):e3001937. doi: 10.1371/journal.pbio.3001937 (PMC9815656; doi:10.1371/journal.pbio.3001937)
Supplement: S1 File — (ZIP) [file pbio.3001937.s017.zip › Structure F from S7B3 Fig PbCRMP23 blue orange.pdb]

REMARK    File generated by Swiss-PdbViewer  4.00b0
REMARK    http://www.expasy.org/spdbv/
ATOM      1  N   VAL B   1      19.065  36.680  19.253  1.00 58.65
ATOM      2  CA  VAL B   1      19.363  35.519  18.422  1.00 58.65
ATOM      3  C   VAL B   1      18.468  34.349  18.828  1.00 58.65
ATOM      4  O   VAL B   1      18.423  33.973  20.002  1.00 58.65
ATOM      5  CB  VAL B   1      20.850  35.113  18.525  1.00 58.65
ATOM      6  CG1 VAL B   1      21.157  33.945  17.590  1.00 58.65
ATOM      7  CG2 VAL B   1      21.751  36.306  18.210  1.00 58.65
ATOM      8  N   GLU B   2      17.768  33.824  17.990  1.00 66.63
ATOM      9  CA  GLU B   2      16.848  32.715  18.221  1.00 66.63
ATOM     10  C   GLU B   2      17.581  31.376  18.206  1.00 66.63
ATOM     11  O   GLU B   2      18.458  31.152  17.369  1.00 66.63
ATOM     12  CB  GLU B   2      15.731  32.714  17.173  1.00 66.63
ATOM     13  CG  GLU B   2      14.615  33.707  17.464  1.00 66.63
ATOM     14  CD  GLU B   2      13.492  33.664  16.440  1.00 66.63
ATOM     15  OE1 GLU B   2      12.522  34.444  16.570  1.00 66.63
ATOM     16  OE2 GLU B   2      13.583  32.842  15.501  1.00 66.63
ATOM     17  N   CYS B   3      17.508  30.565  19.001  1.00 71.14
ATOM     18  CA  CYS B   3      18.094  29.231  19.072  1.00 71.14
ATOM     19  C   CYS B   3      17.658  28.380  17.885  1.00 71.14
ATOM     20  O   CYS B   3      16.471  28.324  17.559  1.00 71.14
ATOM     21  CB  CYS B   3      17.700  28.542  20.378  1.00 71.14
ATOM     22  SG  CYS B   3      18.805  28.911  21.758  1.00 71.14
ATOM     23  N   PRO B   4      18.660  27.767  17.259  1.00 73.43
ATOM     24  CA  PRO B   4      18.326  26.918  16.113  1.00 73.43
ATOM     25  C   PRO B   4      17.375  25.781  16.478  1.00 73.43
ATOM     26  O   PRO B   4      16.513  25.410  15.677  1.00 73.43
ATOM     27  CB  PRO B   4      19.685  26.372  15.671  1.00 73.43
ATOM     28  CG  PRO B   4      20.665  26.960  16.634  1.00 73.43
ATOM     29  CD  PRO B   4      19.931  27.900  17.547  1.00 73.43
ATOM     30  N   ILE B   5      17.547  25.335  17.577  1.00 71.99
ATOM     31  CA  ILE B   5      16.686  24.274  18.088  1.00 71.99
ATOM     32  C   ILE B   5      15.858  24.799  19.258  1.00 71.99
ATOM     33  O   ILE B   5      16.410  25.246  20.267  1.00 71.99
ATOM     34  CB  ILE B   5      17.509  23.041  18.525  1.00 71.99
ATOM     35  CG1 ILE B   5      18.388  22.549  17.369  1.00 71.99
ATOM     36  CG2 ILE B   5      16.586  21.925  19.024  1.00 71.99
ATOM     37  CD1 ILE B   5      19.431  21.518  17.780  1.00 71.99
ATOM     38  N   LYS B   6      14.602  24.786  19.016  1.00 72.36
ATOM     39  CA  LYS B   6      13.674  25.319  20.008  1.00 72.36
ATOM     40  C   LYS B   6      13.897  24.673  21.373  1.00 72.36
ATOM     41  O   LYS B   6      14.021  23.451  21.474  1.00 72.36
ATOM     42  CB  LYS B   6      12.227  25.106  19.559  1.00 72.36
ATOM     43  CG  LYS B   6      11.225  26.022  20.245  1.00 72.36
ATOM     44  CD  LYS B   6       9.814  25.806  19.713  1.00 72.36
ATOM     45  CE  LYS B   6       8.793  26.633  20.482  1.00 72.36
ATOM     46  NZ  LYS B   6       7.410  26.438  19.952  1.00 72.36
ATOM     47  N   ASP B   7      14.187  24.899  22.196  1.00 72.41
ATOM     48  CA  ASP B   7      14.252  24.421  23.574  1.00 72.41
ATOM     49  C   ASP B   7      15.687  24.083  23.970  1.00 72.41
ATOM     50  O   ASP B   7      15.934  23.603  25.079  1.00 72.41
ATOM     51  CB  ASP B   7      13.353  23.197  23.760  1.00 72.41
ATOM     52  CG  ASP B   7      11.877  23.516  23.596  1.00 72.41
ATOM     53  OD1 ASP B   7      11.115  22.647  23.120  1.00 72.41
ATOM     54  OD2 ASP B   7      11.473  24.647  23.943  1.00 72.41
ATOM     55  N   ALA B   8      16.646  24.335  22.966  1.00 78.52
ATOM     56  CA  ALA B   8      18.034  23.975  23.243  1.00 78.52
ATOM     57  C   ALA B   8      18.738  25.074  24.035  1.00 78.52
ATOM     58  O   ALA B   8      19.640  24.795  24.827  1.00 78.52
ATOM     59  CB  ALA B   8      18.782  23.699  21.941  1.00 78.52
ATOM     60  N   CYS B   9      18.231  26.417  23.948  1.00 78.49
ATOM     61  CA  CYS B   9      18.847  27.548  24.633  1.00 78.49
ATOM     62  C   CYS B   9      18.084  27.896  25.906  1.00 78.49
ATOM     63  O   CYS B   9      16.912  28.273  25.849  1.00 78.49
ATOM     64  CB  CYS B   9      18.903  28.766  23.712  1.00 78.49
ATOM     65  SG  CYS B   9      19.906  28.513  22.232  1.00 78.49
ATOM     66  N   LEU B  10      18.639  27.714  27.079  1.00 76.21
ATOM     67  CA  LEU B  10      17.989  28.009  28.351  1.00 76.21
ATOM     68  C   LEU B  10      18.273  29.442  28.787  1.00 76.21
ATOM     69  O   LEU B  10      18.988  30.175  28.099  1.00 76.21
ATOM     70  CB  LEU B  10      18.458  27.032  29.432  1.00 76.21
ATOM     71  CG  LEU B  10      18.139  25.555  29.196  1.00 76.21
ATOM     72  CD1 LEU B  10      18.949  24.679  30.145  1.00 76.21
ATOM     73  CD2 LEU B  10      16.645  25.297  29.365  1.00 76.21
ATOM     74  N   TYR B  11      17.810  29.834  29.632  1.00 65.80
ATOM     75  CA  TYR B  11      17.958  31.186  30.159  1.00 65.80
ATOM     76  C   TYR B  11      19.388  31.438  30.620  1.00 65.80
ATOM     77  O   TYR B  11      20.074  30.517  31.069  1.00 65.80
ATOM     78  CB  TYR B  11      16.986  31.420  31.319  1.00 65.80
ATOM     79  CG  TYR B  11      15.677  32.042  30.899  1.00 65.80
ATOM     80  CD1 TYR B  11      15.516  33.426  30.873  1.00 65.80
ATOM     81  CD2 TYR B  11      14.597  31.248  30.527  1.00 65.80
ATOM     82  CE1 TYR B  11      14.311  34.003  30.488  1.00 65.80
ATOM     83  CE2 TYR B  11      13.387  31.814  30.140  1.00 65.80
ATOM     84  CZ  TYR B  11      13.254  33.190  30.124  1.00 65.80
ATOM     85  OH  TYR B  11      12.058  33.757  29.742  1.00 65.80
ATOM     86  N   ASN B  12      19.863  32.556  30.354  1.00 64.06
ATOM     87  CA  ASN B  12      21.152  33.043  30.835  1.00 64.06
ATOM     88  C   ASN B  12      22.312  32.366  30.110  1.00 64.06
ATOM     89  O   ASN B  12      23.328  32.039  30.726  1.00 64.06
ATOM     90  CB  ASN B  12      21.275  32.833  32.346  1.00 64.06
ATOM     91  CG  ASN B  12      20.478  33.847  33.143  1.00 64.06
ATOM     92  OD1 ASN B  12      19.996  34.843  32.598  1.00 64.06
ATOM     93  ND2 ASN B  12      20.332  33.600  34.439  1.00 64.06
ATOM     94  N   GLY B  13      22.222  31.998  29.075  1.00 70.74
ATOM     95  CA  GLY B  13      23.320  31.457  28.290  1.00 70.74
ATOM     96  C   GLY B  13      23.563  29.981  28.541  1.00 70.74
ATOM     97  O   GLY B  13      24.599  29.441  28.146  1.00 70.74
ATOM     98  N   LYS B  14      22.844  29.340  29.143  1.00 80.15
ATOM     99  CA  LYS B  14      22.995  27.922  29.457  1.00 80.15
ATOM    100  C   LYS B  14      22.253  27.053  28.446  1.00 80.15
ATOM    101  O   LYS B  14      21.158  27.405  28.002  1.00 80.15
ATOM    102  CB  LYS B  14      22.491  27.628  30.870  1.00 80.15
ATOM    103  CG  LYS B  14      23.427  28.103  31.973  1.00 80.15
ATOM    104  CD  LYS B  14      22.950  27.646  33.345  1.00 80.15
ATOM    105  CE  LYS B  14      23.839  28.190  34.456  1.00 80.15
ATOM    106  NZ  LYS B  14      23.366  27.758  35.805  1.00 80.15
ATOM    107  N   CYS B  15      23.005  26.080  28.070  1.00 83.03
ATOM    108  CA  CYS B  15      22.418  25.139  27.122  1.00 83.03
ATOM    109  C   CYS B  15      21.725  23.993  27.849  1.00 83.03
ATOM    110  O   CYS B  15      22.045  23.701  29.003  1.00 83.03
ATOM    111  CB  CYS B  15      23.490  24.586  26.183  1.00 83.03
ATOM    112  SG  CYS B  15      24.216  25.830  25.093  1.00 83.03
ATOM    113  N   TYR B  16      20.820  23.266  27.244  1.00 84.46
ATOM    114  CA  TYR B  16      20.210  22.037  27.738  1.00 84.46
ATOM    115  C   TYR B  16      21.264  20.961  27.972  1.00 84.46
ATOM    116  O   TYR B  16      22.269  20.903  27.260  1.00 84.46
ATOM    117  CB  TYR B  16      19.153  21.527  26.754  1.00 84.46
ATOM    118  CG  TYR B  16      18.259  20.454  27.326  1.00 84.46
ATOM    119  CD1 TYR B  16      18.491  19.108  27.051  1.00 84.46
ATOM    120  CD2 TYR B  16      17.181  20.783  28.140  1.00 84.46
ATOM    121  CE1 TYR B  16      17.668  18.115  27.574  1.00 84.46
ATOM    122  CE2 TYR B  16      16.352  19.798  28.669  1.00 84.46
ATOM    123  CZ  TYR B  16      16.604  18.470  28.381  1.00 84.46
ATOM    124  OH  TYR B  16      15.786  17.491  28.901  1.00 84.46
ATOM    125  N   GLU B  17      21.076  20.196  28.856  1.00 84.30
ATOM    126  CA  GLU B  17      22.026  19.195  29.331  1.00 84.30
ATOM    127  C   GLU B  17      22.578  18.365  28.176  1.00 84.30
ATOM    128  O   GLU B  17      23.748  17.976  28.187  1.00 84.30
ATOM    129  CB  GLU B  17      21.370  18.281  30.369  1.00 84.30
ATOM    130  CG  GLU B  17      22.354  17.388  31.112  1.00 84.30
ATOM    131  CD  GLU B  17      21.687  16.482  32.135  1.00 84.30
ATOM    132  OE1 GLU B  17      22.382  15.631  32.735  1.00 84.30
ATOM    133  OE2 GLU B  17      20.461  16.624  32.338  1.00 84.30
ATOM    134  N   SER B  18      21.868  18.149  27.178  1.00 85.88
ATOM    135  CA  SER B  18      22.269  17.269  26.085  1.00 85.88
ATOM    136  C   SER B  18      22.881  18.061  24.934  1.00 85.88
ATOM    137  O   SER B  18      23.346  17.479  23.952  1.00 85.88
ATOM    138  CB  SER B  18      21.073  16.462  25.580  1.00 85.88
ATOM    139  OG  SER B  18      20.046  17.321  25.115  1.00 85.88
ATOM    140  N   MET B  19      22.895  19.507  25.014  1.00 87.26
ATOM    141  CA  MET B  19      23.330  20.347  23.901  1.00 87.26
ATOM    142  C   MET B  19      24.549  21.176  24.291  1.00 87.26
ATOM    143  O   MET B  19      24.760  21.463  25.470  1.00 87.26
ATOM    144  CB  MET B  19      22.196  21.267  23.446  1.00 87.26
ATOM    145  CG  MET B  19      20.920  20.529  23.074  1.00 87.26
ATOM    146  SD  MET B  19      21.092  19.566  21.521  1.00 87.26
ATOM    147  CE  MET B  19      20.932  20.898  20.300  1.00 87.26
ATOM    148  N   THR B  20      25.463  21.463  23.392  1.00 85.29
ATOM    149  CA  THR B  20      26.679  22.222  23.666  1.00 85.29
ATOM    150  C   THR B  20      27.082  23.054  22.452  1.00 85.29
ATOM    151  O   THR B  20      26.393  23.045  21.430  1.00 85.29
ATOM    152  CB  THR B  20      27.840  21.291  24.062  1.00 85.29
ATOM    153  OG1 THR B  20      28.941  22.083  24.526  1.00 85.29
ATOM    154  CG2 THR B  20      28.299  20.448  22.877  1.00 85.29
ATOM    155  N   ASN B  21      27.925  24.071  22.582  1.00 80.76
ATOM    156  CA  ASN B  21      28.599  24.849  21.548  1.00 80.76
ATOM    157  C   ASN B  21      27.744  26.023  21.082  1.00 80.76
ATOM    158  O   ASN B  21      26.766  26.384  21.739  1.00 80.76
ATOM    159  CB  ASN B  21      28.969  23.957  20.361  1.00 80.76
ATOM    160  CG  ASN B  21      30.306  23.267  20.543  1.00 80.76
ATOM    161  OD1 ASN B  21      31.163  23.735  21.297  1.00 80.76
ATOM    162  ND2 ASN B  21      30.495  22.148  19.853  1.00 80.76
ATOM    163  N   PHE B  22      27.890  26.487  20.081  1.00 72.22
ATOM    164  CA  PHE B  22      27.316  27.730  19.578  1.00 72.22
ATOM    165  C   PHE B  22      25.806  27.602  19.417  1.00 72.22
ATOM    166  O   PHE B  22      25.322  26.681  18.756  1.00 72.22
ATOM    167  CB  PHE B  22      27.956  28.117  18.242  1.00 72.22
ATOM    168  CG  PHE B  22      27.489  29.444  17.707  1.00 72.22
ATOM    169  CD1 PHE B  22      26.597  29.505  16.643  1.00 72.22
ATOM    170  CD2 PHE B  22      27.941  30.630  18.269  1.00 72.22
ATOM    171  CE1 PHE B  22      26.163  30.732  16.146  1.00 72.22
ATOM    172  CE2 PHE B  22      27.512  31.860  17.777  1.00 72.22
ATOM    173  CZ  PHE B  22      26.624  31.908  16.715  1.00 72.22
ATOM    174  N   LEU B  23      25.275  28.390  20.210  1.00 74.52
ATOM    175  CA  LEU B  23      23.821  28.497  20.208  1.00 74.52
ATOM    176  C   LEU B  23      23.177  27.168  20.586  1.00 74.52
ATOM    177  O   LEU B  23      22.061  26.868  20.155  1.00 74.52
ATOM    178  CB  LEU B  23      23.318  28.949  18.834  1.00 74.52
ATOM    179  CG  LEU B  23      23.581  30.409  18.462  1.00 74.52
ATOM    180  CD1 LEU B  23      23.403  30.614  16.962  1.00 74.52
ATOM    181  CD2 LEU B  23      22.658  31.335  19.247  1.00 74.52
ATOM    182  N   CYS B  24      23.917  26.281  21.316  1.00 78.14
ATOM    183  CA  CYS B  24      23.392  25.006  21.790  1.00 78.14
ATOM    184  C   CYS B  24      22.859  24.170  20.632  1.00 78.14
ATOM    185  O   CYS B  24      21.855  23.471  20.776  1.00 78.14
ATOM    186  CB  CYS B  24      22.285  25.231  22.820  1.00 78.14
ATOM    187  SG  CYS B  24      22.815  26.179  24.263  1.00 78.14
ATOM    188  N   GLY B  25      23.720  24.438  19.487  1.00 79.48
ATOM    189  CA  GLY B  25      23.235  23.810  18.268  1.00 79.48
ATOM    190  C   GLY B  25      23.851  22.448  18.013  1.00 79.48
ATOM    191  O   GLY B  25      23.500  21.774  17.042  1.00 79.48
ATOM    192  N   GLU B  26      24.825  21.912  18.941  1.00 85.44
ATOM    193  CA  GLU B  26      25.489  20.626  18.750  1.00 85.44
ATOM    194  C   GLU B  26      25.216  19.685  19.920  1.00 85.44
ATOM    195  O   GLU B  26      24.991  20.134  21.045  1.00 85.44
ATOM    196  CB  GLU B  26      26.997  20.819  18.571  1.00 85.44
ATOM    197  CG  GLU B  26      27.373  21.595  17.317  1.00 85.44
ATOM    198  CD  GLU B  26      28.875  21.699  17.104  1.00 85.44
ATOM    199  OE1 GLU B  26      29.304  22.258  16.069  1.00 85.44
ATOM    200  OE2 GLU B  26      29.629  21.218  17.979  1.00 85.44
ATOM    201  N   CYS B  27      25.206  18.490  19.788  1.00 84.87
ATOM    202  CA  CYS B  27      24.985  17.487  20.824  1.00 84.87
ATOM    203  C   CYS B  27      26.239  17.288  21.667  1.00 84.87
ATOM    204  O   CYS B  27      27.352  17.278  21.139  1.00 84.87
ATOM    205  CB  CYS B  27      24.563  16.157  20.200  1.00 84.87
ATOM    206  SG  CYS B  27      22.979  16.229  19.335  1.00 84.87
ATOM    207  N   LYS B  28      26.091  17.242  22.959  1.00 84.49
ATOM    208  CA  LYS B  28      27.189  16.907  23.861  1.00 84.49
ATOM    209  C   LYS B  28      27.694  15.489  23.611  1.00 84.49
ATOM    210  O   LYS B  28      26.953  14.641  23.109  1.00 84.49
ATOM    211  CB  LYS B  28      26.751  17.058  25.319  1.00 84.49
ATOM    212  CG  LYS B  28      27.902  17.252  26.295  1.00 84.49
ATOM    213  CD  LYS B  28      27.399  17.525  27.706  1.00 84.49
ATOM    214  CE  LYS B  28      28.549  17.644  28.698  1.00 84.49
ATOM    215  NZ  LYS B  28      28.061  17.939  30.078  1.00 84.49
ATOM    216  N   LYS B  29      28.807  15.235  23.892  1.00 84.81
ATOM    217  CA  LYS B  29      29.402  13.913  23.713  1.00 84.81
ATOM    218  C   LYS B  29      28.525  12.828  24.331  1.00 84.81
ATOM    219  O   LYS B  29      28.102  12.945  25.483  1.00 84.81
ATOM    220  CB  LYS B  29      30.802  13.867  24.326  1.00 84.81
ATOM    221  CG  LYS B  29      31.609  12.637  23.935  1.00 84.81
ATOM    222  CD  LYS B  29      33.011  12.677  24.528  1.00 84.81
ATOM    223  CE  LYS B  29      33.777  11.392  24.242  1.00 84.81
ATOM    224  NZ  LYS B  29      35.146  11.419  24.837  1.00 84.81
ATOM    225  N   GLY B  30      28.229  11.902  23.637  1.00 81.63
ATOM    226  CA  GLY B  30      27.396  10.801  24.094  1.00 81.63
ATOM    227  C   GLY B  30      25.926  10.992  23.774  1.00 81.63
ATOM    228  O   GLY B  30      25.103  10.123  24.070  1.00 81.63
ATOM    229  N   TYR B  31      25.596  12.158  23.198  1.00 86.29
ATOM    230  CA  TYR B  31      24.225  12.452  22.795  1.00 86.29
ATOM    231  C   TYR B  31      24.128  12.639  21.286  1.00 86.29
ATOM    232  O   TYR B  31      25.103  13.027  20.638  1.00 86.29
ATOM    233  CB  TYR B  31      23.712  13.705  23.510  1.00 86.29
ATOM    234  CG  TYR B  31      23.566  13.536  25.003  1.00 86.29
ATOM    235  CD1 TYR B  31      22.351  13.150  25.565  1.00 86.29
ATOM    236  CD2 TYR B  31      24.643  13.761  25.855  1.00 86.29
ATOM    237  CE1 TYR B  31      22.212  12.994  26.940  1.00 86.29
ATOM    238  CE2 TYR B  31      24.515  13.609  27.231  1.00 86.29
ATOM    239  CZ  TYR B  31      23.298  13.225  27.764  1.00 86.29
ATOM    240  OH  TYR B  31      23.166  13.073  29.126  1.00 86.29
ATOM    241  N   THR B  32      22.956  12.264  20.604  1.00 83.25
ATOM    242  CA  THR B  32      22.839  12.380  19.154  1.00 83.25
ATOM    243  C   THR B  32      21.415  12.754  18.755  1.00 83.25
ATOM    244  O   THR B  32      20.459  12.419  19.457  1.00 83.25
ATOM    245  CB  THR B  32      23.244  11.069  18.454  1.00 83.25
ATOM    246  OG1 THR B  32      23.157  11.246  17.035  1.00 83.25
ATOM    247  CG2 THR B  32      22.331   9.920  18.868  1.00 83.25
ATOM    248  N   ASN B  33      21.362  13.469  17.825  1.00 76.92
ATOM    249  CA  ASN B  33      20.080  13.696  17.168  1.00 76.92
ATOM    250  C   ASN B  33      20.075  13.148  15.744  1.00 76.92
ATOM    251  O   ASN B  33      19.201  13.489  14.945  1.00 76.92
ATOM    252  CB  ASN B  33      19.735  15.187  17.164  1.00 76.92
ATOM    253  CG  ASN B  33      20.744  16.018  16.397  1.00 76.92
ATOM    254  OD1 ASN B  33      21.710  15.488  15.843  1.00 76.92
ATOM    255  ND2 ASN B  33      20.526  17.327  16.357  1.00 76.92
ATOM    256  N   ASN B  34      21.066  12.216  15.419  1.00 74.85
ATOM    257  CA  ASN B  34      21.245  11.565  14.126  1.00 74.85
ATOM    258  C   ASN B  34      21.281  12.580  12.987  1.00 74.85
ATOM    259  O   ASN B  34      20.918  12.260  11.853  1.00 74.85
ATOM    260  CB  ASN B  34      20.138  10.536  13.885  1.00 74.85
ATOM    261  CG  ASN B  34      20.357   9.251  14.659  1.00 74.85
ATOM    262  OD1 ASN B  34      21.468   8.967  15.114  1.00 74.85
ATOM    263  ND2 ASN B  34      19.299   8.464  14.814  1.00 74.85
ATOM    264  N   PHE B  35      21.542  13.731  13.221  1.00 68.46
ATOM    265  CA  PHE B  35      21.722  14.801  12.247  1.00 68.46
ATOM    266  C   PHE B  35      20.495  14.931  11.352  1.00 68.46
ATOM    267  O   PHE B  35      20.608  15.323  10.189  1.00 68.46
ATOM    268  CB  PHE B  35      22.970  14.551  11.395  1.00 68.46
ATOM    269  CG  PHE B  35      24.241  14.453  12.194  1.00 68.46
ATOM    270  CD1 PHE B  35      24.735  15.556  12.880  1.00 68.46
ATOM    271  CD2 PHE B  35      24.944  13.256  12.260  1.00 68.46
ATOM    272  CE1 PHE B  35      25.911  15.468  13.620  1.00 68.46
ATOM    273  CE2 PHE B  35      26.120  13.161  12.998  1.00 68.46
ATOM    274  CZ  PHE B  35      26.603  14.268  13.676  1.00 68.46
ATOM    275  N   SER B  36      19.401  14.521  11.810  1.00 57.53
ATOM    276  CA  SER B  36      18.262  14.537  10.898  1.00 57.53
ATOM    277  C   SER B  36      17.207  15.542  11.348  1.00 57.53
ATOM    278  O   SER B  36      16.484  16.102  10.521  1.00 57.53
ATOM    279  CB  SER B  36      17.640  13.144  10.793  1.00 57.53
ATOM    280  OG  SER B  36      17.046  12.765  12.023  1.00 57.53
ATOM    281  N   LYS B  37      17.127  16.063  12.290  1.00 60.83
ATOM    282  CA  LYS B  37      16.068  16.954  12.753  1.00 60.83
ATOM    283  C   LYS B  37      16.623  18.036  13.675  1.00 60.83
ATOM    284  O   LYS B  37      17.608  17.812  14.381  1.00 60.83
ATOM    285  CB  LYS B  37      14.976  16.161  13.474  1.00 60.83
ATOM    286  CG  LYS B  37      14.129  15.296  12.552  1.00 60.83
ATOM    287  CD  LYS B  37      13.018  14.586  13.316  1.00 60.83
ATOM    288  CE  LYS B  37      12.243  13.632  12.419  1.00 60.83
ATOM    289  NZ  LYS B  37      11.166  12.918  13.168  1.00 60.83
ATOM    290  N   LEU B  38      16.175  18.787  13.637  1.00 65.56
ATOM    291  CA  LEU B  38      16.514  19.880  14.541  1.00 65.56
ATOM    292  C   LEU B  38      15.753  19.753  15.856  1.00 65.56
ATOM    293  O   LEU B  38      14.951  20.625  16.200  1.00 65.56
ATOM    294  CB  LEU B  38      16.209  21.230  13.888  1.00 65.56
ATOM    295  CG  LEU B  38      17.165  21.681  12.782  1.00 65.56
ATOM    296  CD1 LEU B  38      16.425  22.536  11.759  1.00 65.56
ATOM    297  CD2 LEU B  38      18.344  22.445  13.373  1.00 65.56
ATOM    298  N   ASN B  39      16.160  18.721  16.592  1.00 75.72
ATOM    299  CA  ASN B  39      15.575  18.432  17.897  1.00 75.72
ATOM    300  C   ASN B  39      16.648  18.286  18.972  1.00 75.72
ATOM    301  O   ASN B  39      17.837  18.191  18.660  1.00 75.72
ATOM    302  CB  ASN B  39      14.713  17.169  17.832  1.00 75.72
ATOM    303  CG  ASN B  39      13.443  17.370  17.029  1.00 75.72
ATOM    304  OD1 ASN B  39      13.031  18.504  16.770  1.00 75.72
ATOM    305  ND2 ASN B  39      12.814  16.271  16.629  1.00 75.72
ATOM    306  N   LEU B  40      16.281  18.349  20.166  1.00 81.01
ATOM    307  CA  LEU B  40      17.209  18.142  21.272  1.00 81.01
ATOM    308  C   LEU B  40      17.893  16.784  21.161  1.00 81.01
ATOM    309  O   LEU B  40      17.268  15.800  20.758  1.00 81.01
ATOM    310  CB  LEU B  40      16.478  18.250  22.613  1.00 81.01
ATOM    311  CG  LEU B  40      16.003  19.647  23.016  1.00 81.01
ATOM    312  CD1 LEU B  40      14.882  19.549  24.045  1.00 81.01
ATOM    313  CD2 LEU B  40      17.165  20.471  23.559  1.00 81.01
ATOM    314  N   CYS B  41      19.139  16.627  21.433  1.00 84.37
ATOM    315  CA  CYS B  41      19.913  15.394  21.339  1.00 84.37
ATOM    316  C   CYS B  41      19.519  14.417  22.440  1.00 84.37
ATOM    317  O   CYS B  41      19.202  14.829  23.557  1.00 84.37
ATOM    318  CB  CYS B  41      21.409  15.693  21.422  1.00 84.37
ATOM    319  SG  CYS B  41      22.031  16.684  20.046  1.00 84.37
ATOM    320  N   ILE B  42      19.615  13.217  22.249  1.00 83.91
ATOM    321  CA  ILE B  42      19.267  12.143  23.172  1.00 83.91
ATOM    322  C   ILE B  42      20.492  11.270  23.433  1.00 83.91
ATOM    323  O   ILE B  42      21.389  11.181  22.592  1.00 83.91
ATOM    324  CB  ILE B  42      18.103  11.285  22.628  1.00 83.91
ATOM    325  CG1 ILE B  42      16.898  12.171  22.292  1.00 83.91
ATOM    326  CG2 ILE B  42      17.718  10.197  23.635  1.00 83.91
ATOM    327  CD1 ILE B  42      15.858  11.493  21.411  1.00 83.91
ATOM    328  N   LYS B  43      20.513  10.677  24.569  1.00 85.85
ATOM    329  CA  LYS B  43      21.647   9.847  24.965  1.00 85.85
ATOM    330  C   LYS B  43      21.833   8.676  24.004  1.00 85.85
ATOM    331  O   LYS B  43      20.858   8.040  23.597  1.00 85.85
ATOM    332  CB  LYS B  43      21.461   9.330  26.392  1.00 85.85
ATOM    333  CG  LYS B  43      22.737   8.797  27.028  1.00 85.85
ATOM    334  CD  LYS B  43      22.521   8.428  28.490  1.00 85.85
ATOM    335  CE  LYS B  43      23.800   7.906  29.131  1.00 85.85
ATOM    336  NZ  LYS B  43      23.597   7.559  30.569  1.00 85.85
ATOM    337  N   CYS B  44      22.958   8.378  23.598  1.00 84.52
ATOM    338  CA  CYS B  44      23.300   7.290  22.689  1.00 84.52
ATOM    339  C   CYS B  44      23.241   5.944  23.401  1.00 84.52
ATOM    340  O   CYS B  44      23.630   5.836  24.566  1.00 84.52
ATOM    341  CB  CYS B  44      24.693   7.503  22.098  1.00 84.52
ATOM    342  SG  CYS B  44      24.757   8.786  20.828  1.00 84.52
ATOM    343  N   SER B  45      22.864   5.031  22.781  1.00 86.28
ATOM    344  CA  SER B  45      22.864   3.672  23.312  1.00 86.28
ATOM    345  C   SER B  45      24.266   3.074  23.302  1.00 86.28
ATOM    346  O   SER B  45      25.204   3.685  22.785  1.00 86.28
ATOM    347  CB  SER B  45      21.915   2.782  22.507  1.00 86.28
ATOM    348  OG  SER B  45      22.416   2.567  21.199  1.00 86.28
ATOM    349  N   GLY B  46      24.486   2.119  23.830  1.00 84.78
ATOM    350  CA  GLY B  46      25.767   1.432  23.855  1.00 84.78
ATOM    351  C   GLY B  46      26.303   1.117  22.471  1.00 84.78
ATOM    352  O   GLY B  46      25.539   1.047  21.506  1.00 84.78
ATOM    353  N   ILE B  47      27.493   0.897  22.372  1.00 85.87
ATOM    354  CA  ILE B  47      28.189   0.696  21.106  1.00 85.87
ATOM    355  C   ILE B  47      27.705  -0.595  20.449  1.00 85.87
ATOM    356  O   ILE B  47      27.419  -0.620  19.250  1.00 85.87
ATOM    357  CB  ILE B  47      29.721   0.656  21.303  1.00 85.87
ATOM    358  CG1 ILE B  47      30.227   2.004  21.829  1.00 85.87
ATOM    359  CG2 ILE B  47      30.424   0.279  19.996  1.00 85.87
ATOM    360  CD1 ILE B  47      31.640   1.956  22.396  1.00 85.87
ATOM    361  N   ILE B  48      27.558  -1.611  21.193  1.00 86.83
ATOM    362  CA  ILE B  48      27.179  -2.910  20.647  1.00 86.83
ATOM    363  C   ILE B  48      25.751  -2.846  20.109  1.00 86.83
ATOM    364  O   ILE B  48      25.463  -3.377  19.033  1.00 86.83
ATOM    365  CB  ILE B  48      27.302  -4.026  21.708  1.00 86.83
ATOM    366  CG1 ILE B  48      28.760  -4.179  22.156  1.00 86.83
ATOM    367  CG2 ILE B  48      26.754  -5.350  21.166  1.00 86.83
ATOM    368  CD1 ILE B  48      28.928  -4.898  23.487  1.00 86.83
ATOM    369  N   ALA B  49      24.936  -2.174  20.811  1.00 87.04
ATOM    370  CA  ALA B  49      23.545  -2.036  20.389  1.00 87.04
ATOM    371  C   ALA B  49      23.440  -1.226  19.100  1.00 87.04
ATOM    372  O   ALA B  49      22.638  -1.547  18.221  1.00 87.04
ATOM    373  CB  ALA B  49      22.717  -1.383  21.493  1.00 87.04
ATOM    374  N   ASN B  50      24.256  -0.300  18.998  1.00 88.75
ATOM    375  CA  ASN B  50      24.255   0.542  17.806  1.00 88.75
ATOM    376  C   ASN B  50      24.749  -0.222  16.581  1.00 88.75
ATOM    377  O   ASN B  50      24.179  -0.098  15.495  1.00 88.75
ATOM    378  CB  ASN B  50      25.106   1.793  18.031  1.00 88.75
ATOM    379  CG  ASN B  50      24.322   2.927  18.662  1.00 88.75
ATOM    380  OD1 ASN B  50      23.343   3.414  18.090  1.00 88.75
ATOM    381  ND2 ASN B  50      24.746   3.355  19.845  1.00 88.75
ATOM    382  N   ILE B  51      25.674  -0.986  16.728  1.00 87.88
ATOM    383  CA  ILE B  51      26.206  -1.780  15.625  1.00 87.88
ATOM    384  C   ILE B  51      25.165  -2.802  15.175  1.00 87.88
ATOM    385  O   ILE B  51      24.938  -2.979  13.976  1.00 87.88
ATOM    386  CB  ILE B  51      27.519  -2.491  16.023  1.00 87.88
ATOM    387  CG1 ILE B  51      28.630  -1.464  16.267  1.00 87.88
ATOM    388  CG2 ILE B  51      27.933  -3.501  14.949  1.00 87.88
ATOM    389  CD1 ILE B  51      29.895  -2.053  16.876  1.00 87.88
ATOM    390  N   LEU B  52      24.541  -3.418  16.200  1.00 88.98
ATOM    391  CA  LEU B  52      23.518  -4.407  15.877  1.00 88.98
ATOM    392  C   LEU B  52      22.357  -3.764  15.127  1.00 88.98
ATOM    393  O   LEU B  52      21.829  -4.345  14.176  1.00 88.98
ATOM    394  CB  LEU B  52      23.005  -5.084  17.151  1.00 88.98
ATOM    395  CG  LEU B  52      23.917  -6.144  17.770  1.00 88.98
ATOM    396  CD1 LEU B  52      23.393  -6.561  19.140  1.00 88.98
ATOM    397  CD2 LEU B  52      24.036  -7.352  16.847  1.00 88.98
ATOM    398  N   TYR B  53      21.975  -2.528  15.589  1.00 86.46
ATOM    399  CA  TYR B  53      20.891  -1.802  14.936  1.00 86.46
ATOM    400  C   TYR B  53      21.233  -1.502  13.482  1.00 86.46
ATOM    401  O   TYR B  53      20.431  -1.761  12.582  1.00 86.46
ATOM    402  CB  TYR B  53      20.592  -0.498  15.682  1.00 86.46
ATOM    403  CG  TYR B  53      19.605   0.396  14.971  1.00 86.46
ATOM    404  CD1 TYR B  53      20.039   1.486  14.220  1.00 86.46
ATOM    405  CD2 TYR B  53      18.238   0.152  15.048  1.00 86.46
ATOM    406  CE1 TYR B  53      19.133   2.314  13.564  1.00 86.46
ATOM    407  CE2 TYR B  53      17.323   0.973  14.397  1.00 86.46
ATOM    408  CZ  TYR B  53      17.780   2.049  13.658  1.00 86.46
ATOM    409  OH  TYR B  53      16.879   2.865  13.011  1.00 86.46
ATOM    410  N   ILE B  54      22.423  -0.973  13.196  1.00 86.35
ATOM    411  CA  ILE B  54      22.860  -0.623  11.849  1.00 86.35
ATOM    412  C   ILE B  54      22.915  -1.878  10.982  1.00 86.35
ATOM    413  O   ILE B  54      22.481  -1.863   9.828  1.00 86.35
ATOM    414  CB  ILE B  54      24.238   0.078  11.866  1.00 86.35
ATOM    415  CG1 ILE B  54      24.131   1.449  12.542  1.00 86.35
ATOM    416  CG2 ILE B  54      24.794   0.209  10.445  1.00 86.35
ATOM    417  CD1 ILE B  54      25.474   2.119  12.800  1.00 86.35
ATOM    418  N   LEU B  55      23.400  -2.963  11.553  1.00 87.89
ATOM    419  CA  LEU B  55      23.475  -4.221  10.818  1.00 87.89
ATOM    420  C   LEU B  55      22.081  -4.733  10.472  1.00 87.89
ATOM    421  O   LEU B  55      21.834  -5.157   9.341  1.00 87.89
ATOM    422  CB  LEU B  55      24.230  -5.274  11.633  1.00 87.89
ATOM    423  CG  LEU B  55      25.749  -5.114  11.708  1.00 87.89
ATOM    424  CD1 LEU B  55      26.339  -6.104  12.706  1.00 87.89
ATOM    425  CD2 LEU B  55      26.375  -5.299  10.330  1.00 87.89
ATOM    426  N   PHE B  56      21.178  -4.634  11.477  1.00 88.51
ATOM    427  CA  PHE B  56      19.820  -5.128  11.284  1.00 88.51
ATOM    428  C   PHE B  56      19.101  -4.330  10.204  1.00 88.51
ATOM    429  O   PHE B  56      18.493  -4.906   9.299  1.00 88.51
ATOM    430  CB  PHE B  56      19.031  -5.065  12.596  1.00 88.51
ATOM    431  CG  PHE B  56      17.643  -5.637  12.499  1.00 88.51
ATOM    432  CD1 PHE B  56      16.543  -4.804  12.337  1.00 88.51
ATOM    433  CD2 PHE B  56      17.438  -7.009  12.569  1.00 88.51
ATOM    434  CE1 PHE B  56      15.256  -5.331  12.246  1.00 88.51
ATOM    435  CE2 PHE B  56      16.156  -7.542  12.480  1.00 88.51
ATOM    436  CZ  PHE B  56      15.066  -6.702  12.319  1.00 88.51
ATOM    437  N   VAL B  57      19.189  -2.979  10.234  1.00 85.80
ATOM    438  CA  VAL B  57      18.512  -2.110   9.277  1.00 85.80
ATOM    439  C   VAL B  57      19.060  -2.360   7.874  1.00 85.80
ATOM    440  O   VAL B  57      18.297  -2.456   6.910  1.00 85.80
ATOM    441  CB  VAL B  57      18.669  -0.620   9.653  1.00 85.80
ATOM    442  CG1 VAL B  57      18.150   0.278   8.531  1.00 85.80
ATOM    443  CG2 VAL B  57      17.941  -0.320  10.962  1.00 85.80
ATOM    444  N   ASN B  58      20.406  -2.500   7.798  1.00 88.30
ATOM    445  CA  ASN B  58      21.020  -2.731   6.495  1.00 88.30
ATOM    446  C   ASN B  58      20.696  -4.123   5.961  1.00 88.30
ATOM    447  O   ASN B  58      20.533  -4.307   4.753  1.00 88.30
ATOM    448  CB  ASN B  58      22.536  -2.531   6.572  1.00 88.30
ATOM    449  CG  ASN B  58      22.932  -1.068   6.595  1.00 88.30
ATOM    450  OD1 ASN B  58      22.532  -0.290   5.725  1.00 88.30
ATOM    451  ND2 ASN B  58      23.720  -0.683   7.592  1.00 88.30
ATOM    452  N   MET B  59      20.603  -5.116   6.826  1.00 88.78
ATOM    453  CA  MET B  59      20.227  -6.461   6.401  1.00 88.78
ATOM    454  C   MET B  59      18.809  -6.478   5.840  1.00 88.78
ATOM    455  O   MET B  59      18.550  -7.112   4.816  1.00 88.78
ATOM    456  CB  MET B  59      20.340  -7.445   7.567  1.00 88.78
ATOM    457  CG  MET B  59      21.764  -7.891   7.857  1.00 88.78
ATOM    458  SD  MET B  59      22.484  -8.878   6.488  1.00 88.78
ATOM    459  CE  MET B  59      21.510 -10.401   6.646  1.00 88.78
ATOM    460  N   PHE B  60      17.869  -5.779   6.574  1.00 88.86
ATOM    461  CA  PHE B  60      16.491  -5.693   6.104  1.00 88.86
ATOM    462  C   PHE B  60      16.421  -4.975   4.761  1.00 88.86
ATOM    463  O   PHE B  60      15.702  -5.406   3.858  1.00 88.86
ATOM    464  CB  PHE B  60      15.615  -4.970   7.132  1.00 88.86
ATOM    465  CG  PHE B  60      14.145  -5.013   6.814  1.00 88.86
ATOM    466  CD1 PHE B  60      13.522  -3.939   6.191  1.00 88.86
ATOM    467  CD2 PHE B  60      13.385  -6.129   7.139  1.00 88.86
ATOM    468  CE1 PHE B  60      12.162  -3.976   5.895  1.00 88.86
ATOM    469  CE2 PHE B  60      12.024  -6.174   6.846  1.00 88.86
ATOM    470  CZ  PHE B  60      11.415  -5.096   6.226  1.00 88.86
ATOM    471  N   ALA B  61      17.233  -3.957   4.617  1.00 87.77
ATOM    472  CA  ALA B  61      17.267  -3.210   3.362  1.00 87.77
ATOM    473  C   ALA B  61      17.785  -4.080   2.220  1.00 87.77
ATOM    474  O   ALA B  61      17.226  -4.068   1.120  1.00 87.77
ATOM    475  CB  ALA B  61      18.133  -1.961   3.510  1.00 87.77
ATOM    476  N   LEU B  62      18.850  -4.850   2.519  1.00 91.80
ATOM    477  CA  LEU B  62      19.434  -5.712   1.496  1.00 91.80
ATOM    478  C   LEU B  62      18.458  -6.811   1.090  1.00 91.80
ATOM    479  O   LEU B  62      18.354  -7.148  -0.091  1.00 91.80
ATOM    480  CB  LEU B  62      20.740  -6.332   2.000  1.00 91.80
ATOM    481  CG  LEU B  62      21.934  -5.385   2.130  1.00 91.80
ATOM    482  CD1 LEU B  62      23.115  -6.108   2.769  1.00 91.80
ATOM    483  CD2 LEU B  62      22.320  -4.820   0.767  1.00 91.80
ATOM    484  N   LEU B  63      17.751  -7.410   2.085  1.00 91.29
ATOM    485  CA  LEU B  63      16.740  -8.419   1.786  1.00 91.29
ATOM    486  C   LEU B  63      15.647  -7.845   0.891  1.00 91.29
ATOM    487  O   LEU B  63      15.236  -8.484  -0.081  1.00 91.29
ATOM    488  CB  LEU B  63      16.126  -8.961   3.079  1.00 91.29
ATOM    489  CG  LEU B  63      15.156 -10.135   2.928  1.00 91.29
ATOM    490  CD1 LEU B  63      15.917 -11.411   2.585  1.00 91.29
ATOM    491  CD2 LEU B  63      14.339 -10.320   4.202  1.00 91.29
ATOM    492  N   PHE B  64      15.221  -6.598   1.231  1.00 90.22
ATOM    493  CA  PHE B  64      14.197  -5.936   0.431  1.00 90.22
ATOM    494  C   PHE B  64      14.678  -5.729  -1.000  1.00 90.22
ATOM    495  O   PHE B  64      13.935  -5.977  -1.952  1.00 90.22
ATOM    496  CB  PHE B  64      13.811  -4.591   1.055  1.00 90.22
ATOM    497  CG  PHE B  64      12.833  -3.799   0.232  1.00 90.22
ATOM    498  CD1 PHE B  64      13.263  -2.735  -0.551  1.00 90.22
ATOM    499  CD2 PHE B  64      11.481  -4.118   0.241  1.00 90.22
ATOM    500  CE1 PHE B  64      12.359  -1.999  -1.314  1.00 90.22
ATOM    501  CE2 PHE B  64      10.572  -3.387  -0.519  1.00 90.22
ATOM    502  CZ  PHE B  64      11.013  -2.328  -1.295  1.00 90.22
ATOM    503  N   ILE B  65      15.945  -5.359  -1.176  1.00 90.43
ATOM    504  CA  ILE B  65      16.517  -5.089  -2.491  1.00 90.43
ATOM    505  C   ILE B  65      16.548  -6.374  -3.314  1.00 90.43
ATOM    506  O   ILE B  65      16.197  -6.370  -4.497  1.00 90.43
ATOM    507  CB  ILE B  65      17.937  -4.491  -2.378  1.00 90.43
ATOM    508  CG1 ILE B  65      17.878  -3.085  -1.769  1.00 90.43
ATOM    509  CG2 ILE B  65      18.624  -4.466  -3.747  1.00 90.43
ATOM    510  CD1 ILE B  65      19.241  -2.505  -1.418  1.00 90.43
ATOM    511  N   VAL B  66      16.958  -7.479  -2.683  1.00 91.30
ATOM    512  CA  VAL B  66      17.029  -8.762  -3.375  1.00 91.30
ATOM    513  C   VAL B  66      15.632  -9.186  -3.823  1.00 91.30
ATOM    514  O   VAL B  66      15.442  -9.613  -4.965  1.00 91.30
ATOM    515  CB  VAL B  66      17.657  -9.855  -2.481  1.00 91.30
ATOM    516  CG1 VAL B  66      17.548 -11.225  -3.147  1.00 91.30
ATOM    517  CG2 VAL B  66      19.116  -9.520  -2.176  1.00 91.30
ATOM    518  N   ILE B  67      14.677  -9.029  -2.882  1.00 88.56
ATOM    519  CA  ILE B  67      13.299  -9.390  -3.198  1.00 88.56
ATOM    520  C   ILE B  67      12.789  -8.521  -4.345  1.00 88.56
ATOM    521  O   ILE B  67      12.181  -9.027  -5.292  1.00 88.56
ATOM    522  CB  ILE B  67      12.380  -9.245  -1.965  1.00 88.56
ATOM    523  CG1 ILE B  67      12.760 -10.271  -0.891  1.00 88.56
ATOM    524  CG2 ILE B  67      10.910  -9.392  -2.367  1.00 88.56
ATOM    525  CD1 ILE B  67      12.051 -10.066   0.440  1.00 88.56
ATOM    526  N   MET B  68      13.074  -7.263  -4.323  1.00 89.76
ATOM    527  CA  MET B  68      12.639  -6.337  -5.364  1.00 89.76
ATOM    528  C   MET B  68      13.280  -6.684  -6.704  1.00 89.76
ATOM    529  O   MET B  68      12.628  -6.608  -7.747  1.00 89.76
ATOM    530  CB  MET B  68      12.980  -4.896  -4.979  1.00 89.76
ATOM    531  CG  MET B  68      11.952  -4.246  -4.068  1.00 89.76
ATOM    532  SD  MET B  68      10.260  -4.284  -4.777  1.00 89.76
ATOM    533  CE  MET B  68      10.416  -3.000  -6.049  1.00 89.76
ATOM    534  N   ALA B  69      14.560  -7.058  -6.676  1.00 90.00
ATOM    535  CA  ALA B  69      15.254  -7.432  -7.906  1.00 90.00
ATOM    536  C   ALA B  69      14.624  -8.670  -8.538  1.00 90.00
ATOM    537  O   ALA B  69      14.423  -8.720  -9.753  1.00 90.00
ATOM    538  CB  ALA B  69      16.735  -7.675  -7.627  1.00 90.00
ATOM    539  N   TYR B  70      14.294  -9.687  -7.667  1.00 87.46
ATOM    540  CA  TYR B  70      13.648 -10.903  -8.149  1.00 87.46
ATOM    541  C   TYR B  70      12.279 -10.595  -8.742  1.00 87.46
ATOM    542  O   TYR B  70      11.939 -11.083  -9.823  1.00 87.46
ATOM    543  CB  TYR B  70      13.509 -11.924  -7.016  1.00 87.46
ATOM    544  CG  TYR B  70      12.868 -13.222  -7.445  1.00 87.46
ATOM    545  CD1 TYR B  70      11.518 -13.468  -7.204  1.00 87.46
ATOM    546  CD2 TYR B  70      13.611 -14.205  -8.090  1.00 87.46
ATOM    547  CE1 TYR B  70      10.924 -14.663  -7.595  1.00 87.46
ATOM    548  CE2 TYR B  70      13.027 -15.404  -8.485  1.00 87.46
ATOM    549  CZ  TYR B  70      11.685 -15.623  -8.234  1.00 87.46
ATOM    550  OH  TYR B  70      11.102 -16.809  -8.623  1.00 87.46
ATOM    551  N   LEU B  71      11.517  -9.728  -8.031  1.00 86.36
ATOM    552  CA  LEU B  71      10.185  -9.366  -8.503  1.00 86.36
ATOM    553  C   LEU B  71      10.263  -8.618  -9.829  1.00 86.36
ATOM    554  O   LEU B  71       9.421  -8.815 -10.708  1.00 86.36
ATOM    555  CB  LEU B  71       9.462  -8.509  -7.461  1.00 86.36
ATOM    556  CG  LEU B  71       9.017  -9.224  -6.184  1.00 86.36
ATOM    557  CD1 LEU B  71       8.432  -8.224  -5.193  1.00 86.36
ATOM    558  CD2 LEU B  71       8.004 -10.317  -6.509  1.00 86.36
ATOM    559  N   ASN B  72      11.317  -7.813  -9.951  1.00 87.83
ATOM    560  CA  ASN B  72      11.480  -7.042 -11.179  1.00 87.83
ATOM    561  C   ASN B  72      11.786  -7.945 -12.371  1.00 87.83
ATOM    562  O   ASN B  72      11.267  -7.728 -13.468  1.00 87.83
ATOM    563  CB  ASN B  72      12.580  -5.992 -11.011  1.00 87.83
ATOM    564  CG  ASN B  72      12.665  -5.043 -12.190  1.00 87.83
ATOM    565  OD1 ASN B  72      11.671  -4.425 -12.578  1.00 87.83
ATOM    566  ND2 ASN B  72      13.855  -4.919 -12.767  1.00 87.83
ATOM    567  N   VAL B  73      12.656  -8.891 -12.106  1.00 82.32
ATOM    568  CA  VAL B  73      12.995  -9.829 -13.171  1.00 82.32
ATOM    569  C   VAL B  73      11.753 -10.615 -13.583  1.00 82.32
ATOM    570  O   VAL B  73      11.502 -10.811 -14.775  1.00 82.32
ATOM    571  CB  VAL B  73      14.119 -10.797 -12.738  1.00 82.32
ATOM    572  CG1 VAL B  73      14.318 -11.895 -13.782  1.00 82.32
ATOM    573  CG2 VAL B  73      15.421 -10.033 -12.506  1.00 82.32
ATOM    574  N   PHE B  74      10.932 -11.062 -12.643  1.00 77.49
ATOM    575  CA  PHE B  74       9.700 -11.796 -12.903  1.00 77.49
ATOM    576  C   PHE B  74       8.726 -10.950 -13.714  1.00 77.49
ATOM    577  O   PHE B  74       8.083 -11.450 -14.639  1.00 77.49
ATOM    578  CB  PHE B  74       9.046 -12.234 -11.588  1.00 77.49
ATOM    579  CG  PHE B  74       7.919 -13.214 -11.768  1.00 77.49
ATOM    580  CD1 PHE B  74       6.596 -12.789 -11.724  1.00 77.49
ATOM    581  CD2 PHE B  74       8.181 -14.561 -11.980  1.00 77.49
ATOM    582  CE1 PHE B  74       5.550 -13.694 -11.889  1.00 77.49
ATOM    583  CE2 PHE B  74       7.141 -15.471 -12.147  1.00 77.49
ATOM    584  CZ  PHE B  74       5.826 -15.036 -12.100  1.00 77.49
ATOM    585  N   THR B  75       8.653  -9.637 -13.376  1.00 81.02
ATOM    586  CA  THR B  75       7.756  -8.728 -14.079  1.00 81.02
ATOM    587  C   THR B  75       8.192  -8.552 -15.531  1.00 81.02
ATOM    588  O   THR B  75       7.357  -8.354 -16.416  1.00 81.02
ATOM    589  CB  THR B  75       7.699  -7.353 -13.388  1.00 81.02
ATOM    590  OG1 THR B  75       7.363  -7.533 -12.006  1.00 81.02
ATOM    591  CG2 THR B  75       6.655  -6.452 -14.040  1.00 81.02
ATOM    592  N   GLY B  76       9.345  -8.652 -15.674  1.00 80.09
ATOM    593  CA  GLY B  76       9.856  -8.547 -17.032  1.00 80.09
ATOM    594  C   GLY B  76       9.522  -9.752 -17.890  1.00 80.09
ATOM    595  O   GLY B  76       9.268  -9.615 -19.089  1.00 80.09
ATOM    596  N   THR B  77       9.475 -10.966 -17.301  1.00 72.79
ATOM    597  CA  THR B  77       9.186 -12.199 -18.024  1.00 72.79
ATOM    598  C   THR B  77       7.681 -12.391 -18.186  1.00 72.79
ATOM    599  O   THR B  77       7.213 -12.807 -19.248  1.00 72.79
ATOM    600  CB  THR B  77       9.788 -13.422 -17.307  1.00 72.79
ATOM    601  OG1 THR B  77       9.396 -13.400 -15.929  1.00 72.79
ATOM    602  CG2 THR B  77      11.311 -13.414 -17.391  1.00 72.79
ATOM    603  N   ASN B  78       7.030 -12.104 -17.239  1.00 73.24
ATOM    604  CA  ASN B  78       5.573 -12.164 -17.272  1.00 73.24
ATOM    605  C   ASN B  78       4.958 -10.780 -17.459  1.00 73.24
ATOM    606  O   ASN B  78       4.885  -9.995 -16.512  1.00 73.24
ATOM    607  CB  ASN B  78       5.034 -12.816 -15.997  1.00 73.24
ATOM    608  CG  ASN B  78       3.573 -13.204 -16.112  1.00 73.24
ATOM    609  OD1 ASN B  78       2.912 -12.893 -17.106  1.00 73.24
ATOM    610  ND2 ASN B  78       3.059 -13.886 -15.096  1.00 73.24
ATOM    611  N   ARG B  79       4.484 -10.433 -18.472  1.00 70.17
ATOM    612  CA  ARG B  79       4.024  -9.101 -18.851  1.00 70.17
ATOM    613  C   ARG B  79       2.742  -8.733 -18.112  1.00 70.17
ATOM    614  O   ARG B  79       2.368  -7.560 -18.053  1.00 70.17
ATOM    615  CB  ARG B  79       3.800  -9.019 -20.363  1.00 70.17
ATOM    616  CG  ARG B  79       5.077  -8.831 -21.166  1.00 70.17
ATOM    617  CD  ARG B  79       4.787  -8.367 -22.587  1.00 70.17
ATOM    618  NE  ARG B  79       6.000  -8.326 -23.398  1.00 70.17
ATOM    619  CZ  ARG B  79       6.058  -7.891 -24.654  1.00 70.17
ATOM    620  NH1 ARG B  79       4.967  -7.448 -25.268  1.00 70.17
ATOM    621  NH2 ARG B  79       7.215  -7.897 -25.300  1.00 70.17
ATOM    622  N   LYS B  80       2.172  -9.702 -17.603  1.00 74.40
ATOM    623  CA  LYS B  80       0.947  -9.413 -16.862  1.00 74.40
ATOM    624  C   LYS B  80       1.257  -9.002 -15.426  1.00 74.40
ATOM    625  O   LYS B  80       0.432  -8.369 -14.764  1.00 74.40
ATOM    626  CB  LYS B  80       0.016 -10.626 -16.871  1.00 74.40
ATOM    627  CG  LYS B  80      -0.748 -10.812 -18.173  1.00 74.40
ATOM    628  CD  LYS B  80      -1.772 -11.935 -18.066  1.00 74.40
ATOM    629  CE  LYS B  80      -2.492 -12.163 -19.388  1.00 74.40
ATOM    630  NZ  LYS B  80      -3.489 -13.272 -19.291  1.00 74.40
ATOM    631  N   SER B  81       2.549  -9.259 -14.860  1.00 81.12
ATOM    632  CA  SER B  81       2.922  -8.942 -13.485  1.00 81.12
ATOM    633  C   SER B  81       3.224  -7.457 -13.322  1.00 81.12
ATOM    634  O   SER B  81       3.956  -6.875 -14.125  1.00 81.12
ATOM    635  CB  SER B  81       4.135  -9.768 -13.055  1.00 81.12
ATOM    636  OG  SER B  81       4.545  -9.415 -11.745  1.00 81.12
ATOM    637  N   VAL B  82       2.653  -6.800 -12.364  1.00 83.85
ATOM    638  CA  VAL B  82       2.801  -5.362 -12.169  1.00 83.85
ATOM    639  C   VAL B  82       3.369  -5.084 -10.779  1.00 83.85
ATOM    640  O   VAL B  82       3.497  -3.926 -10.374  1.00 83.85
ATOM    641  CB  VAL B  82       1.457  -4.622 -12.353  1.00 83.85
ATOM    642  CG1 VAL B  82       1.025  -4.644 -13.818  1.00 83.85
ATOM    643  CG2 VAL B  82       0.381  -5.245 -11.466  1.00 83.85
ATOM    644  N   HIS B  83       3.830  -6.163  -9.958  1.00 83.20
ATOM    645  CA  HIS B  83       4.138  -6.034  -8.538  1.00 83.20
ATOM    646  C   HIS B  83       5.317  -5.093  -8.313  1.00 83.20
ATOM    647  O   HIS B  83       5.214  -4.137  -7.541  1.00 83.20
ATOM    648  CB  HIS B  83       4.436  -7.405  -7.928  1.00 83.20
ATOM    649  CG  HIS B  83       3.312  -8.381  -8.066  1.00 83.20
ATOM    650  ND1 HIS B  83       2.081  -8.188  -7.476  1.00 83.20
ATOM    651  CD2 HIS B  83       3.232  -9.558  -8.731  1.00 83.20
ATOM    652  CE1 HIS B  83       1.292  -9.207  -7.772  1.00 83.20
ATOM    653  NE2 HIS B  83       1.967 -10.052  -8.532  1.00 83.20
ATOM    654  N   SER B  84       6.362  -5.314  -8.996  1.00 84.87
ATOM    655  CA  SER B  84       7.572  -4.532  -8.763  1.00 84.87
ATOM    656  C   SER B  84       7.355  -3.062  -9.107  1.00 84.87
ATOM    657  O   SER B  84       7.845  -2.175  -8.404  1.00 84.87
ATOM    658  CB  SER B  84       8.737  -5.089  -9.582  1.00 84.87
ATOM    659  OG  SER B  84       8.544  -4.840 -10.964  1.00 84.87
ATOM    660  N   ILE B  85       6.504  -2.784 -10.171  1.00 86.83
ATOM    661  CA  ILE B  85       6.253  -1.419 -10.621  1.00 86.83
ATOM    662  C   ILE B  85       5.344  -0.706  -9.623  1.00 86.83
ATOM    663  O   ILE B  85       5.551   0.471  -9.316  1.00 86.83
ATOM    664  CB  ILE B  85       5.623  -1.396 -12.032  1.00 86.83
ATOM    665  CG1 ILE B  85       6.528  -2.123 -13.033  1.00 86.83
ATOM    666  CG2 ILE B  85       5.356   0.044 -12.480  1.00 86.83
ATOM    667  CD1 ILE B  85       5.862  -2.416 -14.370  1.00 86.83
ATOM    668  N   VAL B  86       4.388  -1.508  -9.109  1.00 89.11
ATOM    669  CA  VAL B  86       3.464  -0.944  -8.131  1.00 89.11
ATOM    670  C   VAL B  86       4.222  -0.568  -6.860  1.00 89.11
ATOM    671  O   VAL B  86       4.002   0.504  -6.292  1.00 89.11
ATOM    672  CB  VAL B  86       2.319  -1.927  -7.798  1.00 89.11
ATOM    673  CG1 VAL B  86       1.464  -1.391  -6.652  1.00 89.11
ATOM    674  CG2 VAL B  86       1.461  -2.184  -9.035  1.00 89.11
ATOM    675  N   ILE B  87       5.139  -1.421  -6.432  1.00 88.09
ATOM    676  CA  ILE B  87       5.944  -1.160  -5.244  1.00 88.09
ATOM    677  C   ILE B  87       6.810   0.077  -5.469  1.00 88.09
ATOM    678  O   ILE B  87       6.952   0.914  -4.575  1.00 88.09
ATOM    679  CB  ILE B  87       6.828  -2.375  -4.882  1.00 88.09
ATOM    680  CG1 ILE B  87       5.956  -3.561  -4.454  1.00 88.09
ATOM    681  CG2 ILE B  87       7.829  -2.006  -3.783  1.00 88.09
ATOM    682  CD1 ILE B  87       6.731  -4.853  -4.240  1.00 88.09
ATOM    683  N   LYS B  88       7.339   0.173  -6.739  1.00 87.52
ATOM    684  CA  LYS B  88       8.138   1.344  -7.091  1.00 87.52
ATOM    685  C   LYS B  88       7.317   2.625  -6.973  1.00 87.52
ATOM    686  O   LYS B  88       7.793   3.626  -6.433  1.00 87.52
ATOM    687  CB  LYS B  88       8.694   1.208  -8.509  1.00 87.52
ATOM    688  CG  LYS B  88       9.833   2.167  -8.822  1.00 87.52
ATOM    689  CD  LYS B  88      10.413   1.913 -10.208  1.00 87.52
ATOM    690  CE  LYS B  88      11.409   2.995 -10.605  1.00 87.52
ATOM    691  NZ  LYS B  88      11.937   2.781 -11.985  1.00 87.52
ATOM    692  N   ILE B  89       6.060   2.634  -7.500  1.00 87.98
ATOM    693  CA  ILE B  89       5.170   3.787  -7.424  1.00 87.98
ATOM    694  C   ILE B  89       4.887   4.126  -5.963  1.00 87.98
ATOM    695  O   ILE B  89       4.905   5.297  -5.576  1.00 87.98
ATOM    696  CB  ILE B  89       3.847   3.530  -8.180  1.00 87.98
ATOM    697  CG1 ILE B  89       4.106   3.417  -9.687  1.00 87.98
ATOM    698  CG2 ILE B  89       2.830   4.635  -7.881  1.00 87.98
ATOM    699  CD1 ILE B  89       2.884   3.005 -10.496  1.00 87.98
ATOM    700  N   GLY B  90       4.666   3.048  -5.088  1.00 88.21
ATOM    701  CA  GLY B  90       4.429   3.239  -3.665  1.00 88.21
ATOM    702  C   GLY B  90       5.608   3.863  -2.943  1.00 88.21
ATOM    703  O   GLY B  90       5.439   4.802  -2.163  1.00 88.21
ATOM    704  N   ILE B  91       6.810   3.408  -3.193  1.00 85.27
ATOM    705  CA  ILE B  91       8.026   3.890  -2.547  1.00 85.27
ATOM    706  C   ILE B  91       8.288   5.338  -2.955  1.00 85.27
ATOM    707  O   ILE B  91       8.673   6.164  -2.123  1.00 85.27
ATOM    708  CB  ILE B  91       9.243   3.005  -2.899  1.00 85.27
ATOM    709  CG1 ILE B  91       9.111   1.628  -2.238  1.00 85.27
ATOM    710  CG2 ILE B  91      10.548   3.690  -2.483  1.00 85.27
ATOM    711  CD1 ILE B  91      10.193   0.639  -2.648  1.00 85.27
ATOM    712  N   ASN B  92       8.049   5.691  -4.280  1.00 87.38
ATOM    713  CA  ASN B  92       8.200   7.068  -4.737  1.00 87.38
ATOM    714  C   ASN B  92       7.232   8.006  -4.021  1.00 87.38
ATOM    715  O   ASN B  92       7.602   9.121  -3.649  1.00 87.38
ATOM    716  CB  ASN B  92       8.003   7.156  -6.252  1.00 87.38
ATOM    717  CG  ASN B  92       9.212   6.672  -7.027  1.00 87.38
ATOM    718  OD1 ASN B  92      10.319   6.590  -6.488  1.00 87.38
ATOM    719  ND2 ASN B  92       9.010   6.347  -8.299  1.00 87.38
ATOM    720  N   TYR B  93       5.999   7.560  -3.910  1.00 87.32
ATOM    721  CA  TYR B  93       4.995   8.339  -3.194  1.00 87.32
ATOM    722  C   TYR B  93       5.425   8.592  -1.754  1.00 87.32
ATOM    723  O   TYR B  93       5.390   9.730  -1.280  1.00 87.32
ATOM    724  CB  TYR B  93       3.641   7.623  -3.217  1.00 87.32
ATOM    725  CG  TYR B  93       2.616   8.233  -2.292  1.00 87.32
ATOM    726  CD1 TYR B  93       2.347   7.668  -1.048  1.00 87.32
ATOM    727  CD2 TYR B  93       1.914   9.376  -2.661  1.00 87.32
ATOM    728  CE1 TYR B  93       1.402   8.225  -0.193  1.00 87.32
ATOM    729  CE2 TYR B  93       0.967   9.942  -1.814  1.00 87.32
ATOM    730  CZ  TYR B  93       0.718   9.361  -0.584  1.00 87.32
ATOM    731  OH  TYR B  93      -0.218   9.918   0.258  1.00 87.32
ATOM    732  N   PHE B  94       5.905   7.588  -1.018  1.00 83.92
ATOM    733  CA  PHE B  94       6.297   7.687   0.383  1.00 83.92
ATOM    734  C   PHE B  94       7.527   8.573   0.540  1.00 83.92
ATOM    735  O   PHE B  94       7.626   9.342   1.498  1.00 83.92
ATOM    736  CB  PHE B  94       6.575   6.296   0.964  1.00 83.92
ATOM    737  CG  PHE B  94       5.341   5.583   1.447  1.00 83.92
ATOM    738  CD1 PHE B  94       4.692   5.995   2.605  1.00 83.92
ATOM    739  CD2 PHE B  94       4.831   4.500   0.744  1.00 83.92
ATOM    740  CE1 PHE B  94       3.550   5.337   3.055  1.00 83.92
ATOM    741  CE2 PHE B  94       3.690   3.837   1.188  1.00 83.92
ATOM    742  CZ  PHE B  94       3.052   4.256   2.344  1.00 83.92
ATOM    743  N   SER B  95       8.355   8.450  -0.410  1.00 81.49
ATOM    744  CA  SER B  95       9.555   9.280  -0.374  1.00 81.49
ATOM    745  C   SER B  95       9.205  10.762  -0.458  1.00 81.49
ATOM    746  O   SER B  95       9.779  11.583   0.261  1.00 81.49
ATOM    747  CB  SER B  95      10.501   8.906  -1.516  1.00 81.49
ATOM    748  OG  SER B  95      11.046   7.614  -1.315  1.00 81.49
ATOM    749  N   CYS B  96       8.283  11.078  -1.300  1.00 80.45
ATOM    750  CA  CYS B  96       7.857  12.463  -1.471  1.00 80.45
ATOM    751  C   CYS B  96       7.086  12.950  -0.250  1.00 80.45
ATOM    752  O   CYS B  96       7.285  14.078   0.205  1.00 80.45
ATOM    753  CB  CYS B  96       6.991  12.606  -2.723  1.00 80.45
ATOM    754  SG  CYS B  96       7.911  12.437  -4.268  1.00 80.45
ATOM    755  N   MET B  97       6.258  12.144   0.368  1.00 80.20
ATOM    756  CA  MET B  97       5.461  12.495   1.540  1.00 80.20
ATOM    757  C   MET B  97       6.348  12.662   2.770  1.00 80.20
ATOM    758  O   MET B  97       6.088  13.520   3.616  1.00 80.20
ATOM    759  CB  MET B  97       4.394  11.432   1.805  1.00 80.20
ATOM    760  CG  MET B  97       3.217  11.492   0.846  1.00 80.20
ATOM    761  SD  MET B  97       2.316  13.089   0.939  1.00 80.20
ATOM    762  CE  MET B  97       1.404  12.851   2.489  1.00 80.20
ATOM    763  N   LYS B  98       7.350  11.767   2.818  1.00 76.95
ATOM    764  CA  LYS B  98       8.287  11.832   3.937  1.00 76.95
ATOM    765  C   LYS B  98       8.940  13.208   4.028  1.00 76.95
ATOM    766  O   LYS B  98       9.117  13.745   5.123  1.00 76.95
ATOM    767  CB  LYS B  98       9.360  10.751   3.802  1.00 76.95
ATOM    768  CG  LYS B  98      10.251  10.607   5.027  1.00 76.95
ATOM    769  CD  LYS B  98      11.299   9.518   4.831  1.00 76.95
ATOM    770  CE  LYS B  98      12.251   9.438   6.017  1.00 76.95
ATOM    771  NZ  LYS B  98      13.294   8.388   5.819  1.00 76.95
ATOM    772  N   LEU B  99       9.148  13.705   2.978  1.00 70.61
ATOM    773  CA  LEU B  99       9.789  15.015   2.935  1.00 70.61
ATOM    774  C   LEU B  99       8.873  16.088   3.512  1.00 70.61
ATOM    775  O   LEU B  99       9.335  16.998   4.205  1.00 70.61
ATOM    776  CB  LEU B  99      10.175  15.376   1.498  1.00 70.61
ATOM    777  CG  LEU B  99      11.526  14.852   1.006  1.00 70.61
ATOM    778  CD1 LEU B  99      11.455  14.517  -0.480  1.00 70.61
ATOM    779  CD2 LEU B  99      12.626  15.872   1.279  1.00 70.61
ATOM    780  N   PHE B 100       7.715  15.918   3.418  1.00 64.50
ATOM    781  CA  PHE B 100       6.724  16.833   3.971  1.00 64.50
ATOM    782  C   PHE B 100       6.674  16.724   5.490  1.00 64.50
ATOM    783  O   PHE B 100       6.618  17.738   6.189  1.00 64.50
ATOM    784  CB  PHE B 100       5.340  16.551   3.378  1.00 64.50
ATOM    785  CG  PHE B 100       4.261  17.466   3.891  1.00 64.50
ATOM    786  CD1 PHE B 100       3.370  17.035   4.866  1.00 64.50
ATOM    787  CD2 PHE B 100       4.138  18.759   3.399  1.00 64.50
ATOM    788  CE1 PHE B 100       2.371  17.880   5.344  1.00 64.50
ATOM    789  CE2 PHE B 100       3.142  19.609   3.871  1.00 64.50
ATOM    790  CZ  PHE B 100       2.259  19.168   4.842  1.00 64.50
ATOM    791  N   TYR B 101       6.760  15.729   5.859  1.00 62.51
ATOM    792  CA  TYR B 101       6.715  15.489   7.297  1.00 62.51
ATOM    793  C   TYR B 101       7.934  16.086   7.988  1.00 62.51
ATOM    794  O   TYR B 101       7.817  16.686   9.060  1.00 62.51
ATOM    795  CB  TYR B 101       6.632  13.987   7.589  1.00 62.51
ATOM    796  CG  TYR B 101       6.524  13.660   9.059  1.00 62.51
ATOM    797  CD1 TYR B 101       7.638  13.245   9.784  1.00 62.51
ATOM    798  CD2 TYR B 101       5.307  13.765   9.724  1.00 62.51
ATOM    799  CE1 TYR B 101       7.542  12.940  11.138  1.00 62.51
ATOM    800  CE2 TYR B 101       5.200  13.463  11.078  1.00 62.51
ATOM    801  CZ  TYR B 101       6.321  13.052  11.775  1.00 62.51
ATOM    802  OH  TYR B 101       6.221  12.752  13.115  1.00 62.51
ATOM    803  N   ILE B 102       8.864  16.003   7.404  1.00 63.88
ATOM    804  CA  ILE B 102      10.101  16.506   7.991  1.00 63.88
ATOM    805  C   ILE B 102      10.055  18.030   8.066  1.00 63.88
ATOM    806  O   ILE B 102      10.423  18.619   9.086  1.00 63.88
ATOM    807  CB  ILE B 102      11.337  16.046   7.185  1.00 63.88
ATOM    808  CG1 ILE B 102      11.494  14.524   7.270  1.00 63.88
ATOM    809  CG2 ILE B 102      12.600  16.756   7.680  1.00 63.88
ATOM    810  CD1 ILE B 102      12.550  13.957   6.331  1.00 63.88
ATOM    811  N   ILE B 103       9.313  18.493   7.426  1.00 60.80
ATOM    812  CA  ILE B 103       9.314  19.950   7.350  1.00 60.80
ATOM    813  C   ILE B 103       8.111  20.507   8.106  1.00 60.80
ATOM    814  O   ILE B 103       8.199  21.568   8.730  1.00 60.80
ATOM    815  CB  ILE B 103       9.301  20.439   5.884  1.00 60.80
ATOM    816  CG1 ILE B 103      10.571  19.985   5.157  1.00 60.80
ATOM    817  CG2 ILE B 103       9.151  21.962   5.825  1.00 60.80
ATOM    818  CD1 ILE B 103      10.527  20.185   3.649  1.00 60.80
ATOM    819  N   GLY B 104       7.107  19.785   8.092  1.00 50.94
ATOM    820  CA  GLY B 104       5.830  20.344   8.505  1.00 50.94
ATOM    821  C   GLY B 104       5.563  20.189   9.991  1.00 50.94
ATOM    822  O   GLY B 104       4.940  21.054  10.609  1.00 50.94
ATOM    823  N   THR B 105       5.924  19.569  10.601  1.00 51.28
ATOM    824  CA  THR B 105       5.501  19.304  11.971  1.00 51.28
ATOM    825  C   THR B 105       5.955  20.424  12.903  1.00 51.28
ATOM    826  O   THR B 105       5.315  20.687  13.924  1.00 51.28
ATOM    827  CB  THR B 105       6.054  17.958  12.476  1.00 51.28
ATOM    828  OG1 THR B 105       7.463  17.902  12.225  1.00 51.28
ATOM    829  CG2 THR B 105       5.377  16.787  11.771  1.00 51.28
ATOM    830  N   SER B 106       6.549  21.196  12.484  1.00 51.16
ATOM    831  CA  SER B 106       7.031  22.193  13.435  1.00 51.16
ATOM    832  C   SER B 106       6.195  23.466  13.374  1.00 51.16
ATOM    833  O   SER B 106       6.025  24.153  14.384  1.00 51.16
ATOM    834  CB  SER B 106       8.500  22.524  13.165  1.00 51.16
ATOM    835  OG  SER B 106       8.665  23.046  11.858  1.00 51.16
ATOM    836  N   GLU B 107       5.376  23.369  12.643  1.00 55.74
ATOM    837  CA  GLU B 107       4.719  24.665  12.500  1.00 55.74
ATOM    838  C   GLU B 107       3.201  24.525  12.572  1.00 55.74
ATOM    839  O   GLU B 107       2.482  25.525  12.626  1.00 55.74
ATOM    840  CB  GLU B 107       5.124  25.331  11.182  1.00 55.74
ATOM    841  CG  GLU B 107       6.547  25.870  11.177  1.00 55.74
ATOM    842  CD  GLU B 107       6.809  26.861  10.054  1.00 55.74
ATOM    843  OE1 GLU B 107       7.920  27.437  10.000  1.00 55.74
ATOM    844  OE2 GLU B 107       5.897  27.063   9.222  1.00 55.74
ATOM    845  N   MET B 108       2.899  23.360  12.537  1.00 57.06
ATOM    846  CA  MET B 108       1.449  23.185  12.536  1.00 57.06
ATOM    847  C   MET B 108       0.913  23.079  13.960  1.00 57.06
ATOM    848  O   MET B 108       1.481  22.367  14.791  1.00 57.06
ATOM    849  CB  MET B 108       1.058  21.941  11.737  1.00 57.06
ATOM    850  CG  MET B 108       1.230  22.099  10.235  1.00 57.06
ATOM    851  SD  MET B 108      -0.246  21.546   9.295  1.00 57.06
ATOM    852  CE  MET B 108      -0.021  19.747   9.375  1.00 57.06
ATOM    853  N   TYR B 109      -0.135  23.861  14.342  1.00 56.13
ATOM    854  CA  TYR B 109      -0.742  23.881  15.668  1.00 56.13
ATOM    855  C   TYR B 109      -1.928  22.926  15.739  1.00 56.13
ATOM    856  O   TYR B 109      -2.846  23.006  14.920  1.00 56.13
ATOM    857  CB  TYR B 109      -1.191  25.299  16.033  1.00 56.13
ATOM    858  CG  TYR B 109      -0.047  26.257  16.265  1.00 56.13
ATOM    859  CD1 TYR B 109       0.620  26.292  17.488  1.00 56.13
ATOM    860  CD2 TYR B 109       0.367  27.128  15.264  1.00 56.13
ATOM    861  CE1 TYR B 109       1.673  27.174  17.707  1.00 56.13
ATOM    862  CE2 TYR B 109       1.419  28.014  15.472  1.00 56.13
ATOM    863  CZ  TYR B 109       2.065  28.030  16.695  1.00 56.13
ATOM    864  OH  TYR B 109       3.106  28.905  16.906  1.00 56.13
ATOM    865  N   PHE B 110      -1.845  21.995  16.303  1.00 62.40
ATOM    866  CA  PHE B 110      -2.939  21.057  16.526  1.00 62.40
ATOM    867  C   PHE B 110      -3.754  21.456  17.750  1.00 62.40
ATOM    868  O   PHE B 110      -3.244  22.128  18.650  1.00 62.40
ATOM    869  CB  PHE B 110      -2.401  19.632  16.696  1.00 62.40
ATOM    870  CG  PHE B 110      -1.842  19.040  15.430  1.00 62.40
ATOM    871  CD1 PHE B 110      -2.686  18.523  14.456  1.00 62.40
ATOM    872  CD2 PHE B 110      -0.470  19.001  15.215  1.00 62.40
ATOM    873  CE1 PHE B 110      -2.172  17.974  13.283  1.00 62.40
ATOM    874  CE2 PHE B 110       0.052  18.454  14.046  1.00 62.40
ATOM    875  CZ  PHE B 110      -0.801  17.940  13.082  1.00 62.40
ATOM    876  N   PRO B 111      -5.108  21.244  17.721  1.00 62.88
ATOM    877  CA  PRO B 111      -5.913  21.503  18.917  1.00 62.88
ATOM    878  C   PRO B 111      -5.324  20.866  20.174  1.00 62.88
ATOM    879  O   PRO B 111      -4.765  19.768  20.110  1.00 62.88
ATOM    880  CB  PRO B 111      -7.268  20.880  18.573  1.00 62.88
ATOM    881  CG  PRO B 111      -7.125  20.412  17.160  1.00 62.88
ATOM    882  CD  PRO B 111      -5.691  20.576  16.746  1.00 62.88
ATOM    883  N   ILE B 112      -5.386  21.444  21.172  1.00 52.27
ATOM    884  CA  ILE B 112      -4.773  21.068  22.442  1.00 52.27
ATOM    885  C   ILE B 112      -5.279  19.694  22.873  1.00 52.27
ATOM    886  O   ILE B 112      -4.521  18.889  23.418  1.00 52.27
ATOM    887  CB  ILE B 112      -5.062  22.115  23.541  1.00 52.27
ATOM    888  CG1 ILE B 112      -4.429  23.463  23.174  1.00 52.27
ATOM    889  CG2 ILE B 112      -4.556  21.624  24.900  1.00 52.27
ATOM    890  CD1 ILE B 112      -5.041  24.652  23.901  1.00 52.27
ATOM    891  N   ASN B 113      -6.488  19.518  22.609  1.00 58.12
ATOM    892  CA  ASN B 113      -7.023  18.212  22.979  1.00 58.12
ATOM    893  C   ASN B 113      -6.320  17.085  22.228  1.00 58.12
ATOM    894  O   ASN B 113      -6.083  16.013  22.788  1.00 58.12
ATOM    895  CB  ASN B 113      -8.531  18.159  22.727  1.00 58.12
ATOM    896  CG  ASN B 113      -9.320  18.972  23.734  1.00 58.12
ATOM    897  OD1 ASN B 113      -8.803  19.348  24.789  1.00 58.12
ATOM    898  ND2 ASN B 113     -10.579  19.251  23.415  1.00 58.12
ATOM    899  N   LEU B 114      -6.086  17.303  20.988  1.00 56.24
ATOM    900  CA  LEU B 114      -5.395  16.337  20.140  1.00 56.24
ATOM    901  C   LEU B 114      -3.916  16.255  20.503  1.00 56.24
ATOM    902  O   LEU B 114      -3.342  15.164  20.544  1.00 56.24
ATOM    903  CB  LEU B 114      -5.550  16.711  18.664  1.00 56.24
ATOM    904  CG  LEU B 114      -5.515  15.554  17.664  1.00 56.24
ATOM    905  CD1 LEU B 114      -6.931  15.074  17.359  1.00 56.24
ATOM    906  CD2 LEU B 114      -4.800  15.973  16.385  1.00 56.24
ATOM    907  N   SER B 115      -3.658  17.357  20.882  1.00 52.20
ATOM    908  CA  SER B 115      -2.255  17.421  21.280  1.00 52.20
ATOM    909  C   SER B 115      -2.001  16.605  22.543  1.00 52.20
ATOM    910  O   SER B 115      -0.968  15.944  22.664  1.00 52.20
ATOM    911  CB  SER B 115      -1.829  18.872  21.507  1.00 52.20
ATOM    912  OG  SER B 115      -2.471  19.413  22.649  1.00 52.20
ATOM    913  N   SER B 116      -3.028  16.793  23.357  1.00 54.25
ATOM    914  CA  SER B 116      -2.907  16.003  24.578  1.00 54.25
ATOM    915  C   SER B 116      -2.920  14.509  24.273  1.00 54.25
ATOM    916  O   SER B 116      -2.141  13.746  24.848  1.00 54.25
ATOM    917  CB  SER B 116      -4.036  16.343  25.551  1.00 54.25
ATOM    918  OG  SER B 116      -5.291  15.943  25.026  1.00 54.25
ATOM    919  N   HIS B 117      -3.772  14.073  23.472  1.00 57.43
ATOM    920  CA  HIS B 117      -3.869  12.665  23.102  1.00 57.43
ATOM    921  C   HIS B 117      -2.618  12.203  22.361  1.00 57.43
ATOM    922  O   HIS B 117      -2.116  11.104  22.608  1.00 57.43
ATOM    923  CB  HIS B 117      -5.109  12.421  22.242  1.00 57.43
ATOM    924  CG  HIS B 117      -6.323  12.044  23.031  1.00 57.43
ATOM    925  ND1 HIS B 117      -6.338  10.983  23.910  1.00 57.43
ATOM    926  CD2 HIS B 117      -7.560  12.592  23.075  1.00 57.43
ATOM    927  CE1 HIS B 117      -7.537  10.893  24.461  1.00 57.43
ATOM    928  NE2 HIS B 117      -8.297  11.858  23.972  1.00 57.43
ATOM    929  N   VAL B 118      -2.312  13.175  21.367  1.00 57.92
ATOM    930  CA  VAL B 118      -1.112  12.873  20.595  1.00 57.92
ATOM    931  C   VAL B 118       0.090  12.759  21.530  1.00 57.92
ATOM    932  O   VAL B 118       0.923  11.864  21.374  1.00 57.92
ATOM    933  CB  VAL B 118      -0.847  13.947  19.515  1.00 57.92
ATOM    934  CG1 VAL B 118       0.500  13.708  18.835  1.00 57.92
ATOM    935  CG2 VAL B 118      -1.974  13.956  18.485  1.00 57.92
ATOM    936  N   ASN B 119       0.107  13.693  22.536  1.00 57.03
ATOM    937  CA  ASN B 119       1.195  13.643  23.507  1.00 57.03
ATOM    938  C   ASN B 119       1.142  12.368  24.343  1.00 57.03
ATOM    939  O   ASN B 119       2.179  11.775  24.644  1.00 57.03
ATOM    940  CB  ASN B 119       1.161  14.875  24.414  1.00 57.03
ATOM    941  CG  ASN B 119       1.955  16.037  23.851  1.00 57.03
ATOM    942  OD1 ASN B 119       2.744  15.872  22.917  1.00 57.03
ATOM    943  ND2 ASN B 119       1.751  17.222  24.414  1.00 57.03
ATOM    944  N   TYR B 120      -0.146  12.210  24.769  1.00 57.60
ATOM    945  CA  TYR B 120      -0.315  10.946  25.476  1.00 57.60
ATOM    946  C   TYR B 120       0.184   9.779  24.631  1.00 57.60
ATOM    947  O   TYR B 120       0.915   8.916  25.123  1.00 57.60
ATOM    948  CB  TYR B 120      -1.784  10.730  25.849  1.00 57.60
ATOM    949  CG  TYR B 120      -2.029   9.472  26.647  1.00 57.60
ATOM    950  CD1 TYR B 120      -2.469   8.305  26.027  1.00 57.60
ATOM    951  CD2 TYR B 120      -1.822   9.449  28.022  1.00 57.60
ATOM    952  CE1 TYR B 120      -2.698   7.144  26.759  1.00 57.60
ATOM    953  CE2 TYR B 120      -2.048   8.294  28.764  1.00 57.60
ATOM    954  CZ  TYR B 120      -2.485   7.149  28.125  1.00 57.60
ATOM    955  OH  TYR B 120      -2.710   6.002  28.854  1.00 57.60
ATOM    956  N   MET B 121      -0.283   9.611  23.400  1.00 58.45
ATOM    957  CA  MET B 121       0.105   8.537  22.492  1.00 58.45
ATOM    958  C   MET B 121       1.613   8.534  22.265  1.00 58.45
ATOM    959  O   MET B 121       2.243   7.474  22.261  1.00 58.45
ATOM    960  CB  MET B 121      -0.624   8.673  21.154  1.00 58.45
ATOM    961  CG  MET B 121      -2.063   8.183  21.188  1.00 58.45
ATOM    962  SD  MET B 121      -2.184   6.375  21.477  1.00 58.45
ATOM    963  CE  MET B 121      -2.424   5.794  19.775  1.00 58.45
ATOM    964  N   THR B 122       2.055   9.759  22.113  1.00 57.04
ATOM    965  CA  THR B 122       3.493   9.891  21.908  1.00 57.04
ATOM    966  C   THR B 122       4.262   9.395  23.129  1.00 57.04
ATOM    967  O   THR B 122       5.299   8.743  22.993  1.00 57.04
ATOM    968  CB  THR B 122       3.883  11.351  21.611  1.00 57.04
ATOM    969  OG1 THR B 122       2.759  12.033  21.040  1.00 57.04
ATOM    970  CG2 THR B 122       5.054  11.420  20.636  1.00 57.04
ATOM    971  N   LYS B 123       3.785   9.843  24.297  1.00 57.11
ATOM    972  CA  LYS B 123       4.400   9.364  25.532  1.00 57.11
ATOM    973  C   LYS B 123       4.338   7.842  25.623  1.00 57.11
ATOM    974  O   LYS B 123       5.306   7.200  26.035  1.00 57.11
ATOM    975  CB  LYS B 123       3.718   9.990  26.749  1.00 57.11
ATOM    976  CG  LYS B 123       4.547  11.063  27.440  1.00 57.11
ATOM    977  CD  LYS B 123       3.836  11.615  28.669  1.00 57.11
ATOM    978  CE  LYS B 123       4.616  12.760  29.301  1.00 57.11
ATOM    979  NZ  LYS B 123       3.896  13.340  30.473  1.00 57.11
ATOM    980  N   TYR B 124       3.176   7.337  25.405  1.00 59.82
ATOM    981  CA  TYR B 124       3.011   5.888  25.407  1.00 59.82
ATOM    982  C   TYR B 124       3.980   5.228  24.433  1.00 59.82
ATOM    983  O   TYR B 124       4.641   4.245  24.775  1.00 59.82
ATOM    984  CB  TYR B 124       1.571   5.510  25.049  1.00 59.82
ATOM    985  CG  TYR B 124       1.267   4.042  25.228  1.00 59.82
ATOM    986  CD1 TYR B 124       1.279   3.171  24.141  1.00 59.82
ATOM    987  CD2 TYR B 124       0.966   3.524  26.483  1.00 59.82
ATOM    988  CE1 TYR B 124       0.997   1.818  24.300  1.00 59.82
ATOM    989  CE2 TYR B 124       0.683   2.173  26.654  1.00 59.82
ATOM    990  CZ  TYR B 124       0.701   1.329  25.559  1.00 59.82
ATOM    991  OH  TYR B 124       0.422  -0.009  25.723  1.00 59.82
ATOM    992  N   ILE B 125       3.995   5.705  23.161  1.00 58.42
ATOM    993  CA  ILE B 125       4.868   5.150  22.133  1.00 58.42
ATOM    994  C   ILE B 125       6.325   5.264  22.575  1.00 58.42
ATOM    995  O   ILE B 125       7.106   4.323  22.414  1.00 58.42
ATOM    996  CB  ILE B 125       4.663   5.857  20.775  1.00 58.42
ATOM    997  CG1 ILE B 125       3.272   5.543  20.213  1.00 58.42
ATOM    998  CG2 ILE B 125       5.758   5.451  19.784  1.00 58.42
ATOM    999  CD1 ILE B 125       2.920   6.328  18.957  1.00 58.42
ATOM   1000  N   LYS B 126       6.485   6.348  23.235  1.00 57.82
ATOM   1001  CA  LYS B 126       7.847   6.533  23.728  1.00 57.82
ATOM   1002  C   LYS B 126       8.160   5.555  24.858  1.00 57.82
ATOM   1003  O   LYS B 126       9.279   5.048  24.954  1.00 57.82
ATOM   1004  CB  LYS B 126       8.055   7.970  24.206  1.00 57.82
ATOM   1005  CG  LYS B 126       8.552   8.917  23.124  1.00 57.82
ATOM   1006  CD  LYS B 126       8.841  10.304  23.684  1.00 57.82
ATOM   1007  CE  LYS B 126       9.257  11.275  22.587  1.00 57.82
ATOM   1008  NZ  LYS B 126       9.542  12.636  23.131  1.00 57.82
ATOM   1009  N   ARG B 127       7.231   5.550  25.769  1.00 53.98
ATOM   1010  CA  ARG B 127       7.384   4.569  26.838  1.00 53.98
ATOM   1011  C   ARG B 127       7.583   3.167  26.271  1.00 53.98
ATOM   1012  O   ARG B 127       8.412   2.402  26.767  1.00 53.98
ATOM   1013  CB  ARG B 127       6.168   4.591  27.767  1.00 53.98
ATOM   1014  CG  ARG B 127       6.470   4.145  29.189  1.00 53.98
ATOM   1015  CD  ARG B 127       5.228   4.183  30.068  1.00 53.98
ATOM   1016  NE  ARG B 127       5.535   3.822  31.449  1.00 53.98
ATOM   1017  CZ  ARG B 127       4.656   3.832  32.448  1.00 53.98
ATOM   1018  NH1 ARG B 127       3.394   4.186  32.237  1.00 53.98
ATOM   1019  NH2 ARG B 127       5.042   3.484  33.667  1.00 53.98
ATOM   1020  N   LEU B 128       6.629   2.809  25.341  1.00 52.43
ATOM   1021  CA  LEU B 128       6.706   1.496  24.712  1.00 52.43
ATOM   1022  C   LEU B 128       8.054   1.298  24.028  1.00 52.43
ATOM   1023  O   LEU B 128       8.652   0.224  24.124  1.00 52.43
ATOM   1024  CB  LEU B 128       5.574   1.322  23.695  1.00 52.43
ATOM   1025  CG  LEU B 128       4.501   0.291  24.045  1.00 52.43
ATOM   1026  CD1 LEU B 128       3.117   0.930  24.000  1.00 52.43
ATOM   1027  CD2 LEU B 128       4.575  -0.901  23.097  1.00 52.43
ATOM   1028  N   LEU B 129       8.436   2.493  23.544  1.00 50.37
ATOM   1029  CA  LEU B 129       9.675   2.356  22.786  1.00 50.37
ATOM   1030  C   LEU B 129      10.886   2.637  23.669  1.00 50.37
ATOM   1031  O   LEU B 129      12.021   2.340  23.287  1.00 50.37
ATOM   1032  CB  LEU B 129       9.675   3.303  21.583  1.00 50.37
ATOM   1033  CG  LEU B 129       8.776   2.910  20.411  1.00 50.37
ATOM   1034  CD1 LEU B 129       8.501   4.121  19.524  1.00 50.37
ATOM   1035  CD2 LEU B 129       9.410   1.783  19.604  1.00 50.37
ATOM   1036  N   LYS B 130      10.195   2.861  24.933  1.00 52.85
ATOM   1037  CA  LYS B 130      11.220   3.120  25.940  1.00 52.85
ATOM   1038  C   LYS B 130      12.556   3.468  25.289  1.00 52.85
ATOM   1039  O   LYS B 130      13.609   3.010  25.737  1.00 52.85
ATOM   1040  CB  LYS B 130      11.386   1.910  26.861  1.00 52.85
ATOM   1041  CG  LYS B 130      10.684   2.053  28.203  1.00 52.85
ATOM   1042  CD  LYS B 130      10.952   0.856  29.105  1.00 52.85
ATOM   1043  CE  LYS B 130      10.200   0.968  30.425  1.00 52.85
ATOM   1044  NZ  LYS B 130      10.471  -0.197  31.318  1.00 52.85
ATOM   1045  N   VAL B 131      12.259   4.173  24.475  1.00 53.51
ATOM   1046  CA  VAL B 131      13.558   4.378  23.842  1.00 53.51
ATOM   1047  C   VAL B 131      14.193   5.662  24.369  1.00 53.51
ATOM   1048  O   VAL B 131      13.740   6.763  24.048  1.00 53.51
ATOM   1049  CB  VAL B 131      13.435   4.436  22.302  1.00 53.51
ATOM   1050  CG1 VAL B 131      14.812   4.574  21.656  1.00 53.51
ATOM   1051  CG2 VAL B 131      12.717   3.195  21.777  1.00 53.51
ATOM   1052  N   LYS B 132      14.658   5.533  25.017  1.00 61.87
ATOM   1053  CA  LYS B 132      15.367   6.608  25.706  1.00 61.87
ATOM   1054  C   LYS B 132      16.715   6.888  25.046  1.00 61.87
ATOM   1055  O   LYS B 132      17.246   7.995  25.152  1.00 61.87
ATOM   1056  CB  LYS B 132      15.568   6.260  27.181  1.00 61.87
ATOM   1057  CG  LYS B 132      14.353   6.538  28.054  1.00 61.87
ATOM   1058  CD  LYS B 132      14.662   6.316  29.529  1.00 61.87
ATOM   1059  CE  LYS B 132      13.431   6.534  30.398  1.00 61.87
ATOM   1060  NZ  LYS B 132      13.734   6.340  31.847  1.00 61.87
ATOM   1061  N   LYS B 133      17.019   6.042  24.312  1.00 78.07
ATOM   1062  CA  LYS B 133      18.322   6.176  23.667  1.00 78.07
ATOM   1063  C   LYS B 133      18.187   6.159  22.147  1.00 78.07
ATOM   1064  O   LYS B 133      17.206   5.640  21.611  1.00 78.07
ATOM   1065  CB  LYS B 133      19.263   5.059  24.122  1.00 78.07
ATOM   1066  CG  LYS B 133      19.639   5.129  25.595  1.00 78.07
ATOM   1067  CD  LYS B 133      20.625   4.031  25.972  1.00 78.07
ATOM   1068  CE  LYS B 133      20.965   4.069  27.456  1.00 78.07
ATOM   1069  NZ  LYS B 133      21.900   2.968  27.839  1.00 78.07
ATOM   1070  N   ASN B 134      18.834   6.774  21.496  1.00 79.22
ATOM   1071  CA  ASN B 134      18.869   6.814  20.038  1.00 79.22
ATOM   1072  C   ASN B 134      19.991   5.944  19.480  1.00 79.22
ATOM   1073  O   ASN B 134      20.977   5.678  20.169  1.00 79.22
ATOM   1074  CB  ASN B 134      19.019   8.255  19.544  1.00 79.22
ATOM   1075  CG  ASN B 134      18.245   8.518  18.267  1.00 79.22
ATOM   1076  OD1 ASN B 134      17.590   7.622  17.728  1.00 79.22
ATOM   1077  ND2 ASN B 134      18.314   9.749  17.774  1.00 79.22
ATOM   1078  N   TYR B 135      19.779   5.379  18.280  1.00 82.16
ATOM   1079  CA  TYR B 135      20.730   4.516  17.589  1.00 82.16
ATOM   1080  C   TYR B 135      21.232   5.172  16.308  1.00 82.16
ATOM   1081  O   TYR B 135      20.528   5.984  15.703  1.00 82.16
ATOM   1082  CB  TYR B 135      20.090   3.162  17.265  1.00 82.16
ATOM   1083  CG  TYR B 135      19.521   2.456  18.472  1.00 82.16
ATOM   1084  CD1 TYR B 135      20.312   1.608  19.244  1.00 82.16
ATOM   1085  CD2 TYR B 135      18.192   2.634  18.841  1.00 82.16
ATOM   1086  CE1 TYR B 135      19.791   0.953  20.356  1.00 82.16
ATOM   1087  CE2 TYR B 135      17.661   1.984  19.950  1.00 82.16
ATOM   1088  CZ  TYR B 135      18.467   1.148  20.700  1.00 82.16
ATOM   1089  OH  TYR B 135      17.946   0.502  21.800  1.00 82.16
ATOM   1090  N   GLY B 136      22.277   5.100  15.971  1.00 81.93
ATOM   1091  CA  GLY B 136      22.800   5.639  14.725  1.00 81.93
ATOM   1092  C   GLY B 136      24.315   5.626  14.658  1.00 81.93
ATOM   1093  O   GLY B 136      24.984   5.398  15.668  1.00 81.93
ATOM   1094  N   ILE B 137      24.869   5.757  13.546  1.00 81.32
ATOM   1095  CA  ILE B 137      26.303   5.738  13.276  1.00 81.32
ATOM   1096  C   ILE B 137      26.988   6.861  14.052  1.00 81.32
ATOM   1097  O   ILE B 137      28.147   6.730  14.452  1.00 81.32
ATOM   1098  CB  ILE B 137      26.596   5.874  11.765  1.00 81.32
ATOM   1099  CG1 ILE B 137      28.053   5.502  11.468  1.00 81.32
ATOM   1100  CG2 ILE B 137      26.283   7.293  11.280  1.00 81.32
ATOM   1101  CD1 ILE B 137      28.225   4.585  10.265  1.00 81.32
ATOM   1102  N   TYR B 138      26.179   7.815  14.234  1.00 81.51
ATOM   1103  CA  TYR B 138      26.748   8.959  14.938  1.00 81.51
ATOM   1104  C   TYR B 138      27.112   8.591  16.371  1.00 81.51
ATOM   1105  O   TYR B 138      28.095   9.098  16.918  1.00 81.51
ATOM   1106  CB  TYR B 138      25.766  10.135  14.934  1.00 81.51
ATOM   1107  CG  TYR B 138      26.366  11.428  15.431  1.00 81.51
ATOM   1108  CD1 TYR B 138      26.172  11.849  16.745  1.00 81.51
ATOM   1109  CD2 TYR B 138      27.126  12.231  14.588  1.00 81.51
ATOM   1110  CE1 TYR B 138      26.721  13.041  17.207  1.00 81.51
ATOM   1111  CE2 TYR B 138      27.680  13.425  15.039  1.00 81.51
ATOM   1112  CZ  TYR B 138      27.473  13.820  16.348  1.00 81.51
ATOM   1113  OH  TYR B 138      28.019  15.001  16.799  1.00 81.51
ATOM   1114  N   CYS B 139      26.415   7.721  17.021  1.00 85.01
ATOM   1115  CA  CYS B 139      26.669   7.276  18.387  1.00 85.01
ATOM   1116  C   CYS B 139      27.972   6.489  18.471  1.00 85.01
ATOM   1117  O   CYS B 139      28.697   6.585  19.463  1.00 85.01
ATOM   1118  CB  CYS B 139      25.511   6.418  18.896  1.00 85.01
ATOM   1119  SG  CYS B 139      23.981   7.342  19.156  1.00 85.01
ATOM   1120  N   ILE B 140      28.410   5.821  17.467  1.00 84.70
ATOM   1121  CA  ILE B 140      29.637   5.033  17.418  1.00 84.70
ATOM   1122  C   ILE B 140      30.839   5.959  17.256  1.00 84.70
ATOM   1123  O   ILE B 140      31.840   5.816  17.962  1.00 84.70
ATOM   1124  CB  ILE B 140      29.598   3.999  16.270  1.00 84.70
ATOM   1125  CG1 ILE B 140      28.442   3.013  16.477  1.00 84.70
ATOM   1126  CG2 ILE B 140      30.936   3.260  16.164  1.00 84.70
ATOM   1127  CD1 ILE B 140      28.173   2.114  15.278  1.00 84.70
ATOM   1128  N   LEU B 141      30.566   6.946  16.482  1.00 86.81
ATOM   1129  CA  LEU B 141      31.660   7.861  16.178  1.00 86.81
ATOM   1130  C   LEU B 141      31.971   8.753  17.376  1.00 86.81
ATOM   1131  O   LEU B 141      33.136   9.059  17.641  1.00 86.81
ATOM   1132  CB  LEU B 141      31.315   8.724  14.961  1.00 86.81
ATOM   1133  CG  LEU B 141      31.282   8.007  13.610  1.00 86.81
ATOM   1134  CD1 LEU B 141      30.666   8.910  12.546  1.00 86.81
ATOM   1135  CD2 LEU B 141      32.684   7.570  13.201  1.00 86.81
ATOM   1136  N   THR B 142      30.887   9.064  18.079  1.00 83.06
ATOM   1137  CA  THR B 142      31.070   9.948  19.225  1.00 83.06
ATOM   1138  C   THR B 142      31.752   9.210  20.374  1.00 83.06
ATOM   1139  O   THR B 142      32.395   9.831  21.222  1.00 83.06
ATOM   1140  CB  THR B 142      29.725  10.522  19.708  1.00 83.06
ATOM   1141  OG1 THR B 142      28.791   9.450  19.886  1.00 83.06
ATOM   1142  CG2 THR B 142      29.156  11.514  18.698  1.00 83.06
ATOM   1143  N   SER B 143      31.887   7.965  20.470  1.00 81.73
ATOM   1144  CA  SER B 143      32.557   7.164  21.490  1.00 81.73
ATOM   1145  C   SER B 143      34.073   7.244  21.349  1.00 81.73
ATOM   1146  O   SER B 143      34.804   7.023  22.317  1.00 81.73
ATOM   1147  CB  SER B 143      32.106   5.705  21.406  1.00 81.73
ATOM   1148  OG  SER B 143      32.556   5.107  20.202  1.00 81.73
ATOM   1149  N   PHE B 144      34.486   7.705  20.250  1.00 79.18
ATOM   1150  CA  PHE B 144      35.918   7.800  19.992  1.00 79.18
ATOM   1151  C   PHE B 144      36.428   9.207  20.281  1.00 79.18
ATOM   1152  O   PHE B 144      37.492   9.599  19.798  1.00 79.18
ATOM   1153  CB  PHE B 144      36.231   7.416  18.543  1.00 79.18
ATOM   1154  CG  PHE B 144      36.046   5.951  18.250  1.00 79.18
ATOM   1155  CD1 PHE B 144      37.021   5.028  18.606  1.00 79.18
ATOM   1156  CD2 PHE B 144      34.895   5.498  17.618  1.00 79.18
ATOM   1157  CE1 PHE B 144      36.852   3.672  18.335  1.00 79.18
ATOM   1158  CE2 PHE B 144      34.720   4.145  17.344  1.00 79.18
ATOM   1159  CZ  PHE B 144      35.700   3.233  17.703  1.00 79.18
ATOM   1160  N   ASN B 145      35.885   9.967  21.040  1.00 79.39
ATOM   1161  CA  ASN B 145      36.271  11.305  21.475  1.00 79.39
ATOM   1162  C   ASN B 145      36.413  12.260  20.293  1.00 79.39
ATOM   1163  O   ASN B 145      37.310  13.106  20.278  1.00 79.39
ATOM   1164  CB  ASN B 145      37.573  11.255  22.277  1.00 79.39
ATOM   1165  CG  ASN B 145      37.336  11.159  23.771  1.00 79.39
ATOM   1166  OD1 ASN B 145      36.196  11.240  24.237  1.00 79.39
ATOM   1167  ND2 ASN B 145      38.410  10.986  24.532  1.00 79.39
ATOM   1168  N   ILE B 146      35.708  12.214  19.317  1.00 84.63
ATOM   1169  CA  ILE B 146      35.718  13.094  18.154  1.00 84.63
ATOM   1170  C   ILE B 146      34.693  14.210  18.342  1.00 84.63
ATOM   1171  O   ILE B 146      33.651  14.005  18.969  1.00 84.63
ATOM   1172  CB  ILE B 146      35.427  12.313  16.852  1.00 84.63
ATOM   1173  CG1 ILE B 146      36.426  11.163  16.685  1.00 84.63
ATOM   1174  CG2 ILE B 146      35.462  13.250  15.641  1.00 84.63
ATOM   1175  CD1 ILE B 146      36.009  10.127  15.649  1.00 84.63
ATOM   1176  N   SER B 147      35.127  15.363  17.888  1.00 86.59
ATOM   1177  CA  SER B 147      34.211  16.496  17.973  1.00 86.59
ATOM   1178  C   SER B 147      32.923  16.225  17.203  1.00 86.59
ATOM   1179  O   SER B 147      32.894  15.372  16.313  1.00 86.59
ATOM   1180  CB  SER B 147      34.877  17.765  17.440  1.00 86.59
ATOM   1181  OG  SER B 147      35.000  17.713  16.029  1.00 86.59
ATOM   1182  N   HIS B 148      31.895  16.901  17.535  1.00 88.47
ATOM   1183  CA  HIS B 148      30.606  16.757  16.868  1.00 88.47
ATOM   1184  C   HIS B 148      30.728  17.017  15.371  1.00 88.47
ATOM   1185  O   HIS B 148      30.204  16.250  14.559  1.00 88.47
ATOM   1186  CB  HIS B 148      29.575  17.706  17.484  1.00 88.47
ATOM   1187  CG  HIS B 148      28.219  17.603  16.862  1.00 88.47
ATOM   1188  ND1 HIS B 148      27.891  18.237  15.683  1.00 88.47
ATOM   1189  CD2 HIS B 148      27.108  16.937  17.256  1.00 88.47
ATOM   1190  CE1 HIS B 148      26.633  17.965  15.379  1.00 88.47
ATOM   1191  NE2 HIS B 148      26.136  17.178  16.317  1.00 88.47
ATOM   1192  N   ALA B 149      31.453  18.007  15.065  1.00 89.41
ATOM   1193  CA  ALA B 149      31.618  18.382  13.664  1.00 89.41
ATOM   1194  C   ALA B 149      32.325  17.280  12.880  1.00 89.41
ATOM   1195  O   ALA B 149      31.921  16.945  11.764  1.00 89.41
ATOM   1196  CB  ALA B 149      32.394  19.693  13.551  1.00 89.41
ATOM   1197  N   ASN B 150      33.427  16.740  13.487  1.00 91.03
ATOM   1198  CA  ASN B 150      34.163  15.665  12.831  1.00 91.03
ATOM   1199  C   ASN B 150      33.337  14.385  12.754  1.00 91.03
ATOM   1200  O   ASN B 150      33.398  13.660  11.759  1.00 91.03
ATOM   1201  CB  ASN B 150      35.485  15.401  13.555  1.00 91.03
ATOM   1202  CG  ASN B 150      36.545  16.436  13.232  1.00 91.03
ATOM   1203  OD1 ASN B 150      36.464  17.128  12.214  1.00 91.03
ATOM   1204  ND2 ASN B 150      37.546  16.550  14.098  1.00 91.03
ATOM   1205  N   ALA B 151      32.549  14.192  13.807  1.00 90.37
ATOM   1206  CA  ALA B 151      31.662  13.032  13.788  1.00 90.37
ATOM   1207  C   ALA B 151      30.618  13.157  12.682  1.00 90.37
ATOM   1208  O   ALA B 151      30.284  12.171  12.020  1.00 90.37
ATOM   1209  CB  ALA B 151      30.978  12.862  15.143  1.00 90.37
ATOM   1210  N   TYR B 152      30.117  14.379  12.491  1.00 90.87
ATOM   1211  CA  TYR B 152      29.160  14.652  11.425  1.00 90.87
ATOM   1212  C   TYR B 152      29.780  14.393  10.057  1.00 90.87
ATOM   1213  O   TYR B 152      29.173  13.734   9.208  1.00 90.87
ATOM   1214  CB  TYR B 152      28.662  16.098  11.507  1.00 90.87
ATOM   1215  CG  TYR B 152      27.694  16.470  10.410  1.00 90.87
ATOM   1216  CD1 TYR B 152      28.020  17.440   9.465  1.00 90.87
ATOM   1217  CD2 TYR B 152      26.451  15.852  10.316  1.00 90.87
ATOM   1218  CE1 TYR B 152      27.131  17.787   8.454  1.00 90.87
ATOM   1219  CE2 TYR B 152      25.554  16.191   9.308  1.00 90.87
ATOM   1220  CZ  TYR B 152      25.903  17.158   8.383  1.00 90.87
ATOM   1221  OH  TYR B 152      25.018  17.498   7.384  1.00 90.87
ATOM   1222  N   PHE B 153      31.050  14.814   9.907  1.00 93.00
ATOM   1223  CA  PHE B 153      31.739  14.635   8.634  1.00 93.00
ATOM   1224  C   PHE B 153      31.955  13.156   8.338  1.00 93.00
ATOM   1225  O   PHE B 153      31.644  12.685   7.242  1.00 93.00
ATOM   1226  CB  PHE B 153      33.083  15.371   8.641  1.00 93.00
ATOM   1227  CG  PHE B 153      33.902  15.150   7.398  1.00 93.00
ATOM   1228  CD1 PHE B 153      34.969  14.260   7.402  1.00 93.00
ATOM   1229  CD2 PHE B 153      33.606  15.833   6.226  1.00 93.00
ATOM   1230  CE1 PHE B 153      35.729  14.053   6.253  1.00 93.00
ATOM   1231  CE2 PHE B 153      34.361  15.632   5.074  1.00 93.00
ATOM   1232  CZ  PHE B 153      35.423  14.742   5.090  1.00 93.00
ATOM   1233  N   TYR B 154      32.526  12.396   9.301  1.00 92.85
ATOM   1234  CA  TYR B 154      32.808  10.980   9.099  1.00 92.85
ATOM   1235  C   TYR B 154      31.519  10.184   8.937  1.00 92.85
ATOM   1236  O   TYR B 154      31.490   9.173   8.230  1.00 92.85
ATOM   1237  CB  TYR B 154      33.622  10.422  10.271  1.00 92.85
ATOM   1238  CG  TYR B 154      35.049  10.913  10.307  1.00 92.85
ATOM   1239  CD1 TYR B 154      35.949  10.574   9.299  1.00 92.85
ATOM   1240  CD2 TYR B 154      35.500  11.716  11.349  1.00 92.85
ATOM   1241  CE1 TYR B 154      37.265  11.023   9.330  1.00 92.85
ATOM   1242  CE2 TYR B 154      36.814  12.170  11.390  1.00 92.85
ATOM   1243  CZ  TYR B 154      37.688  11.820  10.377  1.00 92.85
ATOM   1244  OH  TYR B 154      38.989  12.267  10.413  1.00 92.85
ATOM   1245  N   GLY B 155      30.471  10.630   9.666  1.00 90.93
ATOM   1246  CA  GLY B 155      29.170  10.022   9.438  1.00 90.93
ATOM   1247  C   GLY B 155      28.681  10.177   8.010  1.00 90.93
ATOM   1248  O   GLY B 155      28.196   9.218   7.407  1.00 90.93
ATOM   1249  N   MET B 156      28.839  11.403   7.451  1.00 93.30
ATOM   1250  CA  MET B 156      28.418  11.680   6.080  1.00 93.30
ATOM   1251  C   MET B 156      29.324  10.970   5.079  1.00 93.30
ATOM   1252  O   MET B 156      28.870  10.557   4.010  1.00 93.30
ATOM   1253  CB  MET B 156      28.421  13.186   5.811  1.00 93.30
ATOM   1254  CG  MET B 156      27.355  13.948   6.581  1.00 93.30
ATOM   1255  SD  MET B 156      25.663  13.320   6.249  1.00 93.30
ATOM   1256  CE  MET B 156      24.738  14.193   7.543  1.00 93.30
ATOM   1257  N   LEU B 157      30.532  10.805   5.451  1.00 93.34
ATOM   1258  CA  LEU B 157      31.445  10.031   4.618  1.00 93.34
ATOM   1259  C   LEU B 157      31.000   8.575   4.532  1.00 93.34
ATOM   1260  O   LEU B 157      31.040   7.972   3.457  1.00 93.34
ATOM   1261  CB  LEU B 157      32.871  10.109   5.171  1.00 93.34
ATOM   1262  CG  LEU B 157      33.977   9.547   4.275  1.00 93.34
ATOM   1263  CD1 LEU B 157      34.088  10.365   2.993  1.00 93.34
ATOM   1264  CD2 LEU B 157      35.308   9.526   5.019  1.00 93.34
ATOM   1265  N   TYR B 158      30.682   8.067   5.709  1.00 91.65
ATOM   1266  CA  TYR B 158      30.147   6.711   5.738  1.00 91.65
ATOM   1267  C   TYR B 158      28.960   6.572   4.792  1.00 91.65
ATOM   1268  O   TYR B 158      28.895   5.629   4.001  1.00 91.65
ATOM   1269  CB  TYR B 158      29.729   6.328   7.161  1.00 91.65
ATOM   1270  CG  TYR B 158      28.851   5.101   7.226  1.00 91.65
ATOM   1271  CD1 TYR B 158      27.477   5.213   7.427  1.00 91.65
ATOM   1272  CD2 TYR B 158      29.394   3.828   7.088  1.00 91.65
ATOM   1273  CE1 TYR B 158      26.665   4.086   7.490  1.00 91.65
ATOM   1274  CE2 TYR B 158      28.592   2.694   7.149  1.00 91.65
ATOM   1275  CZ  TYR B 158      27.230   2.832   7.350  1.00 91.65
ATOM   1276  OH  TYR B 158      26.431   1.713   7.411  1.00 91.65
ATOM   1277  N   TYR B 159      27.993   7.575   4.863  1.00 91.06
ATOM   1278  CA  TYR B 159      26.796   7.519   4.031  1.00 91.06
ATOM   1279  C   TYR B 159      27.148   7.678   2.557  1.00 91.06
ATOM   1280  O   TYR B 159      26.489   7.100   1.690  1.00 91.06
ATOM   1281  CB  TYR B 159      25.800   8.605   4.450  1.00 91.06
ATOM   1282  CG  TYR B 159      25.061   8.291   5.728  1.00 91.06
ATOM   1283  CD1 TYR B 159      24.173   7.220   5.797  1.00 91.06
ATOM   1284  CD2 TYR B 159      25.247   9.065   6.868  1.00 91.06
ATOM   1285  CE1 TYR B 159      23.488   6.928   6.972  1.00 91.06
ATOM   1286  CE2 TYR B 159      24.568   8.782   8.048  1.00 91.06
ATOM   1287  CZ  TYR B 159      23.692   7.713   8.090  1.00 91.06
ATOM   1288  OH  TYR B 159      23.017   7.429   9.256  1.00 91.06
ATOM   1289  N   ALA B 160      28.140   8.373   2.310  1.00 93.32
ATOM   1290  CA  ALA B 160      28.583   8.562   0.931  1.00 93.32
ATOM   1291  C   ALA B 160      29.116   7.259   0.342  1.00 93.32
ATOM   1292  O   ALA B 160      28.923   6.983  -0.844  1.00 93.32
ATOM   1293  CB  ALA B 160      29.651   9.651   0.860  1.00 93.32
ATOM   1294  N   PHE B 161      29.709   6.387   1.119  1.00 93.42
ATOM   1295  CA  PHE B 161      30.313   5.148   0.643  1.00 93.42
ATOM   1296  C   PHE B 161      29.390   3.962   0.900  1.00 93.42
ATOM   1297  O   PHE B 161      29.707   2.830   0.528  1.00 93.42
ATOM   1298  CB  PHE B 161      31.667   4.914   1.320  1.00 93.42
ATOM   1299  CG  PHE B 161      32.799   5.687   0.697  1.00 93.42
ATOM   1300  CD1 PHE B 161      33.409   5.235  -0.467  1.00 93.42
ATOM   1301  CD2 PHE B 161      33.251   6.865   1.275  1.00 93.42
ATOM   1302  CE1 PHE B 161      34.456   5.948  -1.046  1.00 93.42
ATOM   1303  CE2 PHE B 161      34.297   7.583   0.702  1.00 93.42
ATOM   1304  CZ  PHE B 161      34.899   7.122  -0.458  1.00 93.42
ATOM   1305  N   LYS B 162      28.260   4.326   1.607  1.00 91.69
ATOM   1306  CA  LYS B 162      27.320   3.275   1.987  1.00 91.69
ATOM   1307  C   LYS B 162      26.869   2.474   0.769  1.00 91.69
ATOM   1308  O   LYS B 162      26.820   1.243   0.814  1.00 91.69
ATOM   1309  CB  LYS B 162      26.106   3.873   2.700  1.00 91.69
ATOM   1310  CG  LYS B 162      25.176   2.836   3.314  1.00 91.69
ATOM   1311  CD  LYS B 162      24.006   3.493   4.034  1.00 91.69
ATOM   1312  CE  LYS B 162      22.996   2.460   4.518  1.00 91.69
ATOM   1313  NZ  LYS B 162      21.834   3.101   5.204  1.00 91.69
ATOM   1314  N   PRO B 163      26.499   3.152  -0.408  1.00 93.76
ATOM   1315  CA  PRO B 163      26.060   2.386  -1.577  1.00 93.76
ATOM   1316  C   PRO B 163      27.120   1.404  -2.071  1.00 93.76
ATOM   1317  O   PRO B 163      26.791   0.280  -2.460  1.00 93.76
ATOM   1318  CB  PRO B 163      25.788   3.468  -2.625  1.00 93.76
ATOM   1319  CG  PRO B 163      25.500   4.703  -1.834  1.00 93.76
ATOM   1320  CD  PRO B 163      26.308   4.658  -0.569  1.00 93.76
ATOM   1321  N   ILE B 164      28.317   1.784  -2.030  1.00 91.85
ATOM   1322  CA  ILE B 164      29.416   0.938  -2.484  1.00 91.85
ATOM   1323  C   ILE B 164      29.629  -0.206  -1.495  1.00 91.85
ATOM   1324  O   ILE B 164      29.808  -1.357  -1.898  1.00 91.85
ATOM   1325  CB  ILE B 164      30.720   1.749  -2.655  1.00 91.85
ATOM   1326  CG1 ILE B 164      30.538   2.836  -3.721  1.00 91.85
ATOM   1327  CG2 ILE B 164      31.888   0.825  -3.009  1.00 91.85
ATOM   1328  CD1 ILE B 164      31.642   3.884  -3.732  1.00 91.85
ATOM   1329  N   LEU B 165      29.608   0.165  -0.224  1.00 92.05
ATOM   1330  CA  LEU B 165      29.803  -0.841   0.815  1.00 92.05
ATOM   1331  C   LEU B 165      28.705  -1.899   0.759  1.00 92.05
ATOM   1332  O   LEU B 165      28.990  -3.098   0.797  1.00 92.05
ATOM   1333  CB  LEU B 165      29.827  -0.186   2.198  1.00 92.05
ATOM   1334  CG  LEU B 165      30.298  -1.067   3.357  1.00 92.05
ATOM   1335  CD1 LEU B 165      31.681  -0.628   3.827  1.00 92.05
ATOM   1336  CD2 LEU B 165      29.297  -1.020   4.506  1.00 92.05
ATOM   1337  N   LEU B 166      27.414  -1.472   0.678  1.00 94.50
ATOM   1338  CA  LEU B 166      26.286  -2.395   0.632  1.00 94.50
ATOM   1339  C   LEU B 166      26.336  -3.253  -0.628  1.00 94.50
ATOM   1340  O   LEU B 166      25.992  -4.437  -0.592  1.00 94.50
ATOM   1341  CB  LEU B 166      24.962  -1.628   0.689  1.00 94.50
ATOM   1342  CG  LEU B 166      24.567  -1.057   2.052  1.00 94.50
ATOM   1343  CD1 LEU B 166      23.270  -0.263   1.939  1.00 94.50
ATOM   1344  CD2 LEU B 166      24.428  -2.175   3.080  1.00 94.50
ATOM   1345  N   ALA B 167      26.803  -2.623  -1.745  1.00 93.83
ATOM   1346  CA  ALA B 167      26.941  -3.364  -2.996  1.00 93.83
ATOM   1347  C   ALA B 167      27.971  -4.481  -2.861  1.00 93.83
ATOM   1348  O   ALA B 167      27.759  -5.592  -3.353  1.00 93.83
ATOM   1349  CB  ALA B 167      27.329  -2.421  -4.133  1.00 93.83
ATOM   1350  N   MET B 168      29.051  -4.170  -2.216  1.00 93.20
ATOM   1351  CA  MET B 168      30.103  -5.158  -1.998  1.00 93.20
ATOM   1352  C   MET B 168      29.604  -6.296  -1.113  1.00 93.20
ATOM   1353  O   MET B 168      29.820  -7.469  -1.423  1.00 93.20
ATOM   1354  CB  MET B 168      31.333  -4.505  -1.365  1.00 93.20
ATOM   1355  CG  MET B 168      32.159  -3.682  -2.341  1.00 93.20
ATOM   1356  SD  MET B 168      33.809  -3.243  -1.668  1.00 93.20
ATOM   1357  CE  MET B 168      33.335  -1.972  -0.462  1.00 93.20
ATOM   1358  N   ILE B 169      28.983  -5.941   0.015  1.00 93.42
ATOM   1359  CA  ILE B 169      28.458  -6.940   0.939  1.00 93.42
ATOM   1360  C   ILE B 169      27.433  -7.817   0.223  1.00 93.42
ATOM   1361  O   ILE B 169      27.455  -9.043   0.356  1.00 93.42
ATOM   1362  CB  ILE B 169      27.823  -6.281   2.184  1.00 93.42
ATOM   1363  CG1 ILE B 169      28.894  -5.563   3.013  1.00 93.42
ATOM   1364  CG2 ILE B 169      27.083  -7.322   3.029  1.00 93.42
ATOM   1365  CD1 ILE B 169      28.332  -4.677   4.116  1.00 93.42
ATOM   1366  N   LEU B 170      26.493  -7.173  -0.535  1.00 94.68
ATOM   1367  CA  LEU B 170      25.459  -7.894  -1.271  1.00 94.68
ATOM   1368  C   LEU B 170      26.080  -8.865  -2.269  1.00 94.68
ATOM   1369  O   LEU B 170      25.609  -9.995  -2.417  1.00 94.68
ATOM   1370  CB  LEU B 170      24.538  -6.913  -2.000  1.00 94.68
ATOM   1371  CG  LEU B 170      23.274  -7.506  -2.625  1.00 94.68
ATOM   1372  CD1 LEU B 170      22.409  -8.159  -1.552  1.00 94.68
ATOM   1373  CD2 LEU B 170      22.490  -6.431  -3.370  1.00 94.68
ATOM   1374  N   THR B 171      27.147  -8.471  -2.940  1.00 94.42
ATOM   1375  CA  THR B 171      27.836  -9.304  -3.919  1.00 94.42
ATOM   1376  C   THR B 171      28.433 -10.540  -3.252  1.00 94.42
ATOM   1377  O   THR B 171      28.317 -11.651  -3.774  1.00 94.42
ATOM   1378  CB  THR B 171      28.947  -8.518  -4.638  1.00 94.42
ATOM   1379  OG1 THR B 171      28.389  -7.327  -5.208  1.00 94.42
ATOM   1380  CG2 THR B 171      29.580  -9.351  -5.748  1.00 94.42
ATOM   1381  N   ILE B 172      29.010 -10.335  -2.080  1.00 93.27
ATOM   1382  CA  ILE B 172      29.621 -11.438  -1.347  1.00 93.27
ATOM   1383  C   ILE B 172      28.538 -12.403  -0.869  1.00 93.27
ATOM   1384  O   ILE B 172      28.674 -13.620  -1.015  1.00 93.27
ATOM   1385  CB  ILE B 172      30.451 -10.928  -0.147  1.00 93.27
ATOM   1386  CG1 ILE B 172      31.655 -10.117  -0.638  1.00 93.27
ATOM   1387  CG2 ILE B 172      30.899 -12.097   0.735  1.00 93.27
ATOM   1388  CD1 ILE B 172      32.380  -9.357   0.464  1.00 93.27
ATOM   1389  N   LEU B 173      27.455 -11.843  -0.320  1.00 93.06
ATOM   1390  CA  LEU B 173      26.364 -12.668   0.187  1.00 93.06
ATOM   1391  C   LEU B 173      25.737 -13.489  -0.935  1.00 93.06
ATOM   1392  O   LEU B 173      25.501 -14.689  -0.775  1.00 93.06
ATOM   1393  CB  LEU B 173      25.298 -11.797   0.855  1.00 93.06
ATOM   1394  CG  LEU B 173      25.635 -11.259   2.246  1.00 93.06
ATOM   1395  CD1 LEU B 173      24.601 -10.225   2.680  1.00 93.06
ATOM   1396  CD2 LEU B 173      25.714 -12.400   3.255  1.00 93.06
ATOM   1397  N   MET B 174      25.432 -12.882  -2.123  1.00 94.31
ATOM   1398  CA  MET B 174      24.796 -13.570  -3.243  1.00 94.31
ATOM   1399  C   MET B 174      25.735 -14.608  -3.848  1.00 94.31
ATOM   1400  O   MET B 174      25.287 -15.642  -4.346  1.00 94.31
ATOM   1401  CB  MET B 174      24.363 -12.568  -4.315  1.00 94.31
ATOM   1402  CG  MET B 174      23.136 -11.756  -3.935  1.00 94.31
ATOM   1403  SD  MET B 174      21.734 -12.811  -3.398  1.00 94.31
ATOM   1404  CE  MET B 174      21.298 -13.592  -4.977  1.00 94.31
ATOM   1405  N   TYR B 175      27.113 -14.276  -3.771  1.00 94.85
ATOM   1406  CA  TYR B 175      28.086 -15.259  -4.234  1.00 94.85
ATOM   1407  C   TYR B 175      28.009 -16.536  -3.405  1.00 94.85
ATOM   1408  O   TYR B 175      28.044 -17.641  -3.951  1.00 94.85
ATOM   1409  CB  TYR B 175      29.503 -14.682  -4.174  1.00 94.85
ATOM   1410  CG  TYR B 175      30.561 -15.612  -4.716  1.00 94.85
ATOM   1411  CD1 TYR B 175      31.334 -16.394  -3.861  1.00 94.85
ATOM   1412  CD2 TYR B 175      30.791 -15.709  -6.085  1.00 94.85
ATOM   1413  CE1 TYR B 175      32.312 -17.251  -4.357  1.00 94.85
ATOM   1414  CE2 TYR B 175      31.765 -16.563  -6.591  1.00 94.85
ATOM   1415  CZ  TYR B 175      32.519 -17.329  -5.721  1.00 94.85
ATOM   1416  OH  TYR B 175      33.485 -18.175  -6.217  1.00 94.85
ATOM   1417  N   ILE B 176      27.919 -16.296  -2.055  1.00 92.44
ATOM   1418  CA  ILE B 176      27.809 -17.434  -1.150  1.00 92.44
ATOM   1419  C   ILE B 176      26.527 -18.208  -1.445  1.00 92.44
ATOM   1420  O   ILE B 176      26.538 -19.439  -1.513  1.00 92.44
ATOM   1421  CB  ILE B 176      27.836 -16.985   0.329  1.00 92.44
ATOM   1422  CG1 ILE B 176      29.188 -16.348   0.669  1.00 92.44
ATOM   1423  CG2 ILE B 176      27.537 -18.166   1.257  1.00 92.44
ATOM   1424  CD1 ILE B 176      29.230 -15.677   2.035  1.00 92.44
ATOM   1425  N   VAL B 177      25.384 -17.576  -1.602  1.00 92.24
ATOM   1426  CA  VAL B 177      24.090 -18.189  -1.879  1.00 92.24
ATOM   1427  C   VAL B 177      24.164 -18.988  -3.179  1.00 92.24
ATOM   1428  O   VAL B 177      23.678 -20.119  -3.248  1.00 92.24
ATOM   1429  CB  VAL B 177      22.967 -17.131  -1.967  1.00 92.24
ATOM   1430  CG1 VAL B 177      21.676 -17.756  -2.493  1.00 92.24
ATOM   1431  CG2 VAL B 177      22.734 -16.486  -0.602  1.00 92.24
ATOM   1432  N   VAL B 178      24.796 -18.417  -4.184  1.00 92.56
ATOM   1433  CA  VAL B 178      24.896 -19.069  -5.486  1.00 92.56
ATOM   1434  C   VAL B 178      25.774 -20.313  -5.375  1.00 92.56
ATOM   1435  O   VAL B 178      25.467 -21.351  -5.966  1.00 92.56
ATOM   1436  CB  VAL B 178      25.462 -18.111  -6.558  1.00 92.56
ATOM   1437  CG1 VAL B 178      25.758 -18.865  -7.853  1.00 92.56
ATOM   1438  CG2 VAL B 178      24.488 -16.963  -6.815  1.00 92.56
ATOM   1439  N   GLU B 179      26.895 -20.253  -4.645  1.00 92.51
ATOM   1440  CA  GLU B 179      27.764 -21.408  -4.434  1.00 92.51
ATOM   1441  C   GLU B 179      27.028 -22.526  -3.701  1.00 92.51
ATOM   1442  O   GLU B 179      27.214 -23.705  -4.009  1.00 92.51
ATOM   1443  CB  GLU B 179      29.017 -21.003  -3.653  1.00 92.51
ATOM   1444  CG  GLU B 179      30.047 -20.256  -4.488  1.00 92.51
ATOM   1445  CD  GLU B 179      30.588 -21.076  -5.648  1.00 92.51
ATOM   1446  OE1 GLU B 179      30.789 -20.513  -6.748  1.00 92.51
ATOM   1447  OE2 GLU B 179      30.812 -22.292  -5.456  1.00 92.51
ATOM   1448  N   MET B 180      26.317 -22.170  -2.732  1.00 90.37
ATOM   1449  CA  MET B 180      25.498 -23.152  -2.027  1.00 90.37
ATOM   1450  C   MET B 180      24.508 -23.818  -2.976  1.00 90.37
ATOM   1451  O   MET B 180      24.294 -25.029  -2.906  1.00 90.37
ATOM   1452  CB  MET B 180      24.748 -22.494  -0.867  1.00 90.37
ATOM   1453  CG  MET B 180      25.635 -22.144   0.317  1.00 90.37
ATOM   1454  SD  MET B 180      24.672 -21.602   1.781  1.00 90.37
ATOM   1455  CE  MET B 180      24.052 -20.004   1.184  1.00 90.37
ATOM   1456  N   TYR B 181      23.912 -23.053  -3.788  1.00 91.69
ATOM   1457  CA  TYR B 181      22.961 -23.573  -4.764  1.00 91.69
ATOM   1458  C   TYR B 181      23.646 -24.513  -5.747  1.00 91.69
ATOM   1459  O   TYR B 181      23.093 -25.554  -6.109  1.00 91.69
ATOM   1460  CB  TYR B 181      22.288 -22.425  -5.523  1.00 91.69
ATOM   1461  CG  TYR B 181      21.246 -22.881  -6.515  1.00 91.69
ATOM   1462  CD1 TYR B 181      21.531 -22.938  -7.877  1.00 91.69
ATOM   1463  CD2 TYR B 181      19.975 -23.255  -6.093  1.00 91.69
ATOM   1464  CE1 TYR B 181      20.574 -23.356  -8.796  1.00 91.69
ATOM   1465  CE2 TYR B 181      19.010 -23.675  -7.002  1.00 91.69
ATOM   1466  CZ  TYR B 181      19.318 -23.722  -8.349  1.00 91.69
ATOM   1467  OH  TYR B 181      18.366 -24.137  -9.254  1.00 91.69
ATOM   1468  N   LYS B 182      24.840 -24.097  -6.150  1.00 92.61
ATOM   1469  CA  LYS B 182      25.613 -24.958  -7.040  1.00 92.61
ATOM   1470  C   LYS B 182      25.876 -26.317  -6.399  1.00 92.61
ATOM   1471  O   LYS B 182      25.824 -27.348  -7.073  1.00 92.61
ATOM   1472  CB  LYS B 182      26.937 -24.291  -7.416  1.00 92.61
ATOM   1473  CG  LYS B 182      26.794 -23.148  -8.410  1.00 92.61
ATOM   1474  CD  LYS B 182      28.150 -22.576  -8.803  1.00 92.61
ATOM   1475  CE  LYS B 182      28.005 -21.372  -9.724  1.00 92.61
ATOM   1476  NZ  LYS B 182      29.331 -20.797 -10.098  1.00 92.61
ATOM   1477  N   TYR B 183      26.236 -26.313  -5.204  1.00 90.65
ATOM   1478  CA  TYR B 183      26.487 -27.551  -4.475  1.00 90.65
ATOM   1479  C   TYR B 183      25.228 -28.406  -4.402  1.00 90.65
ATOM   1480  O   TYR B 183      25.285 -29.623  -4.590  1.00 90.65
ATOM   1481  CB  TYR B 183      26.996 -27.249  -3.062  1.00 90.65
ATOM   1482  CG  TYR B 183      27.361 -28.482  -2.272  1.00 90.65
ATOM   1483  CD1 TYR B 183      26.489 -29.008  -1.321  1.00 90.65
ATOM   1484  CD2 TYR B 183      28.578 -29.124  -2.474  1.00 90.65
ATOM   1485  CE1 TYR B 183      26.822 -30.143  -0.589  1.00 90.65
ATOM   1486  CE2 TYR B 183      28.922 -30.260  -1.748  1.00 90.65
ATOM   1487  CZ  TYR B 183      28.038 -30.761  -0.810  1.00 90.65
ATOM   1488  OH  TYR B 183      28.373 -31.885  -0.088  1.00 90.65
ATOM   1489  N   LYS B 184      24.153 -27.799  -4.138  1.00 90.34
ATOM   1490  CA  LYS B 184      22.877 -28.499  -4.027  1.00 90.34
ATOM   1491  C   LYS B 184      22.504 -29.175  -5.343  1.00 90.34
ATOM   1492  O   LYS B 184      22.005 -30.303  -5.348  1.00 90.34
ATOM   1493  CB  LYS B 184      21.770 -27.533  -3.602  1.00 90.34
ATOM   1494  CG  LYS B 184      20.438 -28.208  -3.307  1.00 90.34
ATOM   1495  CD  LYS B 184      19.378 -27.196  -2.894  1.00 90.34
ATOM   1496  CE  LYS B 184      18.013 -27.850  -2.730  1.00 90.34
ATOM   1497  NZ  LYS B 184      16.969 -26.861  -2.327  1.00 90.34
ATOM   1498  N   VAL B 185      22.745 -28.608  -6.465  1.00 91.91
ATOM   1499  CA  VAL B 185      22.307 -29.124  -7.758  1.00 91.91
ATOM   1500  C   VAL B 185      23.482 -29.781  -8.477  1.00 91.91
ATOM   1501  O   VAL B 185      23.399 -30.080  -9.671  1.00 91.91
ATOM   1502  CB  VAL B 185      21.700 -28.008  -8.638  1.00 91.91
ATOM   1503  CG1 VAL B 185      21.107 -28.592  -9.918  1.00 91.91
ATOM   1504  CG2 VAL B 185      20.639 -27.232  -7.859  1.00 91.91
ATOM   1505  N   ARG B 186      24.518 -30.037  -7.734  1.00 91.22
ATOM   1506  CA  ARG B 186      25.757 -30.561  -8.298  1.00 91.22
ATOM   1507  C   ARG B 186      25.510 -31.869  -9.042  1.00 91.22
ATOM   1508  O   ARG B 186      26.039 -32.076 -10.137  1.00 91.22
ATOM   1509  CB  ARG B 186      26.801 -30.772  -7.200  1.00 91.22
ATOM   1510  CG  ARG B 186      28.132 -31.305  -7.708  1.00 91.22
ATOM   1511  CD  ARG B 186      29.098 -31.589  -6.568  1.00 91.22
ATOM   1512  NE  ARG B 186      28.763 -32.829  -5.873  1.00 91.22
ATOM   1513  CZ  ARG B 186      29.353 -33.259  -4.761  1.00 91.22
ATOM   1514  NH1 ARG B 186      30.324 -32.554  -4.193  1.00 91.22
ATOM   1515  NH2 ARG B 186      28.969 -34.402  -4.213  1.00 91.22
ATOM   1516  N   ASP B 187      24.698 -32.844  -8.642  1.00 91.73
ATOM   1517  CA  ASP B 187      24.429 -34.139  -9.259  1.00 91.73
ATOM   1518  C   ASP B 187      23.670 -33.974 -10.573  1.00 91.73
ATOM   1519  O   ASP B 187      24.022 -34.591 -11.581  1.00 91.73
ATOM   1520  CB  ASP B 187      23.637 -35.035  -8.303  1.00 91.73
ATOM   1521  CG  ASP B 187      24.465 -35.529  -7.130  1.00 91.73
ATOM   1522  OD1 ASP B 187      23.887 -35.867  -6.075  1.00 91.73
ATOM   1523  OD2 ASP B 187      25.708 -35.577  -7.261  1.00 91.73
ATOM   1524  N   LYS B 188      22.711 -33.089 -10.482  1.00 91.05
ATOM   1525  CA  LYS B 188      21.914 -32.828 -11.677  1.00 91.05
ATOM   1526  C   LYS B 188      22.757 -32.176 -12.769  1.00 91.05
ATOM   1527  O   LYS B 188      22.635 -32.523 -13.946  1.00 91.05
ATOM   1528  CB  LYS B 188      20.715 -31.941 -11.340  1.00 91.05
ATOM   1529  CG  LYS B 188      19.590 -32.668 -10.619  1.00 91.05
ATOM   1530  CD  LYS B 188      18.386 -31.760 -10.402  1.00 91.05
ATOM   1531  CE  LYS B 188      17.316 -32.440  -9.558  1.00 91.05
ATOM   1532  NZ  LYS B 188      16.151 -31.539  -9.309  1.00 91.05
ATOM   1533  N   THR B 189      23.618 -31.236 -12.329  1.00 90.76
ATOM   1534  CA  THR B 189      24.480 -30.536 -13.275  1.00 90.76
ATOM   1535  C   THR B 189      25.463 -31.502 -13.928  1.00 90.76
ATOM   1536  O   THR B 189      25.713 -31.423 -15.133  1.00 90.76
ATOM   1537  CB  THR B 189      25.255 -29.397 -12.587  1.00 90.76
ATOM   1538  OG1 THR B 189      24.328 -28.523 -11.932  1.00 90.76
ATOM   1539  CG2 THR B 189      26.064 -28.593 -13.600  1.00 90.76
ATOM   1540  N   ASN B 190      25.978 -32.448 -13.184  1.00 90.06
ATOM   1541  CA  ASN B 190      26.930 -33.419 -13.712  1.00 90.06
ATOM   1542  C   ASN B 190      26.274 -34.357 -14.721  1.00 90.06
ATOM   1543  O   ASN B 190      26.882 -34.712 -15.732  1.00 90.06
ATOM   1544  CB  ASN B 190      27.565 -34.221 -12.575  1.00 90.06
ATOM   1545  CG  ASN B 190      28.616 -33.432 -11.818  1.00 90.06
ATOM   1546  OD1 ASN B 190      29.152 -32.444 -12.326  1.00 90.06
ATOM   1547  ND2 ASN B 190      28.917 -33.862 -10.599  1.00 90.06
ATOM   1548  N   ILE B 191      25.075 -34.719 -14.458  1.00 89.98
ATOM   1549  CA  ILE B 191      24.332 -35.592 -15.359  1.00 89.98
ATOM   1550  C   ILE B 191      24.101 -34.883 -16.692  1.00 89.98
ATOM   1551  O   ILE B 191      24.310 -35.467 -17.758  1.00 89.98
ATOM   1552  CB  ILE B 191      22.983 -36.024 -14.742  1.00 89.98
ATOM   1553  CG1 ILE B 191      23.217 -36.930 -13.528  1.00 89.98
ATOM   1554  CG2 ILE B 191      22.110 -36.725 -15.788  1.00 89.98
ATOM   1555  CD1 ILE B 191      21.961 -37.210 -12.713  1.00 89.98
ATOM   1556  N   LYS B 192      23.728 -33.687 -16.560  1.00 89.85
ATOM   1557  CA  LYS B 192      23.488 -32.908 -17.771  1.00 89.85
ATOM   1558  C   LYS B 192      24.764 -32.771 -18.598  1.00 89.85
ATOM   1559  O   LYS B 192      24.733 -32.906 -19.823  1.00 89.85
ATOM   1560  CB  LYS B 192      22.941 -31.524 -17.420  1.00 89.85
ATOM   1561  CG  LYS B 192      21.494 -31.532 -16.948  1.00 89.85
ATOM   1562  CD  LYS B 192      20.980 -30.120 -16.696  1.00 89.85
ATOM   1563  CE  LYS B 192      19.560 -30.131 -16.146  1.00 89.85
ATOM   1564  NZ  LYS B 192      19.047 -28.749 -15.909  1.00 89.85
ATOM   1565  N   LEU B 193      25.889 -32.552 -17.870  1.00 88.91
ATOM   1566  CA  LEU B 193      27.162 -32.379 -18.561  1.00 88.91
ATOM   1567  C   LEU B 193      27.627 -33.693 -19.182  1.00 88.91
ATOM   1568  O   LEU B 193      28.193 -33.700 -20.277  1.00 88.91
ATOM   1569  CB  LEU B 193      28.228 -31.852 -17.597  1.00 88.91
ATOM   1570  CG  LEU B 193      28.106 -30.383 -17.188  1.00 88.91
ATOM   1571  CD1 LEU B 193      29.074 -30.067 -16.053  1.00 88.91
ATOM   1572  CD2 LEU B 193      28.360 -29.472 -18.384  1.00 88.91
ATOM   1573  N   ARG B 194      27.311 -34.802 -18.644  1.00 89.97
ATOM   1574  CA  ARG B 194      27.681 -36.113 -19.165  1.00 89.97
ATOM   1575  C   ARG B 194      26.879 -36.452 -20.417  1.00 89.97
ATOM   1576  O   ARG B 194      27.422 -37.001 -21.379  1.00 89.97
ATOM   1577  CB  ARG B 194      27.473 -37.194 -18.102  1.00 89.97
ATOM   1578  CG  ARG B 194      28.619 -37.310 -17.109  1.00 89.97
ATOM   1579  CD  ARG B 194      28.471 -38.536 -16.218  1.00 89.97
ATOM   1580  NE  ARG B 194      27.692 -38.240 -15.020  1.00 89.97
ATOM   1581  CZ  ARG B 194      27.485 -39.093 -14.021  1.00 89.97
ATOM   1582  NH1 ARG B 194      27.997 -40.318 -14.057  1.00 89.97
ATOM   1583  NH2 ARG B 194      26.760 -38.720 -12.976  1.00 89.97
ATOM   1584  N   VAL B 195      25.638 -36.159 -20.296  1.00 88.73
ATOM   1585  CA  VAL B 195      24.766 -36.416 -21.438  1.00 88.73
ATOM   1586  C   VAL B 195      25.244 -35.611 -22.644  1.00 88.73
ATOM   1587  O   VAL B 195      25.320 -36.136 -23.758  1.00 88.73
ATOM   1588  CB  VAL B 195      23.294 -36.074 -21.117  1.00 88.73
ATOM   1589  CG1 VAL B 195      22.437 -36.142 -22.379  1.00 88.73
ATOM   1590  CG2 VAL B 195      22.749 -37.016 -20.045  1.00 88.73
ATOM   1591  N   ILE B 196      25.632 -34.393 -22.433  1.00 87.52
ATOM   1592  CA  ILE B 196      26.091 -33.519 -23.507  1.00 87.52
ATOM   1593  C   ILE B 196      27.416 -34.038 -24.063  1.00 87.52
ATOM   1594  O   ILE B 196      27.647 -33.995 -25.273  1.00 87.52
ATOM   1595  CB  ILE B 196      26.248 -32.061 -23.021  1.00 87.52
ATOM   1596  CG1 ILE B 196      24.874 -31.434 -22.759  1.00 87.52
ATOM   1597  CG2 ILE B 196      27.041 -31.235 -24.039  1.00 87.52
ATOM   1598  CD1 ILE B 196      24.935 -30.051 -22.126  1.00 87.52
ATOM   1599  N   ASP B 197      28.223 -34.555 -23.200  1.00 88.43
ATOM   1600  CA  ASP B 197      29.499 -35.115 -23.634  1.00 88.43
ATOM   1601  C   ASP B 197      29.289 -36.362 -24.490  1.00 88.43
ATOM   1602  O   ASP B 197      30.004 -36.577 -25.471  1.00 88.43
ATOM   1603  CB  ASP B 197      30.378 -35.447 -22.426  1.00 88.43
ATOM   1604  CG  ASP B 197      31.089 -34.232 -21.858  1.00 88.43
ATOM   1605  OD1 ASP B 197      31.596 -34.300 -20.717  1.00 88.43
ATOM   1606  OD2 ASP B 197      31.141 -33.196 -22.556  1.00 88.43
ATOM   1607  N   GLU B 198      28.353 -37.131 -24.154  1.00 88.56
ATOM   1608  CA  GLU B 198      28.048 -38.339 -24.916  1.00 88.56
ATOM   1609  C   GLU B 198      27.508 -37.997 -26.301  1.00 88.56
ATOM   1610  O   GLU B 198      27.834 -38.667 -27.283  1.00 88.56
ATOM   1611  CB  GLU B 198      27.042 -39.212 -24.160  1.00 88.56
ATOM   1612  CG  GLU B 198      27.671 -40.080 -23.080  1.00 88.56
ATOM   1613  CD  GLU B 198      26.684 -41.037 -22.430  1.00 88.56
ATOM   1614  OE1 GLU B 198      27.094 -41.822 -21.545  1.00 88.56
ATOM   1615  OE2 GLU B 198      25.493 -41.003 -22.810  1.00 88.56
ATOM   1616  N   ILE B 199      26.741 -37.051 -26.318  1.00 88.48
ATOM   1617  CA  ILE B 199      26.202 -36.597 -27.595  1.00 88.48
ATOM   1618  C   ILE B 199      27.342 -36.146 -28.505  1.00 88.48
ATOM   1619  O   ILE B 199      27.322 -36.404 -29.711  1.00 88.48
ATOM   1620  CB  ILE B 199      25.184 -35.451 -27.404  1.00 88.48
ATOM   1621  CG1 ILE B 199      23.934 -35.963 -26.677  1.00 88.48
ATOM   1622  CG2 ILE B 199      24.815 -34.826 -28.752  1.00 88.48
ATOM   1623  CD1 ILE B 199      22.953 -34.867 -26.287  1.00 88.48
ATOM   1624  N   LYS B 200      28.297 -35.519 -27.869  1.00 87.27
ATOM   1625  CA  LYS B 200      29.464 -35.084 -28.631  1.00 87.27
ATOM   1626  C   LYS B 200      30.230 -36.278 -29.193  1.00 87.27
ATOM   1627  O   LYS B 200      30.665 -36.257 -30.346  1.00 87.27
ATOM   1628  CB  LYS B 200      30.388 -34.232 -27.760  1.00 87.27
ATOM   1629  CG  LYS B 200      31.473 -33.501 -28.538  1.00 87.27
ATOM   1630  CD  LYS B 200      32.300 -32.599 -27.631  1.00 87.27
ATOM   1631  CE  LYS B 200      33.405 -31.892 -28.403  1.00 87.27
ATOM   1632  NZ  LYS B 200      34.226 -31.014 -27.515  1.00 87.27
ATOM   1633  N   VAL B 201      30.315 -37.327 -28.533  1.00 87.82
ATOM   1634  CA  VAL B 201      31.030 -38.533 -28.937  1.00 87.82
ATOM   1635  C   VAL B 201      30.266 -39.236 -30.058  1.00 87.82
ATOM   1636  O   VAL B 201      30.872 -39.770 -30.990  1.00 87.82
ATOM   1637  CB  VAL B 201      31.236 -39.497 -27.747  1.00 87.82
ATOM   1638  CG1 VAL B 201      31.826 -40.823 -28.222  1.00 87.82
ATOM   1639  CG2 VAL B 201      32.136 -38.856 -26.692  1.00 87.82
ATOM   1640  N   LEU B 202      28.993 -39.069 -30.005  1.00 85.73
ATOM   1641  CA  LEU B 202      28.158 -39.722 -31.008  1.00 85.73
ATOM   1642  C   LEU B 202      28.142 -38.921 -32.306  1.00 85.73
ATOM   1643  O   LEU B 202      27.577 -39.367 -33.308  1.00 85.73
ATOM   1644  CB  LEU B 202      26.730 -39.898 -30.485  1.00 85.73
ATOM   1645  CG  LEU B 202      26.508 -41.040 -29.493  1.00 85.73
ATOM   1646  CD1 LEU B 202      25.267 -40.774 -28.647  1.00 85.73
ATOM   1647  CD2 LEU B 202      26.385 -42.371 -30.227  1.00 85.73
ATOM   1648  N   GLY B 203      28.595 -37.750 -32.167  1.00 75.49
ATOM   1649  CA  GLY B 203      28.839 -37.007 -33.392  1.00 75.49
ATOM   1650  C   GLY B 203      27.725 -36.035 -33.733  1.00 75.49
ATOM   1651  O   GLY B 203      27.685 -35.491 -34.838  1.00 75.49
ATOM   1652  N   ASN B 204      26.894 -35.917 -33.034  1.00 84.48
ATOM   1653  CA  ASN B 204      25.867 -34.918 -33.309  1.00 84.48
ATOM   1654  C   ASN B 204      26.269 -33.542 -32.786  1.00 84.48
ATOM   1655  O   ASN B 204      25.770 -33.096 -31.752  1.00 84.48
ATOM   1656  CB  ASN B 204      24.527 -35.345 -32.704  1.00 84.48
ATOM   1657  CG  ASN B 204      23.341 -34.732 -33.422  1.00 84.48
ATOM   1658  OD1 ASN B 204      23.461 -33.687 -34.066  1.00 84.48
ATOM   1659  ND2 ASN B 204      22.186 -35.379 -33.318  1.00 84.48
ATOM   1660  N   ASN B 205      27.017 -32.899 -33.484  1.00 88.40
ATOM   1661  CA  ASN B 205      27.583 -31.612 -33.094  1.00 88.40
ATOM   1662  C   ASN B 205      26.515 -30.523 -33.040  1.00 88.40
ATOM   1663  O   ASN B 205      26.578 -29.627 -32.196  1.00 88.40
ATOM   1664  CB  ASN B 205      28.706 -31.207 -34.051  1.00 88.40
ATOM   1665  CG  ASN B 205      29.977 -32.004 -33.829  1.00 88.40
ATOM   1666  OD1 ASN B 205      30.200 -32.552 -32.747  1.00 88.40
ATOM   1667  ND2 ASN B 205      30.818 -32.075 -34.854  1.00 88.40
ATOM   1668  N   LYS B 206      25.559 -30.724 -33.883  1.00 87.77
ATOM   1669  CA  LYS B 206      24.484 -29.736 -33.894  1.00 87.77
ATOM   1670  C   LYS B 206      23.660 -29.805 -32.611  1.00 87.77
ATOM   1671  O   LYS B 206      23.364 -28.776 -32.000  1.00 87.77
ATOM   1672  CB  LYS B 206      23.578 -29.940 -35.109  1.00 87.77
ATOM   1673  CG  LYS B 206      22.699 -28.742 -35.435  1.00 87.77
ATOM   1674  CD  LYS B 206      21.875 -28.979 -36.694  1.00 87.77
ATOM   1675  CE  LYS B 206      20.879 -27.852 -36.932  1.00 87.77
ATOM   1676  NZ  LYS B 206      20.063 -28.085 -38.161  1.00 87.77
ATOM   1677  N   LEU B 207      23.245 -30.922 -32.236  1.00 87.19
ATOM   1678  CA  LEU B 207      22.490 -31.124 -31.004  1.00 87.19
ATOM   1679  C   LEU B 207      23.306 -30.695 -29.790  1.00 87.19
ATOM   1680  O   LEU B 207      22.771 -30.085 -28.861  1.00 87.19
ATOM   1681  CB  LEU B 207      22.077 -32.591 -30.863  1.00 87.19
ATOM   1682  CG  LEU B 207      21.149 -32.925 -29.694  1.00 87.19
ATOM   1683  CD1 LEU B 207      19.815 -32.204 -29.853  1.00 87.19
ATOM   1684  CD2 LEU B 207      20.939 -34.432 -29.590  1.00 87.19
ATOM   1685  N   TYR B 208      24.690 -30.876 -29.883  1.00 88.09
ATOM   1686  CA  TYR B 208      25.603 -30.468 -28.821  1.00 88.09
ATOM   1687  C   TYR B 208      25.598 -28.954 -28.650  1.00 88.09
ATOM   1688  O   TYR B 208      25.448 -28.449 -27.535  1.00 88.09
ATOM   1689  CB  TYR B 208      27.024 -30.955 -29.118  1.00 88.09
ATOM   1690  CG  TYR B 208      28.057 -30.442 -28.144  1.00 88.09
ATOM   1691  CD1 TYR B 208      28.788 -29.289 -28.418  1.00 88.09
ATOM   1692  CD2 TYR B 208      28.304 -31.110 -26.949  1.00 88.09
ATOM   1693  CE1 TYR B 208      29.743 -28.813 -27.524  1.00 88.09
ATOM   1694  CE2 TYR B 208      29.256 -30.644 -26.048  1.00 88.09
ATOM   1695  CZ  TYR B 208      29.969 -29.496 -26.344  1.00 88.09
ATOM   1696  OH  TYR B 208      30.912 -29.030 -25.456  1.00 88.09
ATOM   1697  N   ASP B 209      25.583 -28.353 -29.702  1.00 87.71
ATOM   1698  CA  ASP B 209      25.632 -26.895 -29.666  1.00 87.71
ATOM   1699  C   ASP B 209      24.315 -26.314 -29.156  1.00 87.71
ATOM   1700  O   ASP B 209      24.313 -25.354 -28.382  1.00 87.71
ATOM   1701  CB  ASP B 209      25.951 -26.334 -31.054  1.00 87.71
ATOM   1702  CG  ASP B 209      27.395 -26.559 -31.466  1.00 87.71
ATOM   1703  OD1 ASP B 209      27.688 -26.569 -32.681  1.00 87.71
ATOM   1704  OD2 ASP B 209      28.248 -26.729 -30.568  1.00 87.71
ATOM   1705  N   GLU B 210      23.289 -26.946 -29.534  1.00 86.84
ATOM   1706  CA  GLU B 210      21.971 -26.481 -29.109  1.00 86.84
ATOM   1707  C   GLU B 210      21.770 -26.688 -27.611  1.00 86.84
ATOM   1708  O   GLU B 210      21.298 -25.788 -26.913  1.00 86.84
ATOM   1709  CB  GLU B 210      20.869 -27.200 -29.892  1.00 86.84
ATOM   1710  CG  GLU B 210      20.645 -26.644 -31.290  1.00 86.84
ATOM   1711  CD  GLU B 210      19.547 -27.366 -32.055  1.00 86.84
ATOM   1712  OE1 GLU B 210      19.318 -27.040 -33.241  1.00 86.84
ATOM   1713  OE2 GLU B 210      18.911 -28.266 -31.462  1.00 86.84
ATOM   1714  N   ILE B 211      22.106 -27.763 -27.088  1.00 88.31
ATOM   1715  CA  ILE B 211      21.926 -28.085 -25.677  1.00 88.31
ATOM   1716  C   ILE B 211      22.893 -27.259 -24.832  1.00 88.31
ATOM   1717  O   ILE B 211      22.539 -26.798 -23.744  1.00 88.31
ATOM   1718  CB  ILE B 211      22.134 -29.592 -25.410  1.00 88.31
ATOM   1719  CG1 ILE B 211      21.033 -30.412 -26.091  1.00 88.31
ATOM   1720  CG2 ILE B 211      22.175 -29.874 -23.905  1.00 88.31
ATOM   1721  CD1 ILE B 211      21.226 -31.919 -25.983  1.00 88.31
ATOM   1722  N   MET B 212      24.096 -27.052 -25.410  1.00 86.15
ATOM   1723  CA  MET B 212      25.086 -26.238 -24.711  1.00 86.15
ATOM   1724  C   MET B 212      24.606 -24.798 -24.570  1.00 86.15
ATOM   1725  O   MET B 212      24.768 -24.185 -23.513  1.00 86.15
ATOM   1726  CB  MET B 212      26.427 -26.273 -25.445  1.00 86.15
ATOM   1727  CG  MET B 212      27.583 -25.702 -24.640  1.00 86.15
ATOM   1728  SD  MET B 212      27.913 -26.659 -23.109  1.00 86.15
ATOM   1729  CE  MET B 212      29.607 -27.217 -23.439  1.00 86.15
ATOM   1730  N   GLN B 213      24.002 -24.318 -25.550  1.00 84.50
ATOM   1731  CA  GLN B 213      23.468 -22.961 -25.516  1.00 84.50
ATOM   1732  C   GLN B 213      22.343 -22.837 -24.493  1.00 84.50
ATOM   1733  O   GLN B 213      22.235 -21.824 -23.800  1.00 84.50
ATOM   1734  CB  GLN B 213      22.966 -22.547 -26.901  1.00 84.50
ATOM   1735  CG  GLN B 213      24.061 -22.023 -27.820  1.00 84.50
ATOM   1736  CD  GLN B 213      23.512 -21.402 -29.091  1.00 84.50
ATOM   1737  OE1 GLN B 213      22.302 -21.428 -29.339  1.00 84.50
ATOM   1738  NE2 GLN B 213      24.398 -20.839 -29.906  1.00 84.50
ATOM   1739  N   GLU B 214      21.591 -23.905 -24.412  1.00 86.56
ATOM   1740  CA  GLU B 214      20.509 -23.923 -23.432  1.00 86.56
ATOM   1741  C   GLU B 214      21.054 -24.031 -22.011  1.00 86.56
ATOM   1742  O   GLU B 214      20.545 -23.381 -21.095  1.00 86.56
ATOM   1743  CB  GLU B 214      19.546 -25.079 -23.715  1.00 86.56
ATOM   1744  CG  GLU B 214      18.192 -24.932 -23.038  1.00 86.56
ATOM   1745  CD  GLU B 214      17.200 -26.012 -23.438  1.00 86.56
ATOM   1746  OE1 GLU B 214      16.099 -26.075 -22.845  1.00 86.56
ATOM   1747  OE2 GLU B 214      17.526 -26.803 -24.351  1.00 86.56
ATOM   1748  N   LEU B 215      22.093 -24.668 -21.858  1.00 85.64
ATOM   1749  CA  LEU B 215      22.681 -24.903 -20.544  1.00 85.64
ATOM   1750  C   LEU B 215      23.347 -23.638 -20.013  1.00 85.64
ATOM   1751  O   LEU B 215      23.241 -23.327 -18.824  1.00 85.64
ATOM   1752  CB  LEU B 215      23.702 -26.042 -20.609  1.00 85.64
ATOM   1753  CG  LEU B 215      23.452 -27.230 -19.678  1.00 85.64
ATOM   1754  CD1 LEU B 215      23.103 -28.474 -20.488  1.00 85.64
ATOM   1755  CD2 LEU B 215      24.671 -27.484 -18.797  1.00 85.64
ATOM   1756  N   ILE B 216      23.765 -22.933 -20.870  1.00 84.32
ATOM   1757  CA  ILE B 216      24.497 -21.728 -20.496  1.00 84.32
ATOM   1758  C   ILE B 216      23.516 -20.641 -20.062  1.00 84.32
ATOM   1759  O   ILE B 216      23.867 -19.757 -19.276  1.00 84.32
ATOM   1760  CB  ILE B 216      25.380 -21.220 -21.658  1.00 84.32
ATOM   1761  CG1 ILE B 216      26.516 -22.211 -21.939  1.00 84.32
ATOM   1762  CG2 ILE B 216      25.934 -19.826 -21.346  1.00 84.32
ATOM   1763  CD1 ILE B 216      27.289 -21.920 -23.218  1.00 84.32
ATOM   1764  N   SER B 217      22.355 -20.771 -20.474  1.00 84.47
ATOM   1765  CA  SER B 217      21.362 -19.738 -20.195  1.00 84.47
ATOM   1766  C   SER B 217      20.485 -20.121 -19.008  1.00 84.47
ATOM   1767  O   SER B 217      19.648 -19.330 -18.567  1.00 84.47
ATOM   1768  CB  SER B 217      20.488 -19.489 -21.425  1.00 84.47
ATOM   1769  OG  SER B 217      19.766 -20.658 -21.775  1.00 84.47
ATOM   1770  N   GLU B 218      20.767 -21.440 -18.551  1.00 88.15
ATOM   1771  CA  GLU B 218      19.952 -21.864 -17.416  1.00 88.15
ATOM   1772  C   GLU B 218      20.300 -21.070 -16.160  1.00 88.15
ATOM   1773  O   GLU B 218      21.477 -20.890 -15.839  1.00 88.15
ATOM   1774  CB  GLU B 218      20.129 -23.362 -17.157  1.00 88.15
ATOM   1775  CG  GLU B 218      19.045 -23.966 -16.276  1.00 88.15
ATOM   1776  CD  GLU B 218      19.072 -25.486 -16.248  1.00 88.15
ATOM   1777  OE1 GLU B 218      18.399 -26.089 -15.381  1.00 88.15
ATOM   1778  OE2 GLU B 218      19.772 -26.078 -17.099  1.00 88.15
ATOM   1779  N   ARG B 219      19.251 -20.502 -15.414  1.00 86.06
ATOM   1780  CA  ARG B 219      19.471 -19.661 -14.242  1.00 86.06
ATOM   1781  C   ARG B 219      18.902 -20.313 -12.986  1.00 86.06
ATOM   1782  O   ARG B 219      17.846 -20.948 -13.033  1.00 86.06
ATOM   1783  CB  ARG B 219      18.845 -18.280 -14.446  1.00 86.06
ATOM   1784  CG  ARG B 219      19.481 -17.474 -15.567  1.00 86.06
ATOM   1785  CD  ARG B 219      18.909 -16.066 -15.644  1.00 86.06
ATOM   1786  NE  ARG B 219      19.523 -15.293 -16.720  1.00 86.06
ATOM   1787  CZ  ARG B 219      20.452 -14.356 -16.545  1.00 86.06
ATOM   1788  NH1 ARG B 219      20.893 -14.057 -15.329  1.00 86.06
ATOM   1789  NH2 ARG B 219      20.943 -13.714 -17.595  1.00 86.06
ATOM   1790  N   GLY B 220      19.696 -20.210 -12.038  1.00 83.70
ATOM   1791  CA  GLY B 220      19.234 -20.566 -10.706  1.00 83.70
ATOM   1792  C   GLY B 220      18.769 -19.369  -9.897  1.00 83.70
ATOM   1793  O   GLY B 220      19.267 -18.257 -10.082  1.00 83.70
ATOM   1794  N   LEU B 221      17.866 -19.417  -9.120  1.00 75.94
ATOM   1795  CA  LEU B 221      17.248 -18.364  -8.322  1.00 75.94
ATOM   1796  C   LEU B 221      16.707 -17.252  -9.214  1.00 75.94
ATOM   1797  O   LEU B 221      16.771 -16.074  -8.854  1.00 75.94
ATOM   1798  CB  LEU B 221      18.254 -17.788  -7.322  1.00 75.94
ATOM   1799  CG  LEU B 221      18.794 -18.757  -6.269  1.00 75.94
ATOM   1800  CD1 LEU B 221      19.995 -18.147  -5.554  1.00 75.94
ATOM   1801  CD2 LEU B 221      17.701 -19.124  -5.271  1.00 75.94
ATOM   1802  N   VAL B 222      16.538 -17.514 -10.352  1.00 78.93
ATOM   1803  CA  VAL B 222      15.844 -16.650 -11.302  1.00 78.93
ATOM   1804  C   VAL B 222      16.837 -15.679 -11.937  1.00 78.93
ATOM   1805  O   VAL B 222      16.656 -15.258 -13.082  1.00 78.93
ATOM   1806  CB  VAL B 222      14.694 -15.872 -10.626  1.00 78.93
ATOM   1807  CG1 VAL B 222      13.960 -15.000 -11.645  1.00 78.93
ATOM   1808  CG2 VAL B 222      13.724 -16.837  -9.947  1.00 78.93
ATOM   1809  N   LEU B 223      18.002 -15.579 -11.306  1.00 83.94
ATOM   1810  CA  LEU B 223      18.869 -14.509 -11.786  1.00 83.94
ATOM   1811  C   LEU B 223      20.247 -15.048 -12.154  1.00 83.94
ATOM   1812  O   LEU B 223      20.841 -14.622 -13.146  1.00 83.94
ATOM   1813  CB  LEU B 223      19.003 -13.412 -10.727  1.00 83.94
ATOM   1814  CG  LEU B 223      17.826 -12.443 -10.601  1.00 83.94
ATOM   1815  CD1 LEU B 223      17.716 -11.926  -9.171  1.00 83.94
ATOM   1816  CD2 LEU B 223      17.978 -11.286 -11.583  1.00 83.94
ATOM   1817  N   PHE B 224      20.731 -16.135 -11.576  1.00 90.39
ATOM   1818  CA  PHE B 224      22.157 -16.430 -11.664  1.00 90.39
ATOM   1819  C   PHE B 224      22.401 -17.679 -12.502  1.00 90.39
ATOM   1820  O   PHE B 224      21.766 -18.713 -12.285  1.00 90.39
ATOM   1821  CB  PHE B 224      22.756 -16.611 -10.266  1.00 90.39
ATOM   1822  CG  PHE B 224      22.770 -15.351  -9.443  1.00 90.39
ATOM   1823  CD1 PHE B 224      23.726 -14.368  -9.668  1.00 90.39
ATOM   1824  CD2 PHE B 224      21.827 -15.149  -8.444  1.00 90.39
ATOM   1825  CE1 PHE B 224      23.742 -13.201  -8.909  1.00 90.39
ATOM   1826  CE2 PHE B 224      21.836 -13.985  -7.681  1.00 90.39
ATOM   1827  CZ  PHE B 224      22.795 -13.013  -7.914  1.00 90.39
ATOM   1828  N   ARG B 225      23.316 -17.610 -13.492  1.00 91.55
ATOM   1829  CA  ARG B 225      23.812 -18.787 -14.198  1.00 91.55
ATOM   1830  C   ARG B 225      24.725 -19.618 -13.304  1.00 91.55
ATOM   1831  O   ARG B 225      25.696 -19.101 -12.747  1.00 91.55
ATOM   1832  CB  ARG B 225      24.557 -18.376 -15.470  1.00 91.55
ATOM   1833  CG  ARG B 225      23.671 -17.722 -16.519  1.00 91.55
ATOM   1834  CD  ARG B 225      24.492 -17.062 -17.618  1.00 91.55
ATOM   1835  NE  ARG B 225      25.093 -15.811 -17.164  1.00 91.55
ATOM   1836  CZ  ARG B 225      25.786 -14.979 -17.937  1.00 91.55
ATOM   1837  NH1 ARG B 225      25.979 -15.250 -19.223  1.00 91.55
ATOM   1838  NH2 ARG B 225      26.290 -13.867 -17.421  1.00 91.55
ATOM   1839  N   TYR B 226      24.370 -20.845 -13.106  1.00 90.06
ATOM   1840  CA  TYR B 226      25.072 -21.616 -12.086  1.00 90.06
ATOM   1841  C   TYR B 226      25.844 -22.771 -12.712  1.00 90.06
ATOM   1842  O   TYR B 226      26.682 -23.394 -12.054  1.00 90.06
ATOM   1843  CB  TYR B 226      24.086 -22.151 -11.044  1.00 90.06
ATOM   1844  CG  TYR B 226      23.114 -23.167 -11.593  1.00 90.06
ATOM   1845  CD1 TYR B 226      21.909 -22.768 -12.167  1.00 90.06
ATOM   1846  CD2 TYR B 226      23.397 -24.528 -11.538  1.00 90.06
ATOM   1847  CE1 TYR B 226      21.009 -23.700 -12.672  1.00 90.06
ATOM   1848  CE2 TYR B 226      22.504 -25.469 -12.040  1.00 90.06
ATOM   1849  CZ  TYR B 226      21.315 -25.046 -12.605  1.00 90.06
ATOM   1850  OH  TYR B 226      20.428 -25.974 -13.104  1.00 90.06
ATOM   1851  N   ILE B 227      25.673 -23.122 -13.973  1.00 88.15
ATOM   1852  CA  ILE B 227      26.361 -24.248 -14.597  1.00 88.15
ATOM   1853  C   ILE B 227      27.686 -23.777 -15.191  1.00 88.15
ATOM   1854  O   ILE B 227      27.708 -22.916 -16.073  1.00 88.15
ATOM   1855  CB  ILE B 227      25.488 -24.908 -15.688  1.00 88.15
ATOM   1856  CG1 ILE B 227      24.169 -25.406 -15.088  1.00 88.15
ATOM   1857  CG2 ILE B 227      26.248 -26.051 -16.368  1.00 88.15
ATOM   1858  CD1 ILE B 227      23.165 -25.897 -16.122  1.00 88.15
ATOM   1859  N   SER B 228      28.808 -24.305 -14.724  1.00 86.49
ATOM   1860  CA  SER B 228      30.127 -23.948 -15.235  1.00 86.49
ATOM   1861  C   SER B 228      30.504 -24.803 -16.440  1.00 86.49
ATOM   1862  O   SER B 228      30.510 -26.033 -16.358  1.00 86.49
ATOM   1863  CB  SER B 228      31.185 -24.100 -14.141  1.00 86.49
ATOM   1864  OG  SER B 228      31.157 -25.407 -13.593  1.00 86.49
ATOM   1865  N   ILE B 229      30.678 -24.369 -17.493  1.00 85.40
ATOM   1866  CA  ILE B 229      31.042 -25.074 -18.717  1.00 85.40
ATOM   1867  C   ILE B 229      32.519 -25.458 -18.672  1.00 85.40
ATOM   1868  O   ILE B 229      33.374 -24.626 -18.359  1.00 85.40
ATOM   1869  CB  ILE B 229      30.748 -24.220 -19.970  1.00 85.40
ATOM   1870  CG1 ILE B 229      29.282 -23.772 -19.980  1.00 85.40
ATOM   1871  CG2 ILE B 229      31.092 -24.996 -21.245  1.00 85.40
ATOM   1872  CD1 ILE B 229      28.972 -22.691 -21.006  1.00 85.40
ATOM   1873  N   PRO B 230      32.823 -26.567 -18.951  1.00 84.09
ATOM   1874  CA  PRO B 230      34.218 -27.013 -18.944  1.00 84.09
ATOM   1875  C   PRO B 230      35.096 -26.217 -19.906  1.00 84.09
ATOM   1876  O   PRO B 230      34.707 -25.982 -21.053  1.00 84.09
ATOM   1877  CB  PRO B 230      34.122 -28.478 -19.377  1.00 84.09
ATOM   1878  CG  PRO B 230      32.657 -28.776 -19.394  1.00 84.09
ATOM   1879  CD  PRO B 230      31.906 -27.483 -19.262  1.00 84.09
ATOM   1880  N   GLY B 231      35.689 -25.694 -19.410  1.00 80.04
ATOM   1881  CA  GLY B 231      36.616 -24.902 -20.202  1.00 80.04
ATOM   1882  C   GLY B 231      36.581 -23.424 -19.861  1.00 80.04
ATOM   1883  O   GLY B 231      37.479 -22.671 -20.244  1.00 80.04
ATOM   1884  N   ASP B 232      35.660 -23.015 -19.137  1.00 87.27
ATOM   1885  CA  ASP B 232      35.556 -21.604 -18.776  1.00 87.27
ATOM   1886  C   ASP B 232      36.561 -21.241 -17.685  1.00 87.27
ATOM   1887  O   ASP B 232      36.751 -21.999 -16.732  1.00 87.27
ATOM   1888  CB  ASP B 232      34.135 -21.273 -18.313  1.00 87.27
ATOM   1889  CG  ASP B 232      33.166 -21.082 -19.467  1.00 87.27
ATOM   1890  OD1 ASP B 232      31.944 -20.979 -19.225  1.00 87.27
ATOM   1891  OD2 ASP B 232      33.628 -21.037 -20.627  1.00 87.27
ATOM   1892  N   SER B 233      37.354 -20.238 -17.891  1.00 90.01
ATOM   1893  CA  SER B 233      38.308 -19.742 -16.904  1.00 90.01
ATOM   1894  C   SER B 233      37.595 -19.197 -15.671  1.00 90.01
ATOM   1895  O   SER B 233      36.417 -18.839 -15.736  1.00 90.01
ATOM   1896  CB  SER B 233      39.193 -18.655 -17.514  1.00 90.01
ATOM   1897  OG  SER B 233      38.455 -17.464 -17.724  1.00 90.01
ATOM   1898  N   ARG B 234      38.213 -19.140 -14.486  1.00 86.39
ATOM   1899  CA  ARG B 234      37.674 -18.597 -13.243  1.00 86.39
ATOM   1900  C   ARG B 234      37.257 -17.141 -13.417  1.00 86.39
ATOM   1901  O   ARG B 234      36.250 -16.706 -12.854  1.00 86.39
ATOM   1902  CB  ARG B 234      38.699 -18.718 -12.113  1.00 86.39
ATOM   1903  CG  ARG B 234      38.929 -20.144 -11.640  1.00 86.39
ATOM   1904  CD  ARG B 234      39.753 -20.188 -10.361  1.00 86.39
ATOM   1905  NE  ARG B 234      40.014 -21.560  -9.934  1.00 86.39
ATOM   1906  CZ  ARG B 234      40.714 -21.898  -8.855  1.00 86.39
ATOM   1907  NH1 ARG B 234      41.239 -20.966  -8.068  1.00 86.39
ATOM   1908  NH2 ARG B 234      40.890 -23.178  -8.560  1.00 86.39
ATOM   1909  N   PHE B 235      38.055 -16.479 -14.219  1.00 89.44
ATOM   1910  CA  PHE B 235      37.759 -15.073 -14.465  1.00 89.44
ATOM   1911  C   PHE B 235      36.459 -14.922 -15.246  1.00 89.44
ATOM   1912  O   PHE B 235      35.653 -14.036 -14.954  1.00 89.44
ATOM   1913  CB  PHE B 235      38.909 -14.404 -15.224  1.00 89.44
ATOM   1914  CG  PHE B 235      38.756 -12.914 -15.367  1.00 89.44
ATOM   1915  CD1 PHE B 235      38.321 -12.357 -16.563  1.00 89.44
ATOM   1916  CD2 PHE B 235      39.049 -12.069 -14.304  1.00 89.44
ATOM   1917  CE1 PHE B 235      38.179 -10.978 -16.698  1.00 89.44
ATOM   1918  CE2 PHE B 235      38.909 -10.690 -14.431  1.00 89.44
ATOM   1919  CZ  PHE B 235      38.475 -10.146 -15.629  1.00 89.44
ATOM   1920  N   LYS B 236      36.330 -15.729 -16.150  1.00 92.14
ATOM   1921  CA  LYS B 236      35.090 -15.701 -16.920  1.00 92.14
ATOM   1922  C   LYS B 236      33.889 -16.033 -16.040  1.00 92.14
ATOM   1923  O   LYS B 236      32.826 -15.424 -16.176  1.00 92.14
ATOM   1924  CB  LYS B 236      35.165 -16.678 -18.095  1.00 92.14
ATOM   1925  CG  LYS B 236      34.034 -16.525 -19.100  1.00 92.14
ATOM   1926  CD  LYS B 236      34.241 -17.419 -20.315  1.00 92.14
ATOM   1927  CE  LYS B 236      33.101 -17.278 -21.315  1.00 92.14
ATOM   1928  NZ  LYS B 236      33.309 -18.140 -22.518  1.00 92.14
ATOM   1929  N   ARG B 237      34.098 -16.914 -15.132  1.00 91.01
ATOM   1930  CA  ARG B 237      33.032 -17.290 -14.208  1.00 91.01
ATOM   1931  C   ARG B 237      32.661 -16.126 -13.297  1.00 91.01
ATOM   1932  O   ARG B 237      31.479 -15.883 -13.041  1.00 91.01
ATOM   1933  CB  ARG B 237      33.450 -18.500 -13.369  1.00 91.01
ATOM   1934  CG  ARG B 237      33.459 -19.811 -14.139  1.00 91.01
ATOM   1935  CD  ARG B 237      33.614 -21.008 -13.212  1.00 91.01
ATOM   1936  NE  ARG B 237      34.972 -21.111 -12.686  1.00 91.01
ATOM   1937  CZ  ARG B 237      35.522 -22.228 -12.219  1.00 91.01
ATOM   1938  NH1 ARG B 237      34.837 -23.366 -12.204  1.00 91.01
ATOM   1939  NH2 ARG B 237      36.766 -22.209 -11.764  1.00 91.01
ATOM   1940  N   ILE B 238      33.622 -15.364 -12.891  1.00 91.57
ATOM   1941  CA  ILE B 238      33.393 -14.219 -12.016  1.00 91.57
ATOM   1942  C   ILE B 238      32.721 -13.095 -12.802  1.00 91.57
ATOM   1943  O   ILE B 238      31.823 -12.422 -12.290  1.00 91.57
ATOM   1944  CB  ILE B 238      34.711 -13.718 -11.385  1.00 91.57
ATOM   1945  CG1 ILE B 238      35.260 -14.756 -10.400  1.00 91.57
ATOM   1946  CG2 ILE B 238      34.500 -12.367 -10.695  1.00 91.57
ATOM   1947  CD1 ILE B 238      36.672 -14.461  -9.912  1.00 91.57
ATOM   1948  N   LYS B 239      33.173 -12.973 -13.992  1.00 92.15
ATOM   1949  CA  LYS B 239      32.575 -11.957 -14.853  1.00 92.15
ATOM   1950  C   LYS B 239      31.091 -12.231 -15.078  1.00 92.15
ATOM   1951  O   LYS B 239      30.269 -11.314 -15.022  1.00 92.15
ATOM   1952  CB  LYS B 239      33.305 -11.893 -16.196  1.00 92.15
ATOM   1953  CG  LYS B 239      32.849 -10.754 -17.095  1.00 92.15
ATOM   1954  CD  LYS B 239      33.584 -10.766 -18.429  1.00 92.15
ATOM   1955  CE  LYS B 239      33.041  -9.705 -19.378  1.00 92.15
ATOM   1956  NZ  LYS B 239      33.731  -9.740 -20.702  1.00 92.15
ATOM   1957  N   ILE B 240      30.787 -13.494 -15.325  1.00 91.52
ATOM   1958  CA  ILE B 240      29.400 -13.884 -15.550  1.00 91.52
ATOM   1959  C   ILE B 240      28.584 -13.644 -14.282  1.00 91.52
ATOM   1960  O   ILE B 240      27.448 -13.168 -14.347  1.00 91.52
ATOM   1961  CB  ILE B 240      29.292 -15.362 -15.985  1.00 91.52
ATOM   1962  CG1 ILE B 240      29.886 -15.552 -17.385  1.00 91.52
ATOM   1963  CG2 ILE B 240      27.835 -15.834 -15.941  1.00 91.52
ATOM   1964  CD1 ILE B 240      30.002 -17.007 -17.818  1.00 91.52
ATOM   1965  N   PHE B 241      29.226 -13.847 -13.198  1.00 93.61
ATOM   1966  CA  PHE B 241      28.543 -13.615 -11.931  1.00 93.61
ATOM   1967  C   PHE B 241      28.234 -12.134 -11.746  1.00 93.61
ATOM   1968  O   PHE B 241      27.125 -11.771 -11.346  1.00 93.61
ATOM   1969  CB  PHE B 241      29.391 -14.124 -10.760  1.00 93.61
ATOM   1970  CG  PHE B 241      28.793 -13.839  -9.409  1.00 93.61
ATOM   1971  CD1 PHE B 241      29.276 -12.798  -8.626  1.00 93.61
ATOM   1972  CD2 PHE B 241      27.748 -14.613  -8.922  1.00 93.61
ATOM   1973  CE1 PHE B 241      28.725 -12.532  -7.374  1.00 93.61
ATOM   1974  CE2 PHE B 241      27.192 -14.353  -7.672  1.00 93.61
ATOM   1975  CZ  PHE B 241      27.683 -13.313  -6.900  1.00 93.61
ATOM   1976  N   PHE B 242      29.164 -11.259 -12.089  1.00 92.87
ATOM   1977  CA  PHE B 242      28.965  -9.822 -11.941  1.00 92.87
ATOM   1978  C   PHE B 242      27.907  -9.318 -12.914  1.00 92.87
ATOM   1979  O   PHE B 242      27.139  -8.409 -12.590  1.00 92.87
ATOM   1980  CB  PHE B 242      30.282  -9.070 -12.162  1.00 92.87
ATOM   1981  CG  PHE B 242      31.078  -8.857 -10.903  1.00 92.87
ATOM   1982  CD1 PHE B 242      30.731  -7.856 -10.005  1.00 92.87
ATOM   1983  CD2 PHE B 242      32.175  -9.660 -10.617  1.00 92.87
ATOM   1984  CE1 PHE B 242      31.466  -7.656  -8.839  1.00 92.87
ATOM   1985  CE2 PHE B 242      32.915  -9.467  -9.454  1.00 92.87
ATOM   1986  CZ  PHE B 242      32.559  -8.464  -8.567  1.00 92.87
ATOM   1987  N   GLU B 243      27.926 -10.023 -13.968  1.00 91.38
ATOM   1988  CA  GLU B 243      26.881  -9.672 -14.925  1.00 91.38
ATOM   1989  C   GLU B 243      25.498 -10.027 -14.388  1.00 91.38
ATOM   1990  O   GLU B 243      24.543  -9.267 -14.564  1.00 91.38
ATOM   1991  CB  GLU B 243      27.121 -10.374 -16.264  1.00 91.38
ATOM   1992  CG  GLU B 243      26.237  -9.864 -17.393  1.00 91.38
ATOM   1993  CD  GLU B 243      26.502 -10.555 -18.722  1.00 91.38
ATOM   1994  OE1 GLU B 243      25.713 -10.361 -19.674  1.00 91.38
ATOM   1995  OE2 GLU B 243      27.505 -11.297 -18.810  1.00 91.38
ATOM   1996  N   ASP B 244      25.472 -11.162 -13.764  1.00 92.74
ATOM   1997  CA  ASP B 244      24.204 -11.617 -13.202  1.00 92.74
ATOM   1998  C   ASP B 244      23.804 -10.771 -11.995  1.00 92.74
ATOM   1999  O   ASP B 244      22.629 -10.730 -11.622  1.00 92.74
ATOM   2000  CB  ASP B 244      24.291 -13.092 -12.805  1.00 92.74
ATOM   2001  CG  ASP B 244      24.373 -14.024 -14.001  1.00 92.74
ATOM   2002  OD1 ASP B 244      24.760 -15.201 -13.832  1.00 92.74
ATOM   2003  OD2 ASP B 244      24.052 -13.577 -15.123  1.00 92.74
ATOM   2004  N   MET B 245      24.735  -9.925 -11.384  1.00 94.46
ATOM   2005  CA  MET B 245      24.485  -9.106 -10.202  1.00 94.46
ATOM   2006  C   MET B 245      23.943  -7.735 -10.594  1.00 94.46
ATOM   2007  O   MET B 245      23.449  -6.992  -9.744  1.00 94.46
ATOM   2008  CB  MET B 245      25.763  -8.946  -9.377  1.00 94.46
ATOM   2009  CG  MET B 245      26.058 -10.129  -8.469  1.00 94.46
ATOM   2010  SD  MET B 245      24.742 -10.403  -7.220  1.00 94.46
ATOM   2011  CE  MET B 245      25.122  -9.064  -6.056  1.00 94.46
ATOM   2012  N   ILE B 246      23.973  -7.502 -11.936  1.00 91.45
ATOM   2013  CA  ILE B 246      23.643  -6.166 -12.421  1.00 91.45
ATOM   2014  C   ILE B 246      22.221  -5.802 -12.000  1.00 91.45
ATOM   2015  O   ILE B 246      21.985  -4.719 -11.458  1.00 91.45
ATOM   2016  CB  ILE B 246      23.789  -6.070 -13.956  1.00 91.45
ATOM   2017  CG1 ILE B 246      25.266  -6.156 -14.358  1.00 91.45
ATOM   2018  CG2 ILE B 246      23.153  -4.779 -14.479  1.00 91.45
ATOM   2019  CD1 ILE B 246      25.498  -6.172 -15.862  1.00 91.45
ATOM   2020  N   PRO B 247      21.170  -6.688 -12.122  1.00 92.55
ATOM   2021  CA  PRO B 247      19.816  -6.315 -11.706  1.00 92.55
ATOM   2022  C   PRO B 247      19.727  -5.975 -10.220  1.00 92.55
ATOM   2023  O   PRO B 247      18.983  -5.070  -9.832  1.00 92.55
ATOM   2024  CB  PRO B 247      18.991  -7.563 -12.030  1.00 92.55
ATOM   2025  CG  PRO B 247      19.803  -8.305 -13.042  1.00 92.55
ATOM   2026  CD  PRO B 247      21.251  -7.971 -12.829  1.00 92.55
ATOM   2027  N   ILE B 248      20.495  -6.645  -9.401  1.00 93.13
ATOM   2028  CA  ILE B 248      20.489  -6.412  -7.961  1.00 93.13
ATOM   2029  C   ILE B 248      21.187  -5.090  -7.650  1.00 93.13
ATOM   2030  O   ILE B 248      20.705  -4.304  -6.831  1.00 93.13
ATOM   2031  CB  ILE B 248      21.169  -7.570  -7.198  1.00 93.13
ATOM   2032  CG1 ILE B 248      20.402  -8.879  -7.420  1.00 93.13
ATOM   2033  CG2 ILE B 248      21.277  -7.244  -5.706  1.00 93.13
ATOM   2034  CD1 ILE B 248      21.086 -10.105  -6.830  1.00 93.13
ATOM   2035  N   HIS B 249      22.311  -4.794  -8.397  1.00 93.07
ATOM   2036  CA  HIS B 249      23.039  -3.548  -8.185  1.00 93.07
ATOM   2037  C   HIS B 249      22.211  -2.345  -8.625  1.00 93.07
ATOM   2038  O   HIS B 249      22.187  -1.319  -7.941  1.00 93.07
ATOM   2039  CB  HIS B 249      24.371  -3.571  -8.936  1.00 93.07
ATOM   2040  CG  HIS B 249      25.379  -4.503  -8.341  1.00 93.07
ATOM   2041  ND1 HIS B 249      25.765  -5.674  -8.957  1.00 93.07
ATOM   2042  CD2 HIS B 249      26.081  -4.433  -7.185  1.00 93.07
ATOM   2043  CE1 HIS B 249      26.663  -6.285  -8.204  1.00 93.07
ATOM   2044  NE2 HIS B 249      26.873  -5.553  -7.123  1.00 93.07
ATOM   2045  N   VAL B 250      21.527  -2.487  -9.715  1.00 92.00
ATOM   2046  CA  VAL B 250      20.688  -1.405 -10.219  1.00 92.00
ATOM   2047  C   VAL B 250      19.575  -1.105  -9.217  1.00 92.00
ATOM   2048  O   VAL B 250      19.295   0.059  -8.921  1.00 92.00
ATOM   2049  CB  VAL B 250      20.084  -1.750 -11.598  1.00 92.00
ATOM   2050  CG1 VAL B 250      19.036  -0.715 -12.004  1.00 92.00
ATOM   2051  CG2 VAL B 250      21.184  -1.843 -12.654  1.00 92.00
ATOM   2052  N   THR B 251      18.934  -2.140  -8.710  1.00 91.82
ATOM   2053  CA  THR B 251      17.864  -1.984  -7.731  1.00 91.82
ATOM   2054  C   THR B 251      18.388  -1.322  -6.459  1.00 91.82
ATOM   2055  O   THR B 251      17.732  -0.444  -5.895  1.00 91.82
ATOM   2056  CB  THR B 251      17.225  -3.341  -7.381  1.00 91.82
ATOM   2057  OG1 THR B 251      16.838  -4.006  -8.590  1.00 91.82
ATOM   2058  CG2 THR B 251      15.995  -3.158  -6.499  1.00 91.82
ATOM   2059  N   LEU B 252      19.585  -1.674  -6.007  1.00 93.52
ATOM   2060  CA  LEU B 252      20.205  -1.104  -4.816  1.00 93.52
ATOM   2061  C   LEU B 252      20.450   0.391  -4.993  1.00 93.52
ATOM   2062  O   LEU B 252      20.070   1.192  -4.136  1.00 93.52
ATOM   2063  CB  LEU B 252      21.525  -1.816  -4.506  1.00 93.52
ATOM   2064  CG  LEU B 252      22.348  -1.246  -3.350  1.00 93.52
ATOM   2065  CD1 LEU B 252      21.653  -1.517  -2.020  1.00 93.52
ATOM   2066  CD2 LEU B 252      23.755  -1.834  -3.354  1.00 93.52
ATOM   2067  N   LEU B 253      21.048   0.721  -6.079  1.00 91.56
ATOM   2068  CA  LEU B 253      21.384   2.115  -6.344  1.00 91.56
ATOM   2069  C   LEU B 253      20.124   2.965  -6.465  1.00 91.56
ATOM   2070  O   LEU B 253      20.092   4.107  -6.001  1.00 91.56
ATOM   2071  CB  LEU B 253      22.217   2.232  -7.623  1.00 91.56
ATOM   2072  CG  LEU B 253      23.647   1.694  -7.553  1.00 91.56
ATOM   2073  CD1 LEU B 253      24.300   1.740  -8.931  1.00 91.56
ATOM   2074  CD2 LEU B 253      24.467   2.486  -6.540  1.00 91.56
ATOM   2075  N   PHE B 254      19.093   2.388  -7.066  1.00 89.63
ATOM   2076  CA  PHE B 254      17.823   3.088  -7.218  1.00 89.63
ATOM   2077  C   PHE B 254      17.226   3.429  -5.858  1.00 89.63
ATOM   2078  O   PHE B 254      16.811   4.566  -5.624  1.00 89.63
ATOM   2079  CB  PHE B 254      16.835   2.243  -8.028  1.00 89.63
ATOM   2080  CG  PHE B 254      15.512   2.918  -8.267  1.00 89.63
ATOM   2081  CD1 PHE B 254      14.464   2.762  -7.369  1.00 89.63
ATOM   2082  CD2 PHE B 254      15.317   3.710  -9.392  1.00 89.63
ATOM   2083  CE1 PHE B 254      13.238   3.386  -7.588  1.00 89.63
ATOM   2084  CE2 PHE B 254      14.095   4.337  -9.617  1.00 89.63
ATOM   2085  CZ  PHE B 254      13.056   4.173  -8.715  1.00 89.63
ATOM   2086  N   PHE B 255      17.285   2.570  -4.871  1.00 88.61
ATOM   2087  CA  PHE B 255      16.619   2.742  -3.586  1.00 88.61
ATOM   2088  C   PHE B 255      17.466   3.593  -2.647  1.00 88.61
ATOM   2089  O   PHE B 255      16.939   4.236  -1.737  1.00 88.61
ATOM   2090  CB  PHE B 255      16.328   1.383  -2.943  1.00 88.61
ATOM   2091  CG  PHE B 255      15.048   0.749  -3.418  1.00 88.61
ATOM   2092  CD1 PHE B 255      13.817   1.231  -2.990  1.00 88.61
ATOM   2093  CD2 PHE B 255      15.076  -0.330  -4.292  1.00 88.61
ATOM   2094  CE1 PHE B 255      12.631   0.647  -3.428  1.00 88.61
ATOM   2095  CE2 PHE B 255      13.895  -0.919  -4.734  1.00 88.61
ATOM   2096  CZ  PHE B 255      12.673  -0.430  -4.299  1.00 88.61
ATOM   2097  N   MET B 256      18.686   3.679  -2.918  1.00 87.95
ATOM   2098  CA  MET B 256      19.575   4.440  -2.044  1.00 87.95
ATOM   2099  C   MET B 256      19.726   5.874  -2.538  1.00 87.95
ATOM   2100  O   MET B 256      20.174   6.748  -1.794  1.00 87.95
ATOM   2101  CB  MET B 256      20.947   3.769  -1.956  1.00 87.95
ATOM   2102  CG  MET B 256      20.942   2.462  -1.179  1.00 87.95
ATOM   2103  SD  MET B 256      20.654   2.713   0.616  1.00 87.95
ATOM   2104  CE  MET B 256      22.233   3.471   1.090  1.00 87.95
ATOM   2105  N   HIS B 257      19.318   6.076  -3.751  1.00 90.35
ATOM   2106  CA  HIS B 257      19.545   7.353  -4.420  1.00 90.35
ATOM   2107  C   HIS B 257      18.958   8.508  -3.616  1.00 90.35
ATOM   2108  O   HIS B 257      19.634   9.511  -3.377  1.00 90.35
ATOM   2109  CB  HIS B 257      18.947   7.335  -5.827  1.00 90.35
ATOM   2110  CG  HIS B 257      18.898   8.682  -6.476  1.00 90.35
ATOM   2111  ND1 HIS B 257      17.822   9.532  -6.344  1.00 90.35
ATOM   2112  CD2 HIS B 257      19.796   9.325  -7.258  1.00 90.35
ATOM   2113  CE1 HIS B 257      18.061  10.643  -7.021  1.00 90.35
ATOM   2114  NE2 HIS B 257      19.252  10.543  -7.585  1.00 90.35
ATOM   2115  N   THR B 258      17.659   8.462  -3.198  1.00 89.17
ATOM   2116  CA  THR B 258      16.970   9.567  -2.541  1.00 89.17
ATOM   2117  C   THR B 258      17.626   9.894  -1.203  1.00 89.17
ATOM   2118  O   THR B 258      17.936  11.054  -0.924  1.00 89.17
ATOM   2119  CB  THR B 258      15.481   9.245  -2.322  1.00 89.17
ATOM   2120  OG1 THR B 258      15.360   7.940  -1.743  1.00 89.17
ATOM   2121  CG2 THR B 258      14.711   9.278  -3.638  1.00 89.17
ATOM   2122  N   GLU B 259      17.922   8.891  -0.308  1.00 87.43
ATOM   2123  CA  GLU B 259      18.486   9.073   1.027  1.00 87.43
ATOM   2124  C   GLU B 259      19.897   9.650   0.956  1.00 87.43
ATOM   2125  O   GLU B 259      20.213  10.617   1.652  1.00 87.43
ATOM   2126  CB  GLU B 259      18.497   7.747   1.792  1.00 87.43
ATOM   2127  CG  GLU B 259      18.905   7.882   3.251  1.00 87.43
ATOM   2128  CD  GLU B 259      18.924   6.556   3.995  1.00 87.43
ATOM   2129  OE1 GLU B 259      19.057   6.560   5.239  1.00 87.43
ATOM   2130  OE2 GLU B 259      18.806   5.505   3.326  1.00 87.43
ATOM   2131  N   ILE B 260      20.788   9.140   0.059  1.00 89.43
ATOM   2132  CA  ILE B 260      22.182   9.557  -0.046  1.00 89.43
ATOM   2133  C   ILE B 260      22.254  10.978  -0.601  1.00 89.43
ATOM   2134  O   ILE B 260      23.041  11.799  -0.124  1.00 89.43
ATOM   2135  CB  ILE B 260      22.995   8.592  -0.937  1.00 89.43
ATOM   2136  CG1 ILE B 260      22.996   7.182  -0.334  1.00 89.43
ATOM   2137  CG2 ILE B 260      24.425   9.108  -1.126  1.00 89.43
ATOM   2138  CD1 ILE B 260      23.608   6.122  -1.240  1.00 89.43
ATOM   2139  N   THR B 261      21.372  11.242  -1.609  1.00 91.38
ATOM   2140  CA  THR B 261      21.337  12.583  -2.182  1.00 91.38
ATOM   2141  C   THR B 261      20.939  13.612  -1.127  1.00 91.38
ATOM   2142  O   THR B 261      21.504  14.707  -1.076  1.00 91.38
ATOM   2143  CB  THR B 261      20.360  12.658  -3.369  1.00 91.38
ATOM   2144  OG1 THR B 261      20.693  11.638  -4.319  1.00 91.38
ATOM   2145  CG2 THR B 261      20.432  14.018  -4.056  1.00 91.38
ATOM   2146  N   TYR B 262      19.991  13.243  -0.263  1.00 89.28
ATOM   2147  CA  TYR B 262      19.551  14.127   0.810  1.00 89.28
ATOM   2148  C   TYR B 262      20.694  14.425   1.774  1.00 89.28
ATOM   2149  O   TYR B 262      20.917  15.580   2.144  1.00 89.28
ATOM   2150  CB  TYR B 262      18.375  13.507   1.570  1.00 89.28
ATOM   2151  CG  TYR B 262      17.967  14.286   2.797  1.00 89.28
ATOM   2152  CD1 TYR B 262      18.335  13.859   4.071  1.00 89.28
ATOM   2153  CD2 TYR B 262      17.213  15.449   2.685  1.00 89.28
ATOM   2154  CE1 TYR B 262      17.960  14.573   5.205  1.00 89.28
ATOM   2155  CE2 TYR B 262      16.832  16.171   3.812  1.00 89.28
ATOM   2156  CZ  TYR B 262      17.210  15.726   5.065  1.00 89.28
ATOM   2157  OH  TYR B 262      16.835  16.436   6.184  1.00 89.28
ATOM   2158  N   TYR B 263      21.465  13.398   2.199  1.00 89.39
ATOM   2159  CA  TYR B 263      22.568  13.555   3.141  1.00 89.39
ATOM   2160  C   TYR B 263      23.669  14.429   2.550  1.00 89.39
ATOM   2161  O   TYR B 263      24.264  15.248   3.254  1.00 89.39
ATOM   2162  CB  TYR B 263      23.139  12.189   3.533  1.00 89.39
ATOM   2163  CG  TYR B 263      22.287  11.437   4.526  1.00 89.39
ATOM   2164  CD1 TYR B 263      21.886  12.032   5.720  1.00 89.39
ATOM   2165  CD2 TYR B 263      21.882  10.131   4.273  1.00 89.39
ATOM   2166  CE1 TYR B 263      21.102  11.342   6.639  1.00 89.39
ATOM   2167  CE2 TYR B 263      21.098   9.432   5.185  1.00 89.39
ATOM   2168  CZ  TYR B 263      20.713  10.045   6.363  1.00 89.39
ATOM   2169  OH  TYR B 263      19.937   9.358   7.269  1.00 89.39
ATOM   2170  N   MET B 264      23.960  14.285   1.256  1.00 91.81
ATOM   2171  CA  MET B 264      24.968  15.101   0.586  1.00 91.81
ATOM   2172  C   MET B 264      24.528  16.560   0.516  1.00 91.81
ATOM   2173  O   MET B 264      25.345  17.468   0.678  1.00 91.81
ATOM   2174  CB  MET B 264      25.243  14.570  -0.822  1.00 91.81
ATOM   2175  CG  MET B 264      25.856  13.179  -0.843  1.00 91.81
ATOM   2176  SD  MET B 264      27.433  13.091   0.091  1.00 91.81
ATOM   2177  CE  MET B 264      26.871  12.235   1.589  1.00 91.81
ATOM   2178  N   LEU B 265      23.247  16.866   0.306  1.00 90.94
ATOM   2179  CA  LEU B 265      22.704  18.218   0.232  1.00 90.94
ATOM   2180  C   LEU B 265      22.770  18.906   1.591  1.00 90.94
ATOM   2181  O   LEU B 265      22.976  20.119   1.669  1.00 90.94
ATOM   2182  CB  LEU B 265      21.258  18.189  -0.269  1.00 90.94
ATOM   2183  CG  LEU B 265      21.066  18.110  -1.784  1.00 90.94
ATOM   2184  CD1 LEU B 265      19.617  17.772  -2.118  1.00 90.94
ATOM   2185  CD2 LEU B 265      21.481  19.420  -2.445  1.00 90.94
ATOM   2186  N   THR B 266      22.618  18.070   2.711  1.00 88.66
ATOM   2187  CA  THR B 266      22.654  18.632   4.057  1.00 88.66
ATOM   2188  C   THR B 266      24.031  19.214   4.363  1.00 88.66
ATOM   2189  O   THR B 266      24.158  20.121   5.188  1.00 88.66
ATOM   2190  CB  THR B 266      22.294  17.572   5.114  1.00 88.66
ATOM   2191  OG1 THR B 266      23.203  16.469   5.005  1.00 88.66
ATOM   2192  CG2 THR B 266      20.870  17.063   4.921  1.00 88.66
ATOM   2193  N   LEU B 267      25.085  18.729   3.639  1.00 90.63
ATOM   2194  CA  LEU B 267      26.445  19.222   3.830  1.00 90.63
ATOM   2195  C   LEU B 267      26.595  20.633   3.271  1.00 90.63
ATOM   2196  O   LEU B 267      27.513  21.362   3.653  1.00 90.63
ATOM   2197  CB  LEU B 267      27.454  18.285   3.162  1.00 90.63
ATOM   2198  CG  LEU B 267      27.649  16.918   3.819  1.00 90.63
ATOM   2199  CD1 LEU B 267      28.453  16.000   2.905  1.00 90.63
ATOM   2200  CD2 LEU B 267      28.336  17.069   5.173  1.00 90.63
ATOM   2201  N   LEU B 268      25.565  21.050   2.434  1.00 88.70
ATOM   2202  CA  LEU B 268      25.621  22.360   1.794  1.00 88.70
ATOM   2203  C   LEU B 268      24.650  23.331   2.458  1.00 88.70
ATOM   2204  O   LEU B 268      24.581  24.502   2.080  1.00 88.70
ATOM   2205  CB  LEU B 268      25.303  22.242   0.301  1.00 88.70
ATOM   2206  CG  LEU B 268      26.175  21.277  -0.504  1.00 88.70
ATOM   2207  CD1 LEU B 268      25.630  21.127  -1.920  1.00 88.70
ATOM   2208  CD2 LEU B 268      27.622  21.759  -0.530  1.00 88.70
ATOM   2209  N   ASN B 269      24.061  22.846   3.457  1.00 87.78
ATOM   2210  CA  ASN B 269      23.055  23.664   4.126  1.00 87.78
ATOM   2211  C   ASN B 269      23.683  24.585   5.169  1.00 87.78
ATOM   2212  O   ASN B 269      24.134  24.124   6.219  1.00 87.78
ATOM   2213  CB  ASN B 269      21.988  22.779   4.774  1.00 87.78
ATOM   2214  CG  ASN B 269      20.787  23.569   5.255  1.00 87.78
ATOM   2215  OD1 ASN B 269      20.710  24.785   5.062  1.00 87.78
ATOM   2216  ND2 ASN B 269      19.839  22.884   5.884  1.00 87.78
ATOM   2217  N   CYS B 270      23.709  25.860   4.931  1.00 86.09
ATOM   2218  CA  CYS B 270      24.258  26.853   5.846  1.00 86.09
ATOM   2219  C   CYS B 270      23.185  27.842   6.286  1.00 86.09
ATOM   2220  O   CYS B 270      22.362  28.273   5.476  1.00 86.09
ATOM   2221  CB  CYS B 270      25.418  27.603   5.191  1.00 86.09
ATOM   2222  SG  CYS B 270      26.826  26.549   4.780  1.00 86.09
ATOM   2223  N   LYS B 271      23.022  28.073   7.598  1.00 83.81
ATOM   2224  CA  LYS B 271      22.073  29.037   8.148  1.00 83.81
ATOM   2225  C   LYS B 271      22.755  30.368   8.451  1.00 83.81
ATOM   2226  O   LYS B 271      23.833  30.398   9.048  1.00 83.81
ATOM   2227  CB  LYS B 271      21.419  28.483   9.415  1.00 83.81
ATOM   2228  CG  LYS B 271      20.121  29.180   9.797  1.00 83.81
ATOM   2229  CD  LYS B 271      19.458  28.510  10.993  1.00 83.81
ATOM   2230  CE  LYS B 271      18.203  29.255  11.428  1.00 83.81
ATOM   2231  NZ  LYS B 271      17.507  28.559  12.551  1.00 83.81
ATOM   2232  N   ALA B 272      22.100  31.435   8.040  1.00 81.51
ATOM   2233  CA  ALA B 272      22.646  32.775   8.241  1.00 81.51
ATOM   2234  C   ALA B 272      22.261  33.325   9.611  1.00 81.51
ATOM   2235  O   ALA B 272      21.098  33.243  10.015  1.00 81.51
ATOM   2236  CB  ALA B 272      22.166  33.716   7.139  1.00 81.51
ATOM   2237  N   ILE B 273      23.029  33.633  10.468  1.00 73.70
ATOM   2238  CA  ILE B 273      22.785  34.265  11.760  1.00 73.70
ATOM   2239  C   ILE B 273      23.089  35.759  11.670  1.00 73.70
ATOM   2240  O   ILE B 273      24.192  36.151  11.283  1.00 73.70
ATOM   2241  CB  ILE B 273      23.629  33.612  12.877  1.00 73.70
ATOM   2242  CG1 ILE B 273      23.349  32.106  12.947  1.00 73.70
ATOM   2243  CG2 ILE B 273      23.353  34.284  14.225  1.00 73.70
ATOM   2244  CD1 ILE B 273      24.302  31.341  13.856  1.00 73.70
ATOM   2245  N   TYR B 274      22.095  36.677  11.988  1.00 73.67
ATOM   2246  CA  TYR B 274      22.218  38.127  11.892  1.00 73.67
ATOM   2247  C   TYR B 274      22.606  38.732  13.235  1.00 73.67
ATOM   2248  O   TYR B 274      21.897  38.559  14.229  1.00 73.67
ATOM   2249  CB  TYR B 274      20.907  38.746  11.399  1.00 73.67
ATOM   2250  CG  TYR B 274      20.555  38.374   9.979  1.00 73.67
ATOM   2251  CD1 TYR B 274      20.993  39.148   8.907  1.00 73.67
ATOM   2252  CD2 TYR B 274      19.784  37.249   9.707  1.00 73.67
ATOM   2253  CE1 TYR B 274      20.670  38.810   7.597  1.00 73.67
ATOM   2254  CE2 TYR B 274      19.455  36.902   8.401  1.00 73.67
ATOM   2255  CZ  TYR B 274      19.902  37.687   7.354  1.00 73.67
ATOM   2256  OH  TYR B 274      19.579  37.348   6.059  1.00 73.67
ATOM   2257  N   TYR B 275      23.779  39.108  13.525  1.00 64.97
ATOM   2258  CA  TYR B 275      24.206  39.734  14.771  1.00 64.97
ATOM   2259  C   TYR B 275      23.815  41.206  14.805  1.00 64.97
ATOM   2260  O   TYR B 275      23.381  41.716  15.840  1.00 64.97
ATOM   2261  CB  TYR B 275      25.720  39.592  14.953  1.00 64.97
ATOM   2262  CG  TYR B 275      26.158  38.200  15.339  1.00 64.97
ATOM   2263  CD1 TYR B 275      26.126  37.782  16.667  1.00 64.97
ATOM   2264  CD2 TYR B 275      26.604  37.301  14.377  1.00 64.97
ATOM   2265  CE1 TYR B 275      26.531  36.500  17.028  1.00 64.97
ATOM   2266  CE2 TYR B 275      27.011  36.017  14.726  1.00 64.97
ATOM   2267  CZ  TYR B 275      26.970  35.626  16.052  1.00 64.97
ATOM   2268  OH  TYR B 275      27.371  34.357  16.403  1.00 64.97
ATOM   2269  N   ASN B 276      23.666  41.847  14.062  1.00 56.00
ATOM   2270  CA  ASN B 276      23.338  43.263  13.929  1.00 56.00
ATOM   2271  C   ASN B 276      22.848  43.595  12.523  1.00 56.00
ATOM   2272  O   ASN B 276      22.934  42.764  11.618  1.00 56.00
ATOM   2273  CB  ASN B 276      24.546  44.130  14.289  1.00 56.00
ATOM   2274  CG  ASN B 276      24.693  44.334  15.784  1.00 56.00
ATOM   2275  OD1 ASN B 276      23.839  43.912  16.568  1.00 56.00
ATOM   2276  ND2 ASN B 276      25.778  44.983  16.190  1.00 56.00
ATOM   2277  N   ASP B 277      22.348  43.648  12.288  1.00 50.11
ATOM   2278  CA  ASP B 277      21.756  44.048  11.015  1.00 50.11
ATOM   2279  C   ASP B 277      22.770  43.940   9.879  1.00 50.11
ATOM   2280  O   ASP B 277      22.393  43.865   8.707  1.00 50.11
ATOM   2281  CB  ASP B 277      21.212  45.475  11.100  1.00 50.11
ATOM   2282  CG  ASP B 277      19.929  45.574  11.908  1.00 50.11
ATOM   2283  OD1 ASP B 277      19.590  46.680  12.381  1.00 50.11
ATOM   2284  OD2 ASP B 277      19.254  44.535  12.076  1.00 50.11
ATOM   2285  N   LYS B 278      23.587  43.477  10.195  1.00 53.96
ATOM   2286  CA  LYS B 278      24.518  43.594   9.076  1.00 53.96
ATOM   2287  C   LYS B 278      25.314  42.306   8.886  1.00 53.96
ATOM   2288  O   LYS B 278      25.588  41.900   7.755  1.00 53.96
ATOM   2289  CB  LYS B 278      25.471  44.771   9.292  1.00 53.96
ATOM   2290  CG  LYS B 278      24.909  46.113   8.844  1.00 53.96
ATOM   2291  CD  LYS B 278      25.948  47.221   8.959  1.00 53.96
ATOM   2292  CE  LYS B 278      25.371  48.572   8.560  1.00 53.96
ATOM   2293  NZ  LYS B 278      26.381  49.665   8.688  1.00 53.96
ATOM   2294  N   PHE B 279      25.563  41.832   9.612  1.00 55.15
ATOM   2295  CA  PHE B 279      26.472  40.706   9.434  1.00 55.15
ATOM   2296  C   PHE B 279      25.745  39.384   9.652  1.00 55.15
ATOM   2297  O   PHE B 279      25.239  39.122  10.745  1.00 55.15
ATOM   2298  CB  PHE B 279      27.661  40.817  10.393  1.00 55.15
ATOM   2299  CG  PHE B 279      28.849  41.531   9.807  1.00 55.15
ATOM   2300  CD1 PHE B 279      29.760  40.852   9.006  1.00 55.15
ATOM   2301  CD2 PHE B 279      29.055  42.881  10.057  1.00 55.15
ATOM   2302  CE1 PHE B 279      30.860  41.510   8.462  1.00 55.15
ATOM   2303  CE2 PHE B 279      30.153  43.546   9.517  1.00 55.15
ATOM   2304  CZ  PHE B 279      31.055  42.858   8.721  1.00 55.15
ATOM   2305  N   ILE B 280      26.435  38.979   8.716  1.00 68.46
ATOM   2306  CA  ILE B 280      25.720  37.708   8.721  1.00 68.46
ATOM   2307  C   ILE B 280      26.717  36.555   8.622  1.00 68.46
ATOM   2308  O   ILE B 280      27.560  36.531   7.723  1.00 68.46
ATOM   2309  CB  ILE B 280      24.696  37.632   7.566  1.00 68.46
ATOM   2310  CG1 ILE B 280      23.713  38.805   7.646  1.00 68.46
ATOM   2311  CG2 ILE B 280      23.954  36.292   7.590  1.00 68.46
ATOM   2312  CD1 ILE B 280      22.888  39.009   6.383  1.00 68.46
ATOM   2313  N   GLU B 281      27.010  36.066   9.345  1.00 84.58
ATOM   2314  CA  GLU B 281      27.815  34.848   9.319  1.00 84.58
ATOM   2315  C   GLU B 281      26.942  33.614   9.109  1.00 84.58
ATOM   2316  O   GLU B 281      25.801  33.568   9.575  1.00 84.58
ATOM   2317  CB  GLU B 281      28.620  34.709  10.614  1.00 84.58
ATOM   2318  CG  GLU B 281      29.764  35.705  10.737  1.00 84.58
ATOM   2319  CD  GLU B 281      30.607  35.500  11.985  1.00 84.58
ATOM   2320  OE1 GLU B 281      31.617  36.218  12.160  1.00 84.58
ATOM   2321  OE2 GLU B 281      30.254  34.613  12.795  1.00 84.58
ATOM   2322  N   GLN B 282      27.396  32.780   8.196  1.00 85.36
ATOM   2323  CA  GLN B 282      26.662  31.554   7.904  1.00 85.36
ATOM   2324  C   GLN B 282      27.326  30.346   8.560  1.00 85.36
ATOM   2325  O   GLN B 282      28.540  30.164   8.452  1.00 85.36
ATOM   2326  CB  GLN B 282      26.555  31.337   6.394  1.00 85.36
ATOM   2327  CG  GLN B 282      25.684  32.367   5.685  1.00 85.36
ATOM   2328  CD  GLN B 282      25.483  32.053   4.215  1.00 85.36
ATOM   2329  OE1 GLN B 282      26.194  31.222   3.641  1.00 85.36
ATOM   2330  NE2 GLN B 282      24.512  32.715   3.595  1.00 85.36
ATOM   2331  N   TYR B 283      26.624  29.673   9.308  1.00 87.74
ATOM   2332  CA  TYR B 283      27.096  28.469   9.982  1.00 87.74
ATOM   2333  C   TYR B 283      26.357  27.235   9.477  1.00 87.74
ATOM   2334  O   TYR B 283      25.218  27.333   9.014  1.00 87.74
ATOM   2335  CB  TYR B 283      26.920  28.598  11.499  1.00 87.74
ATOM   2336  CG  TYR B 283      27.719  29.724  12.109  1.00 87.74
ATOM   2337  CD1 TYR B 283      29.004  29.506  12.599  1.00 87.74
ATOM   2338  CD2 TYR B 283      27.190  31.007  12.196  1.00 87.74
ATOM   2339  CE1 TYR B 283      29.743  30.540  13.164  1.00 87.74
ATOM   2340  CE2 TYR B 283      27.920  32.049  12.759  1.00 87.74
ATOM   2341  CZ  TYR B 283      29.194  31.806  13.239  1.00 87.74
ATOM   2342  OH  TYR B 283      29.921  32.834  13.797  1.00 87.74
ATOM   2343  N   MET B 284      26.973  26.173   9.446  1.00 87.81
ATOM   2344  CA  MET B 284      26.315  24.931   9.051  1.00 87.81
ATOM   2345  C   MET B 284      25.130  24.630   9.963  1.00 87.81
ATOM   2346  O   MET B 284      25.220  24.799  11.180  1.00 87.81
ATOM   2347  CB  MET B 284      27.305  23.766   9.076  1.00 87.81
ATOM   2348  CG  MET B 284      28.275  23.760   7.907  1.00 87.81
ATOM   2349  SD  MET B 284      29.162  22.162   7.736  1.00 87.81
ATOM   2350  CE  MET B 284      27.767  21.060   7.372  1.00 87.81
ATOM   2351  N   SER B 285      24.053  24.241   9.463  1.00 82.68
ATOM   2352  CA  SER B 285      22.819  23.996  10.202  1.00 82.68
ATOM   2353  C   SER B 285      22.976  22.830  11.171  1.00 82.68
ATOM   2354  O   SER B 285      22.492  22.887  12.303  1.00 82.68
ATOM   2355  CB  SER B 285      21.664  23.717   9.239  1.00 82.68
ATOM   2356  OG  SER B 285      21.403  24.848   8.426  1.00 82.68
ATOM   2357  N   PHE B 286      23.851  21.710  10.774  1.00 83.41
ATOM   2358  CA  PHE B 286      23.924  20.496  11.578  1.00 83.41
ATOM   2359  C   PHE B 286      25.243  20.429  12.338  1.00 83.41
ATOM   2360  O   PHE B 286      25.452  19.526  13.151  1.00 83.41
ATOM   2361  CB  PHE B 286      23.763  19.254  10.695  1.00 83.41
ATOM   2362  CG  PHE B 286      22.392  19.113  10.092  1.00 83.41
ATOM   2363  CD1 PHE B 286      21.354  18.540  10.816  1.00 83.41
ATOM   2364  CD2 PHE B 286      22.141  19.553   8.798  1.00 83.41
ATOM   2365  CE1 PHE B 286      20.084  18.408  10.260  1.00 83.41
ATOM   2366  CE2 PHE B 286      20.874  19.424   8.236  1.00 83.41
ATOM   2367  CZ  PHE B 286      19.847  18.850   8.968  1.00 83.41
ATOM   2368  N   ALA B 287      26.100  21.396  12.159  1.00 85.18
ATOM   2369  CA  ALA B 287      27.346  21.587  12.897  1.00 85.18
ATOM   2370  C   ALA B 287      27.695  23.068  13.010  1.00 85.18
ATOM   2371  O   ALA B 287      28.592  23.556  12.317  1.00 85.18
ATOM   2372  CB  ALA B 287      28.485  20.825  12.224  1.00 85.18
ATOM   2373  N   PRO B 288      26.874  23.746  13.860  1.00 87.29
ATOM   2374  CA  PRO B 288      26.959  25.206  13.935  1.00 87.29
ATOM   2375  C   PRO B 288      28.321  25.694  14.421  1.00 87.29
ATOM   2376  O   PRO B 288      28.622  26.887  14.330  1.00 87.29
ATOM   2377  CB  PRO B 288      25.859  25.572  14.935  1.00 87.29
ATOM   2378  CG  PRO B 288      25.370  24.262  15.461  1.00 87.29
ATOM   2379  CD  PRO B 288      26.007  23.160  14.664  1.00 87.29
ATOM   2380  N   SER B 289      29.288  24.792  14.822  1.00 86.28
ATOM   2381  CA  SER B 289      30.650  25.159  15.196  1.00 86.28
ATOM   2382  C   SER B 289      31.505  25.438  13.965  1.00 86.28
ATOM   2383  O   SER B 289      32.553  26.081  14.063  1.00 86.28
ATOM   2384  CB  SER B 289      31.293  24.053  16.034  1.00 86.28
ATOM   2385  OG  SER B 289      31.301  22.826  15.326  1.00 86.28
ATOM   2386  N   VAL B 290      31.035  25.083  12.834  1.00 88.11
ATOM   2387  CA  VAL B 290      31.781  25.272  11.594  1.00 88.11
ATOM   2388  C   VAL B 290      31.174  26.424  10.797  1.00 88.11
ATOM   2389  O   VAL B 290      30.002  26.375  10.417  1.00 88.11
ATOM   2390  CB  VAL B 290      31.799  23.984  10.741  1.00 88.11
ATOM   2391  CG1 VAL B 290      32.576  24.207   9.444  1.00 88.11
ATOM   2392  CG2 VAL B 290      32.400  22.827  11.536  1.00 88.11
ATOM   2393  N   LYS B 291      31.959  27.459  10.510  1.00 90.20
ATOM   2394  CA  LYS B 291      31.537  28.591   9.689  1.00 90.20
ATOM   2395  C   LYS B 291      31.598  28.246   8.204  1.00 90.20
ATOM   2396  O   LYS B 291      32.562  27.632   7.743  1.00 90.20
ATOM   2397  CB  LYS B 291      32.405  29.816   9.978  1.00 90.20
ATOM   2398  CG  LYS B 291      31.843  31.117   9.425  1.00 90.20
ATOM   2399  CD  LYS B 291      32.720  32.307   9.794  1.00 90.20
ATOM   2400  CE  LYS B 291      32.198  33.599   9.180  1.00 90.20
ATOM   2401  NZ  LYS B 291      33.055  34.769   9.540  1.00 90.20
ATOM   2402  N   CYS B 292      30.565  28.594   7.600  1.00 88.09
ATOM   2403  CA  CYS B 292      30.485  28.279   6.178  1.00 88.09
ATOM   2404  C   CYS B 292      31.417  29.173   5.369  1.00 88.09
ATOM   2405  O   CYS B 292      30.960  30.045   4.628  1.00 88.09
ATOM   2406  CB  CYS B 292      29.050  28.434   5.674  1.00 88.09
ATOM   2407  SG  CYS B 292      27.918  27.175   6.302  1.00 88.09
ATOM   2408  N   ASP B 293      32.679  28.964   5.536  1.00 88.29
ATOM   2409  CA  ASP B 293      33.758  29.633   4.815  1.00 88.29
ATOM   2410  C   ASP B 293      34.657  28.620   4.110  1.00 88.29
ATOM   2411  O   ASP B 293      35.221  27.730   4.750  1.00 88.29
ATOM   2412  CB  ASP B 293      34.585  30.497   5.769  1.00 88.29
ATOM   2413  CG  ASP B 293      35.531  31.440   5.045  1.00 88.29
ATOM   2414  OD1 ASP B 293      36.121  32.329   5.696  1.00 88.29
ATOM   2415  OD2 ASP B 293      35.684  31.295   3.813  1.00 88.29
ATOM   2416  N   LEU B 294      34.626  28.762   2.844  1.00 88.51
ATOM   2417  CA  LEU B 294      35.347  27.787   2.032  1.00 88.51
ATOM   2418  C   LEU B 294      36.836  27.802   2.359  1.00 88.51
ATOM   2419  O   LEU B 294      37.557  26.855   2.037  1.00 88.51
ATOM   2420  CB  LEU B 294      35.136  28.070   0.542  1.00 88.51
ATOM   2421  CG  LEU B 294      33.775  27.681  -0.036  1.00 88.51
ATOM   2422  CD1 LEU B 294      33.489  28.481  -1.302  1.00 88.51
ATOM   2423  CD2 LEU B 294      33.722  26.183  -0.320  1.00 88.51
ATOM   2424  N   SER B 295      37.144  28.738   3.332  1.00 83.33
ATOM   2425  CA  SER B 295      38.562  28.860   3.654  1.00 83.33
ATOM   2426  C   SER B 295      38.897  28.143   4.958  1.00 83.33
ATOM   2427  O   SER B 295      40.066  27.878   5.245  1.00 83.33
ATOM   2428  CB  SER B 295      38.965  30.332   3.754  1.00 83.33
ATOM   2429  OG  SER B 295      38.187  31.001   4.732  1.00 83.33
ATOM   2430  N   LYS B 296      38.107  27.523   5.515  1.00 85.09
ATOM   2431  CA  LYS B 296      38.334  26.899   6.815  1.00 85.09
ATOM   2432  C   LYS B 296      37.852  25.451   6.822  1.00 85.09
ATOM   2433  O   LYS B 296      38.117  24.699   5.882  1.00 85.09
ATOM   2434  CB  LYS B 296      37.633  27.690   7.920  1.00 85.09
ATOM   2435  CG  LYS B 296      38.243  29.059   8.184  1.00 85.09
ATOM   2436  CD  LYS B 296      37.610  29.728   9.397  1.00 85.09
ATOM   2437  CE  LYS B 296      38.192  31.115   9.639  1.00 85.09
ATOM   2438  NZ  LYS B 296      37.517  31.808  10.777  1.00 85.09
ATOM   2439  N   ASP B 297      37.448  25.222   7.755  1.00 88.88
ATOM   2440  CA  ASP B 297      37.081  23.834   8.021  1.00 88.88
ATOM   2441  C   ASP B 297      35.874  23.415   7.184  1.00 88.88
ATOM   2442  O   ASP B 297      35.676  22.227   6.922  1.00 88.88
ATOM   2443  CB  ASP B 297      36.786  23.632   9.508  1.00 88.88
ATOM   2444  CG  ASP B 297      38.033  23.679  10.372  1.00 88.88
ATOM   2445  OD1 ASP B 297      37.933  24.016  11.572  1.00 88.88
ATOM   2446  OD2 ASP B 297      39.128  23.378   9.848  1.00 88.88
ATOM   2447  N   TYR B 298      35.202  24.323   6.586  1.00 91.54
ATOM   2448  CA  TYR B 298      33.998  24.034   5.816  1.00 91.54
ATOM   2449  C   TYR B 298      34.348  23.444   4.456  1.00 91.54
ATOM   2450  O   TYR B 298      33.556  22.701   3.872  1.00 91.54
ATOM   2451  CB  TYR B 298      33.159  25.303   5.634  1.00 91.54
ATOM   2452  CG  TYR B 298      31.955  25.112   4.744  1.00 91.54
ATOM   2453  CD1 TYR B 298      31.878  25.735   3.500  1.00 91.54
ATOM   2454  CD2 TYR B 298      30.892  24.311   5.146  1.00 91.54
ATOM   2455  CE1 TYR B 298      30.769  25.563   2.678  1.00 91.54
ATOM   2456  CE2 TYR B 298      29.778  24.133   4.332  1.00 91.54
ATOM   2457  CZ  TYR B 298      29.726  24.761   3.101  1.00 91.54
ATOM   2458  OH  TYR B 298      28.626  24.588   2.291  1.00 91.54
ATOM   2459  N   ALA B 299      35.461  23.523   4.008  1.00 92.99
ATOM   2460  CA  ALA B 299      35.886  23.081   2.682  1.00 92.99
ATOM   2461  C   ALA B 299      35.711  21.573   2.525  1.00 92.99
ATOM   2462  O   ALA B 299      35.261  21.099   1.479  1.00 92.99
ATOM   2463  CB  ALA B 299      37.340  23.473   2.431  1.00 92.99
ATOM   2464  N   LYS B 300      36.163  20.791   3.568  1.00 93.21
ATOM   2465  CA  LYS B 300      36.049  19.337   3.495  1.00 93.21
ATOM   2466  C   LYS B 300      34.592  18.907   3.349  1.00 93.21
ATOM   2467  O   LYS B 300      34.287  17.966   2.614  1.00 93.21
ATOM   2468  CB  LYS B 300      36.666  18.687   4.734  1.00 93.21
ATOM   2469  CG  LYS B 300      36.011  19.103   6.042  1.00 93.21
ATOM   2470  CD  LYS B 300      36.693  18.454   7.240  1.00 93.21
ATOM   2471  CE  LYS B 300      36.030  18.859   8.549  1.00 93.21
ATOM   2472  NZ  LYS B 300      36.704  18.236   9.728  1.00 93.21
ATOM   2473  N   PHE B 301      33.646  19.688   4.018  1.00 93.40
ATOM   2474  CA  PHE B 301      32.221  19.390   3.935  1.00 93.40
ATOM   2475  C   PHE B 301      31.675  19.737   2.555  1.00 93.40
ATOM   2476  O   PHE B 301      30.920  18.960   1.967  1.00 93.40
ATOM   2477  CB  PHE B 301      31.446  20.154   5.013  1.00 93.40
ATOM   2478  CG  PHE B 301      31.741  19.693   6.415  1.00 93.40
ATOM   2479  CD1 PHE B 301      31.004  18.666   6.992  1.00 93.40
ATOM   2480  CD2 PHE B 301      32.755  20.286   7.155  1.00 93.40
ATOM   2481  CE1 PHE B 301      31.274  18.237   8.290  1.00 93.40
ATOM   2482  CE2 PHE B 301      33.031  19.862   8.452  1.00 93.40
ATOM   2483  CZ  PHE B 301      32.289  18.838   9.017  1.00 93.40
ATOM   2484  N   PHE B 302      32.090  20.803   2.040  1.00 94.11
ATOM   2485  CA  PHE B 302      31.633  21.296   0.745  1.00 94.11
ATOM   2486  C   PHE B 302      32.068  20.358  -0.375  1.00 94.11
ATOM   2487  O   PHE B 302      31.267  20.007  -1.243  1.00 94.11
ATOM   2488  CB  PHE B 302      32.169  22.707   0.486  1.00 94.11
ATOM   2489  CG  PHE B 302      31.688  23.311  -0.806  1.00 94.11
ATOM   2490  CD1 PHE B 302      32.482  23.271  -1.946  1.00 94.11
ATOM   2491  CD2 PHE B 302      30.441  23.918  -0.881  1.00 94.11
ATOM   2492  CE1 PHE B 302      32.039  23.829  -3.143  1.00 94.11
ATOM   2493  CE2 PHE B 302      29.992  24.478  -2.073  1.00 94.11
ATOM   2494  CZ  PHE B 302      30.793  24.433  -3.203  1.00 94.11
ATOM   2495  N   ILE B 303      33.354  19.898  -0.282  1.00 93.12
ATOM   2496  CA  ILE B 303      33.910  19.018  -1.305  1.00 93.12
ATOM   2497  C   ILE B 303      33.178  17.678  -1.286  1.00 93.12
ATOM   2498  O   ILE B 303      32.833  17.137  -2.339  1.00 93.12
ATOM   2499  CB  ILE B 303      35.426  18.803  -1.102  1.00 93.12
ATOM   2500  CG1 ILE B 303      36.187  20.113  -1.338  1.00 93.12
ATOM   2501  CG2 ILE B 303      35.943  17.696  -2.025  1.00 93.12
ATOM   2502  CD1 ILE B 303      37.650  20.063  -0.921  1.00 93.12
ATOM   2503  N   LEU B 304      32.949  17.189  -0.122  1.00 94.72
ATOM   2504  CA  LEU B 304      32.219  15.931  -0.004  1.00 94.72
ATOM   2505  C   LEU B 304      30.790  16.081  -0.516  1.00 94.72
ATOM   2506  O   LEU B 304      30.281  15.203  -1.216  1.00 94.72
ATOM   2507  CB  LEU B 304      32.205  15.453   1.450  1.00 94.72
ATOM   2508  CG  LEU B 304      31.512  14.116   1.718  1.00 94.72
ATOM   2509  CD1 LEU B 304      32.215  12.994   0.961  1.00 94.72
ATOM   2510  CD2 LEU B 304      31.479  13.820   3.213  1.00 94.72
ATOM   2511  N   GLY B 305      30.099  17.194  -0.171  1.00 93.39
ATOM   2512  CA  GLY B 305      28.736  17.457  -0.603  1.00 93.39
ATOM   2513  C   GLY B 305      28.597  17.559  -2.110  1.00 93.39
ATOM   2514  O   GLY B 305      27.738  16.904  -2.705  1.00 93.39
ATOM   2515  N   ILE B 306      29.494  18.328  -2.734  1.00 94.06
ATOM   2516  CA  ILE B 306      29.427  18.557  -4.174  1.00 94.06
ATOM   2517  C   ILE B 306      29.811  17.280  -4.918  1.00 94.06
ATOM   2518  O   ILE B 306      29.139  16.886  -5.874  1.00 94.06
ATOM   2519  CB  ILE B 306      30.344  19.724  -4.603  1.00 94.06
ATOM   2520  CG1 ILE B 306      29.812  21.052  -4.052  1.00 94.06
ATOM   2521  CG2 ILE B 306      30.473  19.777  -6.128  1.00 94.06
ATOM   2522  CD1 ILE B 306      28.505  21.506  -4.687  1.00 94.06
ATOM   2523  N   SER B 307      30.914  16.620  -4.465  1.00 93.15
ATOM   2524  CA  SER B 307      31.324  15.368  -5.093  1.00 93.15
ATOM   2525  C   SER B 307      30.234  14.308  -4.977  1.00 93.15
ATOM   2526  O   SER B 307      29.968  13.576  -5.932  1.00 93.15
ATOM   2527  CB  SER B 307      32.619  14.851  -4.465  1.00 93.15
ATOM   2528  OG  SER B 307      32.428  14.552  -3.093  1.00 93.15
ATOM   2529  N   GLY B 308      29.658  14.264  -3.771  1.00 92.84
ATOM   2530  CA  GLY B 308      28.566  13.325  -3.570  1.00 92.84
ATOM   2531  C   GLY B 308      27.361  13.615  -4.445  1.00 92.84
ATOM   2532  O   GLY B 308      26.738  12.694  -4.977  1.00 92.84
ATOM   2533  N   LEU B 309      27.012  14.917  -4.682  1.00 93.06
ATOM   2534  CA  LEU B 309      25.884  15.322  -5.513  1.00 93.06
ATOM   2535  C   LEU B 309      26.140  14.986  -6.978  1.00 93.06
ATOM   2536  O   LEU B 309      25.234  14.538  -7.684  1.00 93.06
ATOM   2537  CB  LEU B 309      25.617  16.822  -5.360  1.00 93.06
ATOM   2538  CG  LEU B 309      24.911  17.257  -4.075  1.00 93.06
ATOM   2539  CD1 LEU B 309      24.892  18.779  -3.970  1.00 93.06
ATOM   2540  CD2 LEU B 309      23.494  16.696  -4.028  1.00 93.06
ATOM   2541  N   VAL B 310      27.373  15.092  -7.341  1.00 92.95
ATOM   2542  CA  VAL B 310      27.733  14.796  -8.724  1.00 92.95
ATOM   2543  C   VAL B 310      27.678  13.288  -8.961  1.00 92.95
ATOM   2544  O   VAL B 310      27.122  12.831  -9.962  1.00 92.95
ATOM   2545  CB  VAL B 310      29.135  15.340  -9.075  1.00 92.95
ATOM   2546  CG1 VAL B 310      29.581  14.840 -10.448  1.00 92.95
ATOM   2547  CG2 VAL B 310      29.141  16.867  -9.032  1.00 92.95
ATOM   2548  N   VAL B 311      28.166  12.499  -7.990  1.00 91.99
ATOM   2549  CA  VAL B 311      28.277  11.053  -8.152  1.00 91.99
ATOM   2550  C   VAL B 311      26.911  10.403  -7.949  1.00 91.99
ATOM   2551  O   VAL B 311      26.461   9.616  -8.785  1.00 91.99
ATOM   2552  CB  VAL B 311      29.306  10.450  -7.170  1.00 91.99
ATOM   2553  CG1 VAL B 311      29.282   8.924  -7.233  1.00 91.99
ATOM   2554  CG2 VAL B 311      30.707  10.978  -7.474  1.00 91.99
ATOM   2555  N   TRP B 312      26.214  10.734  -6.848  1.00 91.62
ATOM   2556  CA  TRP B 312      24.996  10.022  -6.474  1.00 91.62
ATOM   2557  C   TRP B 312      23.757  10.787  -6.928  1.00 91.62
ATOM   2558  O   TRP B 312      22.796  10.190  -7.418  1.00 91.62
ATOM   2559  CB  TRP B 312      24.946   9.798  -4.960  1.00 91.62
ATOM   2560  CG  TRP B 312      26.139   9.073  -4.413  1.00 91.62
ATOM   2561  CD1 TRP B 312      27.123   9.589  -3.616  1.00 91.62
ATOM   2562  CD2 TRP B 312      26.476   7.699  -4.627  1.00 91.62
ATOM   2563  NE1 TRP B 312      28.051   8.618  -3.321  1.00 91.62
ATOM   2564  CE2 TRP B 312      27.678   7.449  -3.928  1.00 91.62
ATOM   2565  CE3 TRP B 312      25.876   6.653  -5.341  1.00 91.62
ATOM   2566  CZ2 TRP B 312      28.292   6.195  -3.924  1.00 91.62
ATOM   2567  CZ3 TRP B 312      26.489   5.405  -5.336  1.00 91.62
ATOM   2568  CH2 TRP B 312      27.685   5.189  -4.631  1.00 91.62
ATOM   2569  N   GLY B 313      23.789  12.165  -6.741  1.00 90.33
ATOM   2570  CA  GLY B 313      22.635  12.971  -7.105  1.00 90.33
ATOM   2571  C   GLY B 313      22.388  13.019  -8.601  1.00 90.33
ATOM   2572  O   GLY B 313      21.270  12.775  -9.059  1.00 90.33
ATOM   2573  N   ILE B 314      23.428  13.225  -9.428  1.00 91.00
ATOM   2574  CA  ILE B 314      23.317  13.350 -10.877  1.00 91.00
ATOM   2575  C   ILE B 314      23.852  12.086 -11.546  1.00 91.00
ATOM   2576  O   ILE B 314      23.316  11.641 -12.564  1.00 91.00
ATOM   2577  CB  ILE B 314      24.073  14.593 -11.398  1.00 91.00
ATOM   2578  CG1 ILE B 314      23.488  15.870 -10.783  1.00 91.00
ATOM   2579  CG2 ILE B 314      24.028  14.651 -12.927  1.00 91.00
ATOM   2580  CD1 ILE B 314      24.352  17.107 -10.987  1.00 91.00
ATOM   2581  N   GLY B 315      24.738  11.508 -10.959  1.00 91.42
ATOM   2582  CA  GLY B 315      25.422  10.354 -11.521  1.00 91.42
ATOM   2583  C   GLY B 315      24.498   9.177 -11.771  1.00 91.42
ATOM   2584  O   GLY B 315      24.525   8.578 -12.848  1.00 91.42
ATOM   2585  N   ILE B 316      23.702   8.814 -10.712  1.00 91.27
ATOM   2586  CA  ILE B 316      22.832   7.647 -10.806  1.00 91.27
ATOM   2587  C   ILE B 316      21.778   7.874 -11.888  1.00 91.27
ATOM   2588  O   ILE B 316      21.607   7.042 -12.782  1.00 91.27
ATOM   2589  CB  ILE B 316      22.153   7.338  -9.453  1.00 91.27
ATOM   2590  CG1 ILE B 316      23.199   6.918  -8.414  1.00 91.27
ATOM   2591  CG2 ILE B 316      21.083   6.255  -9.621  1.00 91.27
ATOM   2592  CD1 ILE B 316      22.621   6.628  -7.036  1.00 91.27
ATOM   2593  N   PRO B 317      21.064   9.000 -11.871  1.00 92.55
ATOM   2594  CA  PRO B 317      20.082   9.250 -12.929  1.00 92.55
ATOM   2595  C   PRO B 317      20.712   9.299 -14.319  1.00 92.55
ATOM   2596  O   PRO B 317      20.126   8.800 -15.284  1.00 92.55
ATOM   2597  CB  PRO B 317      19.492  10.610 -12.549  1.00 92.55
ATOM   2598  CG  PRO B 317      19.701  10.718 -11.073  1.00 92.55
ATOM   2599  CD  PRO B 317      20.973  10.002 -10.718  1.00 92.55
ATOM   2600  N   LEU B 318      21.880   9.876 -14.450  1.00 93.07
ATOM   2601  CA  LEU B 318      22.574   9.963 -15.730  1.00 93.07
ATOM   2602  C   LEU B 318      22.988   8.580 -16.220  1.00 93.07
ATOM   2603  O   LEU B 318      22.814   8.256 -17.396  1.00 93.07
ATOM   2604  CB  LEU B 318      23.804  10.866 -15.612  1.00 93.07
ATOM   2605  CG  LEU B 318      24.567  11.146 -16.908  1.00 93.07
ATOM   2606  CD1 LEU B 318      23.677  11.896 -17.894  1.00 93.07
ATOM   2607  CD2 LEU B 318      25.839  11.937 -16.620  1.00 93.07
ATOM   2608  N   MET B 319      23.582   7.802 -15.379  1.00 91.98
ATOM   2609  CA  MET B 319      23.974   6.441 -15.732  1.00 91.98
ATOM   2610  C   MET B 319      22.764   5.623 -16.172  1.00 91.98
ATOM   2611  O   MET B 319      22.854   4.830 -17.112  1.00 91.98
ATOM   2612  CB  MET B 319      24.667   5.757 -14.552  1.00 91.98
ATOM   2613  CG  MET B 319      26.112   6.187 -14.357  1.00 91.98
ATOM   2614  SD  MET B 319      27.151   5.851 -15.832  1.00 91.98
ATOM   2615  CE  MET B 319      27.423   4.069 -15.633  1.00 91.98
ATOM   2616  N   SER B 320      21.624   5.763 -15.381  1.00 90.99
ATOM   2617  CA  SER B 320      20.387   5.085 -15.753  1.00 90.99
ATOM   2618  C   SER B 320      19.946   5.473 -17.161  1.00 90.99
ATOM   2619  O   SER B 320      19.544   4.615 -17.950  1.00 90.99
ATOM   2620  CB  SER B 320      19.276   5.408 -14.755  1.00 90.99
ATOM   2621  OG  SER B 320      18.901   6.773 -14.843  1.00 90.99
ATOM   2622  N   TYR B 321      20.106   6.709 -17.546  1.00 94.08
ATOM   2623  CA  TYR B 321      19.742   7.216 -18.864  1.00 94.08
ATOM   2624  C   TYR B 321      20.686   6.681 -19.934  1.00 94.08
ATOM   2625  O   TYR B 321      20.241   6.214 -20.986  1.00 94.08
ATOM   2626  CB  TYR B 321      19.758   8.748 -18.874  1.00 94.08
ATOM   2627  CG  TYR B 321      19.487   9.349 -20.232  1.00 94.08
ATOM   2628  CD1 TYR B 321      20.534   9.747 -21.060  1.00 94.08
ATOM   2629  CD2 TYR B 321      18.185   9.520 -20.689  1.00 94.08
ATOM   2630  CE1 TYR B 321      20.289  10.303 -22.311  1.00 94.08
ATOM   2631  CE2 TYR B 321      17.928  10.075 -21.938  1.00 94.08
ATOM   2632  CZ  TYR B 321      18.985  10.462 -22.741  1.00 94.08
ATOM   2633  OH  TYR B 321      18.737  11.012 -23.979  1.00 94.08
ATOM   2634  N   LEU B 322      21.965   6.667 -19.686  1.00 93.41
ATOM   2635  CA  LEU B 322      22.984   6.286 -20.658  1.00 93.41
ATOM   2636  C   LEU B 322      22.912   4.794 -20.966  1.00 93.41
ATOM   2637  O   LEU B 322      23.042   4.388 -22.123  1.00 93.41
ATOM   2638  CB  LEU B 322      24.379   6.645 -20.141  1.00 93.41
ATOM   2639  CG  LEU B 322      24.724   8.135 -20.100  1.00 93.41
ATOM   2640  CD1 LEU B 322      26.079   8.347 -19.433  1.00 93.41
ATOM   2641  CD2 LEU B 322      24.717   8.725 -21.506  1.00 93.41
ATOM   2642  N   VAL B 323      22.771   4.034 -19.972  1.00 92.43
ATOM   2643  CA  VAL B 323      22.690   2.591 -20.168  1.00 92.43
ATOM   2644  C   VAL B 323      21.475   2.253 -21.029  1.00 92.43
ATOM   2645  O   VAL B 323      21.555   1.405 -21.921  1.00 92.43
ATOM   2646  CB  VAL B 323      22.615   1.838 -18.821  1.00 92.43
ATOM   2647  CG1 VAL B 323      22.278   0.365 -19.043  1.00 92.43
ATOM   2648  CG2 VAL B 323      23.931   1.979 -18.058  1.00 92.43
ATOM   2649  N   LEU B 324      20.362   2.904 -20.760  1.00 92.76
ATOM   2650  CA  LEU B 324      19.149   2.676 -21.538  1.00 92.76
ATOM   2651  C   LEU B 324      19.301   3.221 -22.954  1.00 92.76
ATOM   2652  O   LEU B 324      18.835   2.604 -23.914  1.00 92.76
ATOM   2653  CB  LEU B 324      17.944   3.325 -20.854  1.00 92.76
ATOM   2654  CG  LEU B 324      17.463   2.669 -19.559  1.00 92.76
ATOM   2655  CD1 LEU B 324      16.324   3.477 -18.946  1.00 92.76
ATOM   2656  CD2 LEU B 324      17.027   1.231 -19.818  1.00 92.76
ATOM   2657  N   TYR B 325      19.969   4.335 -23.098  1.00 93.87
ATOM   2658  CA  TYR B 325      20.182   4.936 -24.409  1.00 93.87
ATOM   2659  C   TYR B 325      21.022   4.025 -25.296  1.00 93.87
ATOM   2660  O   TYR B 325      20.695   3.815 -26.467  1.00 93.87
ATOM   2661  CB  TYR B 325      20.862   6.302 -24.271  1.00 93.87
ATOM   2662  CG  TYR B 325      21.114   6.991 -25.590  1.00 93.87
ATOM   2663  CD1 TYR B 325      22.378   6.978 -26.175  1.00 93.87
ATOM   2664  CD2 TYR B 325      20.089   7.657 -26.253  1.00 93.87
ATOM   2665  CE1 TYR B 325      22.616   7.613 -27.389  1.00 93.87
ATOM   2666  CE2 TYR B 325      20.315   8.296 -27.468  1.00 93.87
ATOM   2667  CZ  TYR B 325      21.580   8.268 -28.027  1.00 93.87
ATOM   2668  OH  TYR B 325      21.809   8.899 -29.230  1.00 93.87
ATOM   2669  N   LYS B 326      22.046   3.489 -24.752  1.00 91.46
ATOM   2670  CA  LYS B 326      22.935   2.599 -25.492  1.00 91.46
ATOM   2671  C   LYS B 326      22.206   1.332 -25.929  1.00 91.46
ATOM   2672  O   LYS B 326      22.470   0.798 -27.008  1.00 91.46
ATOM   2673  CB  LYS B 326      24.157   2.235 -24.646  1.00 91.46
ATOM   2674  CG  LYS B 326      25.229   1.467 -25.406  1.00 91.46
ATOM   2675  CD  LYS B 326      26.433   1.167 -24.522  1.00 91.46
ATOM   2676  CE  LYS B 326      27.461   0.311 -25.249  1.00 91.46
ATOM   2677  NZ  LYS B 326      28.648   0.021 -24.390  1.00 91.46
ATOM   2678  N   ASN B 327      21.319   0.904 -25.175  1.00 91.01
ATOM   2679  CA  ASN B 327      20.601  -0.334 -25.459  1.00 91.01
ATOM   2680  C   ASN B 327      19.182  -0.059 -25.947  1.00 91.01
ATOM   2681  O   ASN B 327      18.340  -0.959 -25.959  1.00 91.01
ATOM   2682  CB  ASN B 327      20.572  -1.233 -24.221  1.00 91.01
ATOM   2683  CG  ASN B 327      21.935  -1.804 -23.881  1.00 91.01
ATOM   2684  OD1 ASN B 327      22.487  -2.613 -24.631  1.00 91.01
ATOM   2685  ND2 ASN B 327      22.488  -1.386 -22.749  1.00 91.01
ATOM   2686  N   ARG B 328      18.909   1.145 -26.460  1.00 88.72
ATOM   2687  CA  ARG B 328      17.547   1.574 -26.761  1.00 88.72
ATOM   2688  C   ARG B 328      16.944   0.737 -27.884  1.00 88.72
ATOM   2689  O   ARG B 328      15.731   0.521 -27.922  1.00 88.72
ATOM   2690  CB  ARG B 328      17.522   3.056 -27.141  1.00 88.72
ATOM   2691  CG  ARG B 328      18.265   3.375 -28.428  1.00 88.72
ATOM   2692  CD  ARG B 328      18.336   4.874 -28.683  1.00 88.72
ATOM   2693  NE  ARG B 328      18.970   5.174 -29.963  1.00 88.72
ATOM   2694  CZ  ARG B 328      20.282   5.298 -30.149  1.00 88.72
ATOM   2695  NH1 ARG B 328      21.127   5.150 -29.135  1.00 88.72
ATOM   2696  NH2 ARG B 328      20.752   5.573 -31.357  1.00 88.72
ATOM   2697  N   ARG B 329      17.719   0.068 -28.725  1.00 85.74
ATOM   2698  CA  ARG B 329      17.203  -0.695 -29.857  1.00 85.74
ATOM   2699  C   ARG B 329      17.023  -2.164 -29.491  1.00 85.74
ATOM   2700  O   ARG B 329      16.314  -2.899 -30.181  1.00 85.74
ATOM   2701  CB  ARG B 329      18.136  -0.566 -31.063  1.00 85.74
ATOM   2702  CG  ARG B 329      18.183   0.833 -31.658  1.00 85.74
ATOM   2703  CD  ARG B 329      19.009   0.874 -32.936  1.00 85.74
ATOM   2704  NE  ARG B 329      19.113   2.230 -33.467  1.00 85.74
ATOM   2705  CZ  ARG B 329      19.772   2.562 -34.574  1.00 85.74
ATOM   2706  NH1 ARG B 329      20.400   1.638 -35.292  1.00 85.74
ATOM   2707  NH2 ARG B 329      19.802   3.827 -34.967  1.00 85.74
ATOM   2708  N   LYS B 330      17.602  -2.524 -28.375  1.00 87.30
ATOM   2709  CA  LYS B 330      17.551  -3.922 -27.955  1.00 87.30
ATOM   2710  C   LYS B 330      16.882  -4.062 -26.591  1.00 87.30
ATOM   2711  O   LYS B 330      17.147  -5.018 -25.859  1.00 87.30
ATOM   2712  CB  LYS B 330      18.957  -4.522 -27.913  1.00 87.30
ATOM   2713  CG  LYS B 330      19.645  -4.582 -29.269  1.00 87.30
ATOM   2714  CD  LYS B 330      21.030  -5.208 -29.167  1.00 87.30
ATOM   2715  CE  LYS B 330      21.753  -5.191 -30.506  1.00 87.30
ATOM   2716  NZ  LYS B 330      23.121  -5.781 -30.405  1.00 87.30
ATOM   2717  N   LEU B 331      15.964  -3.202 -26.310  1.00 84.44
ATOM   2718  CA  LEU B 331      15.367  -3.196 -24.978  1.00 84.44
ATOM   2719  C   LEU B 331      14.458  -4.405 -24.785  1.00 84.44
ATOM   2720  O   LEU B 331      14.192  -4.812 -23.652  1.00 84.44
ATOM   2721  CB  LEU B 331      14.576  -1.906 -24.751  1.00 84.44
ATOM   2722  CG  LEU B 331      15.396  -0.652 -24.446  1.00 84.44
ATOM   2723  CD1 LEU B 331      14.548   0.599 -24.649  1.00 84.44
ATOM   2724  CD2 LEU B 331      15.948  -0.705 -23.025  1.00 84.44
ATOM   2725  N   HIS B 332      14.081  -5.056 -25.849  1.00 80.25
ATOM   2726  CA  HIS B 332      13.193  -6.211 -25.776  1.00 80.25
ATOM   2727  C   HIS B 332      13.986  -7.511 -25.690  1.00 80.25
ATOM   2728  O   HIS B 332      13.414  -8.577 -25.455  1.00 80.25
ATOM   2729  CB  HIS B 332      12.259  -6.245 -26.987  1.00 80.25
ATOM   2730  CG  HIS B 332      11.369  -5.048 -27.092  1.00 80.25
ATOM   2731  ND1 HIS B 332      10.384  -4.769 -26.169  1.00 80.25
ATOM   2732  CD2 HIS B 332      11.318  -4.056 -28.011  1.00 80.25
ATOM   2733  CE1 HIS B 332       9.765  -3.654 -26.518  1.00 80.25
ATOM   2734  NE2 HIS B 332      10.313  -3.201 -27.632  1.00 80.25
ATOM   2735  N   ASN B 333      15.438  -7.339 -25.888  1.00 85.66
ATOM   2736  CA  ASN B 333      16.280  -8.525 -25.766  1.00 85.66
ATOM   2737  C   ASN B 333      16.288  -9.064 -24.339  1.00 85.66
ATOM   2738  O   ASN B 333      16.360  -8.292 -23.380  1.00 85.66
ATOM   2739  CB  ASN B 333      17.707  -8.220 -26.227  1.00 85.66
ATOM   2740  CG  ASN B 333      18.527  -9.474 -26.454  1.00 85.66
ATOM   2741  OD1 ASN B 333      18.320 -10.495 -25.793  1.00 85.66
ATOM   2742  ND2 ASN B 333      19.465  -9.407 -27.392  1.00 85.66
ATOM   2743  N   GLU B 334      16.043 -10.337 -24.138  1.00 85.79
ATOM   2744  CA  GLU B 334      15.938 -11.011 -22.848  1.00 85.79
ATOM   2745  C   GLU B 334      17.112 -10.652 -21.940  1.00 85.79
ATOM   2746  O   GLU B 334      16.926 -10.396 -20.749  1.00 85.79
ATOM   2747  CB  GLU B 334      15.866 -12.529 -23.038  1.00 85.79
ATOM   2748  CG  GLU B 334      15.400 -13.282 -21.801  1.00 85.79
ATOM   2749  CD  GLU B 334      15.298 -14.784 -22.016  1.00 85.79
ATOM   2750  OE1 GLU B 334      15.055 -15.522 -21.034  1.00 85.79
ATOM   2751  OE2 GLU B 334      15.465 -15.226 -23.174  1.00 85.79
ATOM   2752  N   ASN B 335      18.305 -10.550 -22.549  1.00 87.09
ATOM   2753  CA  ASN B 335      19.488 -10.258 -21.747  1.00 87.09
ATOM   2754  C   ASN B 335      19.461  -8.831 -21.207  1.00 87.09
ATOM   2755  O   ASN B 335      19.782  -8.598 -20.040  1.00 87.09
ATOM   2756  CB  ASN B 335      20.761 -10.493 -22.563  1.00 87.09
ATOM   2757  CG  ASN B 335      22.002 -10.581 -21.697  1.00 87.09
ATOM   2758  OD1 ASN B 335      21.913 -10.743 -20.477  1.00 87.09
ATOM   2759  ND2 ASN B 335      23.170 -10.476 -22.321  1.00 87.09
ATOM   2760  N   VAL B 336      19.037  -7.880 -22.021  1.00 87.47
ATOM   2761  CA  VAL B 336      18.967  -6.479 -21.620  1.00 87.47
ATOM   2762  C   VAL B 336      17.841  -6.287 -20.607  1.00 87.47
ATOM   2763  O   VAL B 336      17.999  -5.558 -19.625  1.00 87.47
ATOM   2764  CB  VAL B 336      18.755  -5.550 -22.836  1.00 87.47
ATOM   2765  CG1 VAL B 336      18.592  -4.099 -22.386  1.00 87.47
ATOM   2766  CG2 VAL B 336      19.918  -5.681 -23.817  1.00 87.47
ATOM   2767  N   LEU B 337      16.694  -7.019 -20.818  1.00 83.95
ATOM   2768  CA  LEU B 337      15.549  -6.946 -19.918  1.00 83.95
ATOM   2769  C   LEU B 337      15.912  -7.470 -18.532  1.00 83.95
ATOM   2770  O   LEU B 337      15.479  -6.915 -17.520  1.00 83.95
ATOM   2771  CB  LEU B 337      14.370  -7.742 -20.484  1.00 83.95
ATOM   2772  CG  LEU B 337      12.980  -7.339 -19.990  1.00 83.95
ATOM   2773  CD1 LEU B 337      12.275  -6.478 -21.034  1.00 83.95
ATOM   2774  CD2 LEU B 337      12.150  -8.575 -19.660  1.00 83.95
ATOM   2775  N   LEU B 338      16.777  -8.458 -18.551  1.00 85.83
ATOM   2776  CA  LEU B 338      17.199  -9.047 -17.285  1.00 85.83
ATOM   2777  C   LEU B 338      18.119  -8.098 -16.524  1.00 85.83
ATOM   2778  O   LEU B 338      17.976  -7.927 -15.311  1.00 85.83
ATOM   2779  CB  LEU B 338      17.908 -10.382 -17.524  1.00 85.83
ATOM   2780  CG  LEU B 338      18.124 -11.265 -16.294  1.00 85.83
ATOM   2781  CD1 LEU B 338      17.173 -12.457 -16.324  1.00 85.83
ATOM   2782  CD2 LEU B 338      19.573 -11.732 -16.218  1.00 85.83
ATOM   2783  N   LYS B 339      18.995  -7.372 -17.264  1.00 89.89
ATOM   2784  CA  LYS B 339      20.004  -6.528 -16.630  1.00 89.89
ATOM   2785  C   LYS B 339      19.419  -5.176 -16.232  1.00 89.89
ATOM   2786  O   LYS B 339      19.630  -4.708 -15.112  1.00 89.89
ATOM   2787  CB  LYS B 339      21.199  -6.328 -17.563  1.00 89.89
ATOM   2788  CG  LYS B 339      22.049  -7.575 -17.756  1.00 89.89
ATOM   2789  CD  LYS B 339      23.243  -7.303 -18.663  1.00 89.89
ATOM   2790  CE  LYS B 339      24.025  -8.576 -18.957  1.00 89.89
ATOM   2791  NZ  LYS B 339      25.163  -8.324 -19.890  1.00 89.89
ATOM   2792  N   TYR B 340      18.614  -4.549 -17.082  1.00 88.42
ATOM   2793  CA  TYR B 340      18.197  -3.169 -16.865  1.00 88.42
ATOM   2794  C   TYR B 340      16.677  -3.055 -16.848  1.00 88.42
ATOM   2795  O   TYR B 340      16.130  -1.953 -16.934  1.00 88.42
ATOM   2796  CB  TYR B 340      18.776  -2.255 -17.949  1.00 88.42
ATOM   2797  CG  TYR B 340      20.275  -2.360 -18.093  1.00 88.42
ATOM   2798  CD1 TYR B 340      21.123  -1.973 -17.058  1.00 88.42
ATOM   2799  CD2 TYR B 340      20.847  -2.844 -19.265  1.00 88.42
ATOM   2800  CE1 TYR B 340      22.505  -2.066 -17.186  1.00 88.42
ATOM   2801  CE2 TYR B 340      22.228  -2.942 -19.405  1.00 88.42
ATOM   2802  CZ  TYR B 340      23.047  -2.551 -18.362  1.00 88.42
ATOM   2803  OH  TYR B 340      24.414  -2.645 -18.495  1.00 88.42
ATOM   2804  N   GLY B 341      16.052  -4.255 -16.809  1.00 85.68
ATOM   2805  CA  GLY B 341      14.598  -4.263 -16.812  1.00 85.68
ATOM   2806  C   GLY B 341      13.994  -3.430 -15.697  1.00 85.68
ATOM   2807  O   GLY B 341      12.937  -2.821 -15.872  1.00 85.68
ATOM   2808  N   PHE B 342      14.633  -3.284 -14.613  1.00 88.71
ATOM   2809  CA  PHE B 342      14.150  -2.527 -13.465  1.00 88.71
ATOM   2810  C   PHE B 342      13.922  -1.067 -13.837  1.00 88.71
ATOM   2811  O   PHE B 342      12.999  -0.428 -13.328  1.00 88.71
ATOM   2812  CB  PHE B 342      15.140  -2.624 -12.300  1.00 88.71
ATOM   2813  CG  PHE B 342      14.687  -1.906 -11.057  1.00 88.71
ATOM   2814  CD1 PHE B 342      15.195  -0.653 -10.737  1.00 88.71
ATOM   2815  CD2 PHE B 342      13.753  -2.486 -10.209  1.00 88.71
ATOM   2816  CE1 PHE B 342      14.777   0.013  -9.587  1.00 88.71
ATOM   2817  CE2 PHE B 342      13.331  -1.826  -9.058  1.00 88.71
ATOM   2818  CZ  PHE B 342      13.845  -0.577  -8.748  1.00 88.71
ATOM   2819  N   LEU B 343      14.635  -0.534 -14.770  1.00 86.40
ATOM   2820  CA  LEU B 343      14.624   0.882 -15.123  1.00 86.40
ATOM   2821  C   LEU B 343      13.579   1.166 -16.196  1.00 86.40
ATOM   2822  O   LEU B 343      13.155   2.311 -16.367  1.00 86.40
ATOM   2823  CB  LEU B 343      16.007   1.324 -15.610  1.00 86.40
ATOM   2824  CG  LEU B 343      17.134   1.283 -14.577  1.00 86.40
ATOM   2825  CD1 LEU B 343      18.475   1.574 -15.244  1.00 86.40
ATOM   2826  CD2 LEU B 343      16.865   2.276 -13.451  1.00 86.40
ATOM   2827  N   ASN B 344      13.136   0.174 -16.897  1.00 85.28
ATOM   2828  CA  ASN B 344      12.282   0.490 -18.038  1.00 85.28
ATOM   2829  C   ASN B 344      11.025  -0.375 -18.054  1.00 85.28
ATOM   2830  O   ASN B 344      10.103  -0.123 -18.832  1.00 85.28
ATOM   2831  CB  ASN B 344      13.056   0.327 -19.348  1.00 85.28
ATOM   2832  CG  ASN B 344      12.223   0.678 -20.565  1.00 85.28
ATOM   2833  OD1 ASN B 344      11.248   1.428 -20.470  1.00 85.28
ATOM   2834  ND2 ASN B 344      12.602   0.140 -21.719  1.00 85.28
ATOM   2835  N   ASN B 345      10.943  -1.358 -17.105  1.00 81.87
ATOM   2836  CA  ASN B 345       9.763  -2.214 -17.059  1.00 81.87
ATOM   2837  C   ASN B 345       8.507  -1.419 -16.715  1.00 81.87
ATOM   2838  O   ASN B 345       8.512  -0.615 -15.782  1.00 81.87
ATOM   2839  CB  ASN B 345       9.963  -3.352 -16.055  1.00 81.87
ATOM   2840  CG  ASN B 345      10.758  -4.506 -16.632  1.00 81.87
ATOM   2841  OD1 ASN B 345      11.030  -4.550 -17.834  1.00 81.87
ATOM   2842  ND2 ASN B 345      11.138  -5.450 -15.778  1.00 81.87
ATOM   2843  N   GLY B 346       7.461  -1.538 -17.436  1.00 85.47
ATOM   2844  CA  GLY B 346       6.189  -0.892 -17.158  1.00 85.47
ATOM   2845  C   GLY B 346       5.939   0.329 -18.022  1.00 85.47
ATOM   2846  O   GLY B 346       4.801   0.789 -18.142  1.00 85.47
ATOM   2847  N   PHE B 347       7.027   0.777 -18.664  1.00 88.01
ATOM   2848  CA  PHE B 347       6.866   1.966 -19.492  1.00 88.01
ATOM   2849  C   PHE B 347       6.643   1.584 -20.951  1.00 88.01
ATOM   2850  O   PHE B 347       7.162   0.569 -21.418  1.00 88.01
ATOM   2851  CB  PHE B 347       8.092   2.878 -19.370  1.00 88.01
ATOM   2852  CG  PHE B 347       8.291   3.445 -17.991  1.00 88.01
ATOM   2853  CD1 PHE B 347       7.365   4.325 -17.445  1.00 88.01
ATOM   2854  CD2 PHE B 347       9.406   3.097 -17.239  1.00 88.01
ATOM   2855  CE1 PHE B 347       7.547   4.852 -16.169  1.00 88.01
ATOM   2856  CE2 PHE B 347       9.595   3.619 -15.963  1.00 88.01
ATOM   2857  CZ  PHE B 347       8.665   4.497 -15.430  1.00 88.01
ATOM   2858  N   ASN B 348       5.942   2.345 -21.692  1.00 87.19
ATOM   2859  CA  ASN B 348       5.819   2.169 -23.135  1.00 87.19
ATOM   2860  C   ASN B 348       7.156   2.372 -23.841  1.00 87.19
ATOM   2861  O   ASN B 348       7.981   3.174 -23.399  1.00 87.19
ATOM   2862  CB  ASN B 348       4.767   3.123 -23.704  1.00 87.19
ATOM   2863  CG  ASN B 348       3.354   2.598 -23.543  1.00 87.19
ATOM   2864  OD1 ASN B 348       3.140   1.394 -23.379  1.00 87.19
ATOM   2865  ND2 ASN B 348       2.378   3.498 -23.587  1.00 87.19
ATOM   2866  N   PHE B 349       7.275   1.683 -24.868  1.00 82.98
ATOM   2867  CA  PHE B 349       8.544   1.663 -25.587  1.00 82.98
ATOM   2868  C   PHE B 349       9.005   3.078 -25.913  1.00 82.98
ATOM   2869  O   PHE B 349      10.197   3.383 -25.832  1.00 82.98
ATOM   2870  CB  PHE B 349       8.421   0.841 -26.874  1.00 82.98
ATOM   2871  CG  PHE B 349       9.715   0.700 -27.629  1.00 82.98
ATOM   2872  CD1 PHE B 349       9.989   1.510 -28.724  1.00 82.98
ATOM   2873  CD2 PHE B 349      10.658  -0.244 -27.244  1.00 82.98
ATOM   2874  CE1 PHE B 349      11.185   1.382 -29.425  1.00 82.98
ATOM   2875  CE2 PHE B 349      11.856  -0.379 -27.940  1.00 82.98
ATOM   2876  CZ  PHE B 349      12.117   0.435 -29.031  1.00 82.98
ATOM   2877  N   GLN B 350       8.089   3.909 -26.176  1.00 87.53
ATOM   2878  CA  GLN B 350       8.412   5.284 -26.542  1.00 87.53
ATOM   2879  C   GLN B 350       8.930   6.066 -25.339  1.00 87.53
ATOM   2880  O   GLN B 350       9.632   7.067 -25.498  1.00 87.53
ATOM   2881  CB  GLN B 350       7.189   5.984 -27.136  1.00 87.53
ATOM   2882  CG  GLN B 350       6.709   5.376 -28.447  1.00 87.53
ATOM   2883  CD  GLN B 350       5.421   6.003 -28.948  1.00 87.53
ATOM   2884  OE1 GLN B 350       4.826   6.851 -28.276  1.00 87.53
ATOM   2885  NE2 GLN B 350       4.982   5.589 -30.132  1.00 87.53
ATOM   2886  N   PHE B 351       8.617   5.703 -24.175  1.00 91.70
ATOM   2887  CA  PHE B 351       9.005   6.405 -22.957  1.00 91.70
ATOM   2888  C   PHE B 351      10.050   5.611 -22.183  1.00 91.70
ATOM   2889  O   PHE B 351      10.038   5.594 -20.951  1.00 91.70
ATOM   2890  CB  PHE B 351       7.782   6.665 -22.072  1.00 91.70
ATOM   2891  CG  PHE B 351       6.764   7.580 -22.697  1.00 91.70
ATOM   2892  CD1 PHE B 351       7.001   8.946 -22.790  1.00 91.70
ATOM   2893  CD2 PHE B 351       5.569   7.074 -23.193  1.00 91.70
ATOM   2894  CE1 PHE B 351       6.060   9.796 -23.368  1.00 91.70
ATOM   2895  CE2 PHE B 351       4.625   7.917 -23.772  1.00 91.70
ATOM   2896  CZ  PHE B 351       4.872   9.277 -23.857  1.00 91.70
ATOM   2897  N   TRP B 352      11.046   5.040 -22.825  1.00 90.48
ATOM   2898  CA  TRP B 352      12.084   4.230 -22.195  1.00 90.48
ATOM   2899  C   TRP B 352      12.910   5.064 -21.222  1.00 90.48
ATOM   2900  O   TRP B 352      13.532   4.524 -20.304  1.00 90.48
ATOM   2901  CB  TRP B 352      12.997   3.607 -23.255  1.00 90.48
ATOM   2902  CG  TRP B 352      13.657   4.608 -24.155  1.00 90.48
ATOM   2903  CD1 TRP B 352      13.194   5.068 -25.356  1.00 90.48
ATOM   2904  CD2 TRP B 352      14.905   5.270 -23.926  1.00 90.48
ATOM   2905  NE1 TRP B 352      14.079   5.977 -25.888  1.00 90.48
ATOM   2906  CE2 TRP B 352      15.137   6.119 -25.031  1.00 90.48
ATOM   2907  CE3 TRP B 352      15.851   5.228 -22.893  1.00 90.48
ATOM   2908  CZ2 TRP B 352      16.277   6.920 -25.131  1.00 90.48
ATOM   2909  CZ3 TRP B 352      16.985   6.026 -22.995  1.00 90.48
ATOM   2910  CH2 TRP B 352      17.186   6.860 -24.107  1.00 90.48
ATOM   2911  N   TYR B 353      12.945   6.412 -21.299  1.00 91.95
ATOM   2912  CA  TYR B 353      13.763   7.309 -20.491  1.00 91.95
ATOM   2913  C   TYR B 353      12.968   7.861 -19.314  1.00 91.95
ATOM   2914  O   TYR B 353      13.432   8.762 -18.611  1.00 91.95
ATOM   2915  CB  TYR B 353      14.300   8.462 -21.345  1.00 91.95
ATOM   2916  CG  TYR B 353      13.231   9.186 -22.128  1.00 91.95
ATOM   2917  CD1 TYR B 353      12.940   8.827 -23.442  1.00 91.95
ATOM   2918  CD2 TYR B 353      12.513  10.230 -21.556  1.00 91.95
ATOM   2919  CE1 TYR B 353      11.958   9.492 -24.168  1.00 91.95
ATOM   2920  CE2 TYR B 353      11.528  10.902 -22.273  1.00 91.95
ATOM   2921  CZ  TYR B 353      11.258  10.527 -23.576  1.00 91.95
ATOM   2922  OH  TYR B 353      10.284  11.189 -24.290  1.00 91.95
ATOM   2923  N   TRP B 354      11.726   7.317 -19.037  1.00 92.31
ATOM   2924  CA  TRP B 354      10.787   7.930 -18.104  1.00 92.31
ATOM   2925  C   TRP B 354      11.314   7.857 -16.674  1.00 92.31
ATOM   2926  O   TRP B 354      11.005   8.719 -15.848  1.00 92.31
ATOM   2927  CB  TRP B 354       9.419   7.249 -18.192  1.00 92.31
ATOM   2928  CG  TRP B 354       8.307   8.032 -17.561  1.00 92.31
ATOM   2929  CD1 TRP B 354       7.650   7.741 -16.398  1.00 92.31
ATOM   2930  CD2 TRP B 354       7.718   9.236 -18.064  1.00 92.31
ATOM   2931  NE1 TRP B 354       6.688   8.691 -16.147  1.00 92.31
ATOM   2932  CE2 TRP B 354       6.709   9.619 -17.153  1.00 92.31
ATOM   2933  CE3 TRP B 354       7.946  10.028 -19.197  1.00 92.31
ATOM   2934  CZ2 TRP B 354       5.929  10.763 -17.341  1.00 92.31
ATOM   2935  CZ3 TRP B 354       7.169  11.166 -19.382  1.00 92.31
ATOM   2936  CH2 TRP B 354       6.173  11.520 -18.457  1.00 92.31
ATOM   2937  N   GLU B 355      12.108   6.782 -16.352  1.00 91.41
ATOM   2938  CA  GLU B 355      12.670   6.686 -15.008  1.00 91.41
ATOM   2939  C   GLU B 355      13.563   7.884 -14.697  1.00 91.41
ATOM   2940  O   GLU B 355      13.651   8.317 -13.546  1.00 91.41
ATOM   2941  CB  GLU B 355      13.460   5.385 -14.848  1.00 91.41
ATOM   2942  CG  GLU B 355      13.722   5.000 -13.399  1.00 91.41
ATOM   2943  CD  GLU B 355      12.454   4.677 -12.625  1.00 91.41
ATOM   2944  OE1 GLU B 355      12.448   4.824 -11.382  1.00 91.41
ATOM   2945  OE2 GLU B 355      11.459   4.272 -13.267  1.00 91.41
ATOM   2946  N   THR B 356      14.235   8.439 -15.633  1.00 91.62
ATOM   2947  CA  THR B 356      15.077   9.619 -15.470  1.00 91.62
ATOM   2948  C   THR B 356      14.233  10.842 -15.121  1.00 91.62
ATOM   2949  O   THR B 356      14.664  11.700 -14.349  1.00 91.62
ATOM   2950  CB  THR B 356      15.894   9.903 -16.744  1.00 91.62
ATOM   2951  OG1 THR B 356      16.633   8.729 -17.103  1.00 91.62
ATOM   2952  CG2 THR B 356      16.868  11.056 -16.528  1.00 91.62
ATOM   2953  N   ILE B 357      13.032  10.921 -15.670  1.00 91.75
ATOM   2954  CA  ILE B 357      12.111  12.010 -15.363  1.00 91.75
ATOM   2955  C   ILE B 357      11.665  11.914 -13.906  1.00 91.75
ATOM   2956  O   ILE B 357      11.575  12.928 -13.209  1.00 91.75
ATOM   2957  CB  ILE B 357      10.883  11.993 -16.302  1.00 91.75
ATOM   2958  CG1 ILE B 357      11.317  12.230 -17.753  1.00 91.75
ATOM   2959  CG2 ILE B 357       9.852  13.037 -15.861  1.00 91.75
ATOM   2960  CD1 ILE B 357      10.179  12.146 -18.761  1.00 91.75
ATOM   2961  N   VAL B 358      11.419  10.640 -13.476  1.00 90.04
ATOM   2962  CA  VAL B 358      11.034  10.417 -12.086  1.00 90.04
ATOM   2963  C   VAL B 358      12.177  10.827 -11.160  1.00 90.04
ATOM   2964  O   VAL B 358      11.949  11.445 -10.118  1.00 90.04
ATOM   2965  CB  VAL B 358      10.646   8.943 -11.834  1.00 90.04
ATOM   2966  CG1 VAL B 358      10.367   8.704 -10.351  1.00 90.04
ATOM   2967  CG2 VAL B 358       9.432   8.559 -12.677  1.00 90.04
ATOM   2968  N   PHE B 359      13.407  10.549 -11.513  1.00 92.43
ATOM   2969  CA  PHE B 359      14.572  10.966 -10.742  1.00 92.43
ATOM   2970  C   PHE B 359      14.663  12.485 -10.676  1.00 92.43
ATOM   2971  O   PHE B 359      15.007  13.048  -9.634  1.00 92.43
ATOM   2972  CB  PHE B 359      15.854  10.388 -11.349  1.00 92.43
ATOM   2973  CG  PHE B 359      16.186   9.003 -10.863  1.00 92.43
ATOM   2974  CD1 PHE B 359      16.375   8.753  -9.510  1.00 92.43
ATOM   2975  CD2 PHE B 359      16.309   7.951 -11.761  1.00 92.43
ATOM   2976  CE1 PHE B 359      16.682   7.472  -9.057  1.00 92.43
ATOM   2977  CE2 PHE B 359      16.616   6.668 -11.316  1.00 92.43
ATOM   2978  CZ  PHE B 359      16.803   6.431  -9.964  1.00 92.43
ATOM   2979  N   LEU B 360      14.396  13.131 -11.794  1.00 91.60
ATOM   2980  CA  LEU B 360      14.437  14.588 -11.861  1.00 91.60
ATOM   2981  C   LEU B 360      13.429  15.205 -10.897  1.00 91.60
ATOM   2982  O   LEU B 360      13.744  16.170 -10.197  1.00 91.60
ATOM   2983  CB  LEU B 360      14.157  15.067 -13.287  1.00 91.60
ATOM   2984  CG  LEU B 360      14.264  16.574 -13.529  1.00 91.60
ATOM   2985  CD1 LEU B 360      15.705  17.038 -13.346  1.00 91.60
ATOM   2986  CD2 LEU B 360      13.755  16.930 -14.922  1.00 91.60
ATOM   2987  N   ARG B 361      12.287  14.658 -10.933  1.00 90.69
ATOM   2988  CA  ARG B 361      11.265  15.112  -9.996  1.00 90.69
ATOM   2989  C   ARG B 361      11.757  15.007  -8.556  1.00 90.69
ATOM   2990  O   ARG B 361      11.645  15.962  -7.785  1.00 90.69
ATOM   2991  CB  ARG B 361       9.978  14.304 -10.169  1.00 90.69
ATOM   2992  CG  ARG B 361       8.873  14.689  -9.199  1.00 90.69
ATOM   2993  CD  ARG B 361       7.655  13.787  -9.344  1.00 90.69
ATOM   2994  NE  ARG B 361       7.943  12.420  -8.919  1.00 90.69
ATOM   2995  CZ  ARG B 361       7.131  11.382  -9.102  1.00 90.69
ATOM   2996  NH1 ARG B 361       5.960  11.536  -9.708  1.00 90.69
ATOM   2997  NH2 ARG B 361       7.493  10.181  -8.676  1.00 90.69
ATOM   2998  N   LYS B 362      12.322  13.839  -8.163  1.00 90.48
ATOM   2999  CA  LYS B 362      12.833  13.606  -6.816  1.00 90.48
ATOM   3000  C   LYS B 362      13.965  14.574  -6.483  1.00 90.48
ATOM   3001  O   LYS B 362      14.032  15.100  -5.370  1.00 90.48
ATOM   3002  CB  LYS B 362      13.317  12.163  -6.667  1.00 90.48
ATOM   3003  CG  LYS B 362      12.195  11.139  -6.594  1.00 90.48
ATOM   3004  CD  LYS B 362      12.737   9.729  -6.399  1.00 90.48
ATOM   3005  CE  LYS B 362      11.624   8.690  -6.439  1.00 90.48
ATOM   3006  NZ  LYS B 362      12.157   7.301  -6.302  1.00 90.48
ATOM   3007  N   ASN B 363      14.873  14.784  -7.426  1.00 90.87
ATOM   3008  CA  ASN B 363      15.998  15.689  -7.220  1.00 90.87
ATOM   3009  C   ASN B 363      15.530  17.123  -6.989  1.00 90.87
ATOM   3010  O   ASN B 363      16.104  17.845  -6.172  1.00 90.87
ATOM   3011  CB  ASN B 363      16.960  15.629  -8.408  1.00 90.87
ATOM   3012  CG  ASN B 363      17.897  14.439  -8.342  1.00 90.87
ATOM   3013  OD1 ASN B 363      18.055  13.816  -7.289  1.00 90.87
ATOM   3014  ND2 ASN B 363      18.523  14.114  -9.467  1.00 90.87
ATOM   3015  N   MET B 364      14.477  17.560  -7.723  1.00 90.93
ATOM   3016  CA  MET B 364      13.926  18.901  -7.555  1.00 90.93
ATOM   3017  C   MET B 364      13.339  19.077  -6.158  1.00 90.93
ATOM   3018  O   MET B 364      13.565  20.101  -5.510  1.00 90.93
ATOM   3019  CB  MET B 364      12.854  19.178  -8.611  1.00 90.93
ATOM   3020  CG  MET B 364      13.414  19.418 -10.004  1.00 90.93
ATOM   3021  SD  MET B 364      12.139  20.016 -11.180  1.00 90.93
ATOM   3022  CE  MET B 364      13.161  20.268 -12.658  1.00 90.93
ATOM   3023  N   ILE B 365      12.612  18.068  -5.678  1.00 89.43
ATOM   3024  CA  ILE B 365      12.002  18.104  -4.354  1.00 89.43
ATOM   3025  C   ILE B 365      13.091  18.134  -3.284  1.00 89.43
ATOM   3026  O   ILE B 365      12.996  18.887  -2.312  1.00 89.43
ATOM   3027  CB  ILE B 365      11.064  16.896  -4.130  1.00 89.43
ATOM   3028  CG1 ILE B 365       9.868  16.964  -5.087  1.00 89.43
ATOM   3029  CG2 ILE B 365      10.598  16.837  -2.673  1.00 89.43
ATOM   3030  CD1 ILE B 365       8.959  15.744  -5.029  1.00 89.43
ATOM   3031  N   LEU B 366      14.114  17.355  -3.485  1.00 88.44
ATOM   3032  CA  LEU B 366      15.226  17.295  -2.541  1.00 88.44
ATOM   3033  C   LEU B 366      15.961  18.630  -2.482  1.00 88.44
ATOM   3034  O   LEU B 366      16.320  19.098  -1.400  1.00 88.44
ATOM   3035  CB  LEU B 366      16.199  16.179  -2.930  1.00 88.44
ATOM   3036  CG  LEU B 366      15.753  14.750  -2.617  1.00 88.44
ATOM   3037  CD1 LEU B 366      16.660  13.746  -3.319  1.00 88.44
ATOM   3038  CD2 LEU B 366      15.746  14.510  -1.111  1.00 88.44
ATOM   3039  N   LEU B 367      16.173  19.326  -3.583  1.00 88.01
ATOM   3040  CA  LEU B 367      16.855  20.613  -3.663  1.00 88.01
ATOM   3041  C   LEU B 367      16.048  21.701  -2.961  1.00 88.01
ATOM   3042  O   LEU B 367      16.595  22.472  -2.169  1.00 88.01
ATOM   3043  CB  LEU B 367      17.096  21.003  -5.123  1.00 88.01
ATOM   3044  CG  LEU B 367      18.108  22.124  -5.368  1.00 88.01
ATOM   3045  CD1 LEU B 367      19.387  21.560  -5.977  1.00 88.01
ATOM   3046  CD2 LEU B 367      17.508  23.198  -6.270  1.00 88.01
ATOM   3047  N   ILE B 368      14.785  21.701  -3.213  1.00 87.28
ATOM   3048  CA  ILE B 368      13.903  22.707  -2.631  1.00 87.28
ATOM   3049  C   ILE B 368      13.821  22.510  -1.119  1.00 87.28
ATOM   3050  O   ILE B 368      13.756  23.482  -0.363  1.00 87.28
ATOM   3051  CB  ILE B 368      12.492  22.652  -3.257  1.00 87.28
ATOM   3052  CG1 ILE B 368      12.552  23.013  -4.745  1.00 87.28
ATOM   3053  CG2 ILE B 368      11.531  23.579  -2.506  1.00 87.28
ATOM   3054  CD1 ILE B 368      11.256  22.750  -5.500  1.00 87.28
ATOM   3055  N   SER B 369      13.910  21.311  -0.674  1.00 83.20
ATOM   3056  CA  SER B 369      13.779  20.987   0.743  1.00 83.20
ATOM   3057  C   SER B 369      15.044  21.354   1.512  1.00 83.20
ATOM   3058  O   SER B 369      14.987  21.643   2.709  1.00 83.20
ATOM   3059  CB  SER B 369      13.473  19.501   0.928  1.00 83.20
ATOM   3060  OG  SER B 369      14.596  18.709   0.581  1.00 83.20
ATOM   3061  N   THR B 370      16.203  21.387   0.999  1.00 81.55
ATOM   3062  CA  THR B 370      17.472  21.542   1.700  1.00 81.55
ATOM   3063  C   THR B 370      18.013  22.959   1.534  1.00 81.55
ATOM   3064  O   THR B 370      18.533  23.546   2.485  1.00 81.55
ATOM   3065  CB  THR B 370      18.516  20.528   1.194  1.00 81.55
ATOM   3066  OG1 THR B 370      18.487  20.496  -0.238  1.00 81.55
ATOM   3067  CG2 THR B 370      18.228  19.129   1.728  1.00 81.55
ATOM   3068  N   VAL B 371      17.700  23.572   0.496  1.00 73.54
ATOM   3069  CA  VAL B 371      18.286  24.880   0.222  1.00 73.54
ATOM   3070  C   VAL B 371      17.218  25.963   0.353  1.00 73.54
ATOM   3071  O   VAL B 371      16.154  25.872  -0.263  1.00 73.54
ATOM   3072  CB  VAL B 371      18.928  24.931  -1.182  1.00 73.54
ATOM   3073  CG1 VAL B 371      19.537  26.307  -1.447  1.00 73.54
ATOM   3074  CG2 VAL B 371      19.986  23.839  -1.325  1.00 73.54
ATOM   3075  N   SER B 372      17.282  26.661   1.083  1.00 65.76
ATOM   3076  CA  SER B 372      16.346  27.774   1.208  1.00 65.76
ATOM   3077  C   SER B 372      16.471  28.736   0.031  1.00 65.76
ATOM   3078  O   SER B 372      17.404  29.540  -0.024  1.00 65.76
ATOM   3079  CB  SER B 372      16.580  28.526   2.519  1.00 65.76
ATOM   3080  OG  SER B 372      17.351  29.694   2.298  1.00 65.76
ATOM   3081  N   LEU B 373      15.766  28.469  -0.796  1.00 59.21
ATOM   3082  CA  LEU B 373      15.888  29.231  -2.034  1.00 59.21
ATOM   3083  C   LEU B 373      15.350  30.647  -1.857  1.00 59.21
ATOM   3084  O   LEU B 373      15.902  31.599  -2.413  1.00 59.21
ATOM   3085  CB  LEU B 373      15.143  28.528  -3.172  1.00 59.21
ATOM   3086  CG  LEU B 373      15.811  27.279  -3.750  1.00 59.21
ATOM   3087  CD1 LEU B 373      14.775  26.392  -4.432  1.00 59.21
ATOM   3088  CD2 LEU B 373      16.916  27.668  -4.727  1.00 59.21
ATOM   3089  N   LEU B 374      14.478  30.774  -0.985  1.00 62.29
ATOM   3090  CA  LEU B 374      13.903  32.111  -0.882  1.00 62.29
ATOM   3091  C   LEU B 374      14.051  32.658   0.534  1.00 62.29
ATOM   3092  O   LEU B 374      13.861  31.928   1.510  1.00 62.29
ATOM   3093  CB  LEU B 374      12.426  32.092  -1.282  1.00 62.29
ATOM   3094  CG  LEU B 374      12.127  31.819  -2.757  1.00 62.29
ATOM   3095  CD1 LEU B 374      10.719  31.255  -2.917  1.00 62.29
ATOM   3096  CD2 LEU B 374      12.296  33.090  -3.582  1.00 62.29
ATOM   3097  N   LYS B 375      14.424  33.447   0.792  1.00 61.55
ATOM   3098  CA  LYS B 375      14.610  34.114   2.077  1.00 61.55
ATOM   3099  C   LYS B 375      13.287  34.655   2.612  1.00 61.55
ATOM   3100  O   LYS B 375      12.836  35.726   2.199  1.00 61.55
ATOM   3101  CB  LYS B 375      15.627  35.249   1.950  1.00 61.55
ATOM   3102  CG  LYS B 375      17.073  34.779   1.874  1.00 61.55
ATOM   3103  CD  LYS B 375      18.042  35.954   1.845  1.00 61.55
ATOM   3104  CE  LYS B 375      19.481  35.489   1.669  1.00 61.55
ATOM   3105  NZ  LYS B 375      20.436  36.637   1.649  1.00 61.55
ATOM   3106  N   THR B 376      12.573  34.128   3.098  1.00 66.58
ATOM   3107  CA  THR B 376      11.304  34.593   3.647  1.00 66.58
ATOM   3108  C   THR B 376      11.111  34.081   5.071  1.00 66.58
ATOM   3109  O   THR B 376      11.749  33.107   5.478  1.00 66.58
ATOM   3110  CB  THR B 376      10.119  34.144   2.772  1.00 66.58
ATOM   3111  OG1 THR B 376      10.081  32.712   2.727  1.00 66.58
ATOM   3112  CG2 THR B 376      10.249  34.682   1.351  1.00 66.58
ATOM   3113  N   THR B 377      10.206  34.870   5.801  1.00 62.13
ATOM   3114  CA  THR B 377       9.855  34.500   7.168  1.00 62.13
ATOM   3115  C   THR B 377       8.887  33.320   7.177  1.00 62.13
ATOM   3116  O   THR B 377       8.852  32.547   8.136  1.00 62.13
ATOM   3117  CB  THR B 377       9.230  35.685   7.926  1.00 62.13
ATOM   3118  OG1 THR B 377       8.184  36.256   7.129  1.00 62.13
ATOM   3119  CG2 THR B 377      10.272  36.760   8.221  1.00 62.13
ATOM   3120  N   ARG B 378       8.307  33.008   6.199  1.00 71.37
ATOM   3121  CA  ARG B 378       7.377  31.887   6.108  1.00 71.37
ATOM   3122  C   ARG B 378       7.967  30.751   5.279  1.00 71.37
ATOM   3123  O   ARG B 378       7.511  30.487   4.165  1.00 71.37
ATOM   3124  CB  ARG B 378       6.046  32.340   5.505  1.00 71.37
ATOM   3125  CG  ARG B 378       5.249  33.274   6.401  1.00 71.37
ATOM   3126  CD  ARG B 378       3.878  33.585   5.816  1.00 71.37
ATOM   3127  NE  ARG B 378       3.198  34.636   6.566  1.00 71.37
ATOM   3128  CZ  ARG B 378       2.001  35.132   6.262  1.00 71.37
ATOM   3129  NH1 ARG B 378       1.327  34.679   5.211  1.00 71.37
ATOM   3130  NH2 ARG B 378       1.474  36.087   7.013  1.00 71.37
ATOM   3131  N   VAL B 379       8.944  30.219   5.852  1.00 74.77
ATOM   3132  CA  VAL B 379       9.763  29.247   5.136  1.00 74.77
ATOM   3133  C   VAL B 379       8.919  28.026   4.775  1.00 74.77
ATOM   3134  O   VAL B 379       8.967  27.544   3.641  1.00 74.77
ATOM   3135  CB  VAL B 379      10.992  28.817   5.968  1.00 74.77
ATOM   3136  CG1 VAL B 379      11.803  27.756   5.226  1.00 74.77
ATOM   3137  CG2 VAL B 379      11.864  30.028   6.295  1.00 74.77
ATOM   3138  N   LEU B 380       8.043  27.696   5.591  1.00 73.73
ATOM   3139  CA  LEU B 380       7.240  26.499   5.360  1.00 73.73
ATOM   3140  C   LEU B 380       6.232  26.728   4.240  1.00 73.73
ATOM   3141  O   LEU B 380       6.088  25.890   3.347  1.00 73.73
ATOM   3142  CB  LEU B 380       6.512  26.087   6.642  1.00 73.73
ATOM   3143  CG  LEU B 380       5.743  24.766   6.590  1.00 73.73
ATOM   3144  CD1 LEU B 380       6.712  23.589   6.590  1.00 73.73
ATOM   3145  CD2 LEU B 380       4.772  24.666   7.762  1.00 73.73
ATOM   3146  N   GLY B 381       5.706  27.813   4.373  1.00 76.02
ATOM   3147  CA  GLY B 381       4.725  28.141   3.350  1.00 76.02
ATOM   3148  C   GLY B 381       5.322  28.238   1.959  1.00 76.02
ATOM   3149  O   GLY B 381       4.763  27.703   0.999  1.00 76.02
ATOM   3150  N   THR B 382       6.522  28.875   1.806  1.00 81.02
ATOM   3151  CA  THR B 382       7.182  29.038   0.516  1.00 81.02
ATOM   3152  C   THR B 382       7.645  27.690  -0.029  1.00 81.02
ATOM   3153  O   THR B 382       7.532  27.426  -1.228  1.00 81.02
ATOM   3154  CB  THR B 382       8.386  29.993   0.621  1.00 81.02
ATOM   3155  OG1 THR B 382       9.235  29.566   1.693  1.00 81.02
ATOM   3156  CG2 THR B 382       7.931  31.424   0.886  1.00 81.02
ATOM   3157  N   THR B 383       8.120  26.910   0.883  1.00 83.54
ATOM   3158  CA  THR B 383       8.579  25.586   0.479  1.00 83.54
ATOM   3159  C   THR B 383       7.416  24.748  -0.046  1.00 83.54
ATOM   3160  O   THR B 383       7.549  24.060  -1.060  1.00 83.54
ATOM   3161  CB  THR B 383       9.259  24.849   1.647  1.00 83.54
ATOM   3162  OG1 THR B 383       8.477  25.024   2.835  1.00 83.54
ATOM   3163  CG2 THR B 383      10.664  25.389   1.894  1.00 83.54
ATOM   3164  N   MET B 384       6.273  24.912   0.595  1.00 81.96
ATOM   3165  CA  MET B 384       5.095  24.148   0.194  1.00 81.96
ATOM   3166  C   MET B 384       4.573  24.623  -1.158  1.00 81.96
ATOM   3167  O   MET B 384       4.127  23.815  -1.975  1.00 81.96
ATOM   3168  CB  MET B 384       3.994  24.264   1.250  1.00 81.96
ATOM   3169  CG  MET B 384       4.319  23.555   2.555  1.00 81.96
ATOM   3170  SD  MET B 384       4.586  21.754   2.329  1.00 81.96
ATOM   3171  CE  MET B 384       5.394  21.351   3.903  1.00 81.96
ATOM   3172  N   TRP B 385       4.682  25.897  -1.444  1.00 83.36
ATOM   3173  CA  TRP B 385       4.236  26.446  -2.720  1.00 83.36
ATOM   3174  C   TRP B 385       5.121  25.959  -3.862  1.00 83.36
ATOM   3175  O   TRP B 385       4.623  25.585  -4.926  1.00 83.36
ATOM   3176  CB  TRP B 385       4.234  27.977  -2.676  1.00 83.36
ATOM   3177  CG  TRP B 385       3.489  28.618  -3.808  1.00 83.36
ATOM   3178  CD1 TRP B 385       2.150  28.890  -3.864  1.00 83.36
ATOM   3179  CD2 TRP B 385       4.041  29.062  -5.051  1.00 83.36
ATOM   3180  NE1 TRP B 385       1.837  29.478  -5.067  1.00 83.36
ATOM   3181  CE2 TRP B 385       2.978  29.595  -5.813  1.00 83.36
ATOM   3182  CE3 TRP B 385       5.333  29.062  -5.594  1.00 83.36
ATOM   3183  CZ2 TRP B 385       3.169  30.124  -7.093  1.00 83.36
ATOM   3184  CZ3 TRP B 385       5.521  29.588  -6.867  1.00 83.36
ATOM   3185  CH2 TRP B 385       4.443  30.111  -7.600  1.00 83.36
ATOM   3186  N   LEU B 386       6.455  25.856  -3.594  1.00 89.50
ATOM   3187  CA  LEU B 386       7.377  25.369  -4.614  1.00 89.50
ATOM   3188  C   LEU B 386       7.151  23.886  -4.889  1.00 89.50
ATOM   3189  O   LEU B 386       7.195  23.449  -6.041  1.00 89.50
ATOM   3190  CB  LEU B 386       8.827  25.604  -4.183  1.00 89.50
ATOM   3191  CG  LEU B 386       9.329  27.047  -4.252  1.00 89.50
ATOM   3192  CD1 LEU B 386      10.684  27.171  -3.562  1.00 89.50
ATOM   3193  CD2 LEU B 386       9.418  27.513  -5.701  1.00 89.50
ATOM   3194  N   PHE B 387       6.960  23.180  -3.773  1.00 89.29
ATOM   3195  CA  PHE B 387       6.636  21.767  -3.935  1.00 89.29
ATOM   3196  C   PHE B 387       5.387  21.592  -4.789  1.00 89.29
ATOM   3197  O   PHE B 387       5.322  20.688  -5.625  1.00 89.29
ATOM   3198  CB  PHE B 387       6.436  21.101  -2.570  1.00 89.29
ATOM   3199  CG  PHE B 387       7.722  20.787  -1.853  1.00 89.29
ATOM   3200  CD1 PHE B 387       8.943  20.890  -2.509  1.00 89.29
ATOM   3201  CD2 PHE B 387       7.710  20.389  -0.523  1.00 89.29
ATOM   3202  CE1 PHE B 387      10.134  20.600  -1.849  1.00 89.29
ATOM   3203  CE2 PHE B 387       8.896  20.097   0.144  1.00 89.29
ATOM   3204  CZ  PHE B 387      10.107  20.203  -0.521  1.00 89.29
ATOM   3205  N   THR B 388       4.372  22.475  -4.560  1.00 89.74
ATOM   3206  CA  THR B 388       3.107  22.399  -5.282  1.00 89.74
ATOM   3207  C   THR B 388       3.315  22.676  -6.768  1.00 89.74
ATOM   3208  O   THR B 388       2.686  22.042  -7.618  1.00 89.74
ATOM   3209  CB  THR B 388       2.077  23.391  -4.711  1.00 89.74
ATOM   3210  OG1 THR B 388       1.934  23.165  -3.304  1.00 89.74
ATOM   3211  CG2 THR B 388       0.718  23.220  -5.383  1.00 89.74
ATOM   3212  N   CYS B 389       4.235  23.596  -7.079  1.00 90.58
ATOM   3213  CA  CYS B 389       4.544  23.898  -8.472  1.00 90.58
ATOM   3214  C   CYS B 389       5.177  22.696  -9.163  1.00 90.58
ATOM   3215  O   CYS B 389       4.776  22.329 -10.270  1.00 90.58
ATOM   3216  CB  CYS B 389       5.482  25.102  -8.565  1.00 90.58
ATOM   3217  SG  CYS B 389       4.687  26.675  -8.168  1.00 90.58
ATOM   3218  N   VAL B 390       6.142  22.057  -8.440  1.00 91.36
ATOM   3219  CA  VAL B 390       6.834  20.901  -9.000  1.00 91.36
ATOM   3220  C   VAL B 390       5.857  19.738  -9.156  1.00 91.36
ATOM   3221  O   VAL B 390       5.802  19.103 -10.212  1.00 91.36
ATOM   3222  CB  VAL B 390       8.032  20.476  -8.121  1.00 91.36
ATOM   3223  CG1 VAL B 390       8.630  19.163  -8.621  1.00 91.36
ATOM   3224  CG2 VAL B 390       9.092  21.575  -8.097  1.00 91.36
ATOM   3225  N   SER B 391       5.038  19.472  -8.125  1.00 91.79
ATOM   3226  CA  SER B 391       4.086  18.366  -8.154  1.00 91.79
ATOM   3227  C   SER B 391       3.036  18.568  -9.241  1.00 91.79
ATOM   3228  O   SER B 391       2.658  17.618  -9.931  1.00 91.79
ATOM   3229  CB  SER B 391       3.402  18.212  -6.795  1.00 91.79
ATOM   3230  OG  SER B 391       2.530  19.301  -6.544  1.00 91.79
ATOM   3231  N   SER B 392       2.544  19.854  -9.453  1.00 92.89
ATOM   3232  CA  SER B 392       1.550  20.168 -10.474  1.00 92.89
ATOM   3233  C   SER B 392       2.116  19.967 -11.876  1.00 92.89
ATOM   3234  O   SER B 392       1.439  19.425 -12.752  1.00 92.89
ATOM   3235  CB  SER B 392       1.054  21.605 -10.316  1.00 92.89
ATOM   3236  OG  SER B 392       0.417  21.783  -9.062  1.00 92.89
ATOM   3237  N   PHE B 393       3.439  20.382 -12.046  1.00 93.69
ATOM   3238  CA  PHE B 393       4.101  20.228 -13.335  1.00 93.69
ATOM   3239  C   PHE B 393       4.196  18.757 -13.723  1.00 93.69
ATOM   3240  O   PHE B 393       3.828  18.378 -14.837  1.00 93.69
ATOM   3241  CB  PHE B 393       5.499  20.853 -13.301  1.00 93.69
ATOM   3242  CG  PHE B 393       6.296  20.628 -14.558  1.00 93.69
ATOM   3243  CD1 PHE B 393       7.300  19.668 -14.598  1.00 93.69
ATOM   3244  CD2 PHE B 393       6.041  21.376 -15.699  1.00 93.69
ATOM   3245  CE1 PHE B 393       8.039  19.457 -15.760  1.00 93.69
ATOM   3246  CE2 PHE B 393       6.775  21.171 -16.864  1.00 93.69
ATOM   3247  CZ  PHE B 393       7.774  20.212 -16.892  1.00 93.69
ATOM   3248  N   PHE B 394       4.611  17.910 -12.762  1.00 92.95
ATOM   3249  CA  PHE B 394       4.825  16.500 -13.065  1.00 92.95
ATOM   3250  C   PHE B 394       3.499  15.749 -13.111  1.00 92.95
ATOM   3251  O   PHE B 394       3.386  14.719 -13.778  1.00 92.95
ATOM   3252  CB  PHE B 394       5.755  15.861 -12.030  1.00 92.95
ATOM   3253  CG  PHE B 394       7.214  16.137 -12.273  1.00 92.95
ATOM   3254  CD1 PHE B 394       7.916  15.437 -13.247  1.00 92.95
ATOM   3255  CD2 PHE B 394       7.885  17.098 -11.527  1.00 92.95
ATOM   3256  CE1 PHE B 394       9.267  15.691 -13.474  1.00 92.95
ATOM   3257  CE2 PHE B 394       9.235  17.357 -11.748  1.00 92.95
ATOM   3258  CZ  PHE B 394       9.924  16.651 -12.721  1.00 92.95
ATOM   3259  N   LEU B 395       2.483  16.264 -12.447  1.00 93.43
ATOM   3260  CA  LEU B 395       1.141  15.705 -12.565  1.00 93.43
ATOM   3261  C   LEU B 395       0.579  15.931 -13.965  1.00 93.43
ATOM   3262  O   LEU B 395       0.029  15.010 -14.573  1.00 93.43
ATOM   3263  CB  LEU B 395       0.208  16.327 -11.522  1.00 93.43
ATOM   3264  CG  LEU B 395      -1.254  15.882 -11.569  1.00 93.43
ATOM   3265  CD1 LEU B 395      -1.356  14.373 -11.375  1.00 93.43
ATOM   3266  CD2 LEU B 395      -2.072  16.619 -10.514  1.00 93.43
ATOM   3267  N   ILE B 396       0.726  17.113 -14.469  1.00 93.34
ATOM   3268  CA  ILE B 396       0.244  17.447 -15.805  1.00 93.34
ATOM   3269  C   ILE B 396       0.982  16.606 -16.844  1.00 93.34
ATOM   3270  O   ILE B 396       0.367  16.072 -17.770  1.00 93.34
ATOM   3271  CB  ILE B 396       0.420  18.952 -16.110  1.00 93.34
ATOM   3272  CG1 ILE B 396      -0.475  19.791 -15.190  1.00 93.34
ATOM   3273  CG2 ILE B 396       0.118  19.243 -17.583  1.00 93.34
ATOM   3274  CD1 ILE B 396      -0.174  21.283 -15.227  1.00 93.34
ATOM   3275  N   LEU B 397       2.345  16.507 -16.599  1.00 92.82
ATOM   3276  CA  LEU B 397       3.148  15.683 -17.495  1.00 92.82
ATOM   3277  C   LEU B 397       2.670  14.235 -17.478  1.00 92.82
ATOM   3278  O   LEU B 397       2.543  13.606 -18.531  1.00 92.82
ATOM   3279  CB  LEU B 397       4.627  15.748 -17.102  1.00 92.82
ATOM   3280  CG  LEU B 397       5.621  15.157 -18.103  1.00 92.82
ATOM   3281  CD1 LEU B 397       5.629  15.977 -19.389  1.00 92.82
ATOM   3282  CD2 LEU B 397       7.018  15.093 -17.495  1.00 92.82
ATOM   3283  N   GLN B 398       2.311  13.718 -16.366  1.00 91.63
ATOM   3284  CA  GLN B 398       1.824  12.352 -16.206  1.00 91.63
ATOM   3285  C   GLN B 398       0.463  12.172 -16.873  1.00 91.63
ATOM   3286  O   GLN B 398       0.217  11.159 -17.531  1.00 91.63
ATOM   3287  CB  GLN B 398       1.736  11.982 -14.725  1.00 91.63
ATOM   3288  CG  GLN B 398       1.042  10.652 -14.463  1.00 91.63
ATOM   3289  CD  GLN B 398       1.787   9.474 -15.060  1.00 91.63
ATOM   3290  OE1 GLN B 398       2.973   9.576 -15.393  1.00 91.63
ATOM   3291  NE2 GLN B 398       1.099   8.346 -15.201  1.00 91.63
ATOM   3292  N   ILE B 399      -0.413  13.148 -16.798  1.00 92.71
ATOM   3293  CA  ILE B 399      -1.769  13.061 -17.329  1.00 92.71
ATOM   3294  C   ILE B 399      -1.732  13.144 -18.853  1.00 92.71
ATOM   3295  O   ILE B 399      -2.454  12.415 -19.538  1.00 92.71
ATOM   3296  CB  ILE B 399      -2.674  14.173 -16.753  1.00 92.71
ATOM   3297  CG1 ILE B 399      -2.910  13.947 -15.255  1.00 92.71
ATOM   3298  CG2 ILE B 399      -4.002  14.236 -17.513  1.00 92.71
ATOM   3299  CD1 ILE B 399      -3.631  15.095 -14.562  1.00 92.71
ATOM   3300  N   ILE B 400      -0.857  13.886 -19.364  1.00 90.83
ATOM   3301  CA  ILE B 400      -0.784  14.108 -20.804  1.00 90.83
ATOM   3302  C   ILE B 400      -0.076  12.932 -21.472  1.00 90.83
ATOM   3303  O   ILE B 400      -0.577  12.371 -22.449  1.00 90.83
ATOM   3304  CB  ILE B 400      -0.057  15.430 -21.136  1.00 90.83
ATOM   3305  CG1 ILE B 400      -0.868  16.628 -20.630  1.00 90.83
ATOM   3306  CG2 ILE B 400       0.202  15.541 -22.641  1.00 90.83
ATOM   3307  CD1 ILE B 400      -0.146  17.963 -20.753  1.00 90.83
ATOM   3308  N   LEU B 401       1.023  12.505 -20.817  1.00 92.01
ATOM   3309  CA  LEU B 401       1.884  11.556 -21.514  1.00 92.01
ATOM   3310  C   LEU B 401       1.514  10.121 -21.154  1.00 92.01
ATOM   3311  O   LEU B 401       1.700   9.207 -21.961  1.00 92.01
ATOM   3312  CB  LEU B 401       3.354  11.817 -21.175  1.00 92.01
ATOM   3313  CG  LEU B 401       3.939  13.141 -21.668  1.00 92.01
ATOM   3314  CD1 LEU B 401       5.359  13.322 -21.142  1.00 92.01
ATOM   3315  CD2 LEU B 401       3.916  13.201 -23.192  1.00 92.01
ATOM   3316  N   GLN B 402       0.999   9.865 -19.891  1.00 91.21
ATOM   3317  CA  GLN B 402       0.685   8.511 -19.448  1.00 91.21
ATOM   3318  C   GLN B 402       1.729   7.514 -19.942  1.00 91.21
ATOM   3319  O   GLN B 402       1.452   6.705 -20.829  1.00 91.21
ATOM   3320  CB  GLN B 402      -0.706   8.097 -19.931  1.00 91.21
ATOM   3321  CG  GLN B 402      -1.837   8.918 -19.326  1.00 91.21
ATOM   3322  CD  GLN B 402      -3.207   8.335 -19.618  1.00 91.21
ATOM   3323  OE1 GLN B 402      -3.387   7.597 -20.593  1.00 91.21
ATOM   3324  NE2 GLN B 402      -4.182   8.661 -18.777  1.00 91.21
ATOM   3325  N   PRO B 403       3.003   7.631 -19.415  1.00 90.79
ATOM   3326  CA  PRO B 403       4.161   6.903 -19.938  1.00 90.79
ATOM   3327  C   PRO B 403       4.085   5.402 -19.670  1.00 90.79
ATOM   3328  O   PRO B 403       4.773   4.618 -20.328  1.00 90.79
ATOM   3329  CB  PRO B 403       5.340   7.533 -19.192  1.00 90.79
ATOM   3330  CG  PRO B 403       4.748   8.074 -17.931  1.00 90.79
ATOM   3331  CD  PRO B 403       3.335   8.498 -18.211  1.00 90.79
ATOM   3332  N   PHE B 404       3.279   4.718 -18.778  1.00 90.32
ATOM   3333  CA  PHE B 404       3.234   3.304 -18.425  1.00 90.32
ATOM   3334  C   PHE B 404       2.511   2.500 -19.498  1.00 90.32
ATOM   3335  O   PHE B 404       1.642   3.027 -20.196  1.00 90.32
ATOM   3336  CB  PHE B 404       2.546   3.109 -17.070  1.00 90.32
ATOM   3337  CG  PHE B 404       3.357   3.598 -15.901  1.00 90.32
ATOM   3338  CD1 PHE B 404       4.264   2.758 -15.267  1.00 90.32
ATOM   3339  CD2 PHE B 404       3.213   4.899 -15.436  1.00 90.32
ATOM   3340  CE1 PHE B 404       5.017   3.207 -14.184  1.00 90.32
ATOM   3341  CE2 PHE B 404       3.961   5.355 -14.354  1.00 90.32
ATOM   3342  CZ  PHE B 404       4.862   4.508 -13.730  1.00 90.32
ATOM   3343  N   ASP B 405       2.931   1.409 -19.668  1.00 82.95
ATOM   3344  CA  ASP B 405       2.266   0.533 -20.628  1.00 82.95
ATOM   3345  C   ASP B 405       0.859   0.172 -20.159  1.00 82.95
ATOM   3346  O   ASP B 405       0.493   0.440 -19.013  1.00 82.95
ATOM   3347  CB  ASP B 405       3.088  -0.739 -20.852  1.00 82.95
ATOM   3348  CG  ASP B 405       3.200  -1.600 -19.607  1.00 82.95
ATOM   3349  OD1 ASP B 405       4.085  -2.480 -19.551  1.00 82.95
ATOM   3350  OD2 ASP B 405       2.393  -1.399 -18.673  1.00 82.95
ATOM   3351  N   SER B 406       0.088  -0.318 -21.013  1.00 78.40
ATOM   3352  CA  SER B 406      -1.334  -0.528 -20.764  1.00 78.40
ATOM   3353  C   SER B 406      -1.589  -1.889 -20.126  1.00 78.40
ATOM   3354  O   SER B 406      -2.705  -2.409 -20.184  1.00 78.40
ATOM   3355  CB  SER B 406      -2.129  -0.410 -22.066  1.00 78.40
ATOM   3356  OG  SER B 406      -1.589  -1.258 -23.064  1.00 78.40
ATOM   3357  N   ARG B 407      -0.579  -2.379 -19.439  1.00 78.61
ATOM   3358  CA  ARG B 407      -0.797  -3.662 -18.779  1.00 78.61
ATOM   3359  C   ARG B 407      -1.789  -3.524 -17.629  1.00 78.61
ATOM   3360  O   ARG B 407      -1.953  -2.438 -17.069  1.00 78.61
ATOM   3361  CB  ARG B 407       0.525  -4.233 -18.264  1.00 78.61
ATOM   3362  CG  ARG B 407       1.205  -3.367 -17.215  1.00 78.61
ATOM   3363  CD  ARG B 407       2.568  -3.919 -16.824  1.00 78.61
ATOM   3364  NE  ARG B 407       3.505  -3.884 -17.943  1.00 78.61
ATOM   3365  CZ  ARG B 407       4.700  -4.468 -17.950  1.00 78.61
ATOM   3366  NH1 ARG B 407       5.129  -5.146 -16.892  1.00 78.61
ATOM   3367  NH2 ARG B 407       5.473  -4.373 -19.022  1.00 78.61
ATOM   3368  N   ASN B 408      -2.601  -4.533 -17.474  1.00 74.90
ATOM   3369  CA  ASN B 408      -3.575  -4.638 -16.393  1.00 74.90
ATOM   3370  C   ASN B 408      -4.559  -3.472 -16.409  1.00 74.90
ATOM   3371  O   ASN B 408      -4.830  -2.868 -15.369  1.00 74.90
ATOM   3372  CB  ASN B 408      -2.867  -4.718 -15.038  1.00 74.90
ATOM   3373  CG  ASN B 408      -3.667  -5.488 -14.006  1.00 74.90
ATOM   3374  OD1 ASN B 408      -4.719  -6.054 -14.313  1.00 74.90
ATOM   3375  ND2 ASN B 408      -3.173  -5.515 -12.774  1.00 74.90
ATOM   3376  N   TYR B 409      -5.032  -3.111 -17.556  1.00 75.85
ATOM   3377  CA  TYR B 409      -6.081  -2.119 -17.762  1.00 75.85
ATOM   3378  C   TYR B 409      -5.620  -0.736 -17.316  1.00 75.85
ATOM   3379  O   TYR B 409      -6.357  -0.019 -16.635  1.00 75.85
ATOM   3380  CB  TYR B 409      -7.353  -2.514 -17.005  1.00 75.85
ATOM   3381  CG  TYR B 409      -7.989  -3.786 -17.511  1.00 75.85
ATOM   3382  CD1 TYR B 409      -8.798  -3.781 -18.645  1.00 75.85
ATOM   3383  CD2 TYR B 409      -7.784  -4.996 -16.855  1.00 75.85
ATOM   3384  CE1 TYR B 409      -9.388  -4.950 -19.113  1.00 75.85
ATOM   3385  CE2 TYR B 409      -8.369  -6.171 -17.314  1.00 75.85
ATOM   3386  CZ  TYR B 409      -9.168  -6.138 -18.443  1.00 75.85
ATOM   3387  OH  TYR B 409      -9.750  -7.299 -18.902  1.00 75.85
ATOM   3388  N   HIS B 410      -4.414  -0.398 -17.663  1.00 82.53
ATOM   3389  CA  HIS B 410      -3.848   0.924 -17.417  1.00 82.53
ATOM   3390  C   HIS B 410      -3.762   1.217 -15.923  1.00 82.53
ATOM   3391  O   HIS B 410      -3.830   2.376 -15.509  1.00 82.53
ATOM   3392  CB  HIS B 410      -4.679   2.001 -18.116  1.00 82.53
ATOM   3393  CG  HIS B 410      -4.594   1.950 -19.609  1.00 82.53
ATOM   3394  ND1 HIS B 410      -3.472   2.348 -20.303  1.00 82.53
ATOM   3395  CD2 HIS B 410      -5.492   1.546 -20.537  1.00 82.53
ATOM   3396  CE1 HIS B 410      -3.685   2.190 -21.599  1.00 82.53
ATOM   3397  NE2 HIS B 410      -4.903   1.705 -21.768  1.00 82.53
ATOM   3398  N   ILE B 411      -3.617   0.081 -15.174  1.00 86.50
ATOM   3399  CA  ILE B 411      -3.620   0.199 -13.720  1.00 86.50
ATOM   3400  C   ILE B 411      -2.412   1.014 -13.265  1.00 86.50
ATOM   3401  O   ILE B 411      -2.507   1.804 -12.322  1.00 86.50
ATOM   3402  CB  ILE B 411      -3.617  -1.189 -13.040  1.00 86.50
ATOM   3403  CG1 ILE B 411      -3.935  -1.053 -11.547  1.00 86.50
ATOM   3404  CG2 ILE B 411      -2.272  -1.891 -13.252  1.00 86.50
ATOM   3405  CD1 ILE B 411      -4.482  -2.324 -10.912  1.00 86.50
ATOM   3406  N   LEU B 412      -1.316   0.881 -13.943  1.00 88.70
ATOM   3407  CA  LEU B 412      -0.092   1.565 -13.540  1.00 88.70
ATOM   3408  C   LEU B 412      -0.225   3.073 -13.725  1.00 88.70
ATOM   3409  O   LEU B 412       0.152   3.846 -12.841  1.00 88.70
ATOM   3410  CB  LEU B 412       1.103   1.044 -14.343  1.00 88.70
ATOM   3411  CG  LEU B 412       1.479  -0.422 -14.125  1.00 88.70
ATOM   3412  CD1 LEU B 412       2.584  -0.836 -15.092  1.00 88.70
ATOM   3413  CD2 LEU B 412       1.911  -0.655 -12.681  1.00 88.70
ATOM   3414  N   ASN B 413      -0.735   3.580 -14.880  1.00 89.89
ATOM   3415  CA  ASN B 413      -0.962   5.003 -15.110  1.00 89.89
ATOM   3416  C   ASN B 413      -1.979   5.575 -14.126  1.00 89.89
ATOM   3417  O   ASN B 413      -1.803   6.684 -13.619  1.00 89.89
ATOM   3418  CB  ASN B 413      -1.420   5.249 -16.549  1.00 89.89
ATOM   3419  CG  ASN B 413      -0.268   5.256 -17.535  1.00 89.89
ATOM   3420  OD1 ASN B 413       0.801   5.806 -17.255  1.00 89.89
ATOM   3421  ND2 ASN B 413      -0.477   4.646 -18.695  1.00 89.89
ATOM   3422  N   ARG B 414      -2.961   4.760 -13.853  1.00 87.76
ATOM   3423  CA  ARG B 414      -3.987   5.197 -12.912  1.00 87.76
ATOM   3424  C   ARG B 414      -3.411   5.360 -11.509  1.00 87.76
ATOM   3425  O   ARG B 414      -3.676   6.358 -10.836  1.00 87.76
ATOM   3426  CB  ARG B 414      -5.152   4.204 -12.888  1.00 87.76
ATOM   3427  CG  ARG B 414      -6.069   4.301 -14.096  1.00 87.76
ATOM   3428  CD  ARG B 414      -7.253   3.352 -13.983  1.00 87.76
ATOM   3429  NE  ARG B 414      -8.008   3.280 -15.231  1.00 87.76
ATOM   3430  CZ  ARG B 414      -9.093   2.534 -15.419  1.00 87.76
ATOM   3431  NH1 ARG B 414      -9.575   1.778 -14.439  1.00 87.76
ATOM   3432  NH2 ARG B 414      -9.702   2.544 -16.596  1.00 87.76
ATOM   3433  N   LEU B 415      -2.565   4.386 -11.081  1.00 90.21
ATOM   3434  CA  LEU B 415      -1.969   4.420  -9.750  1.00 90.21
ATOM   3435  C   LEU B 415      -0.997   5.588  -9.619  1.00 90.21
ATOM   3436  O   LEU B 415      -0.995   6.290  -8.605  1.00 90.21
ATOM   3437  CB  LEU B 415      -1.247   3.104  -9.452  1.00 90.21
ATOM   3438  CG  LEU B 415      -1.238   2.651  -7.991  1.00 90.21
ATOM   3439  CD1 LEU B 415      -2.133   1.430  -7.809  1.00 90.21
ATOM   3440  CD2 LEU B 415       0.185   2.350  -7.533  1.00 90.21
ATOM   3441  N   GLU B 416      -0.199   5.820 -10.666  1.00 91.94
ATOM   3442  CA  GLU B 416       0.744   6.934 -10.651  1.00 91.94
ATOM   3443  C   GLU B 416       0.015   8.274 -10.613  1.00 91.94
ATOM   3444  O   GLU B 416       0.426   9.190  -9.899  1.00 91.94
ATOM   3445  CB  GLU B 416       1.669   6.872 -11.869  1.00 91.94
ATOM   3446  CG  GLU B 416       2.719   7.973 -11.901  1.00 91.94
ATOM   3447  CD  GLU B 416       3.821   7.781 -10.870  1.00 91.94
ATOM   3448  OE1 GLU B 416       4.662   8.693 -10.704  1.00 91.94
ATOM   3449  OE2 GLU B 416       3.843   6.710 -10.224  1.00 91.94
ATOM   3450  N   THR B 417      -1.033   8.328 -11.488  1.00 90.17
ATOM   3451  CA  THR B 417      -1.826   9.552 -11.502  1.00 90.17
ATOM   3452  C   THR B 417      -2.450   9.807 -10.133  1.00 90.17
ATOM   3453  O   THR B 417      -2.414  10.931  -9.628  1.00 90.17
ATOM   3454  CB  THR B 417      -2.934   9.487 -12.569  1.00 90.17
ATOM   3455  OG1 THR B 417      -2.347   9.185 -13.841  1.00 90.17
ATOM   3456  CG2 THR B 417      -3.680  10.814 -12.669  1.00 90.17
ATOM   3457  N   PHE B 418      -3.004   8.749  -9.521  1.00 88.61
ATOM   3458  CA  PHE B 418      -3.604   8.868  -8.197  1.00 88.61
ATOM   3459  C   PHE B 418      -2.560   9.275  -7.164  1.00 88.61
ATOM   3460  O   PHE B 418      -2.828  10.112  -6.299  1.00 88.61
ATOM   3461  CB  PHE B 418      -4.265   7.549  -7.784  1.00 88.61
ATOM   3462  CG  PHE B 418      -5.104   7.655  -6.539  1.00 88.61
ATOM   3463  CD1 PHE B 418      -4.658   7.122  -5.336  1.00 88.61
ATOM   3464  CD2 PHE B 418      -6.341   8.287  -6.573  1.00 88.61
ATOM   3465  CE1 PHE B 418      -5.433   7.218  -4.183  1.00 88.61
ATOM   3466  CE2 PHE B 418      -7.120   8.387  -5.424  1.00 88.61
ATOM   3467  CZ  PHE B 418      -6.665   7.851  -4.230  1.00 88.61
ATOM   3468  N   SER B 419      -1.366   8.626  -7.230  1.00 88.55
ATOM   3469  CA  SER B 419      -0.278   8.966  -6.319  1.00 88.55
ATOM   3470  C   SER B 419       0.091  10.442  -6.424  1.00 88.55
ATOM   3471  O   SER B 419       0.248  11.122  -5.408  1.00 88.55
ATOM   3472  CB  SER B 419       0.951   8.103  -6.607  1.00 88.55
ATOM   3473  OG  SER B 419       1.642   8.577  -7.750  1.00 88.55
ATOM   3474  N   MET B 420       0.170  11.007  -7.599  1.00 89.14
ATOM   3475  CA  MET B 420       0.570  12.390  -7.841  1.00 89.14
ATOM   3476  C   MET B 420      -0.538  13.357  -7.437  1.00 89.14
ATOM   3477  O   MET B 420      -0.264  14.442  -6.921  1.00 89.14
ATOM   3478  CB  MET B 420       0.932  12.596  -9.313  1.00 89.14
ATOM   3479  CG  MET B 420       2.241  11.938  -9.720  1.00 89.14
ATOM   3480  SD  MET B 420       3.705  12.784  -9.009  1.00 89.14
ATOM   3481  CE  MET B 420       3.803  14.228 -10.103  1.00 89.14
ATOM   3482  N   VAL B 421      -1.791  12.925  -7.743  1.00 89.55
ATOM   3483  CA  VAL B 421      -2.930  13.746  -7.343  1.00 89.55
ATOM   3484  C   VAL B 421      -2.981  13.852  -5.821  1.00 89.55
ATOM   3485  O   VAL B 421      -3.162  14.943  -5.275  1.00 89.55
ATOM   3486  CB  VAL B 421      -4.259  13.173  -7.883  1.00 89.55
ATOM   3487  CG1 VAL B 421      -5.452  13.891  -7.253  1.00 89.55
ATOM   3488  CG2 VAL B 421      -4.308  13.283  -9.406  1.00 89.55
ATOM   3489  N   ALA B 422      -2.819  12.650  -5.132  1.00 88.98
ATOM   3490  CA  ALA B 422      -2.812  12.633  -3.671  1.00 88.98
ATOM   3491  C   ALA B 422      -1.698  13.517  -3.118  1.00 88.98
ATOM   3492  O   ALA B 422      -1.911  14.272  -2.167  1.00 88.98
ATOM   3493  CB  ALA B 422      -2.657  11.204  -3.157  1.00 88.98
ATOM   3494  N   TRP B 423      -0.578  13.460  -3.738  1.00 88.53
ATOM   3495  CA  TRP B 423       0.571  14.268  -3.344  1.00 88.53
ATOM   3496  C   TRP B 423       0.289  15.752  -3.550  1.00 88.53
ATOM   3497  O   TRP B 423       0.484  16.561  -2.639  1.00 88.53
ATOM   3498  CB  TRP B 423       1.815  13.857  -4.135  1.00 88.53
ATOM   3499  CG  TRP B 423       3.064  14.579  -3.727  1.00 88.53
ATOM   3500  CD1 TRP B 423       3.375  15.045  -2.479  1.00 88.53
ATOM   3501  CD2 TRP B 423       4.166  14.923  -4.571  1.00 88.53
ATOM   3502  NE1 TRP B 423       4.607  15.658  -2.497  1.00 88.53
ATOM   3503  CE2 TRP B 423       5.113  15.597  -3.767  1.00 88.53
ATOM   3504  CE3 TRP B 423       4.447  14.726  -5.929  1.00 88.53
ATOM   3505  CZ2 TRP B 423       6.322  16.075  -4.280  1.00 88.53
ATOM   3506  CZ3 TRP B 423       5.650  15.203  -6.437  1.00 88.53
ATOM   3507  CH2 TRP B 423       6.571  15.869  -5.612  1.00 88.53
ATOM   3508  N   THR B 424      -0.208  16.102  -4.689  1.00 89.76
ATOM   3509  CA  THR B 424      -0.464  17.491  -5.051  1.00 89.76
ATOM   3510  C   THR B 424      -1.550  18.090  -4.162  1.00 89.76
ATOM   3511  O   THR B 424      -1.410  19.212  -3.671  1.00 89.76
ATOM   3512  CB  THR B 424      -0.880  17.616  -6.528  1.00 89.76
ATOM   3513  OG1 THR B 424       0.081  16.940  -7.348  1.00 89.76
ATOM   3514  CG2 THR B 424      -0.957  19.078  -6.956  1.00 89.76
ATOM   3515  N   ILE B 425      -2.653  17.396  -3.934  1.00 89.59
ATOM   3516  CA  ILE B 425      -3.754  17.867  -3.100  1.00 89.59
ATOM   3517  C   ILE B 425      -3.268  18.063  -1.666  1.00 89.59
ATOM   3518  O   ILE B 425      -3.614  19.052  -1.016  1.00 89.59
ATOM   3519  CB  ILE B 425      -4.947  16.886  -3.133  1.00 89.59
ATOM   3520  CG1 ILE B 425      -5.619  16.907  -4.511  1.00 89.59
ATOM   3521  CG2 ILE B 425      -5.953  17.223  -2.028  1.00 89.59
ATOM   3522  CD1 ILE B 425      -6.684  15.835  -4.696  1.00 89.59
ATOM   3523  N   SER B 426      -2.420  17.092  -1.200  1.00 87.65
ATOM   3524  CA  SER B 426      -1.858  17.199   0.143  1.00 87.65
ATOM   3525  C   SER B 426      -1.000  18.451   0.285  1.00 87.65
ATOM   3526  O   SER B 426      -1.083  19.156   1.293  1.00 87.65
ATOM   3527  CB  SER B 426      -1.026  15.960   0.477  1.00 87.65
ATOM   3528  OG  SER B 426      -1.837  14.797   0.487  1.00 87.65
ATOM   3529  N   LEU B 427      -0.253  18.716  -0.715  1.00 87.15
ATOM   3530  CA  LEU B 427       0.615  19.889  -0.704  1.00 87.15
ATOM   3531  C   LEU B 427      -0.207  21.173  -0.743  1.00 87.15
ATOM   3532  O   LEU B 427       0.108  22.139  -0.044  1.00 87.15
ATOM   3533  CB  LEU B 427       1.583  19.852  -1.889  1.00 87.15
ATOM   3534  CG  LEU B 427       2.725  18.839  -1.800  1.00 87.15
ATOM   3535  CD1 LEU B 427       3.474  18.766  -3.127  1.00 87.15
ATOM   3536  CD2 LEU B 427       3.675  19.203  -0.664  1.00 87.15
ATOM   3537  N   ILE B 428      -1.214  21.245  -1.536  1.00 87.99
ATOM   3538  CA  ILE B 428      -2.081  22.411  -1.665  1.00 87.99
ATOM   3539  C   ILE B 428      -2.765  22.696  -0.330  1.00 87.99
ATOM   3540  O   ILE B 428      -2.818  23.845   0.114  1.00 87.99
ATOM   3541  CB  ILE B 428      -3.136  22.211  -2.777  1.00 87.99
ATOM   3542  CG1 ILE B 428      -2.461  22.171  -4.153  1.00 87.99
ATOM   3543  CG2 ILE B 428      -4.197  23.313  -2.719  1.00 87.99
ATOM   3544  CD1 ILE B 428      -3.395  21.775  -5.288  1.00 87.99
ATOM   3545  N   ILE B 429      -3.255  21.637   0.277  1.00 86.94
ATOM   3546  CA  ILE B 429      -3.950  21.773   1.553  1.00 86.94
ATOM   3547  C   ILE B 429      -2.973  22.250   2.624  1.00 86.94
ATOM   3548  O   ILE B 429      -3.288  23.153   3.404  1.00 86.94
ATOM   3549  CB  ILE B 429      -4.608  20.443   1.982  1.00 86.94
ATOM   3550  CG1 ILE B 429      -5.751  20.080   1.027  1.00 86.94
ATOM   3551  CG2 ILE B 429      -5.108  20.529   3.427  1.00 86.94
ATOM   3552  CD1 ILE B 429      -6.351  18.703   1.275  1.00 86.94
ATOM   3553  N   LEU B 430      -1.820  21.650   2.613  1.00 83.03
ATOM   3554  CA  LEU B 430      -0.810  22.037   3.592  1.00 83.03
ATOM   3555  C   LEU B 430      -0.339  23.467   3.351  1.00 83.03
ATOM   3556  O   LEU B 430      -0.089  24.211   4.302  1.00 83.03
ATOM   3557  CB  LEU B 430       0.383  21.079   3.538  1.00 83.03
ATOM   3558  CG  LEU B 430       0.188  19.715   4.202  1.00 83.03
ATOM   3559  CD1 LEU B 430       1.313  18.766   3.805  1.00 83.03
ATOM   3560  CD2 LEU B 430       0.117  19.864   5.718  1.00 83.03
ATOM   3561  N   ALA B 431      -0.212  23.866   2.191  1.00 82.13
ATOM   3562  CA  ALA B 431       0.140  25.240   1.844  1.00 82.13
ATOM   3563  C   ALA B 431      -0.927  26.218   2.326  1.00 82.13
ATOM   3564  O   ALA B 431      -0.607  27.274   2.877  1.00 82.13
ATOM   3565  CB  ALA B 431       0.338  25.374   0.336  1.00 82.13
ATOM   3566  N   PHE B 432      -2.112  25.818   2.039  1.00 81.01
ATOM   3567  CA  PHE B 432      -3.234  26.642   2.474  1.00 81.01
ATOM   3568  C   PHE B 432      -3.266  26.754   3.993  1.00 81.01
ATOM   3569  O   PHE B 432      -3.503  27.836   4.536  1.00 81.01
ATOM   3570  CB  PHE B 432      -4.557  26.063   1.962  1.00 81.01
ATOM   3571  CG  PHE B 432      -5.767  26.858   2.374  1.00 81.01
ATOM   3572  CD1 PHE B 432      -6.559  26.444   3.437  1.00 81.01
ATOM   3573  CD2 PHE B 432      -6.112  28.021   1.696  1.00 81.01
ATOM   3574  CE1 PHE B 432      -7.679  27.178   3.821  1.00 81.01
ATOM   3575  CE2 PHE B 432      -7.230  28.759   2.074  1.00 81.01
ATOM   3576  CZ  PHE B 432      -8.013  28.335   3.135  1.00 81.01
ATOM   3577  N   LEU B 433      -3.009  25.593   4.634  1.00 81.61
ATOM   3578  CA  LEU B 433      -3.032  25.573   6.092  1.00 81.61
ATOM   3579  C   LEU B 433      -1.927  26.455   6.664  1.00 81.61
ATOM   3580  O   LEU B 433      -2.090  27.047   7.733  1.00 81.61
ATOM   3581  CB  LEU B 433      -2.879  24.141   6.612  1.00 81.61
ATOM   3582  CG  LEU B 433      -4.097  23.230   6.457  1.00 81.61
ATOM   3583  CD1 LEU B 433      -3.749  21.804   6.871  1.00 81.61
ATOM   3584  CD2 LEU B 433      -5.269  23.759   7.276  1.00 81.61
ATOM   3585  N   THR B 434      -0.862  26.530   6.005  1.00 77.34
ATOM   3586  CA  THR B 434       0.269  27.327   6.467  1.00 77.34
ATOM   3587  C   THR B 434      -0.012  28.817   6.293  1.00 77.34
ATOM   3588  O   THR B 434       0.451  29.638   7.086  1.00 77.34
ATOM   3589  CB  THR B 434       1.560  26.954   5.714  1.00 77.34
ATOM   3590  OG1 THR B 434       1.323  27.032   4.303  1.00 77.34
ATOM   3591  CG2 THR B 434       2.012  25.541   6.065  1.00 77.34
ATOM   3592  N   VAL B 435      -0.741  29.136   5.425  1.00 74.09
ATOM   3593  CA  VAL B 435      -1.031  30.533   5.119  1.00 74.09
ATOM   3594  C   VAL B 435      -2.287  30.976   5.865  1.00 74.09
ATOM   3595  O   VAL B 435      -2.394  32.131   6.282  1.00 74.09
ATOM   3596  CB  VAL B 435      -1.205  30.756   3.600  1.00 74.09
ATOM   3597  CG1 VAL B 435      -1.569  32.211   3.307  1.00 74.09
ATOM   3598  CG2 VAL B 435       0.066  30.359   2.853  1.00 74.09
ATOM   3599  N   SER B 436      -3.059  30.078   6.078  1.00 74.02
ATOM   3600  CA  SER B 436      -4.336  30.418   6.697  1.00 74.02
ATOM   3601  C   SER B 436      -4.206  30.518   8.213  1.00 74.02
ATOM   3602  O   SER B 436      -3.398  29.812   8.821  1.00 74.02
ATOM   3603  CB  SER B 436      -5.400  29.381   6.335  1.00 74.02
ATOM   3604  OG  SER B 436      -5.169  28.163   7.022  1.00 74.02
ATOM   3605  N   SER B 437      -4.236  31.069   8.931  1.00 69.82
ATOM   3606  CA  SER B 437      -4.265  31.220  10.382  1.00 69.82
ATOM   3607  C   SER B 437      -5.482  30.527  10.985  1.00 69.82
ATOM   3608  O   SER B 437      -6.188  31.108  11.812  1.00 69.82
ATOM   3609  CB  SER B 437      -4.268  32.700  10.767  1.00 69.82
ATOM   3610  OG  SER B 437      -5.299  33.395  10.086  1.00 69.82
ATOM   3611  N   ALA B 438      -5.736  29.459  10.450  1.00 76.42
ATOM   3612  CA  ALA B 438      -6.903  28.719  10.922  1.00 76.42
ATOM   3613  C   ALA B 438      -6.714  28.259  12.365  1.00 76.42
ATOM   3614  O   ALA B 438      -5.583  28.131  12.839  1.00 76.42
ATOM   3615  CB  ALA B 438      -7.177  27.521  10.016  1.00 76.42
ATOM   3616  N   SER B 439      -7.911  28.134  13.131  1.00 76.94
ATOM   3617  CA  SER B 439      -7.921  27.652  14.508  1.00 76.94
ATOM   3618  C   SER B 439      -7.362  26.236  14.602  1.00 76.94
ATOM   3619  O   SER B 439      -7.289  25.524  13.598  1.00 76.94
ATOM   3620  CB  SER B 439      -9.339  27.687  15.079  1.00 76.94
ATOM   3621  OG  SER B 439     -10.134  26.657  14.518  1.00 76.94
ATOM   3622  N   SER B 440      -6.938  25.885  15.563  1.00 78.68
ATOM   3623  CA  SER B 440      -6.381  24.563  15.831  1.00 78.68
ATOM   3624  C   SER B 440      -7.387  23.464  15.508  1.00 78.68
ATOM   3625  O   SER B 440      -7.012  22.397  15.016  1.00 78.68
ATOM   3626  CB  SER B 440      -5.945  24.452  17.293  1.00 78.68
ATOM   3627  OG  SER B 440      -7.044  24.656  18.163  1.00 78.68
ATOM   3628  N   THR B 441      -8.603  23.701  15.708  1.00 78.04
ATOM   3629  CA  THR B 441      -9.639  22.705  15.458  1.00 78.04
ATOM   3630  C   THR B 441      -9.790  22.447  13.962  1.00 78.04
ATOM   3631  O   THR B 441      -9.892  21.296  13.533  1.00 78.04
ATOM   3632  CB  THR B 441     -10.992  23.147  16.045  1.00 78.04
ATOM   3633  OG1 THR B 441     -11.268  24.493  15.635  1.00 78.04
ATOM   3634  CG2 THR B 441     -10.977  23.086  17.569  1.00 78.04
ATOM   3635  N   VAL B 442      -9.724  23.475  13.249  1.00 81.09
ATOM   3636  CA  VAL B 442      -9.855  23.349  11.801  1.00 81.09
ATOM   3637  C   VAL B 442      -8.630  22.637  11.231  1.00 81.09
ATOM   3638  O   VAL B 442      -8.758  21.757  10.376  1.00 81.09
ATOM   3639  CB  VAL B 442     -10.034  24.727  11.125  1.00 81.09
ATOM   3640  CG1 VAL B 442     -10.031  24.587   9.604  1.00 81.09
ATOM   3641  CG2 VAL B 442     -11.324  25.392  11.601  1.00 81.09
ATOM   3642  N   ASN B 443      -7.536  22.937  11.754  1.00 81.53
ATOM   3643  CA  ASN B 443      -6.311  22.278  11.315  1.00 81.53
ATOM   3644  C   ASN B 443      -6.369  20.772  11.555  1.00 81.53
ATOM   3645  O   ASN B 443      -5.976  19.986  10.691  1.00 81.53
ATOM   3646  CB  ASN B 443      -5.094  22.881  12.020  1.00 81.53
ATOM   3647  CG  ASN B 443      -4.714  24.240  11.467  1.00 81.53
ATOM   3648  OD1 ASN B 443      -5.185  24.644  10.401  1.00 81.53
ATOM   3649  ND2 ASN B 443      -3.859  24.956  12.188  1.00 81.53
ATOM   3650  N   PHE B 444      -6.968  20.539  12.557  1.00 79.19
ATOM   3651  CA  PHE B 444      -7.058  19.128  12.915  1.00 79.19
ATOM   3652  C   PHE B 444      -7.961  18.379  11.942  1.00 79.19
ATOM   3653  O   PHE B 444      -7.587  17.324  11.427  1.00 79.19
ATOM   3654  CB  PHE B 444      -7.580  18.967  14.346  1.00 79.19
ATOM   3655  CG  PHE B 444      -7.768  17.534  14.766  1.00 79.19
ATOM   3656  CD1 PHE B 444      -9.036  16.966  14.799  1.00 79.19
ATOM   3657  CD2 PHE B 444      -6.677  16.755  15.127  1.00 79.19
ATOM   3658  CE1 PHE B 444      -9.213  15.640  15.188  1.00 79.19
ATOM   3659  CE2 PHE B 444      -6.846  15.429  15.516  1.00 79.19
ATOM   3660  CZ  PHE B 444      -8.115  14.874  15.547  1.00 79.19
ATOM   3661  N   TYR B 445      -9.097  18.850  11.614  1.00 82.76
ATOM   3662  CA  TYR B 445     -10.060  18.171  10.755  1.00 82.76
ATOM   3663  C   TYR B 445      -9.568  18.124   9.314  1.00 82.76
ATOM   3664  O   TYR B 445      -9.790  17.138   8.607  1.00 82.76
ATOM   3665  CB  TYR B 445     -11.423  18.867  10.819  1.00 82.76
ATOM   3666  CG  TYR B 445     -12.178  18.607  12.100  1.00 82.76
ATOM   3667  CD1 TYR B 445     -12.648  17.333  12.408  1.00 82.76
ATOM   3668  CD2 TYR B 445     -12.422  19.635  13.004  1.00 82.76
ATOM   3669  CE1 TYR B 445     -13.346  17.089  13.586  1.00 82.76
ATOM   3670  CE2 TYR B 445     -13.119  19.403  14.186  1.00 82.76
ATOM   3671  CZ  TYR B 445     -13.576  18.129  14.468  1.00 82.76
ATOM   3672  OH  TYR B 445     -14.266  17.893  15.636  1.00 82.76
ATOM   3673  N   VAL B 446      -8.887  19.052   9.044  1.00 83.63
ATOM   3674  CA  VAL B 446      -8.348  19.093   7.689  1.00 83.63
ATOM   3675  C   VAL B 446      -7.222  18.071   7.549  1.00 83.63
ATOM   3676  O   VAL B 446      -7.158  17.341   6.557  1.00 83.63
ATOM   3677  CB  VAL B 446      -7.834  20.504   7.325  1.00 83.63
ATOM   3678  CG1 VAL B 446      -7.094  20.482   5.990  1.00 83.63
ATOM   3679  CG2 VAL B 446      -8.994  21.498   7.280  1.00 83.63
ATOM   3680  N   LEU B 447      -6.463  17.935   8.508  1.00 80.61
ATOM   3681  CA  LEU B 447      -5.364  16.975   8.485  1.00 80.61
ATOM   3682  C   LEU B 447      -5.890  15.545   8.554  1.00 80.61
ATOM   3683  O   LEU B 447      -5.357  14.650   7.895  1.00 80.61
ATOM   3684  CB  LEU B 447      -4.402  17.234   9.647  1.00 80.61
ATOM   3685  CG  LEU B 447      -3.330  18.300   9.415  1.00 80.61
ATOM   3686  CD1 LEU B 447      -2.884  18.900  10.744  1.00 80.61
ATOM   3687  CD2 LEU B 447      -2.142  17.710   8.663  1.00 80.61
ATOM   3688  N   LEU B 448      -6.953  15.440   9.317  1.00 82.60
ATOM   3689  CA  LEU B 448      -7.573  14.121   9.387  1.00 82.60
ATOM   3690  C   LEU B 448      -8.148  13.718   8.033  1.00 82.60
ATOM   3691  O   LEU B 448      -8.005  12.568   7.611  1.00 82.60
ATOM   3692  CB  LEU B 448      -8.675  14.102  10.449  1.00 82.60
ATOM   3693  CG  LEU B 448      -9.234  12.728  10.822  1.00 82.60
ATOM   3694  CD1 LEU B 448      -8.186  11.918  11.578  1.00 82.60
ATOM   3695  CD2 LEU B 448     -10.505  12.875  11.652  1.00 82.60
ATOM   3696  N   SER B 449      -8.776  14.643   7.390  1.00 82.47
ATOM   3697  CA  SER B 449      -9.321  14.371   6.064  1.00 82.47
ATOM   3698  C   SER B 449      -8.213  14.049   5.066  1.00 82.47
ATOM   3699  O   SER B 449      -8.359  13.148   4.238  1.00 82.47
ATOM   3700  CB  SER B 449     -10.138  15.564   5.564  1.00 82.47
ATOM   3701  OG  SER B 449      -9.299  16.678   5.312  1.00 82.47
ATOM   3702  N   LEU B 450      -7.073  14.756   5.239  1.00 82.76
ATOM   3703  CA  LEU B 450      -5.919  14.510   4.381  1.00 82.76
ATOM   3704  C   LEU B 450      -5.351  13.116   4.620  1.00 82.76
ATOM   3705  O   LEU B 450      -5.004  12.410   3.670  1.00 82.76
ATOM   3706  CB  LEU B 450      -4.836  15.564   4.624  1.00 82.76
ATOM   3707  CG  LEU B 450      -3.769  15.703   3.537  1.00 82.76
ATOM   3708  CD1 LEU B 450      -3.990  16.983   2.738  1.00 82.76
ATOM   3709  CD2 LEU B 450      -2.374  15.685   4.151  1.00 82.76
ATOM   3710  N   LEU B 451      -5.350  12.773   5.855  1.00 80.62
ATOM   3711  CA  LEU B 451      -4.873  11.439   6.205  1.00 80.62
ATOM   3712  C   LEU B 451      -5.778  10.365   5.610  1.00 80.62
ATOM   3713  O   LEU B 451      -5.294   9.351   5.102  1.00 80.62
ATOM   3714  CB  LEU B 451      -4.801  11.277   7.726  1.00 80.62
ATOM   3715  CG  LEU B 451      -4.003  10.079   8.243  1.00 80.62
ATOM   3716  CD1 LEU B 451      -2.628  10.528   8.727  1.00 80.62
ATOM   3717  CD2 LEU B 451      -4.763   9.371   9.359  1.00 80.62
ATOM   3718  N   PHE B 452      -7.041  10.567   5.644  1.00 83.49
ATOM   3719  CA  PHE B 452      -8.008   9.620   5.102  1.00 83.49
ATOM   3720  C   PHE B 452      -7.805   9.437   3.603  1.00 83.49
ATOM   3721  O   PHE B 452      -7.782   8.309   3.107  1.00 83.49
ATOM   3722  CB  PHE B 452      -9.438  10.088   5.386  1.00 83.49
ATOM   3723  CG  PHE B 452     -10.497   9.143   4.886  1.00 83.49
ATOM   3724  CD1 PHE B 452     -11.222   9.433   3.736  1.00 83.49
ATOM   3725  CD2 PHE B 452     -10.768   7.963   5.566  1.00 83.49
ATOM   3726  CE1 PHE B 452     -12.202   8.560   3.271  1.00 83.49
ATOM   3727  CE2 PHE B 452     -11.746   7.085   5.107  1.00 83.49
ATOM   3728  CZ  PHE B 452     -12.463   7.386   3.961  1.00 83.49
ATOM   3729  N   PHE B 453      -7.501  10.529   2.963  1.00 82.24
ATOM   3730  CA  PHE B 453      -7.289  10.501   1.520  1.00 82.24
ATOM   3731  C   PHE B 453      -6.001   9.761   1.177  1.00 82.24
ATOM   3732  O   PHE B 453      -5.974   8.949   0.250  1.00 82.24
ATOM   3733  CB  PHE B 453      -7.244  11.924   0.954  1.00 82.24
ATOM   3734  CG  PHE B 453      -7.135  11.977  -0.546  1.00 82.24
ATOM   3735  CD1 PHE B 453      -5.917  12.243  -1.159  1.00 82.24
ATOM   3736  CD2 PHE B 453      -8.251  11.760  -1.343  1.00 82.24
ATOM   3737  CE1 PHE B 453      -5.813  12.293  -2.547  1.00 82.24
ATOM   3738  CE2 PHE B 453      -8.156  11.809  -2.731  1.00 82.24
ATOM   3739  CZ  PHE B 453      -6.936  12.076  -3.331  1.00 82.24
ATOM   3740  N   ASN B 454      -4.985   9.931   2.000  1.00 86.06
ATOM   3741  CA  ASN B 454      -3.715   9.243   1.790  1.00 86.06
ATOM   3742  C   ASN B 454      -3.816   7.761   2.138  1.00 86.06
ATOM   3743  O   ASN B 454      -3.183   6.923   1.493  1.00 86.06
ATOM   3744  CB  ASN B 454      -2.604   9.906   2.606  1.00 86.06
ATOM   3745  CG  ASN B 454      -2.056  11.154   1.942  1.00 86.06
ATOM   3746  OD1 ASN B 454      -1.300  11.074   0.970  1.00 86.06
ATOM   3747  ND2 ASN B 454      -2.434  12.317   2.461  1.00 86.06
ATOM   3748  N   CYS B 455      -4.737   7.452   3.042  1.00 85.81
ATOM   3749  CA  CYS B 455      -4.956   6.057   3.409  1.00 85.81
ATOM   3750  C   CYS B 455      -5.674   5.307   2.293  1.00 85.81
ATOM   3751  O   CYS B 455      -5.399   4.129   2.055  1.00 85.81
ATOM   3752  CB  CYS B 455      -5.765   5.963   4.702  1.00 85.81
ATOM   3753  SG  CYS B 455      -4.792   6.263   6.193  1.00 85.81
ATOM   3754  N   ILE B 456      -6.539   6.012   1.655  1.00 84.51
ATOM   3755  CA  ILE B 456      -7.252   5.408   0.535  1.00 84.51
ATOM   3756  C   ILE B 456      -6.263   5.045  -0.571  1.00 84.51
ATOM   3757  O   ILE B 456      -6.343   3.961  -1.152  1.00 84.51
ATOM   3758  CB  ILE B 456      -8.346   6.351  -0.013  1.00 84.51
ATOM   3759  CG1 ILE B 456      -9.452   6.548   1.031  1.00 84.51
ATOM   3760  CG2 ILE B 456      -8.921   5.807  -1.324  1.00 84.51
ATOM   3761  CD1 ILE B 456     -10.483   7.601   0.648  1.00 84.51
ATOM   3762  N   PHE B 457      -5.318   5.975  -0.746  1.00 86.34
ATOM   3763  CA  PHE B 457      -4.297   5.701  -1.751  1.00 86.34
ATOM   3764  C   PHE B 457      -3.444   4.506  -1.344  1.00 86.34
ATOM   3765  O   PHE B 457      -3.178   3.620  -2.160  1.00 86.34
ATOM   3766  CB  PHE B 457      -3.409   6.931  -1.966  1.00 86.34
ATOM   3767  CG  PHE B 457      -2.242   6.684  -2.882  1.00 86.34
ATOM   3768  CD1 PHE B 457      -0.944   6.659  -2.386  1.00 86.34
ATOM   3769  CD2 PHE B 457      -2.442   6.475  -4.241  1.00 86.34
ATOM   3770  CE1 PHE B 457       0.139   6.431  -3.232  1.00 86.34
ATOM   3771  CE2 PHE B 457      -1.364   6.246  -5.092  1.00 86.34
ATOM   3772  CZ  PHE B 457      -0.075   6.225  -4.586  1.00 86.34
ATOM   3773  N   MET B 458      -3.057   4.398  -0.143  1.00 83.97
ATOM   3774  CA  MET B 458      -2.249   3.288   0.355  1.00 83.97
ATOM   3775  C   MET B 458      -3.015   1.973   0.260  1.00 83.97
ATOM   3776  O   MET B 458      -2.441   0.939  -0.086  1.00 83.97
ATOM   3777  CB  MET B 458      -1.821   3.541   1.801  1.00 83.97
ATOM   3778  CG  MET B 458      -0.735   4.595   1.944  1.00 83.97
ATOM   3779  SD  MET B 458       0.795   4.157   1.030  1.00 83.97
ATOM   3780  CE  MET B 458       1.482   2.897   2.140  1.00 83.97
ATOM   3781  N   ALA B 459      -4.287   2.086   0.516  1.00 87.62
ATOM   3782  CA  ALA B 459      -5.129   0.897   0.414  1.00 87.62
ATOM   3783  C   ALA B 459      -5.219   0.411  -1.030  1.00 87.62
ATOM   3784  O   ALA B 459      -5.170  -0.794  -1.290  1.00 87.62
ATOM   3785  CB  ALA B 459      -6.525   1.185   0.963  1.00 87.62
ATOM   3786  N   ASN B 460      -5.328   1.365  -1.821  1.00 86.83
ATOM   3787  CA  ASN B 460      -5.388   1.016  -3.236  1.00 86.83
ATOM   3788  C   ASN B 460      -4.106   0.328  -3.699  1.00 86.83
ATOM   3789  O   ASN B 460      -4.156  -0.643  -4.455  1.00 86.83
ATOM   3790  CB  ASN B 460      -5.658   2.260  -4.085  1.00 86.83
ATOM   3791  CG  ASN B 460      -6.313   1.931  -5.412  1.00 86.83
ATOM   3792  OD1 ASN B 460      -6.587   0.765  -5.711  1.00 86.83
ATOM   3793  ND2 ASN B 460      -6.571   2.955  -6.217  1.00 86.83
ATOM   3794  N   ILE B 461      -2.911   0.854  -3.272  1.00 86.10
ATOM   3795  CA  ILE B 461      -1.627   0.246  -3.605  1.00 86.10
ATOM   3796  C   ILE B 461      -1.587  -1.190  -3.088  1.00 86.10
ATOM   3797  O   ILE B 461      -1.203  -2.108  -3.816  1.00 86.10
ATOM   3798  CB  ILE B 461      -0.449   1.059  -3.023  1.00 86.10
ATOM   3799  CG1 ILE B 461      -0.279   2.375  -3.789  1.00 86.10
ATOM   3800  CG2 ILE B 461       0.842   0.236  -3.053  1.00 86.10
ATOM   3801  CD1 ILE B 461       0.842   3.259  -3.258  1.00 86.10
ATOM   3802  N   LEU B 462      -2.057  -1.398  -1.896  1.00 85.97
ATOM   3803  CA  LEU B 462      -2.046  -2.719  -1.277  1.00 85.97
ATOM   3804  C   LEU B 462      -2.978  -3.673  -2.015  1.00 85.97
ATOM   3805  O   LEU B 462      -2.641  -4.841  -2.222  1.00 85.97
ATOM   3806  CB  LEU B 462      -2.454  -2.624   0.195  1.00 85.97
ATOM   3807  CG  LEU B 462      -1.383  -2.123   1.165  1.00 85.97
ATOM   3808  CD1 LEU B 462      -2.021  -1.693   2.482  1.00 85.97
ATOM   3809  CD2 LEU B 462      -0.329  -3.199   1.402  1.00 85.97
ATOM   3810  N   ILE B 463      -4.098  -3.178  -2.371  1.00 84.95
ATOM   3811  CA  ILE B 463      -5.086  -3.994  -3.068  1.00 84.95
ATOM   3812  C   ILE B 463      -4.532  -4.432  -4.421  1.00 84.95
ATOM   3813  O   ILE B 463      -4.642  -5.603  -4.795  1.00 84.95
ATOM   3814  CB  ILE B 463      -6.418  -3.232  -3.255  1.00 84.95
ATOM   3815  CG1 ILE B 463      -7.103  -3.013  -1.902  1.00 84.95
ATOM   3816  CG2 ILE B 463      -7.339  -3.984  -4.220  1.00 84.95
ATOM   3817  CD1 ILE B 463      -8.310  -2.086  -1.962  1.00 84.95
ATOM   3818  N   VAL B 464      -3.928  -3.451  -5.075  1.00 85.57
ATOM   3819  CA  VAL B 464      -3.351  -3.762  -6.379  1.00 85.57
ATOM   3820  C   VAL B 464      -2.226  -4.781  -6.216  1.00 85.57
ATOM   3821  O   VAL B 464      -2.112  -5.721  -7.006  1.00 85.57
ATOM   3822  CB  VAL B 464      -2.823  -2.492  -7.084  1.00 85.57
ATOM   3823  CG1 VAL B 464      -2.048  -2.859  -8.348  1.00 85.57
ATOM   3824  CG2 VAL B 464      -3.977  -1.548  -7.416  1.00 85.57
ATOM   3825  N   LEU B 465      -1.423  -4.594  -5.214  1.00 84.27
ATOM   3826  CA  LEU B 465      -0.332  -5.524  -4.943  1.00 84.27
ATOM   3827  C   LEU B 465      -0.870  -6.914  -4.621  1.00 84.27
ATOM   3828  O   LEU B 465      -0.359  -7.915  -5.127  1.00 84.27
ATOM   3829  CB  LEU B 465       0.530  -5.016  -3.784  1.00 84.27
ATOM   3830  CG  LEU B 465       1.566  -3.945  -4.129  1.00 84.27
ATOM   3831  CD1 LEU B 465       2.158  -3.352  -2.855  1.00 84.27
ATOM   3832  CD2 LEU B 465       2.664  -4.527  -5.014  1.00 84.27
ATOM   3833  N   CYS B 466      -1.940  -6.983  -3.849  1.00 82.71
ATOM   3834  CA  CYS B 466      -2.549  -8.255  -3.472  1.00 82.71
ATOM   3835  C   CYS B 466      -3.148  -8.953  -4.687  1.00 82.71
ATOM   3836  O   CYS B 466      -2.953 -10.156  -4.876  1.00 82.71
ATOM   3837  CB  CYS B 466      -3.629  -8.039  -2.413  1.00 82.71
ATOM   3838  SG  CYS B 466      -2.978  -7.847  -0.739  1.00 82.71
ATOM   3839  N   ASN B 467      -3.790  -8.226  -5.442  1.00 83.70
ATOM   3840  CA  ASN B 467      -4.386  -8.792  -6.648  1.00 83.70
ATOM   3841  C   ASN B 467      -3.321  -9.318  -7.606  1.00 83.70
ATOM   3842  O   ASN B 467      -3.490 -10.382  -8.205  1.00 83.70
ATOM   3843  CB  ASN B 467      -5.266  -7.756  -7.350  1.00 83.70
ATOM   3844  CG  ASN B 467      -6.598  -7.554  -6.655  1.00 83.70
ATOM   3845  OD1 ASN B 467      -7.005  -8.364  -5.818  1.00 83.70
ATOM   3846  ND2 ASN B 467      -7.287  -6.471  -6.996  1.00 83.70
ATOM   3847  N   SER B 468      -2.272  -8.479  -7.731  1.00 80.86
ATOM   3848  CA  SER B 468      -1.174  -8.891  -8.599  1.00 80.86
ATOM   3849  C   SER B 468      -0.526 -10.177  -8.098  1.00 80.86
ATOM   3850  O   SER B 468      -0.174 -11.052  -8.893  1.00 80.86
ATOM   3851  CB  SER B 468      -0.122  -7.785  -8.695  1.00 80.86
ATOM   3852  OG  SER B 468       0.958  -8.188  -9.520  1.00 80.86
ATOM   3853  N   TYR B 469      -0.396 -10.297  -6.850  1.00 78.26
ATOM   3854  CA  TYR B 469       0.164 -11.503  -6.251  1.00 78.26
ATOM   3855  C   TYR B 469      -0.740 -12.705  -6.499  1.00 78.26
ATOM   3856  O   TYR B 469      -0.265 -13.782  -6.865  1.00 78.26
ATOM   3857  CB  TYR B 469       0.374 -11.309  -4.746  1.00 78.26
ATOM   3858  CG  TYR B 469       1.032 -12.487  -4.068  1.00 78.26
ATOM   3859  CD1 TYR B 469       0.287 -13.382  -3.305  1.00 78.26
ATOM   3860  CD2 TYR B 469       2.400 -12.705  -4.189  1.00 78.26
ATOM   3861  CE1 TYR B 469       0.889 -14.467  -2.677  1.00 78.26
ATOM   3862  CE2 TYR B 469       3.014 -13.787  -3.566  1.00 78.26
ATOM   3863  CZ  TYR B 469       2.251 -14.661  -2.813  1.00 78.26
ATOM   3864  OH  TYR B 469       2.853 -15.734  -2.194  1.00 78.26
ATOM   3865  N   MET B 470      -1.968 -12.533  -6.344  1.00 77.96
ATOM   3866  CA  MET B 470      -2.928 -13.616  -6.542  1.00 77.96
ATOM   3867  C   MET B 470      -2.951 -14.062  -8.000  1.00 77.96
ATOM   3868  O   MET B 470      -3.029 -15.259  -8.286  1.00 77.96
ATOM   3869  CB  MET B 470      -4.328 -13.180  -6.106  1.00 77.96
ATOM   3870  CG  MET B 470      -4.469 -12.984  -4.605  1.00 77.96
ATOM   3871  SD  MET B 470      -4.205 -14.538  -3.665  1.00 77.96
ATOM   3872  CE  MET B 470      -5.749 -15.411  -4.050  1.00 77.96
ATOM   3873  N   GLU B 471      -2.859 -13.205  -8.794  1.00 77.79
ATOM   3874  CA  GLU B 471      -2.837 -13.520 -10.219  1.00 77.79
ATOM   3875  C   GLU B 471      -1.583 -14.307 -10.590  1.00 77.79
ATOM   3876  O   GLU B 471      -1.646 -15.244 -11.389  1.00 77.79
ATOM   3877  CB  GLU B 471      -2.922 -12.241 -11.054  1.00 77.79
ATOM   3878  CG  GLU B 471      -4.344 -11.748 -11.283  1.00 77.79
ATOM   3879  CD  GLU B 471      -4.414 -10.491 -12.135  1.00 77.79
ATOM   3880  OE1 GLU B 471      -5.531  -9.975 -12.365  1.00 77.79
ATOM   3881  OE2 GLU B 471      -3.343 -10.018 -12.576  1.00 77.79
ATOM   3882  N   ASN B 472      -0.535 -13.939  -9.983  1.00 76.28
ATOM   3883  CA  ASN B 472       0.711 -14.658 -10.227  1.00 76.28
ATOM   3884  C   ASN B 472       0.655 -16.080  -9.677  1.00 76.28
ATOM   3885  O   ASN B 472       1.160 -17.013 -10.304  1.00 76.28
ATOM   3886  CB  ASN B 472       1.895 -13.900  -9.622  1.00 76.28
ATOM   3887  CG  ASN B 472       2.396 -12.787 -10.521  1.00 76.28
ATOM   3888  OD1 ASN B 472       2.073 -12.739 -11.710  1.00 76.28
ATOM   3889  ND2 ASN B 472       3.188 -11.882  -9.958  1.00 76.28
ATOM   3890  N   LEU B 473       0.047 -16.107  -8.573  1.00 70.79
ATOM   3891  CA  LEU B 473      -0.095 -17.433  -7.982  1.00 70.79
ATOM   3892  C   LEU B 473      -0.990 -18.319  -8.841  1.00 70.79
ATOM   3893  O   LEU B 473      -0.725 -19.513  -8.995  1.00 70.79
ATOM   3894  CB  LEU B 473      -0.667 -17.330  -6.566  1.00 70.79
ATOM   3895  CG  LEU B 473       0.314 -16.921  -5.466  1.00 70.79
ATOM   3896  CD1 LEU B 473      -0.443 -16.469  -4.221  1.00 70.79
ATOM   3897  CD2 LEU B 473       1.257 -18.073  -5.135  1.00 70.79
ATOM   3898  N   ARG B 474      -1.911 -17.799  -9.373  1.00 69.13
ATOM   3899  CA  ARG B 474      -2.835 -18.540 -10.226  1.00 69.13
ATOM   3900  C   ARG B 474      -2.146 -19.005 -11.504  1.00 69.13
ATOM   3901  O   ARG B 474      -2.395 -20.115 -11.981  1.00 69.13
ATOM   3902  CB  ARG B 474      -4.054 -17.682 -10.570  1.00 69.13
ATOM   3903  CG  ARG B 474      -5.151 -17.719  -9.518  1.00 69.13
ATOM   3904  CD  ARG B 474      -6.365 -16.904  -9.939  1.00 69.13
ATOM   3905  NE  ARG B 474      -7.318 -16.751  -8.844  1.00 69.13
ATOM   3906  CZ  ARG B 474      -8.461 -16.075  -8.922  1.00 69.13
ATOM   3907  NH1 ARG B 474      -8.817 -15.473 -10.051  1.00 69.13
ATOM   3908  NH2 ARG B 474      -9.254 -15.999  -7.864  1.00 69.13
ATOM   3909  N   HIS B 475      -1.353 -18.266 -11.943  1.00 64.25
ATOM   3910  CA  HIS B 475      -0.640 -18.591 -13.173  1.00 64.25
ATOM   3911  C   HIS B 475       0.454 -19.623 -12.921  1.00 64.25
ATOM   3912  O   HIS B 475       0.729 -20.464 -13.779  1.00 64.25
ATOM   3913  CB  HIS B 475      -0.037 -17.328 -13.792  1.00 64.25
ATOM   3914  CG  HIS B 475      -0.976 -16.597 -14.698  1.00 64.25
ATOM   3915  ND1 HIS B 475      -1.359 -17.089 -15.928  1.00 64.25
ATOM   3916  CD2 HIS B 475      -1.611 -15.411 -14.550  1.00 64.25
ATOM   3917  CE1 HIS B 475      -2.190 -16.234 -16.498  1.00 64.25
ATOM   3918  NE2 HIS B 475      -2.360 -15.207 -15.683  1.00 64.25
ATOM   3919  N   ILE B 476       0.912 -19.551 -11.851  1.00 58.59
ATOM   3920  CA  ILE B 476       1.944 -20.523 -11.509  1.00 58.59
ATOM   3921  C   ILE B 476       1.323 -21.913 -11.388  1.00 58.59
ATOM   3922  O   ILE B 476       1.924 -22.907 -11.804  1.00 58.59
ATOM   3923  CB  ILE B 476       2.667 -20.143 -10.198  1.00 58.59
ATOM   3924  CG1 ILE B 476       3.468 -18.849 -10.386  1.00 58.59
ATOM   3925  CG2 ILE B 476       3.574 -21.285  -9.730  1.00 58.59
ATOM   3926  CD1 ILE B 476       4.004 -18.259  -9.088  1.00 58.59
ATOM   3927  N   LYS B 477       0.021 -21.845 -11.365  1.00 54.82
ATOM   3928  CA  LYS B 477      -0.614 -23.159 -11.308  1.00 54.82
ATOM   3929  C   LYS B 477      -0.987 -23.650 -12.704  1.00 54.82
ATOM   3930  O   LYS B 477      -0.823 -24.831 -13.017  1.00 54.82
ATOM   3931  CB  LYS B 477      -1.856 -23.117 -10.417  1.00 54.82
ATOM   3932  CG  LYS B 477      -1.637 -23.683  -9.022  1.00 54.82
ATOM   3933  CD  LYS B 477      -2.932 -23.710  -8.220  1.00 54.82
ATOM   3934  CE  LYS B 477      -2.702 -24.221  -6.804  1.00 54.82
ATOM   3935  NZ  LYS B 477      -3.971 -24.261  -6.017  1.00 54.82
ATOM   3936  N   HIS C   1     -17.931  17.543  35.284  1.00 57.32
ATOM   3937  CA  HIS C   1     -17.941  16.357  34.436  1.00 57.32
ATOM   3938  C   HIS C   1     -17.292  16.639  33.085  1.00 57.32
ATOM   3939  O   HIS C   1     -17.546  17.679  32.475  1.00 57.32
ATOM   3940  CB  HIS C   1     -19.372  15.853  34.236  1.00 57.32
ATOM   3941  CG  HIS C   1     -19.932  15.147  35.429  1.00 57.32
ATOM   3942  ND1 HIS C   1     -19.505  13.897  35.822  1.00 57.32
ATOM   3943  CD2 HIS C   1     -20.883  15.519  36.317  1.00 57.32
ATOM   3944  CE1 HIS C   1     -20.173  13.530  36.903  1.00 57.32
ATOM   3945  NE2 HIS C   1     -21.015  14.497  37.224  1.00 57.32
ATOM   3946  N   ILE C   2     -16.626  15.828  32.516  1.00 67.05
ATOM   3947  CA  ILE C   2     -15.895  16.042  31.272  1.00 67.05
ATOM   3948  C   ILE C   2     -16.808  15.757  30.081  1.00 67.05
ATOM   3949  O   ILE C   2     -17.487  14.728  30.044  1.00 67.05
ATOM   3950  CB  ILE C   2     -14.630  15.158  31.200  1.00 67.05
ATOM   3951  CG1 ILE C   2     -13.707  15.449  32.390  1.00 67.05
ATOM   3952  CG2 ILE C   2     -13.896  15.372  29.873  1.00 67.05
ATOM   3953  CD1 ILE C   2     -12.640  14.388  32.620  1.00 67.05
ATOM   3954  N   CYS C   3     -17.050  16.671  29.192  1.00 72.79
ATOM   3955  CA  CYS C   3     -17.853  16.552  27.980  1.00 72.79
ATOM   3956  C   CYS C   3     -17.302  15.464  27.066  1.00 72.79
ATOM   3957  O   CYS C   3     -16.125  15.491  26.701  1.00 72.79
ATOM   3958  CB  CYS C   3     -17.898  17.884  27.233  1.00 72.79
ATOM   3959  SG  CYS C   3     -19.563  18.558  27.045  1.00 72.79
ATOM   3960  N   PRO C   4     -18.139  14.525  26.853  1.00 73.70
ATOM   3961  CA  PRO C   4     -17.677  13.460  25.960  1.00 73.70
ATOM   3962  C   PRO C   4     -17.235  13.983  24.596  1.00 73.70
ATOM   3963  O   PRO C   4     -16.262  13.484  24.025  1.00 73.70
ATOM   3964  CB  PRO C   4     -18.905  12.555  25.827  1.00 73.70
ATOM   3965  CG  PRO C   4     -19.845  13.029  26.887  1.00 73.70
ATOM   3966  CD  PRO C   4     -19.350  14.346  27.411  1.00 73.70
ATOM   3967  N   ILE C   5     -17.870  14.932  24.125  1.00 73.76
ATOM   3968  CA  ILE C   5     -17.507  15.605  22.882  1.00 73.76
ATOM   3969  C   ILE C   5     -17.122  17.053  23.174  1.00 73.76
ATOM   3970  O   ILE C   5     -17.990  17.919  23.302  1.00 73.76
ATOM   3971  CB  ILE C   5     -18.658  15.552  21.854  1.00 73.76
ATOM   3972  CG1 ILE C   5     -19.134  14.108  21.657  1.00 73.76
ATOM   3973  CG2 ILE C   5     -18.222  16.172  20.523  1.00 73.76
ATOM   3974  CD1 ILE C   5     -20.432  13.985  20.871  1.00 73.76
ATOM   3975  N   MET C   6     -15.886  17.212  23.237  1.00 74.17
ATOM   3976  CA  MET C   6     -15.320  18.473  23.709  1.00 74.17
ATOM   3977  C   MET C   6     -15.763  19.634  22.825  1.00 74.17
ATOM   3978  O   MET C   6     -15.992  20.741  23.316  1.00 74.17
ATOM   3979  CB  MET C   6     -13.793  18.397  23.746  1.00 74.17
ATOM   3980  CG  MET C   6     -13.247  17.565  24.896  1.00 74.17
ATOM   3981  SD  MET C   6     -11.419  17.650  25.020  1.00 74.17
ATOM   3982  CE  MET C   6     -11.232  19.216  25.918  1.00 74.17
ATOM   3983  N   LYS C   7     -16.053  19.443  21.708  1.00 76.59
ATOM   3984  CA  LYS C   7     -16.392  20.490  20.749  1.00 76.59
ATOM   3985  C   LYS C   7     -17.800  21.024  20.992  1.00 76.59
ATOM   3986  O   LYS C   7     -18.137  22.126  20.552  1.00 76.59
ATOM   3987  CB  LYS C   7     -16.269  19.966  19.317  1.00 76.59
ATOM   3988  CG  LYS C   7     -14.838  19.701  18.875  1.00 76.59
ATOM   3989  CD  LYS C   7     -14.777  19.241  17.424  1.00 76.59
ATOM   3990  CE  LYS C   7     -13.351  18.920  16.998  1.00 76.59
ATOM   3991  NZ  LYS C   7     -13.291  18.433  15.587  1.00 76.59
ATOM   3992  N   LYS C   8     -18.609  20.289  21.720  1.00 80.06
ATOM   3993  CA  LYS C   8     -19.989  20.697  21.971  1.00 80.06
ATOM   3994  C   LYS C   8     -20.099  21.495  23.267  1.00 80.06
ATOM   3995  O   LYS C   8     -21.075  22.220  23.474  1.00 80.06
ATOM   3996  CB  LYS C   8     -20.907  19.475  22.028  1.00 80.06
ATOM   3997  CG  LYS C   8     -21.123  18.800  20.682  1.00 80.06
ATOM   3998  CD  LYS C   8     -22.169  17.696  20.772  1.00 80.06
ATOM   3999  CE  LYS C   8     -22.402  17.033  19.421  1.00 80.06
ATOM   4000  NZ  LYS C   8     -23.448  15.971  19.498  1.00 80.06
ATOM   4001  N   CYS C   9     -19.035  21.433  24.047  1.00 78.20
ATOM   4002  CA  CYS C   9     -19.045  22.104  25.343  1.00 78.20
ATOM   4003  C   CYS C   9     -18.046  23.255  25.369  1.00 78.20
ATOM   4004  O   CYS C   9     -16.840  23.039  25.238  1.00 78.20
ATOM   4005  CB  CYS C   9     -18.724  21.113  26.462  1.00 78.20
ATOM   4006  SG  CYS C   9     -19.872  19.721  26.552  1.00 78.20
ATOM   4007  N   VAL C  10     -18.213  24.462  25.426  1.00 71.19
ATOM   4008  CA  VAL C  10     -17.354  25.640  25.364  1.00 71.19
ATOM   4009  C   VAL C  10     -16.908  26.030  26.771  1.00 71.19
ATOM   4010  O   VAL C  10     -15.831  26.603  26.951  1.00 71.19
ATOM   4011  CB  VAL C  10     -18.070  26.828  24.683  1.00 71.19
ATOM   4012  CG1 VAL C  10     -17.109  28.000  24.491  1.00 71.19
ATOM   4013  CG2 VAL C  10     -18.666  26.396  23.345  1.00 71.19
ATOM   4014  N   GLY C  11     -17.309  25.604  27.460  1.00 65.96
ATOM   4015  CA  GLY C  11     -16.966  26.020  28.811  1.00 65.96
ATOM   4016  C   GLY C  11     -17.228  27.493  29.066  1.00 65.96
ATOM   4017  O   GLY C  11     -17.579  28.235  28.146  1.00 65.96
ATOM   4018  N   GLY C  12     -17.236  27.951  29.966  1.00 56.89
ATOM   4019  CA  GLY C  12     -17.420  29.332  30.381  1.00 56.89
ATOM   4020  C   GLY C  12     -18.671  29.544  31.211  1.00 56.89
ATOM   4021  O   GLY C  12     -19.412  28.596  31.481  1.00 56.89
ATOM   4022  N   ILE C  13     -18.823  30.633  31.601  1.00 48.84
ATOM   4023  CA  ILE C  13     -19.831  31.014  32.583  1.00 48.84
ATOM   4024  C   ILE C  13     -21.181  31.198  31.893  1.00 48.84
ATOM   4025  O   ILE C  13     -22.223  30.845  32.449  1.00 48.84
ATOM   4026  CB  ILE C  13     -19.431  32.305  33.333  1.00 48.84
ATOM   4027  CG1 ILE C  13     -18.058  32.135  33.992  1.00 48.84
ATOM   4028  CG2 ILE C  13     -20.494  32.679  34.369  1.00 48.84
ATOM   4029  CD1 ILE C  13     -17.402  33.447  34.403  1.00 48.84
ATOM   4030  N   ASN C  14     -21.200  31.193  30.816  1.00 49.79
ATOM   4031  CA  ASN C  14     -22.487  31.490  30.197  1.00 49.79
ATOM   4032  C   ASN C  14     -22.860  30.446  29.149  1.00 49.79
ATOM   4033  O   ASN C  14     -24.043  30.182  28.923  1.00 49.79
ATOM   4034  CB  ASN C  14     -22.473  32.888  29.574  1.00 49.79
ATOM   4035  CG  ASN C  14     -22.557  33.990  30.611  1.00 49.79
ATOM   4036  OD1 ASN C  14     -22.949  33.754  31.756  1.00 49.79
ATOM   4037  ND2 ASN C  14     -22.188  35.204  30.217  1.00 49.79
ATOM   4038  N   ASN C  15     -22.726  30.091  28.660  1.00 55.88
ATOM   4039  CA  ASN C  15     -23.082  29.078  27.671  1.00 55.88
ATOM   4040  C   ASN C  15     -22.058  27.948  27.632  1.00 55.88
ATOM   4041  O   ASN C  15     -20.978  28.102  27.059  1.00 55.88
ATOM   4042  CB  ASN C  15     -23.228  29.710  26.285  1.00 55.88
ATOM   4043  CG  ASN C  15     -24.662  29.713  25.793  1.00 55.88
ATOM   4044  OD1 ASN C  15     -25.530  29.049  26.366  1.00 55.88
ATOM   4045  ND2 ASN C  15     -24.922  30.461  24.727  1.00 55.88
ATOM   4046  N   LEU C  16     -22.845  27.642  27.956  1.00 69.68
ATOM   4047  CA  LEU C  16     -21.956  26.517  28.225  1.00 69.68
ATOM   4048  C   LEU C  16     -21.840  25.612  27.002  1.00 69.68
ATOM   4049  O   LEU C  16     -20.806  24.973  26.794  1.00 69.68
ATOM   4050  CB  LEU C  16     -22.460  25.710  29.425  1.00 69.68
ATOM   4051  CG  LEU C  16     -22.313  26.371  30.796  1.00 69.68
ATOM   4052  CD1 LEU C  16     -23.337  25.800  31.772  1.00 69.68
ATOM   4053  CD2 LEU C  16     -20.897  26.187  31.330  1.00 69.68
ATOM   4054  N   CYS C  17     -22.941  25.555  26.201  1.00 82.11
ATOM   4055  CA  CYS C  17     -22.977  24.668  25.043  1.00 82.11
ATOM   4056  C   CYS C  17     -22.734  25.444  23.754  1.00 82.11
ATOM   4057  O   CYS C  17     -23.153  26.596  23.629  1.00 82.11
ATOM   4058  CB  CYS C  17     -24.319  23.941  24.967  1.00 82.11
ATOM   4059  SG  CYS C  17     -24.656  22.882  26.390  1.00 82.11
ATOM   4060  N   TYR C  18     -22.139  24.876  22.807  1.00 82.35
ATOM   4061  CA  TYR C  18     -21.929  25.458  21.487  1.00 82.35
ATOM   4062  C   TYR C  18     -23.254  25.654  20.760  1.00 82.35
ATOM   4063  O   TYR C  18     -24.212  24.913  20.992  1.00 82.35
ATOM   4064  CB  TYR C  18     -21.002  24.572  20.650  1.00 82.35
ATOM   4065  CG  TYR C  18     -20.505  25.234  19.388  1.00 82.35
ATOM   4066  CD1 TYR C  18     -21.095  24.962  18.156  1.00 82.35
ATOM   4067  CD2 TYR C  18     -19.443  26.132  19.425  1.00 82.35
ATOM   4068  CE1 TYR C  18     -20.639  25.569  16.990  1.00 82.35
ATOM   4069  CE2 TYR C  18     -18.979  26.745  18.265  1.00 82.35
ATOM   4070  CZ  TYR C  18     -19.583  26.457  17.055  1.00 82.35
ATOM   4071  OH  TYR C  18     -19.128  27.061  15.904  1.00 82.35
ATOM   4072  N   GLU C  19     -23.370  26.388  19.981  1.00 85.37
ATOM   4073  CA  GLU C  19     -24.581  26.712  19.234  1.00 85.37
ATOM   4074  C   GLU C  19     -25.202  25.461  18.620  1.00 85.37
ATOM   4075  O   GLU C  19     -24.528  24.711  17.910  1.00 85.37
ATOM   4076  CB  GLU C  19     -24.281  27.741  18.141  1.00 85.37
ATOM   4077  CG  GLU C  19     -25.524  28.308  17.472  1.00 85.37
ATOM   4078  CD  GLU C  19     -25.210  29.317  16.379  1.00 85.37
ATOM   4079  OE1 GLU C  19     -26.152  29.802  15.711  1.00 85.37
ATOM   4080  OE2 GLU C  19     -24.012  29.624  16.187  1.00 85.37
ATOM   4081  N   GLY C  20     -26.369  25.378  18.939  1.00 84.51
ATOM   4082  CA  GLY C  20     -27.110  24.252  18.392  1.00 84.51
ATOM   4083  C   GLY C  20     -27.091  23.032  19.292  1.00 84.51
ATOM   4084  O   GLY C  20     -27.816  22.064  19.051  1.00 84.51
ATOM   4085  N   SER C  21     -26.177  23.060  20.375  1.00 85.18
ATOM   4086  CA  SER C  21     -26.112  21.951  21.321  1.00 85.18
ATOM   4087  C   SER C  21     -26.798  22.304  22.636  1.00 85.18
ATOM   4088  O   SER C  21     -26.710  23.441  23.103  1.00 85.18
ATOM   4089  CB  SER C  21     -24.658  21.556  21.586  1.00 85.18
ATOM   4090  OG  SER C  21     -23.994  21.239  20.374  1.00 85.18
ATOM   4091  N   GLU C  22     -27.689  21.388  23.068  1.00 85.61
ATOM   4092  CA  GLU C  22     -28.421  21.593  24.314  1.00 85.61
ATOM   4093  C   GLU C  22     -28.504  20.302  25.124  1.00 85.61
ATOM   4094  O   GLU C  22     -28.067  19.245  24.664  1.00 85.61
ATOM   4095  CB  GLU C  22     -29.827  22.127  24.030  1.00 85.61
ATOM   4096  CG  GLU C  22     -30.678  21.196  23.179  1.00 85.61
ATOM   4097  CD  GLU C  22     -32.023  21.794  22.796  1.00 85.61
ATOM   4098  OE1 GLU C  22     -32.845  21.089  22.169  1.00 85.61
ATOM   4099  OE2 GLU C  22     -32.255  22.979  23.126  1.00 85.61
ATOM   4100  N   GLY C  23     -28.941  20.460  26.477  1.00 78.85
ATOM   4101  CA  GLY C  23     -29.168  19.300  27.324  1.00 78.85
ATOM   4102  C   GLY C  23     -27.983  18.966  28.210  1.00 78.85
ATOM   4103  O   GLY C  23     -27.013  19.724  28.269  1.00 78.85
ATOM   4104  N   TYR C  24     -28.007  17.947  28.870  1.00 77.94
ATOM   4105  CA  TYR C  24     -26.976  17.465  29.783  1.00 77.94
ATOM   4106  C   TYR C  24     -25.675  17.189  29.038  1.00 77.94
ATOM   4107  O   TYR C  24     -25.655  16.419  28.075  1.00 77.94
ATOM   4108  CB  TYR C  24     -27.445  16.197  30.502  1.00 77.94
ATOM   4109  CG  TYR C  24     -26.479  15.700  31.550  1.00 77.94
ATOM   4110  CD1 TYR C  24     -25.718  14.553  31.336  1.00 77.94
ATOM   4111  CD2 TYR C  24     -26.325  16.377  32.755  1.00 77.94
ATOM   4112  CE1 TYR C  24     -24.827  14.091  32.299  1.00 77.94
ATOM   4113  CE2 TYR C  24     -25.437  15.924  33.726  1.00 77.94
ATOM   4114  CZ  TYR C  24     -24.694  14.782  33.489  1.00 77.94
ATOM   4115  OH  TYR C  24     -23.813  14.329  34.446  1.00 77.94
ATOM   4116  N   LEU C  25     -24.732  17.948  29.412  1.00 78.10
ATOM   4117  CA  LEU C  25     -23.402  17.864  28.820  1.00 78.10
ATOM   4118  C   LEU C  25     -23.445  18.206  27.334  1.00 78.10
ATOM   4119  O   LEU C  25     -22.628  17.710  26.555  1.00 78.10
ATOM   4120  CB  LEU C  25     -22.814  16.464  29.017  1.00 78.10
ATOM   4121  CG  LEU C  25     -22.447  16.079  30.451  1.00 78.10
ATOM   4122  CD1 LEU C  25     -22.132  14.589  30.535  1.00 78.10
ATOM   4123  CD2 LEU C  25     -21.266  16.908  30.942  1.00 78.10
ATOM   4124  N   CYS C  26     -24.490  18.922  26.830  1.00 80.00
ATOM   4125  CA  CYS C  26     -24.631  19.437  25.473  1.00 80.00
ATOM   4126  C   CYS C  26     -24.716  18.298  24.463  1.00 80.00
ATOM   4127  O   CYS C  26     -24.234  18.425  23.336  1.00 80.00
ATOM   4128  CB  CYS C  26     -23.459  20.353  25.123  1.00 80.00
ATOM   4129  SG  CYS C  26     -23.273  21.757  26.244  1.00 80.00
ATOM   4130  N   SER C  27     -25.339  17.225  25.066  1.00 81.21
ATOM   4131  CA  SER C  27     -25.342  15.997  24.277  1.00 81.21
ATOM   4132  C   SER C  27     -26.461  16.008  23.241  1.00 81.21
ATOM   4133  O   SER C  27     -26.408  15.272  22.254  1.00 81.21
ATOM   4134  CB  SER C  27     -25.491  14.777  25.187  1.00 81.21
ATOM   4135  OG  SER C  27     -26.710  14.831  25.907  1.00 81.21
ATOM   4136  N   ASN C  28     -27.463  16.975  23.277  1.00 85.40
ATOM   4137  CA  ASN C  28     -28.590  16.997  22.350  1.00 85.40
ATOM   4138  C   ASN C  28     -28.459  18.130  21.336  1.00 85.40
ATOM   4139  O   ASN C  28     -27.932  19.197  21.655  1.00 85.40
ATOM   4140  CB  ASN C  28     -29.911  17.117  23.113  1.00 85.40
ATOM   4141  CG  ASN C  28     -30.148  15.955  24.057  1.00 85.40
ATOM   4142  OD1 ASN C  28     -29.514  14.904  23.938  1.00 85.40
ATOM   4143  ND2 ASN C  28     -31.063  16.136  25.002  1.00 85.40
ATOM   4144  N   CYS C  29     -28.820  17.958  20.164  1.00 87.29
ATOM   4145  CA  CYS C  29     -28.903  19.017  19.164  1.00 87.29
ATOM   4146  C   CYS C  29     -30.256  19.715  19.221  1.00 87.29
ATOM   4147  O   CYS C  29     -31.294  19.060  19.336  1.00 87.29
ATOM   4148  CB  CYS C  29     -28.669  18.451  17.764  1.00 87.29
ATOM   4149  SG  CYS C  29     -26.976  17.890  17.479  1.00 87.29
ATOM   4150  N   SER C  30     -30.326  20.973  19.126  1.00 86.32
ATOM   4151  CA  SER C  30     -31.550  21.766  19.175  1.00 86.32
ATOM   4152  C   SER C  30     -32.390  21.566  17.918  1.00 86.32
ATOM   4153  O   SER C  30     -31.929  20.963  16.947  1.00 86.32
ATOM   4154  CB  SER C  30     -31.221  23.250  19.347  1.00 86.32
ATOM   4155  OG  SER C  30     -30.395  23.708  18.290  1.00 86.32
ATOM   4156  N   LYS C  31     -33.513  22.071  17.914  1.00 86.31
ATOM   4157  CA  LYS C  31     -34.405  21.991  16.761  1.00 86.31
ATOM   4158  C   LYS C  31     -33.771  22.632  15.530  1.00 86.31
ATOM   4159  O   LYS C  31     -33.174  23.706  15.621  1.00 86.31
ATOM   4160  CB  LYS C  31     -35.744  22.661  17.070  1.00 86.31
ATOM   4161  CG  LYS C  31     -36.867  22.269  16.121  1.00 86.31
ATOM   4162  CD  LYS C  31     -38.193  22.894  16.535  1.00 86.31
ATOM   4163  CE  LYS C  31     -39.291  22.600  15.522  1.00 86.31
ATOM   4164  NZ  LYS C  31     -40.587  23.231  15.911  1.00 86.31
ATOM   4165  N   LYS C  32     -33.714  22.080  14.509  1.00 86.69
ATOM   4166  CA  LYS C  32     -33.194  22.550  13.228  1.00 86.69
ATOM   4167  C   LYS C  32     -31.677  22.398  13.161  1.00 86.69
ATOM   4168  O   LYS C  32     -31.025  23.000  12.306  1.00 86.69
ATOM   4169  CB  LYS C  32     -33.585  24.010  12.993  1.00 86.69
ATOM   4170  CG  LYS C  32     -35.072  24.220  12.746  1.00 86.69
ATOM   4171  CD  LYS C  32     -35.381  25.670  12.396  1.00 86.69
ATOM   4172  CE  LYS C  32     -36.873  25.891  12.190  1.00 86.69
ATOM   4173  NZ  LYS C  32     -37.182  27.314  11.858  1.00 86.69
ATOM   4174  N   TYR C  33     -31.106  21.677  14.251  1.00 89.14
ATOM   4175  CA  TYR C  33     -29.685  21.348  14.252  1.00 89.14
ATOM   4176  C   TYR C  33     -29.474  19.841  14.324  1.00 89.14
ATOM   4177  O   TYR C  33     -30.276  19.123  14.926  1.00 89.14
ATOM   4178  CB  TYR C  33     -28.977  22.031  15.426  1.00 89.14
ATOM   4179  CG  TYR C  33     -28.824  23.524  15.258  1.00 89.14
ATOM   4180  CD1 TYR C  33     -27.625  24.075  14.813  1.00 89.14
ATOM   4181  CD2 TYR C  33     -29.878  24.385  15.544  1.00 89.14
ATOM   4182  CE1 TYR C  33     -27.479  25.450  14.659  1.00 89.14
ATOM   4183  CE2 TYR C  33     -29.744  25.761  15.393  1.00 89.14
ATOM   4184  CZ  TYR C  33     -28.542  26.283  14.950  1.00 89.14
ATOM   4185  OH  TYR C  33     -28.403  27.645  14.799  1.00 89.14
ATOM   4186  N   ASP C  34     -28.412  19.204  13.644  1.00 89.41
ATOM   4187  CA  ASP C  34     -28.067  17.788  13.723  1.00 89.41
ATOM   4188  C   ASP C  34     -26.568  17.577  13.523  1.00 89.41
ATOM   4189  O   ASP C  34     -25.861  18.485  13.082  1.00 89.41
ATOM   4190  CB  ASP C  34     -28.854  16.985  12.686  1.00 89.41
ATOM   4191  CG  ASP C  34     -29.108  15.551  13.114  1.00 89.41
ATOM   4192  OD1 ASP C  34     -29.836  14.822  12.406  1.00 89.41
ATOM   4193  OD2 ASP C  34     -28.577  15.146  14.171  1.00 89.41
ATOM   4194  N   THR C  35     -26.056  16.416  13.868  1.00 85.73
ATOM   4195  CA  THR C  35     -24.653  16.064  13.681  1.00 85.73
ATOM   4196  C   THR C  35     -24.388  15.643  12.238  1.00 85.73
ATOM   4197  O   THR C  35     -25.223  14.982  11.616  1.00 85.73
ATOM   4198  CB  THR C  35     -24.228  14.933  14.635  1.00 85.73
ATOM   4199  OG1 THR C  35     -25.115  13.819  14.470  1.00 85.73
ATOM   4200  CG2 THR C  35     -24.273  15.393  16.088  1.00 85.73
ATOM   4201  N   LYS C  36     -23.373  16.054  11.695  1.00 82.84
ATOM   4202  CA  LYS C  36     -23.008  15.739  10.317  1.00 82.84
ATOM   4203  C   LYS C  36     -22.150  14.479  10.250  1.00 82.84
ATOM   4204  O   LYS C  36     -22.315  13.657   9.347  1.00 82.84
ATOM   4205  CB  LYS C  36     -22.266  16.913   9.676  1.00 82.84
ATOM   4206  CG  LYS C  36     -22.078  16.780   8.172  1.00 82.84
ATOM   4207  CD  LYS C  36     -21.427  18.022   7.578  1.00 82.84
ATOM   4208  CE  LYS C  36     -21.195  17.871   6.081  1.00 82.84
ATOM   4209  NZ  LYS C  36     -20.569  19.092   5.491  1.00 82.84
ATOM   4210  N   TYR C  37     -21.246  14.229  11.055  1.00 80.28
ATOM   4211  CA  TYR C  37     -20.376  13.060  11.124  1.00 80.28
ATOM   4212  C   TYR C  37     -20.082  12.684  12.571  1.00 80.28
ATOM   4213  O   TYR C  37     -20.458  13.408  13.496  1.00 80.28
ATOM   4214  CB  TYR C  37     -19.065  13.322  10.376  1.00 80.28
ATOM   4215  CG  TYR C  37     -18.375  14.599  10.789  1.00 80.28
ATOM   4216  CD1 TYR C  37     -18.653  15.803  10.147  1.00 80.28
ATOM   4217  CD2 TYR C  37     -17.443  14.604  11.821  1.00 80.28
ATOM   4218  CE1 TYR C  37     -18.018  16.982  10.522  1.00 80.28
ATOM   4219  CE2 TYR C  37     -16.801  15.777  12.205  1.00 80.28
ATOM   4220  CZ  TYR C  37     -17.095  16.959  11.551  1.00 80.28
ATOM   4221  OH  TYR C  37     -16.463  18.123  11.927  1.00 80.28
ATOM   4222  N   PHE C  38     -19.384  11.605  12.828  1.00 81.75
ATOM   4223  CA  PHE C  38     -19.107  11.047  14.146  1.00 81.75
ATOM   4224  C   PHE C  38     -18.387  12.064  15.024  1.00 81.75
ATOM   4225  O   PHE C  38     -17.374  12.636  14.617  1.00 81.75
ATOM   4226  CB  PHE C  38     -18.268   9.771  14.025  1.00 81.75
ATOM   4227  CG  PHE C  38     -17.902   9.156  15.349  1.00 81.75
ATOM   4228  CD1 PHE C  38     -16.606   9.250  15.840  1.00 81.75
ATOM   4229  CD2 PHE C  38     -18.856   8.485  16.103  1.00 81.75
ATOM   4230  CE1 PHE C  38     -16.265   8.682  17.065  1.00 81.75
ATOM   4231  CE2 PHE C  38     -18.522   7.915  17.328  1.00 81.75
ATOM   4232  CZ  PHE C  38     -17.226   8.014  17.807  1.00 81.75
ATOM   4233  N   ARG C  39     -18.970  12.454  16.142  1.00 78.93
ATOM   4234  CA  ARG C  39     -18.423  13.331  17.173  1.00 78.93
ATOM   4235  C   ARG C  39     -18.281  14.759  16.658  1.00 78.93
ATOM   4236  O   ARG C  39     -17.408  15.503  17.108  1.00 78.93
ATOM   4237  CB  ARG C  39     -17.068  12.812  17.658  1.00 78.93
ATOM   4238  CG  ARG C  39     -17.166  11.629  18.609  1.00 78.93
ATOM   4239  CD  ARG C  39     -15.836  11.343  19.292  1.00 78.93
ATOM   4240  NE  ARG C  39     -15.967  10.308  20.314  1.00 78.93
ATOM   4241  CZ  ARG C  39     -14.967   9.851  21.063  1.00 78.93
ATOM   4242  NH1 ARG C  39     -13.737  10.331  20.917  1.00 78.93
ATOM   4243  NH2 ARG C  39     -15.198   8.908  21.964  1.00 78.93
ATOM   4244  N   SER C  40     -19.061  15.083  15.778  1.00 81.09
ATOM   4245  CA  SER C  40     -19.051  16.439  15.239  1.00 81.09
ATOM   4246  C   SER C  40     -19.945  17.365  16.056  1.00 81.09
ATOM   4247  O   SER C  40     -20.784  16.902  16.831  1.00 81.09
ATOM   4248  CB  SER C  40     -19.502  16.439  13.778  1.00 81.09
ATOM   4249  OG  SER C  40     -20.898  16.214  13.682  1.00 81.09
ATOM   4250  N   GLN C  41     -19.809  18.595  15.930  1.00 82.96
ATOM   4251  CA  GLN C  41     -20.735  19.570  16.495  1.00 82.96
ATOM   4252  C   GLN C  41     -22.102  19.486  15.821  1.00 82.96
ATOM   4253  O   GLN C  41     -22.272  18.759  14.840  1.00 82.96
ATOM   4254  CB  GLN C  41     -20.172  20.986  16.363  1.00 82.96
ATOM   4255  CG  GLN C  41     -18.842  21.187  17.077  1.00 82.96
ATOM   4256  CD  GLN C  41     -18.224  22.544  16.794  1.00 82.96
ATOM   4257  OE1 GLN C  41     -18.772  23.343  16.029  1.00 82.96
ATOM   4258  NE2 GLN C  41     -17.077  22.812  17.409  1.00 82.96
ATOM   4259  N   CYS C  42     -23.070  20.157  16.331  1.00 86.05
ATOM   4260  CA  CYS C  42     -24.386  20.218  15.705  1.00 86.05
ATOM   4261  C   CYS C  42     -24.442  21.327  14.660  1.00 86.05
ATOM   4262  O   CYS C  42     -24.103  22.476  14.949  1.00 86.05
ATOM   4263  CB  CYS C  42     -25.471  20.442  16.758  1.00 86.05
ATOM   4264  SG  CYS C  42     -25.574  19.124  17.988  1.00 86.05
ATOM   4265  N   PHE C  43     -24.846  21.033  13.578  1.00 86.61
ATOM   4266  CA  PHE C  43     -24.879  21.984  12.473  1.00 86.61
ATOM   4267  C   PHE C  43     -26.313  22.371  12.134  1.00 86.61
ATOM   4268  O   PHE C  43     -27.225  21.547  12.237  1.00 86.61
ATOM   4269  CB  PHE C  43     -24.186  21.399  11.238  1.00 86.61
ATOM   4270  CG  PHE C  43     -22.703  21.212  11.405  1.00 86.61
ATOM   4271  CD1 PHE C  43     -21.819  22.235  11.083  1.00 86.61
ATOM   4272  CD2 PHE C  43     -22.191  20.013  11.884  1.00 86.61
ATOM   4273  CE1 PHE C  43     -20.445  22.065  11.237  1.00 86.61
ATOM   4274  CE2 PHE C  43     -20.820  19.836  12.041  1.00 86.61
ATOM   4275  CZ  PHE C  43     -19.948  20.862  11.715  1.00 86.61
ATOM   4276  N   LYS C  44     -26.513  23.566  11.703  1.00 88.16
ATOM   4277  CA  LYS C  44     -27.834  24.070  11.340  1.00 88.16
ATOM   4278  C   LYS C  44     -28.349  23.399  10.070  1.00 88.16
ATOM   4279  O   LYS C  44     -27.607  23.244   9.098  1.00 88.16
ATOM   4280  CB  LYS C  44     -27.797  25.587  11.153  1.00 88.16
ATOM   4281  CG  LYS C  44     -29.171  26.241  11.124  1.00 88.16
ATOM   4282  CD  LYS C  44     -29.066  27.759  11.069  1.00 88.16
ATOM   4283  CE  LYS C  44     -30.440  28.416  11.065  1.00 88.16
ATOM   4284  NZ  LYS C  44     -30.343  29.906  11.034  1.00 88.16
ATOM   4285  N   CYS C  45     -29.479  23.047  10.075  1.00 87.25
ATOM   4286  CA  CYS C  45     -30.102  22.383   8.935  1.00 87.25
ATOM   4287  C   CYS C  45     -30.338  23.366   7.795  1.00 87.25
ATOM   4288  O   CYS C  45     -30.783  24.492   8.022  1.00 87.25
ATOM   4289  CB  CYS C  45     -31.425  21.738   9.347  1.00 87.25
ATOM   4290  SG  CYS C  45     -31.246  20.441  10.591  1.00 87.25
ATOM   4291  N   GLN C  46     -30.103  23.053   6.777  1.00 87.49
ATOM   4292  CA  GLN C  46     -30.448  23.812   5.579  1.00 87.49
ATOM   4293  C   GLN C  46     -31.847  23.454   5.086  1.00 87.49
ATOM   4294  O   GLN C  46     -32.545  22.652   5.710  1.00 87.49
ATOM   4295  CB  GLN C  46     -29.422  23.564   4.472  1.00 87.49
ATOM   4296  CG  GLN C  46     -28.019  24.045   4.815  1.00 87.49
ATOM   4297  CD  GLN C  46     -27.050  23.901   3.657  1.00 87.49
ATOM   4298  OE1 GLN C  46     -27.379  23.307   2.625  1.00 87.49
ATOM   4299  NE2 GLN C  46     -25.847  24.441   3.819  1.00 87.49
ATOM   4300  N   LYS C  47     -32.260  24.076   4.073  1.00 86.54
ATOM   4301  CA  LYS C  47     -33.556  23.717   3.505  1.00 86.54
ATOM   4302  C   LYS C  47     -33.641  22.218   3.233  1.00 86.54
ATOM   4303  O   LYS C  47     -32.655  21.598   2.829  1.00 86.54
ATOM   4304  CB  LYS C  47     -33.813  24.498   2.215  1.00 86.54
ATOM   4305  CG  LYS C  47     -34.119  25.972   2.435  1.00 86.54
ATOM   4306  CD  LYS C  47     -34.480  26.669   1.129  1.00 86.54
ATOM   4307  CE  LYS C  47     -34.695  28.163   1.332  1.00 86.54
ATOM   4308  NZ  LYS C  47     -35.043  28.851   0.053  1.00 86.54
ATOM   4309  N   THR C  48     -34.667  21.670   3.591  1.00 86.16
ATOM   4310  CA  THR C  48     -34.894  20.232   3.495  1.00 86.16
ATOM   4311  C   THR C  48     -34.502  19.715   2.114  1.00 86.16
ATOM   4312  O   THR C  48     -33.877  18.659   1.995  1.00 86.16
ATOM   4313  CB  THR C  48     -36.365  19.879   3.780  1.00 86.16
ATOM   4314  OG1 THR C  48     -37.215  20.796   3.080  1.00 86.16
ATOM   4315  CG2 THR C  48     -36.671  19.958   5.272  1.00 86.16
ATOM   4316  N   LYS C  49     -34.728  20.532   1.110  1.00 87.57
ATOM   4317  CA  LYS C  49     -34.432  20.107  -0.255  1.00 87.57
ATOM   4318  C   LYS C  49     -32.927  19.997  -0.482  1.00 87.57
ATOM   4319  O   LYS C  49     -32.460  19.073  -1.152  1.00 87.57
ATOM   4320  CB  LYS C  49     -35.044  21.079  -1.265  1.00 87.57
ATOM   4321  CG  LYS C  49     -36.563  21.018  -1.340  1.00 87.57
ATOM   4322  CD  LYS C  49     -37.105  21.929  -2.434  1.00 87.57
ATOM   4323  CE  LYS C  49     -38.628  21.953  -2.439  1.00 87.57
ATOM   4324  NZ  LYS C  49     -39.164  22.863  -3.494  1.00 87.57
ATOM   4325  N   ILE C  50     -32.305  20.905   0.141  1.00 87.46
ATOM   4326  CA  ILE C  50     -30.857  20.936  -0.028  1.00 87.46
ATOM   4327  C   ILE C  50     -30.221  19.792   0.759  1.00 87.46
ATOM   4328  O   ILE C  50     -29.273  19.158   0.289  1.00 87.46
ATOM   4329  CB  ILE C  50     -30.264  22.290   0.420  1.00 87.46
ATOM   4330  CG1 ILE C  50     -30.769  23.420  -0.484  1.00 87.46
ATOM   4331  CG2 ILE C  50     -28.733  22.235   0.424  1.00 87.46
ATOM   4332  CD1 ILE C  50     -30.505  24.816   0.063  1.00 87.46
ATOM   4333  N   GLU C  51     -30.710  19.473   1.886  1.00 89.74
ATOM   4334  CA  GLU C  51     -30.197  18.380   2.705  1.00 89.74
ATOM   4335  C   GLU C  51     -30.371  17.035   2.004  1.00 89.74
ATOM   4336  O   GLU C  51     -29.456  16.209   1.998  1.00 89.74
ATOM   4337  CB  GLU C  51     -30.895  18.356   4.068  1.00 89.74
ATOM   4338  CG  GLU C  51     -30.526  19.526   4.968  1.00 89.74
ATOM   4339  CD  GLU C  51     -29.101  19.453   5.493  1.00 89.74
ATOM   4340  OE1 GLU C  51     -28.628  20.438   6.105  1.00 89.74
ATOM   4341  OE2 GLU C  51     -28.451  18.403   5.290  1.00 89.74
ATOM   4342  N   ILE C  52     -31.439  16.873   1.398  1.00 86.54
ATOM   4343  CA  ILE C  52     -31.731  15.632   0.690  1.00 86.54
ATOM   4344  C   ILE C  52     -30.839  15.520  -0.545  1.00 86.54
ATOM   4345  O   ILE C  52     -30.321  14.443  -0.848  1.00 86.54
ATOM   4346  CB  ILE C  52     -33.219  15.549   0.285  1.00 86.54
ATOM   4347  CG1 ILE C  52     -34.104  15.410   1.530  1.00 86.54
ATOM   4348  CG2 ILE C  52     -33.451  14.387  -0.685  1.00 86.54
ATOM   4349  CD1 ILE C  52     -35.592  15.581   1.254  1.00 86.54
ATOM   4350  N   PHE C  53     -30.695  16.696  -1.093  1.00 87.22
ATOM   4351  CA  PHE C  53     -29.854  16.721  -2.283  1.00 87.22
ATOM   4352  C   PHE C  53     -28.421  16.331  -1.942  1.00 87.22
ATOM   4353  O   PHE C  53     -27.805  15.529  -2.647  1.00 87.22
ATOM   4354  CB  PHE C  53     -29.880  18.109  -2.932  1.00 87.22
ATOM   4355  CG  PHE C  53     -29.046  18.211  -4.180  1.00 87.22
ATOM   4356  CD1 PHE C  53     -27.801  18.828  -4.153  1.00 87.22
ATOM   4357  CD2 PHE C  53     -29.506  17.689  -5.382  1.00 87.22
ATOM   4358  CE1 PHE C  53     -27.027  18.924  -5.307  1.00 87.22
ATOM   4359  CE2 PHE C  53     -28.738  17.781  -6.539  1.00 87.22
ATOM   4360  CZ  PHE C  53     -27.499  18.400  -6.500  1.00 87.22
ATOM   4361  N   ASN C  54     -27.992  16.860  -0.912  1.00 87.25
ATOM   4362  CA  ASN C  54     -26.630  16.548  -0.493  1.00 87.25
ATOM   4363  C   ASN C  54     -26.477  15.072  -0.135  1.00 87.25
ATOM   4364  O   ASN C  54     -25.464  14.452  -0.461  1.00 87.25
ATOM   4365  CB  ASN C  54     -26.218  17.427   0.690  1.00 87.25
ATOM   4366  CG  ASN C  54     -25.879  18.845   0.274  1.00 87.25
ATOM   4367  OD1 ASN C  54     -25.612  19.113  -0.901  1.00 87.25
ATOM   4368  ND2 ASN C  54     -25.887  19.762   1.233  1.00 87.25
ATOM   4369  N   PHE C  55     -27.332  14.569   0.481  1.00 85.86
ATOM   4370  CA  PHE C  55     -27.302  13.160   0.853  1.00 85.86
ATOM   4371  C   PHE C  55     -27.288  12.272  -0.385  1.00 85.86
ATOM   4372  O   PHE C  55     -26.504  11.324  -0.468  1.00 85.86
ATOM   4373  CB  PHE C  55     -28.504  12.810   1.737  1.00 85.86
ATOM   4374  CG  PHE C  55     -28.543  11.368   2.165  1.00 85.86
ATOM   4375  CD1 PHE C  55     -29.419  10.473   1.564  1.00 85.86
ATOM   4376  CD2 PHE C  55     -27.702  10.907   3.170  1.00 85.86
ATOM   4377  CE1 PHE C  55     -29.458   9.138   1.958  1.00 85.86
ATOM   4378  CE2 PHE C  55     -27.735   9.574   3.569  1.00 85.86
ATOM   4379  CZ  PHE C  55     -28.614   8.691   2.963  1.00 85.86
ATOM   4380  N   ILE C  56     -28.092  12.612  -1.306  1.00 87.39
ATOM   4381  CA  ILE C  56     -28.185  11.825  -2.530  1.00 87.39
ATOM   4382  C   ILE C  56     -26.879  11.932  -3.314  1.00 87.39
ATOM   4383  O   ILE C  56     -26.399  10.942  -3.871  1.00 87.39
ATOM   4384  CB  ILE C  56     -29.374  12.279  -3.406  1.00 87.39
ATOM   4385  CG1 ILE C  56     -30.702  11.959  -2.710  1.00 87.39
ATOM   4386  CG2 ILE C  56     -29.308  11.624  -4.788  1.00 87.39
ATOM   4387  CD1 ILE C  56     -31.921  12.560  -3.397  1.00 87.39
ATOM   4388  N   LEU C  57     -26.351  13.079  -3.278  1.00 87.75
ATOM   4389  CA  LEU C  57     -25.083  13.281  -3.971  1.00 87.75
ATOM   4390  C   LEU C  57     -23.977  12.444  -3.337  1.00 87.75
ATOM   4391  O   LEU C  57     -23.201  11.797  -4.043  1.00 87.75
ATOM   4392  CB  LEU C  57     -24.693  14.762  -3.954  1.00 87.75
ATOM   4393  CG  LEU C  57     -23.449  15.144  -4.758  1.00 87.75
ATOM   4394  CD1 LEU C  57     -23.697  14.935  -6.248  1.00 87.75
ATOM   4395  CD2 LEU C  57     -23.052  16.589  -4.474  1.00 87.75
ATOM   4396  N   PHE C  58     -23.968  12.481  -2.085  1.00 85.62
ATOM   4397  CA  PHE C  58     -22.970  11.697  -1.367  1.00 85.62
ATOM   4398  C   PHE C  58     -23.122  10.212  -1.676  1.00 85.62
ATOM   4399  O   PHE C  58     -22.134   9.523  -1.938  1.00 85.62
ATOM   4400  CB  PHE C  58     -23.083  11.933   0.142  1.00 85.62
ATOM   4401  CG  PHE C  58     -22.059  11.185   0.952  1.00 85.62
ATOM   4402  CD1 PHE C  58     -22.390   9.994   1.588  1.00 85.62
ATOM   4403  CD2 PHE C  58     -20.765  11.672   1.079  1.00 85.62
ATOM   4404  CE1 PHE C  58     -21.444   9.299   2.338  1.00 85.62
ATOM   4405  CE2 PHE C  58     -19.814  10.984   1.827  1.00 85.62
ATOM   4406  CZ  PHE C  58     -20.156   9.798   2.457  1.00 85.62
ATOM   4407  N   LYS C  59     -24.310   9.797  -1.704  1.00 89.55
ATOM   4408  CA  LYS C  59     -24.561   8.388  -1.996  1.00 89.55
ATOM   4409  C   LYS C  59     -24.205   8.055  -3.442  1.00 89.55
ATOM   4410  O   LYS C  59     -23.667   6.982  -3.723  1.00 89.55
ATOM   4411  CB  LYS C  59     -26.023   8.035  -1.722  1.00 89.55
ATOM   4412  CG  LYS C  59     -26.360   7.896  -0.244  1.00 89.55
ATOM   4413  CD  LYS C  59     -25.671   6.687   0.375  1.00 89.55
ATOM   4414  CE  LYS C  59     -26.091   6.484   1.825  1.00 89.55
ATOM   4415  NZ  LYS C  59     -25.418   5.300   2.436  1.00 89.55
ATOM   4416  N   ALA C  60     -24.412   8.972  -4.284  1.00 89.19
ATOM   4417  CA  ALA C  60     -24.073   8.761  -5.689  1.00 89.19
ATOM   4418  C   ALA C  60     -22.566   8.605  -5.872  1.00 89.19
ATOM   4419  O   ALA C  60     -22.112   7.722  -6.603  1.00 89.19
ATOM   4420  CB  ALA C  60     -24.594   9.915  -6.542  1.00 89.19
ATOM   4421  N   VAL C  61     -21.907   9.429  -5.200  1.00 88.50
ATOM   4422  CA  VAL C  61     -20.451   9.367  -5.283  1.00 88.50
ATOM   4423  C   VAL C  61     -19.955   8.051  -4.687  1.00 88.50
ATOM   4424  O   VAL C  61     -19.080   7.396  -5.257  1.00 88.50
ATOM   4425  CB  VAL C  61     -19.789  10.562  -4.561  1.00 88.50
ATOM   4426  CG1 VAL C  61     -18.273  10.384  -4.500  1.00 88.50
ATOM   4427  CG2 VAL C  61     -20.149  11.872  -5.260  1.00 88.50
ATOM   4428  N   PHE C  62     -20.539   7.662  -3.582  1.00 88.86
ATOM   4429  CA  PHE C  62     -20.165   6.412  -2.930  1.00 88.86
ATOM   4430  C   PHE C  62     -20.442   5.222  -3.841  1.00 88.86
ATOM   4431  O   PHE C  62     -19.594   4.341  -3.994  1.00 88.86
ATOM   4432  CB  PHE C  62     -20.921   6.247  -1.608  1.00 88.86
ATOM   4433  CG  PHE C  62     -20.609   4.964  -0.886  1.00 88.86
ATOM   4434  CD1 PHE C  62     -21.539   3.933  -0.838  1.00 88.86
ATOM   4435  CD2 PHE C  62     -19.384   4.790  -0.254  1.00 88.86
ATOM   4436  CE1 PHE C  62     -21.253   2.744  -0.171  1.00 88.86
ATOM   4437  CE2 PHE C  62     -19.091   3.605   0.415  1.00 88.86
ATOM   4438  CZ  PHE C  62     -20.027   2.584   0.456  1.00 88.86
ATOM   4439  N   TYR C  63     -21.645   5.221  -4.545  1.00 91.29
ATOM   4440  CA  TYR C  63     -22.003   4.121  -5.434  1.00 91.29
ATOM   4441  C   TYR C  63     -21.088   4.083  -6.652  1.00 91.29
ATOM   4442  O   TYR C  63     -20.736   3.006  -7.138  1.00 91.29
ATOM   4443  CB  TYR C  63     -23.463   4.243  -5.881  1.00 91.29
ATOM   4444  CG  TYR C  63     -24.460   3.974  -4.780  1.00 91.29
ATOM   4445  CD1 TYR C  63     -24.056   3.414  -3.570  1.00 91.29
ATOM   4446  CD2 TYR C  63     -25.807   4.277  -4.948  1.00 91.29
ATOM   4447  CE1 TYR C  63     -24.972   3.162  -2.553  1.00 91.29
ATOM   4448  CE2 TYR C  63     -26.731   4.030  -3.938  1.00 91.29
ATOM   4449  CZ  TYR C  63     -26.304   3.473  -2.746  1.00 91.29
ATOM   4450  OH  TYR C  63     -27.215   3.226  -1.743  1.00 91.29
ATOM   4451  N   ALA C  64     -20.624   5.270  -7.059  1.00 89.18
ATOM   4452  CA  ALA C  64     -19.669   5.335  -8.161  1.00 89.18
ATOM   4453  C   ALA C  64     -18.335   4.704  -7.769  1.00 89.18
ATOM   4454  O   ALA C  64     -17.723   3.987  -8.564  1.00 89.18
ATOM   4455  CB  ALA C  64     -19.460   6.782  -8.600  1.00 89.18
ATOM   4456  N   LEU C  65     -18.023   4.981  -6.574  1.00 87.39
ATOM   4457  CA  LEU C  65     -16.773   4.419  -6.074  1.00 87.39
ATOM   4458  C   LEU C  65     -16.859   2.899  -5.983  1.00 87.39
ATOM   4459  O   LEU C  65     -15.932   2.195  -6.389  1.00 87.39
ATOM   4460  CB  LEU C  65     -16.431   5.005  -4.702  1.00 87.39
ATOM   4461  CG  LEU C  65     -15.117   4.539  -4.074  1.00 87.39
ATOM   4462  CD1 LEU C  65     -13.932   5.187  -4.782  1.00 87.39
ATOM   4463  CD2 LEU C  65     -15.094   4.858  -2.583  1.00 87.39
ATOM   4464  N   ILE C  66     -17.937   2.409  -5.505  1.00 89.01
ATOM   4465  CA  ILE C  66     -18.125   0.969  -5.364  1.00 89.01
ATOM   4466  C   ILE C  66     -18.114   0.310  -6.741  1.00 89.01
ATOM   4467  O   ILE C  66     -17.483  -0.732  -6.933  1.00 89.01
ATOM   4468  CB  ILE C  66     -19.440   0.640  -4.622  1.00 89.01
ATOM   4469  CG1 ILE C  66     -19.383   1.156  -3.180  1.00 89.01
ATOM   4470  CG2 ILE C  66     -19.717  -0.866  -4.656  1.00 89.01
ATOM   4471  CD1 ILE C  66     -18.298   0.504  -2.332  1.00 89.01
ATOM   4472  N   PHE C  67     -18.756   0.929  -7.688  1.00 87.54
ATOM   4473  CA  PHE C  67     -18.764   0.397  -9.046  1.00 87.54
ATOM   4474  C   PHE C  67     -17.350   0.338  -9.612  1.00 87.54
ATOM   4475  O   PHE C  67     -16.978  -0.637 -10.268  1.00 87.54
ATOM   4476  CB  PHE C  67     -19.658   1.247  -9.953  1.00 87.54
ATOM   4477  CG  PHE C  67     -21.091   0.787  -9.997  1.00 87.54
ATOM   4478  CD1 PHE C  67     -21.435  -0.399 -10.634  1.00 87.54
ATOM   4479  CD2 PHE C  67     -22.093   1.542  -9.401  1.00 87.54
ATOM   4480  CE1 PHE C  67     -22.760  -0.827 -10.676  1.00 87.54
ATOM   4481  CE2 PHE C  67     -23.419   1.120  -9.440  1.00 87.54
ATOM   4482  CZ  PHE C  67     -23.751  -0.064 -10.078  1.00 87.54
ATOM   4483  N   PHE C  68     -16.720   1.362  -9.346  1.00 86.40
ATOM   4484  CA  PHE C  68     -15.334   1.419  -9.797  1.00 86.40
ATOM   4485  C   PHE C  68     -14.514   0.299  -9.168  1.00 86.40
ATOM   4486  O   PHE C  68     -13.739  -0.371  -9.854  1.00 86.40
ATOM   4487  CB  PHE C  68     -14.713   2.778  -9.461  1.00 86.40
ATOM   4488  CG  PHE C  68     -13.271   2.905  -9.872  1.00 86.40
ATOM   4489  CD1 PHE C  68     -12.264   2.969  -8.917  1.00 86.40
ATOM   4490  CD2 PHE C  68     -12.922   2.960 -11.216  1.00 86.40
ATOM   4491  CE1 PHE C  68     -10.929   3.087  -9.295  1.00 86.40
ATOM   4492  CE2 PHE C  68     -11.590   3.077 -11.601  1.00 86.40
ATOM   4493  CZ  PHE C  68     -10.595   3.142 -10.639  1.00 86.40
ATOM   4494  N   LEU C  69     -14.726   0.006  -7.919  1.00 86.89
ATOM   4495  CA  LEU C  69     -13.986  -1.031  -7.208  1.00 86.89
ATOM   4496  C   LEU C  69     -14.359  -2.416  -7.725  1.00 86.89
ATOM   4497  O   LEU C  69     -13.497  -3.287  -7.856  1.00 86.89
ATOM   4498  CB  LEU C  69     -14.255  -0.945  -5.703  1.00 86.89
ATOM   4499  CG  LEU C  69     -13.584   0.211  -4.959  1.00 86.89
ATOM   4500  CD1 LEU C  69     -14.075   0.269  -3.517  1.00 86.89
ATOM   4501  CD2 LEU C  69     -12.067   0.069  -5.008  1.00 86.89
ATOM   4502  N   ILE C  70     -15.585  -2.571  -8.037  1.00 86.88
ATOM   4503  CA  ILE C  70     -16.040  -3.851  -8.569  1.00 86.88
ATOM   4504  C   ILE C  70     -15.399  -4.101  -9.932  1.00 86.88
ATOM   4505  O   ILE C  70     -14.957  -5.215 -10.222  1.00 86.88
ATOM   4506  CB  ILE C  70     -17.580  -3.900  -8.684  1.00 86.88
ATOM   4507  CG1 ILE C  70     -18.222  -3.855  -7.293  1.00 86.88
ATOM   4508  CG2 ILE C  70     -18.025  -5.148  -9.452  1.00 86.88
ATOM   4509  CD1 ILE C  70     -19.733  -3.670  -7.313  1.00 86.88
ATOM   4510  N   TYR C  71     -15.425  -3.027 -10.699  1.00 83.18
ATOM   4511  CA  TYR C  71     -14.789  -3.146 -12.006  1.00 83.18
ATOM   4512  C   TYR C  71     -13.308  -3.479 -11.863  1.00 83.18
ATOM   4513  O   TYR C  71     -12.784  -4.326 -12.590  1.00 83.18
ATOM   4514  CB  TYR C  71     -14.958  -1.851 -12.805  1.00 83.18
ATOM   4515  CG  TYR C  71     -14.321  -1.894 -14.173  1.00 83.18
ATOM   4516  CD1 TYR C  71     -13.102  -1.265 -14.416  1.00 83.18
ATOM   4517  CD2 TYR C  71     -14.936  -2.564 -15.225  1.00 83.18
ATOM   4518  CE1 TYR C  71     -12.512  -1.301 -15.675  1.00 83.18
ATOM   4519  CE2 TYR C  71     -14.356  -2.606 -16.489  1.00 83.18
ATOM   4520  CZ  TYR C  71     -13.145  -1.973 -16.703  1.00 83.18
ATOM   4521  OH  TYR C  71     -12.566  -2.012 -17.952  1.00 83.18
ATOM   4522  N   LEU C  72     -12.673  -2.825 -10.947  1.00 82.44
ATOM   4523  CA  LEU C  72     -11.258  -3.080 -10.704  1.00 82.44
ATOM   4524  C   LEU C  72     -11.040  -4.506 -10.209  1.00 82.44
ATOM   4525  O   LEU C  72     -10.059  -5.154 -10.582  1.00 82.44
ATOM   4526  CB  LEU C  72     -10.701  -2.083  -9.684  1.00 82.44
ATOM   4527  CG  LEU C  72     -10.442  -0.665 -10.195  1.00 82.44
ATOM   4528  CD1 LEU C  72      -9.990   0.236  -9.051  1.00 82.44
ATOM   4529  CD2 LEU C  72      -9.404  -0.680 -11.312  1.00 82.44
ATOM   4530  N   ASN C  73     -11.949  -4.938  -9.379  1.00 84.59
ATOM   4531  CA  ASN C  73     -11.869  -6.312  -8.895  1.00 84.59
ATOM   4532  C   ASN C  73     -11.929  -7.315 -10.043  1.00 84.59
ATOM   4533  O   ASN C  73     -11.160  -8.278 -10.073  1.00 84.59
ATOM   4534  CB  ASN C  73     -12.984  -6.592  -7.886  1.00 84.59
ATOM   4535  CG  ASN C  73     -12.814  -7.924  -7.182  1.00 84.59
ATOM   4536  OD1 ASN C  73     -11.794  -8.172  -6.535  1.00 84.59
ATOM   4537  ND2 ASN C  73     -13.814  -8.790  -7.303  1.00 84.59
ATOM   4538  N   TYR C  74     -12.842  -7.020 -10.958  1.00 80.94
ATOM   4539  CA  TYR C  74     -12.955  -7.878 -12.133  1.00 80.94
ATOM   4540  C   TYR C  74     -11.688  -7.817 -12.977  1.00 80.94
ATOM   4541  O   TYR C  74     -11.159  -8.852 -13.389  1.00 80.94
ATOM   4542  CB  TYR C  74     -14.166  -7.472 -12.979  1.00 80.94
ATOM   4543  CG  TYR C  74     -14.249  -8.192 -14.303  1.00 80.94
ATOM   4544  CD1 TYR C  74     -13.923  -7.544 -15.492  1.00 80.94
ATOM   4545  CD2 TYR C  74     -14.655  -9.521 -14.368  1.00 80.94
ATOM   4546  CE1 TYR C  74     -14.000  -8.203 -16.715  1.00 80.94
ATOM   4547  CE2 TYR C  74     -14.736 -10.190 -15.585  1.00 80.94
ATOM   4548  CZ  TYR C  74     -14.407  -9.524 -16.751  1.00 80.94
ATOM   4549  OH  TYR C  74     -14.485 -10.181 -17.959  1.00 80.94
ATOM   4550  N   PHE C  75     -11.282  -6.655 -13.203  1.00 78.56
ATOM   4551  CA  PHE C  75     -10.083  -6.434 -14.003  1.00 78.56
ATOM   4552  C   PHE C  75      -8.891  -7.171 -13.406  1.00 78.56
ATOM   4553  O   PHE C  75      -8.125  -7.811 -14.129  1.00 78.56
ATOM   4554  CB  PHE C  75      -9.776  -4.937 -14.111  1.00 78.56
ATOM   4555  CG  PHE C  75      -8.603  -4.621 -15.000  1.00 78.56
ATOM   4556  CD1 PHE C  75      -7.354  -4.346 -14.455  1.00 78.56
ATOM   4557  CD2 PHE C  75      -8.749  -4.599 -16.381  1.00 78.56
ATOM   4558  CE1 PHE C  75      -6.267  -4.053 -15.275  1.00 78.56
ATOM   4559  CE2 PHE C  75      -7.667  -4.308 -17.206  1.00 78.56
ATOM   4560  CZ  PHE C  75      -6.427  -4.034 -16.651  1.00 78.56
ATOM   4561  N   CYS C  76      -8.764  -7.154 -12.146  1.00 80.37
ATOM   4562  CA  CYS C  76      -7.644  -7.794 -11.466  1.00 80.37
ATOM   4563  C   CYS C  76      -7.804  -9.310 -11.461  1.00 80.37
ATOM   4564  O   CYS C  76      -6.815 -10.042 -11.404  1.00 80.37
ATOM   4565  CB  CYS C  76      -7.523  -7.280 -10.032  1.00 80.37
ATOM   4566  SG  CYS C  76      -6.902  -5.588  -9.916  1.00 80.37
ATOM   4567  N   CYS C  77      -8.929  -9.646 -11.494  1.00 77.62
ATOM   4568  CA  CYS C  77      -9.190 -11.079 -11.553  1.00 77.62
ATOM   4569  C   CYS C  77      -8.772 -11.655 -12.901  1.00 77.62
ATOM   4570  O   CYS C  77      -8.226 -12.758 -12.968  1.00 77.62
ATOM   4571  CB  CYS C  77     -10.670 -11.366 -11.304  1.00 77.62
ATOM   4572  SG  CYS C  77     -11.067 -13.126 -11.217  1.00 77.62
ATOM   4573  N   ILE C  78      -9.014 -10.812 -14.015  1.00 73.42
ATOM   4574  CA  ILE C  78      -8.704 -11.269 -15.365  1.00 73.42
ATOM   4575  C   ILE C  78      -7.214 -11.081 -15.644  1.00 73.42
ATOM   4576  O   ILE C  78      -6.560 -11.977 -16.182  1.00 73.42
ATOM   4577  CB  ILE C  78      -9.545 -10.519 -16.422  1.00 73.42
ATOM   4578  CG1 ILE C  78     -11.035 -10.832 -16.239  1.00 73.42
ATOM   4579  CG2 ILE C  78      -9.080 -10.879 -17.836  1.00 73.42
ATOM   4580  CD1 ILE C  78     -11.953 -10.027 -17.149  1.00 73.42
ATOM   4581  N   LYS C  79      -6.798 -10.011 -15.151  1.00 73.85
ATOM   4582  CA  LYS C  79      -5.378  -9.713 -15.318  1.00 73.85
ATOM   4583  C   LYS C  79      -4.624  -9.876 -14.001  1.00 73.85
ATOM   4584  O   LYS C  79      -4.454  -8.911 -13.253  1.00 73.85
ATOM   4585  CB  LYS C  79      -5.186  -8.296 -15.859  1.00 73.85
ATOM   4586  CG  LYS C  79      -5.731  -8.092 -17.265  1.00 73.85
ATOM   4587  CD  LYS C  79      -5.172  -6.827 -17.903  1.00 73.85
ATOM   4588  CE  LYS C  79      -5.686  -6.642 -19.324  1.00 73.85
ATOM   4589  NZ  LYS C  79      -5.112  -5.422 -19.967  1.00 73.85
ATOM   4590  N   LYS C  80      -4.234 -10.975 -13.733  1.00 70.46
ATOM   4591  CA  LYS C  80      -3.701 -11.378 -12.434  1.00 70.46
ATOM   4592  C   LYS C  80      -2.405 -10.638 -12.118  1.00 70.46
ATOM   4593  O   LYS C  80      -1.974 -10.595 -10.963  1.00 70.46
ATOM   4594  CB  LYS C  80      -3.464 -12.889 -12.397  1.00 70.46
ATOM   4595  CG  LYS C  80      -4.741 -13.714 -12.326  1.00 70.46
ATOM   4596  CD  LYS C  80      -4.440 -15.191 -12.108  1.00 70.46
ATOM   4597  CE  LYS C  80      -5.717 -16.019 -12.043  1.00 70.46
ATOM   4598  NZ  LYS C  80      -5.427 -17.469 -11.836  1.00 70.46
ATOM   4599  N   ASN C  81      -2.028 -10.025 -13.000  1.00 69.54
ATOM   4600  CA  ASN C  81      -0.748  -9.356 -12.791  1.00 69.54
ATOM   4601  C   ASN C  81      -0.924  -8.024 -12.067  1.00 69.54
ATOM   4602  O   ASN C  81       0.026  -7.502 -11.480  1.00 69.54
ATOM   4603  CB  ASN C  81      -0.030  -9.144 -14.125  1.00 69.54
ATOM   4604  CG  ASN C  81       0.566 -10.423 -14.678  1.00 69.54
ATOM   4605  OD1 ASN C  81       0.741 -11.405 -13.952  1.00 69.54
ATOM   4606  ND2 ASN C  81       0.882 -10.422 -15.968  1.00 69.54
ATOM   4607  N   PHE C  82      -2.178  -7.596 -12.013  1.00 77.25
ATOM   4608  CA  PHE C  82      -2.400  -6.296 -11.391  1.00 77.25
ATOM   4609  C   PHE C  82      -2.743  -6.453  -9.914  1.00 77.25
ATOM   4610  O   PHE C  82      -3.466  -7.377  -9.535  1.00 77.25
ATOM   4611  CB  PHE C  82      -3.518  -5.537 -12.112  1.00 77.25
ATOM   4612  CG  PHE C  82      -3.119  -5.007 -13.462  1.00 77.25
ATOM   4613  CD1 PHE C  82      -2.354  -3.853 -13.573  1.00 77.25
ATOM   4614  CD2 PHE C  82      -3.510  -5.664 -14.622  1.00 77.25
ATOM   4615  CE1 PHE C  82      -1.983  -3.360 -14.822  1.00 77.25
ATOM   4616  CE2 PHE C  82      -3.144  -5.177 -15.874  1.00 77.25
ATOM   4617  CZ  PHE C  82      -2.381  -4.025 -15.972  1.00 77.25
ATOM   4618  N   VAL C  83      -2.167  -5.672  -9.071  1.00 81.40
ATOM   4619  CA  VAL C  83      -2.353  -5.771  -7.627  1.00 81.40
ATOM   4620  C   VAL C  83      -3.090  -4.535  -7.115  1.00 81.40
ATOM   4621  O   VAL C  83      -2.886  -4.111  -5.975  1.00 81.40
ATOM   4622  CB  VAL C  83      -1.003  -5.929  -6.891  1.00 81.40
ATOM   4623  CG1 VAL C  83      -0.436  -7.332  -7.100  1.00 81.40
ATOM   4624  CG2 VAL C  83      -0.009  -4.871  -7.366  1.00 81.40
ATOM   4625  N   PHE C  84      -4.088  -3.917  -7.906  1.00 84.25
ATOM   4626  CA  PHE C  84      -4.753  -2.666  -7.563  1.00 84.25
ATOM   4627  C   PHE C  84      -5.631  -2.839  -6.330  1.00 84.25
ATOM   4628  O   PHE C  84      -5.689  -1.955  -5.473  1.00 84.25
ATOM   4629  CB  PHE C  84      -5.593  -2.162  -8.741  1.00 84.25
ATOM   4630  CG  PHE C  84      -4.783  -1.526  -9.837  1.00 84.25
ATOM   4631  CD1 PHE C  84      -4.164  -0.298  -9.641  1.00 84.25
ATOM   4632  CD2 PHE C  84      -4.639  -2.158 -11.066  1.00 84.25
ATOM   4633  CE1 PHE C  84      -3.413   0.293 -10.655  1.00 84.25
ATOM   4634  CE2 PHE C  84      -3.890  -1.574 -12.084  1.00 84.25
ATOM   4635  CZ  PHE C  84      -3.279  -0.348 -11.876  1.00 84.25
ATOM   4636  N   ILE C  85      -6.277  -3.985  -6.257  1.00 86.08
ATOM   4637  CA  ILE C  85      -7.170  -4.239  -5.132  1.00 86.08
ATOM   4638  C   ILE C  85      -6.361  -4.324  -3.840  1.00 86.08
ATOM   4639  O   ILE C  85      -6.776  -3.800  -2.804  1.00 86.08
ATOM   4640  CB  ILE C  85      -7.987  -5.534  -5.339  1.00 86.08
ATOM   4641  CG1 ILE C  85      -8.971  -5.364  -6.502  1.00 86.08
ATOM   4642  CG2 ILE C  85      -8.722  -5.921  -4.052  1.00 86.08
ATOM   4643  CD1 ILE C  85      -9.724  -6.636  -6.866  1.00 86.08
ATOM   4644  N   GLY C  86      -5.214  -5.048  -4.005  1.00 84.03
ATOM   4645  CA  GLY C  86      -4.330  -5.113  -2.852  1.00 84.03
ATOM   4646  C   GLY C  86      -3.854  -3.750  -2.387  1.00 84.03
ATOM   4647  O   GLY C  86      -3.818  -3.475  -1.186  1.00 84.03
ATOM   4648  N   ILE C  87      -3.576  -2.857  -3.305  1.00 88.73
ATOM   4649  CA  ILE C  87      -3.125  -1.506  -2.989  1.00 88.73
ATOM   4650  C   ILE C  87      -4.254  -0.728  -2.317  1.00 88.73
ATOM   4651  O   ILE C  87      -4.030  -0.028  -1.327  1.00 88.73
ATOM   4652  CB  ILE C  87      -2.641  -0.761  -4.254  1.00 88.73
ATOM   4653  CG1 ILE C  87      -1.403  -1.451  -4.840  1.00 88.73
ATOM   4654  CG2 ILE C  87      -2.351   0.709  -3.938  1.00 88.73
ATOM   4655  CD1 ILE C  87      -0.951  -0.881  -6.176  1.00 88.73
ATOM   4656  N   PHE C  88      -5.435  -0.883  -2.851  1.00 87.90
ATOM   4657  CA  PHE C  88      -6.595  -0.199  -2.292  1.00 87.90
ATOM   4658  C   PHE C  88      -6.834  -0.628  -0.849  1.00 87.90
ATOM   4659  O   PHE C  88      -7.086   0.209   0.020  1.00 87.90
ATOM   4660  CB  PHE C  88      -7.843  -0.477  -3.136  1.00 87.90
ATOM   4661  CG  PHE C  88      -9.112   0.073  -2.543  1.00 87.90
ATOM   4662  CD1 PHE C  88     -10.000  -0.758  -1.872  1.00 87.90
ATOM   4663  CD2 PHE C  88      -9.416   1.424  -2.657  1.00 87.90
ATOM   4664  CE1 PHE C  88     -11.175  -0.251  -1.322  1.00 87.90
ATOM   4665  CE2 PHE C  88     -10.589   1.937  -2.110  1.00 87.90
ATOM   4666  CZ  PHE C  88     -11.467   1.098  -1.444  1.00 87.90
ATOM   4667  N   LYS C  89      -6.800  -1.929  -0.623  1.00 89.12
ATOM   4668  CA  LYS C  89      -7.031  -2.454   0.719  1.00 89.12
ATOM   4669  C   LYS C  89      -6.003  -1.911   1.707  1.00 89.12
ATOM   4670  O   LYS C  89      -6.345  -1.568   2.841  1.00 89.12
ATOM   4671  CB  LYS C  89      -6.993  -3.983   0.711  1.00 89.12
ATOM   4672  CG  LYS C  89      -8.216  -4.630   0.077  1.00 89.12
ATOM   4673  CD  LYS C  89      -8.223  -6.138   0.288  1.00 89.12
ATOM   4674  CE  LYS C  89      -7.126  -6.821  -0.518  1.00 89.12
ATOM   4675  NZ  LYS C  89      -7.150  -8.304  -0.341  1.00 89.12
ATOM   4676  N   ILE C  90      -4.737  -1.843   1.303  1.00 88.77
ATOM   4677  CA  ILE C  90      -3.684  -1.308   2.159  1.00 88.77
ATOM   4678  C   ILE C  90      -3.938   0.174   2.426  1.00 88.77
ATOM   4679  O   ILE C  90      -3.792   0.642   3.557  1.00 88.77
ATOM   4680  CB  ILE C  90      -2.287  -1.507   1.529  1.00 88.77
ATOM   4681  CG1 ILE C  90      -1.938  -2.998   1.465  1.00 88.77
ATOM   4682  CG2 ILE C  90      -1.225  -0.729   2.311  1.00 88.77
ATOM   4683  CD1 ILE C  90      -0.670  -3.304   0.679  1.00 88.77
ATOM   4684  N   TRP C  91      -4.308   0.892   1.315  1.00 89.80
ATOM   4685  CA  TRP C  91      -4.629   2.308   1.456  1.00 89.80
ATOM   4686  C   TRP C  91      -5.796   2.509   2.417  1.00 89.80
ATOM   4687  O   TRP C  91      -5.744   3.374   3.294  1.00 89.80
ATOM   4688  CB  TRP C  91      -4.963   2.922   0.093  1.00 89.80
ATOM   4689  CG  TRP C  91      -5.378   4.361   0.159  1.00 89.80
ATOM   4690  CD1 TRP C  91      -4.566   5.446   0.343  1.00 89.80
ATOM   4691  CD2 TRP C  91      -6.710   4.872   0.046  1.00 89.80
ATOM   4692  NE1 TRP C  91      -5.314   6.601   0.350  1.00 89.80
ATOM   4693  CE2 TRP C  91      -6.631   6.276   0.170  1.00 89.80
ATOM   4694  CE3 TRP C  91      -7.964   4.277  -0.149  1.00 89.80
ATOM   4695  CZ2 TRP C  91      -7.761   7.096   0.105  1.00 89.80
ATOM   4696  CZ3 TRP C  91      -9.087   5.095  -0.213  1.00 89.80
ATOM   4697  CH2 TRP C  91      -8.975   6.489  -0.086  1.00 89.80
ATOM   4698  N   TYR C  92      -6.892   1.722   2.249  1.00 89.08
ATOM   4699  CA  TYR C  92      -8.070   1.792   3.106  1.00 89.08
ATOM   4700  C   TYR C  92      -7.701   1.539   4.563  1.00 89.08
ATOM   4701  O   TYR C  92      -8.136   2.270   5.456  1.00 89.08
ATOM   4702  CB  TYR C  92      -9.127   0.781   2.652  1.00 89.08
ATOM   4703  CG  TYR C  92     -10.362   0.763   3.520  1.00 89.08
ATOM   4704  CD1 TYR C  92     -10.615  -0.301   4.383  1.00 89.08
ATOM   4705  CD2 TYR C  92     -11.278   1.808   3.477  1.00 89.08
ATOM   4706  CE1 TYR C  92     -11.752  -0.323   5.183  1.00 89.08
ATOM   4707  CE2 TYR C  92     -12.419   1.796   4.273  1.00 89.08
ATOM   4708  CZ  TYR C  92     -12.647   0.729   5.122  1.00 89.08
ATOM   4709  OH  TYR C  92     -13.775   0.712   5.912  1.00 89.08
ATOM   4710  N   ALA C  93      -6.864   0.545   4.783  1.00 88.25
ATOM   4711  CA  ALA C  93      -6.413   0.223   6.134  1.00 88.25
ATOM   4712  C   ALA C  93      -5.604   1.371   6.731  1.00 88.25
ATOM   4713  O   ALA C  93      -5.700   1.650   7.928  1.00 88.25
ATOM   4714  CB  ALA C  93      -5.584  -1.060   6.127  1.00 88.25
ATOM   4715  N   PHE C  94      -4.793   1.958   5.928  1.00 89.93
ATOM   4716  CA  PHE C  94      -3.993   3.101   6.353  1.00 89.93
ATOM   4717  C   PHE C  94      -4.887   4.245   6.818  1.00 89.93
ATOM   4718  O   PHE C  94      -4.663   4.819   7.886  1.00 89.93
ATOM   4719  CB  PHE C  94      -3.084   3.575   5.214  1.00 89.93
ATOM   4720  CG  PHE C  94      -2.230   4.760   5.574  1.00 89.93
ATOM   4721  CD1 PHE C  94      -2.592   6.042   5.178  1.00 89.93
ATOM   4722  CD2 PHE C  94      -1.063   4.593   6.307  1.00 89.93
ATOM   4723  CE1 PHE C  94      -1.803   7.141   5.509  1.00 89.93
ATOM   4724  CE2 PHE C  94      -0.269   5.686   6.642  1.00 89.93
ATOM   4725  CZ  PHE C  94      -0.640   6.959   6.241  1.00 89.93
ATOM   4726  N   ILE C  95      -5.957   4.541   6.089  1.00 86.26
ATOM   4727  CA  ILE C  95      -6.877   5.629   6.404  1.00 86.26
ATOM   4728  C   ILE C  95      -7.601   5.329   7.714  1.00 86.26
ATOM   4729  O   ILE C  95      -7.704   6.194   8.586  1.00 86.26
ATOM   4730  CB  ILE C  95      -7.898   5.852   5.265  1.00 86.26
ATOM   4731  CG1 ILE C  95      -7.182   6.303   3.987  1.00 86.26
ATOM   4732  CG2 ILE C  95      -8.961   6.871   5.686  1.00 86.26
ATOM   4733  CD1 ILE C  95      -6.520   7.670   4.097  1.00 86.26
ATOM   4734  N   ILE C  96      -8.050   4.121   7.910  1.00 86.47
ATOM   4735  CA  ILE C  96      -8.790   3.713   9.099  1.00 86.47
ATOM   4736  C   ILE C  96      -7.885   3.800  10.326  1.00 86.47
ATOM   4737  O   ILE C  96      -8.332   4.186  11.408  1.00 86.47
ATOM   4738  CB  ILE C  96      -9.355   2.283   8.950  1.00 86.47
ATOM   4739  CG1 ILE C  96     -10.404   2.237   7.833  1.00 86.47
ATOM   4740  CG2 ILE C  96      -9.945   1.794  10.276  1.00 86.47
ATOM   4741  CD1 ILE C  96     -11.625   3.109   8.094  1.00 86.47
ATOM   4742  N   SER C  97      -6.611   3.504  10.130  1.00 85.36
ATOM   4743  CA  SER C  97      -5.656   3.521  11.234  1.00 85.36
ATOM   4744  C   SER C  97      -5.455   4.935  11.769  1.00 85.36
ATOM   4745  O   SER C  97      -5.075   5.117  12.927  1.00 85.36
ATOM   4746  CB  SER C  97      -4.313   2.939  10.790  1.00 85.36
ATOM   4747  OG  SER C  97      -4.465   1.599  10.354  1.00 85.36
ATOM   4748  N   PHE C  98      -5.774   5.956  11.000  1.00 83.93
ATOM   4749  CA  PHE C  98      -5.559   7.343  11.396  1.00 83.93
ATOM   4750  C   PHE C  98      -6.800   7.911  12.074  1.00 83.93
ATOM   4751  O   PHE C  98      -6.772   9.026  12.597  1.00 83.93
ATOM   4752  CB  PHE C  98      -5.187   8.198  10.181  1.00 83.93
ATOM   4753  CG  PHE C  98      -3.705   8.294   9.937  1.00 83.93
ATOM   4754  CD1 PHE C  98      -2.937   9.245  10.598  1.00 83.93
ATOM   4755  CD2 PHE C  98      -3.079   7.431   9.046  1.00 83.93
ATOM   4756  CE1 PHE C  98      -1.566   9.335  10.374  1.00 83.93
ATOM   4757  CE2 PHE C  98      -1.708   7.516   8.817  1.00 83.93
ATOM   4758  CZ  PHE C  98      -0.954   8.469   9.482  1.00 83.93
ATOM   4759  N   LEU C  99      -7.857   7.081  12.034  1.00 78.40
ATOM   4760  CA  LEU C  99      -9.114   7.558  12.599  1.00 78.40
ATOM   4761  C   LEU C  99      -8.939   7.944  14.064  1.00 78.40
ATOM   4762  O   LEU C  99      -9.308   9.050  14.467  1.00 78.40
ATOM   4763  CB  LEU C  99     -10.201   6.488  12.468  1.00 78.40
ATOM   4764  CG  LEU C  99     -11.028   6.516  11.182  1.00 78.40
ATOM   4765  CD1 LEU C  99     -11.637   5.144  10.913  1.00 78.40
ATOM   4766  CD2 LEU C  99     -12.115   7.582  11.268  1.00 78.40
ATOM   4767  N   PRO C 100      -8.370   7.082  14.877  1.00 80.22
ATOM   4768  CA  PRO C 100      -8.166   7.477  16.272  1.00 80.22
ATOM   4769  C   PRO C 100      -7.283   8.714  16.413  1.00 80.22
ATOM   4770  O   PRO C 100      -7.525   9.554  17.283  1.00 80.22
ATOM   4771  CB  PRO C 100      -7.489   6.250  16.891  1.00 80.22
ATOM   4772  CG  PRO C 100      -7.866   5.114  15.995  1.00 80.22
ATOM   4773  CD  PRO C 100      -8.053   5.646  14.603  1.00 80.22
ATOM   4774  N   TYR C 101      -6.331   8.722  15.590  1.00 78.46
ATOM   4775  CA  TYR C 101      -5.421   9.862  15.606  1.00 78.46
ATOM   4776  C   TYR C 101      -6.174  11.164  15.359  1.00 78.46
ATOM   4777  O   TYR C 101      -5.990  12.142  16.087  1.00 78.46
ATOM   4778  CB  TYR C 101      -4.322   9.687  14.554  1.00 78.46
ATOM   4779  CG  TYR C 101      -3.431  10.896  14.400  1.00 78.46
ATOM   4780  CD1 TYR C 101      -3.633  11.807  13.366  1.00 78.46
ATOM   4781  CD2 TYR C 101      -2.386  11.130  15.288  1.00 78.46
ATOM   4782  CE1 TYR C 101      -2.814  12.922  13.219  1.00 78.46
ATOM   4783  CE2 TYR C 101      -1.561  12.241  15.150  1.00 78.46
ATOM   4784  CZ  TYR C 101      -1.783  13.130  14.115  1.00 78.46
ATOM   4785  OH  TYR C 101      -0.969  14.232  13.974  1.00 78.46
ATOM   4786  N   ILE C 102      -6.960  11.089  14.504  1.00 73.51
ATOM   4787  CA  ILE C 102      -7.708  12.274  14.099  1.00 73.51
ATOM   4788  C   ILE C 102      -8.617  12.726  15.240  1.00 73.51
ATOM   4789  O   ILE C 102      -8.703  13.919  15.538  1.00 73.51
ATOM   4790  CB  ILE C 102      -8.540  12.010  12.824  1.00 73.51
ATOM   4791  CG1 ILE C 102      -7.617  11.707  11.638  1.00 73.51
ATOM   4792  CG2 ILE C 102      -9.452  13.201  12.518  1.00 73.51
ATOM   4793  CD1 ILE C 102      -8.339  11.153  10.417  1.00 73.51
ATOM   4794  N   PHE C 103      -9.151  11.913  15.848  1.00 72.05
ATOM   4795  CA  PHE C 103     -10.094  12.234  16.913  1.00 72.05
ATOM   4796  C   PHE C 103      -9.361  12.748  18.147  1.00 72.05
ATOM   4797  O   PHE C 103      -9.845  13.653  18.830  1.00 72.05
ATOM   4798  CB  PHE C 103     -10.936  11.006  17.275  1.00 72.05
ATOM   4799  CG  PHE C 103     -12.087  10.762  16.338  1.00 72.05
ATOM   4800  CD1 PHE C 103     -13.220  11.565  16.381  1.00 72.05
ATOM   4801  CD2 PHE C 103     -12.036   9.727  15.412  1.00 72.05
ATOM   4802  CE1 PHE C 103     -14.287  11.341  15.514  1.00 72.05
ATOM   4803  CE2 PHE C 103     -13.099   9.497  14.543  1.00 72.05
ATOM   4804  CZ  PHE C 103     -14.223  10.304  14.596  1.00 72.05
ATOM   4805  N   ILE C 104      -8.302  12.246  18.264  1.00 69.87
ATOM   4806  CA  ILE C 104      -7.531  12.652  19.434  1.00 69.87
ATOM   4807  C   ILE C 104      -6.938  14.040  19.205  1.00 69.87
ATOM   4808  O   ILE C 104      -6.918  14.871  20.116  1.00 69.87
ATOM   4809  CB  ILE C 104      -6.411  11.636  19.754  1.00 69.87
ATOM   4810  CG1 ILE C 104      -7.014  10.295  20.189  1.00 69.87
ATOM   4811  CG2 ILE C 104      -5.471  12.189  20.829  1.00 69.87
ATOM   4812  CD1 ILE C 104      -6.000   9.165  20.294  1.00 69.87
ATOM   4813  N   MET C 105      -6.575  14.277  18.153  1.00 68.17
ATOM   4814  CA  MET C 105      -5.940  15.556  17.847  1.00 68.17
ATOM   4815  C   MET C 105      -6.981  16.663  17.719  1.00 68.17
ATOM   4816  O   MET C 105      -6.689  17.830  17.989  1.00 68.17
ATOM   4817  CB  MET C 105      -5.120  15.456  16.560  1.00 68.17
ATOM   4818  CG  MET C 105      -3.823  14.679  16.717  1.00 68.17
ATOM   4819  SD  MET C 105      -2.651  15.494  17.869  1.00 68.17
ATOM   4820  CE  MET C 105      -1.351  14.230  17.949  1.00 68.17
ATOM   4821  N   ASP C 106      -7.941  16.315  17.359  1.00 62.19
ATOM   4822  CA  ASP C 106      -9.029  17.279  17.236  1.00 62.19
ATOM   4823  C   ASP C 106      -9.482  17.774  18.608  1.00 62.19
ATOM   4824  O   ASP C 106      -9.930  18.914  18.746  1.00 62.19
ATOM   4825  CB  ASP C 106     -10.210  16.663  16.483  1.00 62.19
ATOM   4826  CG  ASP C 106     -10.908  17.650  15.565  1.00 62.19
ATOM   4827  OD1 ASP C 106     -11.971  17.313  15.001  1.00 62.19
ATOM   4828  OD2 ASP C 106     -10.388  18.775  15.400  1.00 62.19
ATOM   4829  N   SER C 107      -9.040  17.401  19.130  1.00 50.85
ATOM   4830  CA  SER C 107      -9.527  17.772  20.455  1.00 50.85
ATOM   4831  C   SER C 107      -8.579  18.750  21.140  1.00 50.85
ATOM   4832  O   SER C 107      -8.991  19.513  22.016  1.00 50.85
ATOM   4833  CB  SER C 107      -9.707  16.529  21.327  1.00 50.85
ATOM   4834  OG  SER C 107      -8.493  15.805  21.428  1.00 50.85
ATOM   4835  N   ASN C 108      -7.581  19.022  20.463  1.00 45.35
ATOM   4836  CA  ASN C 108      -6.668  19.772  21.320  1.00 45.35
ATOM   4837  C   ASN C 108      -6.273  21.104  20.688  1.00 45.35
ATOM   4838  O   ASN C 108      -5.813  22.012  21.381  1.00 45.35
ATOM   4839  CB  ASN C 108      -5.421  18.942  21.632  1.00 45.35
ATOM   4840  CG  ASN C 108      -5.649  17.944  22.750  1.00 45.35
ATOM   4841  OD1 ASN C 108      -6.587  18.081  23.540  1.00 45.35
ATOM   4842  ND2 ASN C 108      -4.793  16.931  22.825  1.00 45.35
ATOM   4843  N   SER C 109      -6.368  21.148  20.146  1.00 41.04
ATOM   4844  CA  SER C 109      -5.401  22.220  20.359  1.00 41.04
ATOM   4845  C   SER C 109      -5.860  23.517  19.700  1.00 41.04
ATOM   4846  O   SER C 109      -6.134  23.546  18.499  1.00 41.04
ATOM   4847  CB  SER C 109      -4.029  21.820  19.815  1.00 41.04
ATOM   4848  OG  SER C 109      -4.127  21.395  18.467  1.00 41.04
ATOM   4849  N   PRO C 110      -5.870  24.021  20.136  1.00 40.78
ATOM   4850  CA  PRO C 110      -6.202  25.368  19.665  1.00 40.78
ATOM   4851  C   PRO C 110      -5.027  26.059  18.977  1.00 40.78
ATOM   4852  O   PRO C 110      -5.229  26.957  18.156  1.00 40.78
ATOM   4853  CB  PRO C 110      -6.592  26.104  20.949  1.00 40.78
ATOM   4854  CG  PRO C 110      -6.276  25.145  22.051  1.00 40.78
ATOM   4855  CD  PRO C 110      -5.762  23.872  21.442  1.00 40.78
ATOM   4856  N   ARG C 111      -4.342  25.423  18.877  1.00 41.67
ATOM   4857  CA  ARG C 111      -3.261  26.354  18.568  1.00 41.67
ATOM   4858  C   ARG C 111      -2.702  26.102  17.172  1.00 41.67
ATOM   4859  O   ARG C 111      -2.161  27.012  16.540  1.00 41.67
ATOM   4860  CB  ARG C 111      -2.143  26.243  19.608  1.00 41.67
ATOM   4861  CG  ARG C 111      -2.232  27.275  20.721  1.00 41.67
ATOM   4862  CD  ARG C 111      -1.069  27.155  21.696  1.00 41.67
ATOM   4863  NE  ARG C 111      -1.445  27.588  23.039  1.00 41.67
ATOM   4864  CZ  ARG C 111      -0.635  27.576  24.093  1.00 41.67
ATOM   4865  NH1 ARG C 111       0.619  27.152  23.981  1.00 41.67
ATOM   4866  NH2 ARG C 111      -1.081  27.992  25.270  1.00 41.67
ATOM   4867  N   GLU C 112      -3.258  25.904  16.802  1.00 39.03
ATOM   4868  CA  GLU C 112      -2.415  26.179  15.642  1.00 39.03
ATOM   4869  C   GLU C 112      -3.095  25.739  14.349  1.00 39.03
ATOM   4870  O   GLU C 112      -3.302  24.544  14.126  1.00 39.03
ATOM   4871  CB  GLU C 112      -1.059  25.483  15.787  1.00 39.03
ATOM   4872  CG  GLU C 112      -0.092  26.208  16.712  1.00 39.03
ATOM   4873  CD  GLU C 112       1.336  25.697  16.606  1.00 39.03
ATOM   4874  OE1 GLU C 112       2.238  26.275  17.254  1.00 39.03
ATOM   4875  OE2 GLU C 112       1.556  24.711  15.867  1.00 39.03
ATOM   4876  N   GLU C 113      -3.912  26.654  14.403  1.00 42.99
ATOM   4877  CA  GLU C 113      -4.750  26.765  13.213  1.00 42.99
ATOM   4878  C   GLU C 113      -4.090  26.098  12.009  1.00 42.99
ATOM   4879  O   GLU C 113      -4.761  25.439  11.212  1.00 42.99
ATOM   4880  CB  GLU C 113      -5.049  28.234  12.901  1.00 42.99
ATOM   4881  CG  GLU C 113      -6.277  28.776  13.618  1.00 42.99
ATOM   4882  CD  GLU C 113      -6.550  30.241  13.316  1.00 42.99
ATOM   4883  OE1 GLU C 113      -7.535  30.798  13.851  1.00 42.99
ATOM   4884  OE2 GLU C 113      -5.773  30.836  12.536  1.00 42.99
ATOM   4885  N   ASN C 114      -3.184  26.190  12.044  1.00 43.83
ATOM   4886  CA  ASN C 114      -2.615  25.789  10.762  1.00 43.83
ATOM   4887  C   ASN C 114      -2.449  24.275  10.671  1.00 43.83
ATOM   4888  O   ASN C 114      -2.506  23.704   9.581  1.00 43.83
ATOM   4889  CB  ASN C 114      -1.273  26.485  10.528  1.00 43.83
ATOM   4890  CG  ASN C 114      -1.431  27.937  10.121  1.00 43.83
ATOM   4891  OD1 ASN C 114      -2.503  28.356   9.676  1.00 43.83
ATOM   4892  ND2 ASN C 114      -0.365  28.714  10.270  1.00 43.83
ATOM   4893  N   TYR C 115      -2.518  24.156  11.436  1.00 49.45
ATOM   4894  CA  TYR C 115      -2.349  22.708  11.474  1.00 49.45
ATOM   4895  C   TYR C 115      -3.684  21.998  11.283  1.00 49.45
ATOM   4896  O   TYR C 115      -3.721  20.824  10.907  1.00 49.45
ATOM   4897  CB  TYR C 115      -1.713  22.275  12.798  1.00 49.45
ATOM   4898  CG  TYR C 115      -0.228  22.540  12.873  1.00 49.45
ATOM   4899  CD1 TYR C 115       0.688  21.637  12.338  1.00 49.45
ATOM   4900  CD2 TYR C 115       0.261  23.692  13.480  1.00 49.45
ATOM   4901  CE1 TYR C 115       2.056  21.876  12.407  1.00 49.45
ATOM   4902  CE2 TYR C 115       1.627  23.940  13.555  1.00 49.45
ATOM   4903  CZ  TYR C 115       2.516  23.028  13.016  1.00 49.45
ATOM   4904  OH  TYR C 115       3.870  23.270  13.086  1.00 49.45
ATOM   4905  N   ILE C 116      -4.184  22.663  11.214  1.00 46.46
ATOM   4906  CA  ILE C 116      -5.555  22.166  11.192  1.00 46.46
ATOM   4907  C   ILE C 116      -5.943  21.785   9.766  1.00 46.46
ATOM   4908  O   ILE C 116      -6.581  20.753   9.544  1.00 46.46
ATOM   4909  CB  ILE C 116      -6.544  23.212  11.755  1.00 46.46
ATOM   4910  CG1 ILE C 116      -6.278  23.450  13.246  1.00 46.46
ATOM   4911  CG2 ILE C 116      -7.991  22.768  11.521  1.00 46.46
ATOM   4912  CD1 ILE C 116      -6.984  24.674  13.813  1.00 46.46
ATOM   4913  N   LEU C 117      -5.534  22.575   9.103  1.00 47.56
ATOM   4914  CA  LEU C 117      -5.934  22.321   7.724  1.00 47.56
ATOM   4915  C   LEU C 117      -5.318  21.025   7.209  1.00 47.56
ATOM   4916  O   LEU C 117      -5.987  20.239   6.535  1.00 47.56
ATOM   4917  CB  LEU C 117      -5.524  23.488   6.822  1.00 47.56
ATOM   4918  CG  LEU C 117      -6.625  24.091   5.949  1.00 47.56
ATOM   4919  CD1 LEU C 117      -6.938  25.515   6.398  1.00 47.56
ATOM   4920  CD2 LEU C 117      -6.218  24.065   4.480  1.00 47.56
ATOM   4921  N   TYR C 118      -4.327  20.936   7.624  1.00 52.04
ATOM   4922  CA  TYR C 118      -3.625  19.725   7.215  1.00 52.04
ATOM   4923  C   TYR C 118      -4.274  18.487   7.822  1.00 52.04
ATOM   4924  O   TYR C 118      -4.490  17.489   7.131  1.00 52.04
ATOM   4925  CB  TYR C 118      -2.150  19.795   7.624  1.00 52.04
ATOM   4926  CG  TYR C 118      -1.317  18.655   7.089  1.00 52.04
ATOM   4927  CD1 TYR C 118      -1.030  17.545   7.880  1.00 52.04
ATOM   4928  CD2 TYR C 118      -0.815  18.687   5.792  1.00 52.04
ATOM   4929  CE1 TYR C 118      -0.261  16.494   7.391  1.00 52.04
ATOM   4930  CE2 TYR C 118      -0.046  17.642   5.293  1.00 52.04
ATOM   4931  CZ  TYR C 118       0.225  16.551   6.099  1.00 52.04
ATOM   4932  OH  TYR C 118       0.987  15.513   5.610  1.00 52.04
ATOM   4933  N   SER C 119      -4.430  18.895   8.648  1.00 50.07
ATOM   4934  CA  SER C 119      -5.012  17.764   9.364  1.00 50.07
ATOM   4935  C   SER C 119      -6.423  17.464   8.869  1.00 50.07
ATOM   4936  O   SER C 119      -6.801  16.299   8.725  1.00 50.07
ATOM   4937  CB  SER C 119      -5.038  18.037  10.868  1.00 50.07
ATOM   4938  OG  SER C 119      -6.304  18.534  11.267  1.00 50.07
ATOM   4939  N   GLN C 120      -6.962  18.390   8.674  1.00 53.95
ATOM   4940  CA  GLN C 120      -8.339  18.219   8.222  1.00 53.95
ATOM   4941  C   GLN C 120      -8.387  17.605   6.826  1.00 53.95
ATOM   4942  O   GLN C 120      -9.219  16.738   6.552  1.00 53.95
ATOM   4943  CB  GLN C 120      -9.078  19.558   8.233  1.00 53.95
ATOM   4944  CG  GLN C 120      -9.574  19.975   9.611  1.00 53.95
ATOM   4945  CD  GLN C 120     -10.308  21.302   9.594  1.00 53.95
ATOM   4946  OE1 GLN C 120     -10.317  22.009   8.580  1.00 53.95
ATOM   4947  NE2 GLN C 120     -10.928  21.652  10.716  1.00 53.95
ATOM   4948  N   PHE C 121      -7.553  17.988   6.258  1.00 50.86
ATOM   4949  CA  PHE C 121      -7.584  17.549   4.868  1.00 50.86
ATOM   4950  C   PHE C 121      -7.128  16.100   4.748  1.00 50.86
ATOM   4951  O   PHE C 121      -7.769  15.296   4.068  1.00 50.86
ATOM   4952  CB  PHE C 121      -6.703  18.451   3.998  1.00 50.86
ATOM   4953  CG  PHE C 121      -6.909  18.256   2.520  1.00 50.86
ATOM   4954  CD1 PHE C 121      -6.038  17.465   1.781  1.00 50.86
ATOM   4955  CD2 PHE C 121      -7.974  18.865   1.869  1.00 50.86
ATOM   4956  CE1 PHE C 121      -6.226  17.284   0.412  1.00 50.86
ATOM   4957  CE2 PHE C 121      -8.169  18.689   0.502  1.00 50.86
ATOM   4958  CZ  PHE C 121      -7.293  17.898  -0.224  1.00 50.86
ATOM   4959  N   PHE C 122      -6.471  15.864   5.458  1.00 52.60
ATOM   4960  CA  PHE C 122      -5.830  14.578   5.211  1.00 52.60
ATOM   4961  C   PHE C 122      -6.397  13.504   6.132  1.00 52.60
ATOM   4962  O   PHE C 122      -6.493  12.337   5.749  1.00 52.60
ATOM   4963  CB  PHE C 122      -4.314  14.685   5.400  1.00 52.60
ATOM   4964  CG  PHE C 122      -3.592  15.251   4.208  1.00 52.60
ATOM   4965  CD1 PHE C 122      -3.324  14.458   3.099  1.00 52.60
ATOM   4966  CD2 PHE C 122      -3.180  16.578   4.195  1.00 52.60
ATOM   4967  CE1 PHE C 122      -2.656  14.979   1.993  1.00 52.60
ATOM   4968  CE2 PHE C 122      -2.512  17.106   3.094  1.00 52.60
ATOM   4969  CZ  PHE C 122      -2.250  16.305   1.995  1.00 52.60
ATOM   4970  N   THR C 123      -6.782  14.032   6.881  1.00 52.93
ATOM   4971  CA  THR C 123      -7.190  13.035   7.864  1.00 52.93
ATOM   4972  C   THR C 123      -8.709  13.002   8.004  1.00 52.93
ATOM   4973  O   THR C 123      -9.310  11.927   8.052  1.00 52.93
ATOM   4974  CB  THR C 123      -6.550  13.311   9.238  1.00 52.93
ATOM   4975  OG1 THR C 123      -6.617  14.715   9.516  1.00 52.93
ATOM   4976  CG2 THR C 123      -5.091  12.868   9.264  1.00 52.93
ATOM   4977  N   SER C 124      -9.314  14.009   7.817  1.00 55.86
ATOM   4978  CA  SER C 124     -10.724  14.111   8.178  1.00 55.86
ATOM   4979  C   SER C 124     -11.622  13.898   6.965  1.00 55.86
ATOM   4980  O   SER C 124     -12.766  13.458   7.101  1.00 55.86
ATOM   4981  CB  SER C 124     -11.019  15.472   8.809  1.00 55.86
ATOM   4982  OG  SER C 124     -10.711  16.521   7.908  1.00 55.86
ATOM   4983  N   LEU C 125     -10.878  14.134   5.910  1.00 58.51
ATOM   4984  CA  LEU C 125     -11.694  14.079   4.703  1.00 58.51
ATOM   4985  C   LEU C 125     -12.243  12.674   4.480  1.00 58.51
ATOM   4986  O   LEU C 125     -13.444  12.499   4.264  1.00 58.51
ATOM   4987  CB  LEU C 125     -10.879  14.521   3.484  1.00 58.51
ATOM   4988  CG  LEU C 125     -11.636  15.304   2.410  1.00 58.51
ATOM   4989  CD1 LEU C 125     -11.043  16.701   2.256  1.00 58.51
ATOM   4990  CD2 LEU C 125     -11.606  14.556   1.082  1.00 58.51
ATOM   4991  N   PRO C 126     -11.548  11.713   4.710  1.00 58.04
ATOM   4992  CA  PRO C 126     -12.101  10.376   4.481  1.00 58.04
ATOM   4993  C   PRO C 126     -13.159   9.992   5.513  1.00 58.04
ATOM   4994  O   PRO C 126     -14.176   9.385   5.164  1.00 58.04
ATOM   4995  CB  PRO C 126     -10.876   9.464   4.589  1.00 58.04
ATOM   4996  CG  PRO C 126      -9.704  10.382   4.457  1.00 58.04
ATOM   4997  CD  PRO C 126     -10.164  11.786   4.727  1.00 58.04
ATOM   4998  N   ILE C 127     -12.941  10.581   6.488  1.00 60.96
ATOM   4999  CA  ILE C 127     -13.866  10.236   7.561  1.00 60.96
ATOM   5000  C   ILE C 127     -15.190  10.969   7.356  1.00 60.96
ATOM   5001  O   ILE C 127     -16.261  10.410   7.606  1.00 60.96
ATOM   5002  CB  ILE C 127     -13.275  10.575   8.948  1.00 60.96
ATOM   5003  CG1 ILE C 127     -12.132   9.612   9.291  1.00 60.96
ATOM   5004  CG2 ILE C 127     -14.365  10.538  10.023  1.00 60.96
ATOM   5005  CD1 ILE C 127     -11.317  10.028  10.508  1.00 60.96
ATOM   5006  N   LYS C 128     -15.125  12.042   6.856  1.00 67.83
ATOM   5007  CA  LYS C 128     -16.329  12.832   6.614  1.00 67.83
ATOM   5008  C   LYS C 128     -17.176  12.217   5.504  1.00 67.83
ATOM   5009  O   LYS C 128     -18.407  12.272   5.552  1.00 67.83
ATOM   5010  CB  LYS C 128     -15.963  14.273   6.256  1.00 67.83
ATOM   5011  CG  LYS C 128     -15.578  15.130   7.454  1.00 67.83
ATOM   5012  CD  LYS C 128     -15.328  16.577   7.048  1.00 67.83
ATOM   5013  CE  LYS C 128     -14.842  17.412   8.225  1.00 67.83
ATOM   5014  NZ  LYS C 128     -14.574  18.826   7.828  1.00 67.83
ATOM   5015  N   PHE C 129     -16.445  11.590   4.831  1.00 63.71
ATOM   5016  CA  PHE C 129     -17.160  11.032   3.689  1.00 63.71
ATOM   5017  C   PHE C 129     -17.751   9.670   4.033  1.00 63.71
ATOM   5018  O   PHE C 129     -18.910   9.393   3.718  1.00 63.71
ATOM   5019  CB  PHE C 129     -16.230  10.911   2.478  1.00 63.71
ATOM   5020  CG  PHE C 129     -16.947  10.608   1.190  1.00 63.71
ATOM   5021  CD1 PHE C 129     -17.007   9.308   0.702  1.00 63.71
ATOM   5022  CD2 PHE C 129     -17.560  11.623   0.468  1.00 63.71
ATOM   5023  CE1 PHE C 129     -17.670   9.025  -0.490  1.00 63.71
ATOM   5024  CE2 PHE C 129     -18.224  11.347  -0.724  1.00 63.71
ATOM   5025  CZ  PHE C 129     -18.277  10.048  -1.202  1.00 63.71
ATOM   5026  N   ILE C 130     -17.125   9.015   4.879  1.00 61.93
ATOM   5027  CA  ILE C 130     -17.528   7.632   5.109  1.00 61.93
ATOM   5028  C   ILE C 130     -18.424   7.554   6.343  1.00 61.93
ATOM   5029  O   ILE C 130     -19.290   6.681   6.434  1.00 61.93
ATOM   5030  CB  ILE C 130     -16.302   6.707   5.278  1.00 61.93
ATOM   5031  CG1 ILE C 130     -15.454   6.706   4.001  1.00 61.93
ATOM   5032  CG2 ILE C 130     -16.743   5.287   5.644  1.00 61.93
ATOM   5033  CD1 ILE C 130     -14.099   6.029   4.158  1.00 61.93
ATOM   5034  N   THR C 131     -18.227   8.536   7.077  1.00 70.18
ATOM   5035  CA  THR C 131     -18.971   8.468   8.330  1.00 70.18
ATOM   5036  C   THR C 131     -20.100   9.496   8.345  1.00 70.18
ATOM   5037  O   THR C 131     -20.569   9.895   9.413  1.00 70.18
ATOM   5038  CB  THR C 131     -18.049   8.698   9.541  1.00 70.18
ATOM   5039  OG1 THR C 131     -17.345   9.934   9.371  1.00 70.18
ATOM   5040  CG2 THR C 131     -17.038   7.565   9.685  1.00 70.18
ATOM   5041  N   GLN C 132     -20.538   9.981   7.398  1.00 76.91
ATOM   5042  CA  GLN C 132     -21.598  10.980   7.313  1.00 76.91
ATOM   5043  C   GLN C 132     -22.942  10.394   7.735  1.00 76.91
ATOM   5044  O   GLN C 132     -23.282   9.271   7.358  1.00 76.91
ATOM   5045  CB  GLN C 132     -21.693  11.543   5.894  1.00 76.91
ATOM   5046  CG  GLN C 132     -22.530  12.811   5.790  1.00 76.91
ATOM   5047  CD  GLN C 132     -22.576  13.369   4.380  1.00 76.91
ATOM   5048  OE1 GLN C 132     -21.881  12.883   3.482  1.00 76.91
ATOM   5049  NE2 GLN C 132     -23.396  14.395   4.175  1.00 76.91
ATOM   5050  N   HIS C 133     -23.713  11.186   8.591  1.00 81.28
ATOM   5051  CA  HIS C 133     -25.041  10.781   9.036  1.00 81.28
ATOM   5052  C   HIS C 133     -26.130  11.499   8.246  1.00 81.28
ATOM   5053  O   HIS C 133     -25.935  12.632   7.801  1.00 81.28
ATOM   5054  CB  HIS C 133     -25.211  11.053  10.532  1.00 81.28
ATOM   5055  CG  HIS C 133     -24.261  10.285  11.394  1.00 81.28
ATOM   5056  ND1 HIS C 133     -24.295   8.911  11.496  1.00 81.28
ATOM   5057  CD2 HIS C 133     -23.249  10.700  12.191  1.00 81.28
ATOM   5058  CE1 HIS C 133     -23.342   8.513  12.323  1.00 81.28
ATOM   5059  NE2 HIS C 133     -22.692   9.580  12.758  1.00 81.28
ATOM   5060  N   LEU C 134     -27.129  10.744   8.022  1.00 82.57
ATOM   5061  CA  LEU C 134     -28.331  11.416   7.541  1.00 82.57
ATOM   5062  C   LEU C 134     -28.922  12.313   8.623  1.00 82.57
ATOM   5063  O   LEU C 134     -29.233  11.845   9.721  1.00 82.57
ATOM   5064  CB  LEU C 134     -29.372  10.392   7.084  1.00 82.57
ATOM   5065  CG  LEU C 134     -30.645  10.956   6.450  1.00 82.57
ATOM   5066  CD1 LEU C 134     -30.331  11.578   5.094  1.00 82.57
ATOM   5067  CD2 LEU C 134     -31.702   9.865   6.311  1.00 82.57
ATOM   5068  N   LYS C 135     -28.996  13.591   8.408  1.00 87.61
ATOM   5069  CA  LYS C 135     -29.484  14.547   9.398  1.00 87.61
ATOM   5070  C   LYS C 135     -30.992  14.417   9.591  1.00 87.61
ATOM   5071  O   LYS C 135     -31.759  15.249   9.101  1.00 87.61
ATOM   5072  CB  LYS C 135     -29.129  15.976   8.986  1.00 87.61
ATOM   5073  CG  LYS C 135     -27.634  16.262   8.968  1.00 87.61
ATOM   5074  CD  LYS C 135     -27.346  17.703   8.569  1.00 87.61
ATOM   5075  CE  LYS C 135     -25.850  17.962   8.445  1.00 87.61
ATOM   5076  NZ  LYS C 135     -25.563  19.365   8.023  1.00 87.61
ATOM   5077  N   ILE C 136     -31.402  13.448  10.244  1.00 87.79
ATOM   5078  CA  ILE C 136     -32.802  13.073  10.414  1.00 87.79
ATOM   5079  C   ILE C 136     -33.542  14.171  11.174  1.00 87.79
ATOM   5080  O   ILE C 136     -34.713  14.443  10.899  1.00 87.79
ATOM   5081  CB  ILE C 136     -32.940  11.723  11.152  1.00 87.79
ATOM   5082  CG1 ILE C 136     -32.309  10.595  10.327  1.00 87.79
ATOM   5083  CG2 ILE C 136     -34.410  11.422  11.457  1.00 87.79
ATOM   5084  CD1 ILE C 136     -32.222   9.265  11.061  1.00 87.79
ATOM   5085  N   ASN C 137     -32.841  14.794  12.039  1.00 87.37
ATOM   5086  CA  ASN C 137     -33.454  15.840  12.850  1.00 87.37
ATOM   5087  C   ASN C 137     -33.948  17.000  11.991  1.00 87.37
ATOM   5088  O   ASN C 137     -34.864  17.724  12.384  1.00 87.37
ATOM   5089  CB  ASN C 137     -32.470  16.344  13.908  1.00 87.37
ATOM   5090  CG  ASN C 137     -33.160  17.051  15.058  1.00 87.37
ATOM   5091  OD1 ASN C 137     -34.255  16.662  15.474  1.00 87.37
ATOM   5092  ND2 ASN C 137     -32.525  18.093  15.581  1.00 87.37
ATOM   5093  N   CYS C 138     -33.394  17.157  10.926  1.00 86.23
ATOM   5094  CA  CYS C 138     -33.742  18.252  10.027  1.00 86.23
ATOM   5095  C   CYS C 138     -35.044  17.962   9.292  1.00 86.23
ATOM   5096  O   CYS C 138     -35.671  18.872   8.747  1.00 86.23
ATOM   5097  CB  CYS C 138     -32.619  18.495   9.019  1.00 86.23
ATOM   5098  SG  CYS C 138     -31.104  19.143   9.759  1.00 86.23
ATOM   5099  N   PHE C 139     -35.549  16.738   9.329  1.00 82.60
ATOM   5100  CA  PHE C 139     -36.742  16.349   8.586  1.00 82.60
ATOM   5101  C   PHE C 139     -37.937  16.201   9.520  1.00 82.60
ATOM   5102  O   PHE C 139     -39.075  16.072   9.065  1.00 82.60
ATOM   5103  CB  PHE C 139     -36.501  15.038   7.830  1.00 82.60
ATOM   5104  CG  PHE C 139     -35.454  15.141   6.755  1.00 82.60
ATOM   5105  CD1 PHE C 139     -35.755  15.712   5.524  1.00 82.60
ATOM   5106  CD2 PHE C 139     -34.167  14.667   6.975  1.00 82.60
ATOM   5107  CE1 PHE C 139     -34.787  15.808   4.527  1.00 82.60
ATOM   5108  CE2 PHE C 139     -33.195  14.760   5.983  1.00 82.60
ATOM   5109  CZ  PHE C 139     -33.507  15.330   4.759  1.00 82.60
ATOM   5110  N   ILE C 140     -37.431  16.365  10.789  1.00 78.31
ATOM   5111  CA  ILE C 140     -38.512  16.168  11.749  1.00 78.31
ATOM   5112  C   ILE C 140     -39.046  17.522  12.210  1.00 78.31
ATOM   5113  O   ILE C 140     -38.292  18.351  12.726  1.00 78.31
ATOM   5114  CB  ILE C 140     -38.044  15.335  12.964  1.00 78.31
ATOM   5115  CG1 ILE C 140     -37.541  13.961  12.507  1.00 78.31
ATOM   5116  CG2 ILE C 140     -39.174  15.191  13.987  1.00 78.31
ATOM   5117  CD1 ILE C 140     -36.875  13.148  13.609  1.00 78.31
ATOM   5118  N   ASN C 141     -39.742  17.991  11.949  1.00 61.48
ATOM   5119  CA  ASN C 141     -40.324  19.299  12.227  1.00 61.48
ATOM   5120  C   ASN C 141     -41.222  19.262  13.460  1.00 61.48
ATOM   5121  O   ASN C 141     -41.341  20.257  14.178  1.00 61.48
ATOM   5122  CB  ASN C 141     -41.108  19.807  11.015  1.00 61.48
ATOM   5123  CG  ASN C 141     -40.266  20.670  10.096  1.00 61.48
ATOM   5124  OD1 ASN C 141     -39.138  21.039  10.431  1.00 61.48
ATOM   5125  ND2 ASN C 141     -40.808  20.998   8.929  1.00 61.48
ATOM   5126  N   SER C 142     -41.015  18.553  13.707  1.00 51.68
ATOM   5127  CA  SER C 142     -42.217  18.724  14.518  1.00 51.68
ATOM   5128  C   SER C 142     -42.051  18.086  15.893  1.00 51.68
ATOM   5129  O   SER C 142     -43.003  18.027  16.674  1.00 51.68
ATOM   5130  CB  SER C 142     -43.431  18.121  13.810  1.00 51.68
ATOM   5131  OG  SER C 142     -44.443  17.787  14.744  1.00 51.68
ATOM   5132  N   TYR C 143     -41.139  18.267  16.153  1.00 50.61
ATOM   5133  CA  TYR C 143     -41.180  17.551  17.423  1.00 50.61
ATOM   5134  C   TYR C 143     -40.644  18.419  18.556  1.00 50.61
ATOM   5135  O   TYR C 143     -39.796  19.286  18.334  1.00 50.61
ATOM   5136  CB  TYR C 143     -40.374  16.252  17.335  1.00 50.61
ATOM   5137  CG  TYR C 143     -41.229  15.010  17.272  1.00 50.61
ATOM   5138  CD1 TYR C 143     -41.630  14.357  18.436  1.00 50.61
ATOM   5139  CD2 TYR C 143     -41.636  14.486  16.050  1.00 50.61
ATOM   5140  CE1 TYR C 143     -42.416  13.211  18.383  1.00 50.61
ATOM   5141  CE2 TYR C 143     -42.423  13.341  15.985  1.00 50.61
ATOM   5142  CZ  TYR C 143     -42.808  12.712  17.155  1.00 50.61
ATOM   5143  OH  TYR C 143     -43.586  11.577  17.097  1.00 50.61
ATOM   5144  N   ASN C 144     -41.094  17.948  19.592  1.00 51.67
ATOM   5145  CA  ASN C 144     -40.753  18.547  20.878  1.00 51.67
ATOM   5146  C   ASN C 144     -39.301  18.273  21.257  1.00 51.67
ATOM   5147  O   ASN C 144     -38.737  17.248  20.871  1.00 51.67
ATOM   5148  CB  ASN C 144     -41.693  18.039  21.973  1.00 51.67
ATOM   5149  CG  ASN C 144     -42.780  19.037  22.320  1.00 51.67
ATOM   5150  OD1 ASN C 144     -42.791  20.162  21.814  1.00 51.67
ATOM   5151  ND2 ASN C 144     -43.703  18.633  23.185  1.00 51.67
ATOM   5152  N   ASN C 145     -39.129  18.667  21.964  1.00 49.43
ATOM   5153  CA  ASN C 145     -37.741  18.859  22.371  1.00 49.43
ATOM   5154  C   ASN C 145     -37.145  17.580  22.952  1.00 49.43
ATOM   5155  O   ASN C 145     -35.934  17.366  22.878  1.00 49.43
ATOM   5156  CB  ASN C 145     -37.631  20.003  23.382  1.00 49.43
ATOM   5157  CG  ASN C 145     -37.546  21.363  22.717  1.00 49.43
ATOM   5158  OD1 ASN C 145     -37.366  21.463  21.501  1.00 49.43
ATOM   5159  ND2 ASN C 145     -37.676  22.420  23.511  1.00 49.43
ATOM   5160  N   GLU C 146     -37.766  17.120  23.403  1.00 55.15
ATOM   5161  CA  GLU C 146     -37.270  15.958  24.135  1.00 55.15
ATOM   5162  C   GLU C 146     -37.198  14.728  23.236  1.00 55.15
ATOM   5163  O   GLU C 146     -36.775  13.656  23.674  1.00 55.15
ATOM   5164  CB  GLU C 146     -38.156  15.670  25.350  1.00 55.15
ATOM   5165  CG  GLU C 146     -37.957  16.645  26.502  1.00 55.15
ATOM   5166  CD  GLU C 146     -38.575  16.167  27.806  1.00 55.15
ATOM   5167  OE1 GLU C 146     -38.362  16.819  28.853  1.00 55.15
ATOM   5168  OE2 GLU C 146     -39.277  15.132  27.781  1.00 55.15
ATOM   5169  N   LYS C 147     -36.934  15.309  22.668  1.00 68.88
ATOM   5170  CA  LYS C 147     -37.143  14.137  21.823  1.00 68.88
ATOM   5171  C   LYS C 147     -35.914  13.854  20.964  1.00 68.88
ATOM   5172  O   LYS C 147     -35.912  12.915  20.165  1.00 68.88
ATOM   5173  CB  LYS C 147     -38.372  14.328  20.933  1.00 68.88
ATOM   5174  CG  LYS C 147     -39.696  14.230  21.676  1.00 68.88
ATOM   5175  CD  LYS C 147     -40.880  14.302  20.721  1.00 68.88
ATOM   5176  CE  LYS C 147     -42.206  14.259  21.468  1.00 68.88
ATOM   5177  NZ  LYS C 147     -43.370  14.347  20.537  1.00 68.88
ATOM   5178  N   TYR C 148     -34.928  14.428  21.156  1.00 85.90
ATOM   5179  CA  TYR C 148     -33.745  14.229  20.326  1.00 85.90
ATOM   5180  C   TYR C 148     -33.154  12.841  20.543  1.00 85.90
ATOM   5181  O   TYR C 148     -32.583  12.252  19.622  1.00 85.90
ATOM   5182  CB  TYR C 148     -32.691  15.298  20.628  1.00 85.90
ATOM   5183  CG  TYR C 148     -31.418  15.136  19.834  1.00 85.90
ATOM   5184  CD1 TYR C 148     -30.255  14.658  20.434  1.00 85.90
ATOM   5185  CD2 TYR C 148     -31.374  15.463  18.482  1.00 85.90
ATOM   5186  CE1 TYR C 148     -29.079  14.509  19.706  1.00 85.90
ATOM   5187  CE2 TYR C 148     -30.204  15.318  17.745  1.00 85.90
ATOM   5188  CZ  TYR C 148     -29.063  14.841  18.364  1.00 85.90
ATOM   5189  OH  TYR C 148     -27.902  14.695  17.639  1.00 85.90
ATOM   5190  N   ILE C 149     -33.332  12.300  21.676  1.00 88.05
ATOM   5191  CA  ILE C 149     -32.768  10.998  22.014  1.00 88.05
ATOM   5192  C   ILE C 149     -33.310   9.937  21.058  1.00 88.05
ATOM   5193  O   ILE C 149     -32.581   9.030  20.650  1.00 88.05
ATOM   5194  CB  ILE C 149     -33.078  10.609  23.477  1.00 88.05
ATOM   5195  CG1 ILE C 149     -32.221   9.412  23.905  1.00 88.05
ATOM   5196  CG2 ILE C 149     -34.569  10.306  23.651  1.00 88.05
ATOM   5197  CD1 ILE C 149     -32.138   9.218  25.413  1.00 88.05
ATOM   5198  N   TYR C 150     -34.637  10.075  20.685  1.00 90.19
ATOM   5199  CA  TYR C 150     -35.243   9.119  19.764  1.00 90.19
ATOM   5200  C   TYR C 150     -34.667   9.272  18.362  1.00 90.19
ATOM   5201  O   TYR C 150     -34.393   8.278  17.685  1.00 90.19
ATOM   5202  CB  TYR C 150     -36.764   9.300  19.726  1.00 90.19
ATOM   5203  CG  TYR C 150     -37.448   8.965  21.029  1.00 90.19
ATOM   5204  CD1 TYR C 150     -37.679   7.642  21.397  1.00 90.19
ATOM   5205  CD2 TYR C 150     -37.865   9.971  21.894  1.00 90.19
ATOM   5206  CE1 TYR C 150     -38.310   7.329  22.596  1.00 90.19
ATOM   5207  CE2 TYR C 150     -38.498   9.670  23.096  1.00 90.19
ATOM   5208  CZ  TYR C 150     -38.715   8.348  23.438  1.00 90.19
ATOM   5209  OH  TYR C 150     -39.341   8.043  24.626  1.00 90.19
ATOM   5210  N   VAL C 151     -34.410  10.532  18.016  1.00 90.10
ATOM   5211  CA  VAL C 151     -33.825  10.818  16.710  1.00 90.10
ATOM   5212  C   VAL C 151     -32.399  10.276  16.652  1.00 90.10
ATOM   5213  O   VAL C 151     -31.988   9.696  15.644  1.00 90.10
ATOM   5214  CB  VAL C 151     -33.833  12.333  16.404  1.00 90.10
ATOM   5215  CG1 VAL C 151     -33.073  12.626  15.112  1.00 90.10
ATOM   5216  CG2 VAL C 151     -35.267  12.851  16.314  1.00 90.10
ATOM   5217  N   TRP C 152     -31.678  10.404  17.720  1.00 89.98
ATOM   5218  CA  TRP C 152     -30.304   9.921  17.814  1.00 89.98
ATOM   5219  C   TRP C 152     -30.247   8.406  17.650  1.00 89.98
ATOM   5220  O   TRP C 152     -29.390   7.886  16.931  1.00 89.98
ATOM   5221  CB  TRP C 152     -29.683  10.326  19.154  1.00 89.98
ATOM   5222  CG  TRP C 152     -28.221  10.011  19.267  1.00 89.98
ATOM   5223  CD1 TRP C 152     -27.176  10.792  18.860  1.00 89.98
ATOM   5224  CD2 TRP C 152     -27.644   8.825  19.822  1.00 89.98
ATOM   5225  NE1 TRP C 152     -25.982  10.163  19.129  1.00 89.98
ATOM   5226  CE2 TRP C 152     -26.242   8.955  19.718  1.00 89.98
ATOM   5227  CE3 TRP C 152     -28.177   7.664  20.398  1.00 89.98
ATOM   5228  CZ2 TRP C 152     -25.364   7.966  20.170  1.00 89.98
ATOM   5229  CZ3 TRP C 152     -27.303   6.681  20.846  1.00 89.98
ATOM   5230  CH2 TRP C 152     -25.912   6.840  20.729  1.00 89.98
ATOM   5231  N   TYR C 153     -31.273   7.670  18.218  1.00 93.34
ATOM   5232  CA  TYR C 153     -31.317   6.216  18.101  1.00 93.34
ATOM   5233  C   TYR C 153     -31.644   5.794  16.673  1.00 93.34
ATOM   5234  O   TYR C 153     -30.986   4.914  16.114  1.00 93.34
ATOM   5235  CB  TYR C 153     -32.349   5.629  19.068  1.00 93.34
ATOM   5236  CG  TYR C 153     -31.772   5.233  20.405  1.00 93.34
ATOM   5237  CD1 TYR C 153     -31.273   3.950  20.618  1.00 93.34
ATOM   5238  CD2 TYR C 153     -31.725   6.140  21.458  1.00 93.34
ATOM   5239  CE1 TYR C 153     -30.742   3.580  21.849  1.00 93.34
ATOM   5240  CE2 TYR C 153     -31.196   5.781  22.693  1.00 93.34
ATOM   5241  CZ  TYR C 153     -30.707   4.501  22.879  1.00 93.34
ATOM   5242  OH  TYR C 153     -30.182   4.140  24.100  1.00 93.34
ATOM   5243  N   VAL C 154     -32.539   6.520  16.066  1.00 90.81
ATOM   5244  CA  VAL C 154     -32.953   6.176  14.710  1.00 90.81
ATOM   5245  C   VAL C 154     -31.793   6.403  13.742  1.00 90.81
ATOM   5246  O   VAL C 154     -31.559   5.593  12.843  1.00 90.81
ATOM   5247  CB  VAL C 154     -34.185   6.996  14.267  1.00 90.81
ATOM   5248  CG1 VAL C 154     -34.489   6.758  12.789  1.00 90.81
ATOM   5249  CG2 VAL C 154     -35.397   6.645  15.128  1.00 90.81
ATOM   5250  N   GLN C 155     -31.132   7.470  14.034  1.00 89.85
ATOM   5251  CA  GLN C 155     -29.979   7.787  13.197  1.00 89.85
ATOM   5252  C   GLN C 155     -28.930   6.681  13.264  1.00 89.85
ATOM   5253  O   GLN C 155     -28.382   6.276  12.237  1.00 89.85
ATOM   5254  CB  GLN C 155     -29.362   9.122  13.617  1.00 89.85
ATOM   5255  CG  GLN C 155     -28.351   9.673  12.620  1.00 89.85
ATOM   5256  CD  GLN C 155     -27.799  11.025  13.031  1.00 89.85
ATOM   5257  OE1 GLN C 155     -27.654  11.316  14.222  1.00 89.85
ATOM   5258  NE2 GLN C 155     -27.488  11.862  12.047  1.00 89.85
ATOM   5259  N   ARG C 156     -28.643   6.141  14.406  1.00 91.43
ATOM   5260  CA  ARG C 156     -27.668   5.071  14.589  1.00 91.43
ATOM   5261  C   ARG C 156     -28.196   3.749  14.044  1.00 91.43
ATOM   5262  O   ARG C 156     -27.437   2.953  13.488  1.00 91.43
ATOM   5263  CB  ARG C 156     -27.306   4.921  16.069  1.00 91.43
ATOM   5264  CG  ARG C 156     -26.215   5.872  16.536  1.00 91.43
ATOM   5265  CD  ARG C 156     -26.659   7.325  16.450  1.00 91.43
ATOM   5266  NE  ARG C 156     -25.604   8.237  16.884  1.00 91.43
ATOM   5267  CZ  ARG C 156     -25.676   9.564  16.821  1.00 91.43
ATOM   5268  NH1 ARG C 156     -26.758  10.162  16.338  1.00 91.43
ATOM   5269  NH2 ARG C 156     -24.657  10.298  17.244  1.00 91.43
ATOM   5270  N   PHE C 157     -29.495   3.514  14.152  1.00 93.46
ATOM   5271  CA  PHE C 157     -30.090   2.309  13.587  1.00 93.46
ATOM   5272  C   PHE C 157     -29.931   2.285  12.071  1.00 93.46
ATOM   5273  O   PHE C 157     -29.559   1.260  11.497  1.00 93.46
ATOM   5274  CB  PHE C 157     -31.573   2.214  13.960  1.00 93.46
ATOM   5275  CG  PHE C 157     -31.814   1.865  15.404  1.00 93.46
ATOM   5276  CD1 PHE C 157     -30.814   1.275  16.167  1.00 93.46
ATOM   5277  CD2 PHE C 157     -33.042   2.126  15.997  1.00 93.46
ATOM   5278  CE1 PHE C 157     -31.035   0.951  17.504  1.00 93.46
ATOM   5279  CE2 PHE C 157     -33.270   1.805  17.332  1.00 93.46
ATOM   5280  CZ  PHE C 157     -32.266   1.217  18.084  1.00 93.46
ATOM   5281  N   ILE C 158     -30.119   3.480  11.441  1.00 90.91
ATOM   5282  CA  ILE C 158     -30.019   3.588   9.990  1.00 90.91
ATOM   5283  C   ILE C 158     -28.569   3.383   9.557  1.00 90.91
ATOM   5284  O   ILE C 158     -28.301   2.699   8.566  1.00 90.91
ATOM   5285  CB  ILE C 158     -30.541   4.952   9.487  1.00 90.91
ATOM   5286  CG1 ILE C 158     -32.052   5.065   9.721  1.00 90.91
ATOM   5287  CG2 ILE C 158     -30.200   5.149   8.007  1.00 90.91
ATOM   5288  CD1 ILE C 158     -32.625   6.442   9.417  1.00 90.91
ATOM   5289  N   LYS C 159     -27.668   3.929  10.391  1.00 91.10
ATOM   5290  CA  LYS C 159     -26.248   3.810  10.074  1.00 91.10
ATOM   5291  C   LYS C 159     -25.784   2.360  10.163  1.00 91.10
ATOM   5292  O   LYS C 159     -24.993   1.903   9.335  1.00 91.10
ATOM   5293  CB  LYS C 159     -25.414   4.686  11.011  1.00 91.10
ATOM   5294  CG  LYS C 159     -23.961   4.837  10.586  1.00 91.10
ATOM   5295  CD  LYS C 159     -23.833   5.673   9.319  1.00 91.10
ATOM   5296  CE  LYS C 159     -22.376   5.955   8.978  1.00 91.10
ATOM   5297  NZ  LYS C 159     -22.246   6.771   7.734  1.00 91.10
ATOM   5298  N   ILE C 160     -26.299   1.643  11.121  1.00 92.16
ATOM   5299  CA  ILE C 160     -25.927   0.247  11.324  1.00 92.16
ATOM   5300  C   ILE C 160     -26.517  -0.612  10.208  1.00 92.16
ATOM   5301  O   ILE C 160     -25.879  -1.558   9.741  1.00 92.16
ATOM   5302  CB  ILE C 160     -26.398  -0.268  12.703  1.00 92.16
ATOM   5303  CG1 ILE C 160     -25.636   0.444  13.827  1.00 92.16
ATOM   5304  CG2 ILE C 160     -26.224  -1.787  12.800  1.00 92.16
ATOM   5305  CD1 ILE C 160     -26.192   0.173  15.219  1.00 92.16
ATOM   5306  N   ALA C 161     -27.612  -0.216   9.604  1.00 92.49
ATOM   5307  CA  ALA C 161     -28.290  -0.962   8.547  1.00 92.49
ATOM   5308  C   ALA C 161     -27.856  -0.474   7.168  1.00 92.49
ATOM   5309  O   ALA C 161     -28.271  -1.029   6.147  1.00 92.49
ATOM   5310  CB  ALA C 161     -29.804  -0.843   8.698  1.00 92.49
ATOM   5311  N   GLU C 162     -27.049   0.550   7.216  1.00 90.85
ATOM   5312  CA  GLU C 162     -26.648   1.224   5.985  1.00 90.85
ATOM   5313  C   GLU C 162     -26.047   0.239   4.987  1.00 90.85
ATOM   5314  O   GLU C 162     -26.343   0.299   3.792  1.00 90.85
ATOM   5315  CB  GLU C 162     -25.648   2.344   6.286  1.00 90.85
ATOM   5316  CG  GLU C 162     -25.459   3.324   5.138  1.00 90.85
ATOM   5317  CD  GLU C 162     -24.567   4.502   5.496  1.00 90.85
ATOM   5318  OE1 GLU C 162     -24.435   5.436   4.672  1.00 90.85
ATOM   5319  OE2 GLU C 162     -23.995   4.492   6.609  1.00 90.85
ATOM   5320  N   PRO C 163     -25.146  -0.728   5.358  1.00 92.45
ATOM   5321  CA  PRO C 163     -24.580  -1.674   4.393  1.00 92.45
ATOM   5322  C   PRO C 163     -25.650  -2.488   3.669  1.00 92.45
ATOM   5323  O   PRO C 163     -25.546  -2.717   2.461  1.00 92.45
ATOM   5324  CB  PRO C 163     -23.699  -2.577   5.259  1.00 92.45
ATOM   5325  CG  PRO C 163     -23.361  -1.747   6.455  1.00 92.45
ATOM   5326  CD  PRO C 163     -24.511  -0.821   6.734  1.00 92.45
ATOM   5327  N   ILE C 164     -26.663  -2.915   4.330  1.00 91.34
ATOM   5328  CA  ILE C 164     -27.742  -3.707   3.749  1.00 91.34
ATOM   5329  C   ILE C 164     -28.573  -2.837   2.809  1.00 91.34
ATOM   5330  O   ILE C 164     -28.937  -3.269   1.713  1.00 91.34
ATOM   5331  CB  ILE C 164     -28.641  -4.326   4.843  1.00 91.34
ATOM   5332  CG1 ILE C 164     -27.840  -5.314   5.698  1.00 91.34
ATOM   5333  CG2 ILE C 164     -29.862  -5.007   4.217  1.00 91.34
ATOM   5334  CD1 ILE C 164     -28.582  -5.809   6.932  1.00 91.34
ATOM   5335  N   ILE C 165     -28.743  -1.597   3.252  1.00 90.75
ATOM   5336  CA  ILE C 165     -29.517  -0.662   2.442  1.00 90.75
ATOM   5337  C   ILE C 165     -28.762  -0.349   1.152  1.00 90.75
ATOM   5338  O   ILE C 165     -29.348  -0.346   0.067  1.00 90.75
ATOM   5339  CB  ILE C 165     -29.819   0.641   3.215  1.00 90.75
ATOM   5340  CG1 ILE C 165     -30.699   0.345   4.435  1.00 90.75
ATOM   5341  CG2 ILE C 165     -30.483   1.672   2.298  1.00 90.75
ATOM   5342  CD1 ILE C 165     -30.818   1.509   5.410  1.00 90.75
ATOM   5343  N   ASP C 166     -27.518  -0.079   1.307  1.00 92.58
ATOM   5344  CA  ASP C 166     -26.693   0.238   0.145  1.00 92.58
ATOM   5345  C   ASP C 166     -26.628  -0.943  -0.820  1.00 92.58
ATOM   5346  O   ASP C 166     -26.658  -0.758  -2.039  1.00 92.58
ATOM   5347  CB  ASP C 166     -25.282   0.640   0.581  1.00 92.58
ATOM   5348  CG  ASP C 166     -25.214   2.050   1.141  1.00 92.58
ATOM   5349  OD1 ASP C 166     -24.239   2.376   1.852  1.00 92.58
ATOM   5350  OD2 ASP C 166     -26.144   2.840   0.871  1.00 92.58
ATOM   5351  N   CYS C 167     -26.551  -2.163  -0.277  1.00 92.03
ATOM   5352  CA  CYS C 167     -26.536  -3.356  -1.116  1.00 92.03
ATOM   5353  C   CYS C 167     -27.838  -3.490  -1.897  1.00 92.03
ATOM   5354  O   CYS C 167     -27.826  -3.849  -3.076  1.00 92.03
ATOM   5355  CB  CYS C 167     -26.311  -4.606  -0.266  1.00 92.03
ATOM   5356  SG  CYS C 167     -24.604  -4.810   0.290  1.00 92.03
ATOM   5357  N   PHE C 168     -28.828  -3.161  -1.235  1.00 90.89
ATOM   5358  CA  PHE C 168     -30.136  -3.225  -1.878  1.00 90.89
ATOM   5359  C   PHE C 168     -30.201  -2.273  -3.067  1.00 90.89
ATOM   5360  O   PHE C 168     -30.602  -2.668  -4.163  1.00 90.89
ATOM   5361  CB  PHE C 168     -31.246  -2.891  -0.877  1.00 90.89
ATOM   5362  CG  PHE C 168     -32.620  -2.844  -1.488  1.00 90.89
ATOM   5363  CD1 PHE C 168     -33.211  -1.629  -1.811  1.00 90.89
ATOM   5364  CD2 PHE C 168     -33.322  -4.016  -1.738  1.00 90.89
ATOM   5365  CE1 PHE C 168     -34.483  -1.583  -2.377  1.00 90.89
ATOM   5366  CE2 PHE C 168     -34.593  -3.978  -2.303  1.00 90.89
ATOM   5367  CZ  PHE C 168     -35.173  -2.760  -2.621  1.00 90.89
ATOM   5368  N   PHE C 169     -29.811  -1.016  -2.842  1.00 91.04
ATOM   5369  CA  PHE C 169     -29.873  -0.012  -3.897  1.00 91.04
ATOM   5370  C   PHE C 169     -28.883  -0.334  -5.010  1.00 91.04
ATOM   5371  O   PHE C 169     -29.185  -0.146  -6.191  1.00 91.04
ATOM   5372  CB  PHE C 169     -29.590   1.383  -3.331  1.00 91.04
ATOM   5373  CG  PHE C 169     -30.777   2.017  -2.657  1.00 91.04
ATOM   5374  CD1 PHE C 169     -31.855   2.476  -3.403  1.00 91.04
ATOM   5375  CD2 PHE C 169     -30.814   2.154  -1.275  1.00 91.04
ATOM   5376  CE1 PHE C 169     -32.955   3.063  -2.782  1.00 91.04
ATOM   5377  CE2 PHE C 169     -31.910   2.739  -0.647  1.00 91.04
ATOM   5378  CZ  PHE C 169     -32.978   3.194  -1.402  1.00 91.04
ATOM   5379  N   LEU C 170     -27.682  -0.788  -4.674  1.00 90.60
ATOM   5380  CA  LEU C 170     -26.678  -1.157  -5.665  1.00 90.60
ATOM   5381  C   LEU C 170     -27.173  -2.306  -6.537  1.00 90.60
ATOM   5382  O   LEU C 170     -26.973  -2.298  -7.754  1.00 90.60
ATOM   5383  CB  LEU C 170     -25.367  -1.550  -4.980  1.00 90.60
ATOM   5384  CG  LEU C 170     -24.460  -0.399  -4.540  1.00 90.60
ATOM   5385  CD1 LEU C 170     -23.385  -0.906  -3.585  1.00 90.60
ATOM   5386  CD2 LEU C 170     -23.830   0.279  -5.753  1.00 90.60
ATOM   5387  N   VAL C 171     -27.815  -3.270  -5.936  1.00 89.47
ATOM   5388  CA  VAL C 171     -28.370  -4.402  -6.672  1.00 89.47
ATOM   5389  C   VAL C 171     -29.462  -3.915  -7.621  1.00 89.47
ATOM   5390  O   VAL C 171     -29.522  -4.340  -8.778  1.00 89.47
ATOM   5391  CB  VAL C 171     -28.934  -5.478  -5.717  1.00 89.47
ATOM   5392  CG1 VAL C 171     -29.737  -6.520  -6.493  1.00 89.47
ATOM   5393  CG2 VAL C 171     -27.802  -6.144  -4.936  1.00 89.47
ATOM   5394  N   CYS C 172     -30.225  -3.027  -7.107  1.00 89.47
ATOM   5395  CA  CYS C 172     -31.280  -2.463  -7.940  1.00 89.47
ATOM   5396  C   CYS C 172     -30.694  -1.738  -9.146  1.00 89.47
ATOM   5397  O   CYS C 172     -31.190  -1.883 -10.264  1.00 89.47
ATOM   5398  CB  CYS C 172     -32.148  -1.501  -7.129  1.00 89.47
ATOM   5399  SG  CYS C 172     -33.256  -2.326  -5.965  1.00 89.47
ATOM   5400  N   ILE C 173     -29.711  -0.957  -8.900  1.00 88.63
ATOM   5401  CA  ILE C 173     -29.050  -0.221  -9.972  1.00 88.63
ATOM   5402  C   ILE C 173     -28.452  -1.201 -10.979  1.00 88.63
ATOM   5403  O   ILE C 173     -28.583  -1.013 -12.191  1.00 88.63
ATOM   5404  CB  ILE C 173     -27.953   0.717  -9.420  1.00 88.63
ATOM   5405  CG1 ILE C 173     -28.580   1.836  -8.580  1.00 88.63
ATOM   5406  CG2 ILE C 173     -27.113   1.296 -10.563  1.00 88.63
ATOM   5407  CD1 ILE C 173     -27.569   2.664  -7.799  1.00 88.63
ATOM   5408  N   PHE C 174     -27.853  -2.287 -10.528  1.00 87.67
ATOM   5409  CA  PHE C 174     -27.217  -3.262 -11.406  1.00 87.67
ATOM   5410  C   PHE C 174     -28.261  -4.027 -12.211  1.00 87.67
ATOM   5411  O   PHE C 174     -28.040  -4.345 -13.382  1.00 87.67
ATOM   5412  CB  PHE C 174     -26.360  -4.239 -10.596  1.00 87.67
ATOM   5413  CG  PHE C 174     -24.922  -3.815 -10.459  1.00 87.67
ATOM   5414  CD1 PHE C 174     -24.039  -3.949 -11.523  1.00 87.67
ATOM   5415  CD2 PHE C 174     -24.454  -3.283  -9.264  1.00 87.67
ATOM   5416  CE1 PHE C 174     -22.708  -3.558 -11.399  1.00 87.67
ATOM   5417  CE2 PHE C 174     -23.125  -2.890  -9.133  1.00 87.67
ATOM   5418  CZ  PHE C 174     -22.254  -3.029 -10.201  1.00 87.67
ATOM   5419  N   ILE C 175     -29.344  -4.287 -11.632  1.00 88.51
ATOM   5420  CA  ILE C 175     -30.422  -4.970 -12.338  1.00 88.51
ATOM   5421  C   ILE C 175     -30.950  -4.080 -13.461  1.00 88.51
ATOM   5422  O   ILE C 175     -31.255  -4.564 -14.554  1.00 88.51
ATOM   5423  CB  ILE C 175     -31.570  -5.359 -11.378  1.00 88.51
ATOM   5424  CG1 ILE C 175     -31.121  -6.483 -10.438  1.00 88.51
ATOM   5425  CG2 ILE C 175     -32.817  -5.769 -12.167  1.00 88.51
ATOM   5426  CD1 ILE C 175     -32.140  -6.832  -9.361  1.00 88.51
ATOM   5427  N   CYS C 176     -31.014  -2.817 -13.079  1.00 86.47
ATOM   5428  CA  CYS C 176     -31.408  -1.874 -14.120  1.00 86.47
ATOM   5429  C   CYS C 176     -30.412  -1.888 -15.274  1.00 86.47
ATOM   5430  O   CYS C 176     -30.808  -1.910 -16.441  1.00 86.47
ATOM   5431  CB  CYS C 176     -31.520  -0.461 -13.548  1.00 86.47
ATOM   5432  SG  CYS C 176     -33.015  -0.187 -12.573  1.00 86.47
ATOM   5433  N   PHE C 177     -29.128  -1.880 -14.988  1.00 85.16
ATOM   5434  CA  PHE C 177     -28.085  -1.960 -16.003  1.00 85.16
ATOM   5435  C   PHE C 177     -28.193  -3.261 -16.789  1.00 85.16
ATOM   5436  O   PHE C 177     -28.015  -3.272 -18.009  1.00 85.16
ATOM   5437  CB  PHE C 177     -26.699  -1.847 -15.362  1.00 85.16
ATOM   5438  CG  PHE C 177     -26.257  -0.430 -15.114  1.00 85.16
ATOM   5439  CD1 PHE C 177     -26.074   0.451 -16.173  1.00 85.16
ATOM   5440  CD2 PHE C 177     -26.026   0.022 -13.822  1.00 85.16
ATOM   5441  CE1 PHE C 177     -25.665   1.763 -15.947  1.00 85.16
ATOM   5442  CE2 PHE C 177     -25.618   1.332 -13.588  1.00 85.16
ATOM   5443  CZ  PHE C 177     -25.437   2.200 -14.652  1.00 85.16
ATOM   5444  N   TYR C 178     -28.527  -4.275 -16.053  1.00 86.53
ATOM   5445  CA  TYR C 178     -28.679  -5.586 -16.674  1.00 86.53
ATOM   5446  C   TYR C 178     -29.795  -5.571 -17.712  1.00 86.53
ATOM   5447  O   TYR C 178     -29.612  -6.046 -18.836  1.00 86.53
ATOM   5448  CB  TYR C 178     -28.967  -6.653 -15.613  1.00 86.53
ATOM   5449  CG  TYR C 178     -29.269  -8.015 -16.189  1.00 86.53
ATOM   5450  CD1 TYR C 178     -30.583  -8.438 -16.377  1.00 86.53
ATOM   5451  CD2 TYR C 178     -28.242  -8.883 -16.545  1.00 86.53
ATOM   5452  CE1 TYR C 178     -30.867  -9.693 -16.905  1.00 86.53
ATOM   5453  CE2 TYR C 178     -28.514 -10.140 -17.074  1.00 86.53
ATOM   5454  CZ  TYR C 178     -29.827 -10.535 -17.251  1.00 86.53
ATOM   5455  OH  TYR C 178     -30.102 -11.779 -17.774  1.00 86.53
ATOM   5456  N   ILE C 179     -30.876  -4.986 -17.325  1.00 85.81
ATOM   5457  CA  ILE C 179     -32.041  -4.939 -18.202  1.00 85.81
ATOM   5458  C   ILE C 179     -31.732  -4.077 -19.424  1.00 85.81
ATOM   5459  O   ILE C 179     -32.033  -4.463 -20.556  1.00 85.81
ATOM   5460  CB  ILE C 179     -33.284  -4.396 -17.463  1.00 85.81
ATOM   5461  CG1 ILE C 179     -33.703  -5.357 -16.345  1.00 85.81
ATOM   5462  CG2 ILE C 179     -34.436  -4.161 -18.444  1.00 85.81
ATOM   5463  CD1 ILE C 179     -34.795  -4.810 -15.435  1.00 85.81
ATOM   5464  N   ILE C 180     -31.107  -2.971 -19.174  1.00 84.67
ATOM   5465  CA  ILE C 180     -30.760  -2.054 -20.255  1.00 84.67
ATOM   5466  C   ILE C 180     -29.758  -2.720 -21.195  1.00 84.67
ATOM   5467  O   ILE C 180     -29.904  -2.653 -22.417  1.00 84.67
ATOM   5468  CB  ILE C 180     -30.184  -0.729 -19.709  1.00 84.67
ATOM   5469  CG1 ILE C 180     -31.260   0.042 -18.934  1.00 84.67
ATOM   5470  CG2 ILE C 180     -29.614   0.122 -20.847  1.00 84.67
ATOM   5471  CD1 ILE C 180     -30.729   1.250 -18.173  1.00 84.67
ATOM   5472  N   TYR C 181     -28.855  -3.281 -20.649  1.00 83.54
ATOM   5473  CA  TYR C 181     -27.817  -3.935 -21.439  1.00 83.54
ATOM   5474  C   TYR C 181     -28.404  -5.051 -22.294  1.00 83.54
ATOM   5475  O   TYR C 181     -28.076  -5.174 -23.476  1.00 83.54
ATOM   5476  CB  TYR C 181     -26.722  -4.496 -20.527  1.00 83.54
ATOM   5477  CG  TYR C 181     -25.559  -5.101 -21.276  1.00 83.54
ATOM   5478  CD1 TYR C 181     -25.516  -6.467 -21.548  1.00 83.54
ATOM   5479  CD2 TYR C 181     -24.503  -4.309 -21.712  1.00 83.54
ATOM   5480  CE1 TYR C 181     -24.446  -7.029 -22.236  1.00 83.54
ATOM   5481  CE2 TYR C 181     -23.427  -4.861 -22.401  1.00 83.54
ATOM   5482  CZ  TYR C 181     -23.408  -6.219 -22.659  1.00 83.54
ATOM   5483  OH  TYR C 181     -22.346  -6.770 -23.340  1.00 83.54
ATOM   5484  N   THR C 182     -29.158  -5.849 -21.706  1.00 84.81
ATOM   5485  CA  THR C 182     -29.759  -6.970 -22.421  1.00 84.81
ATOM   5486  C   THR C 182     -30.693  -6.472 -23.520  1.00 84.81
ATOM   5487  O   THR C 182     -30.759  -7.062 -24.600  1.00 84.81
ATOM   5488  CB  THR C 182     -30.535  -7.892 -21.462  1.00 84.81
ATOM   5489  OG1 THR C 182     -31.455  -7.107 -20.694  1.00 84.81
ATOM   5490  CG2 THR C 182     -29.588  -8.619 -20.513  1.00 84.81
ATOM   5491  N   TRP C 183     -31.402  -5.348 -23.187  1.00 82.35
ATOM   5492  CA  TRP C 183     -32.293  -4.761 -24.183  1.00 82.35
ATOM   5493  C   TRP C 183     -31.499  -4.185 -25.351  1.00 82.35
ATOM   5494  O   TRP C 183     -31.860  -4.385 -26.513  1.00 82.35
ATOM   5495  CB  TRP C 183     -33.161  -3.669 -23.551  1.00 82.35
ATOM   5496  CG  TRP C 183     -34.214  -3.123 -24.468  1.00 82.35
ATOM   5497  CD1 TRP C 183     -35.343  -3.762 -24.900  1.00 82.35
ATOM   5498  CD2 TRP C 183     -34.232  -1.825 -25.070  1.00 82.35
ATOM   5499  NE1 TRP C 183     -36.063  -2.938 -25.734  1.00 82.35
ATOM   5500  CE2 TRP C 183     -35.404  -1.745 -25.855  1.00 82.35
ATOM   5501  CE3 TRP C 183     -33.371  -0.720 -25.021  1.00 82.35
ATOM   5502  CZ2 TRP C 183     -35.736  -0.601 -26.586  1.00 82.35
ATOM   5503  CZ3 TRP C 183     -33.703   0.416 -25.749  1.00 82.35
ATOM   5504  CH2 TRP C 183     -34.876   0.465 -26.521  1.00 82.35
ATOM   5505  N   TRP C 184     -30.374  -3.510 -24.969  1.00 77.00
ATOM   5506  CA  TRP C 184     -29.539  -2.883 -25.989  1.00 77.00
ATOM   5507  C   TRP C 184     -28.841  -3.936 -26.844  1.00 77.00
ATOM   5508  O   TRP C 184     -28.624  -3.728 -28.040  1.00 77.00
ATOM   5509  CB  TRP C 184     -28.501  -1.962 -25.342  1.00 77.00
ATOM   5510  CG  TRP C 184     -27.903  -0.962 -26.285  1.00 77.00
ATOM   5511  CD1 TRP C 184     -28.235  -0.765 -27.597  1.00 77.00
ATOM   5512  CD2 TRP C 184     -26.863  -0.025 -25.989  1.00 77.00
ATOM   5513  NE1 TRP C 184     -27.464   0.239 -28.134  1.00 77.00
ATOM   5514  CE2 TRP C 184     -26.614   0.710 -27.170  1.00 77.00
ATOM   5515  CE3 TRP C 184     -26.117   0.266 -24.839  1.00 77.00
ATOM   5516  CZ2 TRP C 184     -25.650   1.719 -27.232  1.00 77.00
ATOM   5517  CZ3 TRP C 184     -25.157   1.270 -24.904  1.00 77.00
ATOM   5518  CH2 TRP C 184     -24.934   1.983 -26.093  1.00 77.00
ATOM   5519  N   ASN C 185     -28.643  -5.077 -26.304  1.00 84.44
ATOM   5520  CA  ASN C 185     -27.903  -6.113 -27.015  1.00 84.44
ATOM   5521  C   ASN C 185     -28.778  -7.330 -27.302  1.00 84.44
ATOM   5522  O   ASN C 185     -28.270  -8.440 -27.470  1.00 84.44
ATOM   5523  CB  ASN C 185     -26.662  -6.528 -26.221  1.00 84.44
ATOM   5524  CG  ASN C 185     -25.554  -5.495 -26.288  1.00 84.44
ATOM   5525  OD1 ASN C 185     -25.037  -5.191 -27.366  1.00 84.44
ATOM   5526  ND2 ASN C 185     -25.183  -4.948 -25.136  1.00 84.44
ATOM   5527  N   TYR C 186     -29.988  -7.115 -27.381  1.00 81.05
ATOM   5528  CA  TYR C 186     -30.956  -8.195 -27.533  1.00 81.05
ATOM   5529  C   TYR C 186     -30.681  -9.001 -28.797  1.00 81.05
ATOM   5530  O   TYR C 186     -30.750 -10.232 -28.784  1.00 81.05
ATOM   5531  CB  TYR C 186     -32.383  -7.638 -27.570  1.00 81.05
ATOM   5532  CG  TYR C 186     -33.428  -8.669 -27.920  1.00 81.05
ATOM   5533  CD1 TYR C 186     -33.910  -8.786 -29.222  1.00 81.05
ATOM   5534  CD2 TYR C 186     -33.937  -9.527 -26.951  1.00 81.05
ATOM   5535  CE1 TYR C 186     -34.875  -9.734 -29.549  1.00 81.05
ATOM   5536  CE2 TYR C 186     -34.901 -10.478 -27.267  1.00 81.05
ATOM   5537  CZ  TYR C 186     -35.363 -10.574 -28.566  1.00 81.05
ATOM   5538  OH  TYR C 186     -36.319 -11.513 -28.885  1.00 81.05
ATOM   5539  N   GLN C 187     -30.200  -8.397 -29.889  1.00 81.77
ATOM   5540  CA  GLN C 187     -29.954  -9.083 -31.153  1.00 81.77
ATOM   5541  C   GLN C 187     -28.745 -10.009 -31.051  1.00 81.77
ATOM   5542  O   GLN C 187     -28.794 -11.155 -31.503  1.00 81.77
ATOM   5543  CB  GLN C 187     -29.747  -8.072 -32.282  1.00 81.77
ATOM   5544  CG  GLN C 187     -31.027  -7.381 -32.731  1.00 81.77
ATOM   5545  CD  GLN C 187     -30.810  -6.452 -33.911  1.00 81.77
ATOM   5546  OE1 GLN C 187     -29.671  -6.187 -34.308  1.00 81.77
ATOM   5547  NE2 GLN C 187     -31.902  -5.951 -34.480  1.00 81.77
ATOM   5548  N   LYS C 188     -27.758  -9.379 -30.385  1.00 81.36
ATOM   5549  CA  LYS C 188     -26.537 -10.161 -30.215  1.00 81.36
ATOM   5550  C   LYS C 188     -26.778 -11.366 -29.309  1.00 81.36
ATOM   5551  O   LYS C 188     -26.337 -12.476 -29.614  1.00 81.36
ATOM   5552  CB  LYS C 188     -25.417  -9.292 -29.642  1.00 81.36
ATOM   5553  CG  LYS C 188     -24.755  -8.382 -30.667  1.00 81.36
ATOM   5554  CD  LYS C 188     -23.596  -7.604 -30.057  1.00 81.36
ATOM   5555  CE  LYS C 188     -23.049  -6.563 -31.025  1.00 81.36
ATOM   5556  NZ  LYS C 188     -21.921  -5.788 -30.426  1.00 81.36
ATOM   5557  N   ILE C 189     -27.444 -11.143 -28.301  1.00 80.08
ATOM   5558  CA  ILE C 189     -27.724 -12.192 -27.327  1.00 80.08
ATOM   5559  C   ILE C 189     -28.591 -13.274 -27.968  1.00 80.08
ATOM   5560  O   ILE C 189     -28.335 -14.467 -27.793  1.00 80.08
ATOM   5561  CB  ILE C 189     -28.418 -11.624 -26.069  1.00 80.08
ATOM   5562  CG1 ILE C 189     -27.472 -10.681 -25.317  1.00 80.08
ATOM   5563  CG2 ILE C 189     -28.899 -12.758 -25.159  1.00 80.08
ATOM   5564  CD1 ILE C 189     -28.140  -9.903 -24.191  1.00 80.08
ATOM   5565  N   SER C 190     -29.532 -12.883 -28.657  1.00 77.99
ATOM   5566  CA  SER C 190     -30.434 -13.820 -29.318  1.00 77.99
ATOM   5567  C   SER C 190     -29.691 -14.674 -30.341  1.00 77.99
ATOM   5568  O   SER C 190     -29.938 -15.877 -30.450  1.00 77.99
ATOM   5569  CB  SER C 190     -31.579 -13.072 -30.001  1.00 77.99
ATOM   5570  OG  SER C 190     -32.377 -13.962 -30.763  1.00 77.99
ATOM   5571  N   LEU C 191     -28.708 -14.111 -31.040  1.00 77.50
ATOM   5572  CA  LEU C 191     -27.923 -14.833 -32.035  1.00 77.50
ATOM   5573  C   LEU C 191     -27.043 -15.888 -31.371  1.00 77.50
ATOM   5574  O   LEU C 191     -26.992 -17.034 -31.824  1.00 77.50
ATOM   5575  CB  LEU C 191     -27.056 -13.863 -32.842  1.00 77.50
ATOM   5576  CG  LEU C 191     -26.353 -14.442 -34.070  1.00 77.50
ATOM   5577  CD1 LEU C 191     -27.179 -14.182 -35.326  1.00 77.50
ATOM   5578  CD2 LEU C 191     -24.953 -13.854 -34.213  1.00 77.50
ATOM   5579  N   ILE C 192     -26.487 -15.390 -30.338  1.00 76.85
ATOM   5580  CA  ILE C 192     -25.598 -16.301 -29.625  1.00 76.85
ATOM   5581  C   ILE C 192     -26.403 -17.469 -29.060  1.00 76.85
ATOM   5582  O   ILE C 192     -25.982 -18.625 -29.154  1.00 76.85
ATOM   5583  CB  ILE C 192     -24.836 -15.577 -28.493  1.00 76.85
ATOM   5584  CG1 ILE C 192     -23.862 -14.548 -29.078  1.00 76.85
ATOM   5585  CG2 ILE C 192     -24.101 -16.586 -27.606  1.00 76.85
ATOM   5586  CD1 ILE C 192     -23.208 -13.653 -28.035  1.00 76.85
ATOM   5587  N   GLN C 193     -27.484 -17.137 -28.627  1.00 77.13
ATOM   5588  CA  GLN C 193     -28.328 -18.177 -28.048  1.00 77.13
ATOM   5589  C   GLN C 193     -28.800 -19.161 -29.115  1.00 77.13
ATOM   5590  O   GLN C 193     -28.883 -20.365 -28.863  1.00 77.13
ATOM   5591  CB  GLN C 193     -29.531 -17.558 -27.335  1.00 77.13
ATOM   5592  CG  GLN C 193     -29.215 -17.021 -25.946  1.00 77.13
ATOM   5593  CD  GLN C 193     -30.425 -16.414 -25.261  1.00 77.13
ATOM   5594  OE1 GLN C 193     -31.394 -16.021 -25.918  1.00 77.13
ATOM   5595  NE2 GLN C 193     -30.378 -16.333 -23.936  1.00 77.13
ATOM   5596  N   LYS C 194     -29.056 -18.716 -30.241  1.00 78.84
ATOM   5597  CA  LYS C 194     -29.474 -19.572 -31.347  1.00 78.84
ATOM   5598  C   LYS C 194     -28.336 -20.483 -31.798  1.00 78.84
ATOM   5599  O   LYS C 194     -28.551 -21.666 -32.070  1.00 78.84
ATOM   5600  CB  LYS C 194     -29.965 -18.727 -32.524  1.00 78.84
ATOM   5601  CG  LYS C 194     -31.400 -18.242 -32.381  1.00 78.84
ATOM   5602  CD  LYS C 194     -31.853 -17.466 -33.611  1.00 78.84
ATOM   5603  CE  LYS C 194     -33.211 -16.812 -33.392  1.00 78.84
ATOM   5604  NZ  LYS C 194     -33.619 -15.978 -34.562  1.00 78.84
ATOM   5605  N   VAL C 195     -27.143 -19.888 -31.815  1.00 74.39
ATOM   5606  CA  VAL C 195     -25.970 -20.656 -32.219  1.00 74.39
ATOM   5607  C   VAL C 195     -25.695 -21.756 -31.196  1.00 74.39
ATOM   5608  O   VAL C 195     -25.418 -22.900 -31.565  1.00 74.39
ATOM   5609  CB  VAL C 195     -24.726 -19.753 -32.377  1.00 74.39
ATOM   5610  CG1 VAL C 195     -23.474 -20.595 -32.611  1.00 74.39
ATOM   5611  CG2 VAL C 195     -24.929 -18.762 -33.522  1.00 74.39
ATOM   5612  N   ILE C 196     -25.780 -21.311 -29.992  1.00 68.88
ATOM   5613  CA  ILE C 196     -25.539 -22.273 -28.923  1.00 68.88
ATOM   5614  C   ILE C 196     -26.572 -23.395 -28.995  1.00 68.88
ATOM   5615  O   ILE C 196     -26.228 -24.572 -28.869  1.00 68.88
ATOM   5616  CB  ILE C 196     -25.579 -21.596 -27.534  1.00 68.88
ATOM   5617  CG1 ILE C 196     -24.396 -20.634 -27.375  1.00 68.88
ATOM   5618  CG2 ILE C 196     -25.583 -22.647 -26.421  1.00 68.88
ATOM   5619  CD1 ILE C 196     -24.421 -19.831 -26.081  1.00 68.88
ATOM   5620  N   LYS C 197     -27.683 -22.944 -29.192  1.00 73.66
ATOM   5621  CA  LYS C 197     -28.753 -23.931 -29.305  1.00 73.66
ATOM   5622  C   LYS C 197     -28.512 -24.871 -30.483  1.00 73.66
ATOM   5623  O   LYS C 197     -28.714 -26.082 -30.369  1.00 73.66
ATOM   5624  CB  LYS C 197     -30.109 -23.239 -29.456  1.00 73.66
ATOM   5625  CG  LYS C 197     -31.300 -24.143 -29.175  1.00 73.66
ATOM   5626  CD  LYS C 197     -32.612 -23.370 -29.224  1.00 73.66
ATOM   5627  CE  LYS C 197     -33.809 -24.285 -29.006  1.00 73.66
ATOM   5628  NZ  LYS C 197     -35.096 -23.527 -29.025  1.00 73.66
ATOM   5629  N   LYS C 198     -28.061 -24.449 -31.523  1.00 74.48
ATOM   5630  CA  LYS C 198     -27.784 -25.255 -32.709  1.00 74.48
ATOM   5631  C   LYS C 198     -26.613 -26.203 -32.468  1.00 74.48
ATOM   5632  O   LYS C 198     -26.652 -27.363 -32.883  1.00 74.48
ATOM   5633  CB  LYS C 198     -27.493 -24.357 -33.912  1.00 74.48
ATOM   5634  CG  LYS C 198     -27.678 -25.045 -35.257  1.00 74.48
ATOM   5635  CD  LYS C 198     -27.514 -24.066 -36.413  1.00 74.48
ATOM   5636  CE  LYS C 198     -27.581 -24.774 -37.759  1.00 74.48
ATOM   5637  NZ  LYS C 198     -27.468 -23.812 -38.897  1.00 74.48
ATOM   5638  N   GLN C 199     -25.619 -25.593 -31.817  1.00 68.84
ATOM   5639  CA  GLN C 199     -24.440 -26.409 -31.544  1.00 68.84
ATOM   5640  C   GLN C 199     -24.766 -27.535 -30.567  1.00 68.84
ATOM   5641  O   GLN C 199     -24.267 -28.653 -30.712  1.00 68.84
ATOM   5642  CB  GLN C 199     -23.305 -25.546 -30.991  1.00 68.84
ATOM   5643  CG  GLN C 199     -21.937 -25.890 -31.563  1.00 68.84
ATOM   5644  CD  GLN C 199     -22.022 -26.640 -32.879  1.00 68.84
ATOM   5645  OE1 GLN C 199     -23.110 -26.828 -33.432  1.00 68.84
ATOM   5646  NE2 GLN C 199     -20.874 -27.075 -33.388  1.00 68.84
ATOM   5647  N   ILE C 200     -25.469 -27.042 -29.654  1.00 61.03
ATOM   5648  CA  ILE C 200     -25.878 -28.051 -28.684  1.00 61.03
ATOM   5649  C   ILE C 200     -26.704 -29.131 -29.380  1.00 61.03
ATOM   5650  O   ILE C 200     -26.531 -30.322 -29.113  1.00 61.03
ATOM   5651  CB  ILE C 200     -26.684 -27.425 -27.524  1.00 61.03
ATOM   5652  CG1 ILE C 200     -25.771 -26.563 -26.644  1.00 61.03
ATOM   5653  CG2 ILE C 200     -27.373 -28.514 -26.696  1.00 61.03
ATOM   5654  CD1 ILE C 200     -26.507 -25.791 -25.558  1.00 61.03
ATOM   5655  N   ASN C 201     -27.312 -28.796 -30.363  1.00 64.54
ATOM   5656  CA  ASN C 201     -28.136 -29.750 -31.097  1.00 64.54
ATOM   5657  C   ASN C 201     -27.302 -30.580 -32.070  1.00 64.54
ATOM   5658  O   ASN C 201     -27.562 -31.769 -32.259  1.00 64.54
ATOM   5659  CB  ASN C 201     -29.259 -29.027 -31.844  1.00 64.54
ATOM   5660  CG  ASN C 201     -30.432 -28.684 -30.946  1.00 64.54
ATOM   5661  OD1 ASN C 201     -30.571 -29.233 -29.850  1.00 64.54
ATOM   5662  ND2 ASN C 201     -31.282 -27.773 -31.404  1.00 64.54
ATOM   5663  N   LYS C 202     -26.107 -29.938 -32.467  1.00 59.64
ATOM   5664  CA  LYS C 202     -25.225 -30.645 -33.390  1.00 59.64
ATOM   5665  C   LYS C 202     -24.340 -31.643 -32.648  1.00 59.64
ATOM   5666  O   LYS C 202     -24.054 -32.727 -33.160  1.00 59.64
ATOM   5667  CB  LYS C 202     -24.358 -29.655 -34.169  1.00 59.64
ATOM   5668  CG  LYS C 202     -23.922 -30.158 -35.538  1.00 59.64
ATOM   5669  CD  LYS C 202     -23.092 -29.117 -36.277  1.00 59.64
ATOM   5670  CE  LYS C 202     -22.505 -29.680 -37.565  1.00 59.64
ATOM   5671  NZ  LYS C 202     -21.723 -28.652 -38.314  1.00 59.64
ATOM   5672  N   GLU C 203     -23.756 -31.004 -31.862  1.00 47.36
ATOM   5673  CA  GLU C 203     -22.917 -31.899 -31.071  1.00 47.36
ATOM   5674  C   GLU C 203     -23.689 -33.144 -30.643  1.00 47.36
ATOM   5675  O   GLU C 203     -23.122 -34.236 -30.564  1.00 47.36
ATOM   5676  CB  GLU C 203     -22.366 -31.173 -29.842  1.00 47.36
ATOM   5677  CG  GLU C 203     -20.924 -30.713 -29.994  1.00 47.36
ATOM   5678  CD  GLU C 203     -20.288 -30.285 -28.681  1.00 47.36
ATOM   5679  OE1 GLU C 203     -19.062 -30.032 -28.654  1.00 47.36
ATOM   5680  OE2 GLU C 203     -21.022 -30.203 -27.671  1.00 47.36
ATOM   5681  N   TYR C 204     -24.121 -32.567 -30.471  1.00 41.14
ATOM   5682  CA  TYR C 204     -24.913 -33.753 -30.165  1.00 41.14
ATOM   5683  C   TYR C 204     -25.130 -34.600 -31.414  1.00 41.14
ATOM   5684  O   TYR C 204     -25.233 -35.826 -31.330  1.00 41.14
ATOM   5685  CB  TYR C 204     -26.263 -33.358 -29.561  1.00 41.14
ATOM   5686  CG  TYR C 204     -26.338 -33.549 -28.065  1.00 41.14
ATOM   5687  CD1 TYR C 204     -26.707 -34.776 -27.518  1.00 41.14
ATOM   5688  CD2 TYR C 204     -26.041 -32.504 -27.197  1.00 41.14
ATOM   5689  CE1 TYR C 204     -26.779 -34.956 -26.141  1.00 41.14
ATOM   5690  CE2 TYR C 204     -26.110 -32.673 -25.818  1.00 41.14
ATOM   5691  CZ  TYR C 204     -26.479 -33.901 -25.300  1.00 41.14
ATOM   5692  OH  TYR C 204     -26.549 -34.074 -23.936  1.00 41.14
ATOM   5693  N   ASN C 205     -23.540 -33.348 -32.332  1.00 41.59
ATOM   5694  CA  ASN C 205     -23.706 -34.129 -33.553  1.00 41.59
ATOM   5695  C   ASN C 205     -22.375 -34.341 -34.268  1.00 41.59
ATOM   5696  O   ASN C 205     -22.198 -35.331 -34.979  1.00 41.59
ATOM   5697  CB  ASN C 205     -24.711 -33.455 -34.489  1.00 41.59
ATOM   5698  CG  ASN C 205     -26.104 -34.040 -34.369  1.00 41.59
ATOM   5699  OD1 ASN C 205     -26.299 -35.091 -33.754  1.00 41.59
ATOM   5700  ND2 ASN C 205     -27.084 -33.362 -34.956  1.00 41.59
ATOM   5701  N   LYS C 206     -20.495 -32.598 -33.585  1.00 38.42
ATOM   5702  CA  LYS C 206     -19.337 -32.629 -34.473  1.00 38.42
ATOM   5703  C   LYS C 206     -18.039 -32.750 -33.680  1.00 38.42
ATOM   5704  O   LYS C 206     -17.963 -32.307 -32.532  1.00 38.42
ATOM   5705  CB  LYS C 206     -19.299 -31.378 -35.352  1.00 38.42
ATOM   5706  CG  LYS C 206     -19.850 -31.591 -36.754  1.00 38.42
ATOM   5707  CD  LYS C 206     -19.705 -30.337 -37.608  1.00 38.42
ATOM   5708  CE  LYS C 206     -20.288 -30.537 -39.000  1.00 38.42
ATOM   5709  NZ  LYS C 206     -20.180 -29.298 -39.828  1.00 38.42
ATOM   5710  N   GLU C 207     -16.622 -31.641 -34.433  1.00 33.61
ATOM   5711  CA  GLU C 207     -15.200 -31.942 -34.299  1.00 33.61
ATOM   5712  C   GLU C 207     -14.454 -30.793 -33.626  1.00 33.61
ATOM   5713  O   GLU C 207     -14.488 -29.658 -34.106  1.00 33.61
ATOM   5714  CB  GLU C 207     -14.582 -32.240 -35.667  1.00 33.61
ATOM   5715  CG  GLU C 207     -14.434 -33.726 -35.964  1.00 33.61
ATOM   5716  CD  GLU C 207     -13.779 -34.007 -37.307  1.00 33.61
ATOM   5717  OE1 GLU C 207     -13.550 -35.193 -37.634  1.00 33.61
ATOM   5718  OE2 GLU C 207     -13.492 -33.032 -38.038  1.00 33.61
ATOM   5719  N   TYR C 208     -13.822 -29.339 -32.911  1.00 32.33
ATOM   5720  CA  TYR C 208     -13.442 -29.084 -31.526  1.00 32.33
ATOM   5721  C   TYR C 208     -12.254 -28.132 -31.452  1.00 32.33
ATOM   5722  O   TYR C 208     -12.212 -27.246 -30.595  1.00 32.33
ATOM   5723  CB  TYR C 208     -13.104 -30.395 -30.810  1.00 32.33
ATOM   5724  CG  TYR C 208     -13.161 -30.297 -29.305  1.00 32.33
ATOM   5725  CD1 TYR C 208     -12.010 -30.055 -28.559  1.00 32.33
ATOM   5726  CD2 TYR C 208     -14.365 -30.448 -28.625  1.00 32.33
ATOM   5727  CE1 TYR C 208     -12.057 -29.966 -27.172  1.00 32.33
ATOM   5728  CE2 TYR C 208     -14.424 -30.361 -27.238  1.00 32.33
ATOM   5729  CZ  TYR C 208     -13.267 -30.120 -26.522  1.00 32.33
ATOM   5730  OH  TYR C 208     -13.319 -30.033 -25.148  1.00 32.33
ATOM   5731  N   TYR C 209     -11.409 -27.715 -32.109  1.00 33.64
ATOM   5732  CA  TYR C 209     -10.103 -27.442 -31.519  1.00 33.64
ATOM   5733  C   TYR C 209      -9.607 -26.055 -31.909  1.00 33.64
ATOM   5734  O   TYR C 209      -8.634 -25.554 -31.341  1.00 33.64
ATOM   5735  CB  TYR C 209      -9.086 -28.502 -31.952  1.00 33.64
ATOM   5736  CG  TYR C 209      -9.169 -29.784 -31.160  1.00 33.64
ATOM   5737  CD1 TYR C 209      -8.502 -29.918 -29.944  1.00 33.64
ATOM   5738  CD2 TYR C 209      -9.913 -30.862 -31.625  1.00 33.64
ATOM   5739  CE1 TYR C 209      -8.574 -31.098 -29.211  1.00 33.64
ATOM   5740  CE2 TYR C 209      -9.992 -32.047 -30.900  1.00 33.64
ATOM   5741  CZ  TYR C 209      -9.321 -32.155 -29.696  1.00 33.64
ATOM   5742  OH  TYR C 209      -9.396 -33.326 -28.974  1.00 33.64
ATOM   5743  N   LYS C 210     -10.171 -26.423 -32.947  1.00 36.00
ATOM   5744  CA  LYS C 210      -9.676 -25.205 -33.582  1.00 36.00
ATOM   5745  C   LYS C 210     -10.336 -23.965 -32.983  1.00 36.00
ATOM   5746  O   LYS C 210      -9.699 -22.917 -32.856  1.00 36.00
ATOM   5747  CB  LYS C 210      -9.917 -25.249 -35.091  1.00 36.00
ATOM   5748  CG  LYS C 210      -8.743 -24.754 -35.921  1.00 36.00
ATOM   5749  CD  LYS C 210      -9.031 -24.854 -37.413  1.00 36.00
ATOM   5750  CE  LYS C 210      -7.876 -24.310 -38.244  1.00 36.00
ATOM   5751  NZ  LYS C 210      -8.146 -24.423 -39.709  1.00 36.00
ATOM   5752  N   TYR C 211     -11.515 -25.104 -32.751  1.00 37.14
ATOM   5753  CA  TYR C 211     -12.366 -23.970 -32.408  1.00 37.14
ATOM   5754  C   TYR C 211     -12.146 -23.541 -30.963  1.00 37.14
ATOM   5755  O   TYR C 211     -12.417 -22.393 -30.601  1.00 37.14
ATOM   5756  CB  TYR C 211     -13.841 -24.318 -32.631  1.00 37.14
ATOM   5757  CG  TYR C 211     -14.334 -24.010 -34.024  1.00 37.14
ATOM   5758  CD1 TYR C 211     -14.804 -22.741 -34.353  1.00 37.14
ATOM   5759  CD2 TYR C 211     -14.331 -24.987 -35.014  1.00 37.14
ATOM   5760  CE1 TYR C 211     -15.261 -22.453 -35.635  1.00 37.14
ATOM   5761  CE2 TYR C 211     -14.785 -24.711 -36.299  1.00 37.14
ATOM   5762  CZ  TYR C 211     -15.248 -23.443 -36.599  1.00 37.14
ATOM   5763  OH  TYR C 211     -15.699 -23.163 -37.870  1.00 37.14
ATOM   5764  N   VAL C 212     -11.853 -24.767 -30.697  1.00 38.28
ATOM   5765  CA  VAL C 212     -11.748 -24.457 -29.275  1.00 38.28
ATOM   5766  C   VAL C 212     -10.848 -23.239 -29.077  1.00 38.28
ATOM   5767  O   VAL C 212     -11.154 -22.358 -28.271  1.00 38.28
ATOM   5768  CB  VAL C 212     -11.203 -25.659 -28.471  1.00 38.28
ATOM   5769  CG1 VAL C 212     -10.979 -25.274 -27.010  1.00 38.28
ATOM   5770  CG2 VAL C 212     -12.160 -26.846 -28.574  1.00 38.28
ATOM   5771  N   SER C 213      -9.648 -23.371 -29.754  1.00 38.01
ATOM   5772  CA  SER C 213      -8.778 -22.200 -29.719  1.00 38.01
ATOM   5773  C   SER C 213      -9.476 -20.975 -30.301  1.00 38.01
ATOM   5774  O   SER C 213      -9.326 -19.865 -29.786  1.00 38.01
ATOM   5775  CB  SER C 213      -7.482 -22.470 -30.484  1.00 38.01
ATOM   5776  OG  SER C 213      -7.449 -21.732 -31.693  1.00 38.01
ATOM   5777  N   ASP C 214     -10.447 -21.576 -31.137  1.00 40.24
ATOM   5778  CA  ASP C 214     -11.179 -20.480 -31.763  1.00 40.24
ATOM   5779  C   ASP C 214     -12.276 -19.954 -30.840  1.00 40.24
ATOM   5780  O   ASP C 214     -12.523 -18.748 -30.785  1.00 40.24
ATOM   5781  CB  ASP C 214     -11.783 -20.929 -33.095  1.00 40.24
ATOM   5782  CG  ASP C 214     -10.783 -20.905 -34.238  1.00 40.24
ATOM   5783  OD1 ASP C 214     -11.073 -21.470 -35.314  1.00 40.24
ATOM   5784  OD2 ASP C 214      -9.694 -20.319 -34.059  1.00 40.24
ATOM   5785  N   PHE C 215     -13.142 -21.162 -30.641  1.00 38.69
ATOM   5786  CA  PHE C 215     -14.176 -20.762 -29.693  1.00 38.69
ATOM   5787  C   PHE C 215     -13.588 -19.895 -28.587  1.00 38.69
ATOM   5788  O   PHE C 215     -14.131 -18.835 -28.268  1.00 38.69
ATOM   5789  CB  PHE C 215     -14.858 -21.994 -29.089  1.00 38.69
ATOM   5790  CG  PHE C 215     -16.029 -21.665 -28.203  1.00 38.69
ATOM   5791  CD1 PHE C 215     -15.877 -21.594 -26.824  1.00 38.69
ATOM   5792  CD2 PHE C 215     -17.283 -21.427 -28.750  1.00 38.69
ATOM   5793  CE1 PHE C 215     -16.960 -21.290 -26.001  1.00 38.69
ATOM   5794  CE2 PHE C 215     -18.370 -21.123 -27.935  1.00 38.69
ATOM   5795  CZ  PHE C 215     -18.206 -21.055 -26.561  1.00 38.69
ATOM   5796  N   TYR C 216     -12.367 -20.439 -28.022  1.00 37.40
ATOM   5797  CA  TYR C 216     -11.736 -19.704 -26.931  1.00 37.40
ATOM   5798  C   TYR C 216     -11.289 -18.321 -27.392  1.00 37.40
ATOM   5799  O   TYR C 216     -11.480 -17.331 -26.682  1.00 37.40
ATOM   5800  CB  TYR C 216     -10.539 -20.483 -26.379  1.00 37.40
ATOM   5801  CG  TYR C 216     -10.496 -20.543 -24.872  1.00 37.40
ATOM   5802  CD1 TYR C 216      -9.819 -19.573 -24.135  1.00 37.40
ATOM   5803  CD2 TYR C 216     -11.131 -21.569 -24.181  1.00 37.40
ATOM   5804  CE1 TYR C 216      -9.776 -19.625 -22.746  1.00 37.40
ATOM   5805  CE2 TYR C 216     -11.094 -21.631 -22.792  1.00 37.40
ATOM   5806  CZ  TYR C 216     -10.416 -20.656 -22.084  1.00 37.40
ATOM   5807  OH  TYR C 216     -10.376 -20.713 -20.709  1.00 37.40
ATOM   5808  N   TYR C 217     -10.638 -18.563 -28.535  1.00 38.78
ATOM   5809  CA  TYR C 217     -10.188 -17.312 -29.135  1.00 38.78
ATOM   5810  C   TYR C 217     -11.372 -16.428 -29.509  1.00 38.78
ATOM   5811  O   TYR C 217     -11.380 -15.231 -29.213  1.00 38.78
ATOM   5812  CB  TYR C 217      -9.331 -17.588 -30.374  1.00 38.78
ATOM   5813  CG  TYR C 217      -8.494 -16.409 -30.808  1.00 38.78
ATOM   5814  CD1 TYR C 217      -8.931 -15.553 -31.816  1.00 38.78
ATOM   5815  CD2 TYR C 217      -7.265 -16.149 -30.212  1.00 38.78
ATOM   5816  CE1 TYR C 217      -8.163 -14.466 -32.221  1.00 38.78
ATOM   5817  CE2 TYR C 217      -6.488 -15.065 -30.608  1.00 38.78
ATOM   5818  CZ  TYR C 217      -6.945 -14.231 -31.612  1.00 38.78
ATOM   5819  OH  TYR C 217      -6.180 -13.157 -32.008  1.00 38.78
ATOM   5820  N   HIS C 218     -12.137 -16.938 -29.781  1.00 38.19
ATOM   5821  CA  HIS C 218     -13.254 -16.158 -30.302  1.00 38.19
ATOM   5822  C   HIS C 218     -14.219 -15.766 -29.188  1.00 38.19
ATOM   5823  O   HIS C 218     -14.715 -14.638 -29.160  1.00 38.19
ATOM   5824  CB  HIS C 218     -13.994 -16.942 -31.387  1.00 38.19
ATOM   5825  CG  HIS C 218     -14.180 -16.176 -32.659  1.00 38.19
ATOM   5826  ND1 HIS C 218     -13.830 -14.849 -32.786  1.00 38.19
ATOM   5827  CD2 HIS C 218     -14.677 -16.555 -33.860  1.00 38.19
ATOM   5828  CE1 HIS C 218     -14.106 -14.444 -34.014  1.00 38.19
ATOM   5829  NE2 HIS C 218     -14.620 -15.460 -34.686  1.00 38.19
ATOM   5830  N   TYR C 219     -14.223 -16.679 -28.640  1.00 37.88
ATOM   5831  CA  TYR C 219     -15.266 -16.358 -27.672  1.00 37.88
ATOM   5832  C   TYR C 219     -14.662 -15.843 -26.370  1.00 37.88
ATOM   5833  O   TYR C 219     -15.273 -15.028 -25.675  1.00 37.88
ATOM   5834  CB  TYR C 219     -16.137 -17.586 -27.393  1.00 37.88
ATOM   5835  CG  TYR C 219     -17.356 -17.680 -28.278  1.00 37.88
ATOM   5836  CD1 TYR C 219     -18.530 -17.005 -27.952  1.00 37.88
ATOM   5837  CD2 TYR C 219     -17.336 -18.443 -29.440  1.00 37.88
ATOM   5838  CE1 TYR C 219     -19.657 -17.090 -28.764  1.00 37.88
ATOM   5839  CE2 TYR C 219     -18.457 -18.535 -30.259  1.00 37.88
ATOM   5840  CZ  TYR C 219     -19.610 -17.856 -29.913  1.00 37.88
ATOM   5841  OH  TYR C 219     -20.722 -17.943 -30.720  1.00 37.88
ATOM   5842  N   TYR C 220     -13.363 -16.145 -26.042  1.00 37.08
ATOM   5843  CA  TYR C 220     -12.918 -15.760 -24.708  1.00 37.08
ATOM   5844  C   TYR C 220     -12.068 -14.495 -24.761  1.00 37.08
ATOM   5845  O   TYR C 220     -12.307 -13.548 -24.009  1.00 37.08
ATOM   5846  CB  TYR C 220     -12.123 -16.896 -24.057  1.00 37.08
ATOM   5847  CG  TYR C 220     -12.228 -16.925 -22.552  1.00 37.08
ATOM   5848  CD1 TYR C 220     -11.241 -16.350 -21.754  1.00 37.08
ATOM   5849  CD2 TYR C 220     -13.312 -17.529 -21.924  1.00 37.08
ATOM   5850  CE1 TYR C 220     -11.333 -16.376 -20.366  1.00 37.08
ATOM   5851  CE2 TYR C 220     -13.414 -17.562 -20.537  1.00 37.08
ATOM   5852  CZ  TYR C 220     -12.421 -16.983 -19.768  1.00 37.08
ATOM   5853  OH  TYR C 220     -12.516 -17.012 -18.395  1.00 37.08
ATOM   5854  N   GLN C 221     -10.771 -14.250 -24.733  1.00 36.03
ATOM   5855  CA  GLN C 221      -9.947 -13.046 -24.760  1.00 36.03
ATOM   5856  C   GLN C 221     -10.621 -11.937 -25.564  1.00 36.03
ATOM   5857  O   GLN C 221     -10.627 -10.777 -25.148  1.00 36.03
ATOM   5858  CB  GLN C 221      -8.567 -13.352 -25.343  1.00 36.03
ATOM   5859  CG  GLN C 221      -7.432 -13.227 -24.335  1.00 36.03
ATOM   5860  CD  GLN C 221      -6.063 -13.379 -24.970  1.00 36.03
ATOM   5861  OE1 GLN C 221      -5.946 -13.741 -26.145  1.00 36.03
ATOM   5862  NE2 GLN C 221      -5.017 -13.104 -24.198  1.00 36.03
ATOM   5863  N   LYS C 222     -10.265 -12.015 -26.050  1.00 39.35
ATOM   5864  CA  LYS C 222     -10.984 -11.087 -26.919  1.00 39.35
ATOM   5865  C   LYS C 222     -12.432 -10.920 -26.467  1.00 39.35
ATOM   5866  O   LYS C 222     -12.979  -9.816 -26.511  1.00 39.35
ATOM   5867  CB  LYS C 222     -10.939 -11.566 -28.370  1.00 39.35
ATOM   5868  CG  LYS C 222     -11.203 -10.469 -29.392  1.00 39.35
ATOM   5869  CD  LYS C 222     -11.071 -10.990 -30.817  1.00 39.35
ATOM   5870  CE  LYS C 222     -11.427  -9.920 -31.840  1.00 39.35
ATOM   5871  NZ  LYS C 222     -11.281 -10.420 -33.240  1.00 39.35
ATOM   5872  N   GLY C 223     -12.055 -11.847 -25.840  1.00 34.97
ATOM   5873  CA  GLY C 223     -13.459 -11.944 -25.473  1.00 34.97
ATOM   5874  C   GLY C 223     -13.816 -11.112 -24.256  1.00 34.97
ATOM   5875  O   GLY C 223     -14.883 -10.496 -24.210  1.00 34.97
ATOM   5876  N   ILE C 224     -12.659 -10.792 -22.687  1.00 33.99
ATOM   5877  CA  ILE C 224     -12.956  -9.977 -21.514  1.00 33.99
ATOM   5878  C   ILE C 224     -12.940  -8.499 -21.895  1.00 33.99
ATOM   5879  O   ILE C 224     -13.811  -7.733 -21.474  1.00 33.99
ATOM   5880  CB  ILE C 224     -11.954 -10.248 -20.370  1.00 33.99
ATOM   5881  CG1 ILE C 224     -12.151 -11.660 -19.809  1.00 33.99
ATOM   5882  CG2 ILE C 224     -12.097  -9.195 -19.267  1.00 33.99
ATOM   5883  CD1 ILE C 224     -11.179 -12.026 -18.696  1.00 33.99
ATOM   5884  N   ILE C 225     -11.491  -7.862 -22.176  1.00 34.45
ATOM   5885  CA  ILE C 225     -11.523  -6.512 -22.728  1.00 34.45
ATOM   5886  C   ILE C 225     -12.673  -6.389 -23.725  1.00 34.45
ATOM   5887  O   ILE C 225     -13.370  -5.373 -23.756  1.00 34.45
ATOM   5888  CB  ILE C 225     -10.183  -6.147 -23.407  1.00 34.45
ATOM   5889  CG1 ILE C 225      -9.059  -6.080 -22.368  1.00 34.45
ATOM   5890  CG2 ILE C 225     -10.306  -4.824 -24.168  1.00 34.45
ATOM   5891  CD1 ILE C 225      -7.670  -5.915 -22.969  1.00 34.45
ATOM   5892  N   ASP C 226     -12.577  -7.290 -24.804  1.00 35.91
ATOM   5893  CA  ASP C 226     -13.667  -7.185 -25.769  1.00 35.91
ATOM   5894  C   ASP C 226     -15.024  -7.292 -25.077  1.00 35.91
ATOM   5895  O   ASP C 226     -15.993  -6.658 -25.500  1.00 35.91
ATOM   5896  CB  ASP C 226     -13.538  -8.266 -26.844  1.00 35.91
ATOM   5897  CG  ASP C 226     -12.503  -7.929 -27.903  1.00 35.91
ATOM   5898  OD1 ASP C 226     -12.113  -8.825 -28.682  1.00 35.91
ATOM   5899  OD2 ASP C 226     -12.071  -6.757 -27.957  1.00 35.91
ATOM   5900  N   THR C 227     -14.445  -8.359 -23.896  1.00 34.23
ATOM   5901  CA  THR C 227     -15.685  -8.518 -23.144  1.00 34.23
ATOM   5902  C   THR C 227     -16.085  -7.205 -22.477  1.00 34.23
ATOM   5903  O   THR C 227     -17.267  -6.856 -22.440  1.00 34.23
ATOM   5904  CB  THR C 227     -15.555  -9.620 -22.076  1.00 34.23
ATOM   5905  OG1 THR C 227     -14.550 -10.557 -22.486  1.00 34.23
ATOM   5906  CG2 THR C 227     -16.875 -10.359 -21.884  1.00 34.23
ATOM   5907  N   ILE C 228     -15.102  -6.225 -21.615  1.00 35.00
ATOM   5908  CA  ILE C 228     -15.434  -4.934 -21.021  1.00 35.00
ATOM   5909  C   ILE C 228     -15.707  -3.914 -22.124  1.00 35.00
ATOM   5910  O   ILE C 228     -16.608  -3.081 -21.998  1.00 35.00
ATOM   5911  CB  ILE C 228     -14.305  -4.432 -20.094  1.00 35.00
ATOM   5912  CG1 ILE C 228     -14.138  -5.374 -18.896  1.00 35.00
ATOM   5913  CG2 ILE C 228     -14.585  -3.000 -19.629  1.00 35.00
ATOM   5914  CD1 ILE C 228     -12.927  -5.063 -18.027  1.00 35.00
ATOM   5915  N   ASN C 229     -14.513  -4.071 -23.132  1.00 34.75
ATOM   5916  CA  ASN C 229     -14.742  -3.166 -24.253  1.00 34.75
ATOM   5917  C   ASN C 229     -15.772  -3.730 -25.228  1.00 34.75
ATOM   5918  O   ASN C 229     -16.157  -3.061 -26.188  1.00 34.75
ATOM   5919  CB  ASN C 229     -13.429  -2.869 -24.981  1.00 34.75
ATOM   5920  CG  ASN C 229     -12.653  -1.733 -24.345  1.00 34.75
ATOM   5921  OD1 ASN C 229     -13.198  -0.961 -23.551  1.00 34.75
ATOM   5922  ND2 ASN C 229     -11.375  -1.622 -24.688  1.00 34.75
ATOM   5923  N   ASN C 230     -15.040  -4.495 -24.210  1.00 38.29
ATOM   5924  CA  ASN C 230     -15.947  -5.219 -25.095  1.00 38.29
ATOM   5925  C   ASN C 230     -15.387  -5.320 -26.511  1.00 38.29
ATOM   5926  O   ASN C 230     -16.142  -5.482 -27.472  1.00 38.29
ATOM   5927  CB  ASN C 230     -17.324  -4.552 -25.115  1.00 38.29
ATOM   5928  CG  ASN C 230     -18.345  -5.296 -24.278  1.00 38.29
ATOM   5929  OD1 ASN C 230     -18.101  -6.421 -23.833  1.00 38.29
ATOM   5930  ND2 ASN C 230     -19.497  -4.674 -24.056  1.00 38.29
ATOM   5931  N   LYS C 231     -14.286  -5.492 -25.967  1.00 31.99
ATOM   5932  CA  LYS C 231     -13.719  -5.537 -27.312  1.00 31.99
ATOM   5933  C   LYS C 231     -12.858  -6.782 -27.504  1.00 31.99
ATOM   5934  O   LYS C 231     -11.988  -6.813 -28.377  1.00 31.99
ATOM   5935  CB  LYS C 231     -12.892  -4.280 -27.588  1.00 31.99
ATOM   5936  CG  LYS C 231     -13.675  -3.158 -28.254  1.00 31.99
ATOM   5937  CD  LYS C 231     -12.771  -1.988 -28.621  1.00 31.99
ATOM   5938  CE  LYS C 231     -13.560  -0.849 -29.254  1.00 31.99
ATOM   5939  NZ  LYS C 231     -12.681   0.308 -29.601  1.00 31.99
ATOM   5940  N   ARG C 232     -12.083  -6.868 -25.620  1.00 31.07
ATOM   5941  CA  ARG C 232     -11.757  -8.289 -25.698  1.00 31.07
ATOM   5942  C   ARG C 232     -11.457  -8.703 -27.135  1.00 31.07
ATOM   5943  O   ARG C 232     -10.815  -9.729 -27.369  1.00 31.07
ATOM   5944  CB  ARG C 232     -12.902  -9.135 -25.137  1.00 31.07
ATOM   5945  CG  ARG C 232     -12.715  -9.537 -23.683  1.00 31.07
ATOM   5946  CD  ARG C 232     -13.824 -10.466 -23.208  1.00 31.07
ATOM   5947  NE  ARG C 232     -13.808 -10.626 -21.757  1.00 31.07
ATOM   5948  CZ  ARG C 232     -14.707 -11.314 -21.060  1.00 31.07
ATOM   5949  NH1 ARG C 232     -15.717 -11.923 -21.671  1.00 31.07
ATOM   5950  NH2 ARG C 232     -14.597 -11.395 -19.742  1.00 31.07
ATOM   5951  N   ASN C 233     -11.789  -7.781 -26.251  1.00 34.45
ATOM   5952  CA  ASN C 233     -11.821  -8.706 -27.379  1.00 34.45
ATOM   5953  C   ASN C 233     -10.727  -8.390 -28.395  1.00 34.45
ATOM   5954  O   ASN C 233     -10.113  -9.299 -28.955  1.00 34.45
ATOM   5955  CB  ASN C 233     -13.195  -8.682 -28.053  1.00 34.45
ATOM   5956  CG  ASN C 233     -14.126  -9.752 -27.518  1.00 34.45
ATOM   5957  OD1 ASN C 233     -13.706 -10.646 -26.779  1.00 34.45
ATOM   5958  ND2 ASN C 233     -15.399  -9.668 -27.886  1.00 34.45
ATOM   5959  N   LYS C 234     -10.688  -8.062 -28.284  1.00 33.53
ATOM   5960  CA  LYS C 234      -9.871  -8.162 -29.490  1.00 33.53
ATOM   5961  C   LYS C 234      -8.550  -7.417 -29.322  1.00 33.53
ATOM   5962  O   LYS C 234      -7.510  -7.867 -29.809  1.00 33.53
ATOM   5963  CB  LYS C 234     -10.630  -7.617 -30.700  1.00 33.53
ATOM   5964  CG  LYS C 234     -11.203  -8.694 -31.609  1.00 33.53
ATOM   5965  CD  LYS C 234     -11.874  -8.092 -32.837  1.00 33.53
ATOM   5966  CE  LYS C 234     -12.485  -9.167 -33.725  1.00 33.53
ATOM   5967  NZ  LYS C 234     -13.157  -8.580 -34.923  1.00 33.53
ATOM   5968  N   THR C 235      -9.415  -6.659 -28.594  1.00 31.84
[truncated: 287,641 more chars]
