# Supplementary material for: A central CRMP complex essential for invasion in Toxoplasma gondii
Source: PLoS Biol. 2023 Jan 5;21(1):e3001937. doi: 10.1371/journal.pbio.3001937 (PMC9815656; doi:10.1371/journal.pbio.3001937)
Supplement: S1 File — (ZIP) [file pbio.3001937.s017.zip › Structure G from S7B4 Fig PbCRMP24 blue orange.pdb]

REMARK    File generated by Swiss-PdbViewer  4.00b0
REMARK    http://www.expasy.org/spdbv/
ATOM      1  N   VAL B   1       4.791  38.478  11.107  1.00 58.76
ATOM      2  CA  VAL B   1       5.027  37.992   9.751  1.00 58.76
ATOM      3  C   VAL B   1       6.349  37.229   9.699  1.00 58.76
ATOM      4  O   VAL B   1       7.396  37.764  10.070  1.00 58.76
ATOM      5  CB  VAL B   1       5.038  39.149   8.727  1.00 58.76
ATOM      6  CG1 VAL B   1       5.221  38.612   7.309  1.00 58.76
ATOM      7  CG2 VAL B   1       3.752  39.965   8.831  1.00 58.76
ATOM      8  N   GLU B   2       6.339  36.064   9.474  1.00 69.27
ATOM      9  CA  GLU B   2       7.509  35.192   9.421  1.00 69.27
ATOM     10  C   GLU B   2       8.264  35.360   8.105  1.00 69.27
ATOM     11  O   GLU B   2       7.650  35.518   7.048  1.00 69.27
ATOM     12  CB  GLU B   2       7.098  33.729   9.609  1.00 69.27
ATOM     13  CG  GLU B   2       6.845  33.342  11.059  1.00 69.27
ATOM     14  CD  GLU B   2       6.498  31.873  11.236  1.00 69.27
ATOM     15  OE1 GLU B   2       6.266  31.439  12.388  1.00 69.27
ATOM     16  OE2 GLU B   2       6.457  31.150  10.216  1.00 69.27
ATOM     17  N   CYS B   3       9.533  35.584   7.951  1.00 76.15
ATOM     18  CA  CYS B   3      10.381  35.647   6.766  1.00 76.15
ATOM     19  C   CYS B   3      10.223  34.392   5.915  1.00 76.15
ATOM     20  O   CYS B   3      10.264  33.276   6.435  1.00 76.15
ATOM     21  CB  CYS B   3      11.846  35.822   7.165  1.00 76.15
ATOM     22  SG  CYS B   3      12.302  37.532   7.529  1.00 76.15
ATOM     23  N   PRO B   4       9.993  34.659   4.785  1.00 76.60
ATOM     24  CA  PRO B   4       9.829  33.510   3.892  1.00 76.60
ATOM     25  C   PRO B   4      11.038  32.578   3.901  1.00 76.60
ATOM     26  O   PRO B   4      10.883  31.358   3.794  1.00 76.60
ATOM     27  CB  PRO B   4       9.648  34.156   2.515  1.00 76.60
ATOM     28  CG  PRO B   4       9.762  35.625   2.765  1.00 76.60
ATOM     29  CD  PRO B   4       9.881  35.849   4.245  1.00 76.60
ATOM     30  N   ILE B   5      12.194  33.081   4.005  1.00 76.18
ATOM     31  CA  ILE B   5      13.441  32.328   4.070  1.00 76.18
ATOM     32  C   ILE B   5      14.083  32.510   5.443  1.00 76.18
ATOM     33  O   ILE B   5      14.399  33.633   5.844  1.00 76.18
ATOM     34  CB  ILE B   5      14.423  32.762   2.958  1.00 76.18
ATOM     35  CG1 ILE B   5      13.757  32.644   1.582  1.00 76.18
ATOM     36  CG2 ILE B   5      15.708  31.932   3.018  1.00 76.18
ATOM     37  CD1 ILE B   5      14.542  33.302   0.456  1.00 76.18
ATOM     38  N   LYS B   6      14.132  31.449   6.152  1.00 74.63
ATOM     39  CA  LYS B   6      14.651  31.456   7.516  1.00 74.63
ATOM     40  C   LYS B   6      16.015  32.138   7.582  1.00 74.63
ATOM     41  O   LYS B   6      16.892  31.864   6.761  1.00 74.63
ATOM     42  CB  LYS B   6      14.752  30.030   8.059  1.00 74.63
ATOM     43  CG  LYS B   6      14.840  29.950   9.576  1.00 74.63
ATOM     44  CD  LYS B   6      14.882  28.505  10.058  1.00 74.63
ATOM     45  CE  LYS B   6      15.089  28.424  11.565  1.00 74.63
ATOM     46  NZ  LYS B   6      15.115  27.010  12.045  1.00 74.63
ATOM     47  N   ASP B   7      16.445  32.784   7.810  1.00 76.49
ATOM     48  CA  ASP B   7      17.732  33.413   8.088  1.00 76.49
ATOM     49  C   ASP B   7      17.948  34.637   7.201  1.00 76.49
ATOM     50  O   ASP B   7      19.003  35.273   7.256  1.00 76.49
ATOM     51  CB  ASP B   7      18.873  32.412   7.889  1.00 76.49
ATOM     52  CG  ASP B   7      18.845  31.275   8.895  1.00 76.49
ATOM     53  OD1 ASP B   7      19.232  30.140   8.543  1.00 76.49
ATOM     54  OD2 ASP B   7      18.429  31.515  10.049  1.00 76.49
ATOM     55  N   ALA B   8      16.926  34.956   6.344  1.00 83.05
ATOM     56  CA  ALA B   8      17.071  36.076   5.418  1.00 83.05
ATOM     57  C   ALA B   8      16.773  37.403   6.111  1.00 83.05
ATOM     58  O   ALA B   8      17.359  38.434   5.771  1.00 83.05
ATOM     59  CB  ALA B   8      16.153  35.892   4.212  1.00 83.05
ATOM     60  N   CYS B   9      15.828  37.382   7.119  1.00 81.94
ATOM     61  CA  CYS B   9      15.455  38.593   7.841  1.00 81.94
ATOM     62  C   CYS B   9      16.278  38.743   9.115  1.00 81.94
ATOM     63  O   CYS B   9      16.213  37.894  10.005  1.00 81.94
ATOM     64  CB  CYS B   9      13.966  38.575   8.185  1.00 81.94
ATOM     65  SG  CYS B   9      12.886  38.511   6.739  1.00 81.94
ATOM     66  N   LEU B  10      17.120  39.678   9.246  1.00 80.96
ATOM     67  CA  LEU B  10      17.952  39.923  10.419  1.00 80.96
ATOM     68  C   LEU B  10      17.232  40.823  11.418  1.00 80.96
ATOM     69  O   LEU B  10      16.057  41.147  11.232  1.00 80.96
ATOM     70  CB  LEU B  10      19.283  40.560  10.009  1.00 80.96
ATOM     71  CG  LEU B  10      20.164  39.740   9.066  1.00 80.96
ATOM     72  CD1 LEU B  10      21.277  40.610   8.490  1.00 80.96
ATOM     73  CD2 LEU B  10      20.745  38.531   9.792  1.00 80.96
ATOM     74  N   TYR B  11      17.612  41.167  12.292  1.00 72.16
ATOM     75  CA  TYR B  11      17.026  41.996  13.339  1.00 72.16
ATOM     76  C   TYR B  11      16.831  43.428  12.856  1.00 72.16
ATOM     77  O   TYR B  11      17.597  43.920  12.025  1.00 72.16
ATOM     78  CB  TYR B  11      17.907  41.983  14.592  1.00 72.16
ATOM     79  CG  TYR B  11      17.583  40.864  15.551  1.00 72.16
ATOM     80  CD1 TYR B  11      16.627  41.032  16.551  1.00 72.16
ATOM     81  CD2 TYR B  11      18.231  39.637  15.461  1.00 72.16
ATOM     82  CE1 TYR B  11      16.326  40.004  17.438  1.00 72.16
ATOM     83  CE2 TYR B  11      17.938  38.602  16.343  1.00 72.16
ATOM     84  CZ  TYR B  11      16.985  38.795  17.326  1.00 72.16
ATOM     85  OH  TYR B  11      16.691  37.774  18.202  1.00 72.16
ATOM     86  N   ASN B  12      15.667  43.808  13.253  1.00 67.93
ATOM     87  CA  ASN B  12      15.383  45.224  13.047  1.00 67.93
ATOM     88  C   ASN B  12      15.130  45.537  11.575  1.00 67.93
ATOM     89  O   ASN B  12      15.583  46.564  11.067  1.00 67.93
ATOM     90  CB  ASN B  12      16.529  46.085  13.583  1.00 67.93
ATOM     91  CG  ASN B  12      16.513  46.202  15.095  1.00 67.93
ATOM     92  OD1 ASN B  12      15.542  45.814  15.750  1.00 67.93
ATOM     93  ND2 ASN B  12      17.589  46.738  15.659  1.00 67.93
ATOM     94  N   GLY B  13      14.661  44.800  10.859  1.00 74.38
ATOM     95  CA  GLY B  13      14.287  45.089   9.484  1.00 74.38
ATOM     96  C   GLY B  13      15.432  44.913   8.504  1.00 74.38
ATOM     97  O   GLY B  13      15.321  45.292   7.337  1.00 74.38
ATOM     98  N   LYS B  14      16.547  44.509   8.775  1.00 83.67
ATOM     99  CA  LYS B  14      17.709  44.321   7.910  1.00 83.67
ATOM    100  C   LYS B  14      17.711  42.927   7.289  1.00 83.67
ATOM    101  O   LYS B  14      17.371  41.945   7.953  1.00 83.67
ATOM    102  CB  LYS B  14      19.003  44.548   8.693  1.00 83.67
ATOM    103  CG  LYS B  14      19.296  46.010   8.993  1.00 83.67
ATOM    104  CD  LYS B  14      20.670  46.186   9.626  1.00 83.67
ATOM    105  CE  LYS B  14      20.930  47.638  10.006  1.00 83.67
ATOM    106  NZ  LYS B  14      22.274  47.814  10.634  1.00 83.67
ATOM    107  N   CYS B  15      18.066  43.058   6.126  1.00 86.80
ATOM    108  CA  CYS B  15      18.135  41.801   5.390  1.00 86.80
ATOM    109  C   CYS B  15      19.562  41.266   5.355  1.00 86.80
ATOM    110  O   CYS B  15      20.518  42.026   5.520  1.00 86.80
ATOM    111  CB  CYS B  15      17.615  41.985   3.965  1.00 86.80
ATOM    112  SG  CYS B  15      15.860  42.405   3.878  1.00 86.80
ATOM    113  N   TYR B  16      19.815  39.982   5.139  1.00 87.88
ATOM    114  CA  TYR B  16      21.111  39.366   4.876  1.00 87.88
ATOM    115  C   TYR B  16      21.778  39.997   3.660  1.00 87.88
ATOM    116  O   TYR B  16      21.099  40.420   2.721  1.00 87.88
ATOM    117  CB  TYR B  16      20.957  37.857   4.662  1.00 87.88
ATOM    118  CG  TYR B  16      22.265  37.105   4.678  1.00 87.88
ATOM    119  CD1 TYR B  16      22.885  36.721   3.491  1.00 87.88
ATOM    120  CD2 TYR B  16      22.883  36.775   5.880  1.00 87.88
ATOM    121  CE1 TYR B  16      24.089  36.025   3.501  1.00 87.88
ATOM    122  CE2 TYR B  16      24.088  36.080   5.901  1.00 87.88
ATOM    123  CZ  TYR B  16      24.682  35.710   4.709  1.00 87.88
ATOM    124  OH  TYR B  16      25.875  35.022   4.725  1.00 87.88
ATOM    125  N   GLU B  17      22.980  40.020   3.665  1.00 87.68
ATOM    126  CA  GLU B  17      23.789  40.719   2.671  1.00 87.68
ATOM    127  C   GLU B  17      23.406  40.300   1.254  1.00 87.68
ATOM    128  O   GLU B  17      23.441  41.115   0.330  1.00 87.68
ATOM    129  CB  GLU B  17      25.279  40.461   2.911  1.00 87.68
ATOM    130  CG  GLU B  17      26.198  41.306   2.041  1.00 87.68
ATOM    131  CD  GLU B  17      27.673  41.016   2.268  1.00 87.68
ATOM    132  OE1 GLU B  17      28.522  41.590   1.549  1.00 87.68
ATOM    133  OE2 GLU B  17      27.982  40.207   3.170  1.00 87.68
ATOM    134  N   SER B  18      22.916  39.208   1.113  1.00 88.69
ATOM    135  CA  SER B  18      22.640  38.687  -0.221  1.00 88.69
ATOM    136  C   SER B  18      21.165  38.834  -0.578  1.00 88.69
ATOM    137  O   SER B  18      20.758  38.524  -1.700  1.00 88.69
ATOM    138  CB  SER B  18      23.053  37.218  -0.319  1.00 88.69
ATOM    139  OG  SER B  18      22.354  36.434   0.632  1.00 88.69
ATOM    140  N   MET B  19      20.373  39.389   0.334  1.00 90.09
ATOM    141  CA  MET B  19      18.927  39.423   0.132  1.00 90.09
ATOM    142  C   MET B  19      18.406  40.856   0.169  1.00 90.09
ATOM    143  O   MET B  19      19.016  41.727   0.793  1.00 90.09
ATOM    144  CB  MET B  19      18.216  38.581   1.192  1.00 90.09
ATOM    145  CG  MET B  19      18.704  37.143   1.261  1.00 90.09
ATOM    146  SD  MET B  19      18.181  36.153  -0.193  1.00 90.09
ATOM    147  CE  MET B  19      16.444  35.848   0.235  1.00 90.09
ATOM    148  N   THR B  20      17.353  41.117  -0.574  1.00 87.95
ATOM    149  CA  THR B  20      16.796  42.464  -0.629  1.00 87.95
ATOM    150  C   THR B  20      15.289  42.416  -0.868  1.00 87.95
ATOM    151  O   THR B  20      14.696  41.337  -0.911  1.00 87.95
ATOM    152  CB  THR B  20      17.467  43.301  -1.734  1.00 87.95
ATOM    153  OG1 THR B  20      17.047  44.666  -1.612  1.00 87.95
ATOM    154  CG2 THR B  20      17.089  42.787  -3.119  1.00 87.95
ATOM    155  N   ASN B  21      14.446  43.523  -0.598  1.00 83.95
ATOM    156  CA  ASN B  21      13.052  43.779  -0.945  1.00 83.95
ATOM    157  C   ASN B  21      12.102  43.238   0.119  1.00 83.95
ATOM    158  O   ASN B  21      12.518  42.955   1.244  1.00 83.95
ATOM    159  CB  ASN B  21      12.719  43.177  -2.311  1.00 83.95
ATOM    160  CG  ASN B  21      11.891  44.108  -3.174  1.00 83.95
ATOM    161  OD1 ASN B  21      11.191  44.987  -2.665  1.00 83.95
ATOM    162  ND2 ASN B  21      11.965  43.922  -4.487  1.00 83.95
ATOM    163  N   PHE B  22      11.066  43.060  -0.150  1.00 77.60
ATOM    164  CA  PHE B  22       9.992  42.738   0.782  1.00 77.60
ATOM    165  C   PHE B  22      10.249  41.398   1.462  1.00 77.60
ATOM    166  O   PHE B  22      10.454  40.385   0.791  1.00 77.60
ATOM    167  CB  PHE B  22       8.642  42.709   0.058  1.00 77.60
ATOM    168  CG  PHE B  22       7.470  42.455   0.969  1.00 77.60
ATOM    169  CD1 PHE B  22       6.832  41.220   0.976  1.00 77.60
ATOM    170  CD2 PHE B  22       7.008  43.451   1.818  1.00 77.60
ATOM    171  CE1 PHE B  22       5.748  40.983   1.817  1.00 77.60
ATOM    172  CE2 PHE B  22       5.925  43.221   2.662  1.00 77.60
ATOM    173  CZ  PHE B  22       5.296  41.987   2.659  1.00 77.60
ATOM    174  N   LEU B  23      10.427  41.643   2.682  1.00 78.03
ATOM    175  CA  LEU B  23      10.642  40.498   3.559  1.00 78.03
ATOM    176  C   LEU B  23      11.931  39.769   3.195  1.00 78.03
ATOM    177  O   LEU B  23      12.045  38.559   3.404  1.00 78.03
ATOM    178  CB  LEU B  23       9.456  39.532   3.481  1.00 78.03
ATOM    179  CG  LEU B  23       8.154  40.003   4.131  1.00 78.03
ATOM    180  CD1 LEU B  23       6.991  39.125   3.684  1.00 78.03
ATOM    181  CD2 LEU B  23       8.282  39.998   5.650  1.00 78.03
ATOM    182  N   CYS B  24      12.950  40.471   2.560  1.00 83.38
ATOM    183  CA  CYS B  24      14.250  39.910   2.208  1.00 83.38
ATOM    184  C   CYS B  24      14.090  38.631   1.395  1.00 83.38
ATOM    185  O   CYS B  24      14.869  37.690   1.551  1.00 83.38
ATOM    186  CB  CYS B  24      15.070  39.626   3.466  1.00 83.38
ATOM    187  SG  CYS B  24      15.352  41.083   4.495  1.00 83.38
ATOM    188  N   GLY B  25      12.926  38.801   0.615  1.00 83.66
ATOM    189  CA  GLY B  25      12.562  37.591  -0.105  1.00 83.66
ATOM    190  C   GLY B  25      13.169  37.518  -1.493  1.00 83.66
ATOM    191  O   GLY B  25      12.991  36.525  -2.202  1.00 83.66
ATOM    192  N   GLU B  26      13.945  38.542  -1.979  1.00 87.44
ATOM    193  CA  GLU B  26      14.534  38.565  -3.314  1.00 87.44
ATOM    194  C   GLU B  26      16.056  38.651  -3.245  1.00 87.44
ATOM    195  O   GLU B  26      16.610  39.166  -2.272  1.00 87.44
ATOM    196  CB  GLU B  26      13.977  39.736  -4.128  1.00 87.44
ATOM    197  CG  GLU B  26      12.488  39.628  -4.422  1.00 87.44
ATOM    198  CD  GLU B  26      11.974  40.734  -5.330  1.00 87.44
ATOM    199  OE1 GLU B  26      10.792  40.683  -5.739  1.00 87.44
ATOM    200  OE2 GLU B  26      12.760  41.659  -5.635  1.00 87.44
ATOM    201  N   CYS B  27      16.803  38.158  -4.096  1.00 87.71
ATOM    202  CA  CYS B  27      18.259  38.201  -4.169  1.00 87.71
ATOM    203  C   CYS B  27      18.742  39.566  -4.646  1.00 87.71
ATOM    204  O   CYS B  27      18.134  40.169  -5.532  1.00 87.71
ATOM    205  CB  CYS B  27      18.781  37.110  -5.103  1.00 87.71
ATOM    206  SG  CYS B  27      18.397  35.434  -4.552  1.00 87.71
ATOM    207  N   LYS B  28      19.736  40.150  -4.000  1.00 87.30
ATOM    208  CA  LYS B  28      20.384  41.376  -4.455  1.00 87.30
ATOM    209  C   LYS B  28      21.033  41.180  -5.823  1.00 87.30
ATOM    210  O   LYS B  28      21.393  40.060  -6.190  1.00 87.30
ATOM    211  CB  LYS B  28      21.430  41.840  -3.441  1.00 87.30
ATOM    212  CG  LYS B  28      21.772  43.319  -3.535  1.00 87.30
ATOM    213  CD  LYS B  28      22.709  43.750  -2.414  1.00 87.30
ATOM    214  CE  LYS B  28      23.117  45.210  -2.555  1.00 87.30
ATOM    215  NZ  LYS B  28      24.035  45.637  -1.456  1.00 87.30
ATOM    216  N   LYS B  29      21.122  42.155  -6.488  1.00 87.40
ATOM    217  CA  LYS B  29      21.760  42.099  -7.800  1.00 87.40
ATOM    218  C   LYS B  29      23.107  41.386  -7.726  1.00 87.40
ATOM    219  O   LYS B  29      23.934  41.697  -6.867  1.00 87.40
ATOM    220  CB  LYS B  29      21.943  43.507  -8.368  1.00 87.40
ATOM    221  CG  LYS B  29      22.381  43.534  -9.825  1.00 87.40
ATOM    222  CD  LYS B  29      22.522  44.961 -10.340  1.00 87.40
ATOM    223  CE  LYS B  29      23.098  44.994 -11.749  1.00 87.40
ATOM    224  NZ  LYS B  29      23.250  46.391 -12.253  1.00 87.40
ATOM    225  N   GLY B  30      23.346  40.395  -8.517  1.00 85.78
ATOM    226  CA  GLY B  30      24.590  39.642  -8.552  1.00 85.78
ATOM    227  C   GLY B  30      24.544  38.376  -7.718  1.00 85.78
ATOM    228  O   GLY B  30      25.516  37.619  -7.675  1.00 85.78
ATOM    229  N   TYR B  31      23.393  38.241  -7.041  1.00 89.11
ATOM    230  CA  TYR B  31      23.210  37.046  -6.225  1.00 89.11
ATOM    231  C   TYR B  31      22.071  36.188  -6.761  1.00 89.11
ATOM    232  O   TYR B  31      21.157  36.697  -7.415  1.00 89.11
ATOM    233  CB  TYR B  31      22.936  37.428  -4.767  1.00 89.11
ATOM    234  CG  TYR B  31      24.107  38.088  -4.082  1.00 89.11
ATOM    235  CD1 TYR B  31      24.998  37.345  -3.311  1.00 89.11
ATOM    236  CD2 TYR B  31      24.324  39.457  -4.202  1.00 89.11
ATOM    237  CE1 TYR B  31      26.077  37.950  -2.675  1.00 89.11
ATOM    238  CE2 TYR B  31      25.400  40.072  -3.571  1.00 89.11
ATOM    239  CZ  TYR B  31      26.270  39.312  -2.812  1.00 89.11
ATOM    240  OH  TYR B  31      27.337  39.916  -2.185  1.00 89.11
ATOM    241  N   THR B  32      22.103  34.831  -6.579  1.00 86.07
ATOM    242  CA  THR B  32      21.061  33.954  -7.101  1.00 86.07
ATOM    243  C   THR B  32      20.771  32.818  -6.125  1.00 86.07
ATOM    244  O   THR B  32      21.648  32.413  -5.359  1.00 86.07
ATOM    245  CB  THR B  32      21.456  33.371  -8.471  1.00 86.07
ATOM    246  OG1 THR B  32      20.375  32.576  -8.975  1.00 86.07
ATOM    247  CG2 THR B  32      22.703  32.500  -8.358  1.00 86.07
ATOM    248  N   ASN B  33      19.688  32.493  -6.153  1.00 80.83
ATOM    249  CA  ASN B  33      19.323  31.267  -5.451  1.00 80.83
ATOM    250  C   ASN B  33      18.679  30.253  -6.393  1.00 80.83
ATOM    251  O   ASN B  33      18.035  29.303  -5.943  1.00 80.83
ATOM    252  CB  ASN B  33      18.385  31.576  -4.282  1.00 80.83
ATOM    253  CG  ASN B  33      17.065  32.168  -4.734  1.00 80.83
ATOM    254  OD1 ASN B  33      16.832  32.359  -5.930  1.00 80.83
ATOM    255  ND2 ASN B  33      16.190  32.463  -3.779  1.00 80.83
ATOM    256  N   ASN B  34      18.792  30.526  -7.771  1.00 76.92
ATOM    257  CA  ASN B  34      18.252  29.672  -8.823  1.00 76.92
ATOM    258  C   ASN B  34      16.762  29.411  -8.624  1.00 76.92
ATOM    259  O   ASN B  34      16.279  28.309  -8.893  1.00 76.92
ATOM    260  CB  ASN B  34      19.019  28.350  -8.889  1.00 76.92
ATOM    261  CG  ASN B  34      20.354  28.484  -9.595  1.00 76.92
ATOM    262  OD1 ASN B  34      20.605  29.470 -10.293  1.00 76.92
ATOM    263  ND2 ASN B  34      21.220  27.493  -9.418  1.00 76.92
ATOM    264  N   PHE B  35      16.083  30.184  -7.909  1.00 72.57
ATOM    265  CA  PHE B  35      14.638  30.164  -7.715  1.00 72.57
ATOM    266  C   PHE B  35      14.228  28.994  -6.828  1.00 72.57
ATOM    267  O   PHE B  35      13.214  28.340  -7.084  1.00 72.57
ATOM    268  CB  PHE B  35      13.914  30.081  -9.062  1.00 72.57
ATOM    269  CG  PHE B  35      14.265  31.196 -10.010  1.00 72.57
ATOM    270  CD1 PHE B  35      13.943  32.513  -9.705  1.00 72.57
ATOM    271  CD2 PHE B  35      14.917  30.927 -11.206  1.00 72.57
ATOM    272  CE1 PHE B  35      14.267  33.547 -10.580  1.00 72.57
ATOM    273  CE2 PHE B  35      15.244  31.955 -12.085  1.00 72.57
ATOM    274  CZ  PHE B  35      14.917  33.264 -11.771  1.00 72.57
ATOM    275  N   SER B  36      15.053  28.761  -6.051  1.00 70.67
ATOM    276  CA  SER B  36      14.717  27.754  -5.050  1.00 70.67
ATOM    277  C   SER B  36      14.118  28.394  -3.801  1.00 70.67
ATOM    278  O   SER B  36      14.547  29.472  -3.384  1.00 70.67
ATOM    279  CB  SER B  36      15.954  26.939  -4.672  1.00 70.67
ATOM    280  OG  SER B  36      16.782  27.666  -3.780  1.00 70.67
ATOM    281  N   LYS B  37      13.233  27.764  -3.127  1.00 66.50
ATOM    282  CA  LYS B  37      12.413  28.351  -2.071  1.00 66.50
ATOM    283  C   LYS B  37      13.130  28.300  -0.725  1.00 66.50
ATOM    284  O   LYS B  37      12.946  29.182   0.116  1.00 66.50
ATOM    285  CB  LYS B  37      11.066  27.633  -1.975  1.00 66.50
ATOM    286  CG  LYS B  37      10.035  28.113  -2.985  1.00 66.50
ATOM    287  CD  LYS B  37       8.683  27.446  -2.765  1.00 66.50
ATOM    288  CE  LYS B  37       7.677  27.853  -3.833  1.00 66.50
ATOM    289  NZ  LYS B  37       6.352  27.197  -3.624  1.00 66.50
ATOM    290  N   LEU B  38      13.810  28.314  -0.413  1.00 65.75
ATOM    291  CA  LEU B  38      14.235  28.223   0.979  1.00 65.75
ATOM    292  C   LEU B  38      15.749  28.365   1.096  1.00 65.75
ATOM    293  O   LEU B  38      16.364  27.779   1.990  1.00 65.75
ATOM    294  CB  LEU B  38      13.786  26.894   1.592  1.00 65.75
ATOM    295  CG  LEU B  38      12.308  26.785   1.968  1.00 65.75
ATOM    296  CD1 LEU B  38      11.798  25.370   1.715  1.00 65.75
ATOM    297  CD2 LEU B  38      12.096  27.183   3.425  1.00 65.75
ATOM    298  N   ASN B  39      16.409  29.058   0.347  1.00 76.67
ATOM    299  CA  ASN B  39      17.854  29.204   0.489  1.00 76.67
ATOM    300  C   ASN B  39      18.289  30.657   0.329  1.00 76.67
ATOM    301  O   ASN B  39      17.670  31.417  -0.417  1.00 76.67
ATOM    302  CB  ASN B  39      18.584  28.316  -0.522  1.00 76.67
ATOM    303  CG  ASN B  39      18.486  26.842  -0.183  1.00 76.67
ATOM    304  OD1 ASN B  39      18.242  26.472   0.968  1.00 76.67
ATOM    305  ND2 ASN B  39      18.674  25.990  -1.184  1.00 76.67
ATOM    306  N   LEU B  40      19.189  31.120   1.145  1.00 83.71
ATOM    307  CA  LEU B  40      19.808  32.431   0.980  1.00 83.71
ATOM    308  C   LEU B  40      20.486  32.544  -0.381  1.00 83.71
ATOM    309  O   LEU B  40      21.025  31.562  -0.895  1.00 83.71
ATOM    310  CB  LEU B  40      20.827  32.686   2.094  1.00 83.71
ATOM    311  CG  LEU B  40      20.258  32.915   3.495  1.00 83.71
ATOM    312  CD1 LEU B  40      21.319  32.628   4.552  1.00 83.71
ATOM    313  CD2 LEU B  40      19.731  34.339   3.632  1.00 83.71
ATOM    314  N   CYS B  41      20.491  33.616  -1.001  1.00 87.03
ATOM    315  CA  CYS B  41      21.094  33.830  -2.312  1.00 87.03
ATOM    316  C   CYS B  41      22.615  33.788  -2.227  1.00 87.03
ATOM    317  O   CYS B  41      23.196  34.203  -1.222  1.00 87.03
ATOM    318  CB  CYS B  41      20.643  35.168  -2.897  1.00 87.03
ATOM    319  SG  CYS B  41      18.872  35.253  -3.242  1.00 87.03
ATOM    320  N   ILE B  42      23.256  33.398  -3.194  1.00 86.36
ATOM    321  CA  ILE B  42      24.709  33.293  -3.280  1.00 86.36
ATOM    322  C   ILE B  42      25.219  34.131  -4.450  1.00 86.36
ATOM    323  O   ILE B  42      24.492  34.361  -5.420  1.00 86.36
ATOM    324  CB  ILE B  42      25.161  31.824  -3.435  1.00 86.36
ATOM    325  CG1 ILE B  42      24.547  30.957  -2.330  1.00 86.36
ATOM    326  CG2 ILE B  42      26.690  31.726  -3.422  1.00 86.36
ATOM    327  CD1 ILE B  42      24.554  29.466  -2.637  1.00 86.36
ATOM    328  N   LYS B  43      26.484  34.594  -4.352  1.00 87.10
ATOM    329  CA  LYS B  43      27.082  35.442  -5.379  1.00 87.10
ATOM    330  C   LYS B  43      27.204  34.696  -6.705  1.00 87.10
ATOM    331  O   LYS B  43      27.636  33.542  -6.737  1.00 87.10
ATOM    332  CB  LYS B  43      28.456  35.941  -4.931  1.00 87.10
ATOM    333  CG  LYS B  43      28.997  37.095  -5.763  1.00 87.10
ATOM    334  CD  LYS B  43      30.306  37.628  -5.195  1.00 87.10
ATOM    335  CE  LYS B  43      30.844  38.788  -6.021  1.00 87.10
ATOM    336  NZ  LYS B  43      32.120  39.324  -5.460  1.00 87.10
ATOM    337  N   CYS B  44      26.801  35.235  -7.674  1.00 86.57
ATOM    338  CA  CYS B  44      26.842  34.656  -9.012  1.00 86.57
ATOM    339  C   CYS B  44      28.280  34.495  -9.492  1.00 86.57
ATOM    340  O   CYS B  44      29.128  35.347  -9.221  1.00 86.57
ATOM    341  CB  CYS B  44      26.060  35.524  -9.996  1.00 86.57
ATOM    342  SG  CYS B  44      24.269  35.435  -9.782  1.00 86.57
ATOM    343  N   SER B  45      28.571  33.544 -10.155  1.00 87.77
ATOM    344  CA  SER B  45      29.873  33.341 -10.783  1.00 87.77
ATOM    345  C   SER B  45      30.038  34.228 -12.012  1.00 87.77
ATOM    346  O   SER B  45      29.087  34.882 -12.445  1.00 87.77
ATOM    347  CB  SER B  45      30.056  31.874 -11.174  1.00 87.77
ATOM    348  OG  SER B  45      29.021  31.453 -12.045  1.00 87.77
ATOM    349  N   GLY B  46      31.031  34.410 -12.534  1.00 85.05
ATOM    350  CA  GLY B  46      31.296  35.194 -13.730  1.00 85.05
ATOM    351  C   GLY B  46      30.388  34.836 -14.891  1.00 85.05
ATOM    352  O   GLY B  46      29.907  33.705 -14.984  1.00 85.05
ATOM    353  N   ILE B  47      30.236  35.729 -15.651  1.00 86.07
ATOM    354  CA  ILE B  47      29.294  35.609 -16.758  1.00 86.07
ATOM    355  C   ILE B  47      29.754  34.507 -17.710  1.00 86.07
ATOM    356  O   ILE B  47      28.951  33.676 -18.141  1.00 86.07
ATOM    357  CB  ILE B  47      29.142  36.946 -17.518  1.00 86.07
ATOM    358  CG1 ILE B  47      28.528  38.013 -16.605  1.00 86.07
ATOM    359  CG2 ILE B  47      28.299  36.755 -18.782  1.00 86.07
ATOM    360  CD1 ILE B  47      28.669  39.434 -17.132  1.00 86.07
ATOM    361  N   ILE B  48      30.955  34.400 -18.036  1.00 87.80
ATOM    362  CA  ILE B  48      31.480  33.445 -19.007  1.00 87.80
ATOM    363  C   ILE B  48      31.368  32.028 -18.449  1.00 87.80
ATOM    364  O   ILE B  48      30.961  31.105 -19.159  1.00 87.80
ATOM    365  CB  ILE B  48      32.947  33.762 -19.375  1.00 87.80
ATOM    366  CG1 ILE B  48      33.044  35.136 -20.048  1.00 87.80
ATOM    367  CG2 ILE B  48      33.525  32.668 -20.279  1.00 87.80
ATOM    368  CD1 ILE B  48      34.445  35.731 -20.041  1.00 87.80
ATOM    369  N   ALA B  49      31.695  32.023 -17.204  1.00 87.93
ATOM    370  CA  ALA B  49      31.619  30.715 -16.559  1.00 87.93
ATOM    371  C   ALA B  49      30.178  30.215 -16.502  1.00 87.93
ATOM    372  O   ALA B  49      29.919  29.026 -16.704  1.00 87.93
ATOM    373  CB  ALA B  49      32.212  30.780 -15.153  1.00 87.93
ATOM    374  N   ASN B  50      29.337  31.091 -16.377  1.00 88.99
ATOM    375  CA  ASN B  50      27.921  30.749 -16.307  1.00 88.99
ATOM    376  C   ASN B  50      27.386  30.294 -17.662  1.00 88.99
ATOM    377  O   ASN B  50      26.648  29.311 -17.744  1.00 88.99
ATOM    378  CB  ASN B  50      27.107  31.936 -15.786  1.00 88.99
ATOM    379  CG  ASN B  50      27.015  31.962 -14.274  1.00 88.99
ATOM    380  OD1 ASN B  50      26.938  30.915 -13.626  1.00 88.99
ATOM    381  ND2 ASN B  50      27.022  33.160 -13.699  1.00 88.99
ATOM    382  N   ILE B  51      27.734  30.951 -18.612  1.00 89.11
ATOM    383  CA  ILE B  51      27.295  30.596 -19.957  1.00 89.11
ATOM    384  C   ILE B  51      27.844  29.222 -20.333  1.00 89.11
ATOM    385  O   ILE B  51      27.121  28.387 -20.882  1.00 89.11
ATOM    386  CB  ILE B  51      27.739  31.653 -20.993  1.00 89.11
ATOM    387  CG1 ILE B  51      27.003  32.976 -20.755  1.00 89.11
ATOM    388  CG2 ILE B  51      27.503  31.143 -22.418  1.00 89.11
ATOM    389  CD1 ILE B  51      27.517  34.132 -21.603  1.00 89.11
ATOM    390  N   LEU B  52      29.074  28.950 -19.974  1.00 90.18
ATOM    391  CA  LEU B  52      29.698  27.669 -20.287  1.00 90.18
ATOM    392  C   LEU B  52      29.000  26.530 -19.550  1.00 90.18
ATOM    393  O   LEU B  52      28.782  25.458 -20.119  1.00 90.18
ATOM    394  CB  LEU B  52      31.185  27.693 -19.922  1.00 90.18
ATOM    395  CG  LEU B  52      32.106  28.445 -20.883  1.00 90.18
ATOM    396  CD1 LEU B  52      33.495  28.600 -20.273  1.00 90.18
ATOM    397  CD2 LEU B  52      32.183  27.723 -22.225  1.00 90.18
ATOM    398  N   TYR B  53      28.720  26.829 -18.352  1.00 88.63
ATOM    399  CA  TYR B  53      28.033  25.821 -17.553  1.00 88.63
ATOM    400  C   TYR B  53      26.688  25.459 -18.170  1.00 88.63
ATOM    401  O   TYR B  53      26.367  24.279 -18.329  1.00 88.63
ATOM    402  CB  TYR B  53      27.833  26.317 -16.118  1.00 88.63
ATOM    403  CG  TYR B  53      27.015  25.382 -15.260  1.00 88.63
ATOM    404  CD1 TYR B  53      25.664  25.624 -15.024  1.00 88.63
ATOM    405  CD2 TYR B  53      27.592  24.255 -14.684  1.00 88.63
ATOM    406  CE1 TYR B  53      24.907  24.766 -14.233  1.00 88.63
ATOM    407  CE2 TYR B  53      26.845  23.390 -13.892  1.00 88.63
ATOM    408  CZ  TYR B  53      25.505  23.653 -13.672  1.00 88.63
ATOM    409  OH  TYR B  53      24.761  22.800 -12.889  1.00 88.63
ATOM    410  N   ILE B  54      25.867  26.447 -18.493  1.00 87.82
ATOM    411  CA  ILE B  54      24.548  26.232 -19.078  1.00 87.82
ATOM    412  C   ILE B  54      24.685  25.465 -20.392  1.00 87.82
ATOM    413  O   ILE B  54      23.911  24.544 -20.664  1.00 87.82
ATOM    414  CB  ILE B  54      23.809  27.569 -19.313  1.00 87.82
ATOM    415  CG1 ILE B  54      23.447  28.220 -17.974  1.00 87.82
ATOM    416  CG2 ILE B  54      22.561  27.352 -20.173  1.00 87.82
ATOM    417  CD1 ILE B  54      22.875  29.625 -18.104  1.00 87.82
ATOM    418  N   LEU B  55      25.681  25.845 -21.176  1.00 89.97
ATOM    419  CA  LEU B  55      25.912  25.167 -22.446  1.00 89.97
ATOM    420  C   LEU B  55      26.286  23.706 -22.222  1.00 89.97
ATOM    421  O   LEU B  55      25.775  22.817 -22.908  1.00 89.97
ATOM    422  CB  LEU B  55      27.016  25.873 -23.238  1.00 89.97
ATOM    423  CG  LEU B  55      26.635  27.200 -23.897  1.00 89.97
ATOM    424  CD1 LEU B  55      27.872  27.877 -24.477  1.00 89.97
ATOM    425  CD2 LEU B  55      25.583  26.978 -24.978  1.00 89.97
ATOM    426  N   PHE B  56      27.136  23.465 -21.230  1.00 90.87
ATOM    427  CA  PHE B  56      27.600  22.114 -20.936  1.00 90.87
ATOM    428  C   PHE B  56      26.447  21.234 -20.470  1.00 90.87
ATOM    429  O   PHE B  56      26.282  20.111 -20.951  1.00 90.87
ATOM    430  CB  PHE B  56      28.702  22.142 -19.873  1.00 90.87
ATOM    431  CG  PHE B  56      29.294  20.791 -19.576  1.00 90.87
ATOM    432  CD1 PHE B  56      28.886  20.068 -18.461  1.00 90.87
ATOM    433  CD2 PHE B  56      30.258  20.243 -20.412  1.00 90.87
ATOM    434  CE1 PHE B  56      29.432  18.817 -18.184  1.00 90.87
ATOM    435  CE2 PHE B  56      30.808  18.994 -20.141  1.00 90.87
ATOM    436  CZ  PHE B  56      30.395  18.282 -19.026  1.00 90.87
ATOM    437  N   VAL B  57      25.591  21.779 -19.591  1.00 89.17
ATOM    438  CA  VAL B  57      24.472  21.021 -19.041  1.00 89.17
ATOM    439  C   VAL B  57      23.484  20.678 -20.153  1.00 89.17
ATOM    440  O   VAL B  57      22.992  19.549 -20.229  1.00 89.17
ATOM    441  CB  VAL B  57      23.757  21.801 -17.915  1.00 89.17
ATOM    442  CG1 VAL B  57      22.457  21.105 -17.517  1.00 89.17
ATOM    443  CG2 VAL B  57      24.677  21.955 -16.706  1.00 89.17
ATOM    444  N   ASN B  58      23.216  21.658 -20.956  1.00 90.76
ATOM    445  CA  ASN B  58      22.272  21.426 -22.044  1.00 90.76
ATOM    446  C   ASN B  58      22.834  20.449 -23.074  1.00 90.76
ATOM    447  O   ASN B  58      22.091  19.651 -23.648  1.00 90.76
ATOM    448  CB  ASN B  58      21.893  22.747 -22.716  1.00 90.76
ATOM    449  CG  ASN B  58      20.878  23.539 -21.916  1.00 90.76
ATOM    450  OD1 ASN B  58      19.780  23.055 -21.629  1.00 90.76
ATOM    451  ND2 ASN B  58      21.238  24.763 -21.548  1.00 90.76
ATOM    452  N   MET B  59      24.141  20.467 -23.364  1.00 91.01
ATOM    453  CA  MET B  59      24.769  19.528 -24.290  1.00 91.01
ATOM    454  C   MET B  59      24.661  18.098 -23.771  1.00 91.01
ATOM    455  O   MET B  59      24.370  17.176 -24.535  1.00 91.01
ATOM    456  CB  MET B  59      26.237  19.893 -24.514  1.00 91.01
ATOM    457  CG  MET B  59      26.440  21.066 -25.460  1.00 91.01
ATOM    458  SD  MET B  59      25.833  20.713 -27.156  1.00 91.01
ATOM    459  CE  MET B  59      27.078  19.511 -27.698  1.00 91.01
ATOM    460  N   PHE B  60      24.944  17.934 -22.451  1.00 92.01
ATOM    461  CA  PHE B  60      24.824  16.614 -21.843  1.00 92.01
ATOM    462  C   PHE B  60      23.387  16.113 -21.916  1.00 92.01
ATOM    463  O   PHE B  60      23.147  14.941 -22.214  1.00 92.01
ATOM    464  CB  PHE B  60      25.296  16.646 -20.386  1.00 92.01
ATOM    465  CG  PHE B  60      25.396  15.286 -19.750  1.00 92.01
ATOM    466  CD1 PHE B  60      24.373  14.804 -18.942  1.00 92.01
ATOM    467  CD2 PHE B  60      26.513  14.489 -19.960  1.00 92.01
ATOM    468  CE1 PHE B  60      24.463  13.546 -18.352  1.00 92.01
ATOM    469  CE2 PHE B  60      26.610  13.230 -19.374  1.00 92.01
ATOM    470  CZ  PHE B  60      25.584  12.761 -18.570  1.00 92.01
ATOM    471  N   ALA B  61      22.433  16.993 -21.669  1.00 91.33
ATOM    472  CA  ALA B  61      21.019  16.635 -21.750  1.00 91.33
ATOM    473  C   ALA B  61      20.646  16.189 -23.162  1.00 91.33
ATOM    474  O   ALA B  61      19.939  15.195 -23.339  1.00 91.33
ATOM    475  CB  ALA B  61      20.146  17.811 -21.319  1.00 91.33
ATOM    476  N   LEU B  62      21.137  16.967 -24.117  1.00 93.99
ATOM    477  CA  LEU B  62      20.831  16.644 -25.506  1.00 93.99
ATOM    478  C   LEU B  62      21.433  15.298 -25.897  1.00 93.99
ATOM    479  O   LEU B  62      20.800  14.513 -26.606  1.00 93.99
ATOM    480  CB  LEU B  62      21.353  17.740 -26.439  1.00 93.99
ATOM    481  CG  LEU B  62      20.597  19.069 -26.414  1.00 93.99
ATOM    482  CD1 LEU B  62      21.319  20.107 -27.266  1.00 93.99
ATOM    483  CD2 LEU B  62      19.163  18.878 -26.896  1.00 93.99
ATOM    484  N   LEU B  63      22.694  15.007 -25.473  1.00 93.93
ATOM    485  CA  LEU B  63      23.326  13.719 -25.734  1.00 93.93
ATOM    486  C   LEU B  63      22.510  12.581 -25.129  1.00 93.93
ATOM    487  O   LEU B  63      22.299  11.551 -25.774  1.00 93.93
ATOM    488  CB  LEU B  63      24.749  13.696 -25.172  1.00 93.93
ATOM    489  CG  LEU B  63      25.581  12.450 -25.480  1.00 93.93
ATOM    490  CD1 LEU B  63      25.967  12.422 -26.955  1.00 93.93
ATOM    491  CD2 LEU B  63      26.823  12.403 -24.597  1.00 93.93
ATOM    492  N   PHE B  64      22.038  12.776 -23.901  1.00 93.48
ATOM    493  CA  PHE B  64      21.224  11.770 -23.230  1.00 93.48
ATOM    494  C   PHE B  64      19.948  11.492 -24.016  1.00 93.48
ATOM    495  O   PHE B  64      19.565  10.335 -24.198  1.00 93.48
ATOM    496  CB  PHE B  64      20.877  12.220 -21.807  1.00 93.48
ATOM    497  CG  PHE B  64      19.935  11.291 -21.090  1.00 93.48
ATOM    498  CD1 PHE B  64      18.584  11.599 -20.979  1.00 93.48
ATOM    499  CD2 PHE B  64      20.400  10.111 -20.526  1.00 93.48
ATOM    500  CE1 PHE B  64      17.709  10.741 -20.316  1.00 93.48
ATOM    501  CE2 PHE B  64      19.532   9.249 -19.861  1.00 93.48
ATOM    502  CZ  PHE B  64      18.187   9.566 -19.756  1.00 93.48
ATOM    503  N   ILE B  65      19.316  12.552 -24.531  1.00 93.51
ATOM    504  CA  ILE B  65      18.061  12.433 -25.265  1.00 93.51
ATOM    505  C   ILE B  65      18.283  11.622 -26.540  1.00 93.51
ATOM    506  O   ILE B  65      17.480  10.748 -26.875  1.00 93.51
ATOM    507  CB  ILE B  65      17.473  13.820 -25.608  1.00 93.51
ATOM    508  CG1 ILE B  65      17.014  14.535 -24.332  1.00 93.51
ATOM    509  CG2 ILE B  65      16.318  13.685 -26.605  1.00 93.51
ATOM    510  CD1 ILE B  65      16.641  15.997 -24.541  1.00 93.51
ATOM    511  N   VAL B  66      19.400  11.937 -27.267  1.00 94.45
ATOM    512  CA  VAL B  66      19.708  11.227 -28.504  1.00 94.45
ATOM    513  C   VAL B  66      19.949   9.749 -28.206  1.00 94.45
ATOM    514  O   VAL B  66      19.434   8.875 -28.908  1.00 94.45
ATOM    515  CB  VAL B  66      20.938  11.834 -29.216  1.00 94.45
ATOM    516  CG1 VAL B  66      21.364  10.962 -30.396  1.00 94.45
ATOM    517  CG2 VAL B  66      20.635  13.257 -29.682  1.00 94.45
ATOM    518  N   ILE B  67      20.703   9.468 -27.093  1.00 93.41
ATOM    519  CA  ILE B  67      20.990   8.092 -26.702  1.00 93.41
ATOM    520  C   ILE B  67      19.688   7.374 -26.353  1.00 93.41
ATOM    521  O   ILE B  67      19.461   6.242 -26.788  1.00 93.41
ATOM    522  CB  ILE B  67      21.970   8.036 -25.509  1.00 93.41
ATOM    523  CG1 ILE B  67      23.350   8.557 -25.926  1.00 93.41
ATOM    524  CG2 ILE B  67      22.067   6.611 -24.957  1.00 93.41
ATOM    525  CD1 ILE B  67      24.319   8.738 -24.766  1.00 93.41
ATOM    526  N   MET B  68      18.800   7.982 -25.678  1.00 94.22
ATOM    527  CA  MET B  68      17.526   7.395 -25.275  1.00 94.22
ATOM    528  C   MET B  68      16.649   7.111 -26.490  1.00 94.22
ATOM    529  O   MET B  68      15.967   6.085 -26.543  1.00 94.22
ATOM    530  CB  MET B  68      16.790   8.319 -24.304  1.00 94.22
ATOM    531  CG  MET B  68      17.281   8.218 -22.869  1.00 94.22
ATOM    532  SD  MET B  68      17.194   6.505 -22.216  1.00 94.22
ATOM    533  CE  MET B  68      15.400   6.331 -22.013  1.00 94.22
ATOM    534  N   ALA B  69      16.660   8.055 -27.425  1.00 93.79
ATOM    535  CA  ALA B  69      15.868   7.861 -28.637  1.00 93.79
ATOM    536  C   ALA B  69      16.335   6.627 -29.405  1.00 93.79
ATOM    537  O   ALA B  69      15.516   5.832 -29.872  1.00 93.79
ATOM    538  CB  ALA B  69      15.946   9.098 -29.528  1.00 93.79
ATOM    539  N   TYR B  70      17.737   6.452 -29.522  1.00 93.00
ATOM    540  CA  TYR B  70      18.292   5.301 -30.224  1.00 93.00
ATOM    541  C   TYR B  70      18.004   4.009 -29.468  1.00 93.00
ATOM    542  O   TYR B  70      17.666   2.990 -30.075  1.00 93.00
ATOM    543  CB  TYR B  70      19.802   5.466 -30.418  1.00 93.00
ATOM    544  CG  TYR B  70      20.176   6.198 -31.684  1.00 93.00
ATOM    545  CD1 TYR B  70      20.383   5.507 -32.876  1.00 93.00
ATOM    546  CD2 TYR B  70      20.323   7.581 -31.692  1.00 93.00
ATOM    547  CE1 TYR B  70      20.729   6.177 -34.045  1.00 93.00
ATOM    548  CE2 TYR B  70      20.668   8.261 -32.855  1.00 93.00
ATOM    549  CZ  TYR B  70      20.868   7.552 -34.025  1.00 93.00
ATOM    550  OH  TYR B  70      21.210   8.220 -35.179  1.00 93.00
ATOM    551  N   LEU B  71      18.097   4.087 -28.110  1.00 92.03
ATOM    552  CA  LEU B  71      17.803   2.908 -27.303  1.00 92.03
ATOM    553  C   LEU B  71      16.342   2.498 -27.452  1.00 92.03
ATOM    554  O   LEU B  71      16.029   1.306 -27.501  1.00 92.03
ATOM    555  CB  LEU B  71      18.123   3.174 -25.829  1.00 92.03
ATOM    556  CG  LEU B  71      19.606   3.229 -25.457  1.00 92.03
ATOM    557  CD1 LEU B  71      19.771   3.645 -23.999  1.00 92.03
ATOM    558  CD2 LEU B  71      20.273   1.882 -25.713  1.00 92.03
ATOM    559  N   ASN B  72      15.504   3.456 -27.600  1.00 91.70
ATOM    560  CA  ASN B  72      14.078   3.177 -27.739  1.00 91.70
ATOM    561  C   ASN B  72      13.766   2.514 -29.078  1.00 91.70
ATOM    562  O   ASN B  72      12.930   1.611 -29.148  1.00 91.70
ATOM    563  CB  ASN B  72      13.261   4.461 -27.579  1.00 91.70
ATOM    564  CG  ASN B  72      11.770   4.199 -27.512  1.00 91.70
ATOM    565  OD1 ASN B  72      11.300   3.421 -26.677  1.00 91.70
ATOM    566  ND2 ASN B  72      11.014   4.848 -28.390  1.00 91.70
ATOM    567  N   VAL B  73      14.380   3.060 -30.088  1.00 87.68
ATOM    568  CA  VAL B  73      14.178   2.478 -31.411  1.00 87.68
ATOM    569  C   VAL B  73      14.645   1.025 -31.413  1.00 87.68
ATOM    570  O   VAL B  73      13.969   0.150 -31.961  1.00 87.68
ATOM    571  CB  VAL B  73      14.923   3.279 -32.503  1.00 87.68
ATOM    572  CG1 VAL B  73      14.869   2.545 -33.842  1.00 87.68
ATOM    573  CG2 VAL B  73      14.330   4.681 -32.634  1.00 87.68
ATOM    574  N   PHE B  74      15.755   0.684 -30.755  1.00 85.62
ATOM    575  CA  PHE B  74      16.284  -0.672 -30.662  1.00 85.62
ATOM    576  C   PHE B  74      15.334  -1.571 -29.879  1.00 85.62
ATOM    577  O   PHE B  74      15.131  -2.732 -30.240  1.00 85.62
ATOM    578  CB  PHE B  74      17.666  -0.668 -30.002  1.00 85.62
ATOM    579  CG  PHE B  74      18.792  -0.360 -30.953  1.00 85.62
ATOM    580  CD1 PHE B  74      19.228  -1.311 -31.867  1.00 85.62
ATOM    581  CD2 PHE B  74      19.413   0.882 -30.932  1.00 85.62
ATOM    582  CE1 PHE B  74      20.269  -1.029 -32.748  1.00 85.62
ATOM    583  CE2 PHE B  74      20.455   1.171 -31.810  1.00 85.62
ATOM    584  CZ  PHE B  74      20.882   0.214 -32.716  1.00 85.62
ATOM    585  N   THR B  75      14.785  -0.978 -28.892  1.00 87.08
ATOM    586  CA  THR B  75      13.852  -1.741 -28.070  1.00 87.08
ATOM    587  C   THR B  75      12.596  -2.091 -28.863  1.00 87.08
ATOM    588  O   THR B  75      11.984  -3.138 -28.636  1.00 87.08
ATOM    589  CB  THR B  75      13.460  -0.963 -26.800  1.00 87.08
ATOM    590  OG1 THR B  75      14.647  -0.599 -26.084  1.00 87.08
ATOM    591  CG2 THR B  75      12.570  -1.805 -25.892  1.00 87.08
ATOM    592  N   GLY B  76      12.239  -1.312 -29.693  1.00 85.93
ATOM    593  CA  GLY B  76      11.077  -1.563 -30.529  1.00 85.93
ATOM    594  C   GLY B  76      11.300  -2.668 -31.545  1.00 85.93
ATOM    595  O   GLY B  76      10.385  -3.437 -31.844  1.00 85.93
ATOM    596  N   THR B  77      12.511  -2.809 -32.042  1.00 81.53
ATOM    597  CA  THR B  77      12.830  -3.800 -33.063  1.00 81.53
ATOM    598  C   THR B  77      13.181  -5.141 -32.425  1.00 81.53
ATOM    599  O   THR B  77      12.817  -6.197 -32.947  1.00 81.53
ATOM    600  CB  THR B  77      13.998  -3.331 -33.951  1.00 81.53
ATOM    601  OG1 THR B  77      15.099  -2.945 -33.118  1.00 81.53
ATOM    602  CG2 THR B  77      13.589  -2.142 -34.815  1.00 81.53
ATOM    603  N   ASN B  78      13.764  -5.100 -31.290  1.00 81.50
ATOM    604  CA  ASN B  78      14.128  -6.301 -30.546  1.00 81.50
ATOM    605  C   ASN B  78      13.249  -6.485 -29.312  1.00 81.50
ATOM    606  O   ASN B  78      13.408  -5.771 -28.320  1.00 81.50
ATOM    607  CB  ASN B  78      15.604  -6.258 -30.145  1.00 81.50
ATOM    608  CG  ASN B  78      16.112  -7.594 -29.639  1.00 81.50
ATOM    609  OD1 ASN B  78      15.346  -8.551 -29.503  1.00 81.50
ATOM    610  ND2 ASN B  78      17.407  -7.668 -29.359  1.00 81.50
ATOM    611  N   ARG B  79      12.471  -7.379 -29.235  1.00 79.62
ATOM    612  CA  ARG B  79      11.470  -7.599 -28.196  1.00 79.62
ATOM    613  C   ARG B  79      12.123  -8.044 -26.891  1.00 79.62
ATOM    614  O   ARG B  79      11.524  -7.927 -25.820  1.00 79.62
ATOM    615  CB  ARG B  79      10.444  -8.639 -28.650  1.00 79.62
ATOM    616  CG  ARG B  79       9.350  -8.076 -29.544  1.00 79.62
ATOM    617  CD  ARG B  79       8.213  -9.070 -29.736  1.00 79.62
ATOM    618  NE  ARG B  79       7.235  -8.587 -30.708  1.00 79.62
ATOM    619  CZ  ARG B  79       6.097  -9.207 -31.010  1.00 79.62
ATOM    620  NH1 ARG B  79       5.770 -10.350 -30.419  1.00 79.62
ATOM    621  NH2 ARG B  79       5.280  -8.679 -31.909  1.00 79.62
ATOM    622  N   LYS B  80      13.246  -8.378 -27.018  1.00 82.85
ATOM    623  CA  LYS B  80      13.938  -8.828 -25.814  1.00 82.85
ATOM    624  C   LYS B  80      14.613  -7.660 -25.100  1.00 82.85
ATOM    625  O   LYS B  80      14.924  -7.749 -23.910  1.00 82.85
ATOM    626  CB  LYS B  80      14.972  -9.901 -26.158  1.00 82.85
ATOM    627  CG  LYS B  80      14.373 -11.270 -26.441  1.00 82.85
ATOM    628  CD  LYS B  80      15.453 -12.332 -26.599  1.00 82.85
ATOM    629  CE  LYS B  80      14.857 -13.692 -26.936  1.00 82.85
ATOM    630  NZ  LYS B  80      15.914 -14.734 -27.103  1.00 82.85
ATOM    631  N   SER B  81      14.793  -6.500 -25.779  1.00 86.22
ATOM    632  CA  SER B  81      15.464  -5.345 -25.192  1.00 86.22
ATOM    633  C   SER B  81      14.523  -4.560 -24.285  1.00 86.22
ATOM    634  O   SER B  81      13.406  -4.222 -24.684  1.00 86.22
ATOM    635  CB  SER B  81      16.012  -4.429 -26.288  1.00 86.22
ATOM    636  OG  SER B  81      16.618  -3.279 -25.725  1.00 86.22
ATOM    637  N   VAL B  82      14.895  -4.317 -22.984  1.00 87.67
ATOM    638  CA  VAL B  82      14.042  -3.649 -22.006  1.00 87.67
ATOM    639  C   VAL B  82      14.730  -2.384 -21.499  1.00 87.67
ATOM    640  O   VAL B  82      14.196  -1.682 -20.636  1.00 87.67
ATOM    641  CB  VAL B  82      13.698  -4.580 -20.822  1.00 87.67
ATOM    642  CG1 VAL B  82      12.777  -5.712 -21.275  1.00 87.67
ATOM    643  CG2 VAL B  82      14.974  -5.143 -20.199  1.00 87.67
ATOM    644  N   HIS B  83      15.975  -1.917 -22.123  1.00 87.97
ATOM    645  CA  HIS B  83      16.853  -0.898 -21.559  1.00 87.97
ATOM    646  C   HIS B  83      16.150   0.453 -21.478  1.00 87.97
ATOM    647  O   HIS B  83      16.101   1.069 -20.412  1.00 87.97
ATOM    648  CB  HIS B  83      18.133  -0.775 -22.387  1.00 87.97
ATOM    649  CG  HIS B  83      18.920  -2.044 -22.468  1.00 87.97
ATOM    650  ND1 HIS B  83      19.469  -2.652 -21.359  1.00 87.97
ATOM    651  CD2 HIS B  83      19.247  -2.821 -23.527  1.00 87.97
ATOM    652  CE1 HIS B  83      20.102  -3.750 -21.734  1.00 87.97
ATOM    653  NE2 HIS B  83      19.982  -3.876 -23.045  1.00 87.97
ATOM    654  N   SER B  84      15.512   0.820 -22.510  1.00 89.73
ATOM    655  CA  SER B  84      14.909   2.148 -22.553  1.00 89.73
ATOM    656  C   SER B  84      13.741   2.256 -21.578  1.00 89.73
ATOM    657  O   SER B  84      13.568   3.284 -20.921  1.00 89.73
ATOM    658  CB  SER B  84      14.434   2.475 -23.969  1.00 89.73
ATOM    659  OG  SER B  84      13.323   1.671 -24.326  1.00 89.73
ATOM    660  N   ILE B  85      13.007   1.195 -21.428  1.00 91.08
ATOM    661  CA  ILE B  85      11.834   1.197 -20.561  1.00 91.08
ATOM    662  C   ILE B  85      12.273   1.212 -19.099  1.00 91.08
ATOM    663  O   ILE B  85      11.682   1.914 -18.274  1.00 91.08
ATOM    664  CB  ILE B  85      10.926  -0.023 -20.836  1.00 91.08
ATOM    665  CG1 ILE B  85      10.488  -0.043 -22.305  1.00 91.08
ATOM    666  CG2 ILE B  85       9.713  -0.014 -19.902  1.00 91.08
ATOM    667  CD1 ILE B  85       9.832  -1.347 -22.737  1.00 91.08
ATOM    668  N   VAL B  86      13.375   0.469 -18.784  1.00 93.03
ATOM    669  CA  VAL B  86      13.894   0.399 -17.422  1.00 93.03
ATOM    670  C   VAL B  86      14.424   1.767 -17.000  1.00 93.03
ATOM    671  O   VAL B  86      14.194   2.208 -15.872  1.00 93.03
ATOM    672  CB  VAL B  86      15.005  -0.667 -17.292  1.00 93.03
ATOM    673  CG1 VAL B  86      15.652  -0.606 -15.910  1.00 93.03
ATOM    674  CG2 VAL B  86      14.440  -2.061 -17.561  1.00 93.03
ATOM    675  N   ILE B  87      15.073   2.419 -17.884  1.00 92.13
ATOM    676  CA  ILE B  87      15.610   3.746 -17.600  1.00 92.13
ATOM    677  C   ILE B  87      14.464   4.723 -17.347  1.00 92.13
ATOM    678  O   ILE B  87      14.534   5.549 -16.434  1.00 92.13
ATOM    679  CB  ILE B  87      16.501   4.254 -18.756  1.00 92.13
ATOM    680  CG1 ILE B  87      17.773   3.405 -18.862  1.00 92.13
ATOM    681  CG2 ILE B  87      16.844   5.734 -18.563  1.00 92.13
ATOM    682  CD1 ILE B  87      18.633   3.728 -20.077  1.00 92.13
ATOM    683  N   LYS B  88      13.369   4.553 -18.208  1.00 91.05
ATOM    684  CA  LYS B  88      12.189   5.389 -18.010  1.00 91.05
ATOM    685  C   LYS B  88      11.606   5.195 -16.613  1.00 91.05
ATOM    686  O   LYS B  88      11.257   6.167 -15.940  1.00 91.05
ATOM    687  CB  LYS B  88      11.129   5.080 -19.068  1.00 91.05
ATOM    688  CG  LYS B  88      10.029   6.127 -19.167  1.00 91.05
ATOM    689  CD  LYS B  88       9.057   5.812 -20.296  1.00 91.05
ATOM    690  CE  LYS B  88       7.834   6.718 -20.251  1.00 91.05
ATOM    691  NZ  LYS B  88       6.840   6.360 -21.307  1.00 91.05
ATOM    692  N   ILE B  89      11.442   3.910 -16.148  1.00 91.26
ATOM    693  CA  ILE B  89      10.911   3.593 -14.827  1.00 91.26
ATOM    694  C   ILE B  89      11.800   4.212 -13.751  1.00 91.26
ATOM    695  O   ILE B  89      11.301   4.789 -12.782  1.00 91.26
ATOM    696  CB  ILE B  89      10.797   2.066 -14.616  1.00 91.26
ATOM    697  CG1 ILE B  89       9.726   1.477 -15.542  1.00 91.26
ATOM    698  CG2 ILE B  89      10.489   1.746 -13.150  1.00 91.26
ATOM    699  CD1 ILE B  89       9.651  -0.043 -15.513  1.00 91.26
ATOM    700  N   GLY B  90      13.139   4.140 -13.916  1.00 91.09
ATOM    701  CA  GLY B  90      14.090   4.715 -12.979  1.00 91.09
ATOM    702  C   GLY B  90      13.981   6.224 -12.868  1.00 91.09
ATOM    703  O   GLY B  90      13.967   6.772 -11.764  1.00 91.09
ATOM    704  N   ILE B  91      13.856   6.931 -13.980  1.00 89.05
ATOM    705  CA  ILE B  91      13.771   8.387 -14.017  1.00 89.05
ATOM    706  C   ILE B  91      12.475   8.846 -13.353  1.00 89.05
ATOM    707  O   ILE B  91      12.466   9.826 -12.605  1.00 89.05
ATOM    708  CB  ILE B  91      13.850   8.921 -15.464  1.00 89.05
ATOM    709  CG1 ILE B  91      15.259   8.716 -16.033  1.00 89.05
ATOM    710  CG2 ILE B  91      13.448  10.398 -15.518  1.00 89.05
ATOM    711  CD1 ILE B  91      15.392   9.083 -17.505  1.00 89.05
ATOM    712  N   ASN B  92      11.391   8.086 -13.649  1.00 89.85
ATOM    713  CA  ASN B  92      10.125   8.414 -13.003  1.00 89.85
ATOM    714  C   ASN B  92      10.218   8.280 -11.486  1.00 89.85
ATOM    715  O   ASN B  92       9.678   9.110 -10.752  1.00 89.85
ATOM    716  CB  ASN B  92       9.001   7.529 -13.546  1.00 89.85
ATOM    717  CG  ASN B  92       8.550   7.942 -14.933  1.00 89.85
ATOM    718  OD1 ASN B  92       8.817   9.062 -15.378  1.00 89.85
ATOM    719  ND2 ASN B  92       7.864   7.041 -15.627  1.00 89.85
ATOM    720  N   TYR B  93      10.841   7.175 -11.017  1.00 89.39
ATOM    721  CA  TYR B  93      11.041   6.960  -9.588  1.00 89.39
ATOM    722  C   TYR B  93      11.825   8.110  -8.967  1.00 89.39
ATOM    723  O   TYR B  93      11.420   8.665  -7.944  1.00 89.39
ATOM    724  CB  TYR B  93      11.771   5.636  -9.340  1.00 89.39
ATOM    725  CG  TYR B  93      12.234   5.456  -7.915  1.00 89.39
ATOM    726  CD1 TYR B  93      13.559   5.697  -7.557  1.00 89.39
ATOM    727  CD2 TYR B  93      11.350   5.044  -6.924  1.00 89.39
ATOM    728  CE1 TYR B  93      13.991   5.530  -6.246  1.00 89.39
ATOM    729  CE2 TYR B  93      11.771   4.874  -5.609  1.00 89.39
ATOM    730  CZ  TYR B  93      13.091   5.120  -5.280  1.00 89.39
ATOM    731  OH  TYR B  93      13.514   4.953  -3.980  1.00 89.39
ATOM    732  N   PHE B  94      12.900   8.576  -9.546  1.00 86.36
ATOM    733  CA  PHE B  94      13.770   9.622  -9.021  1.00 86.36
ATOM    734  C   PHE B  94      13.064  10.972  -9.040  1.00 86.36
ATOM    735  O   PHE B  94      13.224  11.775  -8.118  1.00 86.36
ATOM    736  CB  PHE B  94      15.069   9.697  -9.828  1.00 86.36
ATOM    737  CG  PHE B  94      16.106   8.691  -9.406  1.00 86.36
ATOM    738  CD1 PHE B  94      16.777   8.830  -8.197  1.00 86.36
ATOM    739  CD2 PHE B  94      16.409   7.606 -10.218  1.00 86.36
ATOM    740  CE1 PHE B  94      17.737   7.900  -7.803  1.00 86.36
ATOM    741  CE2 PHE B  94      17.367   6.673  -9.831  1.00 86.36
ATOM    742  CZ  PHE B  94      18.030   6.823  -8.624  1.00 86.36
ATOM    743  N   SER B  95      12.254  11.135 -10.082  1.00 84.43
ATOM    744  CA  SER B  95      11.510  12.386 -10.180  1.00 84.43
ATOM    745  C   SER B  95      10.535  12.542  -9.018  1.00 84.43
ATOM    746  O   SER B  95      10.407  13.629  -8.450  1.00 84.43
ATOM    747  CB  SER B  95      10.750  12.456 -11.506  1.00 84.43
ATOM    748  OG  SER B  95      11.650  12.565 -12.596  1.00 84.43
ATOM    749  N   CYS B  96       9.893  11.422  -8.745  1.00 82.29
ATOM    750  CA  CYS B  96       8.923  11.444  -7.656  1.00 82.29
ATOM    751  C   CYS B  96       9.621  11.570  -6.307  1.00 82.29
ATOM    752  O   CYS B  96       9.167  12.314  -5.436  1.00 82.29
ATOM    753  CB  CYS B  96       8.061  10.182  -7.679  1.00 82.29
ATOM    754  SG  CYS B  96       6.899  10.119  -9.060  1.00 82.29
ATOM    755  N   MET B  97      10.783  10.996  -6.058  1.00 81.96
ATOM    756  CA  MET B  97      11.535  11.025  -4.806  1.00 81.96
ATOM    757  C   MET B  97      12.161  12.397  -4.579  1.00 81.96
ATOM    758  O   MET B  97      12.255  12.861  -3.441  1.00 81.96
ATOM    759  CB  MET B  97      12.622   9.949  -4.807  1.00 81.96
ATOM    760  CG  MET B  97      12.090   8.541  -4.593  1.00 81.96
ATOM    761  SD  MET B  97      11.222   8.353  -2.987  1.00 81.96
ATOM    762  CE  MET B  97      12.640   8.349  -1.855  1.00 81.96
ATOM    763  N   LYS B  98      12.540  13.022  -5.708  1.00 77.23
ATOM    764  CA  LYS B  98      13.153  14.346  -5.634  1.00 77.23
ATOM    765  C   LYS B  98      12.213  15.351  -4.974  1.00 77.23
ATOM    766  O   LYS B  98      12.646  16.179  -4.170  1.00 77.23
ATOM    767  CB  LYS B  98      13.546  14.834  -7.029  1.00 77.23
ATOM    768  CG  LYS B  98      14.355  16.123  -7.029  1.00 77.23
ATOM    769  CD  LYS B  98      14.695  16.570  -8.445  1.00 77.23
ATOM    770  CE  LYS B  98      15.416  17.911  -8.451  1.00 77.23
ATOM    771  NZ  LYS B  98      15.728  18.366  -9.838  1.00 77.23
ATOM    772  N   LEU B  99      11.070  15.163  -5.174  1.00 69.76
ATOM    773  CA  LEU B  99      10.079  16.079  -4.619  1.00 69.76
ATOM    774  C   LEU B  99       9.975  15.916  -3.107  1.00 69.76
ATOM    775  O   LEU B  99       9.835  16.903  -2.380  1.00 69.76
ATOM    776  CB  LEU B  99       8.711  15.844  -5.265  1.00 69.76
ATOM    777  CG  LEU B  99       8.491  16.481  -6.638  1.00 69.76
ATOM    778  CD1 LEU B  99       7.566  15.612  -7.483  1.00 69.76
ATOM    779  CD2 LEU B  99       7.923  17.888  -6.490  1.00 69.76
ATOM    780  N   PHE B 100      10.230  14.880  -2.724  1.00 63.73
ATOM    781  CA  PHE B 100      10.209  14.573  -1.298  1.00 63.73
ATOM    782  C   PHE B 100      11.423  15.172  -0.598  1.00 63.73
ATOM    783  O   PHE B 100      11.303  15.724   0.498  1.00 63.73
ATOM    784  CB  PHE B 100      10.170  13.058  -1.074  1.00 63.73
ATOM    785  CG  PHE B 100       9.974  12.662   0.364  1.00 63.73
ATOM    786  CD1 PHE B 100      11.057  12.283   1.149  1.00 63.73
ATOM    787  CD2 PHE B 100       8.707  12.669   0.933  1.00 63.73
ATOM    788  CE1 PHE B 100      10.879  11.916   2.481  1.00 63.73
ATOM    789  CE2 PHE B 100       8.521  12.303   2.263  1.00 63.73
ATOM    790  CZ  PHE B 100       9.609  11.926   3.035  1.00 63.73
ATOM    791  N   TYR B 101      12.235  15.081  -1.131  1.00 60.71
ATOM    792  CA  TYR B 101      13.472  15.605  -0.562  1.00 60.71
ATOM    793  C   TYR B 101      13.420  17.124  -0.449  1.00 60.71
ATOM    794  O   TYR B 101      13.857  17.694   0.553  1.00 60.71
ATOM    795  CB  TYR B 101      14.675  15.185  -1.411  1.00 60.71
ATOM    796  CG  TYR B 101      16.003  15.616  -0.837  1.00 60.71
ATOM    797  CD1 TYR B 101      16.666  16.737  -1.331  1.00 60.71
ATOM    798  CD2 TYR B 101      16.597  14.904   0.199  1.00 60.71
ATOM    799  CE1 TYR B 101      17.891  17.137  -0.806  1.00 60.71
ATOM    800  CE2 TYR B 101      17.821  15.295   0.731  1.00 60.71
ATOM    801  CZ  TYR B 101      18.459  16.411   0.223  1.00 60.71
ATOM    802  OH  TYR B 101      19.672  16.803   0.746  1.00 60.71
ATOM    803  N   ILE B 102      12.781  17.608  -1.302  1.00 62.60
ATOM    804  CA  ILE B 102      12.691  19.064  -1.297  1.00 62.60
ATOM    805  C   ILE B 102      11.757  19.519  -0.178  1.00 62.60
ATOM    806  O   ILE B 102      12.061  20.470   0.545  1.00 62.60
ATOM    807  CB  ILE B 102      12.200  19.604  -2.659  1.00 62.60
ATOM    808  CG1 ILE B 102      13.237  19.319  -3.751  1.00 62.60
ATOM    809  CG2 ILE B 102      11.899  21.103  -2.568  1.00 62.60
ATOM    810  CD1 ILE B 102      12.745  19.610  -5.162  1.00 62.60
ATOM    811  N   ILE B 103      11.023  18.794   0.182  1.00 60.88
ATOM    812  CA  ILE B 103      10.005  19.211   1.140  1.00 60.88
ATOM    813  C   ILE B 103      10.367  18.698   2.532  1.00 60.88
ATOM    814  O   ILE B 103      10.158  19.392   3.530  1.00 60.88
ATOM    815  CB  ILE B 103       8.603  18.707   0.731  1.00 60.88
ATOM    816  CG1 ILE B 103       8.171  19.348  -0.593  1.00 60.88
ATOM    817  CG2 ILE B 103       7.583  18.992   1.836  1.00 60.88
ATOM    818  CD1 ILE B 103       6.928  18.719  -1.209  1.00 60.88
ATOM    819  N   GLY B 104      10.876  17.778   2.632  1.00 54.92
ATOM    820  CA  GLY B 104      11.004  17.058   3.890  1.00 54.92
ATOM    821  C   GLY B 104      12.303  17.352   4.615  1.00 54.92
ATOM    822  O   GLY B 104      12.343  17.365   5.847  1.00 54.92
ATOM    823  N   THR B 105      13.223  17.647   4.145  1.00 54.07
ATOM    824  CA  THR B 105      14.528  17.700   4.793  1.00 54.07
ATOM    825  C   THR B 105      14.654  18.953   5.655  1.00 54.07
ATOM    826  O   THR B 105      15.415  18.973   6.625  1.00 54.07
ATOM    827  CB  THR B 105      15.668  17.669   3.759  1.00 54.07
ATOM    828  OG1 THR B 105      15.411  18.648   2.744  1.00 54.07
ATOM    829  CG2 THR B 105      15.781  16.295   3.106  1.00 54.07
ATOM    830  N   SER B 106      13.873  19.734   5.557  1.00 54.55
ATOM    831  CA  SER B 106      14.029  20.955   6.339  1.00 54.55
ATOM    832  C   SER B 106      13.442  20.795   7.738  1.00 54.55
ATOM    833  O   SER B 106      13.911  21.423   8.689  1.00 54.55
ATOM    834  CB  SER B 106      13.363  22.135   5.631  1.00 54.55
ATOM    835  OG  SER B 106      11.974  21.905   5.467  1.00 54.55
ATOM    836  N   GLU B 107      13.007  19.771   7.917  1.00 60.19
ATOM    837  CA  GLU B 107      12.326  19.680   9.205  1.00 60.19
ATOM    838  C   GLU B 107      12.780  18.449   9.984  1.00 60.19
ATOM    839  O   GLU B 107      12.326  18.214  11.106  1.00 60.19
ATOM    840  CB  GLU B 107      10.808  19.648   9.010  1.00 60.19
ATOM    841  CG  GLU B 107      10.221  20.969   8.533  1.00 60.19
ATOM    842  CD  GLU B 107       8.737  21.109   8.832  1.00 60.19
ATOM    843  OE1 GLU B 107       8.176  22.208   8.619  1.00 60.19
ATOM    844  OE2 GLU B 107       8.131  20.112   9.283  1.00 60.19
ATOM    845  N   MET B 108      13.672  17.745   9.433  1.00 60.28
ATOM    846  CA  MET B 108      14.105  16.528  10.114  1.00 60.28
ATOM    847  C   MET B 108      15.237  16.826  11.092  1.00 60.28
ATOM    848  O   MET B 108      16.164  17.570  10.768  1.00 60.28
ATOM    849  CB  MET B 108      14.554  15.474   9.101  1.00 60.28
ATOM    850  CG  MET B 108      13.412  14.866   8.302  1.00 60.28
ATOM    851  SD  MET B 108      13.665  13.081   7.960  1.00 60.28
ATOM    852  CE  MET B 108      14.898  13.182   6.632  1.00 60.28
ATOM    853  N   TYR B 109      15.134  16.344  12.475  1.00 60.68
ATOM    854  CA  TYR B 109      16.147  16.535  13.507  1.00 60.68
ATOM    855  C   TYR B 109      17.037  15.304  13.632  1.00 60.68
ATOM    856  O   TYR B 109      16.542  14.180  13.740  1.00 60.68
ATOM    857  CB  TYR B 109      15.489  16.841  14.856  1.00 60.68
ATOM    858  CG  TYR B 109      14.796  18.181  14.902  1.00 60.68
ATOM    859  CD1 TYR B 109      15.511  19.349  15.160  1.00 60.68
ATOM    860  CD2 TYR B 109      13.425  18.283  14.690  1.00 60.68
ATOM    861  CE1 TYR B 109      14.876  20.586  15.205  1.00 60.68
ATOM    862  CE2 TYR B 109      12.780  19.515  14.734  1.00 60.68
ATOM    863  CZ  TYR B 109      13.513  20.659  14.991  1.00 60.68
ATOM    864  OH  TYR B 109      12.879  21.880  15.035  1.00 60.68
ATOM    865  N   PHE B 110      18.229  15.204  13.500  1.00 63.18
ATOM    866  CA  PHE B 110      19.173  14.109  13.688  1.00 63.18
ATOM    867  C   PHE B 110      19.823  14.185  15.064  1.00 63.18
ATOM    868  O   PHE B 110      19.968  15.272  15.629  1.00 63.18
ATOM    869  CB  PHE B 110      20.248  14.132  12.597  1.00 63.18
ATOM    870  CG  PHE B 110      19.738  13.750  11.234  1.00 63.18
ATOM    871  CD1 PHE B 110      19.538  12.416  10.900  1.00 63.18
ATOM    872  CD2 PHE B 110      19.459  14.726  10.286  1.00 63.18
ATOM    873  CE1 PHE B 110      19.066  12.060   9.639  1.00 63.18
ATOM    874  CE2 PHE B 110      18.986  14.377   9.023  1.00 63.18
ATOM    875  CZ  PHE B 110      18.792  13.044   8.702  1.00 63.18
ATOM    876  N   PRO B 111      20.071  12.962  15.825  1.00 63.09
ATOM    877  CA  PRO B 111      20.773  12.976  17.111  1.00 63.09
ATOM    878  C   PRO B 111      22.128  13.677  17.035  1.00 63.09
ATOM    879  O   PRO B 111      22.821  13.581  16.019  1.00 63.09
ATOM    880  CB  PRO B 111      20.944  11.490  17.435  1.00 63.09
ATOM    881  CG  PRO B 111      20.374  10.773  16.254  1.00 63.09
ATOM    882  CD  PRO B 111      19.870  11.794  15.274  1.00 63.09
ATOM    883  N   ILE B 112      22.348  14.209  18.169  1.00 53.40
ATOM    884  CA  ILE B 112      23.543  15.041  18.249  1.00 53.40
ATOM    885  C   ILE B 112      24.789  14.171  18.101  1.00 53.40
ATOM    886  O   ILE B 112      25.771  14.582  17.478  1.00 53.40
ATOM    887  CB  ILE B 112      23.594  15.829  19.577  1.00 53.40
ATOM    888  CG1 ILE B 112      22.402  16.788  19.676  1.00 53.40
ATOM    889  CG2 ILE B 112      24.919  16.588  19.704  1.00 53.40
ATOM    890  CD1 ILE B 112      22.080  17.231  21.097  1.00 53.40
ATOM    891  N   ASN B 113      24.482  12.935  18.677  1.00 53.62
ATOM    892  CA  ASN B 113      25.652  12.071  18.549  1.00 53.62
ATOM    893  C   ASN B 113      25.962  11.761  17.087  1.00 53.62
ATOM    894  O   ASN B 113      27.125  11.589  16.718  1.00 53.62
ATOM    895  CB  ASN B 113      25.450  10.774  19.336  1.00 53.62
ATOM    896  CG  ASN B 113      25.519  10.985  20.836  1.00 53.62
ATOM    897  OD1 ASN B 113      25.991  12.022  21.308  1.00 53.62
ATOM    898  ND2 ASN B 113      25.047  10.003  21.594  1.00 53.62
ATOM    899  N   LEU B 114      25.398  11.341  16.996  1.00 50.81
ATOM    900  CA  LEU B 114      25.507  11.090  15.563  1.00 50.81
ATOM    901  C   LEU B 114      25.625  12.399  14.789  1.00 50.81
ATOM    902  O   LEU B 114      26.143  12.419  13.671  1.00 50.81
ATOM    903  CB  LEU B 114      24.296  10.297  15.064  1.00 50.81
ATOM    904  CG  LEU B 114      24.598   9.009  14.297  1.00 50.81
ATOM    905  CD1 LEU B 114      24.251   7.791  15.147  1.00 50.81
ATOM    906  CD2 LEU B 114      23.836   8.981  12.977  1.00 50.81
ATOM    907  N   SER B 115      25.444  12.715  15.903  1.00 46.07
ATOM    908  CA  SER B 115      25.374  14.075  15.378  1.00 46.07
ATOM    909  C   SER B 115      26.745  14.565  14.926  1.00 46.07
ATOM    910  O   SER B 115      26.861  15.252  13.909  1.00 46.07
ATOM    911  CB  SER B 115      24.805  15.028  16.430  1.00 46.07
ATOM    912  OG  SER B 115      25.780  15.333  17.412  1.00 46.07
ATOM    913  N   SER B 116      27.597  14.000  15.909  1.00 54.60
ATOM    914  CA  SER B 116      28.901  14.491  15.476  1.00 54.60
ATOM    915  C   SER B 116      29.265  13.952  14.097  1.00 54.60
ATOM    916  O   SER B 116      29.752  14.695  13.243  1.00 54.60
ATOM    917  CB  SER B 116      29.982  14.103  16.486  1.00 54.60
ATOM    918  OG  SER B 116      30.113  12.694  16.567  1.00 54.60
ATOM    919  N   HIS B 117      29.241  12.707  13.798  1.00 57.83
ATOM    920  CA  HIS B 117      29.561  12.083  12.519  1.00 57.83
ATOM    921  C   HIS B 117      28.606  12.550  11.425  1.00 57.83
ATOM    922  O   HIS B 117      29.030  12.826  10.301  1.00 57.83
ATOM    923  CB  HIS B 117      29.516  10.559  12.640  1.00 57.83
ATOM    924  CG  HIS B 117      30.800   9.958  13.117  1.00 57.83
ATOM    925  ND1 HIS B 117      32.008  10.194  12.498  1.00 57.83
ATOM    926  CD2 HIS B 117      31.061   9.131  14.157  1.00 57.83
ATOM    927  CE1 HIS B 117      32.960   9.536  13.138  1.00 57.83
ATOM    928  NE2 HIS B 117      32.412   8.882  14.148  1.00 57.83
ATOM    929  N   VAL B 118      27.431  12.432  11.945  1.00 56.40
ATOM    930  CA  VAL B 118      26.401  12.873  11.011  1.00 56.40
ATOM    931  C   VAL B 118      26.636  14.334  10.633  1.00 56.40
ATOM    932  O   VAL B 118      26.480  14.714   9.471  1.00 56.40
ATOM    933  CB  VAL B 118      24.985  12.697  11.603  1.00 56.40
ATOM    934  CG1 VAL B 118      23.933  13.310  10.680  1.00 56.40
ATOM    935  CG2 VAL B 118      24.689  11.218  11.846  1.00 56.40
ATOM    936  N   ASN B 119      27.103  15.081  11.827  1.00 57.67
ATOM    937  CA  ASN B 119      27.393  16.484  11.551  1.00 57.67
ATOM    938  C   ASN B 119      28.544  16.634  10.561  1.00 57.67
ATOM    939  O   ASN B 119      28.511  17.507   9.691  1.00 57.67
ATOM    940  CB  ASN B 119      27.707  17.233  12.848  1.00 57.67
ATOM    941  CG  ASN B 119      26.472  17.836  13.488  1.00 57.67
ATOM    942  OD1 ASN B 119      25.407  17.903  12.869  1.00 57.67
ATOM    943  ND2 ASN B 119      26.605  18.278  14.733  1.00 57.67
ATOM    944  N   TYR B 120      29.319  15.826  10.962  1.00 60.23
ATOM    945  CA  TYR B 120      30.433  15.835  10.020  1.00 60.23
ATOM    946  C   TYR B 120      29.960  15.492   8.613  1.00 60.23
ATOM    947  O   TYR B 120      30.317  16.172   7.648  1.00 60.23
ATOM    948  CB  TYR B 120      31.518  14.848  10.462  1.00 60.23
ATOM    949  CG  TYR B 120      32.747  14.864   9.585  1.00 60.23
ATOM    950  CD1 TYR B 120      32.920  13.918   8.578  1.00 60.23
ATOM    951  CD2 TYR B 120      33.737  15.825   9.764  1.00 60.23
ATOM    952  CE1 TYR B 120      34.052  13.928   7.769  1.00 60.23
ATOM    953  CE2 TYR B 120      34.873  15.844   8.961  1.00 60.23
ATOM    954  CZ  TYR B 120      35.021  14.894   7.968  1.00 60.23
ATOM    955  OH  TYR B 120      36.143  14.909   7.170  1.00 60.23
ATOM    956  N   MET B 121      29.453  14.351   8.284  1.00 59.83
ATOM    957  CA  MET B 121      28.935  13.917   6.990  1.00 59.83
ATOM    958  C   MET B 121      27.986  14.957   6.406  1.00 59.83
ATOM    959  O   MET B 121      28.034  15.246   5.209  1.00 59.83
ATOM    960  CB  MET B 121      28.221  12.571   7.120  1.00 59.83
ATOM    961  CG  MET B 121      29.163  11.381   7.194  1.00 59.83
ATOM    962  SD  MET B 121      30.064  11.097   5.621  1.00 59.83
ATOM    963  CE  MET B 121      29.326   9.520   5.109  1.00 59.83
ATOM    964  N   THR B 122      27.229  15.402   7.478  1.00 57.36
ATOM    965  CA  THR B 122      26.293  16.431   7.040  1.00 57.36
ATOM    966  C   THR B 122      27.039  17.650   6.507  1.00 57.36
ATOM    967  O   THR B 122      26.628  18.251   5.512  1.00 57.36
ATOM    968  CB  THR B 122      25.357  16.859   8.186  1.00 57.36
ATOM    969  OG1 THR B 122      25.291  15.808   9.159  1.00 57.36
ATOM    970  CG2 THR B 122      23.952  17.148   7.670  1.00 57.36
ATOM    971  N   LYS B 123      27.938  18.001   7.346  1.00 61.80
ATOM    972  CA  LYS B 123      28.765  19.115   6.891  1.00 61.80
ATOM    973  C   LYS B 123      29.374  18.825   5.523  1.00 61.80
ATOM    974  O   LYS B 123      29.410  19.700   4.655  1.00 61.80
ATOM    975  CB  LYS B 123      29.871  19.412   7.905  1.00 61.80
ATOM    976  CG  LYS B 123      29.630  20.664   8.736  1.00 61.80
ATOM    977  CD  LYS B 123      30.788  20.933   9.689  1.00 61.80
ATOM    978  CE  LYS B 123      30.489  22.105  10.614  1.00 61.80
ATOM    979  NZ  LYS B 123      31.597  22.337  11.589  1.00 61.80
ATOM    980  N   TYR B 124      29.775  17.593   5.463  1.00 61.55
ATOM    981  CA  TYR B 124      30.367  17.188   4.193  1.00 61.55
ATOM    982  C   TYR B 124      29.327  17.197   3.079  1.00 61.55
ATOM    983  O   TYR B 124      29.585  17.705   1.985  1.00 61.55
ATOM    984  CB  TYR B 124      30.993  15.795   4.312  1.00 61.55
ATOM    985  CG  TYR B 124      31.799  15.387   3.103  1.00 61.55
ATOM    986  CD1 TYR B 124      31.258  14.550   2.130  1.00 61.55
ATOM    987  CD2 TYR B 124      33.104  15.836   2.932  1.00 61.55
ATOM    988  CE1 TYR B 124      31.998  14.169   1.016  1.00 61.55
ATOM    989  CE2 TYR B 124      33.854  15.462   1.821  1.00 61.55
ATOM    990  CZ  TYR B 124      33.293  14.630   0.870  1.00 61.55
ATOM    991  OH  TYR B 124      34.030  14.256  -0.232  1.00 61.55
ATOM    992  N   ILE B 125      28.478  16.652   3.243  1.00 57.71
ATOM    993  CA  ILE B 125      27.408  16.588   2.253  1.00 57.71
ATOM    994  C   ILE B 125      26.947  18.000   1.899  1.00 57.71
ATOM    995  O   ILE B 125      26.726  18.312   0.727  1.00 57.71
ATOM    996  CB  ILE B 125      26.216  15.748   2.763  1.00 57.71
ATOM    997  CG1 ILE B 125      26.618  14.274   2.892  1.00 57.71
ATOM    998  CG2 ILE B 125      25.007  15.906   1.836  1.00 57.71
ATOM    999  CD1 ILE B 125      25.557  13.398   3.544  1.00 57.71
ATOM   1000  N   LYS B 126      26.876  18.771   2.975  1.00 57.47
ATOM   1001  CA  LYS B 126      26.511  20.162   2.722  1.00 57.47
ATOM   1002  C   LYS B 126      27.553  20.855   1.849  1.00 57.47
ATOM   1003  O   LYS B 126      27.208  21.666   0.987  1.00 57.47
ATOM   1004  CB  LYS B 126      26.343  20.921   4.040  1.00 57.47
ATOM   1005  CG  LYS B 126      24.923  20.907   4.586  1.00 57.47
ATOM   1006  CD  LYS B 126      24.797  21.766   5.838  1.00 57.47
ATOM   1007  CE  LYS B 126      23.399  21.684   6.435  1.00 57.47
ATOM   1008  NZ  LYS B 126      23.271  22.525   7.662  1.00 57.47
ATOM   1009  N   ARG B 127      28.545  20.531   2.402  1.00 58.64
ATOM   1010  CA  ARG B 127      29.620  21.094   1.592  1.00 58.64
ATOM   1011  C   ARG B 127      29.531  20.609   0.149  1.00 58.64
ATOM   1012  O   ARG B 127      29.728  21.388  -0.786  1.00 58.64
ATOM   1013  CB  ARG B 127      30.985  20.732   2.183  1.00 58.64
ATOM   1014  CG  ARG B 127      32.105  21.673   1.769  1.00 58.64
ATOM   1015  CD  ARG B 127      33.427  21.298   2.423  1.00 58.64
ATOM   1016  NE  ARG B 127      34.518  22.151   1.960  1.00 58.64
ATOM   1017  CZ  ARG B 127      35.760  22.119   2.436  1.00 58.64
ATOM   1018  NH1 ARG B 127      36.094  21.271   3.403  1.00 58.64
ATOM   1019  NH2 ARG B 127      36.675  22.940   1.943  1.00 58.64
ATOM   1020  N   LEU B 128      29.229  19.330  -0.034  1.00 53.04
ATOM   1021  CA  LEU B 128      29.122  18.731  -1.360  1.00 53.04
ATOM   1022  C   LEU B 128      27.893  19.255  -2.096  1.00 53.04
ATOM   1023  O   LEU B 128      27.951  19.521  -3.299  1.00 53.04
ATOM   1024  CB  LEU B 128      29.055  17.205  -1.255  1.00 53.04
ATOM   1025  CG  LEU B 128      30.247  16.434  -1.824  1.00 53.04
ATOM   1026  CD1 LEU B 128      30.854  15.531  -0.755  1.00 53.04
ATOM   1027  CD2 LEU B 128      29.825  15.619  -3.042  1.00 53.04
ATOM   1028  N   LEU B 129      27.095  19.460  -1.233  1.00 48.96
ATOM   1029  CA  LEU B 129      25.842  19.902  -1.835  1.00 48.96
ATOM   1030  C   LEU B 129      25.837  21.415  -2.030  1.00 48.96
ATOM   1031  O   LEU B 129      25.036  21.942  -2.805  1.00 48.96
ATOM   1032  CB  LEU B 129      24.653  19.484  -0.967  1.00 48.96
ATOM   1033  CG  LEU B 129      24.247  18.011  -1.036  1.00 48.96
ATOM   1034  CD1 LEU B 129      23.466  17.617   0.213  1.00 48.96
ATOM   1035  CD2 LEU B 129      23.428  17.740  -2.293  1.00 48.96
ATOM   1036  N   LYS B 130      26.465  21.799  -0.931  1.00 49.31
ATOM   1037  CA  LYS B 130      26.555  23.255  -1.008  1.00 49.31
ATOM   1038  C   LYS B 130      27.144  23.699  -2.344  1.00 49.31
ATOM   1039  O   LYS B 130      27.969  24.613  -2.391  1.00 49.31
ATOM   1040  CB  LYS B 130      27.399  23.802   0.144  1.00 49.31
ATOM   1041  CG  LYS B 130      26.624  24.683   1.114  1.00 49.31
ATOM   1042  CD  LYS B 130      27.522  25.215   2.224  1.00 49.31
ATOM   1043  CE  LYS B 130      26.746  26.090   3.200  1.00 49.31
ATOM   1044  NZ  LYS B 130      27.621  26.610   4.293  1.00 49.31
ATOM   1045  N   VAL B 131      27.022  22.991  -2.578  1.00 47.88
ATOM   1046  CA  VAL B 131      27.531  23.457  -3.864  1.00 47.88
ATOM   1047  C   VAL B 131      26.680  24.623  -4.364  1.00 47.88
ATOM   1048  O   VAL B 131      25.453  24.521  -4.427  1.00 47.88
ATOM   1049  CB  VAL B 131      27.549  22.322  -4.912  1.00 47.88
ATOM   1050  CG1 VAL B 131      28.087  22.831  -6.249  1.00 47.88
ATOM   1051  CG2 VAL B 131      28.384  21.146  -4.409  1.00 47.88
ATOM   1052  N   LYS B 132      27.057  25.376  -4.164  1.00 48.44
ATOM   1053  CA  LYS B 132      26.549  26.704  -4.495  1.00 48.44
ATOM   1054  C   LYS B 132      26.299  26.840  -5.994  1.00 48.44
ATOM   1055  O   LYS B 132      27.228  26.721  -6.797  1.00 48.44
ATOM   1056  CB  LYS B 132      27.524  27.784  -4.026  1.00 48.44
ATOM   1057  CG  LYS B 132      27.258  28.289  -2.616  1.00 48.44
ATOM   1058  CD  LYS B 132      28.191  29.436  -2.247  1.00 48.44
ATOM   1059  CE  LYS B 132      27.960  29.908  -0.818  1.00 48.44
ATOM   1060  NZ  LYS B 132      28.861  31.043  -0.457  1.00 48.44
ATOM   1061  N   LYS B 133      25.701  26.570  -6.071  1.00 56.32
ATOM   1062  CA  LYS B 133      25.375  26.795  -7.476  1.00 56.32
ATOM   1063  C   LYS B 133      25.441  28.279  -7.825  1.00 56.32
ATOM   1064  O   LYS B 133      24.452  29.001  -7.680  1.00 56.32
ATOM   1065  CB  LYS B 133      23.986  26.242  -7.800  1.00 56.32
ATOM   1066  CG  LYS B 133      23.983  24.777  -8.209  1.00 56.32
ATOM   1067  CD  LYS B 133      22.587  24.307  -8.598  1.00 56.32
ATOM   1068  CE  LYS B 133      22.574  22.828  -8.961  1.00 56.32
ATOM   1069  NZ  LYS B 133      21.207  22.364  -9.342  1.00 56.32
ATOM   1070  N   ASN B 134      25.981  28.375  -7.923  1.00 71.18
ATOM   1071  CA  ASN B 134      26.211  29.770  -8.281  1.00 71.18
ATOM   1072  C   ASN B 134      26.018  30.004  -9.776  1.00 71.18
ATOM   1073  O   ASN B 134      26.472  31.016 -10.314  1.00 71.18
ATOM   1074  CB  ASN B 134      27.612  30.210  -7.851  1.00 71.18
ATOM   1075  CG  ASN B 134      27.775  30.251  -6.344  1.00 71.18
ATOM   1076  OD1 ASN B 134      26.791  30.271  -5.601  1.00 71.18
ATOM   1077  ND2 ASN B 134      29.020  30.262  -5.883  1.00 71.18
ATOM   1078  N   TYR B 135      25.411  29.161 -10.420  1.00 77.30
ATOM   1079  CA  TYR B 135      25.187  29.284 -11.856  1.00 77.30
ATOM   1080  C   TYR B 135      23.698  29.275 -12.178  1.00 77.30
ATOM   1081  O   TYR B 135      22.899  28.701 -11.434  1.00 77.30
ATOM   1082  CB  TYR B 135      25.891  28.151 -12.609  1.00 77.30
ATOM   1083  CG  TYR B 135      27.362  28.033 -12.291  1.00 77.30
ATOM   1084  CD1 TYR B 135      28.302  28.829 -12.941  1.00 77.30
ATOM   1085  CD2 TYR B 135      27.815  27.124 -11.340  1.00 77.30
ATOM   1086  CE1 TYR B 135      29.658  28.722 -12.653  1.00 77.30
ATOM   1087  CE2 TYR B 135      29.169  27.009 -11.044  1.00 77.30
ATOM   1088  CZ  TYR B 135      30.082  27.811 -11.704  1.00 77.30
ATOM   1089  OH  TYR B 135      31.423  27.701 -11.414  1.00 77.30
ATOM   1090  N   GLY B 136      23.220  29.911 -12.996  1.00 79.55
ATOM   1091  CA  GLY B 136      21.832  29.967 -13.425  1.00 79.55
ATOM   1092  C   GLY B 136      21.550  31.105 -14.387  1.00 79.55
ATOM   1093  O   GLY B 136      22.346  32.040 -14.502  1.00 79.55
ATOM   1094  N   ILE B 137      20.560  30.916 -15.087  1.00 81.47
ATOM   1095  CA  ILE B 137      20.144  31.899 -16.082  1.00 81.47
ATOM   1096  C   ILE B 137      19.918  33.250 -15.408  1.00 81.47
ATOM   1097  O   ILE B 137      20.087  34.299 -16.034  1.00 81.47
ATOM   1098  CB  ILE B 137      18.864  31.448 -16.821  1.00 81.47
ATOM   1099  CG1 ILE B 137      18.674  32.263 -18.105  1.00 81.47
ATOM   1100  CG2 ILE B 137      17.641  31.571 -15.908  1.00 81.47
ATOM   1101  CD1 ILE B 137      18.616  31.420 -19.371  1.00 81.47
ATOM   1102  N   TYR B 138      19.652  33.160 -14.216  1.00 81.36
ATOM   1103  CA  TYR B 138      19.394  34.398 -13.489  1.00 81.36
ATOM   1104  C   TYR B 138      20.662  35.235 -13.371  1.00 81.36
ATOM   1105  O   TYR B 138      20.606  36.467 -13.415  1.00 81.36
ATOM   1106  CB  TYR B 138      18.837  34.096 -12.095  1.00 81.36
ATOM   1107  CG  TYR B 138      18.348  35.320 -11.359  1.00 81.36
ATOM   1108  CD1 TYR B 138      19.150  35.954 -10.411  1.00 81.36
ATOM   1109  CD2 TYR B 138      17.085  35.845 -11.608  1.00 81.36
ATOM   1110  CE1 TYR B 138      18.703  37.081  -9.729  1.00 81.36
ATOM   1111  CE2 TYR B 138      16.628  36.972 -10.932  1.00 81.36
ATOM   1112  CZ  TYR B 138      17.443  37.582  -9.996  1.00 81.36
ATOM   1113  OH  TYR B 138      16.995  38.697  -9.324  1.00 81.36
ATOM   1114  N   CYS B 139      21.718  34.566 -13.217  1.00 85.16
ATOM   1115  CA  CYS B 139      22.996  35.257 -13.095  1.00 85.16
ATOM   1116  C   CYS B 139      23.329  36.019 -14.372  1.00 85.16
ATOM   1117  O   CYS B 139      23.876  37.122 -14.317  1.00 85.16
ATOM   1118  CB  CYS B 139      24.114  34.264 -12.778  1.00 85.16
ATOM   1119  SG  CYS B 139      24.101  33.674 -11.070  1.00 85.16
ATOM   1120  N   ILE B 140      22.947  35.593 -15.436  1.00 84.80
ATOM   1121  CA  ILE B 140      23.210  36.235 -16.719  1.00 84.80
ATOM   1122  C   ILE B 140      22.274  37.427 -16.901  1.00 84.80
ATOM   1123  O   ILE B 140      22.710  38.514 -17.289  1.00 84.80
ATOM   1124  CB  ILE B 140      23.047  35.242 -17.892  1.00 84.80
ATOM   1125  CG1 ILE B 140      24.052  34.092 -17.761  1.00 84.80
ATOM   1126  CG2 ILE B 140      23.208  35.961 -19.235  1.00 84.80
ATOM   1127  CD1 ILE B 140      23.805  32.941 -18.727  1.00 84.80
ATOM   1128  N   LEU B 141      21.110  37.214 -16.463  1.00 87.08
ATOM   1129  CA  LEU B 141      20.094  38.240 -16.670  1.00 87.08
ATOM   1130  C   LEU B 141      20.317  39.423 -15.733  1.00 87.08
ATOM   1131  O   LEU B 141      20.076  40.572 -16.109  1.00 87.08
ATOM   1132  CB  LEU B 141      18.694  37.660 -16.454  1.00 87.08
ATOM   1133  CG  LEU B 141      18.194  36.683 -17.519  1.00 87.08
ATOM   1134  CD1 LEU B 141      16.932  35.975 -17.038  1.00 87.08
ATOM   1135  CD2 LEU B 141      17.936  37.410 -18.834  1.00 87.08
ATOM   1136  N   THR B 142      20.761  39.108 -14.571  1.00 83.45
ATOM   1137  CA  THR B 142      20.975  40.167 -13.591  1.00 83.45
ATOM   1138  C   THR B 142      22.138  41.063 -14.008  1.00 83.45
ATOM   1139  O   THR B 142      22.184  42.240 -13.644  1.00 83.45
ATOM   1140  CB  THR B 142      21.246  39.587 -12.191  1.00 83.45
ATOM   1141  OG1 THR B 142      22.321  38.642 -12.272  1.00 83.45
ATOM   1142  CG2 THR B 142      20.010  38.887 -11.637  1.00 83.45
ATOM   1143  N   SER B 143      23.016  40.712 -14.814  1.00 83.06
ATOM   1144  CA  SER B 143      24.129  41.509 -15.320  1.00 83.06
ATOM   1145  C   SER B 143      23.638  42.626 -16.234  1.00 83.06
ATOM   1146  O   SER B 143      24.321  43.638 -16.408  1.00 83.06
ATOM   1147  CB  SER B 143      25.123  40.623 -16.072  1.00 83.06
ATOM   1148  OG  SER B 143      24.535  40.091 -17.246  1.00 83.06
ATOM   1149  N   PHE B 144      22.410  42.506 -16.612  1.00 81.88
ATOM   1150  CA  PHE B 144      21.841  43.508 -17.505  1.00 81.88
ATOM   1151  C   PHE B 144      21.019  44.526 -16.724  1.00 81.88
ATOM   1152  O   PHE B 144      20.201  45.246 -17.301  1.00 81.88
ATOM   1153  CB  PHE B 144      20.971  42.842 -18.577  1.00 81.88
ATOM   1154  CG  PHE B 144      21.754  42.046 -19.585  1.00 81.88
ATOM   1155  CD1 PHE B 144      22.396  42.677 -20.644  1.00 81.88
ATOM   1156  CD2 PHE B 144      21.848  40.664 -19.475  1.00 81.88
ATOM   1157  CE1 PHE B 144      23.122  41.942 -21.579  1.00 81.88
ATOM   1158  CE2 PHE B 144      22.572  39.923 -20.405  1.00 81.88
ATOM   1159  CZ  PHE B 144      23.207  40.564 -21.457  1.00 81.88
ATOM   1160  N   ASN B 145      21.154  44.837 -15.492  1.00 82.21
ATOM   1161  CA  ASN B 145      20.513  45.810 -14.614  1.00 82.21
ATOM   1162  C   ASN B 145      19.000  45.620 -14.575  1.00 82.21
ATOM   1163  O   ASN B 145      18.247  46.595 -14.573  1.00 82.21
ATOM   1164  CB  ASN B 145      20.858  47.236 -15.050  1.00 82.21
ATOM   1165  CG  ASN B 145      21.949  47.859 -14.202  1.00 82.21
ATOM   1166  OD1 ASN B 145      22.461  47.234 -13.269  1.00 82.21
ATOM   1167  ND2 ASN B 145      22.314  49.095 -14.519  1.00 82.21
ATOM   1168  N   ILE B 146      18.486  44.485 -14.609  1.00 86.34
ATOM   1169  CA  ILE B 146      17.062  44.178 -14.526  1.00 86.34
ATOM   1170  C   ILE B 146      16.699  43.801 -13.091  1.00 86.34
ATOM   1171  O   ILE B 146      17.525  43.250 -12.360  1.00 86.34
ATOM   1172  CB  ILE B 146      16.671  43.040 -15.495  1.00 86.34
ATOM   1173  CG1 ILE B 146      17.078  43.397 -16.929  1.00 86.34
ATOM   1174  CG2 ILE B 146      15.170  42.748 -15.407  1.00 86.34
ATOM   1175  CD1 ILE B 146      17.079  42.212 -17.885  1.00 86.34
ATOM   1176  N   SER B 147      15.545  44.195 -12.684  1.00 88.76
ATOM   1177  CA  SER B 147      15.065  43.864 -11.347  1.00 88.76
ATOM   1178  C   SER B 147      14.939  42.355 -11.162  1.00 88.76
ATOM   1179  O   SER B 147      14.849  41.610 -12.140  1.00 88.76
ATOM   1180  CB  SER B 147      13.715  44.532 -11.081  1.00 88.76
ATOM   1181  OG  SER B 147      12.686  43.899 -11.821  1.00 88.76
ATOM   1182  N   HIS B 148      14.959  41.928 -10.026  1.00 90.21
ATOM   1183  CA  HIS B 148      14.813  40.511  -9.712  1.00 90.21
ATOM   1184  C   HIS B 148      13.534  39.941 -10.316  1.00 90.21
ATOM   1185  O   HIS B 148      13.553  38.866 -10.920  1.00 90.21
ATOM   1186  CB  HIS B 148      14.820  40.295  -8.197  1.00 90.21
ATOM   1187  CG  HIS B 148      14.636  38.866  -7.794  1.00 90.21
ATOM   1188  ND1 HIS B 148      15.644  37.931  -7.888  1.00 90.21
ATOM   1189  CD2 HIS B 148      13.560  38.215  -7.293  1.00 90.21
ATOM   1190  CE1 HIS B 148      15.194  36.763  -7.462  1.00 90.21
ATOM   1191  NE2 HIS B 148      13.932  36.908  -7.094  1.00 90.21
ATOM   1192  N   ALA B 149      12.483  40.665 -10.145  1.00 90.96
ATOM   1193  CA  ALA B 149      11.187  40.212 -10.642  1.00 90.96
ATOM   1194  C   ALA B 149      11.216  40.024 -12.157  1.00 90.96
ATOM   1195  O   ALA B 149      10.713  39.024 -12.674  1.00 90.96
ATOM   1196  CB  ALA B 149      10.092  41.203 -10.253  1.00 90.96
ATOM   1197  N   ASN B 150      11.750  41.063 -12.872  1.00 91.62
ATOM   1198  CA  ASN B 150      11.838  40.974 -14.326  1.00 91.62
ATOM   1199  C   ASN B 150      12.789  39.863 -14.762  1.00 91.62
ATOM   1200  O   ASN B 150      12.532  39.172 -15.749  1.00 91.62
ATOM   1201  CB  ASN B 150      12.278  42.313 -14.919  1.00 91.62
ATOM   1202  CG  ASN B 150      11.154  43.330 -14.964  1.00 91.62
ATOM   1203  OD1 ASN B 150       9.975  42.972 -14.919  1.00 91.62
ATOM   1204  ND2 ASN B 150      11.512  44.606 -15.050  1.00 91.62
ATOM   1205  N   ALA B 151      13.897  39.699 -13.953  1.00 92.15
ATOM   1206  CA  ALA B 151      14.826  38.612 -14.250  1.00 92.15
ATOM   1207  C   ALA B 151      14.151  37.254 -14.087  1.00 92.15
ATOM   1208  O   ALA B 151      14.393  36.335 -14.873  1.00 92.15
ATOM   1209  CB  ALA B 151      16.056  38.703 -13.351  1.00 92.15
ATOM   1210  N   TYR B 152      13.349  37.156 -13.062  1.00 92.11
ATOM   1211  CA  TYR B 152      12.587  35.934 -12.832  1.00 92.11
ATOM   1212  C   TYR B 152      11.645  35.651 -13.997  1.00 92.11
ATOM   1213  O   TYR B 152      11.591  34.526 -14.500  1.00 92.11
ATOM   1214  CB  TYR B 152      11.790  36.034 -11.528  1.00 92.11
ATOM   1215  CG  TYR B 152      10.927  34.827 -11.250  1.00 92.11
ATOM   1216  CD1 TYR B 152       9.538  34.932 -11.216  1.00 92.11
ATOM   1217  CD2 TYR B 152      11.498  33.580 -11.020  1.00 92.11
ATOM   1218  CE1 TYR B 152       8.739  33.823 -10.959  1.00 92.11
ATOM   1219  CE2 TYR B 152      10.709  32.464 -10.762  1.00 92.11
ATOM   1220  CZ  TYR B 152       9.332  32.595 -10.734  1.00 92.11
ATOM   1221  OH  TYR B 152       8.546  31.494 -10.478  1.00 92.11
ATOM   1222  N   PHE B 153      10.970  36.722 -14.448  1.00 93.91
ATOM   1223  CA  PHE B 153      10.026  36.569 -15.549  1.00 93.91
ATOM   1224  C   PHE B 153      10.741  36.108 -16.814  1.00 93.91
ATOM   1225  O   PHE B 153      10.313  35.150 -17.461  1.00 93.91
ATOM   1226  CB  PHE B 153       9.288  37.885 -15.813  1.00 93.91
ATOM   1227  CG  PHE B 153       8.378  37.841 -17.010  1.00 93.91
ATOM   1228  CD1 PHE B 153       8.773  38.395 -18.222  1.00 93.91
ATOM   1229  CD2 PHE B 153       7.126  37.245 -16.924  1.00 93.91
ATOM   1230  CE1 PHE B 153       7.932  38.356 -19.332  1.00 93.91
ATOM   1231  CE2 PHE B 153       6.281  37.202 -18.029  1.00 93.91
ATOM   1232  CZ  PHE B 153       6.685  37.759 -19.232  1.00 93.91
ATOM   1233  N   TYR B 154      11.837  36.822 -17.225  1.00 93.68
ATOM   1234  CA  TYR B 154      12.560  36.488 -18.446  1.00 93.68
ATOM   1235  C   TYR B 154      13.224  35.121 -18.330  1.00 93.68
ATOM   1236  O   TYR B 154      13.372  34.409 -19.327  1.00 93.68
ATOM   1237  CB  TYR B 154      13.614  37.556 -18.756  1.00 93.68
ATOM   1238  CG  TYR B 154      13.030  38.874 -19.202  1.00 93.68
ATOM   1239  CD1 TYR B 154      12.324  38.976 -20.399  1.00 93.68
ATOM   1240  CD2 TYR B 154      13.183  40.020 -18.429  1.00 93.68
ATOM   1241  CE1 TYR B 154      11.785  40.189 -20.815  1.00 93.68
ATOM   1242  CE2 TYR B 154      12.649  41.238 -18.835  1.00 93.68
ATOM   1243  CZ  TYR B 154      11.952  41.312 -20.027  1.00 93.68
ATOM   1244  OH  TYR B 154      11.421  42.516 -20.435  1.00 93.68
ATOM   1245  N   GLY B 155      13.655  34.785 -17.086  1.00 92.90
ATOM   1246  CA  GLY B 155      14.151  33.436 -16.863  1.00 92.90
ATOM   1247  C   GLY B 155      13.112  32.366 -17.140  1.00 92.90
ATOM   1248  O   GLY B 155      13.406  31.362 -17.793  1.00 92.90
ATOM   1249  N   MET B 156      11.891  32.616 -16.663  1.00 94.57
ATOM   1250  CA  MET B 156      10.800  31.669 -16.872  1.00 94.57
ATOM   1251  C   MET B 156      10.365  31.653 -18.333  1.00 94.57
ATOM   1252  O   MET B 156       9.952  30.614 -18.852  1.00 94.57
ATOM   1253  CB  MET B 156       9.609  32.012 -15.976  1.00 94.57
ATOM   1254  CG  MET B 156       9.876  31.803 -14.494  1.00 94.57
ATOM   1255  SD  MET B 156      10.404  30.088 -14.110  1.00 94.57
ATOM   1256  CE  MET B 156      11.114  30.334 -12.459  1.00 94.57
ATOM   1257  N   LEU B 157      10.442  32.746 -18.959  1.00 94.54
ATOM   1258  CA  LEU B 157      10.170  32.801 -20.391  1.00 94.54
ATOM   1259  C   LEU B 157      11.150  31.925 -21.164  1.00 94.54
ATOM   1260  O   LEU B 157      10.756  31.217 -22.094  1.00 94.54
ATOM   1261  CB  LEU B 157      10.248  34.243 -20.897  1.00 94.54
ATOM   1262  CG  LEU B 157       9.768  34.487 -22.328  1.00 94.54
ATOM   1263  CD1 LEU B 157       8.279  34.178 -22.448  1.00 94.54
ATOM   1264  CD2 LEU B 157      10.057  35.923 -22.753  1.00 94.54
ATOM   1265  N   TYR B 158      12.474  32.063 -20.744  1.00 93.12
ATOM   1266  CA  TYR B 158      13.492  31.208 -21.344  1.00 93.12
ATOM   1267  C   TYR B 158      13.127  29.736 -21.192  1.00 93.12
ATOM   1268  O   TYR B 158      13.187  28.972 -22.158  1.00 93.12
ATOM   1269  CB  TYR B 158      14.861  31.474 -20.710  1.00 93.12
ATOM   1270  CG  TYR B 158      15.886  30.407 -21.007  1.00 93.12
ATOM   1271  CD1 TYR B 158      16.221  29.450 -20.052  1.00 93.12
ATOM   1272  CD2 TYR B 158      16.521  30.353 -22.243  1.00 93.12
ATOM   1273  CE1 TYR B 158      17.167  28.466 -20.321  1.00 93.12
ATOM   1274  CE2 TYR B 158      17.468  29.373 -22.523  1.00 93.12
ATOM   1275  CZ  TYR B 158      17.783  28.435 -21.557  1.00 93.12
ATOM   1276  OH  TYR B 158      18.720  27.463 -21.829  1.00 93.12
ATOM   1277  N   TYR B 159      12.704  29.375 -19.957  1.00 92.63
ATOM   1278  CA  TYR B 159      12.371  27.980 -19.694  1.00 92.63
ATOM   1279  C   TYR B 159      11.129  27.560 -20.471  1.00 92.63
ATOM   1280  O   TYR B 159      11.010  26.405 -20.886  1.00 92.63
ATOM   1281  CB  TYR B 159      12.151  27.753 -18.195  1.00 92.63
ATOM   1282  CG  TYR B 159      13.429  27.711 -17.393  1.00 92.63
ATOM   1283  CD1 TYR B 159      14.357  26.688 -17.578  1.00 92.63
ATOM   1284  CD2 TYR B 159      13.711  28.693 -16.450  1.00 92.63
ATOM   1285  CE1 TYR B 159      15.535  26.645 -16.840  1.00 92.63
ATOM   1286  CE2 TYR B 159      14.886  28.659 -15.706  1.00 92.63
ATOM   1287  CZ  TYR B 159      15.790  27.633 -15.908  1.00 92.63
ATOM   1288  OH  TYR B 159      16.955  27.595 -15.174  1.00 92.63
ATOM   1289  N   ALA B 160      10.224  28.462 -20.667  1.00 94.69
ATOM   1290  CA  ALA B 160       9.012  28.175 -21.430  1.00 94.69
ATOM   1291  C   ALA B 160       9.343  27.858 -22.886  1.00 94.69
ATOM   1292  O   ALA B 160       8.694  27.012 -23.507  1.00 94.69
ATOM   1293  CB  ALA B 160       8.043  29.352 -21.352  1.00 94.69
ATOM   1294  N   PHE B 161      10.380  28.445 -23.463  1.00 94.58
ATOM   1295  CA  PHE B 161      10.728  28.270 -24.868  1.00 94.58
ATOM   1296  C   PHE B 161      11.878  27.282 -25.022  1.00 94.58
ATOM   1297  O   PHE B 161      12.285  26.964 -26.142  1.00 94.58
ATOM   1298  CB  PHE B 161      11.102  29.614 -25.502  1.00 94.58
ATOM   1299  CG  PHE B 161       9.915  30.449 -25.900  1.00 94.58
ATOM   1300  CD1 PHE B 161       9.231  30.190 -27.081  1.00 94.58
ATOM   1301  CD2 PHE B 161       9.484  31.493 -25.092  1.00 94.58
ATOM   1302  CE1 PHE B 161       8.132  30.962 -27.452  1.00 94.58
ATOM   1303  CE2 PHE B 161       8.387  32.268 -25.456  1.00 94.58
ATOM   1304  CZ  PHE B 161       7.713  32.001 -26.637  1.00 94.58
ATOM   1305  N   LYS B 162      12.400  26.887 -23.783  1.00 93.67
ATOM   1306  CA  LYS B 162      13.556  25.995 -23.781  1.00 93.67
ATOM   1307  C   LYS B 162      13.294  24.753 -24.628  1.00 93.67
ATOM   1308  O   LYS B 162      14.152  24.335 -25.408  1.00 93.67
ATOM   1309  CB  LYS B 162      13.917  25.587 -22.351  1.00 93.67
ATOM   1310  CG  LYS B 162      15.224  24.816 -22.239  1.00 93.67
ATOM   1311  CD  LYS B 162      15.538  24.457 -20.792  1.00 93.67
ATOM   1312  CE  LYS B 162      16.762  23.557 -20.692  1.00 93.67
ATOM   1313  NZ  LYS B 162      17.067  23.192 -19.276  1.00 93.67
ATOM   1314  N   PRO B 163      12.073  24.037 -24.514  1.00 95.50
ATOM   1315  CA  PRO B 163      11.821  22.844 -25.326  1.00 95.50
ATOM   1316  C   PRO B 163      11.916  23.119 -26.825  1.00 95.50
ATOM   1317  O   PRO B 163      12.445  22.296 -27.575  1.00 95.50
ATOM   1318  CB  PRO B 163      10.396  22.444 -24.933  1.00 95.50
ATOM   1319  CG  PRO B 163      10.205  23.011 -23.563  1.00 95.50
ATOM   1320  CD  PRO B 163      10.987  24.288 -23.462  1.00 95.50
ATOM   1321  N   ILE B 164      11.431  24.262 -27.259  1.00 93.77
ATOM   1322  CA  ILE B 164      11.458  24.635 -28.670  1.00 93.77
ATOM   1323  C   ILE B 164      12.891  24.942 -29.095  1.00 93.77
ATOM   1324  O   ILE B 164      13.337  24.506 -30.159  1.00 93.77
ATOM   1325  CB  ILE B 164      10.543  25.847 -28.952  1.00 93.77
ATOM   1326  CG1 ILE B 164       9.085  25.505 -28.622  1.00 93.77
ATOM   1327  CG2 ILE B 164      10.683  26.303 -30.407  1.00 93.77
ATOM   1328  CD1 ILE B 164       8.162  26.714 -28.571  1.00 93.77
ATOM   1329  N   LEU B 165      13.586  25.705 -28.208  1.00 94.16
ATOM   1330  CA  LEU B 165      14.966  26.069 -28.511  1.00 94.16
ATOM   1331  C   LEU B 165      15.842  24.827 -28.630  1.00 94.16
ATOM   1332  O   LEU B 165      16.605  24.690 -29.589  1.00 94.16
ATOM   1333  CB  LEU B 165      15.525  27.001 -27.433  1.00 94.16
ATOM   1334  CG  LEU B 165      16.902  27.606 -27.707  1.00 94.16
ATOM   1335  CD1 LEU B 165      16.797  28.717 -28.746  1.00 94.16
ATOM   1336  CD2 LEU B 165      17.522  28.131 -26.416  1.00 94.16
ATOM   1337  N   LEU B 166      15.780  23.922 -27.662  1.00 96.12
ATOM   1338  CA  LEU B 166      16.583  22.704 -27.674  1.00 96.12
ATOM   1339  C   LEU B 166      16.220  21.824 -28.866  1.00 96.12
ATOM   1340  O   LEU B 166      17.091  21.184 -29.458  1.00 96.12
ATOM   1341  CB  LEU B 166      16.392  21.923 -26.371  1.00 96.12
ATOM   1342  CG  LEU B 166      17.082  22.493 -25.131  1.00 96.12
ATOM   1343  CD1 LEU B 166      16.772  21.635 -23.910  1.00 96.12
ATOM   1344  CD2 LEU B 166      18.588  22.590 -25.354  1.00 96.12
ATOM   1345  N   ALA B 167      14.897  21.806 -29.217  1.00 95.65
ATOM   1346  CA  ALA B 167      14.452  21.048 -30.384  1.00 95.65
ATOM   1347  C   ALA B 167      15.087  21.588 -31.663  1.00 95.65
ATOM   1348  O   ALA B 167      15.504  20.816 -32.530  1.00 95.65
ATOM   1349  CB  ALA B 167      12.930  21.084 -30.494  1.00 95.65
ATOM   1350  N   MET B 168      15.120  22.920 -31.789  1.00 94.60
ATOM   1351  CA  MET B 168      15.719  23.563 -32.955  1.00 94.60
ATOM   1352  C   MET B 168      17.211  23.258 -33.038  1.00 94.60
ATOM   1353  O   MET B 168      17.719  22.910 -34.105  1.00 94.60
ATOM   1354  CB  MET B 168      15.495  25.076 -32.910  1.00 94.60
ATOM   1355  CG  MET B 168      14.081  25.498 -33.275  1.00 94.60
ATOM   1356  SD  MET B 168      13.948  27.298 -33.604  1.00 94.60
ATOM   1357  CE  MET B 168      14.105  27.944 -31.916  1.00 94.60
ATOM   1358  N   ILE B 169      17.941  23.437 -31.874  1.00 95.12
ATOM   1359  CA  ILE B 169      19.374  23.169 -31.829  1.00 95.12
ATOM   1360  C   ILE B 169      19.637  21.708 -32.189  1.00 95.12
ATOM   1361  O   ILE B 169      20.536  21.409 -32.979  1.00 95.12
ATOM   1362  CB  ILE B 169      19.968  23.493 -30.440  1.00 95.12
ATOM   1363  CG1 ILE B 169      19.892  25.000 -30.166  1.00 95.12
ATOM   1364  CG2 ILE B 169      21.410  22.989 -30.338  1.00 95.12
ATOM   1365  CD1 ILE B 169      20.229  25.386 -28.732  1.00 95.12
ATOM   1366  N   LEU B 170      18.890  20.757 -31.648  1.00 96.00
ATOM   1367  CA  LEU B 170      19.040  19.330 -31.912  1.00 96.00
ATOM   1368  C   LEU B 170      18.814  19.024 -33.388  1.00 96.00
ATOM   1369  O   LEU B 170      19.537  18.217 -33.977  1.00 96.00
ATOM   1370  CB  LEU B 170      18.063  18.520 -31.055  1.00 96.00
ATOM   1371  CG  LEU B 170      18.295  17.009 -31.007  1.00 96.00
ATOM   1372  CD1 LEU B 170      19.645  16.700 -30.369  1.00 96.00
ATOM   1373  CD2 LEU B 170      17.167  16.319 -30.247  1.00 96.00
ATOM   1374  N   THR B 171      17.817  19.685 -33.969  1.00 95.78
ATOM   1375  CA  THR B 171      17.499  19.488 -35.379  1.00 95.78
ATOM   1376  C   THR B 171      18.663  19.930 -36.263  1.00 95.78
ATOM   1377  O   THR B 171      19.030  19.231 -37.210  1.00 95.78
ATOM   1378  CB  THR B 171      16.227  20.259 -35.778  1.00 95.78
ATOM   1379  OG1 THR B 171      15.151  19.872 -34.914  1.00 95.78
ATOM   1380  CG2 THR B 171      15.835  19.963 -37.222  1.00 95.78
ATOM   1381  N   ILE B 172      19.264  21.126 -35.917  1.00 94.95
ATOM   1382  CA  ILE B 172      20.380  21.659 -36.690  1.00 94.95
ATOM   1383  C   ILE B 172      21.593  20.742 -36.544  1.00 94.95
ATOM   1384  O   ILE B 172      22.251  20.410 -37.533  1.00 94.95
ATOM   1385  CB  ILE B 172      20.739  23.096 -36.249  1.00 94.95
ATOM   1386  CG1 ILE B 172      19.596  24.059 -36.591  1.00 94.95
ATOM   1387  CG2 ILE B 172      22.050  23.548 -36.898  1.00 94.95
ATOM   1388  CD1 ILE B 172      19.749  25.443 -35.974  1.00 94.95
ATOM   1389  N   LEU B 173      21.895  20.315 -35.338  1.00 95.28
ATOM   1390  CA  LEU B 173      23.037  19.445 -35.079  1.00 95.28
ATOM   1391  C   LEU B 173      22.884  18.115 -35.809  1.00 95.28
ATOM   1392  O   LEU B 173      23.829  17.635 -36.439  1.00 95.28
ATOM   1393  CB  LEU B 173      23.194  19.201 -33.576  1.00 95.28
ATOM   1394  CG  LEU B 173      23.771  20.357 -32.758  1.00 95.28
ATOM   1395  CD1 LEU B 173      23.659  20.059 -31.266  1.00 95.28
ATOM   1396  CD2 LEU B 173      25.221  20.619 -33.149  1.00 95.28
ATOM   1397  N   MET B 174      21.685  17.409 -35.751  1.00 95.97
ATOM   1398  CA  MET B 174      21.449  16.118 -36.391  1.00 95.97
ATOM   1399  C   MET B 174      21.468  16.252 -37.910  1.00 95.97
ATOM   1400  O   MET B 174      21.869  15.324 -38.614  1.00 95.97
ATOM   1401  CB  MET B 174      20.114  15.528 -35.934  1.00 95.97
ATOM   1402  CG  MET B 174      20.152  14.937 -34.534  1.00 95.97
ATOM   1403  SD  MET B 174      21.471  13.677 -34.338  1.00 95.97
ATOM   1404  CE  MET B 174      20.772  12.326 -35.327  1.00 95.97
ATOM   1405  N   TYR B 175      21.009  17.512 -38.401  1.00 96.05
ATOM   1406  CA  TYR B 175      21.084  17.774 -39.834  1.00 96.05
ATOM   1407  C   TYR B 175      22.529  17.754 -40.317  1.00 96.05
ATOM   1408  O   TYR B 175      22.833  17.176 -41.363  1.00 96.05
ATOM   1409  CB  TYR B 175      20.440  19.123 -40.169  1.00 96.05
ATOM   1410  CG  TYR B 175      20.411  19.432 -41.646  1.00 96.05
ATOM   1411  CD1 TYR B 175      21.375  20.254 -42.225  1.00 96.05
ATOM   1412  CD2 TYR B 175      19.419  18.904 -42.465  1.00 96.05
ATOM   1413  CE1 TYR B 175      21.350  20.544 -43.585  1.00 96.05
ATOM   1414  CE2 TYR B 175      19.385  19.186 -43.827  1.00 96.05
ATOM   1415  CZ  TYR B 175      20.353  20.005 -44.377  1.00 96.05
ATOM   1416  OH  TYR B 175      20.324  20.288 -45.724  1.00 96.05
ATOM   1417  N   ILE B 176      23.398  18.469 -39.485  1.00 94.40
ATOM   1418  CA  ILE B 176      24.817  18.507 -39.821  1.00 94.40
ATOM   1419  C   ILE B 176      25.389  17.091 -39.803  1.00 94.40
ATOM   1420  O   ILE B 176      26.124  16.700 -40.713  1.00 94.40
ATOM   1421  CB  ILE B 176      25.604  19.416 -38.851  1.00 94.40
ATOM   1422  CG1 ILE B 176      25.147  20.872 -38.994  1.00 94.40
ATOM   1423  CG2 ILE B 176      27.111  19.288 -39.093  1.00 94.40
ATOM   1424  CD1 ILE B 176      25.716  21.806 -37.935  1.00 94.40
ATOM   1425  N   VAL B 177      25.114  16.266 -38.805  1.00 94.94
ATOM   1426  CA  VAL B 177      25.598  14.897 -38.662  1.00 94.94
ATOM   1427  C   VAL B 177      25.134  14.058 -39.850  1.00 94.94
ATOM   1428  O   VAL B 177      25.914  13.289 -40.418  1.00 94.94
ATOM   1429  CB  VAL B 177      25.116  14.261 -37.339  1.00 94.94
ATOM   1430  CG1 VAL B 177      25.439  12.768 -37.309  1.00 94.94
ATOM   1431  CG2 VAL B 177      25.749  14.972 -36.144  1.00 94.94
ATOM   1432  N   VAL B 178      23.913  14.163 -40.297  1.00 94.88
ATOM   1433  CA  VAL B 178      23.346  13.395 -41.400  1.00 94.88
ATOM   1434  C   VAL B 178      24.019  13.797 -42.710  1.00 94.88
ATOM   1435  O   VAL B 178      24.314  12.944 -43.551  1.00 94.88
ATOM   1436  CB  VAL B 178      21.817  13.593 -41.504  1.00 94.88
ATOM   1437  CG1 VAL B 178      21.277  12.966 -42.787  1.00 94.88
ATOM   1438  CG2 VAL B 178      21.119  13.002 -40.281  1.00 94.88
ATOM   1439  N   GLU B 179      24.243  15.129 -42.931  1.00 94.68
ATOM   1440  CA  GLU B 179      24.930  15.604 -44.129  1.00 94.68
ATOM   1441  C   GLU B 179      26.353  15.057 -44.203  1.00 94.68
ATOM   1442  O   GLU B 179      26.838  14.720 -45.285  1.00 94.68
ATOM   1443  CB  GLU B 179      24.951  17.134 -44.165  1.00 94.68
ATOM   1444  CG  GLU B 179      23.625  17.758 -44.577  1.00 94.68
ATOM   1445  CD  GLU B 179      23.187  17.366 -45.979  1.00 94.68
ATOM   1446  OE1 GLU B 179      21.980  17.109 -46.188  1.00 94.68
ATOM   1447  OE2 GLU B 179      24.059  17.314 -46.876  1.00 94.68
ATOM   1448  N   MET B 180      27.027  15.047 -43.060  1.00 93.51
ATOM   1449  CA  MET B 180      28.361  14.457 -43.007  1.00 93.51
ATOM   1450  C   MET B 180      28.316  12.977 -43.375  1.00 93.51
ATOM   1451  O   MET B 180      29.192  12.484 -44.088  1.00 93.51
ATOM   1452  CB  MET B 180      28.972  14.631 -41.616  1.00 93.51
ATOM   1453  CG  MET B 180      29.418  16.053 -41.316  1.00 93.51
ATOM   1454  SD  MET B 180      30.393  16.172 -39.766  1.00 93.51
ATOM   1455  CE  MET B 180      29.096  15.826 -38.545  1.00 93.51
ATOM   1456  N   TYR B 181      27.408  12.257 -42.902  1.00 94.60
ATOM   1457  CA  TYR B 181      27.234  10.843 -43.215  1.00 94.60
ATOM   1458  C   TYR B 181      26.956  10.644 -44.700  1.00 94.60
ATOM   1459  O   TYR B 181      27.490   9.720 -45.319  1.00 94.60
ATOM   1460  CB  TYR B 181      26.093  10.246 -42.386  1.00 94.60
ATOM   1461  CG  TYR B 181      25.858   8.777 -42.645  1.00 94.60
ATOM   1462  CD1 TYR B 181      24.821   8.353 -43.473  1.00 94.60
ATOM   1463  CD2 TYR B 181      26.672   7.812 -42.063  1.00 94.60
ATOM   1464  CE1 TYR B 181      24.600   7.001 -43.713  1.00 94.60
ATOM   1465  CE2 TYR B 181      26.461   6.457 -42.296  1.00 94.60
ATOM   1466  CZ  TYR B 181      25.424   6.062 -43.122  1.00 94.60
ATOM   1467  OH  TYR B 181      25.210   4.722 -43.356  1.00 94.60
ATOM   1468  N   LYS B 182      26.048  11.531 -45.229  1.00 93.99
ATOM   1469  CA  LYS B 182      25.761  11.475 -46.659  1.00 93.99
ATOM   1470  C   LYS B 182      27.035  11.636 -47.483  1.00 93.99
ATOM   1471  O   LYS B 182      27.208  10.971 -48.506  1.00 93.99
ATOM   1472  CB  LYS B 182      24.746  12.552 -47.046  1.00 93.99
ATOM   1473  CG  LYS B 182      23.328  12.263 -46.578  1.00 93.99
ATOM   1474  CD  LYS B 182      22.354  13.334 -47.051  1.00 93.99
ATOM   1475  CE  LYS B 182      20.950  13.091 -46.515  1.00 93.99
ATOM   1476  NZ  LYS B 182      19.995  14.149 -46.962  1.00 93.99
ATOM   1477  N   TYR B 183      27.878  12.573 -47.097  1.00 93.75
ATOM   1478  CA  TYR B 183      29.142  12.809 -47.785  1.00 93.75
ATOM   1479  C   TYR B 183      30.045  11.584 -47.700  1.00 93.75
ATOM   1480  O   TYR B 183      30.675  11.200 -48.688  1.00 93.75
ATOM   1481  CB  TYR B 183      29.858  14.027 -47.193  1.00 93.75
ATOM   1482  CG  TYR B 183      31.136  14.388 -47.910  1.00 93.75
ATOM   1483  CD1 TYR B 183      32.375  14.013 -47.397  1.00 93.75
ATOM   1484  CD2 TYR B 183      31.107  15.105 -49.101  1.00 93.75
ATOM   1485  CE1 TYR B 183      33.556  14.345 -48.053  1.00 93.75
ATOM   1486  CE2 TYR B 183      32.281  15.443 -49.766  1.00 93.75
ATOM   1487  CZ  TYR B 183      33.498  15.059 -49.236  1.00 93.75
ATOM   1488  OH  TYR B 183      34.664  15.390 -49.890  1.00 93.75
ATOM   1489  N   LYS B 184      30.077  10.955 -46.577  1.00 93.49
ATOM   1490  CA  LYS B 184      30.910   9.776 -46.357  1.00 93.49
ATOM   1491  C   LYS B 184      30.462   8.614 -47.240  1.00 93.49
ATOM   1492  O   LYS B 184      31.294   7.876 -47.773  1.00 93.49
ATOM   1493  CB  LYS B 184      30.875   9.361 -44.886  1.00 93.49
ATOM   1494  CG  LYS B 184      31.852   8.249 -44.533  1.00 93.49
ATOM   1495  CD  LYS B 184      31.783   7.893 -43.054  1.00 93.49
ATOM   1496  CE  LYS B 184      32.674   6.703 -42.722  1.00 93.49
ATOM   1497  NZ  LYS B 184      32.616   6.355 -41.271  1.00 93.49
ATOM   1498  N   VAL B 185      29.204   8.359 -47.452  1.00 94.46
ATOM   1499  CA  VAL B 185      28.680   7.208 -48.180  1.00 94.46
ATOM   1500  C   VAL B 185      28.297   7.624 -49.599  1.00 94.46
ATOM   1501  O   VAL B 185      27.646   6.865 -50.321  1.00 94.46
ATOM   1502  CB  VAL B 185      27.463   6.586 -47.460  1.00 94.46
ATOM   1503  CG1 VAL B 185      26.995   5.323 -48.182  1.00 94.46
ATOM   1504  CG2 VAL B 185      27.806   6.277 -46.004  1.00 94.46
ATOM   1505  N   ARG B 186      28.789   8.787 -50.062  1.00 93.52
ATOM   1506  CA  ARG B 186      28.413   9.370 -51.346  1.00 93.52
ATOM   1507  C   ARG B 186      28.761   8.430 -52.496  1.00 93.52
ATOM   1508  O   ARG B 186      27.988   8.291 -53.446  1.00 93.52
ATOM   1509  CB  ARG B 186      29.103  10.721 -51.547  1.00 93.52
ATOM   1510  CG  ARG B 186      28.793  11.378 -52.882  1.00 93.52
ATOM   1511  CD  ARG B 186      29.587  12.662 -53.076  1.00 93.52
ATOM   1512  NE  ARG B 186      31.003  12.391 -53.309  1.00 93.52
ATOM   1513  CZ  ARG B 186      31.954  13.319 -53.363  1.00 93.52
ATOM   1514  NH1 ARG B 186      31.658  14.603 -53.202  1.00 93.52
ATOM   1515  NH2 ARG B 186      33.211  12.961 -53.581  1.00 93.52
ATOM   1516  N   ASP B 187      29.825   7.647 -52.540  1.00 94.30
ATOM   1517  CA  ASP B 187      30.258   6.748 -53.606  1.00 94.30
ATOM   1518  C   ASP B 187      29.338   5.533 -53.707  1.00 94.30
ATOM   1519  O   ASP B 187      28.916   5.157 -54.802  1.00 94.30
ATOM   1520  CB  ASP B 187      31.702   6.297 -53.374  1.00 94.30
ATOM   1521  CG  ASP B 187      32.713   7.408 -53.592  1.00 94.30
ATOM   1522  OD1 ASP B 187      33.819   7.349 -53.015  1.00 94.30
ATOM   1523  OD2 ASP B 187      32.399   8.354 -54.347  1.00 94.30
ATOM   1524  N   LYS B 188      28.993   5.031 -52.601  1.00 93.62
ATOM   1525  CA  LYS B 188      28.099   3.878 -52.560  1.00 93.62
ATOM   1526  C   LYS B 188      26.699   4.250 -53.042  1.00 93.62
ATOM   1527  O   LYS B 188      26.066   3.488 -53.774  1.00 93.62
ATOM   1528  CB  LYS B 188      28.030   3.302 -51.145  1.00 93.62
ATOM   1529  CG  LYS B 188      29.253   2.489 -50.747  1.00 93.62
ATOM   1530  CD  LYS B 188      29.078   1.850 -49.376  1.00 93.62
ATOM   1531  CE  LYS B 188      30.355   1.165 -48.910  1.00 93.62
ATOM   1532  NZ  LYS B 188      30.200   0.569 -47.549  1.00 93.62
ATOM   1533  N   THR B 189      26.300   5.416 -52.615  1.00 93.37
ATOM   1534  CA  THR B 189      24.980   5.899 -53.008  1.00 93.37
ATOM   1535  C   THR B 189      24.909   6.110 -54.517  1.00 93.37
ATOM   1536  O   THR B 189      23.906   5.774 -55.150  1.00 93.37
ATOM   1537  CB  THR B 189      24.629   7.213 -52.286  1.00 93.37
ATOM   1538  OG1 THR B 189      24.744   7.020 -50.871  1.00 93.37
ATOM   1539  CG2 THR B 189      23.207   7.657 -52.613  1.00 93.37
ATOM   1540  N   ASN B 190      25.970   6.651 -55.090  1.00 91.78
ATOM   1541  CA  ASN B 190      26.005   6.897 -56.527  1.00 91.78
ATOM   1542  C   ASN B 190      25.966   5.594 -57.320  1.00 91.78
ATOM   1543  O   ASN B 190      25.319   5.517 -58.366  1.00 91.78
ATOM   1544  CB  ASN B 190      27.245   7.711 -56.903  1.00 91.78
ATOM   1545  CG  ASN B 190      27.119   9.175 -56.530  1.00 91.78
ATOM   1546  OD1 ASN B 190      26.012   9.685 -56.337  1.00 91.78
ATOM   1547  ND2 ASN B 190      28.251   9.860 -56.425  1.00 91.78
ATOM   1548  N   ILE B 191      26.601   4.595 -56.814  1.00 91.76
ATOM   1549  CA  ILE B 191      26.622   3.290 -57.466  1.00 91.76
ATOM   1550  C   ILE B 191      25.219   2.688 -57.463  1.00 91.76
ATOM   1551  O   ILE B 191      24.751   2.183 -58.486  1.00 91.76
ATOM   1552  CB  ILE B 191      27.618   2.330 -56.776  1.00 91.76
ATOM   1553  CG1 ILE B 191      29.057   2.817 -56.980  1.00 91.76
ATOM   1554  CG2 ILE B 191      27.444   0.902 -57.302  1.00 91.76
ATOM   1555  CD1 ILE B 191      30.086   2.078 -56.136  1.00 91.76
ATOM   1556  N   LYS B 192      24.604   2.781 -56.340  1.00 91.85
ATOM   1557  CA  LYS B 192      23.248   2.252 -56.228  1.00 91.85
ATOM   1558  C   LYS B 192      22.298   2.968 -57.182  1.00 91.85
ATOM   1559  O   LYS B 192      21.469   2.331 -57.836  1.00 91.85
ATOM   1560  CB  LYS B 192      22.740   2.377 -54.790  1.00 91.85
ATOM   1561  CG  LYS B 192      23.366   1.382 -53.824  1.00 91.85
ATOM   1562  CD  LYS B 192      22.734   1.473 -52.441  1.00 91.85
ATOM   1563  CE  LYS B 192      23.391   0.512 -51.460  1.00 91.85
ATOM   1564  NZ  LYS B 192      22.753   0.573 -50.112  1.00 91.85
ATOM   1565  N   LEU B 193      22.462   4.319 -57.281  1.00 91.48
ATOM   1566  CA  LEU B 193      21.596   5.107 -58.152  1.00 91.48
ATOM   1567  C   LEU B 193      21.869   4.792 -59.619  1.00 91.48
ATOM   1568  O   LEU B 193      20.942   4.745 -60.431  1.00 91.48
ATOM   1569  CB  LEU B 193      21.793   6.603 -57.893  1.00 91.48
ATOM   1570  CG  LEU B 193      21.185   7.154 -56.603  1.00 91.48
ATOM   1571  CD1 LEU B 193      21.690   8.569 -56.340  1.00 91.48
ATOM   1572  CD2 LEU B 193      19.662   7.130 -56.677  1.00 91.48
ATOM   1573  N   ARG B 194      23.035   4.469 -59.973  1.00 91.96
ATOM   1574  CA  ARG B 194      23.406   4.127 -61.342  1.00 91.96
ATOM   1575  C   ARG B 194      22.823   2.778 -61.747  1.00 91.96
ATOM   1576  O   ARG B 194      22.346   2.614 -62.872  1.00 91.96
ATOM   1577  CB  ARG B 194      24.928   4.108 -61.497  1.00 91.96
ATOM   1578  CG  ARG B 194      25.536   5.473 -61.780  1.00 91.96
ATOM   1579  CD  ARG B 194      27.019   5.373 -62.109  1.00 91.96
ATOM   1580  NE  ARG B 194      27.835   6.108 -61.147  1.00 91.96
ATOM   1581  CZ  ARG B 194      29.154   6.257 -61.230  1.00 91.96
ATOM   1582  NH1 ARG B 194      29.835   5.723 -62.237  1.00 91.96
ATOM   1583  NH2 ARG B 194      29.798   6.946 -60.299  1.00 91.96
ATOM   1584  N   VAL B 195      22.943   1.903 -60.884  1.00 90.53
ATOM   1585  CA  VAL B 195      22.396   0.575 -61.142  1.00 90.53
ATOM   1586  C   VAL B 195      20.895   0.676 -61.404  1.00 90.53
ATOM   1587  O   VAL B 195      20.379   0.061 -62.341  1.00 90.53
ATOM   1588  CB  VAL B 195      22.668  -0.390 -59.966  1.00 90.53
ATOM   1589  CG1 VAL B 195      21.907  -1.701 -60.156  1.00 90.53
ATOM   1590  CG2 VAL B 195      24.166  -0.653 -59.827  1.00 90.53
ATOM   1591  N   ILE B 196      20.255   1.456 -60.631  1.00 89.96
ATOM   1592  CA  ILE B 196      18.814   1.630 -60.776  1.00 89.96
ATOM   1593  C   ILE B 196      18.506   2.279 -62.123  1.00 89.96
ATOM   1594  O   ILE B 196      17.548   1.897 -62.799  1.00 89.96
ATOM   1595  CB  ILE B 196      18.228   2.478 -59.625  1.00 89.96
ATOM   1596  CG1 ILE B 196      18.207   1.670 -58.323  1.00 89.96
ATOM   1597  CG2 ILE B 196      16.826   2.978 -59.983  1.00 89.96
ATOM   1598  CD1 ILE B 196      17.764   2.469 -57.105  1.00 89.96
ATOM   1599  N   ASP B 197      19.290   3.172 -62.502  1.00 90.64
ATOM   1600  CA  ASP B 197      19.109   3.833 -63.790  1.00 90.64
ATOM   1601  C   ASP B 197      19.300   2.851 -64.943  1.00 90.64
ATOM   1602  O   ASP B 197      18.569   2.899 -65.934  1.00 90.64
ATOM   1603  CB  ASP B 197      20.081   5.007 -63.932  1.00 90.64
ATOM   1604  CG  ASP B 197      19.629   6.245 -63.178  1.00 90.64
ATOM   1605  OD1 ASP B 197      20.454   7.157 -62.953  1.00 90.64
ATOM   1606  OD2 ASP B 197      18.439   6.308 -62.801  1.00 90.64
ATOM   1607  N   GLU B 198      20.229   1.992 -64.812  1.00 91.33
ATOM   1608  CA  GLU B 198      20.495   0.999 -65.849  1.00 91.33
ATOM   1609  C   GLU B 198      19.346   0.001 -65.964  1.00 91.33
ATOM   1610  O   GLU B 198      18.970  -0.395 -67.069  1.00 91.33
ATOM   1611  CB  GLU B 198      21.806   0.262 -65.564  1.00 91.33
ATOM   1612  CG  GLU B 198      23.050   1.048 -65.951  1.00 91.33
ATOM   1613  CD  GLU B 198      24.335   0.250 -65.801  1.00 91.33
ATOM   1614  OE1 GLU B 198      25.422   0.785 -66.116  1.00 91.33
ATOM   1615  OE2 GLU B 198      24.254  -0.920 -65.366  1.00 91.33
ATOM   1616  N   ILE B 199      18.932  -0.288 -64.869  1.00 91.20
ATOM   1617  CA  ILE B 199      17.802  -1.210 -64.853  1.00 91.20
ATOM   1618  C   ILE B 199      16.601  -0.566 -65.542  1.00 91.20
ATOM   1619  O   ILE B 199      15.863  -1.234 -66.270  1.00 91.20
ATOM   1620  CB  ILE B 199      17.433  -1.626 -63.411  1.00 91.20
ATOM   1621  CG1 ILE B 199      18.544  -2.491 -62.805  1.00 91.20
ATOM   1622  CG2 ILE B 199      16.091  -2.363 -63.389  1.00 91.20
ATOM   1623  CD1 ILE B 199      18.342  -2.815 -61.331  1.00 91.20
ATOM   1624  N   LYS B 200      16.466   0.639 -65.246  1.00 90.15
ATOM   1625  CA  LYS B 200      15.386   1.365 -65.907  1.00 90.15
ATOM   1626  C   LYS B 200      15.568   1.363 -67.422  1.00 90.15
ATOM   1627  O   LYS B 200      14.608   1.156 -68.167  1.00 90.15
ATOM   1628  CB  LYS B 200      15.311   2.803 -65.391  1.00 90.15
ATOM   1629  CG  LYS B 200      14.060   3.553 -65.825  1.00 90.15
ATOM   1630  CD  LYS B 200      13.999   4.943 -65.207  1.00 90.15
ATOM   1631  CE  LYS B 200      12.761   5.705 -65.664  1.00 90.15
ATOM   1632  NZ  LYS B 200      12.700   7.072 -65.065  1.00 90.15
ATOM   1633  N   VAL B 201      16.663   1.482 -67.881  1.00 89.68
ATOM   1634  CA  VAL B 201      16.979   1.513 -69.306  1.00 89.68
ATOM   1635  C   VAL B 201      16.763   0.128 -69.913  1.00 89.68
ATOM   1636  O   VAL B 201      16.295   0.008 -71.048  1.00 89.68
ATOM   1637  CB  VAL B 201      18.429   1.984 -69.555  1.00 89.68
ATOM   1638  CG1 VAL B 201      18.800   1.833 -71.029  1.00 89.68
ATOM   1639  CG2 VAL B 201      18.605   3.432 -69.103  1.00 89.68
ATOM   1640  N   LEU B 202      17.010  -0.848 -69.133  1.00 88.60
ATOM   1641  CA  LEU B 202      16.862  -2.221 -69.606  1.00 88.60
ATOM   1642  C   LEU B 202      15.392  -2.623 -69.657  1.00 88.60
ATOM   1643  O   LEU B 202      15.054  -3.692 -70.171  1.00 88.60
ATOM   1644  CB  LEU B 202      17.637  -3.185 -68.704  1.00 88.60
ATOM   1645  CG  LEU B 202      19.152  -3.232 -68.904  1.00 88.60
ATOM   1646  CD1 LEU B 202      19.838  -3.748 -67.644  1.00 88.60
ATOM   1647  CD2 LEU B 202      19.506  -4.102 -70.106  1.00 88.60
ATOM   1648  N   GLY B 203      14.660  -1.815 -69.020  1.00 82.22
ATOM   1649  CA  GLY B 203      13.226  -1.996 -69.180  1.00 82.22
ATOM   1650  C   GLY B 203      12.613  -2.879 -68.110  1.00 82.22
ATOM   1651  O   GLY B 203      11.467  -3.314 -68.238  1.00 82.22
ATOM   1652  N   ASN B 204      13.205  -3.246 -67.245  1.00 89.32
ATOM   1653  CA  ASN B 204      12.620  -4.018 -66.154  1.00 89.32
ATOM   1654  C   ASN B 204      11.959  -3.112 -65.119  1.00 89.32
ATOM   1655  O   ASN B 204      12.523  -2.867 -64.051  1.00 89.32
ATOM   1656  CB  ASN B 204      13.681  -4.897 -65.489  1.00 89.32
ATOM   1657  CG  ASN B 204      13.082  -6.080 -64.754  1.00 89.32
ATOM   1658  OD1 ASN B 204      11.909  -6.059 -64.370  1.00 89.32
ATOM   1659  ND2 ASN B 204      13.882  -7.121 -64.553  1.00 89.32
ATOM   1660  N   ASN B 205      10.853  -2.769 -65.307  1.00 90.20
ATOM   1661  CA  ASN B 205      10.134  -1.807 -64.480  1.00 90.20
ATOM   1662  C   ASN B 205       9.769  -2.397 -63.121  1.00 90.20
ATOM   1663  O   ASN B 205       9.783  -1.693 -62.109  1.00 90.20
ATOM   1664  CB  ASN B 205       8.877  -1.314 -65.200  1.00 90.20
ATOM   1665  CG  ASN B 205       9.190  -0.364 -66.338  1.00 90.20
ATOM   1666  OD1 ASN B 205      10.246   0.275 -66.358  1.00 90.20
ATOM   1667  ND2 ASN B 205       8.276  -0.264 -67.296  1.00 90.20
ATOM   1668  N   LYS B 206       9.530  -3.577 -63.125  1.00 90.08
ATOM   1669  CA  LYS B 206       9.189  -4.229 -61.864  1.00 90.08
ATOM   1670  C   LYS B 206      10.381  -4.240 -60.910  1.00 90.08
ATOM   1671  O   LYS B 206      10.241  -3.911 -59.730  1.00 90.08
ATOM   1672  CB  LYS B 206       8.704  -5.658 -62.113  1.00 90.08
ATOM   1673  CG  LYS B 206       7.987  -6.284 -60.925  1.00 90.08
ATOM   1674  CD  LYS B 206       7.455  -7.671 -61.262  1.00 90.08
ATOM   1675  CE  LYS B 206       6.868  -8.358 -60.036  1.00 90.08
ATOM   1676  NZ  LYS B 206       6.378  -9.733 -60.353  1.00 90.08
ATOM   1677  N   LEU B 207      11.482  -4.640 -61.409  1.00 89.58
ATOM   1678  CA  LEU B 207      12.706  -4.654 -60.616  1.00 89.58
ATOM   1679  C   LEU B 207      13.080  -3.245 -60.168  1.00 89.58
ATOM   1680  O   LEU B 207      13.505  -3.044 -59.028  1.00 89.58
ATOM   1681  CB  LEU B 207      13.856  -5.271 -61.415  1.00 89.58
ATOM   1682  CG  LEU B 207      15.177  -5.462 -60.667  1.00 89.58
ATOM   1683  CD1 LEU B 207      14.988  -6.419 -59.495  1.00 89.58
ATOM   1684  CD2 LEU B 207      16.259  -5.972 -61.613  1.00 89.58
ATOM   1685  N   TYR B 208      12.718  -2.276 -61.051  1.00 89.35
ATOM   1686  CA  TYR B 208      12.971  -0.873 -60.739  1.00 89.35
ATOM   1687  C   TYR B 208      12.130  -0.419 -59.552  1.00 89.35
ATOM   1688  O   TYR B 208      12.650   0.181 -58.608  1.00 89.35
ATOM   1689  CB  TYR B 208      12.677   0.010 -61.955  1.00 89.35
ATOM   1690  CG  TYR B 208      12.794   1.488 -61.674  1.00 89.35
ATOM   1691  CD1 TYR B 208      11.672   2.245 -61.343  1.00 89.35
ATOM   1692  CD2 TYR B 208      14.025   2.132 -61.741  1.00 89.35
ATOM   1693  CE1 TYR B 208      11.774   3.608 -61.085  1.00 89.35
ATOM   1694  CE2 TYR B 208      14.139   3.494 -61.486  1.00 89.35
ATOM   1695  CZ  TYR B 208      13.010   4.223 -61.159  1.00 89.35
ATOM   1696  OH  TYR B 208      13.117   5.572 -60.905  1.00 89.35
ATOM   1697  N   ASP B 209      11.008  -0.864 -59.528  1.00 89.77
ATOM   1698  CA  ASP B 209      10.089  -0.452 -58.471  1.00 89.77
ATOM   1699  C   ASP B 209      10.445  -1.117 -57.143  1.00 89.77
ATOM   1700  O   ASP B 209      10.381  -0.482 -56.089  1.00 89.77
ATOM   1701  CB  ASP B 209       8.645  -0.783 -58.855  1.00 89.77
ATOM   1702  CG  ASP B 209       8.101   0.119 -59.948  1.00 89.77
ATOM   1703  OD1 ASP B 209       7.145  -0.280 -60.649  1.00 89.77
ATOM   1704  OD2 ASP B 209       8.634   1.238 -60.113  1.00 89.77
ATOM   1705  N   GLU B 210      10.863  -2.272 -57.242  1.00 89.74
ATOM   1706  CA  GLU B 210      11.237  -3.013 -56.041  1.00 89.74
ATOM   1707  C   GLU B 210      12.503  -2.439 -55.411  1.00 89.74
ATOM   1708  O   GLU B 210      12.569  -2.257 -54.193  1.00 89.74
ATOM   1709  CB  GLU B 210      11.437  -4.496 -56.365  1.00 89.74
ATOM   1710  CG  GLU B 210      10.137  -5.278 -56.487  1.00 89.74
ATOM   1711  CD  GLU B 210      10.350  -6.745 -56.828  1.00 89.74
ATOM   1712  OE1 GLU B 210       9.352  -7.474 -57.025  1.00 89.74
ATOM   1713  OE2 GLU B 210      11.526  -7.169 -56.897  1.00 89.74
ATOM   1714  N   ILE B 211      13.470  -2.154 -56.161  1.00 89.74
ATOM   1715  CA  ILE B 211      14.741  -1.630 -55.672  1.00 89.74
ATOM   1716  C   ILE B 211      14.548  -0.204 -55.161  1.00 89.74
ATOM   1717  O   ILE B 211      15.139   0.186 -54.151  1.00 89.74
ATOM   1718  CB  ILE B 211      15.827  -1.664 -56.770  1.00 89.74
ATOM   1719  CG1 ILE B 211      16.207  -3.112 -57.101  1.00 89.74
ATOM   1720  CG2 ILE B 211      17.057  -0.859 -56.339  1.00 89.74
ATOM   1721  CD1 ILE B 211      17.195  -3.245 -58.252  1.00 89.74
ATOM   1722  N   MET B 212      13.599   0.503 -55.886  1.00 86.91
ATOM   1723  CA  MET B 212      13.302   1.867 -55.457  1.00 86.91
ATOM   1724  C   MET B 212      12.634   1.873 -54.086  1.00 86.91
ATOM   1725  O   MET B 212      12.961   2.701 -53.235  1.00 86.91
ATOM   1726  CB  MET B 212      12.406   2.569 -56.479  1.00 86.91
ATOM   1727  CG  MET B 212      12.326   4.075 -56.290  1.00 86.91
ATOM   1728  SD  MET B 212      13.946   4.902 -56.533  1.00 86.91
ATOM   1729  CE  MET B 212      13.532   6.583 -55.990  1.00 86.91
ATOM   1730  N   GLN B 213      11.849   1.024 -53.892  1.00 87.48
ATOM   1731  CA  GLN B 213      11.163   0.916 -52.609  1.00 87.48
ATOM   1732  C   GLN B 213      12.136   0.537 -51.496  1.00 87.48
ATOM   1733  O   GLN B 213      12.038   1.047 -50.378  1.00 87.48
ATOM   1734  CB  GLN B 213      10.031  -0.109 -52.689  1.00 87.48
ATOM   1735  CG  GLN B 213       8.740   0.445 -53.278  1.00 87.48
ATOM   1736  CD  GLN B 213       7.504  -0.252 -52.743  1.00 87.48
ATOM   1737  OE1 GLN B 213       7.598  -1.285 -52.072  1.00 87.48
ATOM   1738  NE2 GLN B 213       6.335   0.308 -53.035  1.00 87.48
ATOM   1739  N   GLU B 214      13.038  -0.336 -51.857  1.00 88.56
ATOM   1740  CA  GLU B 214      14.062  -0.729 -50.893  1.00 88.56
ATOM   1741  C   GLU B 214      14.995   0.436 -50.575  1.00 88.56
ATOM   1742  O   GLU B 214      15.403   0.615 -49.426  1.00 88.56
ATOM   1743  CB  GLU B 214      14.867  -1.920 -51.418  1.00 88.56
ATOM   1744  CG  GLU B 214      15.684  -2.630 -50.348  1.00 88.56
ATOM   1745  CD  GLU B 214      16.338  -3.909 -50.843  1.00 88.56
ATOM   1746  OE1 GLU B 214      17.102  -4.537 -50.075  1.00 88.56
ATOM   1747  OE2 GLU B 214      16.086  -4.287 -52.009  1.00 88.56
ATOM   1748  N   LEU B 215      15.180   1.276 -51.523  1.00 87.32
ATOM   1749  CA  LEU B 215      16.080   2.413 -51.365  1.00 87.32
ATOM   1750  C   LEU B 215      15.455   3.482 -50.474  1.00 87.32
ATOM   1751  O   LEU B 215      16.139   4.074 -49.636  1.00 87.32
ATOM   1752  CB  LEU B 215      16.432   3.012 -52.730  1.00 87.32
ATOM   1753  CG  LEU B 215      17.918   3.246 -53.004  1.00 87.32
ATOM   1754  CD1 LEU B 215      18.421   2.271 -54.064  1.00 87.32
ATOM   1755  CD2 LEU B 215      18.162   4.687 -53.437  1.00 87.32
ATOM   1756  N   ILE B 216      14.257   3.527 -50.516  1.00 86.53
ATOM   1757  CA  ILE B 216      13.536   4.544 -49.758  1.00 86.53
ATOM   1758  C   ILE B 216      13.453   4.130 -48.290  1.00 86.53
ATOM   1759  O   ILE B 216      13.386   4.982 -47.401  1.00 86.53
ATOM   1760  CB  ILE B 216      12.121   4.778 -50.330  1.00 86.53
ATOM   1761  CG1 ILE B 216      12.206   5.397 -51.730  1.00 86.53
ATOM   1762  CG2 ILE B 216      11.297   5.662 -49.390  1.00 86.53
ATOM   1763  CD1 ILE B 216      10.875   5.449 -52.467  1.00 86.53
ATOM   1764  N   SER B 217      13.593   2.948 -48.188  1.00 86.63
ATOM   1765  CA  SER B 217      13.428   2.428 -46.834  1.00 86.63
ATOM   1766  C   SER B 217      14.771   2.308 -46.121  1.00 86.63
ATOM   1767  O   SER B 217      14.818   2.098 -44.907  1.00 86.63
ATOM   1768  CB  SER B 217      12.733   1.066 -46.863  1.00 86.63
ATOM   1769  OG  SER B 217      13.537   0.105 -47.524  1.00 86.63
ATOM   1770  N   GLU B 218      15.861   2.472 -46.864  1.00 90.61
ATOM   1771  CA  GLU B 218      17.180   2.353 -46.251  1.00 90.61
ATOM   1772  C   GLU B 218      17.473   3.538 -45.336  1.00 90.61
ATOM   1773  O   GLU B 218      17.252   4.691 -45.715  1.00 90.61
ATOM   1774  CB  GLU B 218      18.264   2.237 -47.326  1.00 90.61
ATOM   1775  CG  GLU B 218      19.580   1.668 -46.814  1.00 90.61
ATOM   1776  CD  GLU B 218      20.544   1.290 -47.927  1.00 90.61
ATOM   1777  OE1 GLU B 218      21.725   0.996 -47.634  1.00 90.61
ATOM   1778  OE2 GLU B 218      20.115   1.289 -49.103  1.00 90.61
ATOM   1779  N   ARG B 219      17.889   3.232 -44.128  1.00 90.28
ATOM   1780  CA  ARG B 219      18.157   4.280 -43.148  1.00 90.28
ATOM   1781  C   ARG B 219      19.635   4.318 -42.776  1.00 90.28
ATOM   1782  O   ARG B 219      20.292   3.277 -42.717  1.00 90.28
ATOM   1783  CB  ARG B 219      17.305   4.074 -41.893  1.00 90.28
ATOM   1784  CG  ARG B 219      15.808   4.127 -42.149  1.00 90.28
ATOM   1785  CD  ARG B 219      15.017   4.237 -40.853  1.00 90.28
ATOM   1786  NE  ARG B 219      13.581   4.310 -41.102  1.00 90.28
ATOM   1787  CZ  ARG B 219      12.835   5.397 -40.926  1.00 90.28
ATOM   1788  NH1 ARG B 219      13.379   6.530 -40.495  1.00 90.28
ATOM   1789  NH2 ARG B 219      11.536   5.353 -41.184  1.00 90.28
ATOM   1790  N   GLY B 220      20.133   5.494 -42.677  1.00 90.11
ATOM   1791  CA  GLY B 220      21.451   5.738 -42.112  1.00 90.11
ATOM   1792  C   GLY B 220      21.410   6.131 -40.648  1.00 90.11
ATOM   1793  O   GLY B 220      20.437   6.733 -40.189  1.00 90.11
ATOM   1794  N   LEU B 221      22.304   5.889 -39.947  1.00 88.69
ATOM   1795  CA  LEU B 221      22.378   6.113 -38.507  1.00 88.69
ATOM   1796  C   LEU B 221      21.146   5.552 -37.805  1.00 88.69
ATOM   1797  O   LEU B 221      20.665   6.132 -36.829  1.00 88.69
ATOM   1798  CB  LEU B 221      22.518   7.607 -38.204  1.00 88.69
ATOM   1799  CG  LEU B 221      23.769   8.296 -38.751  1.00 88.69
ATOM   1800  CD1 LEU B 221      23.620   9.811 -38.665  1.00 88.69
ATOM   1801  CD2 LEU B 221      25.010   7.831 -37.997  1.00 88.69
ATOM   1802  N   VAL B 222      20.462   4.637 -38.468  1.00 88.87
ATOM   1803  CA  VAL B 222      19.378   3.837 -37.910  1.00 88.87
ATOM   1804  C   VAL B 222      18.058   4.593 -38.038  1.00 88.87
ATOM   1805  O   VAL B 222      17.010   3.989 -38.279  1.00 88.87
ATOM   1806  CB  VAL B 222      19.643   3.475 -36.431  1.00 88.87
ATOM   1807  CG1 VAL B 222      18.499   2.634 -35.867  1.00 88.87
ATOM   1808  CG2 VAL B 222      20.972   2.735 -36.294  1.00 88.87
ATOM   1809  N   LEU B 223      18.083   5.871 -38.142  1.00 89.37
ATOM   1810  CA  LEU B 223      16.841   6.633 -38.072  1.00 89.37
ATOM   1811  C   LEU B 223      16.618   7.427 -39.355  1.00 89.37
ATOM   1812  O   LEU B 223      15.477   7.605 -39.789  1.00 89.37
ATOM   1813  CB  LEU B 223      16.860   7.579 -36.869  1.00 89.37
ATOM   1814  CG  LEU B 223      16.661   6.935 -35.496  1.00 89.37
ATOM   1815  CD1 LEU B 223      17.163   7.864 -34.396  1.00 89.37
ATOM   1816  CD2 LEU B 223      15.193   6.583 -35.277  1.00 89.37
ATOM   1817  N   PHE B 224      17.674   7.849 -40.073  1.00 93.66
ATOM   1818  CA  PHE B 224      17.512   8.899 -41.072  1.00 93.66
ATOM   1819  C   PHE B 224      17.639   8.331 -42.480  1.00 93.66
ATOM   1820  O   PHE B 224      18.538   7.533 -42.754  1.00 93.66
ATOM   1821  CB  PHE B 224      18.546  10.010 -40.858  1.00 93.66
ATOM   1822  CG  PHE B 224      18.379  10.752 -39.560  1.00 93.66
ATOM   1823  CD1 PHE B 224      17.429  11.758 -39.435  1.00 93.66
ATOM   1824  CD2 PHE B 224      19.174  10.444 -38.464  1.00 93.66
ATOM   1825  CE1 PHE B 224      17.273  12.447 -38.235  1.00 93.66
ATOM   1826  CE2 PHE B 224      19.024  11.129 -37.261  1.00 93.66
ATOM   1827  CZ  PHE B 224      18.074  12.130 -37.149  1.00 93.66
ATOM   1828  N   ARG B 225      16.719   8.731 -43.412  1.00 93.06
ATOM   1829  CA  ARG B 225      16.861   8.472 -44.841  1.00 93.06
ATOM   1830  C   ARG B 225      17.959   9.339 -45.448  1.00 93.06
ATOM   1831  O   ARG B 225      17.979  10.555 -45.250  1.00 93.06
ATOM   1832  CB  ARG B 225      15.537   8.720 -45.567  1.00 93.06
ATOM   1833  CG  ARG B 225      14.435   7.744 -45.188  1.00 93.06
ATOM   1834  CD  ARG B 225      13.123   8.075 -45.886  1.00 93.06
ATOM   1835  NE  ARG B 225      12.364   9.087 -45.156  1.00 93.06
ATOM   1836  CZ  ARG B 225      11.149   9.512 -45.492  1.00 93.06
ATOM   1837  NH1 ARG B 225      10.529   9.020 -46.558  1.00 93.06
ATOM   1838  NH2 ARG B 225      10.550  10.437 -44.757  1.00 93.06
ATOM   1839  N   TYR B 226      18.983   8.707 -46.033  1.00 91.89
ATOM   1840  CA  TYR B 226      20.139   9.475 -46.483  1.00 91.89
ATOM   1841  C   TYR B 226      20.237   9.472 -48.004  1.00 91.89
ATOM   1842  O   TYR B 226      20.969  10.275 -48.587  1.00 91.89
ATOM   1843  CB  TYR B 226      21.428   8.913 -45.876  1.00 91.89
ATOM   1844  CG  TYR B 226      21.787   7.537 -46.382  1.00 91.89
ATOM   1845  CD1 TYR B 226      21.276   6.393 -45.773  1.00 91.89
ATOM   1846  CD2 TYR B 226      22.639   7.378 -47.470  1.00 91.89
ATOM   1847  CE1 TYR B 226      21.606   5.124 -46.235  1.00 91.89
ATOM   1848  CE2 TYR B 226      22.976   6.113 -47.940  1.00 91.89
ATOM   1849  CZ  TYR B 226      22.455   4.993 -47.317  1.00 91.89
ATOM   1850  OH  TYR B 226      22.786   3.739 -47.779  1.00 91.89
ATOM   1851  N   ILE B 227      19.428   8.626 -48.722  1.00 89.59
ATOM   1852  CA  ILE B 227      19.488   8.580 -50.179  1.00 89.59
ATOM   1853  C   ILE B 227      18.409   9.485 -50.769  1.00 89.59
ATOM   1854  O   ILE B 227      17.217   9.272 -50.538  1.00 89.59
ATOM   1855  CB  ILE B 227      19.325   7.137 -50.706  1.00 89.59
ATOM   1856  CG1 ILE B 227      20.404   6.226 -50.111  1.00 89.59
ATOM   1857  CG2 ILE B 227      19.370   7.113 -52.237  1.00 89.59
ATOM   1858  CD1 ILE B 227      20.184   4.745 -50.385  1.00 89.59
ATOM   1859  N   SER B 228      18.817  10.522 -51.529  1.00 88.86
ATOM   1860  CA  SER B 228      17.866  11.428 -52.164  1.00 88.86
ATOM   1861  C   SER B 228      17.368  10.866 -53.491  1.00 88.86
ATOM   1862  O   SER B 228      18.167  10.516 -54.362  1.00 88.86
ATOM   1863  CB  SER B 228      18.501  12.801 -52.389  1.00 88.86
ATOM   1864  OG  SER B 228      19.702  12.684 -53.132  1.00 88.86
ATOM   1865  N   ILE B 229      16.190  10.611 -53.629  1.00 87.82
ATOM   1866  CA  ILE B 229      15.600  10.096 -54.860  1.00 87.82
ATOM   1867  C   ILE B 229      15.578  11.194 -55.921  1.00 87.82
ATOM   1868  O   ILE B 229      15.135  12.314 -55.654  1.00 87.82
ATOM   1869  CB  ILE B 229      14.173   9.555 -54.619  1.00 87.82
ATOM   1870  CG1 ILE B 229      14.180   8.512 -53.495  1.00 87.82
ATOM   1871  CG2 ILE B 229      13.593   8.967 -55.909  1.00 87.82
ATOM   1872  CD1 ILE B 229      12.793   8.138 -52.990  1.00 87.82
ATOM   1873  N   PRO B 230      15.994  10.870 -57.010  1.00 86.75
ATOM   1874  CA  PRO B 230      16.003  11.865 -58.085  1.00 86.75
ATOM   1875  C   PRO B 230      14.610  12.408 -58.397  1.00 86.75
ATOM   1876  O   PRO B 230      13.653  11.638 -58.509  1.00 86.75
ATOM   1877  CB  PRO B 230      16.566  11.089 -59.279  1.00 86.75
ATOM   1878  CG  PRO B 230      17.074   9.809 -58.697  1.00 86.75
ATOM   1879  CD  PRO B 230      16.527   9.668 -57.306  1.00 86.75
ATOM   1880  N   GLY B 231      14.507  13.422 -58.304  1.00 85.15
ATOM   1881  CA  GLY B 231      13.240  14.080 -58.583  1.00 85.15
ATOM   1882  C   GLY B 231      12.613  14.713 -57.356  1.00 85.15
ATOM   1883  O   GLY B 231      11.697  15.531 -57.472  1.00 85.15
ATOM   1884  N   ASP B 232      13.128  14.396 -56.331  1.00 91.27
ATOM   1885  CA  ASP B 232      12.568  14.961 -55.107  1.00 91.27
ATOM   1886  C   ASP B 232      12.979  16.422 -54.939  1.00 91.27
ATOM   1887  O   ASP B 232      14.142  16.773 -55.147  1.00 91.27
ATOM   1888  CB  ASP B 232      13.008  14.147 -53.889  1.00 91.27
ATOM   1889  CG  ASP B 232      12.238  12.847 -53.734  1.00 91.27
ATOM   1890  OD1 ASP B 232      12.613  12.014 -52.881  1.00 91.27
ATOM   1891  OD2 ASP B 232      11.250  12.653 -54.474  1.00 91.27
ATOM   1892  N   SER B 233      12.031  17.312 -54.617  1.00 92.61
ATOM   1893  CA  SER B 233      12.296  18.725 -54.365  1.00 92.61
ATOM   1894  C   SER B 233      13.020  18.923 -53.037  1.00 92.61
ATOM   1895  O   SER B 233      12.985  18.049 -52.168  1.00 92.61
ATOM   1896  CB  SER B 233      10.993  19.524 -54.368  1.00 92.61
ATOM   1897  OG  SER B 233      10.216  19.225 -53.221  1.00 92.61
ATOM   1898  N   ARG B 234      13.740  20.039 -52.784  1.00 89.17
ATOM   1899  CA  ARG B 234      14.441  20.376 -51.549  1.00 89.17
ATOM   1900  C   ARG B 234      13.481  20.409 -50.365  1.00 89.17
ATOM   1901  O   ARG B 234      13.835  19.991 -49.261  1.00 89.17
ATOM   1902  CB  ARG B 234      15.152  21.724 -51.685  1.00 89.17
ATOM   1903  CG  ARG B 234      16.351  21.697 -52.621  1.00 89.17
ATOM   1904  CD  ARG B 234      17.179  22.969 -52.513  1.00 89.17
ATOM   1905  NE  ARG B 234      18.318  22.950 -53.426  1.00 89.17
ATOM   1906  CZ  ARG B 234      19.205  23.934 -53.553  1.00 89.17
ATOM   1907  NH1 ARG B 234      19.100  25.039 -52.825  1.00 89.17
ATOM   1908  NH2 ARG B 234      20.203  23.811 -54.415  1.00 89.17
ATOM   1909  N   PHE B 235      12.286  20.870 -50.685  1.00 91.46
ATOM   1910  CA  PHE B 235      11.278  20.955 -49.635  1.00 91.46
ATOM   1911  C   PHE B 235      10.865  19.565 -49.167  1.00 91.46
ATOM   1912  O   PHE B 235      10.704  19.330 -47.967  1.00 91.46
ATOM   1913  CB  PHE B 235      10.052  21.730 -50.127  1.00 91.46
ATOM   1914  CG  PHE B 235       9.013  21.962 -49.063  1.00 91.46
ATOM   1915  CD1 PHE B 235       7.864  21.182 -49.011  1.00 91.46
ATOM   1916  CD2 PHE B 235       9.186  22.960 -48.113  1.00 91.46
ATOM   1917  CE1 PHE B 235       6.901  21.394 -48.028  1.00 91.46
ATOM   1918  CE2 PHE B 235       8.228  23.178 -47.127  1.00 91.46
ATOM   1919  CZ  PHE B 235       7.086  22.395 -47.087  1.00 91.46
ATOM   1920  N   LYS B 236      10.686  18.712 -50.060  1.00 93.85
ATOM   1921  CA  LYS B 236      10.331  17.338 -49.717  1.00 93.85
ATOM   1922  C   LYS B 236      11.445  16.664 -48.920  1.00 93.85
ATOM   1923  O   LYS B 236      11.176  15.911 -47.982  1.00 93.85
ATOM   1924  CB  LYS B 236      10.028  16.530 -50.980  1.00 93.85
ATOM   1925  CG  LYS B 236       9.390  15.175 -50.711  1.00 93.85
ATOM   1926  CD  LYS B 236       8.955  14.495 -52.002  1.00 93.85
ATOM   1927  CE  LYS B 236       8.317  13.139 -51.734  1.00 93.85
ATOM   1928  NZ  LYS B 236       7.866  12.479 -52.996  1.00 93.85
ATOM   1929  N   ARG B 237      12.678  16.971 -49.270  1.00 93.36
ATOM   1930  CA  ARG B 237      13.823  16.419 -48.553  1.00 93.36
ATOM   1931  C   ARG B 237      13.854  16.909 -47.110  1.00 93.36
ATOM   1932  O   ARG B 237      14.129  16.134 -46.191  1.00 93.36
ATOM   1933  CB  ARG B 237      15.129  16.789 -49.260  1.00 93.36
ATOM   1934  CG  ARG B 237      15.375  16.015 -50.545  1.00 93.36
ATOM   1935  CD  ARG B 237      16.796  16.209 -51.057  1.00 93.36
ATOM   1936  NE  ARG B 237      16.989  17.544 -51.617  1.00 93.36
ATOM   1937  CZ  ARG B 237      18.033  17.912 -52.354  1.00 93.36
ATOM   1938  NH1 ARG B 237      19.002  17.049 -52.637  1.00 93.36
ATOM   1939  NH2 ARG B 237      18.109  19.153 -52.813  1.00 93.36
ATOM   1940  N   ILE B 238      13.506  18.185 -46.882  1.00 93.44
ATOM   1941  CA  ILE B 238      13.492  18.767 -45.544  1.00 93.44
ATOM   1942  C   ILE B 238      12.335  18.182 -44.738  1.00 93.44
ATOM   1943  O   ILE B 238      12.482  17.895 -43.548  1.00 93.44
ATOM   1944  CB  ILE B 238      13.382  20.307 -45.600  1.00 93.44
ATOM   1945  CG1 ILE B 238      14.658  20.913 -46.196  1.00 93.44
ATOM   1946  CG2 ILE B 238      13.103  20.879 -44.207  1.00 93.44
ATOM   1947  CD1 ILE B 238      14.551  22.399 -46.507  1.00 93.44
ATOM   1948  N   LYS B 239      11.257  18.026 -45.444  1.00 94.02
ATOM   1949  CA  LYS B 239      10.091  17.433 -44.796  1.00 94.02
ATOM   1950  C   LYS B 239      10.393  16.019 -44.307  1.00 94.02
ATOM   1951  O   LYS B 239      10.026  15.652 -43.188  1.00 94.02
ATOM   1952  CB  LYS B 239       8.897  17.413 -45.752  1.00 94.02
ATOM   1953  CG  LYS B 239       7.598  16.946 -45.110  1.00 94.02
ATOM   1954  CD  LYS B 239       6.459  16.904 -46.121  1.00 94.02
ATOM   1955  CE  LYS B 239       5.191  16.322 -45.512  1.00 94.02
ATOM   1956  NZ  LYS B 239       4.082  16.245 -46.509  1.00 94.02
ATOM   1957  N   ILE B 240      11.035  15.209 -45.118  1.00 93.81
ATOM   1958  CA  ILE B 240      11.382  13.836 -44.768  1.00 93.81
ATOM   1959  C   ILE B 240      12.349  13.834 -43.586  1.00 93.81
ATOM   1960  O   ILE B 240      12.230  13.006 -42.680  1.00 93.81
ATOM   1961  CB  ILE B 240      12.002  13.085 -45.968  1.00 93.81
ATOM   1962  CG1 ILE B 240      10.950  12.868 -47.062  1.00 93.81
ATOM   1963  CG2 ILE B 240      12.607  11.753 -45.517  1.00 93.81
ATOM   1964  CD1 ILE B 240      11.516  12.322 -48.366  1.00 93.81
ATOM   1965  N   PHE B 241      13.244  14.797 -43.604  1.00 95.67
ATOM   1966  CA  PHE B 241      14.188  14.900 -42.498  1.00 95.67
ATOM   1967  C   PHE B 241      13.460  15.185 -41.190  1.00 95.67
ATOM   1968  O   PHE B 241      13.767  14.582 -40.159  1.00 95.67
ATOM   1969  CB  PHE B 241      15.222  15.997 -42.773  1.00 95.67
ATOM   1970  CG  PHE B 241      16.198  16.207 -41.647  1.00 95.67
ATOM   1971  CD1 PHE B 241      16.056  17.280 -40.776  1.00 95.67
ATOM   1972  CD2 PHE B 241      17.258  15.329 -41.459  1.00 95.67
ATOM   1973  CE1 PHE B 241      16.958  17.477 -39.733  1.00 95.67
ATOM   1974  CE2 PHE B 241      18.164  15.519 -40.419  1.00 95.67
ATOM   1975  CZ  PHE B 241      18.012  16.594 -39.557  1.00 95.67
ATOM   1976  N   PHE B 242      12.449  16.095 -41.217  1.00 95.01
ATOM   1977  CA  PHE B 242      11.685  16.429 -40.021  1.00 95.01
ATOM   1978  C   PHE B 242      10.883  15.226 -39.537  1.00 95.01
ATOM   1979  O   PHE B 242      10.731  15.018 -38.332  1.00 95.01
ATOM   1980  CB  PHE B 242      10.748  17.610 -40.291  1.00 95.01
ATOM   1981  CG  PHE B 242      11.353  18.950 -39.971  1.00 95.01
ATOM   1982  CD1 PHE B 242      11.434  19.396 -38.658  1.00 95.01
ATOM   1983  CD2 PHE B 242      11.840  19.765 -40.985  1.00 95.01
ATOM   1984  CE1 PHE B 242      11.993  20.636 -38.358  1.00 95.01
ATOM   1985  CE2 PHE B 242      12.400  21.006 -40.693  1.00 95.01
ATOM   1986  CZ  PHE B 242      12.475  21.440 -39.380  1.00 95.01
ATOM   1987  N   GLU B 243      10.486  14.464 -40.519  1.00 94.06
ATOM   1988  CA  GLU B 243       9.765  13.248 -40.155  1.00 94.06
ATOM   1989  C   GLU B 243      10.681  12.252 -39.450  1.00 94.06
ATOM   1990  O   GLU B 243      10.273  11.598 -38.488  1.00 94.06
ATOM   1991  CB  GLU B 243       9.140  12.601 -41.394  1.00 94.06
ATOM   1992  CG  GLU B 243       7.865  13.283 -41.867  1.00 94.06
ATOM   1993  CD  GLU B 243       7.240  12.613 -43.080  1.00 94.06
ATOM   1994  OE1 GLU B 243       6.189  13.090 -43.563  1.00 94.06
ATOM   1995  OE2 GLU B 243       7.807  11.601 -43.551  1.00 94.06
ATOM   1996  N   ASP B 244      11.897  12.154 -39.944  1.00 94.71
ATOM   1997  CA  ASP B 244      12.871  11.242 -39.351  1.00 94.71
ATOM   1998  C   ASP B 244      13.291  11.715 -37.962  1.00 94.71
ATOM   1999  O   ASP B 244      13.740  10.916 -37.138  1.00 94.71
ATOM   2000  CB  ASP B 244      14.098  11.107 -40.254  1.00 94.71
ATOM   2001  CG  ASP B 244      13.804  10.368 -41.548  1.00 94.71
ATOM   2002  OD1 ASP B 244      14.603  10.469 -42.504  1.00 94.71
ATOM   2003  OD2 ASP B 244      12.761   9.681 -41.614  1.00 94.71
ATOM   2004  N   MET B 245      13.051  13.064 -37.599  1.00 96.12
ATOM   2005  CA  MET B 245      13.459  13.652 -36.326  1.00 96.12
ATOM   2006  C   MET B 245      12.400  13.417 -35.254  1.00 96.12
ATOM   2007  O   MET B 245      12.648  13.652 -34.070  1.00 96.12
ATOM   2008  CB  MET B 245      13.720  15.151 -36.485  1.00 96.12
ATOM   2009  CG  MET B 245      15.075  15.477 -37.092  1.00 96.12
ATOM   2010  SD  MET B 245      16.469  14.908 -36.043  1.00 96.12
ATOM   2011  CE  MET B 245      16.418  16.164 -34.734  1.00 96.12
ATOM   2012  N   ILE B 246      11.259  12.818 -35.660  1.00 94.28
ATOM   2013  CA  ILE B 246      10.102  12.714 -34.777  1.00 94.28
ATOM   2014  C   ILE B 246      10.467  11.895 -33.542  1.00 94.28
ATOM   2015  O   ILE B 246      10.202  12.312 -32.412  1.00 94.28
ATOM   2016  CB  ILE B 246       8.893  12.080 -35.502  1.00 94.28
ATOM   2017  CG1 ILE B 246       8.327  13.051 -36.545  1.00 94.28
ATOM   2018  CG2 ILE B 246       7.815  11.668 -34.496  1.00 94.28
ATOM   2019  CD1 ILE B 246       7.181  12.478 -37.367  1.00 94.28
ATOM   2020  N   PRO B 247      11.168  10.697 -33.618  1.00 95.05
ATOM   2021  CA  PRO B 247      11.512   9.928 -32.420  1.00 95.05
ATOM   2022  C   PRO B 247      12.374  10.718 -31.439  1.00 95.05
ATOM   2023  O   PRO B 247      12.212  10.585 -30.223  1.00 95.05
ATOM   2024  CB  PRO B 247      12.282   8.729 -32.981  1.00 95.05
ATOM   2025  CG  PRO B 247      11.842   8.625 -34.405  1.00 95.05
ATOM   2026  CD  PRO B 247      11.497  10.000 -34.900  1.00 95.05
ATOM   2027  N   ILE B 248      13.289  11.545 -31.930  1.00 95.32
ATOM   2028  CA  ILE B 248      14.176  12.344 -31.091  1.00 95.32
ATOM   2029  C   ILE B 248      13.389  13.482 -30.446  1.00 95.32
ATOM   2030  O   ILE B 248      13.560  13.769 -29.259  1.00 95.32
ATOM   2031  CB  ILE B 248      15.365  12.907 -31.902  1.00 95.32
ATOM   2032  CG1 ILE B 248      16.220  11.763 -32.460  1.00 95.32
ATOM   2033  CG2 ILE B 248      16.209  13.850 -31.038  1.00 95.32
ATOM   2034  CD1 ILE B 248      17.320  12.219 -33.409  1.00 95.32
ATOM   2035  N   HIS B 249      12.423  14.117 -31.222  1.00 95.18
ATOM   2036  CA  HIS B 249      11.607  15.204 -30.692  1.00 95.18
ATOM   2037  C   HIS B 249      10.659  14.703 -29.608  1.00 95.18
ATOM   2038  O   HIS B 249      10.476  15.364 -28.583  1.00 95.18
ATOM   2039  CB  HIS B 249      10.813  15.875 -31.814  1.00 95.18
ATOM   2040  CG  HIS B 249      11.653  16.706 -32.730  1.00 95.18
ATOM   2041  ND1 HIS B 249      11.944  16.327 -34.023  1.00 95.18
ATOM   2042  CD2 HIS B 249      12.263  17.900 -32.538  1.00 95.18
ATOM   2043  CE1 HIS B 249      12.699  17.254 -34.588  1.00 95.18
ATOM   2044  NE2 HIS B 249      12.907  18.219 -33.708  1.00 95.18
ATOM   2045  N   VAL B 250      10.072  13.540 -29.833  1.00 94.77
ATOM   2046  CA  VAL B 250       9.155  12.962 -28.856  1.00 94.77
ATOM   2047  C   VAL B 250       9.899  12.678 -27.553  1.00 94.77
ATOM   2048  O   VAL B 250       9.396  12.972 -26.467  1.00 94.77
ATOM   2049  CB  VAL B 250       8.499  11.669 -29.388  1.00 94.77
ATOM   2050  CG1 VAL B 250       7.744  10.947 -28.273  1.00 94.77
ATOM   2051  CG2 VAL B 250       7.562  11.986 -30.553  1.00 94.77
ATOM   2052  N   THR B 251      11.066  12.084 -27.607  1.00 94.80
ATOM   2053  CA  THR B 251      11.882  11.778 -26.438  1.00 94.80
ATOM   2054  C   THR B 251      12.259  13.055 -25.692  1.00 94.80
ATOM   2055  O   THR B 251      12.220  13.095 -24.461  1.00 94.80
ATOM   2056  CB  THR B 251      13.160  11.015 -26.834  1.00 94.80
ATOM   2057  OG1 THR B 251      12.802   9.864 -27.609  1.00 94.80
ATOM   2058  CG2 THR B 251      13.934  10.561 -25.600  1.00 94.80
ATOM   2059  N   LEU B 252      12.616  14.132 -26.435  1.00 95.64
ATOM   2060  CA  LEU B 252      12.976  15.418 -25.847  1.00 95.64
ATOM   2061  C   LEU B 252      11.810  15.999 -25.054  1.00 95.64
ATOM   2062  O   LEU B 252      11.974  16.389 -23.896  1.00 95.64
ATOM   2063  CB  LEU B 252      13.409  16.403 -26.936  1.00 95.64
ATOM   2064  CG  LEU B 252      13.694  17.835 -26.481  1.00 95.64
ATOM   2065  CD1 LEU B 252      14.963  17.880 -25.637  1.00 95.64
ATOM   2066  CD2 LEU B 252      13.811  18.765 -27.683  1.00 95.64
ATOM   2067  N   LEU B 253      10.646  16.052 -25.673  1.00 94.27
ATOM   2068  CA  LEU B 253       9.467  16.630 -25.038  1.00 94.27
ATOM   2069  C   LEU B 253       9.068  15.831 -23.802  1.00 94.27
ATOM   2070  O   LEU B 253       8.648  16.406 -22.795  1.00 94.27
ATOM   2071  CB  LEU B 253       8.298  16.681 -26.026  1.00 94.27
ATOM   2072  CG  LEU B 253       8.424  17.683 -27.175  1.00 94.27
ATOM   2073  CD1 LEU B 253       7.259  17.524 -28.146  1.00 94.27
ATOM   2074  CD2 LEU B 253       8.489  19.108 -26.637  1.00 94.27
ATOM   2075  N   PHE B 254       9.239  14.484 -23.892  1.00 92.58
ATOM   2076  CA  PHE B 254       8.908  13.614 -22.770  1.00 92.58
ATOM   2077  C   PHE B 254       9.773  13.939 -21.559  1.00 92.58
ATOM   2078  O   PHE B 254       9.263  14.087 -20.446  1.00 92.58
ATOM   2079  CB  PHE B 254       9.082  12.142 -23.160  1.00 92.58
ATOM   2080  CG  PHE B 254       8.722  11.177 -22.064  1.00 92.58
ATOM   2081  CD1 PHE B 254       9.677  10.759 -21.145  1.00 92.58
ATOM   2082  CD2 PHE B 254       7.428  10.686 -21.952  1.00 92.58
ATOM   2083  CE1 PHE B 254       9.346   9.866 -20.129  1.00 92.58
ATOM   2084  CE2 PHE B 254       7.090   9.793 -20.940  1.00 92.58
ATOM   2085  CZ  PHE B 254       8.051   9.383 -20.030  1.00 92.58
ATOM   2086  N   PHE B 255      11.040  14.170 -21.670  1.00 91.97
ATOM   2087  CA  PHE B 255      11.968  14.339 -20.558  1.00 91.97
ATOM   2088  C   PHE B 255      11.941  15.773 -20.043  1.00 91.97
ATOM   2089  O   PHE B 255      12.284  16.029 -18.887  1.00 91.97
ATOM   2090  CB  PHE B 255      13.391  13.960 -20.982  1.00 91.97
ATOM   2091  CG  PHE B 255      13.678  12.485 -20.894  1.00 91.97
ATOM   2092  CD1 PHE B 255      13.812  11.861 -19.660  1.00 91.97
ATOM   2093  CD2 PHE B 255      13.813  11.723 -22.047  1.00 91.97
ATOM   2094  CE1 PHE B 255      14.078  10.496 -19.576  1.00 91.97
ATOM   2095  CE2 PHE B 255      14.079  10.358 -21.971  1.00 91.97
ATOM   2096  CZ  PHE B 255      14.212   9.747 -20.735  1.00 91.97
ATOM   2097  N   MET B 256      11.432  16.683 -20.845  1.00 91.79
ATOM   2098  CA  MET B 256      11.390  18.084 -20.435  1.00 91.79
ATOM   2099  C   MET B 256      10.059  18.417 -19.770  1.00 91.79
ATOM   2100  O   MET B 256       9.938  19.440 -19.093  1.00 91.79
ATOM   2101  CB  MET B 256      11.619  19.004 -21.636  1.00 91.79
ATOM   2102  CG  MET B 256      13.047  18.987 -22.157  1.00 91.79
ATOM   2103  SD  MET B 256      14.228  19.779 -20.997  1.00 91.79
ATOM   2104  CE  MET B 256      13.768  21.521 -21.212  1.00 91.79
ATOM   2105  N   HIS B 257       9.099  17.514 -19.989  1.00 92.91
ATOM   2106  CA  HIS B 257       7.732  17.774 -19.553  1.00 92.91
ATOM   2107  C   HIS B 257       7.683  18.116 -18.068  1.00 92.91
ATOM   2108  O   HIS B 257       7.064  19.108 -17.675  1.00 92.91
ATOM   2109  CB  HIS B 257       6.839  16.567 -19.844  1.00 92.91
ATOM   2110  CG  HIS B 257       5.495  16.643 -19.191  1.00 92.91
ATOM   2111  ND1 HIS B 257       5.252  16.148 -17.928  1.00 92.91
ATOM   2112  CD2 HIS B 257       4.323  17.161 -19.627  1.00 92.91
ATOM   2113  CE1 HIS B 257       3.984  16.358 -17.616  1.00 92.91
ATOM   2114  NE2 HIS B 257       3.399  16.971 -18.630  1.00 92.91
ATOM   2115  N   THR B 258       8.291  17.340 -17.161  1.00 91.99
ATOM   2116  CA  THR B 258       8.184  17.499 -15.715  1.00 91.99
ATOM   2117  C   THR B 258       8.801  18.822 -15.269  1.00 91.99
ATOM   2118  O   THR B 258       8.181  19.582 -14.524  1.00 91.99
ATOM   2119  CB  THR B 258       8.868  16.335 -14.973  1.00 91.99
ATOM   2120  OG1 THR B 258      10.179  16.135 -15.516  1.00 91.99
ATOM   2121  CG2 THR B 258       8.067  15.045 -15.119  1.00 91.99
ATOM   2122  N   GLU B 259      10.020  19.151 -15.689  1.00 89.22
ATOM   2123  CA  GLU B 259      10.755  20.346 -15.286  1.00 89.22
ATOM   2124  C   GLU B 259      10.035  21.614 -15.735  1.00 89.22
ATOM   2125  O   GLU B 259       9.850  22.542 -14.944  1.00 89.22
ATOM   2126  CB  GLU B 259      12.177  20.320 -15.854  1.00 89.22
ATOM   2127  CG  GLU B 259      13.064  21.446 -15.342  1.00 89.22
ATOM   2128  CD  GLU B 259      14.465  21.421 -15.931  1.00 89.22
ATOM   2129  OE1 GLU B 259      15.349  22.150 -15.427  1.00 89.22
ATOM   2130  OE2 GLU B 259      14.681  20.667 -16.906  1.00 89.22
ATOM   2131  N   ILE B 260       9.554  21.659 -17.014  1.00 92.16
ATOM   2132  CA  ILE B 260       8.912  22.842 -17.577  1.00 92.16
ATOM   2133  C   ILE B 260       7.571  23.080 -16.888  1.00 92.16
ATOM   2134  O   ILE B 260       7.223  24.219 -16.568  1.00 92.16
ATOM   2135  CB  ILE B 260       8.714  22.705 -19.104  1.00 92.16
ATOM   2136  CG1 ILE B 260      10.068  22.564 -19.808  1.00 92.16
ATOM   2137  CG2 ILE B 260       7.931  23.900 -19.656  1.00 92.16
ATOM   2138  CD1 ILE B 260       9.964  22.200 -21.283  1.00 92.16
ATOM   2139  N   THR B 261       6.792  21.967 -16.670  1.00 93.72
ATOM   2140  CA  THR B 261       5.508  22.084 -15.986  1.00 93.72
ATOM   2141  C   THR B 261       5.694  22.652 -14.582  1.00 93.72
ATOM   2142  O   THR B 261       4.905  23.488 -14.136  1.00 93.72
ATOM   2143  CB  THR B 261       4.794  20.723 -15.902  1.00 93.72
ATOM   2144  OG1 THR B 261       4.679  20.167 -17.218  1.00 93.72
ATOM   2145  CG2 THR B 261       3.399  20.870 -15.302  1.00 93.72
ATOM   2146  N   TYR B 262       6.827  22.213 -13.901  1.00 90.73
ATOM   2147  CA  TYR B 262       7.130  22.704 -12.561  1.00 90.73
ATOM   2148  C   TYR B 262       7.391  24.205 -12.576  1.00 90.73
ATOM   2149  O   TYR B 262       6.848  24.944 -11.751  1.00 90.73
ATOM   2150  CB  TYR B 262       8.342  21.969 -11.980  1.00 90.73
ATOM   2151  CG  TYR B 262       8.836  22.549 -10.677  1.00 90.73
ATOM   2152  CD1 TYR B 262       9.969  23.358 -10.638  1.00 90.73
ATOM   2153  CD2 TYR B 262       8.173  22.288  -9.483  1.00 90.73
ATOM   2154  CE1 TYR B 262      10.430  23.893  -9.439  1.00 90.73
ATOM   2155  CE2 TYR B 262       8.624  22.817  -8.279  1.00 90.73
ATOM   2156  CZ  TYR B 262       9.751  23.618  -8.267  1.00 90.73
ATOM   2157  OH  TYR B 262      10.203  24.145  -7.077  1.00 90.73
ATOM   2158  N   TYR B 263       8.196  24.668 -13.521  1.00 91.68
ATOM   2159  CA  TYR B 263       8.549  26.081 -13.608  1.00 91.68
ATOM   2160  C   TYR B 263       7.325  26.931 -13.925  1.00 91.68
ATOM   2161  O   TYR B 263       7.172  28.033 -13.394  1.00 91.68
ATOM   2162  CB  TYR B 263       9.627  26.301 -14.673  1.00 91.68
ATOM   2163  CG  TYR B 263      11.010  25.885 -14.232  1.00 91.68
ATOM   2164  CD1 TYR B 263      11.574  26.398 -13.066  1.00 91.68
ATOM   2165  CD2 TYR B 263      11.754  24.980 -14.981  1.00 91.68
ATOM   2166  CE1 TYR B 263      12.849  26.019 -12.657  1.00 91.68
ATOM   2167  CE2 TYR B 263      13.030  24.593 -14.581  1.00 91.68
ATOM   2168  CZ  TYR B 263      13.567  25.117 -13.420  1.00 91.68
ATOM   2169  OH  TYR B 263      14.829  24.739 -13.019  1.00 91.68
ATOM   2170  N   MET B 264       6.436  26.439 -14.803  1.00 93.97
ATOM   2171  CA  MET B 264       5.208  27.158 -15.132  1.00 93.97
ATOM   2172  C   MET B 264       4.292  27.255 -13.917  1.00 93.97
ATOM   2173  O   MET B 264       3.643  28.280 -13.703  1.00 93.97
ATOM   2174  CB  MET B 264       4.476  26.473 -16.286  1.00 93.97
ATOM   2175  CG  MET B 264       5.240  26.500 -17.600  1.00 93.97
ATOM   2176  SD  MET B 264       5.642  28.206 -18.144  1.00 93.97
ATOM   2177  CE  MET B 264       7.400  28.278 -17.699  1.00 93.97
ATOM   2178  N   LEU B 265       4.174  26.245 -13.116  1.00 93.06
ATOM   2179  CA  LEU B 265       3.339  26.222 -11.920  1.00 93.06
ATOM   2180  C   LEU B 265       3.853  27.210 -10.879  1.00 93.06
ATOM   2181  O   LEU B 265       3.065  27.822 -10.154  1.00 93.06
ATOM   2182  CB  LEU B 265       3.293  24.812 -11.325  1.00 93.06
ATOM   2183  CG  LEU B 265       2.283  23.846 -11.946  1.00 93.06
ATOM   2184  CD1 LEU B 265       2.563  22.419 -11.485  1.00 93.06
ATOM   2185  CD2 LEU B 265       0.859  24.259 -11.590  1.00 93.06
ATOM   2186  N   THR B 266       5.255  27.406 -10.833  1.00 91.14
ATOM   2187  CA  THR B 266       5.847  28.317  -9.860  1.00 91.14
ATOM   2188  C   THR B 266       5.394  29.752 -10.118  1.00 91.14
ATOM   2189  O   THR B 266       5.363  30.573  -9.199  1.00 91.14
ATOM   2190  CB  THR B 266       7.385  28.248  -9.893  1.00 91.14
ATOM   2191  OG1 THR B 266       7.846  28.603 -11.202  1.00 91.14
ATOM   2192  CG2 THR B 266       7.879  26.845  -9.555  1.00 91.14
ATOM   2193  N   LEU B 267       4.987  30.020 -11.369  1.00 92.66
ATOM   2194  CA  LEU B 267       4.523  31.354 -11.732  1.00 92.66
ATOM   2195  C   LEU B 267       3.155  31.639 -11.121  1.00 92.66
ATOM   2196  O   LEU B 267       2.756  32.799 -10.997  1.00 92.66
ATOM   2197  CB  LEU B 267       4.456  31.503 -13.255  1.00 92.66
ATOM   2198  CG  LEU B 267       5.796  31.561 -13.990  1.00 92.66
ATOM   2199  CD1 LEU B 267       5.581  31.426 -15.494  1.00 92.66
ATOM   2200  CD2 LEU B 267       6.530  32.857 -13.664  1.00 92.66
ATOM   2201  N   LEU B 268       2.439  30.581 -10.678  1.00 90.97
ATOM   2202  CA  LEU B 268       1.096  30.727 -10.127  1.00 90.97
ATOM   2203  C   LEU B 268       1.114  30.598  -8.608  1.00 90.97
ATOM   2204  O   LEU B 268       0.077  30.735  -7.956  1.00 90.97
ATOM   2205  CB  LEU B 268       0.153  29.681 -10.728  1.00 90.97
ATOM   2206  CG  LEU B 268       0.056  29.653 -12.254  1.00 90.97
ATOM   2207  CD1 LEU B 268      -0.786  28.466 -12.710  1.00 90.97
ATOM   2208  CD2 LEU B 268      -0.528  30.962 -12.777  1.00 90.97
ATOM   2209  N   ASN B 269       2.266  30.450  -8.072  1.00 89.85
ATOM   2210  CA  ASN B 269       2.401  30.239  -6.634  1.00 89.85
ATOM   2211  C   ASN B 269       2.411  31.561  -5.872  1.00 89.85
ATOM   2212  O   ASN B 269       3.373  32.326  -5.960  1.00 89.85
ATOM   2213  CB  ASN B 269       3.669  29.439  -6.326  1.00 89.85
ATOM   2214  CG  ASN B 269       3.736  28.985  -4.881  1.00 89.85
ATOM   2215  OD1 ASN B 269       2.794  29.187  -4.110  1.00 89.85
ATOM   2216  ND2 ASN B 269       4.849  28.368  -4.504  1.00 89.85
ATOM   2217  N   CYS B 270       1.381  31.863  -5.167  1.00 88.05
ATOM   2218  CA  CYS B 270       1.267  33.076  -4.366  1.00 88.05
ATOM   2219  C   CYS B 270       1.140  32.742  -2.885  1.00 88.05
ATOM   2220  O   CYS B 270       0.457  31.786  -2.516  1.00 88.05
ATOM   2221  CB  CYS B 270       0.064  33.904  -4.816  1.00 88.05
ATOM   2222  SG  CYS B 270       0.189  34.507  -6.514  1.00 88.05
ATOM   2223  N   LYS B 271       1.863  33.381  -2.089  1.00 86.46
ATOM   2224  CA  LYS B 271       1.794  33.207  -0.641  1.00 86.46
ATOM   2225  C   LYS B 271       0.969  34.315   0.006  1.00 86.46
ATOM   2226  O   LYS B 271       1.143  35.494  -0.312  1.00 86.46
ATOM   2227  CB  LYS B 271       3.198  33.178  -0.036  1.00 86.46
ATOM   2228  CG  LYS B 271       3.243  32.676   1.399  1.00 86.46
ATOM   2229  CD  LYS B 271       4.674  32.588   1.916  1.00 86.46
ATOM   2230  CE  LYS B 271       4.717  32.136   3.369  1.00 86.46
ATOM   2231  NZ  LYS B 271       6.118  32.045   3.879  1.00 86.46
ATOM   2232  N   ALA B 272      -0.012  34.055   0.865  1.00 85.22
ATOM   2233  CA  ALA B 272      -0.885  35.010   1.542  1.00 85.22
ATOM   2234  C   ALA B 272      -0.208  35.590   2.780  1.00 85.22
ATOM   2235  O   ALA B 272       0.385  34.854   3.573  1.00 85.22
ATOM   2236  CB  ALA B 272      -2.206  34.347   1.922  1.00 85.22
ATOM   2237  N   ILE B 273       0.039  36.678   2.897  1.00 79.27
ATOM   2238  CA  ILE B 273       0.557  37.363   4.076  1.00 79.27
ATOM   2239  C   ILE B 273      -0.593  38.019   4.838  1.00 79.27
ATOM   2240  O   ILE B 273      -1.341  38.821   4.274  1.00 79.27
ATOM   2241  CB  ILE B 273       1.619  38.418   3.695  1.00 79.27
ATOM   2242  CG1 ILE B 273       2.768  37.763   2.920  1.00 79.27
ATOM   2243  CG2 ILE B 273       2.140  39.135   4.945  1.00 79.27
ATOM   2244  CD1 ILE B 273       3.757  38.755   2.323  1.00 79.27
ATOM   2245  N   TYR B 274      -0.941  37.644   6.141  1.00 79.92
ATOM   2246  CA  TYR B 274      -2.020  38.163   6.974  1.00 79.92
ATOM   2247  C   TYR B 274      -1.543  39.342   7.814  1.00 79.92
ATOM   2248  O   TYR B 274      -0.647  39.195   8.649  1.00 79.92
ATOM   2249  CB  TYR B 274      -2.573  37.063   7.885  1.00 79.92
ATOM   2250  CG  TYR B 274      -3.214  35.920   7.136  1.00 79.92
ATOM   2251  CD1 TYR B 274      -4.583  35.912   6.878  1.00 79.92
ATOM   2252  CD2 TYR B 274      -2.454  34.846   6.686  1.00 79.92
ATOM   2253  CE1 TYR B 274      -5.179  34.860   6.190  1.00 79.92
ATOM   2254  CE2 TYR B 274      -3.039  33.789   5.997  1.00 79.92
ATOM   2255  CZ  TYR B 274      -4.400  33.805   5.753  1.00 79.92
ATOM   2256  OH  TYR B 274      -4.984  32.761   5.072  1.00 79.92
ATOM   2257  N   TYR B 275      -1.810  40.470   7.505  1.00 75.27
ATOM   2258  CA  TYR B 275      -1.434  41.644   8.285  1.00 75.27
ATOM   2259  C   TYR B 275      -2.280  41.754   9.548  1.00 75.27
ATOM   2260  O   TYR B 275      -1.775  42.128  10.610  1.00 75.27
ATOM   2261  CB  TYR B 275      -1.581  42.916   7.446  1.00 75.27
ATOM   2262  CG  TYR B 275      -0.526  43.065   6.377  1.00 75.27
ATOM   2263  CD1 TYR B 275       0.724  43.604   6.675  1.00 75.27
ATOM   2264  CD2 TYR B 275      -0.775  42.667   5.068  1.00 75.27
ATOM   2265  CE1 TYR B 275       1.699  43.744   5.693  1.00 75.27
ATOM   2266  CE2 TYR B 275       0.192  42.802   4.078  1.00 75.27
ATOM   2267  CZ  TYR B 275       1.425  43.341   4.400  1.00 75.27
ATOM   2268  OH  TYR B 275       2.386  43.477   3.424  1.00 75.27
ATOM   2269  N   ASN B 276      -3.594  41.431   9.471  1.00 68.10
ATOM   2270  CA  ASN B 276      -4.567  41.358  10.556  1.00 68.10
ATOM   2271  C   ASN B 276      -5.620  40.285  10.294  1.00 68.10
ATOM   2272  O   ASN B 276      -5.536  39.556   9.304  1.00 68.10
ATOM   2273  CB  ASN B 276      -5.237  42.718  10.768  1.00 68.10
ATOM   2274  CG  ASN B 276      -5.254  43.563   9.510  1.00 68.10
ATOM   2275  OD1 ASN B 276      -4.918  43.087   8.422  1.00 68.10
ATOM   2276  ND2 ASN B 276      -5.646  44.824   9.648  1.00 68.10
ATOM   2277  N   ASP B 277      -6.335  39.966  10.875  1.00 66.16
ATOM   2278  CA  ASP B 277      -7.361  38.934  10.756  1.00 66.16
ATOM   2279  C   ASP B 277      -8.256  39.187   9.545  1.00 66.16
ATOM   2280  O   ASP B 277      -8.821  38.250   8.977  1.00 66.16
ATOM   2281  CB  ASP B 277      -8.206  38.868  12.030  1.00 66.16
ATOM   2282  CG  ASP B 277      -7.465  38.250  13.202  1.00 66.16
ATOM   2283  OD1 ASP B 277      -7.878  38.458  14.363  1.00 66.16
ATOM   2284  OD2 ASP B 277      -6.456  37.551  12.962  1.00 66.16
ATOM   2285  N   LYS B 278      -8.162  40.090   8.914  1.00 62.33
ATOM   2286  CA  LYS B 278      -9.113  40.432   7.860  1.00 62.33
ATOM   2287  C   LYS B 278      -8.391  40.785   6.562  1.00 62.33
ATOM   2288  O   LYS B 278      -8.908  40.537   5.471  1.00 62.33
ATOM   2289  CB  LYS B 278     -10.003  41.596   8.297  1.00 62.33
ATOM   2290  CG  LYS B 278     -11.154  41.187   9.206  1.00 62.33
ATOM   2291  CD  LYS B 278     -12.084  42.359   9.491  1.00 62.33
ATOM   2292  CE  LYS B 278     -13.183  41.976  10.474  1.00 62.33
ATOM   2293  NZ  LYS B 278     -14.098  43.122  10.756  1.00 62.33
ATOM   2294  N   PHE B 279      -7.182  41.271   6.727  1.00 71.19
ATOM   2295  CA  PHE B 279      -6.479  41.725   5.534  1.00 71.19
ATOM   2296  C   PHE B 279      -5.395  40.731   5.134  1.00 71.19
ATOM   2297  O   PHE B 279      -4.424  40.535   5.867  1.00 71.19
ATOM   2298  CB  PHE B 279      -5.863  43.108   5.764  1.00 71.19
ATOM   2299  CG  PHE B 279      -6.842  44.241   5.613  1.00 71.19
ATOM   2300  CD1 PHE B 279      -7.160  44.741   4.356  1.00 71.19
ATOM   2301  CD2 PHE B 279      -7.446  44.806   6.729  1.00 71.19
ATOM   2302  CE1 PHE B 279      -8.066  45.790   4.213  1.00 71.19
ATOM   2303  CE2 PHE B 279      -8.352  45.854   6.594  1.00 71.19
ATOM   2304  CZ  PHE B 279      -8.660  46.345   5.335  1.00 71.19
ATOM   2305  N   ILE B 280      -5.728  40.215   3.965  1.00 81.07
ATOM   2306  CA  ILE B 280      -4.791  39.222   3.451  1.00 81.07
ATOM   2307  C   ILE B 280      -4.303  39.641   2.066  1.00 81.07
ATOM   2308  O   ILE B 280      -5.106  39.987   1.196  1.00 81.07
ATOM   2309  CB  ILE B 280      -5.434  37.818   3.391  1.00 81.07
ATOM   2310  CG1 ILE B 280      -5.958  37.410   4.772  1.00 81.07
ATOM   2311  CG2 ILE B 280      -4.432  36.788   2.859  1.00 81.07
ATOM   2312  CD1 ILE B 280      -6.884  36.202   4.752  1.00 81.07
ATOM   2313  N   GLU B 281      -3.068  39.917   1.838  1.00 87.47
ATOM   2314  CA  GLU B 281      -2.461  40.165   0.533  1.00 87.47
ATOM   2315  C   GLU B 281      -1.622  38.974   0.080  1.00 87.47
ATOM   2316  O   GLU B 281      -1.015  38.286   0.903  1.00 87.47
ATOM   2317  CB  GLU B 281      -1.600  41.430   0.572  1.00 87.47
ATOM   2318  CG  GLU B 281      -2.405  42.719   0.661  1.00 87.47
ATOM   2319  CD  GLU B 281      -1.547  43.970   0.557  1.00 87.47
ATOM   2320  OE1 GLU B 281      -2.109  45.088   0.499  1.00 87.47
ATOM   2321  OE2 GLU B 281      -0.304  43.831   0.532  1.00 87.47
ATOM   2322  N   GLN B 282      -1.713  38.687  -1.113  1.00 88.00
ATOM   2323  CA  GLN B 282      -0.962  37.570  -1.677  1.00 88.00
ATOM   2324  C   GLN B 282       0.186  38.065  -2.552  1.00 88.00
ATOM   2325  O   GLN B 282      -0.009  38.926  -3.412  1.00 88.00
ATOM   2326  CB  GLN B 282      -1.883  36.656  -2.486  1.00 88.00
ATOM   2327  CG  GLN B 282      -2.925  35.932  -1.645  1.00 88.00
ATOM   2328  CD  GLN B 282      -3.736  34.931  -2.447  1.00 88.00
ATOM   2329  OE1 GLN B 282      -3.777  34.993  -3.680  1.00 88.00
ATOM   2330  NE2 GLN B 282      -4.386  34.003  -1.754  1.00 88.00
ATOM   2331  N   TYR B 283       1.371  37.650  -2.290  1.00 89.68
ATOM   2332  CA  TYR B 283       2.564  37.994  -3.056  1.00 89.68
ATOM   2333  C   TYR B 283       3.182  36.753  -3.690  1.00 89.68
ATOM   2334  O   TYR B 283       3.028  35.643  -3.175  1.00 89.68
ATOM   2335  CB  TYR B 283       3.594  38.691  -2.162  1.00 89.68
ATOM   2336  CG  TYR B 283       3.122  40.013  -1.608  1.00 89.68
ATOM   2337  CD1 TYR B 283       3.379  41.204  -2.284  1.00 89.68
ATOM   2338  CD2 TYR B 283       2.419  40.075  -0.410  1.00 89.68
ATOM   2339  CE1 TYR B 283       2.948  42.426  -1.777  1.00 89.68
ATOM   2340  CE2 TYR B 283       1.983  41.291   0.106  1.00 89.68
ATOM   2341  CZ  TYR B 283       2.251  42.459  -0.583  1.00 89.68
ATOM   2342  OH  TYR B 283       1.822  43.665  -0.077  1.00 89.68
ATOM   2343  N   MET B 284       3.785  36.862  -4.771  1.00 90.20
ATOM   2344  CA  MET B 284       4.451  35.733  -5.415  1.00 90.20
ATOM   2345  C   MET B 284       5.526  35.146  -4.507  1.00 90.20
ATOM   2346  O   MET B 284       6.271  35.886  -3.861  1.00 90.20
ATOM   2347  CB  MET B 284       5.069  36.161  -6.747  1.00 90.20
ATOM   2348  CG  MET B 284       4.050  36.372  -7.856  1.00 90.20
ATOM   2349  SD  MET B 284       4.826  36.463  -9.516  1.00 90.20
ATOM   2350  CE  MET B 284       5.604  34.826  -9.596  1.00 90.20
ATOM   2351  N   SER B 285       5.607  33.975  -4.425  1.00 85.83
ATOM   2352  CA  SER B 285       6.538  33.280  -3.542  1.00 85.83
ATOM   2353  C   SER B 285       7.982  33.498  -3.981  1.00 85.83
ATOM   2354  O   SER B 285       8.876  33.642  -3.144  1.00 85.83
ATOM   2355  CB  SER B 285       6.228  31.783  -3.507  1.00 85.83
ATOM   2356  OG  SER B 285       4.946  31.548  -2.951  1.00 85.83
ATOM   2357  N   PHE B 286       8.315  33.554  -5.339  1.00 86.68
ATOM   2358  CA  PHE B 286       9.683  33.621  -5.838  1.00 86.68
ATOM   2359  C   PHE B 286      10.042  35.044  -6.247  1.00 86.68
ATOM   2360  O   PHE B 286      11.194  35.328  -6.583  1.00 86.68
ATOM   2361  CB  PHE B 286       9.871  32.671  -7.025  1.00 86.68
ATOM   2362  CG  PHE B 286       9.803  31.214  -6.654  1.00 86.68
ATOM   2363  CD1 PHE B 286      10.933  30.544  -6.202  1.00 86.68
ATOM   2364  CD2 PHE B 286       8.607  30.514  -6.757  1.00 86.68
ATOM   2365  CE1 PHE B 286      10.873  29.196  -5.857  1.00 86.68
ATOM   2366  CE2 PHE B 286       8.540  29.167  -6.414  1.00 86.68
ATOM   2367  CZ  PHE B 286       9.674  28.509  -5.966  1.00 86.68
ATOM   2368  N   ALA B 287       9.153  36.023  -6.186  1.00 87.84
ATOM   2369  CA  ALA B 287       9.333  37.455  -6.404  1.00 87.84
ATOM   2370  C   ALA B 287       8.370  38.267  -5.542  1.00 87.84
ATOM   2371  O   ALA B 287       7.381  38.806  -6.043  1.00 87.84
ATOM   2372  CB  ALA B 287       9.138  37.797  -7.879  1.00 87.84
ATOM   2373  N   PRO B 288       8.688  38.255  -4.254  1.00 89.60
ATOM   2374  CA  PRO B 288       7.761  38.824  -3.273  1.00 89.60
ATOM   2375  C   PRO B 288       7.530  40.320  -3.477  1.00 89.60
ATOM   2376  O   PRO B 288       6.610  40.892  -2.888  1.00 89.60
ATOM   2377  CB  PRO B 288       8.456  38.557  -1.935  1.00 89.60
ATOM   2378  CG  PRO B 288       9.496  37.529  -2.244  1.00 89.60
ATOM   2379  CD  PRO B 288       9.799  37.583  -3.714  1.00 89.60
ATOM   2380  N   SER B 289       8.247  40.916  -4.416  1.00 88.70
ATOM   2381  CA  SER B 289       8.014  42.319  -4.743  1.00 88.70
ATOM   2382  C   SER B 289       6.778  42.484  -5.621  1.00 88.70
ATOM   2383  O   SER B 289       6.231  43.584  -5.732  1.00 88.70
ATOM   2384  CB  SER B 289       9.233  42.915  -5.447  1.00 88.70
ATOM   2385  OG  SER B 289       9.526  42.201  -6.636  1.00 88.70
ATOM   2386  N   VAL B 290       6.213  41.395  -6.128  1.00 90.67
ATOM   2387  CA  VAL B 290       5.054  41.442  -7.014  1.00 90.67
ATOM   2388  C   VAL B 290       3.818  40.935  -6.275  1.00 90.67
ATOM   2389  O   VAL B 290       3.782  39.786  -5.828  1.00 90.67
ATOM   2390  CB  VAL B 290       5.286  40.613  -8.297  1.00 90.67
ATOM   2391  CG1 VAL B 290       4.054  40.658  -9.199  1.00 90.67
ATOM   2392  CG2 VAL B 290       6.518  41.121  -9.044  1.00 90.67
ATOM   2393  N   LYS B 291       2.768  41.759  -6.136  1.00 91.80
ATOM   2394  CA  LYS B 291       1.489  41.382  -5.539  1.00 91.80
ATOM   2395  C   LYS B 291       0.649  40.561  -6.513  1.00 91.80
ATOM   2396  O   LYS B 291       0.567  40.889  -7.699  1.00 91.80
ATOM   2397  CB  LYS B 291       0.715  42.625  -5.098  1.00 91.80
ATOM   2398  CG  LYS B 291      -0.501  42.323  -4.235  1.00 91.80
ATOM   2399  CD  LYS B 291      -1.200  43.600  -3.788  1.00 91.80
ATOM   2400  CE  LYS B 291      -2.443  43.298  -2.961  1.00 91.80
ATOM   2401  NZ  LYS B 291      -3.125  44.548  -2.509  1.00 91.80
ATOM   2402  N   CYS B 292       0.140  39.558  -6.072  1.00 90.23
ATOM   2403  CA  CYS B 292      -0.662  38.687  -6.923  1.00 90.23
ATOM   2404  C   CYS B 292      -2.011  39.323  -7.238  1.00 90.23
ATOM   2405  O   CYS B 292      -3.044  38.878  -6.735  1.00 90.23
ATOM   2406  CB  CYS B 292      -0.872  37.329  -6.253  1.00 90.23
ATOM   2407  SG  CYS B 292       0.633  36.341  -6.122  1.00 90.23
ATOM   2408  N   ASP B 293      -2.048  40.358  -7.924  1.00 90.44
ATOM   2409  CA  ASP B 293      -3.196  41.094  -8.443  1.00 90.44
ATOM   2410  C   ASP B 293      -3.183  41.127  -9.970  1.00 90.44
ATOM   2411  O   ASP B 293      -2.229  41.618 -10.577  1.00 90.44
ATOM   2412  CB  ASP B 293      -3.216  42.519  -7.887  1.00 90.44
ATOM   2413  CG  ASP B 293      -4.511  43.254  -8.185  1.00 90.44
ATOM   2414  OD1 ASP B 293      -4.736  44.348  -7.622  1.00 90.44
ATOM   2415  OD2 ASP B 293      -5.316  42.734  -8.988  1.00 90.44
ATOM   2416  N   LEU B 294      -4.230  40.583 -10.465  1.00 91.02
ATOM   2417  CA  LEU B 294      -4.279  40.421 -11.914  1.00 91.02
ATOM   2418  C   LEU B 294      -4.330  41.776 -12.612  1.00 91.02
ATOM   2419  O   LEU B 294      -4.058  41.872 -13.811  1.00 91.02
ATOM   2420  CB  LEU B 294      -5.493  39.580 -12.318  1.00 91.02
ATOM   2421  CG  LEU B 294      -5.398  38.078 -12.046  1.00 91.02
ATOM   2422  CD1 LEU B 294      -6.790  37.456 -12.014  1.00 91.02
ATOM   2423  CD2 LEU B 294      -4.527  37.397 -13.096  1.00 91.02
ATOM   2424  N   SER B 295      -4.460  42.794 -11.840  1.00 88.25
ATOM   2425  CA  SER B 295      -4.571  44.123 -12.433  1.00 88.25
ATOM   2426  C   SER B 295      -3.218  44.827 -12.468  1.00 88.25
ATOM   2427  O   SER B 295      -3.066  45.857 -13.128  1.00 88.25
ATOM   2428  CB  SER B 295      -5.578  44.974 -11.658  1.00 88.25
ATOM   2429  OG  SER B 295      -5.204  45.079 -10.295  1.00 88.25
ATOM   2430  N   LYS B 296      -2.254  44.240 -12.105  1.00 88.43
ATOM   2431  CA  LYS B 296      -0.942  44.877 -12.032  1.00 88.43
ATOM   2432  C   LYS B 296       0.123  44.023 -12.714  1.00 88.43
ATOM   2433  O   LYS B 296      -0.097  43.506 -13.812  1.00 88.43
ATOM   2434  CB  LYS B 296      -0.552  45.138 -10.577  1.00 88.43
ATOM   2435  CG  LYS B 296      -1.411  46.185  -9.884  1.00 88.43
ATOM   2436  CD  LYS B 296      -0.873  46.522  -8.499  1.00 88.43
ATOM   2437  CE  LYS B 296      -1.749  47.548  -7.793  1.00 88.43
ATOM   2438  NZ  LYS B 296      -1.277  47.816  -6.401  1.00 88.43
ATOM   2439  N   ASP B 297       1.135  44.067 -12.166  1.00 90.03
ATOM   2440  CA  ASP B 297       2.317  43.461 -12.771  1.00 90.03
ATOM   2441  C   ASP B 297       2.225  41.937 -12.749  1.00 90.03
ATOM   2442  O   ASP B 297       2.863  41.259 -13.557  1.00 90.03
ATOM   2443  CB  ASP B 297       3.585  43.921 -12.050  1.00 90.03
ATOM   2444  CG  ASP B 297       3.931  45.373 -12.329  1.00 90.03
ATOM   2445  OD1 ASP B 297       4.590  46.017 -11.483  1.00 90.03
ATOM   2446  OD2 ASP B 297       3.539  45.880 -13.402  1.00 90.03
ATOM   2447  N   TYR B 298       1.369  41.420 -12.017  1.00 93.23
ATOM   2448  CA  TYR B 298       1.242  39.973 -11.882  1.00 93.23
ATOM   2449  C   TYR B 298       0.589  39.365 -13.118  1.00 93.23
ATOM   2450  O   TYR B 298       0.822  38.198 -13.440  1.00 93.23
ATOM   2451  CB  TYR B 298       0.428  39.618 -10.634  1.00 93.23
ATOM   2452  CG  TYR B 298       0.155  38.141 -10.487  1.00 93.23
ATOM   2453  CD1 TYR B 298      -1.139  37.637 -10.603  1.00 93.23
ATOM   2454  CD2 TYR B 298       1.189  37.247 -10.230  1.00 93.23
ATOM   2455  CE1 TYR B 298      -1.395  36.277 -10.466  1.00 93.23
ATOM   2456  CE2 TYR B 298       0.943  35.885 -10.092  1.00 93.23
ATOM   2457  CZ  TYR B 298      -0.350  35.410 -10.212  1.00 93.23
ATOM   2458  OH  TYR B 298      -0.598  34.062 -10.075  1.00 93.23
ATOM   2459  N   ALA B 299      -0.044  40.042 -13.858  1.00 93.85
ATOM   2460  CA  ALA B 299      -0.787  39.565 -15.021  1.00 93.85
ATOM   2461  C   ALA B 299       0.135  38.853 -16.007  1.00 93.85
ATOM   2462  O   ALA B 299      -0.220  37.806 -16.554  1.00 93.85
ATOM   2463  CB  ALA B 299      -1.501  40.726 -15.709  1.00 93.85
ATOM   2464  N   LYS B 300       1.360  39.460 -16.335  1.00 93.58
ATOM   2465  CA  LYS B 300       2.289  38.861 -17.289  1.00 93.58
ATOM   2466  C   LYS B 300       2.765  37.494 -16.808  1.00 93.58
ATOM   2467  O   LYS B 300       2.920  36.568 -17.607  1.00 93.58
ATOM   2468  CB  LYS B 300       3.488  39.782 -17.521  1.00 93.58
ATOM   2469  CG  LYS B 300       4.301  40.067 -16.267  1.00 93.58
ATOM   2470  CD  LYS B 300       5.458  41.016 -16.555  1.00 93.58
ATOM   2471  CE  LYS B 300       6.281  41.290 -15.304  1.00 93.58
ATOM   2472  NZ  LYS B 300       7.409  42.230 -15.578  1.00 93.58
ATOM   2473  N   PHE B 301       2.940  37.384 -15.436  1.00 94.68
ATOM   2474  CA  PHE B 301       3.360  36.112 -14.860  1.00 94.68
ATOM   2475  C   PHE B 301       2.246  35.077 -14.961  1.00 94.68
ATOM   2476  O   PHE B 301       2.491  33.928 -15.333  1.00 94.68
ATOM   2477  CB  PHE B 301       3.777  36.294 -13.398  1.00 94.68
ATOM   2478  CG  PHE B 301       5.028  37.113 -13.220  1.00 94.68
ATOM   2479  CD1 PHE B 301       6.276  36.504 -13.200  1.00 94.68
ATOM   2480  CD2 PHE B 301       4.954  38.492 -13.074  1.00 94.68
ATOM   2481  CE1 PHE B 301       7.436  37.259 -13.035  1.00 94.68
ATOM   2482  CE2 PHE B 301       6.108  39.253 -12.910  1.00 94.68
ATOM   2483  CZ  PHE B 301       7.348  38.634 -12.890  1.00 94.68
ATOM   2484  N   PHE B 302       1.054  35.507 -14.710  1.00 94.95
ATOM   2485  CA  PHE B 302      -0.117  34.638 -14.721  1.00 94.95
ATOM   2486  C   PHE B 302      -0.377  34.098 -16.122  1.00 94.95
ATOM   2487  O   PHE B 302      -0.604  32.899 -16.298  1.00 94.95
ATOM   2488  CB  PHE B 302      -1.350  35.390 -14.210  1.00 94.95
ATOM   2489  CG  PHE B 302      -2.591  34.542 -14.138  1.00 94.95
ATOM   2490  CD1 PHE B 302      -3.526  34.565 -15.166  1.00 94.95
ATOM   2491  CD2 PHE B 302      -2.822  33.720 -13.042  1.00 94.95
ATOM   2492  CE1 PHE B 302      -4.676  33.781 -15.102  1.00 94.95
ATOM   2493  CE2 PHE B 302      -3.969  32.934 -12.971  1.00 94.95
ATOM   2494  CZ  PHE B 302      -4.895  32.966 -14.002  1.00 94.95
ATOM   2495  N   ILE B 303      -0.311  34.956 -17.111  1.00 94.00
ATOM   2496  CA  ILE B 303      -0.583  34.586 -18.495  1.00 94.00
ATOM   2497  C   ILE B 303       0.465  33.585 -18.977  1.00 94.00
ATOM   2498  O   ILE B 303       0.131  32.594 -19.631  1.00 94.00
ATOM   2499  CB  ILE B 303      -0.604  35.825 -19.418  1.00 94.00
ATOM   2500  CG1 ILE B 303      -1.793  36.729 -19.071  1.00 94.00
ATOM   2501  CG2 ILE B 303      -0.648  35.403 -20.889  1.00 94.00
ATOM   2502  CD1 ILE B 303      -1.753  38.091 -19.750  1.00 94.00
ATOM   2503  N   LEU B 304       1.712  33.822 -18.615  1.00 95.72
ATOM   2504  CA  LEU B 304       2.775  32.899 -18.998  1.00 95.72
ATOM   2505  C   LEU B 304       2.591  31.547 -18.318  1.00 95.72
ATOM   2506  O   LEU B 304       2.763  30.501 -18.948  1.00 95.72
ATOM   2507  CB  LEU B 304       4.145  33.481 -18.642  1.00 95.72
ATOM   2508  CG  LEU B 304       5.361  32.633 -19.019  1.00 95.72
ATOM   2509  CD1 LEU B 304       5.413  32.423 -20.528  1.00 95.72
ATOM   2510  CD2 LEU B 304       6.645  33.288 -18.520  1.00 95.72
ATOM   2511  N   GLY B 305       2.243  31.589 -17.038  1.00 94.82
ATOM   2512  CA  GLY B 305       2.034  30.365 -16.281  1.00 94.82
ATOM   2513  C   GLY B 305       0.908  29.509 -16.829  1.00 94.82
ATOM   2514  O   GLY B 305       1.089  28.313 -17.067  1.00 94.82
ATOM   2515  N   ILE B 306      -0.249  30.164 -17.100  1.00 94.93
ATOM   2516  CA  ILE B 306      -1.429  29.442 -17.566  1.00 94.93
ATOM   2517  C   ILE B 306      -1.197  28.937 -18.988  1.00 94.93
ATOM   2518  O   ILE B 306      -1.498  27.783 -19.301  1.00 94.93
ATOM   2519  CB  ILE B 306      -2.692  30.330 -17.512  1.00 94.93
ATOM   2520  CG1 ILE B 306      -3.082  30.616 -16.057  1.00 94.93
ATOM   2521  CG2 ILE B 306      -3.848  29.671 -18.270  1.00 94.93
ATOM   2522  CD1 ILE B 306      -3.584  29.395 -15.299  1.00 94.93
ATOM   2523  N   SER B 307      -0.645  29.763 -19.848  1.00 94.08
ATOM   2524  CA  SER B 307      -0.364  29.351 -21.219  1.00 94.08
ATOM   2525  C   SER B 307       0.639  28.203 -21.258  1.00 94.08
ATOM   2526  O   SER B 307       0.482  27.259 -22.035  1.00 94.08
ATOM   2527  CB  SER B 307       0.166  30.530 -22.036  1.00 94.08
ATOM   2528  OG  SER B 307       1.398  30.992 -21.510  1.00 94.08
ATOM   2529  N   GLY B 308       1.676  28.350 -20.395  1.00 94.59
ATOM   2530  CA  GLY B 308       2.658  27.280 -20.308  1.00 94.59
ATOM   2531  C   GLY B 308       2.071  25.969 -19.823  1.00 94.59
ATOM   2532  O   GLY B 308       2.414  24.901 -20.335  1.00 94.59
ATOM   2533  N   LEU B 309       1.127  26.032 -18.833  1.00 94.54
ATOM   2534  CA  LEU B 309       0.484  24.840 -18.292  1.00 94.54
ATOM   2535  C   LEU B 309      -0.405  24.178 -19.339  1.00 94.54
ATOM   2536  O   LEU B 309      -0.434  22.950 -19.449  1.00 94.54
ATOM   2537  CB  LEU B 309      -0.343  25.192 -17.052  1.00 94.54
ATOM   2538  CG  LEU B 309       0.442  25.461 -15.768  1.00 94.54
ATOM   2539  CD1 LEU B 309      -0.491  25.971 -14.674  1.00 94.54
ATOM   2540  CD2 LEU B 309       1.171  24.202 -15.312  1.00 94.54
ATOM   2541  N   VAL B 310      -1.021  24.984 -20.141  1.00 94.02
ATOM   2542  CA  VAL B 310      -1.902  24.463 -21.181  1.00 94.02
ATOM   2543  C   VAL B 310      -1.071  23.808 -22.283  1.00 94.02
ATOM   2544  O   VAL B 310      -1.388  22.705 -22.735  1.00 94.02
ATOM   2545  CB  VAL B 310      -2.795  25.575 -21.777  1.00 94.02
ATOM   2546  CG1 VAL B 310      -3.550  25.062 -23.002  1.00 94.02
ATOM   2547  CG2 VAL B 310      -3.771  26.096 -20.724  1.00 94.02
ATOM   2548  N   VAL B 311       0.084  24.432 -22.640  1.00 93.43
ATOM   2549  CA  VAL B 311       0.885  23.971 -23.770  1.00 93.43
ATOM   2550  C   VAL B 311       1.738  22.777 -23.346  1.00 93.43
ATOM   2551  O   VAL B 311       1.743  21.741 -24.016  1.00 93.43
ATOM   2552  CB  VAL B 311       1.785  25.098 -24.324  1.00 93.43
ATOM   2553  CG1 VAL B 311       2.738  24.554 -25.387  1.00 93.43
ATOM   2554  CG2 VAL B 311       0.932  26.229 -24.895  1.00 93.43
ATOM   2555  N   TRP B 312       2.463  22.953 -22.213  1.00 93.55
ATOM   2556  CA  TRP B 312       3.442  21.939 -21.834  1.00 93.55
ATOM   2557  C   TRP B 312       2.855  20.970 -20.813  1.00 93.55
ATOM   2558  O   TRP B 312       3.046  19.756 -20.918  1.00 93.55
ATOM   2559  CB  TRP B 312       4.704  22.595 -21.269  1.00 93.55
ATOM   2560  CG  TRP B 312       5.343  23.585 -22.196  1.00 93.55
ATOM   2561  CD1 TRP B 312       5.421  24.940 -22.027  1.00 93.55
ATOM   2562  CD2 TRP B 312       5.991  23.297 -23.439  1.00 93.55
ATOM   2563  NE1 TRP B 312       6.079  25.512 -23.092  1.00 93.55
ATOM   2564  CE2 TRP B 312       6.439  24.527 -23.971  1.00 93.55
ATOM   2565  CE3 TRP B 312       6.237  22.118 -24.154  1.00 93.55
ATOM   2566  CZ2 TRP B 312       7.120  24.609 -25.188  1.00 93.55
ATOM   2567  CZ3 TRP B 312       6.915  22.202 -25.365  1.00 93.55
ATOM   2568  CH2 TRP B 312       7.347  23.441 -25.868  1.00 93.55
ATOM   2569  N   GLY B 313       2.088  21.552 -19.783  1.00 92.79
ATOM   2570  CA  GLY B 313       1.542  20.711 -18.730  1.00 92.79
ATOM   2571  C   GLY B 313       0.473  19.755 -19.224  1.00 92.79
ATOM   2572  O   GLY B 313       0.535  18.553 -18.955  1.00 92.79
ATOM   2573  N   ILE B 314      -0.486  20.214 -20.031  1.00 92.43
ATOM   2574  CA  ILE B 314      -1.601  19.418 -20.531  1.00 92.43
ATOM   2575  C   ILE B 314      -1.364  19.062 -21.997  1.00 92.43
ATOM   2576  O   ILE B 314      -1.690  17.956 -22.435  1.00 92.43
ATOM   2577  CB  ILE B 314      -2.945  20.164 -20.371  1.00 92.43
ATOM   2578  CG1 ILE B 314      -3.220  20.456 -18.892  1.00 92.43
ATOM   2579  CG2 ILE B 314      -4.088  19.356 -20.992  1.00 92.43
ATOM   2580  CD1 ILE B 314      -4.355  21.443 -18.656  1.00 92.43
ATOM   2581  N   GLY B 315      -0.727  19.858 -22.648  1.00 93.24
ATOM   2582  CA  GLY B 315      -0.535  19.725 -24.084  1.00 93.24
ATOM   2583  C   GLY B 315       0.258  18.490 -24.468  1.00 93.24
ATOM   2584  O   GLY B 315      -0.139  17.746 -25.367  1.00 93.24
ATOM   2585  N   ILE B 316       1.452  18.268 -23.742  1.00 94.02
ATOM   2586  CA  ILE B 316       2.329  17.152 -24.079  1.00 94.02
ATOM   2587  C   ILE B 316       1.611  15.832 -23.810  1.00 94.02
ATOM   2588  O   ILE B 316       1.542  14.966 -24.686  1.00 94.02
ATOM   2589  CB  ILE B 316       3.653  17.214 -23.284  1.00 94.02
ATOM   2590  CG1 ILE B 316       4.477  18.433 -23.713  1.00 94.02
ATOM   2591  CG2 ILE B 316       4.452  15.921 -23.465  1.00 94.02
ATOM   2592  CD1 ILE B 316       5.789  18.591 -22.956  1.00 94.02
ATOM   2593  N   PRO B 317       1.042  15.635 -22.607  1.00 95.07
ATOM   2594  CA  PRO B 317       0.314  14.389 -22.355  1.00 95.07
ATOM   2595  C   PRO B 317      -0.854  14.183 -23.317  1.00 95.07
ATOM   2596  O   PRO B 317      -1.101  13.060 -23.763  1.00 95.07
ATOM   2597  CB  PRO B 317      -0.185  14.557 -20.918  1.00 95.07
ATOM   2598  CG  PRO B 317       0.781  15.506 -20.286  1.00 95.07
ATOM   2599  CD  PRO B 317       1.247  16.478 -21.331  1.00 95.07
ATOM   2600  N   LEU B 318      -1.599  15.245 -23.646  1.00 94.91
ATOM   2601  CA  LEU B 318      -2.732  15.162 -24.561  1.00 94.91
ATOM   2602  C   LEU B 318      -2.271  14.784 -25.964  1.00 94.91
ATOM   2603  O   LEU B 318      -2.883  13.934 -26.615  1.00 94.91
ATOM   2604  CB  LEU B 318      -3.488  16.493 -24.600  1.00 94.91
ATOM   2605  CG  LEU B 318      -4.759  16.526 -25.449  1.00 94.91
ATOM   2606  CD1 LEU B 318      -5.784  15.535 -24.908  1.00 94.91
ATOM   2607  CD2 LEU B 318      -5.340  17.936 -25.488  1.00 94.91
ATOM   2608  N   MET B 319      -1.185  15.479 -26.465  1.00 94.07
ATOM   2609  CA  MET B 319      -0.642  15.164 -27.783  1.00 94.07
ATOM   2610  C   MET B 319      -0.170  13.714 -27.844  1.00 94.07
ATOM   2611  O   MET B 319      -0.354  13.040 -28.859  1.00 94.07
ATOM   2612  CB  MET B 319       0.514  16.104 -28.128  1.00 94.07
ATOM   2613  CG  MET B 319       0.067  17.495 -28.548  1.00 94.07
ATOM   2614  SD  MET B 319      -1.034  17.466 -30.016  1.00 94.07
ATOM   2615  CE  MET B 319       0.189  17.197 -31.329  1.00 94.07
ATOM   2616  N   SER B 320       0.512  13.208 -26.720  1.00 93.64
ATOM   2617  CA  SER B 320       0.939  11.815 -26.642  1.00 93.64
ATOM   2618  C   SER B 320      -0.246  10.865 -26.774  1.00 93.64
ATOM   2619  O   SER B 320      -0.173   9.869 -27.498  1.00 93.64
ATOM   2620  CB  SER B 320       1.671  11.551 -25.326  1.00 93.64
ATOM   2621  OG  SER B 320       0.786  11.673 -24.225  1.00 93.64
ATOM   2622  N   TYR B 321      -1.353  11.215 -26.161  1.00 95.25
ATOM   2623  CA  TYR B 321      -2.569  10.412 -26.213  1.00 95.25
ATOM   2624  C   TYR B 321      -3.180  10.437 -27.609  1.00 95.25
ATOM   2625  O   TYR B 321      -3.533   9.390 -28.158  1.00 95.25
ATOM   2626  CB  TYR B 321      -3.590  10.915 -25.188  1.00 95.25
ATOM   2627  CG  TYR B 321      -4.921  10.207 -25.259  1.00 95.25
ATOM   2628  CD1 TYR B 321      -5.983  10.747 -25.981  1.00 95.25
ATOM   2629  CD2 TYR B 321      -5.120   8.997 -24.603  1.00 95.25
ATOM   2630  CE1 TYR B 321      -7.211  10.099 -26.047  1.00 95.25
ATOM   2631  CE2 TYR B 321      -6.345   8.340 -24.662  1.00 95.25
ATOM   2632  CZ  TYR B 321      -7.382   8.897 -25.386  1.00 95.25
ATOM   2633  OH  TYR B 321      -8.597   8.251 -25.448  1.00 95.25
ATOM   2634  N   LEU B 322      -3.308  11.599 -28.217  1.00 94.69
ATOM   2635  CA  LEU B 322      -3.988  11.786 -29.494  1.00 94.69
ATOM   2636  C   LEU B 322      -3.228  11.096 -30.621  1.00 94.69
ATOM   2637  O   LEU B 322      -3.837  10.479 -31.499  1.00 94.69
ATOM   2638  CB  LEU B 322      -4.142  13.278 -29.805  1.00 94.69
ATOM   2639  CG  LEU B 322      -5.145  14.050 -28.946  1.00 94.69
ATOM   2640  CD1 LEU B 322      -5.095  15.537 -29.281  1.00 94.69
ATOM   2641  CD2 LEU B 322      -6.553  13.499 -29.141  1.00 94.69
ATOM   2642  N   VAL B 323      -1.913  11.238 -30.642  1.00 94.87
ATOM   2643  CA  VAL B 323      -1.104  10.617 -31.685  1.00 94.87
ATOM   2644  C   VAL B 323      -1.257   9.099 -31.623  1.00 94.87
ATOM   2645  O   VAL B 323      -1.377   8.438 -32.657  1.00 94.87
ATOM   2646  CB  VAL B 323       0.386  11.007 -31.556  1.00 94.87
ATOM   2647  CG1 VAL B 323       1.251  10.149 -32.477  1.00 94.87
ATOM   2648  CG2 VAL B 323       0.577  12.491 -31.868  1.00 94.87
ATOM   2649  N   LEU B 324      -1.262   8.571 -30.412  1.00 94.87
ATOM   2650  CA  LEU B 324      -1.429   7.132 -30.244  1.00 94.87
ATOM   2651  C   LEU B 324      -2.850   6.705 -30.596  1.00 94.87
ATOM   2652  O   LEU B 324      -3.054   5.650 -31.202  1.00 94.87
ATOM   2653  CB  LEU B 324      -1.100   6.718 -28.807  1.00 94.87
ATOM   2654  CG  LEU B 324       0.372   6.794 -28.400  1.00 94.87
ATOM   2655  CD1 LEU B 324       0.536   6.422 -26.930  1.00 94.87
ATOM   2656  CD2 LEU B 324       1.220   5.886 -29.284  1.00 94.87
ATOM   2657  N   TYR B 325      -3.816   7.542 -30.247  1.00 95.12
ATOM   2658  CA  TYR B 325      -5.210   7.241 -30.550  1.00 95.12
ATOM   2659  C   TYR B 325      -5.437   7.163 -32.055  1.00 95.12
ATOM   2660  O   TYR B 325      -6.081   6.232 -32.545  1.00 95.12
ATOM   2661  CB  TYR B 325      -6.134   8.298 -29.938  1.00 95.12
ATOM   2662  CG  TYR B 325      -7.597   8.070 -30.233  1.00 95.12
ATOM   2663  CD1 TYR B 325      -8.249   8.796 -31.227  1.00 95.12
ATOM   2664  CD2 TYR B 325      -8.330   7.130 -29.517  1.00 95.12
ATOM   2665  CE1 TYR B 325      -9.597   8.591 -31.501  1.00 95.12
ATOM   2666  CE2 TYR B 325      -9.679   6.916 -29.782  1.00 95.12
ATOM   2667  CZ  TYR B 325     -10.302   7.650 -30.775  1.00 95.12
ATOM   2668  OH  TYR B 325     -11.637   7.443 -31.041  1.00 95.12
ATOM   2669  N   LYS B 326      -4.893   8.122 -32.760  1.00 92.97
ATOM   2670  CA  LYS B 326      -5.044   8.170 -34.212  1.00 92.97
ATOM   2671  C   LYS B 326      -4.390   6.960 -34.873  1.00 92.97
ATOM   2672  O   LYS B 326      -4.895   6.443 -35.871  1.00 92.97
ATOM   2673  CB  LYS B 326      -4.444   9.461 -34.771  1.00 92.97
ATOM   2674  CG  LYS B 326      -4.707   9.673 -36.255  1.00 92.97
ATOM   2675  CD  LYS B 326      -4.111  10.987 -36.746  1.00 92.97
ATOM   2676  CE  LYS B 326      -4.285  11.153 -38.249  1.00 92.97
ATOM   2677  NZ  LYS B 326      -3.718  12.448 -38.733  1.00 92.97
ATOM   2678  N   ASN B 327      -3.325   6.475 -34.271  1.00 93.97
ATOM   2679  CA  ASN B 327      -2.580   5.363 -34.851  1.00 93.97
ATOM   2680  C   ASN B 327      -2.828   4.065 -34.088  1.00 93.97
ATOM   2681  O   ASN B 327      -2.070   3.103 -34.229  1.00 93.97
ATOM   2682  CB  ASN B 327      -1.084   5.681 -34.887  1.00 93.97
ATOM   2683  CG  ASN B 327      -0.741   6.764 -35.891  1.00 93.97
ATOM   2684  OD1 ASN B 327      -0.800   6.545 -37.104  1.00 93.97
ATOM   2685  ND2 ASN B 327      -0.381   7.941 -35.393  1.00 93.97
ATOM   2686  N   ARG B 328      -3.931   3.986 -33.382  1.00 92.19
ATOM   2687  CA  ARG B 328      -4.142   2.882 -32.451  1.00 92.19
ATOM   2688  C   ARG B 328      -4.298   1.560 -33.195  1.00 92.19
ATOM   2689  O   ARG B 328      -3.930   0.504 -32.678  1.00 92.19
ATOM   2690  CB  ARG B 328      -5.373   3.141 -31.579  1.00 92.19
ATOM   2691  CG  ARG B 328      -6.681   3.170 -32.354  1.00 92.19
ATOM   2692  CD  ARG B 328      -7.850   3.584 -31.471  1.00 92.19
ATOM   2693  NE  ARG B 328      -9.118   3.526 -32.193  1.00 92.19
ATOM   2694  CZ  ARG B 328      -9.599   4.501 -32.960  1.00 92.19
ATOM   2695  NH1 ARG B 328      -8.925   5.634 -33.119  1.00 92.19
ATOM   2696  NH2 ARG B 328     -10.764   4.342 -33.571  1.00 92.19
ATOM   2697  N   ARG B 329      -4.692   1.607 -34.445  1.00 88.78
ATOM   2698  CA  ARG B 329      -4.909   0.376 -35.199  1.00 88.78
ATOM   2699  C   ARG B 329      -3.641  -0.048 -35.932  1.00 88.78
ATOM   2700  O   ARG B 329      -3.517  -1.200 -36.353  1.00 88.78
ATOM   2701  CB  ARG B 329      -6.057   0.551 -36.195  1.00 88.78
ATOM   2702  CG  ARG B 329      -7.416   0.743 -35.542  1.00 88.78
ATOM   2703  CD  ARG B 329      -8.537   0.782 -36.572  1.00 88.78
ATOM   2704  NE  ARG B 329      -9.834   1.028 -35.948  1.00 88.78
ATOM   2705  CZ  ARG B 329     -10.988   1.104 -36.604  1.00 88.78
ATOM   2706  NH1 ARG B 329     -11.030   0.953 -37.923  1.00 88.78
ATOM   2707  NH2 ARG B 329     -12.110   1.333 -35.937  1.00 88.78
ATOM   2708  N   LYS B 330      -2.694   0.876 -36.012  1.00 89.91
ATOM   2709  CA  LYS B 330      -1.469   0.601 -36.758  1.00 89.91
ATOM   2710  C   LYS B 330      -0.240   0.725 -35.863  1.00 89.91
ATOM   2711  O   LYS B 330       0.857   1.018 -36.342  1.00 89.91
ATOM   2712  CB  LYS B 330      -1.344   1.548 -37.953  1.00 89.91
ATOM   2713  CG  LYS B 330      -2.451   1.392 -38.985  1.00 89.91
ATOM   2714  CD  LYS B 330      -2.270   2.357 -40.149  1.00 89.91
ATOM   2715  CE  LYS B 330      -3.425   2.265 -41.138  1.00 89.91
ATOM   2716  NZ  LYS B 330      -3.263   3.227 -42.269  1.00 89.91
ATOM   2717  N   LEU B 331      -0.419   0.381 -34.679  1.00 89.34
ATOM   2718  CA  LEU B 331       0.684   0.586 -33.746  1.00 89.34
ATOM   2719  C   LEU B 331       1.795  -0.430 -33.986  1.00 89.34
ATOM   2720  O   LEU B 331       2.947  -0.198 -33.611  1.00 89.34
ATOM   2721  CB  LEU B 331       0.189   0.486 -32.301  1.00 89.34
ATOM   2722  CG  LEU B 331      -0.576   1.696 -31.761  1.00 89.34
ATOM   2723  CD1 LEU B 331      -1.333   1.321 -30.492  1.00 89.34
ATOM   2724  CD2 LEU B 331       0.377   2.857 -31.498  1.00 89.34
ATOM   2725  N   HIS B 332       1.540  -1.387 -34.694  1.00 85.88
ATOM   2726  CA  HIS B 332       2.523  -2.429 -34.966  1.00 85.88
ATOM   2727  C   HIS B 332       3.278  -2.150 -36.261  1.00 85.88
ATOM   2728  O   HIS B 332       4.278  -2.809 -36.556  1.00 85.88
ATOM   2729  CB  HIS B 332       1.846  -3.799 -35.038  1.00 85.88
ATOM   2730  CG  HIS B 332       1.144  -4.189 -33.775  1.00 85.88
ATOM   2731  ND1 HIS B 332       1.813  -4.414 -32.592  1.00 85.88
ATOM   2732  CD2 HIS B 332      -0.169  -4.389 -33.513  1.00 85.88
ATOM   2733  CE1 HIS B 332       0.939  -4.739 -31.654  1.00 85.88
ATOM   2734  NE2 HIS B 332      -0.270  -4.731 -32.187  1.00 85.88
ATOM   2735  N   ASN B 333       2.719  -1.082 -37.082  1.00 89.45
ATOM   2736  CA  ASN B 333       3.414  -0.704 -38.308  1.00 89.45
ATOM   2737  C   ASN B 333       4.806  -0.151 -38.016  1.00 89.45
ATOM   2738  O   ASN B 333       4.984   0.630 -37.079  1.00 89.45
ATOM   2739  CB  ASN B 333       2.592   0.316 -39.098  1.00 89.45
ATOM   2740  CG  ASN B 333       3.117   0.526 -40.504  1.00 89.45
ATOM   2741  OD1 ASN B 333       4.324   0.450 -40.747  1.00 89.45
ATOM   2742  ND2 ASN B 333       2.214   0.790 -41.441  1.00 89.45
ATOM   2743  N   GLU B 334       5.797  -0.639 -38.666  1.00 89.81
ATOM   2744  CA  GLU B 334       7.201  -0.294 -38.463  1.00 89.81
ATOM   2745  C   GLU B 334       7.402   1.219 -38.454  1.00 89.81
ATOM   2746  O   GLU B 334       8.151   1.745 -37.628  1.00 89.81
ATOM   2747  CB  GLU B 334       8.073  -0.934 -39.546  1.00 89.81
ATOM   2748  CG  GLU B 334       8.369  -2.407 -39.307  1.00 89.81
ATOM   2749  CD  GLU B 334       9.319  -3.003 -40.334  1.00 89.81
ATOM   2750  OE1 GLU B 334       9.667  -4.200 -40.216  1.00 89.81
ATOM   2751  OE2 GLU B 334       9.719  -2.267 -41.263  1.00 89.81
ATOM   2752  N   ASN B 335       6.687   1.924 -39.380  1.00 90.76
ATOM   2753  CA  ASN B 335       6.843   3.372 -39.470  1.00 90.76
ATOM   2754  C   ASN B 335       6.317   4.072 -38.221  1.00 90.76
ATOM   2755  O   ASN B 335       6.961   4.981 -37.695  1.00 90.76
ATOM   2756  CB  ASN B 335       6.138   3.910 -40.717  1.00 90.76
ATOM   2757  CG  ASN B 335       6.530   5.340 -41.037  1.00 90.76
ATOM   2758  OD1 ASN B 335       7.516   5.859 -40.510  1.00 90.76
ATOM   2759  ND2 ASN B 335       5.759   5.985 -41.905  1.00 90.76
ATOM   2760  N   VAL B 336       5.213   3.573 -37.729  1.00 91.50
ATOM   2761  CA  VAL B 336       4.607   4.170 -36.544  1.00 91.50
ATOM   2762  C   VAL B 336       5.444   3.835 -35.311  1.00 91.50
ATOM   2763  O   VAL B 336       5.653   4.689 -34.445  1.00 91.50
ATOM   2764  CB  VAL B 336       3.152   3.689 -36.347  1.00 91.50
ATOM   2765  CG1 VAL B 336       2.568   4.251 -35.052  1.00 91.50
ATOM   2766  CG2 VAL B 336       2.291   4.089 -37.543  1.00 91.50
ATOM   2767  N   LEU B 337       5.952   2.640 -35.251  1.00 89.57
ATOM   2768  CA  LEU B 337       6.790   2.191 -34.145  1.00 89.57
ATOM   2769  C   LEU B 337       8.071   3.014 -34.065  1.00 89.57
ATOM   2770  O   LEU B 337       8.534   3.345 -32.971  1.00 89.57
ATOM   2771  CB  LEU B 337       7.133   0.707 -34.302  1.00 89.57
ATOM   2772  CG  LEU B 337       7.753   0.022 -33.083  1.00 89.57
ATOM   2773  CD1 LEU B 337       6.710  -0.150 -31.983  1.00 89.57
ATOM   2774  CD2 LEU B 337       8.353  -1.324 -33.473  1.00 89.57
ATOM   2775  N   LEU B 338       8.546   3.344 -35.220  1.00 90.46
ATOM   2776  CA  LEU B 338       9.774   4.130 -35.274  1.00 90.46
ATOM   2777  C   LEU B 338       9.529   5.554 -34.789  1.00 90.46
ATOM   2778  O   LEU B 338      10.331   6.102 -34.028  1.00 90.46
ATOM   2779  CB  LEU B 338      10.333   4.152 -36.699  1.00 90.46
ATOM   2780  CG  LEU B 338      11.694   4.827 -36.883  1.00 90.46
ATOM   2781  CD1 LEU B 338      12.800   3.961 -36.289  1.00 90.46
ATOM   2782  CD2 LEU B 338      11.958   5.104 -38.359  1.00 90.46
ATOM   2783  N   LYS B 339       8.338   6.104 -35.183  1.00 92.74
ATOM   2784  CA  LYS B 339       8.052   7.503 -34.880  1.00 92.74
ATOM   2785  C   LYS B 339       7.578   7.667 -33.439  1.00 92.74
ATOM   2786  O   LYS B 339       8.029   8.570 -32.731  1.00 92.74
ATOM   2787  CB  LYS B 339       7.002   8.057 -35.844  1.00 92.74
ATOM   2788  CG  LYS B 339       7.505   8.243 -37.268  1.00 92.74
ATOM   2789  CD  LYS B 339       6.431   8.840 -38.167  1.00 92.74
ATOM   2790  CE  LYS B 339       6.903   8.943 -39.611  1.00 92.74
ATOM   2791  NZ  LYS B 339       5.835   9.482 -40.506  1.00 92.74
ATOM   2792  N   TYR B 340       6.721   6.779 -32.898  1.00 92.21
ATOM   2793  CA  TYR B 340       6.053   7.001 -31.620  1.00 92.21
ATOM   2794  C   TYR B 340       6.281   5.828 -30.674  1.00 92.21
ATOM   2795  O   TYR B 340       5.604   5.707 -29.650  1.00 92.21
ATOM   2796  CB  TYR B 340       4.552   7.219 -31.829  1.00 92.21
ATOM   2797  CG  TYR B 340       4.229   8.329 -32.800  1.00 92.21
ATOM   2798  CD1 TYR B 340       4.564   9.651 -32.514  1.00 92.21
ATOM   2799  CD2 TYR B 340       3.588   8.059 -34.004  1.00 92.21
ATOM   2800  CE1 TYR B 340       4.267  10.677 -33.404  1.00 92.21
ATOM   2801  CE2 TYR B 340       3.286   9.077 -34.902  1.00 92.21
ATOM   2802  CZ  TYR B 340       3.630  10.381 -34.594  1.00 92.21
ATOM   2803  OH  TYR B 340       3.333  11.393 -35.480  1.00 92.21
ATOM   2804  N   GLY B 341       7.180   4.927 -31.079  1.00 90.18
ATOM   2805  CA  GLY B 341       7.461   3.756 -30.264  1.00 90.18
ATOM   2806  C   GLY B 341       7.847   4.100 -28.838  1.00 90.18
ATOM   2807  O   GLY B 341       7.527   3.360 -27.906  1.00 90.18
ATOM   2808  N   PHE B 342       8.457   5.204 -28.636  1.00 93.00
ATOM   2809  CA  PHE B 342       8.896   5.634 -27.314  1.00 93.00
ATOM   2810  C   PHE B 342       7.714   5.737 -26.358  1.00 93.00
ATOM   2811  O   PHE B 342       7.852   5.472 -25.161  1.00 93.00
ATOM   2812  CB  PHE B 342       9.621   6.981 -27.398  1.00 93.00
ATOM   2813  CG  PHE B 342      10.157   7.466 -26.078  1.00 93.00
ATOM   2814  CD1 PHE B 342       9.476   8.434 -25.350  1.00 93.00
ATOM   2815  CD2 PHE B 342      11.341   6.953 -25.565  1.00 93.00
ATOM   2816  CE1 PHE B 342       9.969   8.885 -24.128  1.00 93.00
ATOM   2817  CE2 PHE B 342      11.840   7.399 -24.345  1.00 93.00
ATOM   2818  CZ  PHE B 342      11.153   8.366 -23.628  1.00 93.00
ATOM   2819  N   LEU B 343       6.484   6.046 -26.746  1.00 90.86
ATOM   2820  CA  LEU B 343       5.304   6.312 -25.931  1.00 90.86
ATOM   2821  C   LEU B 343       4.555   5.020 -25.621  1.00 90.86
ATOM   2822  O   LEU B 343       3.770   4.966 -24.672  1.00 90.86
ATOM   2823  CB  LEU B 343       4.373   7.297 -26.642  1.00 90.86
ATOM   2824  CG  LEU B 343       4.922   8.707 -26.869  1.00 90.86
ATOM   2825  CD1 LEU B 343       3.955   9.522 -27.721  1.00 90.86
ATOM   2826  CD2 LEU B 343       5.185   9.400 -25.537  1.00 90.86
ATOM   2827  N   ASN B 344       4.826   3.946 -26.373  1.00 90.31
ATOM   2828  CA  ASN B 344       3.952   2.792 -26.187  1.00 90.31
ATOM   2829  C   ASN B 344       4.750   1.496 -26.082  1.00 90.31
ATOM   2830  O   ASN B 344       4.201   0.451 -25.729  1.00 90.31
ATOM   2831  CB  ASN B 344       2.935   2.699 -27.326  1.00 90.31
ATOM   2832  CG  ASN B 344       1.924   1.589 -27.117  1.00 90.31
ATOM   2833  OD1 ASN B 344       1.442   1.374 -26.003  1.00 90.31
ATOM   2834  ND2 ASN B 344       1.595   0.877 -28.189  1.00 90.31
ATOM   2835  N   ASN B 345       6.134   1.572 -26.245  1.00 88.04
ATOM   2836  CA  ASN B 345       6.945   0.362 -26.156  1.00 88.04
ATOM   2837  C   ASN B 345       6.915  -0.231 -24.750  1.00 88.04
ATOM   2838  O   ASN B 345       7.071   0.491 -23.764  1.00 88.04
ATOM   2839  CB  ASN B 345       8.387   0.649 -26.581  1.00 88.04
ATOM   2840  CG  ASN B 345       8.557   0.674 -28.087  1.00 88.04
ATOM   2841  OD1 ASN B 345       7.648   0.302 -28.834  1.00 88.04
ATOM   2842  ND2 ASN B 345       9.724   1.113 -28.545  1.00 88.04
ATOM   2843  N   GLY B 346       6.669  -1.459 -24.566  1.00 89.87
ATOM   2844  CA  GLY B 346       6.702  -2.151 -23.287  1.00 89.87
ATOM   2845  C   GLY B 346       5.323  -2.384 -22.700  1.00 89.87
ATOM   2846  O   GLY B 346       5.156  -3.216 -21.806  1.00 89.87
ATOM   2847  N   PHE B 347       4.300  -1.698 -23.199  1.00 92.03
ATOM   2848  CA  PHE B 347       2.947  -1.852 -22.678  1.00 92.03
ATOM   2849  C   PHE B 347       2.175  -2.895 -23.476  1.00 92.03
ATOM   2850  O   PHE B 347       2.400  -3.056 -24.678  1.00 92.03
ATOM   2851  CB  PHE B 347       2.203  -0.513 -22.707  1.00 92.03
ATOM   2852  CG  PHE B 347       2.791   0.528 -21.793  1.00 92.03
ATOM   2853  CD1 PHE B 347       2.768   0.356 -20.414  1.00 92.03
ATOM   2854  CD2 PHE B 347       3.368   1.680 -22.313  1.00 92.03
ATOM   2855  CE1 PHE B 347       3.312   1.318 -19.566  1.00 92.03
ATOM   2856  CE2 PHE B 347       3.913   2.645 -21.472  1.00 92.03
ATOM   2857  CZ  PHE B 347       3.883   2.463 -20.098  1.00 92.03
ATOM   2858  N   ASN B 348       1.301  -3.623 -22.890  1.00 90.35
ATOM   2859  CA  ASN B 348       0.379  -4.509 -23.593  1.00 90.35
ATOM   2860  C   ASN B 348      -0.546  -3.731 -24.524  1.00 90.35
ATOM   2861  O   ASN B 348      -0.888  -2.580 -24.247  1.00 90.35
ATOM   2862  CB  ASN B 348      -0.440  -5.331 -22.596  1.00 90.35
ATOM   2863  CG  ASN B 348       0.321  -6.529 -22.062  1.00 90.35
ATOM   2864  OD1 ASN B 348       1.273  -7.004 -22.687  1.00 90.35
ATOM   2865  ND2 ASN B 348      -0.093  -7.026 -20.902  1.00 90.35
ATOM   2866  N   PHE B 349      -0.913  -4.242 -25.528  1.00 87.27
ATOM   2867  CA  PHE B 349      -1.680  -3.605 -26.592  1.00 87.27
ATOM   2868  C   PHE B 349      -2.923  -2.924 -26.030  1.00 87.27
ATOM   2869  O   PHE B 349      -3.289  -1.831 -26.466  1.00 87.27
ATOM   2870  CB  PHE B 349      -2.080  -4.631 -27.656  1.00 87.27
ATOM   2871  CG  PHE B 349      -2.862  -4.046 -28.801  1.00 87.27
ATOM   2872  CD1 PHE B 349      -4.246  -4.162 -28.847  1.00 87.27
ATOM   2873  CD2 PHE B 349      -2.213  -3.378 -29.831  1.00 87.27
ATOM   2874  CE1 PHE B 349      -4.973  -3.621 -29.905  1.00 87.27
ATOM   2875  CE2 PHE B 349      -2.932  -2.835 -30.892  1.00 87.27
ATOM   2876  CZ  PHE B 349      -4.312  -2.958 -30.927  1.00 87.27
ATOM   2877  N   GLN B 350      -3.537  -3.540 -25.054  1.00 90.38
ATOM   2878  CA  GLN B 350      -4.759  -3.005 -24.463  1.00 90.38
ATOM   2879  C   GLN B 350      -4.477  -1.723 -23.684  1.00 90.38
ATOM   2880  O   GLN B 350      -5.379  -0.910 -23.470  1.00 90.38
ATOM   2881  CB  GLN B 350      -5.412  -4.042 -23.548  1.00 90.38
ATOM   2882  CG  GLN B 350      -5.869  -5.300 -24.273  1.00 90.38
ATOM   2883  CD  GLN B 350      -6.359  -6.379 -23.324  1.00 90.38
ATOM   2884  OE1 GLN B 350      -6.290  -6.226 -22.101  1.00 90.38
ATOM   2885  NE2 GLN B 350      -6.857  -7.477 -23.882  1.00 90.38
ATOM   2886  N   PHE B 351      -3.248  -1.544 -23.238  1.00 93.79
ATOM   2887  CA  PHE B 351      -2.884  -0.388 -22.427  1.00 93.79
ATOM   2888  C   PHE B 351      -2.022   0.583 -23.224  1.00 93.79
ATOM   2889  O   PHE B 351      -1.097   1.191 -22.680  1.00 93.79
ATOM   2890  CB  PHE B 351      -2.143  -0.831 -21.161  1.00 93.79
ATOM   2891  CG  PHE B 351      -2.983  -1.654 -20.222  1.00 93.79
ATOM   2892  CD1 PHE B 351      -3.967  -1.058 -19.443  1.00 93.79
ATOM   2893  CD2 PHE B 351      -2.788  -3.025 -20.119  1.00 93.79
ATOM   2894  CE1 PHE B 351      -4.746  -1.817 -18.574  1.00 93.79
ATOM   2895  CE2 PHE B 351      -3.562  -3.791 -19.252  1.00 93.79
ATOM   2896  CZ  PHE B 351      -4.540  -3.185 -18.479  1.00 93.79
ATOM   2897  N   TRP B 352      -2.290   0.817 -24.468  1.00 92.84
ATOM   2898  CA  TRP B 352      -1.522   1.703 -25.336  1.00 92.84
ATOM   2899  C   TRP B 352      -1.522   3.129 -24.796  1.00 92.84
ATOM   2900  O   TRP B 352      -0.623   3.916 -25.103  1.00 92.84
ATOM   2901  CB  TRP B 352      -2.085   1.684 -26.760  1.00 92.84
ATOM   2902  CG  TRP B 352      -3.532   2.067 -26.848  1.00 92.84
ATOM   2903  CD1 TRP B 352      -4.610   1.227 -26.812  1.00 92.84
ATOM   2904  CD2 TRP B 352      -4.058   3.389 -26.991  1.00 92.84
ATOM   2905  NE1 TRP B 352      -5.776   1.949 -26.924  1.00 92.84
ATOM   2906  CE2 TRP B 352      -5.466   3.277 -27.035  1.00 92.84
ATOM   2907  CE3 TRP B 352      -3.476   4.660 -27.086  1.00 92.84
ATOM   2908  CZ2 TRP B 352      -6.300   4.389 -27.170  1.00 92.84
ATOM   2909  CZ3 TRP B 352      -4.307   5.766 -27.221  1.00 92.84
ATOM   2910  CH2 TRP B 352      -5.704   5.621 -27.261  1.00 92.84
ATOM   2911  N   TYR B 353      -2.523   3.556 -23.940  1.00 93.63
ATOM   2912  CA  TYR B 353      -2.692   4.909 -23.423  1.00 93.63
ATOM   2913  C   TYR B 353      -2.026   5.059 -22.060  1.00 93.63
ATOM   2914  O   TYR B 353      -2.160   6.097 -21.408  1.00 93.63
ATOM   2915  CB  TYR B 353      -4.178   5.265 -23.320  1.00 93.63
ATOM   2916  CG  TYR B 353      -4.993   4.250 -22.557  1.00 93.63
ATOM   2917  CD1 TYR B 353      -5.655   3.218 -23.219  1.00 93.63
ATOM   2918  CD2 TYR B 353      -5.105   4.321 -21.172  1.00 93.63
ATOM   2919  CE1 TYR B 353      -6.409   2.282 -22.519  1.00 93.63
ATOM   2920  CE2 TYR B 353      -5.857   3.391 -20.463  1.00 93.63
ATOM   2921  CZ  TYR B 353      -6.504   2.376 -21.144  1.00 93.63
ATOM   2922  OH  TYR B 353      -7.249   1.451 -20.446  1.00 93.63
ATOM   2923  N   TRP B 354      -1.206   4.032 -21.544  1.00 94.35
ATOM   2924  CA  TRP B 354      -0.741   3.960 -20.163  1.00 94.35
ATOM   2925  C   TRP B 354       0.243   5.086 -19.861  1.00 94.35
ATOM   2926  O   TRP B 354       0.340   5.543 -18.720  1.00 94.35
ATOM   2927  CB  TRP B 354      -0.085   2.604 -19.886  1.00 94.35
ATOM   2928  CG  TRP B 354       0.094   2.301 -18.429  1.00 94.35
ATOM   2929  CD1 TRP B 354       1.269   2.284 -17.729  1.00 94.35
ATOM   2930  CD2 TRP B 354      -0.936   1.967 -17.493  1.00 94.35
ATOM   2931  NE1 TRP B 354       1.031   1.959 -16.413  1.00 94.35
ATOM   2932  CE2 TRP B 354      -0.313   1.760 -16.242  1.00 94.35
ATOM   2933  CE3 TRP B 354      -2.326   1.823 -17.591  1.00 94.35
ATOM   2934  CZ2 TRP B 354      -1.034   1.416 -15.097  1.00 94.35
ATOM   2935  CZ3 TRP B 354      -3.042   1.481 -16.450  1.00 94.35
ATOM   2936  CH2 TRP B 354      -2.393   1.282 -15.220  1.00 94.35
ATOM   2937  N   GLU B 355       1.039   5.538 -20.895  1.00 93.26
ATOM   2938  CA  GLU B 355       1.969   6.641 -20.670  1.00 93.26
ATOM   2939  C   GLU B 355       1.233   7.901 -20.225  1.00 93.26
ATOM   2940  O   GLU B 355       1.769   8.699 -19.453  1.00 93.26
ATOM   2941  CB  GLU B 355       2.781   6.925 -21.936  1.00 93.26
ATOM   2942  CG  GLU B 355       4.034   7.754 -21.690  1.00 93.26
ATOM   2943  CD  GLU B 355       5.063   7.044 -20.825  1.00 93.26
ATOM   2944  OE1 GLU B 355       5.844   7.728 -20.126  1.00 93.26
ATOM   2945  OE2 GLU B 355       5.088   5.793 -20.848  1.00 93.26
ATOM   2946  N   THR B 356       0.010   8.117 -20.734  1.00 93.80
ATOM   2947  CA  THR B 356      -0.811   9.253 -20.330  1.00 93.80
ATOM   2948  C   THR B 356      -1.169   9.162 -18.849  1.00 93.80
ATOM   2949  O   THR B 356      -1.258  10.182 -18.163  1.00 93.80
ATOM   2950  CB  THR B 356      -2.100   9.336 -21.168  1.00 93.80
ATOM   2951  OG1 THR B 356      -1.757   9.382 -22.558  1.00 93.80
ATOM   2952  CG2 THR B 356      -2.907  10.581 -20.814  1.00 93.80
ATOM   2953  N   ILE B 357      -1.408   7.940 -18.333  1.00 93.80
ATOM   2954  CA  ILE B 357      -1.703   7.722 -16.921  1.00 93.80
ATOM   2955  C   ILE B 357      -0.485   8.089 -16.077  1.00 93.80
ATOM   2956  O   ILE B 357      -0.620   8.712 -15.021  1.00 93.80
ATOM   2957  CB  ILE B 357      -2.121   6.259 -16.651  1.00 93.80
ATOM   2958  CG1 ILE B 357      -3.418   5.927 -17.398  1.00 93.80
ATOM   2959  CG2 ILE B 357      -2.277   6.011 -15.148  1.00 93.80
ATOM   2960  CD1 ILE B 357      -3.879   4.486 -17.228  1.00 93.80
ATOM   2961  N   VAL B 358       0.727   7.725 -16.573  1.00 92.57
ATOM   2962  CA  VAL B 358       1.968   8.057 -15.881  1.00 92.57
ATOM   2963  C   VAL B 358       2.145   9.573 -15.837  1.00 92.57
ATOM   2964  O   VAL B 358       2.560  10.127 -14.816  1.00 92.57
ATOM   2965  CB  VAL B 358       3.190   7.397 -16.558  1.00 92.57
ATOM   2966  CG1 VAL B 358       4.488   7.858 -15.897  1.00 92.57
ATOM   2967  CG2 VAL B 358       3.071   5.875 -16.507  1.00 92.57
ATOM   2968  N   PHE B 359       1.773  10.249 -16.918  1.00 94.45
ATOM   2969  CA  PHE B 359       1.825  11.706 -16.950  1.00 94.45
ATOM   2970  C   PHE B 359       0.867  12.304 -15.927  1.00 94.45
ATOM   2971  O   PHE B 359       1.194  13.291 -15.265  1.00 94.45
ATOM   2972  CB  PHE B 359       1.489  12.226 -18.351  1.00 94.45
ATOM   2973  CG  PHE B 359       2.674  12.289 -19.276  1.00 94.45
ATOM   2974  CD1 PHE B 359       3.780  13.068 -18.959  1.00 94.45
ATOM   2975  CD2 PHE B 359       2.682  11.568 -20.463  1.00 94.45
ATOM   2976  CE1 PHE B 359       4.879  13.127 -19.813  1.00 94.45
ATOM   2977  CE2 PHE B 359       3.776  11.623 -21.322  1.00 94.45
ATOM   2978  CZ  PHE B 359       4.873  12.404 -20.996  1.00 94.45
ATOM   2979  N   LEU B 360      -0.353  11.755 -15.900  1.00 93.86
ATOM   2980  CA  LEU B 360      -1.356  12.229 -14.952  1.00 93.86
ATOM   2981  C   LEU B 360      -0.837  12.136 -13.521  1.00 93.86
ATOM   2982  O   LEU B 360      -1.015  13.065 -12.730  1.00 93.86
ATOM   2983  CB  LEU B 360      -2.649  11.423 -15.092  1.00 93.86
ATOM   2984  CG  LEU B 360      -3.814  11.848 -14.196  1.00 93.86
ATOM   2985  CD1 LEU B 360      -4.289  13.248 -14.572  1.00 93.86
ATOM   2986  CD2 LEU B 360      -4.958  10.845 -14.294  1.00 93.86
ATOM   2987  N   ARG B 361      -0.197  10.985 -13.181  1.00 92.52
ATOM   2988  CA  ARG B 361       0.406  10.807 -11.864  1.00 92.52
ATOM   2989  C   ARG B 361       1.424  11.904 -11.575  1.00 92.52
ATOM   2990  O   ARG B 361       1.393  12.522 -10.508  1.00 92.52
ATOM   2991  CB  ARG B 361       1.072   9.433 -11.759  1.00 92.52
ATOM   2992  CG  ARG B 361       1.776   9.189 -10.434  1.00 92.52
ATOM   2993  CD  ARG B 361       2.538   7.871 -10.434  1.00 92.52
ATOM   2994  NE  ARG B 361       3.661   7.898 -11.367  1.00 92.52
ATOM   2995  CZ  ARG B 361       4.385   6.837 -11.712  1.00 92.52
ATOM   2996  NH1 ARG B 361       4.116   5.639 -11.205  1.00 92.52
ATOM   2997  NH2 ARG B 361       5.385   6.974 -12.570  1.00 92.52
ATOM   2998  N   LYS B 362       2.307  12.192 -12.498  1.00 92.16
ATOM   2999  CA  LYS B 362       3.341  13.212 -12.347  1.00 92.16
ATOM   3000  C   LYS B 362       2.725  14.599 -12.191  1.00 92.16
ATOM   3001  O   LYS B 362       3.180  15.398 -11.370  1.00 92.16
ATOM   3002  CB  LYS B 362       4.293  13.192 -13.543  1.00 92.16
ATOM   3003  CG  LYS B 362       5.223  11.988 -13.574  1.00 92.16
ATOM   3004  CD  LYS B 362       6.170  12.044 -14.766  1.00 92.16
ATOM   3005  CE  LYS B 362       7.041  10.798 -14.848  1.00 92.16
ATOM   3006  NZ  LYS B 362       7.929  10.820 -16.049  1.00 92.16
ATOM   3007  N   ASN B 363       1.723  14.853 -13.063  1.00 93.01
ATOM   3008  CA  ASN B 363       1.051  16.147 -12.998  1.00 93.01
ATOM   3009  C   ASN B 363       0.398  16.371 -11.637  1.00 93.01
ATOM   3010  O   ASN B 363       0.419  17.485 -11.110  1.00 93.01
ATOM   3011  CB  ASN B 363       0.010  16.268 -14.113  1.00 93.01
ATOM   3012  CG  ASN B 363       0.627  16.628 -15.450  1.00 93.01
ATOM   3013  OD1 ASN B 363       1.774  17.076 -15.518  1.00 93.01
ATOM   3014  ND2 ASN B 363      -0.130  16.434 -16.524  1.00 93.01
ATOM   3015  N   MET B 364      -0.249  15.320 -11.078  1.00 92.65
ATOM   3016  CA  MET B 364      -0.888  15.418  -9.769  1.00 92.65
ATOM   3017  C   MET B 364       0.136  15.737  -8.685  1.00 92.65
ATOM   3018  O   MET B 364      -0.103  16.593  -7.832  1.00 92.65
ATOM   3019  CB  MET B 364      -1.621  14.119  -9.429  1.00 92.65
ATOM   3020  CG  MET B 364      -2.900  13.911 -10.224  1.00 92.65
ATOM   3021  SD  MET B 364      -3.883  12.487  -9.614  1.00 92.65
ATOM   3022  CE  MET B 364      -5.344  12.626 -10.681  1.00 92.65
ATOM   3023  N   ILE B 365       1.322  15.091  -8.738  1.00 91.48
ATOM   3024  CA  ILE B 365       2.381  15.301  -7.757  1.00 91.48
ATOM   3025  C   ILE B 365       2.923  16.723  -7.879  1.00 91.48
ATOM   3026  O   ILE B 365       3.152  17.396  -6.871  1.00 91.48
ATOM   3027  CB  ILE B 365       3.524  14.276  -7.931  1.00 91.48
ATOM   3028  CG1 ILE B 365       3.020  12.859  -7.633  1.00 91.48
ATOM   3029  CG2 ILE B 365       4.712  14.634  -7.034  1.00 91.48
ATOM   3030  CD1 ILE B 365       4.040  11.766  -7.922  1.00 91.48
ATOM   3031  N   LEU B 366       3.058  17.148  -9.105  1.00 90.38
ATOM   3032  CA  LEU B 366       3.558  18.496  -9.352  1.00 90.38
ATOM   3033  C   LEU B 366       2.571  19.543  -8.846  1.00 90.38
ATOM   3034  O   LEU B 366       2.972  20.536  -8.234  1.00 90.38
ATOM   3035  CB  LEU B 366       3.822  18.706 -10.845  1.00 90.38
ATOM   3036  CG  LEU B 366       5.059  18.014 -11.419  1.00 90.38
ATOM   3037  CD1 LEU B 366       5.045  18.080 -12.942  1.00 90.38
ATOM   3038  CD2 LEU B 366       6.331  18.645 -10.862  1.00 90.38
ATOM   3039  N   LEU B 367       1.288  19.353  -9.084  1.00 90.29
ATOM   3040  CA  LEU B 367       0.245  20.271  -8.638  1.00 90.29
ATOM   3041  C   LEU B 367       0.215  20.362  -7.116  1.00 90.29
ATOM   3042  O   LEU B 367       0.174  21.459  -6.556  1.00 90.29
ATOM   3043  CB  LEU B 367      -1.122  19.825  -9.162  1.00 90.29
ATOM   3044  CG  LEU B 367      -2.281  20.800  -8.949  1.00 90.29
ATOM   3045  CD1 LEU B 367      -2.150  21.991  -9.892  1.00 90.29
ATOM   3046  CD2 LEU B 367      -3.618  20.095  -9.153  1.00 90.29
ATOM   3047  N   ILE B 368       0.297  19.195  -6.467  1.00 88.97
ATOM   3048  CA  ILE B 368       0.229  19.131  -5.011  1.00 88.97
ATOM   3049  C   ILE B 368       1.464  19.795  -4.407  1.00 88.97
ATOM   3050  O   ILE B 368       1.373  20.468  -3.377  1.00 88.97
ATOM   3051  CB  ILE B 368       0.109  17.672  -4.515  1.00 88.97
ATOM   3052  CG1 ILE B 368      -1.220  17.060  -4.973  1.00 88.97
ATOM   3053  CG2 ILE B 368       0.245  17.607  -2.991  1.00 88.97
ATOM   3054  CD1 ILE B 368      -1.324  15.560  -4.739  1.00 88.97
ATOM   3055  N   SER B 369       2.614  19.753  -5.033  1.00 84.95
ATOM   3056  CA  SER B 369       3.875  20.280  -4.522  1.00 84.95
ATOM   3057  C   SER B 369       3.947  21.795  -4.683  1.00 84.95
ATOM   3058  O   SER B 369       4.640  22.473  -3.922  1.00 84.95
ATOM   3059  CB  SER B 369       5.058  19.627  -5.237  1.00 84.95
ATOM   3060  OG  SER B 369       5.113  20.034  -6.594  1.00 84.95
ATOM   3061  N   THR B 370       3.266  22.405  -5.647  1.00 84.50
ATOM   3062  CA  THR B 370       3.436  23.815  -5.981  1.00 84.50
ATOM   3063  C   THR B 370       2.269  24.641  -5.447  1.00 84.50
ATOM   3064  O   THR B 370       2.470  25.726  -4.898  1.00 84.50
ATOM   3065  CB  THR B 370       3.559  24.018  -7.502  1.00 84.50
ATOM   3066  OG1 THR B 370       2.525  23.278  -8.163  1.00 84.50
ATOM   3067  CG2 THR B 370       4.914  23.541  -8.013  1.00 84.50
ATOM   3068  N   VAL B 371       1.079  24.077  -5.425  1.00 75.47
ATOM   3069  CA  VAL B 371      -0.106  24.839  -5.045  1.00 75.47
ATOM   3070  C   VAL B 371      -0.618  24.355  -3.690  1.00 75.47
ATOM   3071  O   VAL B 371      -0.740  23.150  -3.459  1.00 75.47
ATOM   3072  CB  VAL B 371      -1.221  24.723  -6.108  1.00 75.47
ATOM   3073  CG1 VAL B 371      -2.448  25.533  -5.693  1.00 75.47
ATOM   3074  CG2 VAL B 371      -0.708  25.185  -7.471  1.00 75.47
ATOM   3075  N   SER B 372      -0.618  25.046  -2.903  1.00 71.74
ATOM   3076  CA  SER B 372      -1.191  24.676  -1.613  1.00 71.74
ATOM   3077  C   SER B 372      -2.691  24.425  -1.725  1.00 71.74
ATOM   3078  O   SER B 372      -3.481  25.370  -1.774  1.00 71.74
ATOM   3079  CB  SER B 372      -0.924  25.767  -0.575  1.00 71.74
ATOM   3080  OG  SER B 372      -2.129  26.168   0.054  1.00 71.74
ATOM   3081  N   LEU B 373      -3.074  23.420  -2.003  1.00 66.51
ATOM   3082  CA  LEU B 373      -4.458  23.053  -2.285  1.00 66.51
ATOM   3083  C   LEU B 373      -5.317  23.166  -1.030  1.00 66.51
ATOM   3084  O   LEU B 373      -6.482  23.563  -1.104  1.00 66.51
ATOM   3085  CB  LEU B 373      -4.532  21.629  -2.842  1.00 66.51
ATOM   3086  CG  LEU B 373      -4.060  21.440  -4.285  1.00 66.51
ATOM   3087  CD1 LEU B 373      -3.729  19.974  -4.546  1.00 66.51
ATOM   3088  CD2 LEU B 373      -5.119  21.937  -5.263  1.00 66.51
ATOM   3089  N   LEU B 374      -4.809  23.084  -0.004  1.00 70.25
ATOM   3090  CA  LEU B 374      -5.616  23.113   1.210  1.00 70.25
ATOM   3091  C   LEU B 374      -5.111  24.182   2.174  1.00 70.25
ATOM   3092  O   LEU B 374      -3.901  24.362   2.328  1.00 70.25
ATOM   3093  CB  LEU B 374      -5.603  21.744   1.895  1.00 70.25
ATOM   3094  CG  LEU B 374      -6.291  20.603   1.144  1.00 70.25
ATOM   3095  CD1 LEU B 374      -5.787  19.256   1.649  1.00 70.25
ATOM   3096  CD2 LEU B 374      -7.806  20.702   1.291  1.00 70.25
ATOM   3097  N   LYS B 375      -5.588  24.934   2.520  1.00 64.95
ATOM   3098  CA  LYS B 375      -5.243  25.999   3.458  1.00 64.95
ATOM   3099  C   LYS B 375      -5.091  25.455   4.875  1.00 64.95
ATOM   3100  O   LYS B 375      -6.078  25.312   5.600  1.00 64.95
ATOM   3101  CB  LYS B 375      -6.302  27.102   3.430  1.00 64.95
ATOM   3102  CG  LYS B 375      -6.270  27.959   2.173  1.00 64.95
ATOM   3103  CD  LYS B 375      -7.285  29.093   2.243  1.00 64.95
ATOM   3104  CE  LYS B 375      -7.316  29.897   0.951  1.00 64.95
ATOM   3105  NZ  LYS B 375      -8.311  31.010   1.015  1.00 64.95
ATOM   3106  N   THR B 376      -4.367  24.802   5.249  1.00 68.78
ATOM   3107  CA  THR B 376      -4.150  24.282   6.594  1.00 68.78
ATOM   3108  C   THR B 376      -2.830  24.791   7.165  1.00 68.78
ATOM   3109  O   THR B 376      -1.947  25.217   6.417  1.00 68.78
ATOM   3110  CB  THR B 376      -4.157  22.742   6.604  1.00 68.78
ATOM   3111  OG1 THR B 376      -3.120  22.259   5.740  1.00 68.78
ATOM   3112  CG2 THR B 376      -5.497  22.194   6.126  1.00 68.78
ATOM   3113  N   THR B 377      -2.733  24.793   8.455  1.00 62.77
ATOM   3114  CA  THR B 377      -1.527  25.193   9.171  1.00 62.77
ATOM   3115  C   THR B 377      -0.456  24.111   9.074  1.00 62.77
ATOM   3116  O   THR B 377       0.740  24.406   9.132  1.00 62.77
ATOM   3117  CB  THR B 377      -1.829  25.490  10.651  1.00 62.77
ATOM   3118  OG1 THR B 377      -2.547  24.386  11.217  1.00 62.77
ATOM   3119  CG2 THR B 377      -2.666  26.755  10.800  1.00 62.77
ATOM   3120  N   ARG B 378      -0.744  23.035   8.776  1.00 72.36
ATOM   3121  CA  ARG B 378       0.218  21.944   8.658  1.00 72.36
ATOM   3122  C   ARG B 378       0.464  21.587   7.196  1.00 72.36
ATOM   3123  O   ARG B 378       0.010  20.543   6.722  1.00 72.36
ATOM   3124  CB  ARG B 378      -0.268  20.712   9.424  1.00 72.36
ATOM   3125  CG  ARG B 378      -0.354  20.916  10.928  1.00 72.36
ATOM   3126  CD  ARG B 378      -0.766  19.640  11.648  1.00 72.36
ATOM   3127  NE  ARG B 378      -1.059  19.886  13.057  1.00 72.36
ATOM   3128  CZ  ARG B 378      -1.473  18.960  13.918  1.00 72.36
ATOM   3129  NH1 ARG B 378      -1.651  17.703  13.529  1.00 72.36
ATOM   3130  NH2 ARG B 378      -1.709  19.293  15.178  1.00 72.36
ATOM   3131  N   VAL B 379       1.096  22.445   6.659  1.00 75.74
ATOM   3132  CA  VAL B 379       1.242  22.367   5.209  1.00 75.74
ATOM   3133  C   VAL B 379       2.036  21.117   4.836  1.00 75.74
ATOM   3134  O   VAL B 379       1.656  20.384   3.920  1.00 75.74
ATOM   3135  CB  VAL B 379       1.933  23.627   4.640  1.00 75.74
ATOM   3136  CG1 VAL B 379       2.142  23.494   3.133  1.00 75.74
ATOM   3137  CG2 VAL B 379       1.114  24.875   4.962  1.00 75.74
ATOM   3138  N   LEU B 380       3.078  20.758   5.567  1.00 78.14
ATOM   3139  CA  LEU B 380       3.920  19.610   5.249  1.00 78.14
ATOM   3140  C   LEU B 380       3.153  18.305   5.437  1.00 78.14
ATOM   3141  O   LEU B 380       3.194  17.426   4.573  1.00 78.14
ATOM   3142  CB  LEU B 380       5.176  19.608   6.124  1.00 78.14
ATOM   3143  CG  LEU B 380       6.201  18.509   5.836  1.00 78.14
ATOM   3144  CD1 LEU B 380       6.862  18.742   4.482  1.00 78.14
ATOM   3145  CD2 LEU B 380       7.246  18.449   6.944  1.00 78.14
ATOM   3146  N   GLY B 381       2.484  18.316   6.544  1.00 80.14
ATOM   3147  CA  GLY B 381       1.698  17.124   6.820  1.00 80.14
ATOM   3148  C   GLY B 381       0.629  16.859   5.777  1.00 80.14
ATOM   3149  O   GLY B 381       0.464  15.724   5.325  1.00 80.14
ATOM   3150  N   THR B 382      -0.126  17.944   5.330  1.00 84.28
ATOM   3151  CA  THR B 382      -1.188  17.815   4.338  1.00 84.28
ATOM   3152  C   THR B 382      -0.615  17.406   2.984  1.00 84.28
ATOM   3153  O   THR B 382      -1.207  16.591   2.274  1.00 84.28
ATOM   3154  CB  THR B 382      -1.976  19.129   4.189  1.00 84.28
ATOM   3155  OG1 THR B 382      -1.061  20.203   3.944  1.00 84.28
ATOM   3156  CG2 THR B 382      -2.776  19.436   5.451  1.00 84.28
ATOM   3157  N   THR B 383       0.569  18.003   2.683  1.00 85.99
ATOM   3158  CA  THR B 383       1.207  17.689   1.409  1.00 85.99
ATOM   3159  C   THR B 383       1.639  16.226   1.367  1.00 85.99
ATOM   3160  O   THR B 383       1.430  15.540   0.364  1.00 85.99
ATOM   3161  CB  THR B 383       2.427  18.595   1.157  1.00 85.99
ATOM   3162  OG1 THR B 383       3.233  18.640   2.341  1.00 85.99
ATOM   3163  CG2 THR B 383       1.994  20.012   0.796  1.00 85.99
ATOM   3164  N   MET B 384       2.254  15.727   2.446  1.00 85.40
ATOM   3165  CA  MET B 384       2.709  14.342   2.521  1.00 85.40
ATOM   3166  C   MET B 384       1.530  13.377   2.452  1.00 85.40
ATOM   3167  O   MET B 384       1.616  12.331   1.807  1.00 85.40
ATOM   3168  CB  MET B 384       3.505  14.105   3.806  1.00 85.40
ATOM   3169  CG  MET B 384       4.860  14.793   3.823  1.00 85.40
ATOM   3170  SD  MET B 384       5.991  14.151   2.528  1.00 85.40
ATOM   3171  CE  MET B 384       7.512  15.039   2.963  1.00 85.40
ATOM   3172  N   TRP B 385       0.392  13.761   3.084  1.00 87.77
ATOM   3173  CA  TRP B 385      -0.809  12.933   3.059  1.00 87.77
ATOM   3174  C   TRP B 385      -1.369  12.829   1.645  1.00 87.77
ATOM   3175  O   TRP B 385      -1.730  11.740   1.192  1.00 87.77
ATOM   3176  CB  TRP B 385      -1.873  13.499   4.003  1.00 87.77
ATOM   3177  CG  TRP B 385      -3.171  12.750   3.977  1.00 87.77
ATOM   3178  CD1 TRP B 385      -3.442  11.549   4.570  1.00 87.77
ATOM   3179  CD2 TRP B 385      -4.376  13.152   3.317  1.00 87.77
ATOM   3180  NE1 TRP B 385      -4.743  11.180   4.320  1.00 87.77
ATOM   3181  CE2 TRP B 385      -5.338  12.146   3.554  1.00 87.77
ATOM   3182  CE3 TRP B 385      -4.736  14.268   2.549  1.00 87.77
ATOM   3183  CZ2 TRP B 385      -6.638  12.222   3.049  1.00 87.77
ATOM   3184  CZ3 TRP B 385      -6.030  14.342   2.048  1.00 87.77
ATOM   3185  CH2 TRP B 385      -6.964  13.324   2.301  1.00 87.77
ATOM   3186  N   LEU B 386      -1.407  13.937   0.906  1.00 90.54
ATOM   3187  CA  LEU B 386      -1.919  13.941  -0.460  1.00 90.54
ATOM   3188  C   LEU B 386      -1.025  13.115  -1.378  1.00 90.54
ATOM   3189  O   LEU B 386      -1.518  12.394  -2.248  1.00 90.54
ATOM   3190  CB  LEU B 386      -2.028  15.374  -0.988  1.00 90.54
ATOM   3191  CG  LEU B 386      -3.214  16.195  -0.481  1.00 90.54
ATOM   3192  CD1 LEU B 386      -3.051  17.660  -0.873  1.00 90.54
ATOM   3193  CD2 LEU B 386      -4.524  15.634  -1.024  1.00 90.54
ATOM   3194  N   PHE B 387       0.333  13.276  -1.150  1.00 91.59
ATOM   3195  CA  PHE B 387       1.258  12.445  -1.911  1.00 91.59
ATOM   3196  C   PHE B 387       0.966  10.966  -1.689  1.00 91.59
ATOM   3197  O   PHE B 387       0.996  10.173  -2.633  1.00 91.59
ATOM   3198  CB  PHE B 387       2.707  12.758  -1.524  1.00 91.59
ATOM   3199  CG  PHE B 387       3.242  14.021  -2.143  1.00 91.59
ATOM   3200  CD1 PHE B 387       2.606  14.600  -3.235  1.00 91.59
ATOM   3201  CD2 PHE B 387       4.382  14.629  -1.634  1.00 91.59
ATOM   3202  CE1 PHE B 387       3.098  15.768  -3.810  1.00 91.59
ATOM   3203  CE2 PHE B 387       4.880  15.798  -2.203  1.00 91.59
ATOM   3204  CZ  PHE B 387       4.237  16.365  -3.292  1.00 91.59
ATOM   3205  N   THR B 388       0.702  10.637  -0.394  1.00 91.39
ATOM   3206  CA  THR B 388       0.442   9.247  -0.035  1.00 91.39
ATOM   3207  C   THR B 388      -0.854   8.756  -0.673  1.00 91.39
ATOM   3208  O   THR B 388      -0.953   7.596  -1.079  1.00 91.39
ATOM   3209  CB  THR B 388       0.365   9.069   1.493  1.00 91.39
ATOM   3210  OG1 THR B 388       1.564   9.579   2.088  1.00 91.39
ATOM   3211  CG2 THR B 388       0.209   7.599   1.868  1.00 91.39
ATOM   3212  N   CYS B 389      -1.881   9.654  -0.763  1.00 91.67
ATOM   3213  CA  CYS B 389      -3.136   9.303  -1.418  1.00 91.67
ATOM   3214  C   CYS B 389      -2.909   8.969  -2.888  1.00 91.67
ATOM   3215  O   CYS B 389      -3.389   7.944  -3.377  1.00 91.67
ATOM   3216  CB  CYS B 389      -4.143  10.446  -1.296  1.00 91.67
ATOM   3217  SG  CYS B 389      -4.764  10.692   0.383  1.00 91.67
ATOM   3218  N   VAL B 390      -2.121   9.849  -3.584  1.00 92.68
ATOM   3219  CA  VAL B 390      -1.856   9.671  -5.008  1.00 92.68
ATOM   3220  C   VAL B 390      -1.012   8.416  -5.223  1.00 92.68
ATOM   3221  O   VAL B 390      -1.323   7.593  -6.087  1.00 92.68
ATOM   3222  CB  VAL B 390      -1.145  10.902  -5.611  1.00 92.68
ATOM   3223  CG1 VAL B 390      -0.719  10.627  -7.052  1.00 92.68
ATOM   3224  CG2 VAL B 390      -2.053  12.129  -5.544  1.00 92.68
ATOM   3225  N   SER B 391       0.076   8.243  -4.382  1.00 93.66
ATOM   3226  CA  SER B 391       0.971   7.099  -4.523  1.00 93.66
ATOM   3227  C   SER B 391       0.233   5.786  -4.282  1.00 93.66
ATOM   3228  O   SER B 391       0.452   4.805  -4.995  1.00 93.66
ATOM   3229  CB  SER B 391       2.149   7.217  -3.554  1.00 93.66
ATOM   3230  OG  SER B 391       1.714   7.068  -2.213  1.00 93.66
ATOM   3231  N   SER B 392      -0.668   5.717  -3.220  1.00 93.72
ATOM   3232  CA  SER B 392      -1.425   4.513  -2.892  1.00 93.72
ATOM   3233  C   SER B 392      -2.400   4.153  -4.007  1.00 93.72
ATOM   3234  O   SER B 392      -2.541   2.980  -4.361  1.00 93.72
ATOM   3235  CB  SER B 392      -2.185   4.699  -1.578  1.00 93.72
ATOM   3236  OG  SER B 392      -1.288   4.918  -0.503  1.00 93.72
ATOM   3237  N   PHE B 393      -3.070   5.244  -4.617  1.00 93.58
ATOM   3238  CA  PHE B 393      -4.026   5.031  -5.698  1.00 93.58
ATOM   3239  C   PHE B 393      -3.345   4.399  -6.906  1.00 93.58
ATOM   3240  O   PHE B 393      -3.828   3.401  -7.445  1.00 93.58
ATOM   3241  CB  PHE B 393      -4.688   6.352  -6.100  1.00 93.58
ATOM   3242  CG  PHE B 393      -5.606   6.235  -7.286  1.00 93.58
ATOM   3243  CD1 PHE B 393      -5.193   6.650  -8.546  1.00 93.58
ATOM   3244  CD2 PHE B 393      -6.883   5.709  -7.142  1.00 93.58
ATOM   3245  CE1 PHE B 393      -6.040   6.543  -9.647  1.00 93.58
ATOM   3246  CE2 PHE B 393      -7.736   5.599  -8.236  1.00 93.58
ATOM   3247  CZ  PHE B 393      -7.313   6.017  -9.488  1.00 93.58
ATOM   3248  N   PHE B 394      -2.207   4.950  -7.339  1.00 94.82
ATOM   3249  CA  PHE B 394      -1.531   4.477  -8.541  1.00 94.82
ATOM   3250  C   PHE B 394      -0.799   3.168  -8.271  1.00 94.82
ATOM   3251  O   PHE B 394      -0.575   2.376  -9.189  1.00 94.82
ATOM   3252  CB  PHE B 394      -0.547   5.532  -9.056  1.00 94.82
ATOM   3253  CG  PHE B 394      -1.202   6.649  -9.825  1.00 94.82
ATOM   3254  CD1 PHE B 394      -1.606   6.462 -11.141  1.00 94.82
ATOM   3255  CD2 PHE B 394      -1.413   7.886  -9.230  1.00 94.82
ATOM   3256  CE1 PHE B 394      -2.212   7.493 -11.854  1.00 94.82
ATOM   3257  CE2 PHE B 394      -2.018   8.921  -9.937  1.00 94.82
ATOM   3258  CZ  PHE B 394      -2.416   8.723 -11.249  1.00 94.82
ATOM   3259  N   LEU B 395      -0.396   2.896  -6.966  1.00 94.40
ATOM   3260  CA  LEU B 395       0.163   1.601  -6.593  1.00 94.40
ATOM   3261  C   LEU B 395      -0.871   0.493  -6.758  1.00 94.40
ATOM   3262  O   LEU B 395      -0.581  -0.551  -7.346  1.00 94.40
ATOM   3263  CB  LEU B 395       0.669   1.632  -5.148  1.00 94.40
ATOM   3264  CG  LEU B 395       1.152   0.301  -4.569  1.00 94.40
ATOM   3265  CD1 LEU B 395       2.309  -0.247  -5.397  1.00 94.40
ATOM   3266  CD2 LEU B 395       1.563   0.469  -3.111  1.00 94.40
ATOM   3267  N   ILE B 396      -2.121   0.753  -6.234  1.00 93.97
ATOM   3268  CA  ILE B 396      -3.200  -0.226  -6.327  1.00 93.97
ATOM   3269  C   ILE B 396      -3.545  -0.475  -7.793  1.00 93.97
ATOM   3270  O   ILE B 396      -3.729  -1.622  -8.208  1.00 93.97
ATOM   3271  CB  ILE B 396      -4.453   0.240  -5.553  1.00 93.97
ATOM   3272  CG1 ILE B 396      -4.164   0.287  -4.048  1.00 93.97
ATOM   3273  CG2 ILE B 396      -5.644  -0.675  -5.853  1.00 93.97
ATOM   3274  CD1 ILE B 396      -5.249   0.976  -3.231  1.00 93.97
ATOM   3275  N   LEU B 397      -3.553   0.659  -8.606  1.00 93.31
ATOM   3276  CA  LEU B 397      -3.834   0.544 -10.033  1.00 93.31
ATOM   3277  C   LEU B 397      -2.775  -0.303 -10.729  1.00 93.31
ATOM   3278  O   LEU B 397      -3.103  -1.168 -11.545  1.00 93.31
ATOM   3279  CB  LEU B 397      -3.902   1.930 -10.679  1.00 93.31
ATOM   3280  CG  LEU B 397      -4.432   1.985 -12.113  1.00 93.31
ATOM   3281  CD1 LEU B 397      -5.884   1.519 -12.158  1.00 93.31
ATOM   3282  CD2 LEU B 397      -4.300   3.394 -12.679  1.00 93.31
ATOM   3283  N   GLN B 398      -1.496  -0.131 -10.408  1.00 94.05
ATOM   3284  CA  GLN B 398      -0.385  -0.877 -10.991  1.00 94.05
ATOM   3285  C   GLN B 398      -0.463  -2.356 -10.622  1.00 94.05
ATOM   3286  O   GLN B 398      -0.244  -3.225 -11.469  1.00 94.05
ATOM   3287  CB  GLN B 398       0.953  -0.292 -10.535  1.00 94.05
ATOM   3288  CG  GLN B 398       2.156  -1.149 -10.904  1.00 94.05
ATOM   3289  CD  GLN B 398       2.326  -1.308 -12.403  1.00 94.05
ATOM   3290  OE1 GLN B 398       1.808  -0.508 -13.189  1.00 94.05
ATOM   3291  NE2 GLN B 398       3.052  -2.344 -12.811  1.00 94.05
ATOM   3292  N   ILE B 399      -0.752  -2.672  -9.386  1.00 93.46
ATOM   3293  CA  ILE B 399      -0.772  -4.048  -8.903  1.00 93.46
ATOM   3294  C   ILE B 399      -1.941  -4.800  -9.535  1.00 93.46
ATOM   3295  O   ILE B 399      -1.798  -5.957  -9.937  1.00 93.46
ATOM   3296  CB  ILE B 399      -0.869  -4.105  -7.362  1.00 93.46
ATOM   3297  CG1 ILE B 399       0.422  -3.576  -6.726  1.00 93.46
ATOM   3298  CG2 ILE B 399      -1.167  -5.531  -6.891  1.00 93.46
ATOM   3299  CD1 ILE B 399       0.355  -3.441  -5.211  1.00 93.46
ATOM   3300  N   ILE B 400      -3.117  -4.099  -9.730  1.00 90.96
ATOM   3301  CA  ILE B 400      -4.331  -4.742 -10.219  1.00 90.96
ATOM   3302  C   ILE B 400      -4.259  -4.894 -11.737  1.00 90.96
ATOM   3303  O   ILE B 400      -4.536  -5.969 -12.274  1.00 90.96
ATOM   3304  CB  ILE B 400      -5.593  -3.945  -9.820  1.00 90.96
ATOM   3305  CG1 ILE B 400      -5.780  -3.969  -8.298  1.00 90.96
ATOM   3306  CG2 ILE B 400      -6.830  -4.500 -10.532  1.00 90.96
ATOM   3307  CD1 ILE B 400      -6.916  -3.086  -7.801  1.00 90.96
ATOM   3308  N   LEU B 401      -3.772  -3.832 -12.466  1.00 91.47
ATOM   3309  CA  LEU B 401      -3.879  -3.812 -13.921  1.00 91.47
ATOM   3310  C   LEU B 401      -2.620  -4.382 -14.567  1.00 91.47
ATOM   3311  O   LEU B 401      -2.680  -4.945 -15.663  1.00 91.47
ATOM   3312  CB  LEU B 401      -4.122  -2.386 -14.422  1.00 91.47
ATOM   3313  CG  LEU B 401      -5.454  -1.747 -14.027  1.00 91.47
ATOM   3314  CD1 LEU B 401      -5.514  -0.302 -14.513  1.00 91.47
ATOM   3315  CD2 LEU B 401      -6.621  -2.553 -14.588  1.00 91.47
ATOM   3316  N   GLN B 402      -1.350  -4.212 -13.973  1.00 92.20
ATOM   3317  CA  GLN B 402      -0.089  -4.678 -14.540  1.00 92.20
ATOM   3318  C   GLN B 402      -0.025  -4.401 -16.040  1.00 92.20
ATOM   3319  O   GLN B 402      -0.127  -5.323 -16.852  1.00 92.20
ATOM   3320  CB  GLN B 402       0.101  -6.172 -14.274  1.00 92.20
ATOM   3321  CG  GLN B 402       0.227  -6.522 -12.797  1.00 92.20
ATOM   3322  CD  GLN B 402       0.637  -7.965 -12.569  1.00 92.20
ATOM   3323  OE1 GLN B 402       0.413  -8.830 -13.422  1.00 92.20
ATOM   3324  NE2 GLN B 402       1.239  -8.235 -11.416  1.00 92.20
ATOM   3325  N   PRO B 403       0.061  -3.113 -16.454  1.00 93.57
ATOM   3326  CA  PRO B 403      -0.083  -2.680 -17.845  1.00 93.57
ATOM   3327  C   PRO B 403       1.094  -3.104 -18.721  1.00 93.57
ATOM   3328  O   PRO B 403       0.966  -3.166 -19.946  1.00 93.57
ATOM   3329  CB  PRO B 403      -0.159  -1.155 -17.734  1.00 93.57
ATOM   3330  CG  PRO B 403       0.528  -0.831 -16.447  1.00 93.57
ATOM   3331  CD  PRO B 403       0.293  -1.960 -15.484  1.00 93.57
ATOM   3332  N   PHE B 404       2.363  -3.495 -18.344  1.00 93.26
ATOM   3333  CA  PHE B 404       3.543  -3.826 -19.133  1.00 93.26
ATOM   3334  C   PHE B 404       3.414  -5.217 -19.743  1.00 93.26
ATOM   3335  O   PHE B 404       2.723  -6.079 -19.195  1.00 93.26
ATOM   3336  CB  PHE B 404       4.808  -3.746 -18.273  1.00 93.26
ATOM   3337  CG  PHE B 404       5.177  -2.345 -17.865  1.00 93.26
ATOM   3338  CD1 PHE B 404       5.980  -1.557 -18.681  1.00 93.26
ATOM   3339  CD2 PHE B 404       4.721  -1.816 -16.665  1.00 93.26
ATOM   3340  CE1 PHE B 404       6.323  -0.260 -18.306  1.00 93.26
ATOM   3341  CE2 PHE B 404       5.059  -0.521 -16.284  1.00 93.26
ATOM   3342  CZ  PHE B 404       5.861   0.255 -17.105  1.00 93.26
ATOM   3343  N   ASP B 405       3.994  -5.387 -20.881  1.00 87.92
ATOM   3344  CA  ASP B 405       3.972  -6.697 -21.524  1.00 87.92
ATOM   3345  C   ASP B 405       4.820  -7.704 -20.749  1.00 87.92
ATOM   3346  O   ASP B 405       5.553  -7.330 -19.832  1.00 87.92
ATOM   3347  CB  ASP B 405       4.465  -6.595 -22.968  1.00 87.92
ATOM   3348  CG  ASP B 405       5.925  -6.189 -23.069  1.00 87.92
ATOM   3349  OD1 ASP B 405       6.368  -5.773 -24.161  1.00 87.92
ATOM   3350  OD2 ASP B 405       6.639  -6.289 -22.048  1.00 87.92
ATOM   3351  N   SER B 406       4.732  -8.901 -20.986  1.00 84.88
ATOM   3352  CA  SER B 406       5.324  -9.987 -20.210  1.00 84.88
ATOM   3353  C   SER B 406       6.747 -10.284 -20.671  1.00 84.88
ATOM   3354  O   SER B 406       7.287 -11.355 -20.385  1.00 84.88
ATOM   3355  CB  SER B 406       4.470 -11.251 -20.319  1.00 84.88
ATOM   3356  OG  SER B 406       4.271 -11.609 -21.676  1.00 84.88
ATOM   3357  N   ARG B 407       7.365  -9.347 -21.276  1.00 85.81
ATOM   3358  CA  ARG B 407       8.735  -9.590 -21.714  1.00 85.81
ATOM   3359  C   ARG B 407       9.667  -9.776 -20.520  1.00 85.81
ATOM   3360  O   ARG B 407       9.399  -9.264 -19.432  1.00 85.81
ATOM   3361  CB  ARG B 407       9.232  -8.440 -22.592  1.00 85.81
ATOM   3362  CG  ARG B 407       9.294  -7.100 -21.875  1.00 85.81
ATOM   3363  CD  ARG B 407       9.674  -5.971 -22.822  1.00 85.81
ATOM   3364  NE  ARG B 407       8.650  -5.754 -23.840  1.00 85.81
ATOM   3365  CZ  ARG B 407       8.799  -4.980 -24.912  1.00 85.81
ATOM   3366  NH1 ARG B 407       9.937  -4.331 -25.127  1.00 85.81
ATOM   3367  NH2 ARG B 407       7.802  -4.853 -25.775  1.00 85.81
ATOM   3368  N   ASN B 408      10.621 -10.654 -20.707  1.00 82.34
ATOM   3369  CA  ASN B 408      11.644 -10.940 -19.706  1.00 82.34
ATOM   3370  C   ASN B 408      11.026 -11.375 -18.381  1.00 82.34
ATOM   3371  O   ASN B 408      11.422 -10.892 -17.318  1.00 82.34
ATOM   3372  CB  ASN B 408      12.545  -9.721 -19.498  1.00 82.34
ATOM   3373  CG  ASN B 408      13.938 -10.097 -19.030  1.00 82.34
ATOM   3374  OD1 ASN B 408      14.287 -11.278 -18.969  1.00 82.34
ATOM   3375  ND2 ASN B 408      14.743  -9.094 -18.698  1.00 82.34
ATOM   3376  N   TYR B 409      10.150 -12.216 -18.380  1.00 83.44
ATOM   3377  CA  TYR B 409       9.529 -12.825 -17.209  1.00 83.44
ATOM   3378  C   TYR B 409       8.861 -11.770 -16.334  1.00 83.44
ATOM   3379  O   TYR B 409       9.035 -11.767 -15.114  1.00 83.44
ATOM   3380  CB  TYR B 409      10.566 -13.600 -16.392  1.00 83.44
ATOM   3381  CG  TYR B 409      11.165 -14.774 -17.129  1.00 83.44
ATOM   3382  CD1 TYR B 409      10.488 -15.989 -17.212  1.00 83.44
ATOM   3383  CD2 TYR B 409      12.409 -14.671 -17.742  1.00 83.44
ATOM   3384  CE1 TYR B 409      11.037 -17.073 -17.888  1.00 83.44
ATOM   3385  CE2 TYR B 409      12.968 -15.750 -18.421  1.00 83.44
ATOM   3386  CZ  TYR B 409      12.275 -16.944 -18.488  1.00 83.44
ATOM   3387  OH  TYR B 409      12.823 -18.015 -19.159  1.00 83.44
ATOM   3388  N   HIS B 410       8.108 -10.820 -16.937  1.00 86.35
ATOM   3389  CA  HIS B 410       7.301  -9.800 -16.278  1.00 86.35
ATOM   3390  C   HIS B 410       8.169  -8.863 -15.445  1.00 86.35
ATOM   3391  O   HIS B 410       7.703  -8.295 -14.454  1.00 86.35
ATOM   3392  CB  HIS B 410       6.233 -10.450 -15.395  1.00 86.35
ATOM   3393  CG  HIS B 410       5.189 -11.193 -16.165  1.00 86.35
ATOM   3394  ND1 HIS B 410       4.193 -10.556 -16.874  1.00 86.35
ATOM   3395  CD2 HIS B 410       4.988 -12.520 -16.339  1.00 86.35
ATOM   3396  CE1 HIS B 410       3.423 -11.463 -17.451  1.00 86.35
ATOM   3397  NE2 HIS B 410       3.883 -12.663 -17.142  1.00 86.35
ATOM   3398  N   ILE B 411       9.427  -8.661 -15.795  1.00 90.17
ATOM   3399  CA  ILE B 411      10.403  -7.888 -15.035  1.00 90.17
ATOM   3400  C   ILE B 411       9.970  -6.425 -14.975  1.00 90.17
ATOM   3401  O   ILE B 411      10.156  -5.758 -13.954  1.00 90.17
ATOM   3402  CB  ILE B 411      11.817  -8.004 -15.649  1.00 90.17
ATOM   3403  CG1 ILE B 411      12.865  -7.438 -14.685  1.00 90.17
ATOM   3404  CG2 ILE B 411      11.877  -7.293 -17.003  1.00 90.17
ATOM   3405  CD1 ILE B 411      14.267  -7.992 -14.900  1.00 90.17
ATOM   3406  N   LEU B 412       9.354  -5.910 -16.028  1.00 91.78
ATOM   3407  CA  LEU B 412       8.965  -4.505 -16.081  1.00 91.78
ATOM   3408  C   LEU B 412       7.863  -4.207 -15.070  1.00 91.78
ATOM   3409  O   LEU B 412       7.922  -3.202 -14.358  1.00 91.78
ATOM   3410  CB  LEU B 412       8.497  -4.131 -17.490  1.00 91.78
ATOM   3411  CG  LEU B 412       9.550  -4.208 -18.597  1.00 91.78
ATOM   3412  CD1 LEU B 412       8.911  -3.937 -19.955  1.00 91.78
ATOM   3413  CD2 LEU B 412      10.683  -3.224 -18.327  1.00 91.78
ATOM   3414  N   ASN B 413       6.802  -5.073 -15.014  1.00 92.73
ATOM   3415  CA  ASN B 413       5.742  -4.900 -14.027  1.00 92.73
ATOM   3416  C   ASN B 413       6.279  -5.016 -12.603  1.00 92.73
ATOM   3417  O   ASN B 413       5.879  -4.254 -11.720  1.00 92.73
ATOM   3418  CB  ASN B 413       4.622  -5.917 -14.256  1.00 92.73
ATOM   3419  CG  ASN B 413       3.697  -5.521 -15.390  1.00 92.73
ATOM   3420  OD1 ASN B 413       3.338  -4.349 -15.534  1.00 92.73
ATOM   3421  ND2 ASN B 413       3.305  -6.494 -16.204  1.00 92.73
ATOM   3422  N   ARG B 414       7.229  -5.914 -12.365  1.00 91.01
ATOM   3423  CA  ARG B 414       7.831  -6.103 -11.049  1.00 91.01
ATOM   3424  C   ARG B 414       8.623  -4.870 -10.627  1.00 91.01
ATOM   3425  O   ARG B 414       8.508  -4.411  -9.488  1.00 91.01
ATOM   3426  CB  ARG B 414       8.738  -7.335 -11.044  1.00 91.01
ATOM   3427  CG  ARG B 414       7.984  -8.655 -11.009  1.00 91.01
ATOM   3428  CD  ARG B 414       8.931  -9.843 -10.913  1.00 91.01
ATOM   3429  NE  ARG B 414       8.230 -11.108 -11.114  1.00 91.01
ATOM   3430  CZ  ARG B 414       8.811 -12.305 -11.111  1.00 91.01
ATOM   3431  NH1 ARG B 414      10.119 -12.423 -10.917  1.00 91.01
ATOM   3432  NH2 ARG B 414       8.078 -13.392 -11.305  1.00 91.01
ATOM   3433  N   LEU B 415       9.339  -4.294 -11.549  1.00 92.91
ATOM   3434  CA  LEU B 415      10.164  -3.127 -11.251  1.00 92.91
ATOM   3435  C   LEU B 415       9.295  -1.907 -10.963  1.00 92.91
ATOM   3436  O   LEU B 415       9.566  -1.155 -10.024  1.00 92.91
ATOM   3437  CB  LEU B 415      11.112  -2.830 -12.415  1.00 92.91
ATOM   3438  CG  LEU B 415      12.275  -1.882 -12.117  1.00 92.91
ATOM   3439  CD1 LEU B 415      13.258  -2.538 -11.153  1.00 92.91
ATOM   3440  CD2 LEU B 415      12.977  -1.473 -13.408  1.00 92.91
ATOM   3441  N   GLU B 416       8.222  -1.744 -11.816  1.00 94.60
ATOM   3442  CA  GLU B 416       7.316  -0.620 -11.599  1.00 94.60
ATOM   3443  C   GLU B 416       6.596  -0.742 -10.259  1.00 94.60
ATOM   3444  O   GLU B 416       6.418   0.251  -9.551  1.00 94.60
ATOM   3445  CB  GLU B 416       6.297  -0.523 -12.737  1.00 94.60
ATOM   3446  CG  GLU B 416       5.353   0.665 -12.617  1.00 94.60
ATOM   3447  CD  GLU B 416       6.026   1.998 -12.906  1.00 94.60
ATOM   3448  OE1 GLU B 416       5.396   3.057 -12.685  1.00 94.60
ATOM   3449  OE2 GLU B 416       7.193   1.982 -13.359  1.00 94.60
ATOM   3450  N   THR B 417       6.115  -1.974  -9.998  1.00 92.72
ATOM   3451  CA  THR B 417       5.445  -2.206  -8.724  1.00 92.72
ATOM   3452  C   THR B 417       6.382  -1.906  -7.557  1.00 92.72
ATOM   3453  O   THR B 417       5.994  -1.236  -6.598  1.00 92.72
ATOM   3454  CB  THR B 417       4.934  -3.654  -8.617  1.00 92.72
ATOM   3455  OG1 THR B 417       4.053  -3.926  -9.713  1.00 92.72
ATOM   3456  CG2 THR B 417       4.182  -3.877  -7.308  1.00 92.72
ATOM   3457  N   PHE B 418       7.657  -2.355  -7.617  1.00 91.54
ATOM   3458  CA  PHE B 418       8.642  -2.106  -6.570  1.00 91.54
ATOM   3459  C   PHE B 418       8.913  -0.613  -6.426  1.00 91.54
ATOM   3460  O   PHE B 418       9.061  -0.109  -5.311  1.00 91.54
ATOM   3461  CB  PHE B 418       9.946  -2.851  -6.869  1.00 91.54
ATOM   3462  CG  PHE B 418      10.923  -2.849  -5.724  1.00 91.54
ATOM   3463  CD1 PHE B 418      11.975  -1.942  -5.690  1.00 91.54
ATOM   3464  CD2 PHE B 418      10.788  -3.755  -4.680  1.00 91.54
ATOM   3465  CE1 PHE B 418      12.880  -1.938  -4.631  1.00 91.54
ATOM   3466  CE2 PHE B 418      11.688  -3.757  -3.618  1.00 91.54
ATOM   3467  CZ  PHE B 418      12.734  -2.849  -3.596  1.00 91.54
ATOM   3468  N   SER B 419       8.986   0.014  -7.565  1.00 91.97
ATOM   3469  CA  SER B 419       9.202   1.457  -7.544  1.00 91.97
ATOM   3470  C   SER B 419       8.078   2.174  -6.802  1.00 91.97
ATOM   3471  O   SER B 419       8.334   3.053  -5.977  1.00 91.97
ATOM   3472  CB  SER B 419       9.313   2.004  -8.967  1.00 91.97
ATOM   3473  OG  SER B 419       9.274   3.421  -8.967  1.00 91.97
ATOM   3474  N   MET B 420       6.823   1.853  -7.028  1.00 92.46
ATOM   3475  CA  MET B 420       5.656   2.490  -6.425  1.00 92.46
ATOM   3476  C   MET B 420       5.538   2.124  -4.949  1.00 92.46
ATOM   3477  O   MET B 420       5.150   2.957  -4.128  1.00 92.46
ATOM   3478  CB  MET B 420       4.380   2.087  -7.167  1.00 92.46
ATOM   3479  CG  MET B 420       4.268   2.683  -8.561  1.00 92.46
ATOM   3480  SD  MET B 420       4.084   4.508  -8.532  1.00 92.46
ATOM   3481  CE  MET B 420       2.346   4.648  -8.030  1.00 92.46
ATOM   3482  N   VAL B 421       5.899   0.837  -4.650  1.00 92.47
ATOM   3483  CA  VAL B 421       5.880   0.407  -3.255  1.00 92.47
ATOM   3484  C   VAL B 421       6.912   1.199  -2.456  1.00 92.47
ATOM   3485  O   VAL B 421       6.613   1.702  -1.370  1.00 92.47
ATOM   3486  CB  VAL B 421       6.152  -1.108  -3.125  1.00 92.47
ATOM   3487  CG1 VAL B 421       6.382  -1.491  -1.664  1.00 92.47
ATOM   3488  CG2 VAL B 421       4.993  -1.910  -3.714  1.00 92.47
ATOM   3489  N   ALA B 422       8.138   1.320  -3.002  1.00 91.84
ATOM   3490  CA  ALA B 422       9.203   2.072  -2.344  1.00 91.84
ATOM   3491  C   ALA B 422       8.796   3.527  -2.129  1.00 91.84
ATOM   3492  O   ALA B 422       9.034   4.093  -1.060  1.00 91.84
ATOM   3493  CB  ALA B 422      10.490   1.998  -3.163  1.00 91.84
ATOM   3494  N   TRP B 423       8.154   4.092  -3.095  1.00 91.82
ATOM   3495  CA  TRP B 423       7.689   5.474  -3.023  1.00 91.82
ATOM   3496  C   TRP B 423       6.630   5.636  -1.939  1.00 91.82
ATOM   3497  O   TRP B 423       6.738   6.517  -1.083  1.00 91.82
ATOM   3498  CB  TRP B 423       7.128   5.924  -4.375  1.00 91.82
ATOM   3499  CG  TRP B 423       6.704   7.361  -4.410  1.00 91.82
ATOM   3500  CD1 TRP B 423       7.251   8.399  -3.707  1.00 91.82
ATOM   3501  CD2 TRP B 423       5.638   7.919  -5.185  1.00 91.82
ATOM   3502  NE1 TRP B 423       6.589   9.569  -4.000  1.00 91.82
ATOM   3503  CE2 TRP B 423       5.596   9.302  -4.903  1.00 91.82
ATOM   3504  CE3 TRP B 423       4.714   7.382  -6.092  1.00 91.82
ATOM   3505  CZ2 TRP B 423       4.665  10.157  -5.498  1.00 91.82
ATOM   3506  CZ3 TRP B 423       3.788   8.235  -6.682  1.00 91.82
ATOM   3507  CH2 TRP B 423       3.772   9.607  -6.381  1.00 91.82
ATOM   3508  N   THR B 424       5.592   4.737  -1.919  1.00 92.27
ATOM   3509  CA  THR B 424       4.463   4.822  -1.000  1.00 92.27
ATOM   3510  C   THR B 424       4.921   4.611   0.441  1.00 92.27
ATOM   3511  O   THR B 424       4.552   5.378   1.333  1.00 92.27
ATOM   3512  CB  THR B 424       3.377   3.788  -1.352  1.00 92.27
ATOM   3513  OG1 THR B 424       2.985   3.963  -2.719  1.00 92.27
ATOM   3514  CG2 THR B 424       2.152   3.951  -0.459  1.00 92.27
ATOM   3515  N   ILE B 425       5.777   3.603   0.706  1.00 92.02
ATOM   3516  CA  ILE B 425       6.258   3.285   2.046  1.00 92.02
ATOM   3517  C   ILE B 425       7.158   4.411   2.552  1.00 92.02
ATOM   3518  O   ILE B 425       7.077   4.802   3.719  1.00 92.02
ATOM   3519  CB  ILE B 425       7.018   1.940   2.070  1.00 92.02
ATOM   3520  CG1 ILE B 425       6.062   0.781   1.765  1.00 92.02
ATOM   3521  CG2 ILE B 425       7.713   1.736   3.420  1.00 92.02
ATOM   3522  CD1 ILE B 425       6.750  -0.571   1.636  1.00 92.02
ATOM   3523  N   SER B 426       7.987   5.002   1.677  1.00 90.09
ATOM   3524  CA  SER B 426       8.861   6.112   2.043  1.00 90.09
ATOM   3525  C   SER B 426       8.054   7.336   2.462  1.00 90.09
ATOM   3526  O   SER B 426       8.402   8.014   3.431  1.00 90.09
ATOM   3527  CB  SER B 426       9.785   6.474   0.880  1.00 90.09
ATOM   3528  OG  SER B 426      10.663   5.401   0.582  1.00 90.09
ATOM   3529  N   LEU B 427       6.950   7.554   1.771  1.00 89.99
ATOM   3530  CA  LEU B 427       6.092   8.691   2.087  1.00 89.99
ATOM   3531  C   LEU B 427       5.455   8.525   3.462  1.00 89.99
ATOM   3532  O   LEU B 427       5.411   9.474   4.249  1.00 89.99
ATOM   3533  CB  LEU B 427       5.003   8.852   1.023  1.00 89.99
ATOM   3534  CG  LEU B 427       5.441   9.465  -0.308  1.00 89.99
ATOM   3535  CD1 LEU B 427       4.323   9.349  -1.338  1.00 89.99
ATOM   3536  CD2 LEU B 427       5.851  10.921  -0.118  1.00 89.99
ATOM   3537  N   ILE B 428       4.974   7.317   3.743  1.00 89.63
ATOM   3538  CA  ILE B 428       4.304   7.045   5.010  1.00 89.63
ATOM   3539  C   ILE B 428       5.303   7.170   6.159  1.00 89.63
ATOM   3540  O   ILE B 428       5.008   7.795   7.181  1.00 89.63
ATOM   3541  CB  ILE B 428       3.652   5.645   5.016  1.00 89.63
ATOM   3542  CG1 ILE B 428       2.545   5.566   3.959  1.00 89.63
ATOM   3543  CG2 ILE B 428       3.107   5.309   6.407  1.00 89.63
ATOM   3544  CD1 ILE B 428       1.978   4.168   3.759  1.00 89.63
ATOM   3545  N   ILE B 429       6.529   6.620   6.012  1.00 88.67
ATOM   3546  CA  ILE B 429       7.561   6.641   7.043  1.00 88.67
ATOM   3547  C   ILE B 429       8.027   8.076   7.277  1.00 88.67
ATOM   3548  O   ILE B 429       8.222   8.493   8.421  1.00 88.67
ATOM   3549  CB  ILE B 429       8.760   5.743   6.662  1.00 88.67
ATOM   3550  CG1 ILE B 429       8.346   4.267   6.672  1.00 88.67
ATOM   3551  CG2 ILE B 429       9.939   5.988   7.608  1.00 88.67
ATOM   3552  CD1 ILE B 429       9.428   3.318   6.178  1.00 88.67
ATOM   3553  N   LEU B 430       8.165   8.812   6.204  1.00 85.37
ATOM   3554  CA  LEU B 430       8.598  10.201   6.322  1.00 85.37
ATOM   3555  C   LEU B 430       7.538  11.043   7.024  1.00 85.37
ATOM   3556  O   LEU B 430       7.868  11.939   7.804  1.00 85.37
ATOM   3557  CB  LEU B 430       8.900  10.787   4.940  1.00 85.37
ATOM   3558  CG  LEU B 430      10.242  10.398   4.318  1.00 85.37
ATOM   3559  CD1 LEU B 430      10.274  10.783   2.843  1.00 85.37
ATOM   3560  CD2 LEU B 430      11.392  11.056   5.072  1.00 85.37
ATOM   3561  N   ALA B 431       6.311  10.766   6.734  1.00 83.18
ATOM   3562  CA  ALA B 431       5.225  11.450   7.431  1.00 83.18
ATOM   3563  C   ALA B 431       5.279  11.179   8.931  1.00 83.18
ATOM   3564  O   ALA B 431       5.068  12.086   9.740  1.00 83.18
ATOM   3565  CB  ALA B 431       3.874  11.018   6.864  1.00 83.18
ATOM   3566  N   PHE B 432       5.544   9.882   9.231  1.00 79.71
ATOM   3567  CA  PHE B 432       5.673   9.483  10.627  1.00 79.71
ATOM   3568  C   PHE B 432       6.824  10.224  11.297  1.00 79.71
ATOM   3569  O   PHE B 432       6.685  10.709  12.422  1.00 79.71
ATOM   3570  CB  PHE B 432       5.886   7.971  10.739  1.00 79.71
ATOM   3571  CG  PHE B 432       6.105   7.491  12.148  1.00 79.71
ATOM   3572  CD1 PHE B 432       7.386   7.224  12.616  1.00 79.71
ATOM   3573  CD2 PHE B 432       5.029   7.306  13.006  1.00 79.71
ATOM   3574  CE1 PHE B 432       7.592   6.780  13.920  1.00 79.71
ATOM   3575  CE2 PHE B 432       5.226   6.863  14.311  1.00 79.71
ATOM   3576  CZ  PHE B 432       6.508   6.599  14.765  1.00 79.71
ATOM   3577  N   LEU B 433       7.902  10.435  10.590  1.00 80.75
ATOM   3578  CA  LEU B 433       9.100  11.066  11.135  1.00 80.75
ATOM   3579  C   LEU B 433       8.883  12.563  11.334  1.00 80.75
ATOM   3580  O   LEU B 433       9.459  13.162  12.245  1.00 80.75
ATOM   3581  CB  LEU B 433      10.298  10.830  10.212  1.00 80.75
ATOM   3582  CG  LEU B 433      10.860   9.408  10.182  1.00 80.75
ATOM   3583  CD1 LEU B 433      11.938   9.287   9.110  1.00 80.75
ATOM   3584  CD2 LEU B 433      11.414   9.023  11.550  1.00 80.75
ATOM   3585  N   THR B 434       8.027  13.109  10.536  1.00 75.94
ATOM   3586  CA  THR B 434       7.783  14.545  10.618  1.00 75.94
ATOM   3587  C   THR B 434       6.894  14.875  11.813  1.00 75.94
ATOM   3588  O   THR B 434       7.003  15.957  12.394  1.00 75.94
ATOM   3589  CB  THR B 434       7.131  15.075   9.327  1.00 75.94
ATOM   3590  OG1 THR B 434       5.948  14.316   9.050  1.00 75.94
ATOM   3591  CG2 THR B 434       8.084  14.961   8.142  1.00 75.94
ATOM   3592  N   VAL B 435       6.180  13.989  12.322  1.00 71.24
ATOM   3593  CA  VAL B 435       5.224  14.252  13.393  1.00 71.24
ATOM   3594  C   VAL B 435       5.733  13.648  14.700  1.00 71.24
ATOM   3595  O   VAL B 435       5.351  14.090  15.786  1.00 71.24
ATOM   3596  CB  VAL B 435       3.825  13.691  13.055  1.00 71.24
ATOM   3597  CG1 VAL B 435       2.839  13.981  14.186  1.00 71.24
ATOM   3598  CG2 VAL B 435       3.319  14.277  11.738  1.00 71.24
ATOM   3599  N   SER B 436       6.587  12.732  14.670  1.00 69.28
ATOM   3600  CA  SER B 436       7.051  12.003  15.846  1.00 69.28
ATOM   3601  C   SER B 436       7.950  12.874  16.717  1.00 69.28
ATOM   3602  O   SER B 436       8.731  13.678  16.203  1.00 69.28
ATOM   3603  CB  SER B 436       7.801  10.736  15.431  1.00 69.28
ATOM   3604  OG  SER B 436       9.108  11.050  14.984  1.00 69.28
ATOM   3605  N   SER B 437       7.834  12.950  17.781  1.00 66.91
ATOM   3606  CA  SER B 437       8.685  13.609  18.766  1.00 66.91
ATOM   3607  C   SER B 437       9.820  12.695  19.216  1.00 66.91
ATOM   3608  O   SER B 437      10.341  12.842  20.323  1.00 66.91
ATOM   3609  CB  SER B 437       7.862  14.047  19.979  1.00 66.91
ATOM   3610  OG  SER B 437       7.162  12.947  20.535  1.00 66.91
ATOM   3611  N   ALA B 438      10.028  11.822  18.366  1.00 71.26
ATOM   3612  CA  ALA B 438      11.069  10.860  18.718  1.00 71.26
ATOM   3613  C   ALA B 438      12.430  11.541  18.832  1.00 71.26
ATOM   3614  O   ALA B 438      12.646  12.611  18.257  1.00 71.26
ATOM   3615  CB  ALA B 438      11.125   9.736  17.686  1.00 71.26
ATOM   3616  N   SER B 439      13.321  10.987  19.583  1.00 75.43
ATOM   3617  CA  SER B 439      14.690  11.449  19.784  1.00 75.43
ATOM   3618  C   SER B 439      15.463  11.478  18.470  1.00 75.43
ATOM   3619  O   SER B 439      15.092  10.799  17.510  1.00 75.43
ATOM   3620  CB  SER B 439      15.415  10.556  20.792  1.00 75.43
ATOM   3621  OG  SER B 439      15.722   9.297  20.218  1.00 75.43
ATOM   3622  N   SER B 440      16.287  12.206  18.490  1.00 79.20
ATOM   3623  CA  SER B 440      17.150  12.332  17.320  1.00 79.20
ATOM   3624  C   SER B 440      17.755  10.987  16.932  1.00 79.20
ATOM   3625  O   SER B 440      17.924  10.696  15.746  1.00 79.20
ATOM   3626  CB  SER B 440      18.265  13.344  17.584  1.00 79.20
ATOM   3627  OG  SER B 440      19.054  12.947  18.692  1.00 79.20
ATOM   3628  N   THR B 441      18.075  10.134  17.815  1.00 81.21
ATOM   3629  CA  THR B 441      18.677   8.831  17.554  1.00 81.21
ATOM   3630  C   THR B 441      17.703   7.927  16.804  1.00 81.21
ATOM   3631  O   THR B 441      18.086   7.252  15.846  1.00 81.21
ATOM   3632  CB  THR B 441      19.114   8.146  18.862  1.00 81.21
ATOM   3633  OG1 THR B 441      18.027   8.172  19.795  1.00 81.21
ATOM   3634  CG2 THR B 441      20.316   8.855  19.479  1.00 81.21
ATOM   3635  N   VAL B 442      16.520   8.039  17.201  1.00 80.48
ATOM   3636  CA  VAL B 442      15.504   7.204  16.568  1.00 80.48
ATOM   3637  C   VAL B 442      15.271   7.671  15.133  1.00 80.48
ATOM   3638  O   VAL B 442      15.203   6.854  14.211  1.00 80.48
ATOM   3639  CB  VAL B 442      14.176   7.229  17.358  1.00 80.48
ATOM   3640  CG1 VAL B 442      13.087   6.464  16.609  1.00 80.48
ATOM   3641  CG2 VAL B 442      14.377   6.647  18.756  1.00 80.48
ATOM   3642  N   ASN B 443      15.197   8.825  15.004  1.00 80.43
ATOM   3643  CA  ASN B 443      15.007   9.376  13.667  1.00 80.43
ATOM   3644  C   ASN B 443      16.127   8.952  12.721  1.00 80.43
ATOM   3645  O   ASN B 443      15.873   8.609  11.565  1.00 80.43
ATOM   3646  CB  ASN B 443      14.910  10.902  13.724  1.00 80.43
ATOM   3647  CG  ASN B 443      13.568  11.383  14.240  1.00 80.43
ATOM   3648  OD1 ASN B 443      12.614  10.607  14.341  1.00 80.43
ATOM   3649  ND2 ASN B 443      13.485  12.666  14.572  1.00 80.43
ATOM   3650  N   PHE B 444      17.277   8.898  13.238  1.00 83.49
ATOM   3651  CA  PHE B 444      18.437   8.528  12.435  1.00 83.49
ATOM   3652  C   PHE B 444      18.326   7.086  11.955  1.00 83.49
ATOM   3653  O   PHE B 444      18.528   6.802  10.773  1.00 83.49
ATOM   3654  CB  PHE B 444      19.729   8.717  13.236  1.00 83.49
ATOM   3655  CG  PHE B 444      20.967   8.271  12.506  1.00 83.49
ATOM   3656  CD1 PHE B 444      21.570   7.056  12.809  1.00 83.49
ATOM   3657  CD2 PHE B 444      21.528   9.067  11.515  1.00 83.49
ATOM   3658  CE1 PHE B 444      22.716   6.641  12.134  1.00 83.49
ATOM   3659  CE2 PHE B 444      22.673   8.658  10.837  1.00 83.49
ATOM   3660  CZ  PHE B 444      23.266   7.445  11.149  1.00 83.49
ATOM   3661  N   TYR B 445      17.938   6.224  12.785  1.00 85.84
ATOM   3662  CA  TYR B 445      17.881   4.808  12.439  1.00 85.84
ATOM   3663  C   TYR B 445      16.730   4.527  11.480  1.00 85.84
ATOM   3664  O   TYR B 445      16.849   3.683  10.589  1.00 85.84
ATOM   3665  CB  TYR B 445      17.730   3.953  13.701  1.00 85.84
ATOM   3666  CG  TYR B 445      18.996   3.844  14.515  1.00 85.84
ATOM   3667  CD1 TYR B 445      20.108   3.164  14.023  1.00 85.84
ATOM   3668  CD2 TYR B 445      19.083   4.419  15.779  1.00 85.84
ATOM   3669  CE1 TYR B 445      21.276   3.059  14.771  1.00 85.84
ATOM   3670  CE2 TYR B 445      20.246   4.321  16.535  1.00 85.84
ATOM   3671  CZ  TYR B 445      21.336   3.640  16.024  1.00 85.84
ATOM   3672  OH  TYR B 445      22.489   3.540  16.769  1.00 85.84
ATOM   3673  N   VAL B 446      15.680   5.224  11.638  1.00 84.71
ATOM   3674  CA  VAL B 446      14.538   5.054  10.746  1.00 84.71
ATOM   3675  C   VAL B 446      14.901   5.537   9.343  1.00 84.71
ATOM   3676  O   VAL B 446      14.598   4.869   8.352  1.00 84.71
ATOM   3677  CB  VAL B 446      13.295   5.810  11.264  1.00 84.71
ATOM   3678  CG1 VAL B 446      12.172   5.779  10.229  1.00 84.71
ATOM   3679  CG2 VAL B 446      12.821   5.213  12.588  1.00 84.71
ATOM   3680  N   LEU B 447      15.605   6.633   9.237  1.00 83.91
ATOM   3681  CA  LEU B 447      16.019   7.174   7.948  1.00 83.91
ATOM   3682  C   LEU B 447      17.042   6.262   7.278  1.00 83.91
ATOM   3683  O   LEU B 447      16.996   6.057   6.063  1.00 83.91
ATOM   3684  CB  LEU B 447      16.606   8.578   8.119  1.00 83.91
ATOM   3685  CG  LEU B 447      16.579   9.479   6.883  1.00 83.91
ATOM   3686  CD1 LEU B 447      15.561  10.600   7.067  1.00 83.91
ATOM   3687  CD2 LEU B 447      17.966  10.049   6.607  1.00 83.91
ATOM   3688  N   LEU B 448      17.941   5.777   8.091  1.00 87.79
ATOM   3689  CA  LEU B 448      18.930   4.847   7.557  1.00 87.79
ATOM   3690  C   LEU B 448      18.254   3.616   6.963  1.00 87.79
ATOM   3691  O   LEU B 448      18.636   3.152   5.886  1.00 87.79
ATOM   3692  CB  LEU B 448      19.915   4.425   8.650  1.00 87.79
ATOM   3693  CG  LEU B 448      21.124   3.607   8.194  1.00 87.79
ATOM   3694  CD1 LEU B 448      22.025   4.448   7.295  1.00 87.79
ATOM   3695  CD2 LEU B 448      21.901   3.084   9.397  1.00 87.79
ATOM   3696  N   SER B 449      17.291   3.097   7.659  1.00 86.52
ATOM   3697  CA  SER B 449      16.552   1.942   7.162  1.00 86.52
ATOM   3698  C   SER B 449      15.828   2.267   5.859  1.00 86.52
ATOM   3699  O   SER B 449      15.815   1.456   4.931  1.00 86.52
ATOM   3700  CB  SER B 449      15.545   1.459   8.207  1.00 86.52
ATOM   3701  OG  SER B 449      14.517   2.416   8.395  1.00 86.52
ATOM   3702  N   LEU B 450      15.248   3.472   5.811  1.00 86.42
ATOM   3703  CA  LEU B 450      14.558   3.914   4.605  1.00 86.42
ATOM   3704  C   LEU B 450      15.527   4.025   3.433  1.00 86.42
ATOM   3705  O   LEU B 450      15.209   3.610   2.316  1.00 86.42
ATOM   3706  CB  LEU B 450      13.871   5.262   4.843  1.00 86.42
ATOM   3707  CG  LEU B 450      12.957   5.765   3.724  1.00 86.42
ATOM   3708  CD1 LEU B 450      11.718   4.883   3.615  1.00 86.42
ATOM   3709  CD2 LEU B 450      12.567   7.219   3.965  1.00 86.42
ATOM   3710  N   LEU B 451      16.689   4.587   3.730  1.00 86.75
ATOM   3711  CA  LEU B 451      17.716   4.705   2.701  1.00 86.75
ATOM   3712  C   LEU B 451      18.139   3.329   2.195  1.00 86.75
ATOM   3713  O   LEU B 451      18.301   3.130   0.989  1.00 86.75
ATOM   3714  CB  LEU B 451      18.934   5.458   3.243  1.00 86.75
ATOM   3715  CG  LEU B 451      19.983   5.880   2.214  1.00 86.75
ATOM   3716  CD1 LEU B 451      19.913   7.383   1.969  1.00 86.75
ATOM   3717  CD2 LEU B 451      21.379   5.473   2.675  1.00 86.75
ATOM   3718  N   PHE B 452      18.320   2.429   3.114  1.00 89.15
ATOM   3719  CA  PHE B 452      18.706   1.070   2.754  1.00 89.15
ATOM   3720  C   PHE B 452      17.663   0.435   1.842  1.00 89.15
ATOM   3721  O   PHE B 452      18.007  -0.185   0.834  1.00 89.15
ATOM   3722  CB  PHE B 452      18.896   0.214   4.010  1.00 89.15
ATOM   3723  CG  PHE B 452      19.326  -1.200   3.721  1.00 89.15
ATOM   3724  CD1 PHE B 452      18.424  -2.251   3.829  1.00 89.15
ATOM   3725  CD2 PHE B 452      20.633  -1.477   3.342  1.00 89.15
ATOM   3726  CE1 PHE B 452      18.819  -3.560   3.562  1.00 89.15
ATOM   3727  CE2 PHE B 452      21.035  -2.782   3.074  1.00 89.15
ATOM   3728  CZ  PHE B 452      20.127  -3.822   3.186  1.00 89.15
ATOM   3729  N   PHE B 453      16.418   0.638   2.142  1.00 87.00
ATOM   3730  CA  PHE B 453      15.310   0.106   1.358  1.00 87.00
ATOM   3731  C   PHE B 453      15.311   0.693  -0.049  1.00 87.00
ATOM   3732  O   PHE B 453      15.139  -0.032  -1.030  1.00 87.00
ATOM   3733  CB  PHE B 453      13.974   0.397   2.047  1.00 87.00
ATOM   3734  CG  PHE B 453      12.777  -0.112   1.290  1.00 87.00
ATOM   3735  CD1 PHE B 453      11.943   0.767   0.610  1.00 87.00
ATOM   3736  CD2 PHE B 453      12.486  -1.469   1.258  1.00 87.00
ATOM   3737  CE1 PHE B 453      10.834   0.299  -0.092  1.00 87.00
ATOM   3738  CE2 PHE B 453      11.380  -1.944   0.559  1.00 87.00
ATOM   3739  CZ  PHE B 453      10.555  -1.058  -0.115  1.00 87.00
ATOM   3740  N   ASN B 454      15.583   1.974  -0.151  1.00 89.40
ATOM   3741  CA  ASN B 454      15.627   2.636  -1.451  1.00 89.40
ATOM   3742  C   ASN B 454      16.869   2.235  -2.242  1.00 89.40
ATOM   3743  O   ASN B 454      16.821   2.128  -3.469  1.00 89.40
ATOM   3744  CB  ASN B 454      15.573   4.156  -1.282  1.00 89.40
ATOM   3745  CG  ASN B 454      14.169   4.666  -1.027  1.00 89.40
ATOM   3746  OD1 ASN B 454      13.358   4.776  -1.950  1.00 89.40
ATOM   3747  ND2 ASN B 454      13.870   4.979   0.228  1.00 89.40
ATOM   3748  N   CYS B 455      17.926   1.946  -1.575  1.00 90.67
ATOM   3749  CA  CYS B 455      19.148   1.487  -2.224  1.00 90.67
ATOM   3750  C   CYS B 455      18.951   0.110  -2.847  1.00 90.67
ATOM   3751  O   CYS B 455      19.492  -0.175  -3.917  1.00 90.67
ATOM   3752  CB  CYS B 455      20.303   1.443  -1.223  1.00 90.67
ATOM   3753  SG  CYS B 455      21.009   3.064  -0.855  1.00 90.67
ATOM   3754  N   ILE B 456      18.251  -0.703  -2.162  1.00 89.12
ATOM   3755  CA  ILE B 456      17.947  -2.029  -2.687  1.00 89.12
ATOM   3756  C   ILE B 456      17.208  -1.900  -4.017  1.00 89.12
ATOM   3757  O   ILE B 456      17.506  -2.622  -4.972  1.00 89.12
ATOM   3758  CB  ILE B 456      17.109  -2.855  -1.686  1.00 89.12
ATOM   3759  CG1 ILE B 456      17.930  -3.164  -0.429  1.00 89.12
ATOM   3760  CG2 ILE B 456      16.602  -4.144  -2.340  1.00 89.12
ATOM   3761  CD1 ILE B 456      17.129  -3.819   0.688  1.00 89.12
ATOM   3762  N   PHE B 457      16.262  -0.989  -4.058  1.00 90.01
ATOM   3763  CA  PHE B 457      15.520  -0.767  -5.294  1.00 90.01
ATOM   3764  C   PHE B 457      16.445  -0.275  -6.400  1.00 90.01
ATOM   3765  O   PHE B 457      16.379  -0.759  -7.532  1.00 90.01
ATOM   3766  CB  PHE B 457      14.388   0.241  -5.069  1.00 90.01
ATOM   3767  CG  PHE B 457      13.651   0.617  -6.326  1.00 90.01
ATOM   3768  CD1 PHE B 457      13.783   1.888  -6.873  1.00 90.01
ATOM   3769  CD2 PHE B 457      12.826  -0.301  -6.961  1.00 90.01
ATOM   3770  CE1 PHE B 457      13.102   2.238  -8.036  1.00 90.01
ATOM   3771  CE2 PHE B 457      12.142   0.041  -8.124  1.00 90.01
ATOM   3772  CZ  PHE B 457      12.281   1.312  -8.659  1.00 90.01
ATOM   3773  N   MET B 458      17.240   0.680  -6.111  1.00 89.37
ATOM   3774  CA  MET B 458      18.184   1.210  -7.091  1.00 89.37
ATOM   3775  C   MET B 458      19.125   0.117  -7.586  1.00 89.37
ATOM   3776  O   MET B 458      19.444   0.058  -8.775  1.00 89.37
ATOM   3777  CB  MET B 458      18.990   2.364  -6.493  1.00 89.37
ATOM   3778  CG  MET B 458      18.189   3.643  -6.312  1.00 89.37
ATOM   3779  SD  MET B 458      17.498   4.269  -7.893  1.00 89.37
ATOM   3780  CE  MET B 458      18.999   4.953  -8.649  1.00 89.37
ATOM   3781  N   ALA B 459      19.578  -0.667  -6.760  1.00 92.32
ATOM   3782  CA  ALA B 459      20.444  -1.785  -7.125  1.00 92.32
ATOM   3783  C   ALA B 459      19.735  -2.738  -8.083  1.00 92.32
ATOM   3784  O   ALA B 459      20.340  -3.230  -9.039  1.00 92.32
ATOM   3785  CB  ALA B 459      20.899  -2.534  -5.875  1.00 92.32
ATOM   3786  N   ASN B 460      18.507  -3.004  -7.779  1.00 90.14
ATOM   3787  CA  ASN B 460      17.722  -3.874  -8.648  1.00 90.14
ATOM   3788  C   ASN B 460      17.610  -3.304 -10.059  1.00 90.14
ATOM   3789  O   ASN B 460      17.709  -4.042 -11.041  1.00 90.14
ATOM   3790  CB  ASN B 460      16.330  -4.109  -8.057  1.00 90.14
ATOM   3791  CG  ASN B 460      16.298  -5.265  -7.077  1.00 90.14
ATOM   3792  OD1 ASN B 460      17.237  -6.063  -7.009  1.00 90.14
ATOM   3793  ND2 ASN B 460      15.219  -5.363  -6.310  1.00 90.14
ATOM   3794  N   ILE B 461      17.366  -1.979 -10.166  1.00 90.77
ATOM   3795  CA  ILE B 461      17.278  -1.317 -11.462  1.00 90.77
ATOM   3796  C   ILE B 461      18.597  -1.478 -12.215  1.00 90.77
ATOM   3797  O   ILE B 461      18.606  -1.833 -13.395  1.00 90.77
ATOM   3798  CB  ILE B 461      16.928   0.181 -11.309  1.00 90.77
ATOM   3799  CG1 ILE B 461      15.466   0.346 -10.879  1.00 90.77
ATOM   3800  CG2 ILE B 461      17.204   0.936 -12.612  1.00 90.77
ATOM   3801  CD1 ILE B 461      15.041   1.793 -10.674  1.00 90.77
ATOM   3802  N   LEU B 462      19.714  -1.233 -11.592  1.00 90.97
ATOM   3803  CA  LEU B 462      21.036  -1.327 -12.200  1.00 90.97
ATOM   3804  C   LEU B 462      21.328  -2.755 -12.649  1.00 90.97
ATOM   3805  O   LEU B 462      21.894  -2.969 -13.723  1.00 90.97
ATOM   3806  CB  LEU B 462      22.113  -0.858 -11.217  1.00 90.97
ATOM   3807  CG  LEU B 462      22.220   0.651 -10.998  1.00 90.97
ATOM   3808  CD1 LEU B 462      23.085   0.950  -9.778  1.00 90.97
ATOM   3809  CD2 LEU B 462      22.784   1.333 -12.240  1.00 90.97
ATOM   3810  N   ILE B 463      21.009  -3.700 -11.839  1.00 90.84
ATOM   3811  CA  ILE B 463      21.241  -5.107 -12.147  1.00 90.84
ATOM   3812  C   ILE B 463      20.470  -5.492 -13.407  1.00 90.84
ATOM   3813  O   ILE B 463      21.009  -6.160 -14.293  1.00 90.84
ATOM   3814  CB  ILE B 463      20.833  -6.019 -10.969  1.00 90.84
ATOM   3815  CG1 ILE B 463      21.780  -5.813  -9.781  1.00 90.84
ATOM   3816  CG2 ILE B 463      20.812  -7.487 -11.404  1.00 90.84
ATOM   3817  CD1 ILE B 463      21.331  -6.507  -8.503  1.00 90.84
ATOM   3818  N   VAL B 464      19.228  -5.048 -13.434  1.00 90.27
ATOM   3819  CA  VAL B 464      18.398  -5.355 -14.594  1.00 90.27
ATOM   3820  C   VAL B 464      18.984  -4.695 -15.839  1.00 90.27
ATOM   3821  O   VAL B 464      19.027  -5.304 -16.911  1.00 90.27
ATOM   3822  CB  VAL B 464      16.938  -4.896 -14.384  1.00 90.27
ATOM   3823  CG1 VAL B 464      16.137  -5.033 -15.678  1.00 90.27
ATOM   3824  CG2 VAL B 464      16.283  -5.697 -13.260  1.00 90.27
ATOM   3825  N   LEU B 465      19.370  -3.461 -15.697  1.00 89.67
ATOM   3826  CA  LEU B 465      19.970  -2.742 -16.816  1.00 89.67
ATOM   3827  C   LEU B 465      21.242  -3.437 -17.290  1.00 89.67
ATOM   3828  O   LEU B 465      21.449  -3.609 -18.493  1.00 89.67
ATOM   3829  CB  LEU B 465      20.281  -1.297 -16.420  1.00 89.67
ATOM   3830  CG  LEU B 465      19.096  -0.330 -16.395  1.00 89.67
ATOM   3831  CD1 LEU B 465      19.506   0.995 -15.762  1.00 89.67
ATOM   3832  CD2 LEU B 465      18.554  -0.111 -17.804  1.00 89.67
ATOM   3833  N   CYS B 466      22.077  -3.855 -16.436  1.00 89.17
ATOM   3834  CA  CYS B 466      23.323  -4.540 -16.762  1.00 89.17
ATOM   3835  C   CYS B 466      23.049  -5.872 -17.450  1.00 89.17
ATOM   3836  O   CYS B 466      23.690  -6.202 -18.449  1.00 89.17
ATOM   3837  CB  CYS B 466      24.155  -4.769 -15.500  1.00 89.17
ATOM   3838  SG  CYS B 466      25.002  -3.288 -14.908  1.00 89.17
ATOM   3839  N   ASN B 467      22.205  -6.602 -16.919  1.00 88.95
ATOM   3840  CA  ASN B 467      21.849  -7.885 -17.515  1.00 88.95
ATOM   3841  C   ASN B 467      21.308  -7.714 -18.932  1.00 88.95
ATOM   3842  O   ASN B 467      21.620  -8.509 -19.820  1.00 88.95
ATOM   3843  CB  ASN B 467      20.828  -8.618 -16.642  1.00 88.95
ATOM   3844  CG  ASN B 467      21.448  -9.213 -15.393  1.00 88.95
ATOM   3845  OD1 ASN B 467      22.671  -9.340 -15.292  1.00 88.95
ATOM   3846  ND2 ASN B 467      20.609  -9.582 -14.433  1.00 88.95
ATOM   3847  N   SER B 468      20.492  -6.740 -19.093  1.00 86.04
ATOM   3848  CA  SER B 468      19.929  -6.461 -20.410  1.00 86.04
ATOM   3849  C   SER B 468      21.019  -6.090 -21.410  1.00 86.04
ATOM   3850  O   SER B 468      20.971  -6.504 -22.570  1.00 86.04
ATOM   3851  CB  SER B 468      18.899  -5.333 -20.325  1.00 86.04
ATOM   3852  OG  SER B 468      18.351  -5.056 -21.602  1.00 86.04
ATOM   3853  N   TYR B 469      21.911  -5.290 -20.939  1.00 85.59
ATOM   3854  CA  TYR B 469      23.033  -4.907 -21.790  1.00 85.59
ATOM   3855  C   TYR B 469      23.856  -6.126 -22.187  1.00 85.59
ATOM   3856  O   TYR B 469      24.224  -6.280 -23.354  1.00 85.59
ATOM   3857  CB  TYR B 469      23.924  -3.885 -21.077  1.00 85.59
ATOM   3858  CG  TYR B 469      25.077  -3.395 -21.918  1.00 85.59
ATOM   3859  CD1 TYR B 469      26.369  -3.871 -21.708  1.00 85.59
ATOM   3860  CD2 TYR B 469      24.878  -2.454 -22.923  1.00 85.59
ATOM   3861  CE1 TYR B 469      27.436  -3.421 -22.479  1.00 85.59
ATOM   3862  CE2 TYR B 469      25.937  -1.997 -23.700  1.00 85.59
ATOM   3863  CZ  TYR B 469      27.210  -2.486 -23.472  1.00 85.59
ATOM   3864  OH  TYR B 469      28.263  -2.037 -24.238  1.00 85.59
ATOM   3865  N   MET B 470      24.124  -6.983 -21.363  1.00 84.55
ATOM   3866  CA  MET B 470      24.913  -8.183 -21.627  1.00 84.55
ATOM   3867  C   MET B 470      24.184  -9.112 -22.593  1.00 84.55
ATOM   3868  O   MET B 470      24.806  -9.711 -23.472  1.00 84.55
ATOM   3869  CB  MET B 470      25.220  -8.922 -20.323  1.00 84.55
ATOM   3870  CG  MET B 470      26.177  -8.177 -19.407  1.00 84.55
ATOM   3871  SD  MET B 470      27.836  -7.950 -20.159  1.00 84.55
ATOM   3872  CE  MET B 470      28.462  -9.651 -20.074  1.00 84.55
ATOM   3873  N   GLU B 471      23.025  -9.231 -22.471  1.00 84.93
ATOM   3874  CA  GLU B 471      22.227 -10.066 -23.364  1.00 84.93
ATOM   3875  C   GLU B 471      22.228  -9.513 -24.786  1.00 84.93
ATOM   3876  O   GLU B 471      22.298 -10.274 -25.753  1.00 84.93
ATOM   3877  CB  GLU B 471      20.791 -10.186 -22.847  1.00 84.93
ATOM   3878  CG  GLU B 471      20.610 -11.250 -21.774  1.00 84.93
ATOM   3879  CD  GLU B 471      19.180 -11.354 -21.267  1.00 84.93
ATOM   3880  OE1 GLU B 471      18.917 -12.171 -20.356  1.00 84.93
ATOM   3881  OE2 GLU B 471      18.316 -10.613 -21.787  1.00 84.93
ATOM   3882  N   ASN B 472      22.238  -8.244 -24.893  1.00 82.56
ATOM   3883  CA  ASN B 472      22.292  -7.612 -26.207  1.00 82.56
ATOM   3884  C   ASN B 472      23.647  -7.827 -26.877  1.00 82.56
ATOM   3885  O   ASN B 472      23.716  -8.065 -28.084  1.00 82.56
ATOM   3886  CB  ASN B 472      21.986  -6.117 -26.097  1.00 82.56
ATOM   3887  CG  ASN B 472      20.499  -5.828 -26.040  1.00 82.56
ATOM   3888  OD1 ASN B 472      19.674  -6.688 -26.361  1.00 82.56
ATOM   3889  ND2 ASN B 472      20.145  -4.615 -25.630  1.00 82.56
ATOM   3890  N   LEU B 473      24.579  -7.687 -26.047  1.00 80.08
ATOM   3891  CA  LEU B 473      25.920  -7.908 -26.579  1.00 80.08
ATOM   3892  C   LEU B 473      26.086  -9.349 -27.050  1.00 80.08
ATOM   3893  O   LEU B 473      26.723  -9.602 -28.075  1.00 80.08
ATOM   3894  CB  LEU B 473      26.977  -7.579 -25.522  1.00 80.08
ATOM   3895  CG  LEU B 473      27.268  -6.095 -25.294  1.00 80.08
ATOM   3896  CD1 LEU B 473      27.994  -5.895 -23.967  1.00 80.08
ATOM   3897  CD2 LEU B 473      28.088  -5.527 -26.448  1.00 80.08
ATOM   3898  N   ARG B 474      25.461 -10.269 -26.410  1.00 80.83
ATOM   3899  CA  ARG B 474      25.536 -11.680 -26.771  1.00 80.83
ATOM   3900  C   ARG B 474      24.797 -11.951 -28.078  1.00 80.83
ATOM   3901  O   ARG B 474      25.249 -12.754 -28.897  1.00 80.83
ATOM   3902  CB  ARG B 474      24.961 -12.553 -25.654  1.00 80.83
ATOM   3903  CG  ARG B 474      25.941 -12.834 -24.526  1.00 80.83
ATOM   3904  CD  ARG B 474      25.339 -13.753 -23.471  1.00 80.83
ATOM   3905  NE  ARG B 474      26.178 -13.828 -22.279  1.00 80.83
ATOM   3906  CZ  ARG B 474      25.891 -14.540 -21.193  1.00 80.83
ATOM   3907  NH1 ARG B 474      24.774 -15.256 -21.128  1.00 80.83
ATOM   3908  NH2 ARG B 474      26.726 -14.537 -20.164  1.00 80.83
ATOM   3909  N   HIS B 475      23.781 -11.351 -28.329  1.00 76.00
ATOM   3910  CA  HIS B 475      22.991 -11.528 -29.542  1.00 76.00
ATOM   3911  C   HIS B 475      23.677 -10.886 -30.744  1.00 76.00
ATOM   3912  O   HIS B 475      23.605 -11.410 -31.858  1.00 76.00
ATOM   3913  CB  HIS B 475      21.591 -10.938 -29.360  1.00 76.00
ATOM   3914  CG  HIS B 475      20.601 -11.907 -28.796  1.00 76.00
ATOM   3915  ND1 HIS B 475      20.121 -12.982 -29.513  1.00 76.00
ATOM   3916  CD2 HIS B 475      20.004 -11.963 -27.583  1.00 76.00
ATOM   3917  CE1 HIS B 475      19.268 -13.658 -28.761  1.00 76.00
ATOM   3918  NE2 HIS B 475      19.179 -13.061 -27.586  1.00 76.00
ATOM   3919  N   ILE B 476      24.282  -9.835 -30.599  1.00 71.39
ATOM   3920  CA  ILE B 476      24.997  -9.169 -31.682  1.00 71.39
ATOM   3921  C   ILE B 476      26.168 -10.037 -32.138  1.00 71.39
ATOM   3922  O   ILE B 476      26.442 -10.140 -33.336  1.00 71.39
ATOM   3923  CB  ILE B 476      25.501  -7.773 -31.252  1.00 71.39
ATOM   3924  CG1 ILE B 476      24.316  -6.837 -30.985  1.00 71.39
ATOM   3925  CG2 ILE B 476      26.435  -7.185 -32.313  1.00 71.39
ATOM   3926  CD1 ILE B 476      24.702  -5.526 -30.314  1.00 71.39
ATOM   3927  N   LYS B 477      26.598 -11.129 -31.378  1.00 69.87
ATOM   3928  CA  LYS B 477      27.692 -12.019 -31.756  1.00 69.87
ATOM   3929  C   LYS B 477      27.170 -13.257 -32.479  1.00 69.87
ATOM   3930  O   LYS B 477      27.768 -13.710 -33.457  1.00 69.87
ATOM   3931  CB  LYS B 477      28.498 -12.433 -30.523  1.00 69.87
ATOM   3932  CG  LYS B 477      29.693 -11.537 -30.236  1.00 69.87
ATOM   3933  CD  LYS B 477      30.531 -12.075 -29.083  1.00 69.87
ATOM   3934  CE  LYS B 477      31.693 -11.147 -28.754  1.00 69.87
ATOM   3935  NZ  LYS B 477      32.532 -11.684 -27.641  1.00 69.87
ATOM   3936  N   HIS C   1      -3.122  15.509  33.747  1.00 65.07
ATOM   3937  CA  HIS C   1      -2.806  14.192  33.206  1.00 65.07
ATOM   3938  C   HIS C   1      -3.799  13.790  32.121  1.00 65.07
ATOM   3939  O   HIS C   1      -5.009  13.958  32.287  1.00 65.07
ATOM   3940  CB  HIS C   1      -2.793  13.144  34.320  1.00 65.07
ATOM   3941  CG  HIS C   1      -1.674  13.321  35.297  1.00 65.07
ATOM   3942  ND1 HIS C   1      -0.362  13.041  34.984  1.00 65.07
ATOM   3943  CD2 HIS C   1      -1.674  13.753  36.580  1.00 65.07
ATOM   3944  CE1 HIS C   1       0.399  13.293  36.036  1.00 65.07
ATOM   3945  NE2 HIS C   1      -0.373  13.726  37.018  1.00 65.07
ATOM   3946  N   PRO C   2      -3.607  13.487  31.096  1.00 75.05
ATOM   3947  CA  PRO C   2      -4.530  13.012  30.062  1.00 75.05
ATOM   3948  C   PRO C   2      -5.242  11.719  30.455  1.00 75.05
ATOM   3949  O   PRO C   2      -4.650  10.861  31.115  1.00 75.05
ATOM   3950  CB  PRO C   2      -3.620  12.788  28.852  1.00 75.05
ATOM   3951  CG  PRO C   2      -2.249  12.634  29.428  1.00 75.05
ATOM   3952  CD  PRO C   2      -2.220  13.302  30.773  1.00 75.05
ATOM   3953  N   CYS C   3      -6.472  11.530  30.269  1.00 78.23
ATOM   3954  CA  CYS C   3      -7.262  10.343  30.577  1.00 78.23
ATOM   3955  C   CYS C   3      -6.803   9.152  29.744  1.00 78.23
ATOM   3956  O   CYS C   3      -6.631   9.267  28.529  1.00 78.23
ATOM   3957  CB  CYS C   3      -8.746  10.608  30.329  1.00 78.23
ATOM   3958  SG  CYS C   3      -9.519  11.652  31.584  1.00 78.23
ATOM   3959  N   ASN C   4      -6.495   8.113  30.313  1.00 79.85
ATOM   3960  CA  ASN C   4      -6.075   6.900  29.620  1.00 79.85
ATOM   3961  C   ASN C   4      -7.204   6.316  28.776  1.00 79.85
ATOM   3962  O   ASN C   4      -6.954   5.705  27.735  1.00 79.85
ATOM   3963  CB  ASN C   4      -5.567   5.858  30.620  1.00 79.85
ATOM   3964  CG  ASN C   4      -4.220   6.225  31.212  1.00 79.85
ATOM   3965  OD1 ASN C   4      -3.451   6.981  30.613  1.00 79.85
ATOM   3966  ND2 ASN C   4      -3.926   5.692  32.392  1.00 79.85
ATOM   3967  N   LEU C   5      -8.398   6.504  29.177  1.00 80.20
ATOM   3968  CA  LEU C   5      -9.606   6.123  28.453  1.00 80.20
ATOM   3969  C   LEU C   5     -10.460   7.346  28.138  1.00 80.20
ATOM   3970  O   LEU C   5     -11.327   7.724  28.930  1.00 80.20
ATOM   3971  CB  LEU C   5     -10.421   5.112  29.265  1.00 80.20
ATOM   3972  CG  LEU C   5      -9.741   3.774  29.559  1.00 80.20
ATOM   3973  CD1 LEU C   5     -10.415   3.087  30.742  1.00 80.20
ATOM   3974  CD2 LEU C   5      -9.770   2.877  28.326  1.00 80.20
ATOM   3975  N   PRO C   6     -10.126   7.920  27.100  1.00 79.48
ATOM   3976  CA  PRO C   6     -10.706   9.221  26.759  1.00 79.48
ATOM   3977  C   PRO C   6     -12.232   9.200  26.736  1.00 79.48
ATOM   3978  O   PRO C   6     -12.873  10.192  27.092  1.00 79.48
ATOM   3979  CB  PRO C   6     -10.143   9.503  25.364  1.00 79.48
ATOM   3980  CG  PRO C   6      -9.026   8.524  25.197  1.00 79.48
ATOM   3981  CD  PRO C   6      -9.175   7.450  26.236  1.00 79.48
ATOM   3982  N   ASP C   7     -12.919   8.210  26.519  1.00 79.73
ATOM   3983  CA  ASP C   7     -14.373   8.135  26.410  1.00 79.73
ATOM   3984  C   ASP C   7     -15.030   8.168  27.788  1.00 79.73
ATOM   3985  O   ASP C   7     -16.232   8.415  27.902  1.00 79.73
ATOM   3986  CB  ASP C   7     -14.790   6.870  25.658  1.00 79.73
ATOM   3987  CG  ASP C   7     -14.476   6.931  24.173  1.00 79.73
ATOM   3988  OD1 ASP C   7     -14.418   5.869  23.518  1.00 79.73
ATOM   3989  OD2 ASP C   7     -14.283   8.052  23.655  1.00 79.73
ATOM   3990  N   ARG C   8     -14.225   7.993  28.865  1.00 83.81
ATOM   3991  CA  ARG C   8     -14.776   7.954  30.215  1.00 83.81
ATOM   3992  C   ARG C   8     -14.584   9.290  30.924  1.00 83.81
ATOM   3993  O   ARG C   8     -15.168   9.527  31.984  1.00 83.81
ATOM   3994  CB  ARG C   8     -14.128   6.832  31.029  1.00 83.81
ATOM   3995  CG  ARG C   8     -14.452   5.436  30.520  1.00 83.81
ATOM   3996  CD  ARG C   8     -13.936   4.358  31.463  1.00 83.81
ATOM   3997  NE  ARG C   8     -14.158   3.019  30.925  1.00 83.81
ATOM   3998  CZ  ARG C   8     -13.798   1.890  31.529  1.00 83.81
ATOM   3999  NH1 ARG C   8     -13.188   1.916  32.708  1.00 83.81
ATOM   4000  NH2 ARG C   8     -14.050   0.725  30.949  1.00 83.81
ATOM   4001  N   CYS C   9     -13.806  10.141  30.239  1.00 82.49
ATOM   4002  CA  CYS C   9     -13.522  11.444  30.829  1.00 82.49
ATOM   4003  C   CYS C   9     -14.185  12.561  30.032  1.00 82.49
ATOM   4004  O   CYS C   9     -14.108  12.581  28.802  1.00 82.49
ATOM   4005  CB  CYS C   9     -12.014  11.682  30.902  1.00 82.49
ATOM   4006  SG  CYS C   9     -11.124  10.430  31.852  1.00 82.49
ATOM   4007  N   LEU C  10     -14.910  13.566  30.444  1.00 78.61
ATOM   4008  CA  LEU C  10     -15.612  14.649  29.764  1.00 78.61
ATOM   4009  C   LEU C  10     -14.738  15.895  29.680  1.00 78.61
ATOM   4010  O   LEU C  10     -14.943  16.745  28.811  1.00 78.61
ATOM   4011  CB  LEU C  10     -16.920  14.977  30.489  1.00 78.61
ATOM   4012  CG  LEU C  10     -18.017  13.913  30.424  1.00 78.61
ATOM   4013  CD1 LEU C  10     -19.119  14.224  31.431  1.00 78.61
ATOM   4014  CD2 LEU C  10     -18.587  13.818  29.013  1.00 78.61
ATOM   4015  N   GLY C  11     -13.716  15.983  30.281  1.00 70.07
ATOM   4016  CA  GLY C  11     -12.789  17.101  30.221  1.00 70.07
ATOM   4017  C   GLY C  11     -13.371  18.389  30.772  1.00 70.07
ATOM   4018  O   GLY C  11     -12.856  19.476  30.501  1.00 70.07
ATOM   4019  N   THR C  12     -13.784  18.886  31.135  1.00 61.58
ATOM   4020  CA  THR C  12     -14.355  20.135  31.628  1.00 61.58
ATOM   4021  C   THR C  12     -13.678  20.565  32.926  1.00 61.58
ATOM   4022  O   THR C  12     -12.879  19.817  33.493  1.00 61.58
ATOM   4023  CB  THR C  12     -15.873  20.003  31.856  1.00 61.58
ATOM   4024  OG1 THR C  12     -16.117  18.975  32.824  1.00 61.58
ATOM   4025  CG2 THR C  12     -16.595  19.648  30.561  1.00 61.58
ATOM   4026  N   ILE C  13     -13.796  21.618  33.264  1.00 54.09
ATOM   4027  CA  ILE C  13     -13.221  22.264  34.439  1.00 54.09
ATOM   4028  C   ILE C  13     -13.519  21.431  35.683  1.00 54.09
ATOM   4029  O   ILE C  13     -12.710  21.380  36.613  1.00 54.09
ATOM   4030  CB  ILE C  13     -13.760  23.701  34.614  1.00 54.09
ATOM   4031  CG1 ILE C  13     -13.422  24.552  33.384  1.00 54.09
ATOM   4032  CG2 ILE C  13     -13.199  24.336  35.890  1.00 54.09
ATOM   4033  CD1 ILE C  13     -14.272  25.807  33.247  1.00 54.09
ATOM   4034  N   THR C  14     -14.329  20.895  35.270  1.00 57.72
ATOM   4035  CA  THR C  14     -14.714  20.172  36.476  1.00 57.72
ATOM   4036  C   THR C  14     -14.237  18.724  36.415  1.00 57.72
ATOM   4037  O   THR C  14     -14.454  17.952  37.351  1.00 57.72
ATOM   4038  CB  THR C  14     -16.240  20.204  36.684  1.00 57.72
ATOM   4039  OG1 THR C  14     -16.890  19.850  35.457  1.00 57.72
ATOM   4040  CG2 THR C  14     -16.708  21.590  37.112  1.00 57.72
ATOM   4041  N   ASN C  15     -13.563  18.369  35.573  1.00 62.48
ATOM   4042  CA  ASN C  15     -12.994  17.029  35.467  1.00 62.48
ATOM   4043  C   ASN C  15     -14.015  15.956  35.831  1.00 62.48
ATOM   4044  O   ASN C  15     -13.712  15.039  36.597  1.00 62.48
ATOM   4045  CB  ASN C  15     -11.752  16.903  36.352  1.00 62.48
ATOM   4046  CG  ASN C  15     -10.471  17.228  35.610  1.00 62.48
ATOM   4047  OD1 ASN C  15     -10.469  17.376  34.385  1.00 62.48
ATOM   4048  ND2 ASN C  15      -9.371  17.341  36.346  1.00 62.48
ATOM   4049  N   LEU C  16     -14.580  16.053  34.940  1.00 72.69
ATOM   4050  CA  LEU C  16     -15.660  15.142  35.301  1.00 72.69
ATOM   4051  C   LEU C  16     -15.593  13.864  34.472  1.00 72.69
ATOM   4052  O   LEU C  16     -15.073  13.871  33.353  1.00 72.69
ATOM   4053  CB  LEU C  16     -17.020  15.818  35.108  1.00 72.69
ATOM   4054  CG  LEU C  16     -17.380  16.914  36.111  1.00 72.69
ATOM   4055  CD1 LEU C  16     -18.308  17.939  35.467  1.00 72.69
ATOM   4056  CD2 LEU C  16     -18.024  16.311  37.355  1.00 72.69
ATOM   4057  N   CYS C  17     -16.130  12.743  35.209  1.00 87.48
ATOM   4058  CA  CYS C  17     -16.223  11.427  34.586  1.00 87.48
ATOM   4059  C   CYS C  17     -17.581  11.234  33.922  1.00 87.48
ATOM   4060  O   CYS C  17     -18.586  11.778  34.383  1.00 87.48
ATOM   4061  CB  CYS C  17     -15.991  10.327  35.621  1.00 87.48
ATOM   4062  SG  CYS C  17     -14.350  10.372  36.376  1.00 87.48
ATOM   4063  N   TYR C  18     -17.636  10.600  32.924  1.00 86.89
ATOM   4064  CA  TYR C  18     -18.876  10.217  32.259  1.00 86.89
ATOM   4065  C   TYR C  18     -19.748   9.370  33.178  1.00 86.89
ATOM   4066  O   TYR C  18     -19.237   8.641  34.031  1.00 86.89
ATOM   4067  CB  TYR C  18     -18.578   9.449  30.968  1.00 86.89
ATOM   4068  CG  TYR C  18     -19.780   9.284  30.069  1.00 86.89
ATOM   4069  CD1 TYR C  18     -20.526   8.108  30.080  1.00 86.89
ATOM   4070  CD2 TYR C  18     -20.170  10.302  29.207  1.00 86.89
ATOM   4071  CE1 TYR C  18     -21.633   7.950  29.252  1.00 86.89
ATOM   4072  CE2 TYR C  18     -21.275  10.156  28.374  1.00 86.89
ATOM   4073  CZ  TYR C  18     -21.999   8.978  28.405  1.00 86.89
ATOM   4074  OH  TYR C  18     -23.094   8.828  27.583  1.00 86.89
ATOM   4075  N   GLU C  19     -20.937   9.348  33.117  1.00 89.99
ATOM   4076  CA  GLU C  19     -21.885   8.617  33.953  1.00 89.99
ATOM   4077  C   GLU C  19     -21.492   7.147  34.076  1.00 89.99
ATOM   4078  O   GLU C  19     -21.296   6.466  33.068  1.00 89.99
ATOM   4079  CB  GLU C  19     -23.303   8.737  33.390  1.00 89.99
ATOM   4080  CG  GLU C  19     -24.377   8.164  34.303  1.00 89.99
ATOM   4081  CD  GLU C  19     -25.777   8.261  33.717  1.00 89.99
ATOM   4082  OE1 GLU C  19     -26.738   7.779  34.357  1.00 89.99
ATOM   4083  OE2 GLU C  19     -25.913   8.824  32.607  1.00 89.99
ATOM   4084  N   GLY C  20     -21.324   6.811  35.248  1.00 90.11
ATOM   4085  CA  GLY C  20     -20.993   5.420  35.514  1.00 90.11
ATOM   4086  C   GLY C  20     -19.514   5.196  35.767  1.00 90.11
ATOM   4087  O   GLY C  20     -19.117   4.138  36.259  1.00 90.11
ATOM   4088  N   SER C  21     -18.707   6.198  35.403  1.00 90.15
ATOM   4089  CA  SER C  21     -17.271   6.089  35.636  1.00 90.15
ATOM   4090  C   SER C  21     -16.847   6.895  36.860  1.00 90.15
ATOM   4091  O   SER C  21     -17.397   7.965  37.126  1.00 90.15
ATOM   4092  CB  SER C  21     -16.491   6.563  34.409  1.00 90.15
ATOM   4093  OG  SER C  21     -16.854   5.813  33.262  1.00 90.15
ATOM   4094  N   THR C  22     -16.078   6.296  37.660  1.00 90.15
ATOM   4095  CA  THR C  22     -15.598   6.943  38.876  1.00 90.15
ATOM   4096  C   THR C  22     -14.126   6.619  39.116  1.00 90.15
ATOM   4097  O   THR C  22     -13.524   5.848  38.366  1.00 90.15
ATOM   4098  CB  THR C  22     -16.427   6.514  40.101  1.00 90.15
ATOM   4099  OG1 THR C  22     -16.144   5.142  40.406  1.00 90.15
ATOM   4100  CG2 THR C  22     -17.921   6.666  39.835  1.00 90.15
ATOM   4101  N   GLY C  23     -13.352   7.365  40.030  1.00 85.81
ATOM   4102  CA  GLY C  23     -11.978   7.095  40.422  1.00 85.81
ATOM   4103  C   GLY C  23     -10.970   7.973  39.706  1.00 85.81
ATOM   4104  O   GLY C  23     -11.347   8.861  38.938  1.00 85.81
ATOM   4105  N   TYR C  24      -9.812   7.890  39.979  1.00 82.34
ATOM   4106  CA  TYR C  24      -8.718   8.635  39.367  1.00 82.34
ATOM   4107  C   TYR C  24      -8.678   8.406  37.861  1.00 82.34
ATOM   4108  O   TYR C  24      -8.654   7.262  37.401  1.00 82.34
ATOM   4109  CB  TYR C  24      -7.378   8.233  39.991  1.00 82.34
ATOM   4110  CG  TYR C  24      -6.200   9.007  39.452  1.00 82.34
ATOM   4111  CD1 TYR C  24      -5.280   8.407  38.595  1.00 82.34
ATOM   4112  CD2 TYR C  24      -6.004  10.340  39.797  1.00 82.34
ATOM   4113  CE1 TYR C  24      -4.192   9.116  38.097  1.00 82.34
ATOM   4114  CE2 TYR C  24      -4.920  11.059  39.305  1.00 82.34
ATOM   4115  CZ  TYR C  24      -4.021  10.439  38.457  1.00 82.34
ATOM   4116  OH  TYR C  24      -2.946  11.146  37.966  1.00 82.34
ATOM   4117  N   GLN C  25      -8.888   9.436  37.131  1.00 82.63
ATOM   4118  CA  GLN C  25      -8.903   9.443  35.672  1.00 82.63
ATOM   4119  C   GLN C  25     -10.104   8.672  35.131  1.00 82.63
ATOM   4120  O   GLN C  25     -10.067   8.164  34.008  1.00 82.63
ATOM   4121  CB  GLN C  25      -7.606   8.850  35.118  1.00 82.63
ATOM   4122  CG  GLN C  25      -6.378   9.713  35.375  1.00 82.63
ATOM   4123  CD  GLN C  25      -5.137   9.191  34.674  1.00 82.63
ATOM   4124  OE1 GLN C  25      -5.008   7.988  34.427  1.00 82.63
ATOM   4125  NE2 GLN C  25      -4.216  10.092  34.350  1.00 82.63
ATOM   4126  N   CYS C  26     -11.201   8.417  35.951  1.00 85.79
ATOM   4127  CA  CYS C  26     -12.448   7.769  35.561  1.00 85.79
ATOM   4128  C   CYS C  26     -12.194   6.348  35.072  1.00 85.79
ATOM   4129  O   CYS C  26     -12.856   5.878  34.144  1.00 85.79
ATOM   4130  CB  CYS C  26     -13.153   8.574  34.470  1.00 85.79
ATOM   4131  SG  CYS C  26     -13.505  10.283  34.940  1.00 85.79
ATOM   4132  N   ASN C  27     -11.105   5.786  35.787  1.00 86.66
ATOM   4133  CA  ASN C  27     -10.639   4.482  35.327  1.00 86.66
ATOM   4134  C   ASN C  27     -11.472   3.348  35.918  1.00 86.66
ATOM   4135  O   ASN C  27     -11.363   2.201  35.483  1.00 86.66
ATOM   4136  CB  ASN C  27      -9.160   4.290  35.669  1.00 86.66
ATOM   4137  CG  ASN C  27      -8.480   3.277  34.769  1.00 86.66
ATOM   4138  OD1 ASN C  27      -9.080   2.772  33.817  1.00 86.66
ATOM   4139  ND2 ASN C  27      -7.221   2.975  35.063  1.00 86.66
ATOM   4140  N   SER C  28     -12.434   3.581  36.868  1.00 88.28
ATOM   4141  CA  SER C  28     -13.239   2.533  37.488  1.00 88.28
ATOM   4142  C   SER C  28     -14.719   2.707  37.163  1.00 88.28
ATOM   4143  O   SER C  28     -15.170   3.818  36.876  1.00 88.28
ATOM   4144  CB  SER C  28     -13.038   2.530  39.004  1.00 88.28
ATOM   4145  OG  SER C  28     -11.665   2.405  39.329  1.00 88.28
ATOM   4146  N   CYS C  29     -15.525   1.737  37.124  1.00 91.93
ATOM   4147  CA  CYS C  29     -16.972   1.785  36.944  1.00 91.93
ATOM   4148  C   CYS C  29     -17.689   1.814  38.289  1.00 91.93
ATOM   4149  O   CYS C  29     -17.309   1.095  39.215  1.00 91.93
ATOM   4150  CB  CYS C  29     -17.450   0.585  36.127  1.00 91.93
ATOM   4151  SG  CYS C  29     -16.861   0.586  34.419  1.00 91.93
ATOM   4152  N   SER C  30     -18.648   2.631  38.496  1.00 91.98
ATOM   4153  CA  SER C  30     -19.431   2.752  39.721  1.00 91.98
ATOM   4154  C   SER C  30     -20.284   1.510  39.958  1.00 91.98
ATOM   4155  O   SER C  30     -20.455   0.687  39.056  1.00 91.98
ATOM   4156  CB  SER C  30     -20.326   3.992  39.666  1.00 91.98
ATOM   4157  OG  SER C  30     -21.206   3.928  38.556  1.00 91.98
ATOM   4158  N   LYS C  31     -20.807   1.348  41.114  1.00 91.42
ATOM   4159  CA  LYS C  31     -21.677   0.226  41.451  1.00 91.42
ATOM   4160  C   LYS C  31     -22.878   0.160  40.512  1.00 91.42
ATOM   4161  O   LYS C  31     -23.503   1.183  40.223  1.00 91.42
ATOM   4162  CB  LYS C  31     -22.151   0.331  42.902  1.00 91.42
ATOM   4163  CG  LYS C  31     -22.704  -0.969  43.468  1.00 91.42
ATOM   4164  CD  LYS C  31     -23.035  -0.837  44.949  1.00 91.42
ATOM   4165  CE  LYS C  31     -23.655  -2.115  45.500  1.00 91.42
ATOM   4166  NZ  LYS C  31     -23.980  -1.991  46.952  1.00 91.42
ATOM   4167  N   ASN C  32     -23.253  -0.822  39.917  1.00 92.28
ATOM   4168  CA  ASN C  32     -24.357  -1.092  39.003  1.00 92.28
ATOM   4169  C   ASN C  32     -24.003  -0.716  37.567  1.00 92.28
ATOM   4170  O   ASN C  32     -24.884  -0.614  36.712  1.00 92.28
ATOM   4171  CB  ASN C  32     -25.618  -0.350  39.451  1.00 92.28
ATOM   4172  CG  ASN C  32     -26.312  -1.027  40.616  1.00 92.28
ATOM   4173  OD1 ASN C  32     -25.974  -2.155  40.985  1.00 92.28
ATOM   4174  ND2 ASN C  32     -27.287  -0.344  41.204  1.00 92.28
ATOM   4175  N   TYR C  33     -22.693  -0.400  37.376  1.00 94.06
ATOM   4176  CA  TYR C  33     -22.177  -0.126  36.039  1.00 94.06
ATOM   4177  C   TYR C  33     -21.018  -1.056  35.701  1.00 94.06
ATOM   4178  O   TYR C  33     -20.268  -1.471  36.588  1.00 94.06
ATOM   4179  CB  TYR C  33     -21.727   1.333  35.924  1.00 94.06
ATOM   4180  CG  TYR C  33     -22.868   2.320  35.894  1.00 94.06
ATOM   4181  CD1 TYR C  33     -23.326   2.849  34.689  1.00 94.06
ATOM   4182  CD2 TYR C  33     -23.490   2.727  37.070  1.00 94.06
ATOM   4183  CE1 TYR C  33     -24.377   3.760  34.657  1.00 94.06
ATOM   4184  CE2 TYR C  33     -24.542   3.638  37.049  1.00 94.06
ATOM   4185  CZ  TYR C  33     -24.977   4.148  35.840  1.00 94.06
ATOM   4186  OH  TYR C  33     -26.017   5.050  35.814  1.00 94.06
ATOM   4187  N   ASP C  34     -20.813  -1.494  34.491  1.00 92.95
ATOM   4188  CA  ASP C  34     -19.688  -2.311  34.049  1.00 92.95
ATOM   4189  C   ASP C  34     -19.397  -2.090  32.566  1.00 92.95
ATOM   4190  O   ASP C  34     -20.226  -1.535  31.842  1.00 92.95
ATOM   4191  CB  ASP C  34     -19.962  -3.793  34.315  1.00 92.95
ATOM   4192  CG  ASP C  34     -18.695  -4.604  34.518  1.00 92.95
ATOM   4193  OD1 ASP C  34     -18.785  -5.828  34.751  1.00 92.95
ATOM   4194  OD2 ASP C  34     -17.596  -4.012  34.446  1.00 92.95
ATOM   4195  N   MET C  35     -18.253  -2.551  32.097  1.00 91.84
ATOM   4196  CA  MET C  35     -17.848  -2.428  30.700  1.00 91.84
ATOM   4197  C   MET C  35     -18.466  -3.537  29.854  1.00 91.84
ATOM   4198  O   MET C  35     -18.689  -4.645  30.344  1.00 91.84
ATOM   4199  CB  MET C  35     -16.324  -2.464  30.576  1.00 91.84
ATOM   4200  CG  MET C  35     -15.627  -1.286  31.238  1.00 91.84
ATOM   4201  SD  MET C  35     -13.821  -1.265  30.915  1.00 91.84
ATOM   4202  CE  MET C  35     -13.300  -2.683  31.921  1.00 91.84
ATOM   4203  N   LYS C  36     -18.703  -3.278  28.523  1.00 90.40
ATOM   4204  CA  LYS C  36     -19.256  -4.265  27.600  1.00 90.40
ATOM   4205  C   LYS C  36     -18.151  -4.945  26.797  1.00 90.40
ATOM   4206  O   LYS C  36     -18.243  -6.136  26.490  1.00 90.40
ATOM   4207  CB  LYS C  36     -20.264  -3.609  26.654  1.00 90.40
ATOM   4208  CG  LYS C  36     -21.603  -3.291  27.302  1.00 90.40
ATOM   4209  CD  LYS C  36     -22.605  -2.762  26.283  1.00 90.40
ATOM   4210  CE  LYS C  36     -23.933  -2.404  26.937  1.00 90.40
ATOM   4211  NZ  LYS C  36     -24.912  -1.869  25.945  1.00 90.40
ATOM   4212  N   TYR C  37     -17.135  -4.263  26.448  1.00 90.10
ATOM   4213  CA  TYR C  37     -15.986  -4.763  25.701  1.00 90.10
ATOM   4214  C   TYR C  37     -14.750  -3.912  25.969  1.00 90.10
ATOM   4215  O   TYR C  37     -14.824  -2.903  26.674  1.00 90.10
ATOM   4216  CB  TYR C  37     -16.289  -4.786  24.200  1.00 90.10
ATOM   4217  CG  TYR C  37     -16.750  -3.457  23.653  1.00 90.10
ATOM   4218  CD1 TYR C  37     -18.106  -3.149  23.570  1.00 90.10
ATOM   4219  CD2 TYR C  37     -15.832  -2.508  23.217  1.00 90.10
ATOM   4220  CE1 TYR C  37     -18.536  -1.926  23.064  1.00 90.10
ATOM   4221  CE2 TYR C  37     -16.250  -1.283  22.710  1.00 90.10
ATOM   4222  CZ  TYR C  37     -17.602  -1.001  22.638  1.00 90.10
ATOM   4223  OH  TYR C  37     -18.022   0.211  22.137  1.00 90.10
ATOM   4224  N   PHE C  38     -13.597  -4.157  25.441  1.00 90.09
ATOM   4225  CA  PHE C  38     -12.315  -3.498  25.665  1.00 90.09
ATOM   4226  C   PHE C  38     -12.417  -2.005  25.379  1.00 90.09
ATOM   4227  O   PHE C  38     -12.849  -1.603  24.297  1.00 90.09
ATOM   4228  CB  PHE C  38     -11.227  -4.128  24.790  1.00 90.09
ATOM   4229  CG  PHE C  38      -9.890  -3.445  24.899  1.00 90.09
ATOM   4230  CD1 PHE C  38      -9.433  -2.614  23.884  1.00 90.09
ATOM   4231  CD2 PHE C  38      -9.090  -3.635  26.018  1.00 90.09
ATOM   4232  CE1 PHE C  38      -8.196  -1.981  23.982  1.00 90.09
ATOM   4233  CE2 PHE C  38      -7.853  -3.006  26.124  1.00 90.09
ATOM   4234  CZ  PHE C  38      -7.407  -2.180  25.104  1.00 90.09
ATOM   4235  N   LYS C  39     -12.131  -1.182  26.350  1.00 88.51
ATOM   4236  CA  LYS C  39     -12.061   0.274  26.267  1.00 88.51
ATOM   4237  C   LYS C  39     -13.449   0.882  26.092  1.00 88.51
ATOM   4238  O   LYS C  39     -13.578   2.065  25.769  1.00 88.51
ATOM   4239  CB  LYS C  39     -11.152   0.703  25.113  1.00 88.51
ATOM   4240  CG  LYS C  39      -9.666   0.590  25.421  1.00 88.51
ATOM   4241  CD  LYS C  39      -8.821   1.273  24.354  1.00 88.51
ATOM   4242  CE  LYS C  39      -7.348   1.302  24.739  1.00 88.51
ATOM   4243  NZ  LYS C  39      -6.523   2.017  23.721  1.00 88.51
ATOM   4244  N   SER C  40     -14.517   0.151  26.362  1.00 88.64
ATOM   4245  CA  SER C  40     -15.877   0.668  26.247  1.00 88.64
ATOM   4246  C   SER C  40     -16.237   1.547  27.440  1.00 88.64
ATOM   4247  O   SER C  40     -15.582   1.487  28.482  1.00 88.64
ATOM   4248  CB  SER C  40     -16.879  -0.482  26.130  1.00 88.64
ATOM   4249  OG  SER C  40     -16.999  -1.172  27.361  1.00 88.64
ATOM   4250  N   LYS C  41     -17.136   2.383  27.346  1.00 89.60
ATOM   4251  CA  LYS C  41     -17.689   3.139  28.466  1.00 89.60
ATOM   4252  C   LYS C  41     -18.359   2.212  29.477  1.00 89.60
ATOM   4253  O   LYS C  41     -18.662   1.059  29.164  1.00 89.60
ATOM   4254  CB  LYS C  41     -18.690   4.182  27.968  1.00 89.60
ATOM   4255  CG  LYS C  41     -18.085   5.229  27.044  1.00 89.60
ATOM   4256  CD  LYS C  41     -19.139   6.206  26.541  1.00 89.60
ATOM   4257  CE  LYS C  41     -18.546   7.218  25.569  1.00 89.60
ATOM   4258  NZ  LYS C  41     -19.586   8.148  25.034  1.00 89.60
ATOM   4259  N   CYS C  42     -18.469   2.648  30.725  1.00 91.16
ATOM   4260  CA  CYS C  42     -19.220   1.889  31.718  1.00 91.16
ATOM   4261  C   CYS C  42     -20.721   2.034  31.494  1.00 91.16
ATOM   4262  O   CYS C  42     -21.242   3.150  31.457  1.00 91.16
ATOM   4263  CB  CYS C  42     -18.860   2.349  33.130  1.00 91.16
ATOM   4264  SG  CYS C  42     -17.114   2.137  33.541  1.00 91.16
ATOM   4265  N   THR C  43     -21.370   1.086  31.277  1.00 91.40
ATOM   4266  CA  THR C  43     -22.800   1.098  30.989  1.00 91.40
ATOM   4267  C   THR C  43     -23.592   0.511  32.154  1.00 91.40
ATOM   4268  O   THR C  43     -23.113  -0.391  32.844  1.00 91.40
ATOM   4269  CB  THR C  43     -23.117   0.313  29.702  1.00 91.40
ATOM   4270  OG1 THR C  43     -22.595  -1.016  29.820  1.00 91.40
ATOM   4271  CG2 THR C  43     -22.497   0.984  28.481  1.00 91.40
ATOM   4272  N   LYS C  44     -24.852   1.020  32.423  1.00 92.07
ATOM   4273  CA  LYS C  44     -25.711   0.595  33.525  1.00 92.07
ATOM   4274  C   LYS C  44     -26.121  -0.867  33.370  1.00 92.07
ATOM   4275  O   LYS C  44     -26.446  -1.312  32.267  1.00 92.07
ATOM   4276  CB  LYS C  44     -26.954   1.481  33.610  1.00 92.07
ATOM   4277  CG  LYS C  44     -27.735   1.329  34.907  1.00 92.07
ATOM   4278  CD  LYS C  44     -28.880   2.331  34.991  1.00 92.07
ATOM   4279  CE  LYS C  44     -29.638   2.207  36.306  1.00 92.07
ATOM   4280  NZ  LYS C  44     -30.739   3.210  36.407  1.00 92.07
ATOM   4281  N   CYS C  45     -26.068  -1.587  34.320  1.00 91.89
ATOM   4282  CA  CYS C  45     -26.443  -2.997  34.323  1.00 91.89
ATOM   4283  C   CYS C  45     -27.946  -3.162  34.130  1.00 91.89
ATOM   4284  O   CYS C  45     -28.737  -2.443  34.741  1.00 91.89
ATOM   4285  CB  CYS C  45     -26.011  -3.664  35.628  1.00 91.89
ATOM   4286  SG  CYS C  45     -24.231  -3.597  35.926  1.00 91.89
ATOM   4287  N   ARG C  46     -28.367  -3.934  33.404  1.00 91.47
ATOM   4288  CA  ARG C  46     -29.771  -4.281  33.208  1.00 91.47
ATOM   4289  C   ARG C  46     -30.185  -5.428  34.123  1.00 91.47
ATOM   4290  O   ARG C  46     -29.385  -5.905  34.931  1.00 91.47
ATOM   4291  CB  ARG C  46     -30.034  -4.654  31.747  1.00 91.47
ATOM   4292  CG  ARG C  46     -29.778  -3.521  30.766  1.00 91.47
ATOM   4293  CD  ARG C  46     -30.063  -3.942  29.331  1.00 91.47
ATOM   4294  NE  ARG C  46     -29.629  -2.927  28.376  1.00 91.47
ATOM   4295  CZ  ARG C  46     -29.689  -3.057  27.053  1.00 91.47
ATOM   4296  NH1 ARG C  46     -30.169  -4.165  26.501  1.00 91.47
ATOM   4297  NH2 ARG C  46     -29.267  -2.070  26.276  1.00 91.47
ATOM   4298  N   ASN C  47     -31.308  -5.787  33.963  1.00 89.44
ATOM   4299  CA  ASN C  47     -31.744  -6.968  34.701  1.00 89.44
ATOM   4300  C   ASN C  47     -30.797  -8.145  34.486  1.00 89.44
ATOM   4301  O   ASN C  47     -30.367  -8.404  33.360  1.00 89.44
ATOM   4302  CB  ASN C  47     -33.170  -7.355  34.302  1.00 89.44
ATOM   4303  CG  ASN C  47     -33.810  -8.317  35.283  1.00 89.44
ATOM   4304  OD1 ASN C  47     -33.119  -9.080  35.963  1.00 89.44
ATOM   4305  ND2 ASN C  47     -35.135  -8.288  35.363  1.00 89.44
ATOM   4306  N   ILE C  48     -30.351  -8.739  35.493  1.00 89.42
ATOM   4307  CA  ILE C  48     -29.342  -9.793  35.482  1.00 89.42
ATOM   4308  C   ILE C  48     -29.736 -10.874  34.479  1.00 89.42
ATOM   4309  O   ILE C  48     -28.879 -11.427  33.785  1.00 89.42
ATOM   4310  CB  ILE C  48     -29.152 -10.407  36.887  1.00 89.42
ATOM   4311  CG1 ILE C  48     -27.929 -11.331  36.905  1.00 89.42
ATOM   4312  CG2 ILE C  48     -30.413 -11.160  37.322  1.00 89.42
ATOM   4313  CD1 ILE C  48     -26.600 -10.602  36.766  1.00 89.42
ATOM   4314  N   TYR C  49     -31.025 -11.130  34.383  1.00 90.04
ATOM   4315  CA  TYR C  49     -31.504 -12.148  33.455  1.00 90.04
ATOM   4316  C   TYR C  49     -31.249 -11.734  32.011  1.00 90.04
ATOM   4317  O   TYR C  49     -30.838 -12.553  31.187  1.00 90.04
ATOM   4318  CB  TYR C  49     -32.998 -12.410  33.667  1.00 90.04
ATOM   4319  CG  TYR C  49     -33.330 -12.960  35.033  1.00 90.04
ATOM   4320  CD1 TYR C  49     -33.060 -14.288  35.355  1.00 90.04
ATOM   4321  CD2 TYR C  49     -33.916 -12.154  36.004  1.00 90.04
ATOM   4322  CE1 TYR C  49     -33.366 -14.800  36.612  1.00 90.04
ATOM   4323  CE2 TYR C  49     -34.226 -12.655  37.263  1.00 90.04
ATOM   4324  CZ  TYR C  49     -33.947 -13.977  37.558  1.00 90.04
ATOM   4325  OH  TYR C  49     -34.252 -14.479  38.804  1.00 90.04
ATOM   4326  N   HIS C  50     -31.411 -10.483  31.895  1.00 91.80
ATOM   4327  CA  HIS C  50     -31.167  -9.962  30.555  1.00 91.80
ATOM   4328  C   HIS C  50     -29.681  -9.992  30.213  1.00 91.80
ATOM   4329  O   HIS C  50     -29.306 -10.303  29.081  1.00 91.80
ATOM   4330  CB  HIS C  50     -31.707  -8.537  30.428  1.00 91.80
ATOM   4331  CG  HIS C  50     -33.164  -8.473  30.098  1.00 91.80
ATOM   4332  ND1 HIS C  50     -33.661  -8.799  28.854  1.00 91.80
ATOM   4333  CD2 HIS C  50     -34.232  -8.124  30.853  1.00 91.80
ATOM   4334  CE1 HIS C  50     -34.975  -8.652  28.859  1.00 91.80
ATOM   4335  NE2 HIS C  50     -35.347  -8.243  30.060  1.00 91.80
ATOM   4336  N   GLU C  51     -28.808  -9.771  31.118  1.00 92.24
ATOM   4337  CA  GLU C  51     -27.363  -9.797  30.910  1.00 92.24
ATOM   4338  C   GLU C  51     -26.880 -11.203  30.567  1.00 92.24
ATOM   4339  O   GLU C  51     -26.075 -11.382  29.650  1.00 92.24
ATOM   4340  CB  GLU C  51     -26.632  -9.278  32.151  1.00 92.24
ATOM   4341  CG  GLU C  51     -26.842  -7.794  32.413  1.00 92.24
ATOM   4342  CD  GLU C  51     -26.137  -6.901  31.404  1.00 92.24
ATOM   4343  OE1 GLU C  51     -26.378  -5.672  31.408  1.00 92.24
ATOM   4344  OE2 GLU C  51     -25.337  -7.434  30.603  1.00 92.24
ATOM   4345  N   ILE C  52     -27.394 -12.126  31.212  1.00 90.67
ATOM   4346  CA  ILE C  52     -26.999 -13.518  31.026  1.00 90.67
ATOM   4347  C   ILE C  52     -27.516 -14.026  29.682  1.00 90.67
ATOM   4348  O   ILE C  52     -26.788 -14.690  28.941  1.00 90.67
ATOM   4349  CB  ILE C  52     -27.520 -14.412  32.174  1.00 90.67
ATOM   4350  CG1 ILE C  52     -26.835 -14.040  33.494  1.00 90.67
ATOM   4351  CG2 ILE C  52     -27.307 -15.892  31.845  1.00 90.67
ATOM   4352  CD1 ILE C  52     -27.450 -14.702  34.719  1.00 90.67
ATOM   4353  N   LEU C  53     -28.720 -13.649  29.405  1.00 92.51
ATOM   4354  CA  LEU C  53     -29.336 -14.092  28.159  1.00 92.51
ATOM   4355  C   LEU C  53     -28.596 -13.520  26.954  1.00 92.51
ATOM   4356  O   LEU C  53     -28.385 -14.220  25.961  1.00 92.51
ATOM   4357  CB  LEU C  53     -30.809 -13.678  28.111  1.00 92.51
ATOM   4358  CG  LEU C  53     -31.621 -14.199  26.925  1.00 92.51
ATOM   4359  CD1 LEU C  53     -31.716 -15.720  26.974  1.00 92.51
ATOM   4360  CD2 LEU C  53     -33.011 -13.572  26.912  1.00 92.51
ATOM   4361  N   SER C  54     -28.198 -12.285  27.076  1.00 90.89
ATOM   4362  CA  SER C  54     -27.489 -11.631  25.981  1.00 90.89
ATOM   4363  C   SER C  54     -26.159 -12.320  25.694  1.00 90.89
ATOM   4364  O   SER C  54     -25.813 -12.555  24.534  1.00 90.89
ATOM   4365  CB  SER C  54     -27.249 -10.156  26.303  1.00 90.89
ATOM   4366  OG  SER C  54     -26.372 -10.018  27.408  1.00 90.89
ATOM   4367  N   ILE C  55     -25.474 -12.704  26.699  1.00 91.12
ATOM   4368  CA  ILE C  55     -24.177 -13.353  26.541  1.00 91.12
ATOM   4369  C   ILE C  55     -24.368 -14.751  25.956  1.00 91.12
ATOM   4370  O   ILE C  55     -23.609 -15.172  25.079  1.00 91.12
ATOM   4371  CB  ILE C  55     -23.419 -13.435  27.885  1.00 91.12
ATOM   4372  CG1 ILE C  55     -22.988 -12.036  28.341  1.00 91.12
ATOM   4373  CG2 ILE C  55     -22.211 -14.369  27.768  1.00 91.12
ATOM   4374  CD1 ILE C  55     -22.398 -11.996  29.744  1.00 91.12
ATOM   4375  N   ILE C  56     -25.399 -15.407  26.460  1.00 92.67
ATOM   4376  CA  ILE C  56     -25.667 -16.758  25.978  1.00 92.67
ATOM   4377  C   ILE C  56     -26.025 -16.714  24.494  1.00 92.67
ATOM   4378  O   ILE C  56     -25.536 -17.528  23.707  1.00 92.67
ATOM   4379  CB  ILE C  56     -26.802 -17.430  26.783  1.00 92.67
ATOM   4380  CG1 ILE C  56     -26.342 -17.714  28.217  1.00 92.67
ATOM   4381  CG2 ILE C  56     -27.265 -18.716  26.091  1.00 92.67
ATOM   4382  CD1 ILE C  56     -27.452 -18.204  29.137  1.00 92.67
ATOM   4383  N   LEU C  57     -26.808 -15.751  24.084  1.00 93.52
ATOM   4384  CA  LEU C  57     -27.216 -15.612  22.690  1.00 93.52
ATOM   4385  C   LEU C  57     -26.015 -15.311  21.800  1.00 93.52
ATOM   4386  O   LEU C  57     -25.866 -15.904  20.729  1.00 93.52
ATOM   4387  CB  LEU C  57     -28.263 -14.505  22.546  1.00 93.52
ATOM   4388  CG  LEU C  57     -28.922 -14.370  21.172  1.00 93.52
ATOM   4389  CD1 LEU C  57     -29.872 -15.537  20.924  1.00 93.52
ATOM   4390  CD2 LEU C  57     -29.660 -13.040  21.061  1.00 93.52
ATOM   4391  N   LEU C  58     -25.174 -14.427  22.231  1.00 92.85
ATOM   4392  CA  LEU C  58     -23.987 -14.065  21.464  1.00 92.85
ATOM   4393  C   LEU C  58     -23.066 -15.267  21.288  1.00 92.85
ATOM   4394  O   LEU C  58     -22.538 -15.495  20.197  1.00 92.85
ATOM   4395  CB  LEU C  58     -23.232 -12.925  22.154  1.00 92.85
ATOM   4396  CG  LEU C  58     -23.821 -11.523  21.988  1.00 92.85
ATOM   4397  CD1 LEU C  58     -23.211 -10.568  23.008  1.00 92.85
ATOM   4398  CD2 LEU C  58     -23.595 -11.013  20.568  1.00 92.85
ATOM   4399  N   LYS C  59     -22.928 -16.038  22.336  1.00 94.03
ATOM   4400  CA  LYS C  59     -22.057 -17.208  22.287  1.00 94.03
ATOM   4401  C   LYS C  59     -22.631 -18.283  21.368  1.00 94.03
ATOM   4402  O   LYS C  59     -21.892 -18.932  20.626  1.00 94.03
ATOM   4403  CB  LYS C  59     -21.843 -17.778  23.690  1.00 94.03
ATOM   4404  CG  LYS C  59     -20.881 -16.969  24.547  1.00 94.03
ATOM   4405  CD  LYS C  59     -19.452 -17.067  24.027  1.00 94.03
ATOM   4406  CE  LYS C  59     -18.473 -16.338  24.938  1.00 94.03
ATOM   4407  NZ  LYS C  59     -17.075 -16.407  24.417  1.00 94.03
ATOM   4408  N   ILE C  60     -23.994 -18.433  21.432  1.00 94.45
ATOM   4409  CA  ILE C  60     -24.637 -19.426  20.578  1.00 94.45
ATOM   4410  C   ILE C  60     -24.416 -19.066  19.111  1.00 94.45
ATOM   4411  O   ILE C  60     -24.103 -19.934  18.292  1.00 94.45
ATOM   4412  CB  ILE C  60     -26.148 -19.539  20.880  1.00 94.45
ATOM   4413  CG1 ILE C  60     -26.372 -20.178  22.255  1.00 94.45
ATOM   4414  CG2 ILE C  60     -26.860 -20.336  19.783  1.00 94.45
ATOM   4415  CD1 ILE C  60     -27.824 -20.172  22.712  1.00 94.45
ATOM   4416  N   ILE C  61     -24.604 -17.752  18.820  1.00 93.47
ATOM   4417  CA  ILE C  61     -24.379 -17.297  17.452  1.00 93.47
ATOM   4418  C   ILE C  61     -22.930 -17.566  17.051  1.00 93.47
ATOM   4419  O   ILE C  61     -22.664 -18.050  15.949  1.00 93.47
ATOM   4420  CB  ILE C  61     -24.710 -15.796  17.293  1.00 93.47
ATOM   4421  CG1 ILE C  61     -26.208 -15.554  17.510  1.00 93.47
ATOM   4422  CG2 ILE C  61     -24.266 -15.288  15.919  1.00 93.47
ATOM   4423  CD1 ILE C  61     -26.590 -14.083  17.599  1.00 93.47
ATOM   4424  N   TYR C  62     -21.935 -17.295  17.887  1.00 92.83
ATOM   4425  CA  TYR C  62     -20.515 -17.530  17.650  1.00 92.83
ATOM   4426  C   TYR C  62     -20.246 -19.003  17.368  1.00 92.83
ATOM   4427  O   TYR C  62     -19.557 -19.341  16.402  1.00 92.83
ATOM   4428  CB  TYR C  62     -19.686 -17.067  18.851  1.00 92.83
ATOM   4429  CG  TYR C  62     -18.228 -17.451  18.766  1.00 92.83
ATOM   4430  CD1 TYR C  62     -17.691 -18.414  19.617  1.00 92.83
ATOM   4431  CD2 TYR C  62     -17.386 -16.851  17.837  1.00 92.83
ATOM   4432  CE1 TYR C  62     -16.348 -18.770  19.544  1.00 92.83
ATOM   4433  CE2 TYR C  62     -16.042 -17.198  17.754  1.00 92.83
ATOM   4434  CZ  TYR C  62     -15.533 -18.158  18.610  1.00 92.83
ATOM   4435  OH  TYR C  62     -14.203 -18.506  18.533  1.00 92.83
ATOM   4436  N   TYR C  63     -20.882 -19.923  18.181  1.00 94.25
ATOM   4437  CA  TYR C  63     -20.672 -21.357  18.014  1.00 94.25
ATOM   4438  C   TYR C  63     -21.251 -21.843  16.691  1.00 94.25
ATOM   4439  O   TYR C  63     -20.644 -22.670  16.007  1.00 94.25
ATOM   4440  CB  TYR C  63     -21.302 -22.132  19.175  1.00 94.25
ATOM   4441  CG  TYR C  63     -20.728 -21.777  20.525  1.00 94.25
ATOM   4442  CD1 TYR C  63     -19.424 -21.301  20.646  1.00 94.25
ATOM   4443  CD2 TYR C  63     -21.486 -21.917  21.682  1.00 94.25
ATOM   4444  CE1 TYR C  63     -18.889 -20.975  21.888  1.00 94.25
ATOM   4445  CE2 TYR C  63     -20.962 -21.593  22.930  1.00 94.25
ATOM   4446  CZ  TYR C  63     -19.665 -21.123  23.022  1.00 94.25
ATOM   4447  OH  TYR C  63     -19.141 -20.802  24.254  1.00 94.25
ATOM   4448  N   VAL C  64     -22.467 -21.300  16.366  1.00 93.77
ATOM   4449  CA  VAL C  64     -23.115 -21.672  15.113  1.00 93.77
ATOM   4450  C   VAL C  64     -22.223 -21.287  13.935  1.00 93.77
ATOM   4451  O   VAL C  64     -22.068 -22.061  12.987  1.00 93.77
ATOM   4452  CB  VAL C  64     -24.502 -21.005  14.972  1.00 93.77
ATOM   4453  CG1 VAL C  64     -25.050 -21.194  13.559  1.00 93.77
ATOM   4454  CG2 VAL C  64     -25.473 -21.570  16.006  1.00 93.77
ATOM   4455  N   ILE C  65     -21.612 -20.094  14.022  1.00 92.93
ATOM   4456  CA  ILE C  65     -20.760 -19.600  12.946  1.00 92.93
ATOM   4457  C   ILE C  65     -19.530 -20.494  12.809  1.00 92.93
ATOM   4458  O   ILE C  65     -19.154 -20.879  11.699  1.00 92.93
ATOM   4459  CB  ILE C  65     -20.333 -18.135  13.190  1.00 92.93
ATOM   4460  CG1 ILE C  65     -21.538 -17.198  13.055  1.00 92.93
ATOM   4461  CG2 ILE C  65     -19.214 -17.731  12.226  1.00 92.93
ATOM   4462  CD1 ILE C  65     -21.248 -15.755  13.445  1.00 92.93
ATOM   4463  N   ILE C  66     -18.901 -20.877  13.899  1.00 93.52
ATOM   4464  CA  ILE C  66     -17.706 -21.715  13.892  1.00 93.52
ATOM   4465  C   ILE C  66     -18.035 -23.077  13.285  1.00 93.52
ATOM   4466  O   ILE C  66     -17.327 -23.553  12.394  1.00 93.52
ATOM   4467  CB  ILE C  66     -17.129 -21.887  15.314  1.00 93.52
ATOM   4468  CG1 ILE C  66     -16.590 -20.551  15.838  1.00 93.52
ATOM   4469  CG2 ILE C  66     -16.037 -22.961  15.327  1.00 93.52
ATOM   4470  CD1 ILE C  66     -15.404 -20.010  15.050  1.00 93.52
ATOM   4471  N   ILE C  67     -19.188 -23.677  13.759  1.00 93.10
ATOM   4472  CA  ILE C  67     -19.593 -24.996  13.284  1.00 93.10
ATOM   4473  C   ILE C  67     -19.884 -24.938  11.786  1.00 93.10
ATOM   4474  O   ILE C  67     -19.487 -25.832  11.035  1.00 93.10
ATOM   4475  CB  ILE C  67     -20.829 -25.517  14.050  1.00 93.10
ATOM   4476  CG1 ILE C  67     -20.473 -25.787  15.517  1.00 93.10
ATOM   4477  CG2 ILE C  67     -21.387 -26.777  13.381  1.00 93.10
ATOM   4478  CD1 ILE C  67     -21.676 -26.085  16.401  1.00 93.10
ATOM   4479  N   TYR C  68     -20.533 -23.909  11.394  1.00 91.84
ATOM   4480  CA  TYR C  68     -20.909 -23.746   9.994  1.00 91.84
ATOM   4481  C   TYR C  68     -19.676 -23.593   9.112  1.00 91.84
ATOM   4482  O   TYR C  68     -19.600 -24.184   8.032  1.00 91.84
ATOM   4483  CB  TYR C  68     -21.827 -22.532   9.822  1.00 91.84
ATOM   4484  CG  TYR C  68     -22.525 -22.483   8.484  1.00 91.84
ATOM   4485  CD1 TYR C  68     -22.206 -21.504   7.546  1.00 91.84
ATOM   4486  CD2 TYR C  68     -23.504 -23.414   8.156  1.00 91.84
ATOM   4487  CE1 TYR C  68     -22.847 -21.453   6.313  1.00 91.84
ATOM   4488  CE2 TYR C  68     -24.152 -23.373   6.926  1.00 91.84
ATOM   4489  CZ  TYR C  68     -23.817 -22.391   6.012  1.00 91.84
ATOM   4490  OH  TYR C  68     -24.455 -22.346   4.793  1.00 91.84
ATOM   4491  N   ILE C  69     -18.610 -22.775   9.539  1.00 91.86
ATOM   4492  CA  ILE C  69     -17.385 -22.571   8.773  1.00 91.86
ATOM   4493  C   ILE C  69     -16.654 -23.902   8.605  1.00 91.86
ATOM   4494  O   ILE C  69     -16.244 -24.256   7.497  1.00 91.86
ATOM   4495  CB  ILE C  69     -16.462 -21.534   9.449  1.00 91.86
ATOM   4496  CG1 ILE C  69     -17.099 -20.141   9.403  1.00 91.86
ATOM   4497  CG2 ILE C  69     -15.081 -21.527   8.786  1.00 91.86
ATOM   4498  CD1 ILE C  69     -16.322 -19.079  10.169  1.00 91.86
ATOM   4499  N   VAL C  70     -16.559 -24.633   9.688  1.00 92.48
ATOM   4500  CA  VAL C  70     -15.831 -25.897   9.663  1.00 92.48
ATOM   4501  C   VAL C  70     -16.561 -26.897   8.770  1.00 92.48
ATOM   4502  O   VAL C  70     -15.931 -27.630   8.004  1.00 92.48
ATOM   4503  CB  VAL C  70     -15.656 -26.479  11.084  1.00 92.48
ATOM   4504  CG1 VAL C  70     -15.130 -27.912  11.019  1.00 92.48
ATOM   4505  CG2 VAL C  70     -14.720 -25.599  11.909  1.00 92.48
ATOM   4506  N   SER C  71     -17.951 -26.916   8.887  1.00 89.98
ATOM   4507  CA  SER C  71     -18.751 -27.815   8.062  1.00 89.98
ATOM   4508  C   SER C  71     -18.593 -27.492   6.580  1.00 89.98
ATOM   4509  O   SER C  71     -18.398 -28.392   5.760  1.00 89.98
ATOM   4510  CB  SER C  71     -20.226 -27.735   8.455  1.00 89.98
ATOM   4511  OG  SER C  71     -21.009 -28.602   7.653  1.00 89.98
ATOM   4512  N   LEU C  72     -18.622 -26.234   6.269  1.00 89.82
ATOM   4513  CA  LEU C  72     -18.528 -25.802   4.878  1.00 89.82
ATOM   4514  C   LEU C  72     -17.130 -26.054   4.323  1.00 89.82
ATOM   4515  O   LEU C  72     -16.978 -26.418   3.155  1.00 89.82
ATOM   4516  CB  LEU C  72     -18.880 -24.318   4.753  1.00 89.82
ATOM   4517  CG  LEU C  72     -20.351 -23.950   4.956  1.00 89.82
ATOM   4518  CD1 LEU C  72     -20.521 -22.434   4.964  1.00 89.82
ATOM   4519  CD2 LEU C  72     -21.215 -24.585   3.873  1.00 89.82
ATOM   4520  N   ASN C  73     -16.113 -25.908   5.116  1.00 88.99
ATOM   4521  CA  ASN C  73     -14.738 -26.112   4.673  1.00 88.99
ATOM   4522  C   ASN C  73     -14.447 -27.586   4.410  1.00 88.99
ATOM   4523  O   ASN C  73     -13.624 -27.918   3.555  1.00 88.99
ATOM   4524  CB  ASN C  73     -13.754 -25.551   5.701  1.00 88.99
ATOM   4525  CG  ASN C  73     -13.573 -24.051   5.579  1.00 88.99
ATOM   4526  OD1 ASN C  73     -14.086 -23.425   4.647  1.00 88.99
ATOM   4527  ND2 ASN C  73     -12.842 -23.463   6.519  1.00 88.99
ATOM   4528  N   TYR C  74     -15.166 -28.431   5.220  1.00 86.15
ATOM   4529  CA  TYR C  74     -15.008 -29.862   4.988  1.00 86.15
ATOM   4530  C   TYR C  74     -15.490 -30.246   3.594  1.00 86.15
ATOM   4531  O   TYR C  74     -14.833 -31.021   2.894  1.00 86.15
ATOM   4532  CB  TYR C  74     -15.772 -30.667   6.044  1.00 86.15
ATOM   4533  CG  TYR C  74     -15.656 -32.161   5.870  1.00 86.15
ATOM   4534  CD1 TYR C  74     -16.690 -32.898   5.297  1.00 86.15
ATOM   4535  CD2 TYR C  74     -14.513 -32.840   6.279  1.00 86.15
ATOM   4536  CE1 TYR C  74     -16.588 -34.276   5.136  1.00 86.15
ATOM   4537  CE2 TYR C  74     -14.401 -34.218   6.124  1.00 86.15
ATOM   4538  CZ  TYR C  74     -15.441 -34.926   5.552  1.00 86.15
ATOM   4539  OH  TYR C  74     -15.335 -36.290   5.396  1.00 86.15
ATOM   4540  N   ASN C  75     -16.520 -29.661   3.224  1.00 81.93
ATOM   4541  CA  ASN C  75     -17.078 -29.926   1.902  1.00 81.93
ATOM   4542  C   ASN C  75     -16.175 -29.389   0.795  1.00 81.93
ATOM   4543  O   ASN C  75     -16.108 -29.965  -0.292  1.00 81.93
ATOM   4544  CB  ASN C  75     -18.480 -29.327   1.781  1.00 81.93
ATOM   4545  CG  ASN C  75     -19.509 -30.079   2.603  1.00 81.93
ATOM   4546  OD1 ASN C  75     -19.342 -31.266   2.894  1.00 81.93
ATOM   4547  ND2 ASN C  75     -20.580 -29.392   2.984  1.00 81.93
ATOM   4548  N   SER C  76     -15.526 -28.376   1.140  1.00 81.22
ATOM   4549  CA  SER C  76     -14.622 -27.773   0.166  1.00 81.22
ATOM   4550  C   SER C  76     -13.448 -28.696  -0.143  1.00 81.22
ATOM   4551  O   SER C  76     -12.941 -28.709  -1.267  1.00 81.22
ATOM   4552  CB  SER C  76     -14.104 -26.428   0.676  1.00 81.22
ATOM   4553  OG  SER C  76     -13.141 -25.890  -0.214  1.00 81.22
ATOM   4554  N   CYS C  77     -13.154 -29.400   0.732  1.00 76.91
ATOM   4555  CA  CYS C  77     -12.047 -30.333   0.551  1.00 76.91
ATOM   4556  C   CYS C  77     -12.453 -31.491  -0.353  1.00 76.91
ATOM   4557  O   CYS C  77     -11.625 -32.025  -1.093  1.00 76.91
ATOM   4558  CB  CYS C  77     -11.573 -30.869   1.901  1.00 76.91
ATOM   4559  SG  CYS C  77     -10.775 -29.625   2.939  1.00 76.91
ATOM   4560  N   LEU C  78     -13.793 -31.742  -0.415  1.00 71.53
ATOM   4561  CA  LEU C  78     -14.283 -32.893  -1.166  1.00 71.53
ATOM   4562  C   LEU C  78     -14.696 -32.486  -2.576  1.00 71.53
ATOM   4563  O   LEU C  78     -14.421 -33.205  -3.540  1.00 71.53
ATOM   4564  CB  LEU C  78     -15.468 -33.540  -0.442  1.00 71.53
ATOM   4565  CG  LEU C  78     -15.151 -34.252   0.874  1.00 71.53
ATOM   4566  CD1 LEU C  78     -16.432 -34.500   1.664  1.00 71.53
ATOM   4567  CD2 LEU C  78     -14.417 -35.562   0.609  1.00 71.53
ATOM   4568  N   ASN C  79     -15.225 -31.302  -2.566  1.00 72.56
ATOM   4569  CA  ASN C  79     -15.713 -30.769  -3.834  1.00 72.56
ATOM   4570  C   ASN C  79     -15.194 -29.356  -4.084  1.00 72.56
ATOM   4571  O   ASN C  79     -15.329 -28.480  -3.228  1.00 72.56
ATOM   4572  CB  ASN C  79     -17.242 -30.788  -3.871  1.00 72.56
ATOM   4573  CG  ASN C  79     -17.794 -30.680  -5.279  1.00 72.56
ATOM   4574  OD1 ASN C  79     -17.096 -30.247  -6.200  1.00 72.56
ATOM   4575  ND2 ASN C  79     -19.050 -31.073  -5.455  1.00 72.56
ATOM   4576  N   ASN C  80     -14.650 -29.202  -5.125  1.00 74.60
ATOM   4577  CA  ASN C  80     -14.010 -27.946  -5.501  1.00 74.60
ATOM   4578  C   ASN C  80     -15.031 -26.825  -5.670  1.00 74.60
ATOM   4579  O   ASN C  80     -14.667 -25.648  -5.697  1.00 74.60
ATOM   4580  CB  ASN C  80     -13.197 -28.122  -6.785  1.00 74.60
ATOM   4581  CG  ASN C  80     -11.888 -28.852  -6.553  1.00 74.60
ATOM   4582  OD1 ASN C  80     -11.431 -28.986  -5.415  1.00 74.60
ATOM   4583  ND2 ASN C  80     -11.277 -29.332  -7.630  1.00 74.60
ATOM   4584  N   LEU C  81     -16.149 -27.117  -5.577  1.00 72.69
ATOM   4585  CA  LEU C  81     -17.176 -26.109  -5.820  1.00 72.69
ATOM   4586  C   LEU C  81     -17.574 -25.415  -4.522  1.00 72.69
ATOM   4587  O   LEU C  81     -18.134 -24.316  -4.547  1.00 72.69
ATOM   4588  CB  LEU C  81     -18.408 -26.745  -6.470  1.00 72.69
ATOM   4589  CG  LEU C  81     -18.288 -27.090  -7.956  1.00 72.69
ATOM   4590  CD1 LEU C  81     -19.105 -28.337  -8.277  1.00 72.69
ATOM   4591  CD2 LEU C  81     -18.737 -25.914  -8.816  1.00 72.69
ATOM   4592  N   TYR C  82     -17.230 -25.920  -3.445  1.00 82.15
ATOM   4593  CA  TYR C  82     -17.611 -25.340  -2.162  1.00 82.15
ATOM   4594  C   TYR C  82     -16.542 -24.377  -1.660  1.00 82.15
ATOM   4595  O   TYR C  82     -15.450 -24.799  -1.272  1.00 82.15
ATOM   4596  CB  TYR C  82     -17.851 -26.441  -1.124  1.00 82.15
ATOM   4597  CG  TYR C  82     -19.134 -27.206  -1.336  1.00 82.15
ATOM   4598  CD1 TYR C  82     -20.333 -26.762  -0.782  1.00 82.15
ATOM   4599  CD2 TYR C  82     -19.152 -28.375  -2.089  1.00 82.15
ATOM   4600  CE1 TYR C  82     -21.518 -27.465  -0.972  1.00 82.15
ATOM   4601  CE2 TYR C  82     -20.331 -29.086  -2.286  1.00 82.15
ATOM   4602  CZ  TYR C  82     -21.507 -28.623  -1.725  1.00 82.15
ATOM   4603  OH  TYR C  82     -22.677 -29.323  -1.918  1.00 82.15
ATOM   4604  N   VAL C  83     -16.744 -23.107  -1.731  1.00 86.21
ATOM   4605  CA  VAL C  83     -15.744 -22.114  -1.353  1.00 86.21
ATOM   4606  C   VAL C  83     -16.307 -21.201  -0.267  1.00 86.21
ATOM   4607  O   VAL C  83     -15.600 -20.335   0.254  1.00 86.21
ATOM   4608  CB  VAL C  83     -15.286 -21.278  -2.568  1.00 86.21
ATOM   4609  CG1 VAL C  83     -13.875 -20.735  -2.350  1.00 86.21
ATOM   4610  CG2 VAL C  83     -15.348 -22.114  -3.845  1.00 86.21
ATOM   4611  N   SER C  84     -17.511 -21.473   0.200  1.00 89.16
ATOM   4612  CA  SER C  84     -18.218 -20.566   1.098  1.00 89.16
ATOM   4613  C   SER C  84     -17.532 -20.488   2.457  1.00 89.16
ATOM   4614  O   SER C  84     -17.483 -19.421   3.073  1.00 89.16
ATOM   4615  CB  SER C  84     -19.671 -21.011   1.275  1.00 89.16
ATOM   4616  OG  SER C  84     -19.734 -22.343   1.755  1.00 89.16
ATOM   4617  N   GLY C  85     -16.988 -21.599   2.982  1.00 89.39
ATOM   4618  CA  GLY C  85     -16.285 -21.597   4.255  1.00 89.39
ATOM   4619  C   GLY C  85     -15.046 -20.722   4.251  1.00 89.39
ATOM   4620  O   GLY C  85     -14.808 -19.970   5.199  1.00 89.39
ATOM   4621  N   VAL C  86     -14.308 -20.786   3.157  1.00 90.86
ATOM   4622  CA  VAL C  86     -13.094 -19.990   3.010  1.00 90.86
ATOM   4623  C   VAL C  86     -13.457 -18.511   2.897  1.00 90.86
ATOM   4624  O   VAL C  86     -12.768 -17.652   3.453  1.00 90.86
ATOM   4625  CB  VAL C  86     -12.270 -20.432   1.781  1.00 90.86
ATOM   4626  CG1 VAL C  86     -10.992 -19.603   1.661  1.00 90.86
ATOM   4627  CG2 VAL C  86     -11.939 -21.920   1.868  1.00 90.86
ATOM   4628  N   LEU C  87     -14.585 -18.129   2.228  1.00 92.48
ATOM   4629  CA  LEU C  87     -15.054 -16.755   2.084  1.00 92.48
ATOM   4630  C   LEU C  87     -15.393 -16.151   3.442  1.00 92.48
ATOM   4631  O   LEU C  87     -15.114 -14.975   3.690  1.00 92.48
ATOM   4632  CB  LEU C  87     -16.278 -16.700   1.167  1.00 92.48
ATOM   4633  CG  LEU C  87     -15.999 -16.667  -0.336  1.00 92.48
ATOM   4634  CD1 LEU C  87     -17.292 -16.870  -1.120  1.00 92.48
ATOM   4635  CD2 LEU C  87     -15.332 -15.353  -0.728  1.00 92.48
ATOM   4636  N   PHE C  88     -15.961 -17.009   4.320  1.00 91.61
ATOM   4637  CA  PHE C  88     -16.292 -16.558   5.666  1.00 91.61
ATOM   4638  C   PHE C  88     -15.033 -16.174   6.433  1.00 91.61
ATOM   4639  O   PHE C  88     -15.002 -15.146   7.112  1.00 91.61
ATOM   4640  CB  PHE C  88     -17.059 -17.645   6.426  1.00 91.61
ATOM   4641  CG  PHE C  88     -18.541 -17.399   6.506  1.00 91.61
ATOM   4642  CD1 PHE C  88     -19.060 -16.484   7.414  1.00 91.61
ATOM   4643  CD2 PHE C  88     -19.416 -18.084   5.673  1.00 91.61
ATOM   4644  CE1 PHE C  88     -20.432 -16.255   7.490  1.00 91.61
ATOM   4645  CE2 PHE C  88     -20.788 -17.860   5.743  1.00 91.61
ATOM   4646  CZ  PHE C  88     -21.294 -16.946   6.653  1.00 91.61
ATOM   4647  N   ARG C  89     -13.990 -17.014   6.282  1.00 91.03
ATOM   4648  CA  ARG C  89     -12.723 -16.738   6.952  1.00 91.03
ATOM   4649  C   ARG C  89     -12.098 -15.449   6.429  1.00 91.03
ATOM   4650  O   ARG C  89     -11.573 -14.648   7.206  1.00 91.03
ATOM   4651  CB  ARG C  89     -11.751 -17.905   6.766  1.00 91.03
ATOM   4652  CG  ARG C  89     -12.070 -19.115   7.630  1.00 91.03
ATOM   4653  CD  ARG C  89     -10.931 -20.124   7.628  1.00 91.03
ATOM   4654  NE  ARG C  89     -10.526 -20.479   6.271  1.00 91.03
ATOM   4655  CZ  ARG C  89      -9.755 -21.516   5.956  1.00 91.03
ATOM   4656  NH1 ARG C  89      -9.287 -22.325   6.900  1.00 91.03
ATOM   4657  NH2 ARG C  89      -9.449 -21.747   4.688  1.00 91.03
ATOM   4658  N   ILE C  90     -12.137 -15.235   5.050  1.00 92.80
ATOM   4659  CA  ILE C  90     -11.608 -14.017   4.445  1.00 92.80
ATOM   4660  C   ILE C  90     -12.366 -12.804   4.979  1.00 92.80
ATOM   4661  O   ILE C  90     -11.760 -11.784   5.315  1.00 92.80
ATOM   4662  CB  ILE C  90     -11.695 -14.068   2.903  1.00 92.80
ATOM   4663  CG1 ILE C  90     -10.764 -15.154   2.351  1.00 92.80
ATOM   4664  CG2 ILE C  90     -11.361 -12.701   2.298  1.00 92.80
ATOM   4665  CD1 ILE C  90     -10.917 -15.399   0.857  1.00 92.80
ATOM   4666  N   TRP C  91     -13.719 -12.943   5.107  1.00 93.11
ATOM   4667  CA  TRP C  91     -14.575 -11.884   5.630  1.00 93.11
ATOM   4668  C   TRP C  91     -14.191 -11.532   7.064  1.00 93.11
ATOM   4669  O   TRP C  91     -13.998 -10.358   7.391  1.00 93.11
ATOM   4670  CB  TRP C  91     -16.047 -12.303   5.572  1.00 93.11
ATOM   4671  CG  TRP C  91     -16.993 -11.288   6.139  1.00 93.11
ATOM   4672  CD1 TRP C  91     -16.862  -9.928   6.100  1.00 93.11
ATOM   4673  CD2 TRP C  91     -18.213 -11.554   6.837  1.00 93.11
ATOM   4674  NE1 TRP C  91     -17.929  -9.331   6.731  1.00 93.11
ATOM   4675  CE2 TRP C  91     -18.772 -10.306   7.192  1.00 93.11
ATOM   4676  CE3 TRP C  91     -18.890 -12.728   7.196  1.00 93.11
ATOM   4677  CZ2 TRP C  91     -19.978 -10.200   7.889  1.00 93.11
ATOM   4678  CZ3 TRP C  91     -20.089 -12.619   7.890  1.00 93.11
ATOM   4679  CH2 TRP C  91     -20.619 -11.363   8.228  1.00 93.11
ATOM   4680  N   LEU C  92     -13.910 -12.535   7.911  1.00 90.08
ATOM   4681  CA  LEU C  92     -13.572 -12.331   9.315  1.00 90.08
ATOM   4682  C   LEU C  92     -12.207 -11.666   9.455  1.00 90.08
ATOM   4683  O   LEU C  92     -12.036 -10.756  10.270  1.00 90.08
ATOM   4684  CB  LEU C  92     -13.582 -13.664  10.068  1.00 90.08
ATOM   4685  CG  LEU C  92     -14.958 -14.257  10.379  1.00 90.08
ATOM   4686  CD1 LEU C  92     -14.812 -15.659  10.959  1.00 90.08
ATOM   4687  CD2 LEU C  92     -15.725 -13.353  11.339  1.00 90.08
ATOM   4688  N   ASN C  93     -11.312 -12.127   8.635  1.00 90.54
ATOM   4689  CA  ASN C  93      -9.962 -11.576   8.694  1.00 90.54
ATOM   4690  C   ASN C  93      -9.933 -10.114   8.256  1.00 90.54
ATOM   4691  O   ASN C  93      -9.332  -9.273   8.925  1.00 90.54
ATOM   4692  CB  ASN C  93      -9.005 -12.406   7.836  1.00 90.54
ATOM   4693  CG  ASN C  93      -7.555 -12.006   8.025  1.00 90.54
ATOM   4694  OD1 ASN C  93      -7.252 -11.032   8.719  1.00 90.54
ATOM   4695  ND2 ASN C  93      -6.648 -12.755   7.409  1.00 90.54
ATOM   4696  N   CYS C  94     -10.548  -9.782   7.105  1.00 90.90
ATOM   4697  CA  CYS C  94     -10.559  -8.416   6.594  1.00 90.90
ATOM   4698  C   CYS C  94     -11.319  -7.488   7.535  1.00 90.90
ATOM   4699  O   CYS C  94     -10.882  -6.365   7.793  1.00 90.90
ATOM   4700  CB  CYS C  94     -11.187  -8.370   5.201  1.00 90.90
ATOM   4701  SG  CYS C  94     -10.147  -9.088   3.911  1.00 90.90
ATOM   4702  N   SER C  95     -12.452  -7.927   8.095  1.00 89.93
ATOM   4703  CA  SER C  95     -13.290  -7.122   8.979  1.00 89.93
ATOM   4704  C   SER C  95     -12.601  -6.872  10.317  1.00 89.93
ATOM   4705  O   SER C  95     -12.821  -5.838  10.950  1.00 89.93
ATOM   4706  CB  SER C  95     -14.638  -7.805   9.209  1.00 89.93
ATOM   4707  OG  SER C  95     -14.464  -9.057   9.851  1.00 89.93
ATOM   4708  N   PHE C  96     -11.710  -7.806  10.754  1.00 91.44
ATOM   4709  CA  PHE C  96     -10.983  -7.646  12.007  1.00 91.44
ATOM   4710  C   PHE C  96     -10.093  -6.410  11.962  1.00 91.44
ATOM   4711  O   PHE C  96      -9.950  -5.704  12.963  1.00 91.44
ATOM   4712  CB  PHE C  96     -10.141  -8.890  12.305  1.00 91.44
ATOM   4713  CG  PHE C  96      -9.301  -8.771  13.548  1.00 91.44
ATOM   4714  CD1 PHE C  96      -7.968  -8.387  13.469  1.00 91.44
ATOM   4715  CD2 PHE C  96      -9.845  -9.043  14.797  1.00 91.44
ATOM   4716  CE1 PHE C  96      -7.188  -8.276  14.618  1.00 91.44
ATOM   4717  CE2 PHE C  96      -9.072  -8.934  15.949  1.00 91.44
ATOM   4718  CZ  PHE C  96      -7.743  -8.551  15.857  1.00 91.44
ATOM   4719  N   SER C  97      -9.497  -6.140  10.736  1.00 89.60
ATOM   4720  CA  SER C  97      -8.581  -5.016  10.572  1.00 89.60
ATOM   4721  C   SER C  97      -9.275  -3.690  10.861  1.00 89.60
ATOM   4722  O   SER C  97      -8.636  -2.731  11.299  1.00 89.60
ATOM   4723  CB  SER C  97      -8.000  -4.999   9.158  1.00 89.60
ATOM   4724  OG  SER C  97      -7.275  -6.189   8.898  1.00 89.60
ATOM   4725  N   PHE C  98     -10.614  -3.591  10.712  1.00 87.83
ATOM   4726  CA  PHE C  98     -11.383  -2.366  10.894  1.00 87.83
ATOM   4727  C   PHE C  98     -11.388  -1.942  12.358  1.00 87.83
ATOM   4728  O   PHE C  98     -11.569  -0.762  12.667  1.00 87.83
ATOM   4729  CB  PHE C  98     -12.820  -2.553  10.397  1.00 87.83
ATOM   4730  CG  PHE C  98     -12.925  -2.771   8.912  1.00 87.83
ATOM   4731  CD1 PHE C  98     -12.002  -2.200   8.044  1.00 87.83
ATOM   4732  CD2 PHE C  98     -13.948  -3.548   8.383  1.00 87.83
ATOM   4733  CE1 PHE C  98     -12.097  -2.400   6.669  1.00 87.83
ATOM   4734  CE2 PHE C  98     -14.050  -3.752   7.010  1.00 87.83
ATOM   4735  CZ  PHE C  98     -13.124  -3.176   6.155  1.00 87.83
ATOM   4736  N   ILE C  99     -11.123  -2.968  13.290  1.00 88.10
ATOM   4737  CA  ILE C  99     -11.131  -2.674  14.719  1.00 88.10
ATOM   4738  C   ILE C  99     -10.106  -1.585  15.028  1.00 88.10
ATOM   4739  O   ILE C  99     -10.357  -0.705  15.854  1.00 88.10
ATOM   4740  CB  ILE C  99     -10.839  -3.938  15.558  1.00 88.10
ATOM   4741  CG1 ILE C  99     -12.011  -4.923  15.466  1.00 88.10
ATOM   4742  CG2 ILE C  99     -10.552  -3.565  17.015  1.00 88.10
ATOM   4743  CD1 ILE C  99     -11.730  -6.280  16.097  1.00 88.10
ATOM   4744  N   SER C 100      -9.012  -1.640  14.284  1.00 88.52
ATOM   4745  CA  SER C 100      -7.930  -0.690  14.524  1.00 88.52
ATOM   4746  C   SER C 100      -8.364   0.735  14.198  1.00 88.52
ATOM   4747  O   SER C 100      -7.857   1.693  14.785  1.00 88.52
ATOM   4748  CB  SER C 100      -6.699  -1.059  13.695  1.00 88.52
ATOM   4749  OG  SER C 100      -6.997  -1.027  12.310  1.00 88.52
ATOM   4750  N   LEU C 101      -9.366   0.909  13.328  1.00 84.47
ATOM   4751  CA  LEU C 101      -9.835   2.221  12.897  1.00 84.47
ATOM   4752  C   LEU C 101     -10.913   2.749  13.838  1.00 84.47
ATOM   4753  O   LEU C 101     -11.185   3.951  13.865  1.00 84.47
ATOM   4754  CB  LEU C 101     -10.377   2.155  11.467  1.00 84.47
ATOM   4755  CG  LEU C 101      -9.393   1.697  10.390  1.00 84.47
ATOM   4756  CD1 LEU C 101     -10.117   1.495   9.062  1.00 84.47
ATOM   4757  CD2 LEU C 101      -8.259   2.705  10.238  1.00 84.47
ATOM   4758  N   GLY C 102     -11.451   1.873  14.656  1.00 83.50
ATOM   4759  CA  GLY C 102     -12.551   2.225  15.540  1.00 83.50
ATOM   4760  C   GLY C 102     -12.104   2.984  16.775  1.00 83.50
ATOM   4761  O   GLY C 102     -12.908   3.659  17.420  1.00 83.50
ATOM   4762  N   PHE C 103     -10.776   2.969  17.065  1.00 82.06
ATOM   4763  CA  PHE C 103     -10.282   3.589  18.288  1.00 82.06
ATOM   4764  C   PHE C 103      -9.790   5.006  18.016  1.00 82.06
ATOM   4765  O   PHE C 103      -9.224   5.653  18.900  1.00 82.06
ATOM   4766  CB  PHE C 103      -9.156   2.751  18.900  1.00 82.06
ATOM   4767  CG  PHE C 103      -9.631   1.482  19.555  1.00 82.06
ATOM   4768  CD1 PHE C 103     -10.297   1.520  20.774  1.00 82.06
ATOM   4769  CD2 PHE C 103      -9.411   0.251  18.952  1.00 82.06
ATOM   4770  CE1 PHE C 103     -10.738   0.347  21.382  1.00 82.06
ATOM   4771  CE2 PHE C 103      -9.848  -0.926  19.553  1.00 82.06
ATOM   4772  CZ  PHE C 103     -10.511  -0.875  20.769  1.00 82.06
ATOM   4773  N   PHE C 104      -9.996   5.391  16.934  1.00 73.90
ATOM   4774  CA  PHE C 104      -9.681   6.779  16.618  1.00 73.90
ATOM   4775  C   PHE C 104     -10.725   7.720  17.210  1.00 73.90
ATOM   4776  O   PHE C 104     -11.927   7.478  17.086  1.00 73.90
ATOM   4777  CB  PHE C 104      -9.594   6.980  15.102  1.00 73.90
ATOM   4778  CG  PHE C 104      -9.283   8.395  14.694  1.00 73.90
ATOM   4779  CD1 PHE C 104     -10.297   9.257  14.295  1.00 73.90
ATOM   4780  CD2 PHE C 104      -7.976   8.863  14.709  1.00 73.90
ATOM   4781  CE1 PHE C 104     -10.013  10.567  13.917  1.00 73.90
ATOM   4782  CE2 PHE C 104      -7.683  10.171  14.332  1.00 73.90
ATOM   4783  CZ  PHE C 104      -8.703  11.021  13.936  1.00 73.90
ATOM   4784  N   SER C 105     -10.430   8.751  17.947  1.00 67.84
ATOM   4785  CA  SER C 105     -11.364   9.709  18.529  1.00 67.84
ATOM   4786  C   SER C 105     -11.110  11.118  18.005  1.00 67.84
ATOM   4787  O   SER C 105     -10.001  11.642  18.132  1.00 67.84
ATOM   4788  CB  SER C 105     -11.262   9.697  20.055  1.00 67.84
ATOM   4789  OG  SER C 105     -12.121  10.670  20.624  1.00 67.84
ATOM   4790  N   PRO C 106     -11.908  11.717  17.304  1.00 65.54
ATOM   4791  CA  PRO C 106     -11.732  13.087  16.818  1.00 65.54
ATOM   4792  C   PRO C 106     -11.644  14.108  17.951  1.00 65.54
ATOM   4793  O   PRO C 106     -12.055  13.822  19.078  1.00 65.54
ATOM   4794  CB  PRO C 106     -12.983  13.323  15.968  1.00 65.54
ATOM   4795  CG  PRO C 106     -13.959  12.289  16.429  1.00 65.54
ATOM   4796  CD  PRO C 106     -13.206  11.216  17.163  1.00 65.54
ATOM   4797  N   ASN C 107     -11.183  15.142  17.738  1.00 56.84
ATOM   4798  CA  ASN C 107     -11.130  16.233  18.705  1.00 56.84
ATOM   4799  C   ASN C 107     -12.526  16.744  19.051  1.00 56.84
ATOM   4800  O   ASN C 107     -13.437  16.682  18.224  1.00 56.84
ATOM   4801  CB  ASN C 107     -10.262  17.377  18.177  1.00 56.84
ATOM   4802  CG  ASN C 107      -8.779  17.096  18.312  1.00 56.84
ATOM   4803  OD1 ASN C 107      -8.373  16.165  19.013  1.00 56.84
ATOM   4804  ND2 ASN C 107      -7.959  17.897  17.642  1.00 56.84
ATOM   4805  N   ASN C 108     -12.764  17.217  19.615  1.00 50.36
ATOM   4806  CA  ASN C 108     -13.993  17.534  20.334  1.00 50.36
ATOM   4807  C   ASN C 108     -14.827  18.573  19.590  1.00 50.36
ATOM   4808  O   ASN C 108     -16.055  18.581  19.696  1.00 50.36
ATOM   4809  CB  ASN C 108     -13.676  18.022  21.749  1.00 50.36
ATOM   4810  CG  ASN C 108     -13.339  16.888  22.697  1.00 50.36
ATOM   4811  OD1 ASN C 108     -13.636  15.722  22.420  1.00 50.36
ATOM   4812  ND2 ASN C 108     -12.715  17.219  23.821  1.00 50.36
ATOM   4813  N   LEU C 109     -14.662  18.568  18.689  1.00 49.74
ATOM   4814  CA  LEU C 109     -15.496  19.631  18.139  1.00 49.74
ATOM   4815  C   LEU C 109     -15.920  19.304  16.711  1.00 49.74
ATOM   4816  O   LEU C 109     -16.453  20.164  16.005  1.00 49.74
ATOM   4817  CB  LEU C 109     -14.752  20.968  18.170  1.00 49.74
ATOM   4818  CG  LEU C 109     -14.873  21.782  19.458  1.00 49.74
ATOM   4819  CD1 LEU C 109     -13.504  22.297  19.891  1.00 49.74
ATOM   4820  CD2 LEU C 109     -15.850  22.938  19.271  1.00 49.74
ATOM   4821  N   SER C 110     -16.277  18.428  16.913  1.00 53.94
ATOM   4822  CA  SER C 110     -16.624  18.135  15.527  1.00 53.94
ATOM   4823  C   SER C 110     -18.060  17.636  15.410  1.00 53.94
ATOM   4824  O   SER C 110     -18.624  17.119  16.378  1.00 53.94
ATOM   4825  CB  SER C 110     -15.666  17.097  14.941  1.00 53.94
ATOM   4826  OG  SER C 110     -15.873  15.828  15.538  1.00 53.94
ATOM   4827  N   PHE C 111     -18.675  18.049  14.674  1.00 53.58
ATOM   4828  CA  PHE C 111     -20.028  17.681  14.276  1.00 53.58
ATOM   4829  C   PHE C 111     -20.193  16.166  14.255  1.00 53.58
ATOM   4830  O   PHE C 111     -21.280  15.651  14.526  1.00 53.58
ATOM   4831  CB  PHE C 111     -20.363  18.264  12.900  1.00 53.58
ATOM   4832  CG  PHE C 111     -21.783  18.021  12.466  1.00 53.58
ATOM   4833  CD1 PHE C 111     -22.089  16.986  11.591  1.00 53.58
ATOM   4834  CD2 PHE C 111     -22.812  18.827  12.933  1.00 53.58
ATOM   4835  CE1 PHE C 111     -23.403  16.758  11.187  1.00 53.58
ATOM   4836  CE2 PHE C 111     -24.127  18.606  12.535  1.00 53.58
ATOM   4837  CZ  PHE C 111     -24.421  17.571  11.661  1.00 53.58
ATOM   4838  N   ILE C 112     -19.472  15.536  14.331  1.00 57.34
ATOM   4839  CA  ILE C 112     -19.524  14.091  14.135  1.00 57.34
ATOM   4840  C   ILE C 112     -19.733  13.395  15.478  1.00 57.34
ATOM   4841  O   ILE C 112     -20.047  12.203  15.524  1.00 57.34
ATOM   4842  CB  ILE C 112     -18.240  13.567  13.453  1.00 57.34
ATOM   4843  CG1 ILE C 112     -18.095  14.172  12.052  1.00 57.34
ATOM   4844  CG2 ILE C 112     -18.249  12.037  13.391  1.00 57.34
ATOM   4845  CD1 ILE C 112     -16.702  14.023  11.455  1.00 57.34
ATOM   4846  N   THR C 113     -19.591  14.304  16.312  1.00 62.77
ATOM   4847  CA  THR C 113     -19.718  13.747  17.654  1.00 62.77
ATOM   4848  C   THR C 113     -21.083  13.092  17.841  1.00 62.77
ATOM   4849  O   THR C 113     -21.200  12.071  18.523  1.00 62.77
ATOM   4850  CB  THR C 113     -19.514  14.830  18.730  1.00 62.77
ATOM   4851  OG1 THR C 113     -20.225  16.014  18.348  1.00 62.77
ATOM   4852  CG2 THR C 113     -18.036  15.169  18.895  1.00 62.77
ATOM   4853  N   ARG C 114     -22.036  13.658  17.019  1.00 68.25
ATOM   4854  CA  ARG C 114     -23.380  13.105  17.158  1.00 68.25
ATOM   4855  C   ARG C 114     -23.456  11.698  16.575  1.00 68.25
ATOM   4856  O   ARG C 114     -24.153  10.835  17.112  1.00 68.25
ATOM   4857  CB  ARG C 114     -24.407  14.011  16.476  1.00 68.25
ATOM   4858  CG  ARG C 114     -25.850  13.666  16.809  1.00 68.25
ATOM   4859  CD  ARG C 114     -26.823  14.673  16.212  1.00 68.25
ATOM   4860  NE  ARG C 114     -28.210  14.305  16.477  1.00 68.25
ATOM   4861  CZ  ARG C 114     -29.269  15.016  16.101  1.00 68.25
ATOM   4862  NH1 ARG C 114     -29.118  16.154  15.432  1.00 68.25
ATOM   4863  NH2 ARG C 114     -30.488  14.588  16.395  1.00 68.25
ATOM   4864  N   TYR C 115     -22.745  11.371  15.681  1.00 76.66
ATOM   4865  CA  TYR C 115     -22.836  10.084  15.001  1.00 76.66
ATOM   4866  C   TYR C 115     -21.645   9.199  15.346  1.00 76.66
ATOM   4867  O   TYR C 115     -21.470   8.127  14.762  1.00 76.66
ATOM   4868  CB  TYR C 115     -22.918  10.282  13.484  1.00 76.66
ATOM   4869  CG  TYR C 115     -24.153  11.026  13.035  1.00 76.66
ATOM   4870  CD1 TYR C 115     -25.391  10.390  12.977  1.00 76.66
ATOM   4871  CD2 TYR C 115     -24.083  12.365  12.666  1.00 76.66
ATOM   4872  CE1 TYR C 115     -26.530  11.071  12.562  1.00 76.66
ATOM   4873  CE2 TYR C 115     -25.216  13.056  12.249  1.00 76.66
ATOM   4874  CZ  TYR C 115     -26.433  12.401  12.201  1.00 76.66
ATOM   4875  OH  TYR C 115     -27.558  13.080  11.789  1.00 76.66
ATOM   4876  N   TRP C 116     -20.982   9.641  16.325  1.00 75.18
ATOM   4877  CA  TRP C 116     -19.760   8.949  16.723  1.00 75.18
ATOM   4878  C   TRP C 116     -20.077   7.571  17.293  1.00 75.18
ATOM   4879  O   TRP C 116     -19.322   6.618  17.086  1.00 75.18
ATOM   4880  CB  TRP C 116     -18.985   9.776  17.752  1.00 75.18
ATOM   4881  CG  TRP C 116     -17.612   9.249  18.046  1.00 75.18
ATOM   4882  CD1 TRP C 116     -17.159   8.748  19.235  1.00 75.18
ATOM   4883  CD2 TRP C 116     -16.511   9.177  17.134  1.00 75.18
ATOM   4884  NE1 TRP C 116     -15.842   8.367  19.116  1.00 75.18
ATOM   4885  CE2 TRP C 116     -15.421   8.620  17.839  1.00 75.18
ATOM   4886  CE3 TRP C 116     -16.341   9.529  15.789  1.00 75.18
ATOM   4887  CZ2 TRP C 116     -14.177   8.407  17.241  1.00 75.18
ATOM   4888  CZ3 TRP C 116     -15.102   9.316  15.196  1.00 75.18
ATOM   4889  CH2 TRP C 116     -14.037   8.760  15.924  1.00 75.18
ATOM   4890  N   TYR C 117     -21.273   7.439  17.966  1.00 79.59
ATOM   4891  CA  TYR C 117     -21.673   6.157  18.533  1.00 79.59
ATOM   4892  C   TYR C 117     -21.888   5.119  17.438  1.00 79.59
ATOM   4893  O   TYR C 117     -21.525   3.952  17.600  1.00 79.59
ATOM   4894  CB  TYR C 117     -22.951   6.312  19.363  1.00 79.59
ATOM   4895  CG  TYR C 117     -24.203   6.452  18.531  1.00 79.59
ATOM   4896  CD1 TYR C 117     -24.667   7.707  18.142  1.00 79.59
ATOM   4897  CD2 TYR C 117     -24.923   5.332  18.132  1.00 79.59
ATOM   4898  CE1 TYR C 117     -25.821   7.841  17.377  1.00 79.59
ATOM   4899  CE2 TYR C 117     -26.078   5.454  17.367  1.00 79.59
ATOM   4900  CZ  TYR C 117     -26.518   6.711  16.994  1.00 79.59
ATOM   4901  OH  TYR C 117     -27.661   6.838  16.237  1.00 79.59
ATOM   4902  N   VAL C 118     -22.396   5.590  16.272  1.00 82.16
ATOM   4903  CA  VAL C 118     -22.633   4.697  15.143  1.00 82.16
ATOM   4904  C   VAL C 118     -21.300   4.253  14.546  1.00 82.16
ATOM   4905  O   VAL C 118     -21.118   3.077  14.223  1.00 82.16
ATOM   4906  CB  VAL C 118     -23.505   5.370  14.060  1.00 82.16
ATOM   4907  CG1 VAL C 118     -23.670   4.451  12.851  1.00 82.16
ATOM   4908  CG2 VAL C 118     -24.867   5.753  14.634  1.00 82.16
ATOM   4909  N   TYR C 119     -20.395   5.224  14.487  1.00 81.89
ATOM   4910  CA  TYR C 119     -19.062   4.941  13.965  1.00 81.89
ATOM   4911  C   TYR C 119     -18.383   3.840  14.771  1.00 81.89
ATOM   4912  O   TYR C 119     -17.879   2.868  14.203  1.00 81.89
ATOM   4913  CB  TYR C 119     -18.199   6.206  13.980  1.00 81.89
ATOM   4914  CG  TYR C 119     -16.778   5.977  13.527  1.00 81.89
ATOM   4915  CD1 TYR C 119     -15.773   5.676  14.444  1.00 81.89
ATOM   4916  CD2 TYR C 119     -16.436   6.062  12.182  1.00 81.89
ATOM   4917  CE1 TYR C 119     -14.462   5.466  14.032  1.00 81.89
ATOM   4918  CE2 TYR C 119     -15.127   5.854  11.758  1.00 81.89
ATOM   4919  CZ  TYR C 119     -14.149   5.557  12.688  1.00 81.89
ATOM   4920  OH  TYR C 119     -12.852   5.350  12.274  1.00 81.89
ATOM   4921  N   LYS C 120     -18.453   3.927  16.031  1.00 83.16
ATOM   4922  CA  LYS C 120     -17.793   2.964  16.908  1.00 83.16
ATOM   4923  C   LYS C 120     -18.459   1.594  16.821  1.00 83.16
ATOM   4924  O   LYS C 120     -17.779   0.566  16.828  1.00 83.16
ATOM   4925  CB  LYS C 120     -17.803   3.461  18.355  1.00 83.16
ATOM   4926  CG  LYS C 120     -16.794   4.564  18.638  1.00 83.16
ATOM   4927  CD  LYS C 120     -16.626   4.797  20.134  1.00 83.16
ATOM   4928  CE  LYS C 120     -15.593   5.879  20.419  1.00 83.16
ATOM   4929  NZ  LYS C 120     -15.401   6.088  21.885  1.00 83.16
ATOM   4930  N   GLU C 121     -19.802   1.710  16.740  1.00 84.42
ATOM   4931  CA  GLU C 121     -20.535   0.451  16.639  1.00 84.42
ATOM   4932  C   GLU C 121     -20.160  -0.306  15.368  1.00 84.42
ATOM   4933  O   GLU C 121     -20.022  -1.530  15.387  1.00 84.42
ATOM   4934  CB  GLU C 121     -22.045   0.704  16.675  1.00 84.42
ATOM   4935  CG  GLU C 121     -22.867  -0.531  17.013  1.00 84.42
ATOM   4936  CD  GLU C 121     -24.330  -0.221  17.290  1.00 84.42
ATOM   4937  OE1 GLU C 121     -25.120  -1.167  17.510  1.00 84.42
ATOM   4938  OE2 GLU C 121     -24.689   0.978  17.285  1.00 84.42
ATOM   4939  N   ILE C 122     -19.929   0.378  14.377  1.00 85.31
ATOM   4940  CA  ILE C 122     -19.657  -0.226  13.077  1.00 85.31
ATOM   4941  C   ILE C 122     -18.233  -0.776  13.051  1.00 85.31
ATOM   4942  O   ILE C 122     -18.000  -1.892  12.580  1.00 85.31
ATOM   4943  CB  ILE C 122     -19.862   0.787  11.929  1.00 85.31
ATOM   4944  CG1 ILE C 122     -21.345   1.150  11.795  1.00 85.31
ATOM   4945  CG2 ILE C 122     -19.313   0.230  10.612  1.00 85.31
ATOM   4946  CD1 ILE C 122     -21.617   2.300  10.835  1.00 85.31
ATOM   4947  N   PHE C 123     -17.305  -0.081  13.558  1.00 86.90
ATOM   4948  CA  PHE C 123     -15.905  -0.472  13.438  1.00 86.90
ATOM   4949  C   PHE C 123     -15.506  -1.410  14.571  1.00 86.90
ATOM   4950  O   PHE C 123     -14.577  -2.207  14.426  1.00 86.90
ATOM   4951  CB  PHE C 123     -14.999   0.763  13.436  1.00 86.90
ATOM   4952  CG  PHE C 123     -14.937   1.468  12.107  1.00 86.90
ATOM   4953  CD1 PHE C 123     -14.081   1.021  11.107  1.00 86.90
ATOM   4954  CD2 PHE C 123     -15.734   2.577  11.858  1.00 86.90
ATOM   4955  CE1 PHE C 123     -14.022   1.671   9.877  1.00 86.90
ATOM   4956  CE2 PHE C 123     -15.680   3.232  10.631  1.00 86.90
ATOM   4957  CZ  PHE C 123     -14.823   2.778   9.642  1.00 86.90
ATOM   4958  N   LEU C 124     -16.250  -1.356  15.726  1.00 87.16
ATOM   4959  CA  LEU C 124     -15.856  -2.155  16.881  1.00 87.16
ATOM   4960  C   LEU C 124     -16.809  -3.329  17.080  1.00 87.16
ATOM   4961  O   LEU C 124     -16.817  -3.955  18.143  1.00 87.16
ATOM   4962  CB  LEU C 124     -15.820  -1.291  18.144  1.00 87.16
ATOM   4963  CG  LEU C 124     -14.759  -0.191  18.183  1.00 87.16
ATOM   4964  CD1 LEU C 124     -14.922   0.659  19.439  1.00 87.16
ATOM   4965  CD2 LEU C 124     -13.360  -0.795  18.119  1.00 87.16
ATOM   4966  N   TYR C 125     -17.677  -3.582  16.143  1.00 86.15
ATOM   4967  CA  TYR C 125     -18.686  -4.631  16.243  1.00 86.15
ATOM   4968  C   TYR C 125     -18.041  -5.983  16.524  1.00 86.15
ATOM   4969  O   TYR C 125     -18.625  -6.826  17.209  1.00 86.15
ATOM   4970  CB  TYR C 125     -19.514  -4.705  14.956  1.00 86.15
ATOM   4971  CG  TYR C 125     -18.856  -5.503  13.856  1.00 86.15
ATOM   4972  CD1 TYR C 125     -18.080  -4.876  12.883  1.00 86.15
ATOM   4973  CD2 TYR C 125     -19.010  -6.883  13.786  1.00 86.15
ATOM   4974  CE1 TYR C 125     -17.474  -5.607  11.867  1.00 86.15
ATOM   4975  CE2 TYR C 125     -18.409  -7.623  12.774  1.00 86.15
ATOM   4976  CZ  TYR C 125     -17.643  -6.978  11.821  1.00 86.15
ATOM   4977  OH  TYR C 125     -17.046  -7.706  10.816  1.00 86.15
ATOM   4978  N   HIS C 126     -16.773  -6.237  16.057  1.00 85.80
ATOM   4979  CA  HIS C 126     -16.071  -7.495  16.282  1.00 85.80
ATOM   4980  C   HIS C 126     -15.797  -7.716  17.765  1.00 85.80
ATOM   4981  O   HIS C 126     -15.892  -8.843  18.257  1.00 85.80
ATOM   4982  CB  HIS C 126     -14.758  -7.524  15.496  1.00 85.80
ATOM   4983  CG  HIS C 126     -14.885  -8.137  14.138  1.00 85.80
ATOM   4984  ND1 HIS C 126     -14.979  -9.498  13.942  1.00 85.80
ATOM   4985  CD2 HIS C 126     -14.938  -7.572  12.909  1.00 85.80
ATOM   4986  CE1 HIS C 126     -15.082  -9.744  12.646  1.00 85.80
ATOM   4987  NE2 HIS C 126     -15.060  -8.592  11.997  1.00 85.80
ATOM   4988  N   LEU C 127     -15.486  -6.592  18.453  1.00 87.93
ATOM   4989  CA  LEU C 127     -15.205  -6.695  19.881  1.00 87.93
ATOM   4990  C   LEU C 127     -16.467  -7.052  20.658  1.00 87.93
ATOM   4991  O   LEU C 127     -16.415  -7.838  21.607  1.00 87.93
ATOM   4992  CB  LEU C 127     -14.621  -5.381  20.408  1.00 87.93
ATOM   4993  CG  LEU C 127     -13.189  -5.055  19.979  1.00 87.93
ATOM   4994  CD1 LEU C 127     -12.807  -3.651  20.434  1.00 87.93
ATOM   4995  CD2 LEU C 127     -12.216  -6.087  20.538  1.00 87.93
ATOM   4996  N   ASN C 128     -17.597  -6.570  20.167  1.00 85.64
ATOM   4997  CA  ASN C 128     -18.873  -6.836  20.823  1.00 85.64
ATOM   4998  C   ASN C 128     -19.354  -8.260  20.557  1.00 85.64
ATOM   4999  O   ASN C 128     -19.963  -8.887  21.425  1.00 85.64
ATOM   5000  CB  ASN C 128     -19.930  -5.826  20.372  1.00 85.64
ATOM   5001  CG  ASN C 128     -19.745  -4.463  21.010  1.00 85.64
ATOM   5002  OD1 ASN C 128     -19.164  -4.345  22.092  1.00 85.64
ATOM   5003  ND2 ASN C 128     -20.238  -3.425  20.345  1.00 85.64
ATOM   5004  N   PHE C 129     -18.990  -8.658  19.462  1.00 86.59
ATOM   5005  CA  PHE C 129     -19.512  -9.954  19.044  1.00 86.59
ATOM   5006  C   PHE C 129     -18.557 -11.075  19.436  1.00 86.59
ATOM   5007  O   PHE C 129     -18.978 -12.086  20.001  1.00 86.59
ATOM   5008  CB  PHE C 129     -19.754  -9.975  17.531  1.00 86.59
ATOM   5009  CG  PHE C 129     -20.331 -11.270  17.027  1.00 86.59
ATOM   5010  CD1 PHE C 129     -19.527 -12.201  16.381  1.00 86.59
ATOM   5011  CD2 PHE C 129     -21.679 -11.556  17.199  1.00 86.59
ATOM   5012  CE1 PHE C 129     -20.059 -13.400  15.913  1.00 86.59
ATOM   5013  CE2 PHE C 129     -22.218 -12.753  16.734  1.00 86.59
ATOM   5014  CZ  PHE C 129     -21.406 -13.673  16.090  1.00 86.59
ATOM   5015  N   CYS C 130     -17.277 -10.926  19.265  1.00 87.05
ATOM   5016  CA  CYS C 130     -16.313 -12.011  19.412  1.00 87.05
ATOM   5017  C   CYS C 130     -15.709 -12.019  20.811  1.00 87.05
ATOM   5018  O   CYS C 130     -15.241 -13.056  21.284  1.00 87.05
ATOM   5019  CB  CYS C 130     -15.203 -11.886  18.369  1.00 87.05
ATOM   5020  SG  CYS C 130     -15.767 -12.138  16.671  1.00 87.05
ATOM   5021  N   SER C 131     -15.674 -10.913  21.529  1.00 90.20
ATOM   5022  CA  SER C 131     -15.040 -10.875  22.843  1.00 90.20
ATOM   5023  C   SER C 131     -15.822  -9.990  23.808  1.00 90.20
ATOM   5024  O   SER C 131     -15.293  -9.001  24.320  1.00 90.20
ATOM   5025  CB  SER C 131     -13.601 -10.372  22.730  1.00 90.20
ATOM   5026  OG  SER C 131     -12.936 -10.463  23.978  1.00 90.20
ATOM   5027  N   PRO C 132     -17.075 -10.223  23.990  1.00 91.32
ATOM   5028  CA  PRO C 132     -17.847  -9.451  24.967  1.00 91.32
ATOM   5029  C   PRO C 132     -17.459  -9.769  26.409  1.00 91.32
ATOM   5030  O   PRO C 132     -17.069 -10.900  26.712  1.00 91.32
ATOM   5031  CB  PRO C 132     -19.292  -9.870  24.685  1.00 91.32
ATOM   5032  CG  PRO C 132     -19.190 -11.267  24.162  1.00 91.32
ATOM   5033  CD  PRO C 132     -17.918 -11.389  23.373  1.00 91.32
ATOM   5034  N   TYR C 133     -17.496  -8.853  27.365  1.00 91.46
ATOM   5035  CA  TYR C 133     -17.185  -9.078  28.772  1.00 91.46
ATOM   5036  C   TYR C 133     -18.390  -9.647  29.512  1.00 91.46
ATOM   5037  O   TYR C 133     -19.520  -9.199  29.308  1.00 91.46
ATOM   5038  CB  TYR C 133     -16.730  -7.776  29.438  1.00 91.46
ATOM   5039  CG  TYR C 133     -15.335  -7.351  29.050  1.00 91.46
ATOM   5040  CD1 TYR C 133     -14.434  -8.263  28.506  1.00 91.46
ATOM   5041  CD2 TYR C 133     -14.915  -6.037  29.226  1.00 91.46
ATOM   5042  CE1 TYR C 133     -13.146  -7.876  28.148  1.00 91.46
ATOM   5043  CE2 TYR C 133     -13.631  -5.638  28.872  1.00 91.46
ATOM   5044  CZ  TYR C 133     -12.755  -6.564  28.334  1.00 91.46
ATOM   5045  OH  TYR C 133     -11.482  -6.175  27.982  1.00 91.46
ATOM   5046  N   ILE C 134     -18.151 -10.723  30.220  1.00 90.38
ATOM   5047  CA  ILE C 134     -19.152 -11.110  31.208  1.00 90.38
ATOM   5048  C   ILE C 134     -19.211 -10.065  32.320  1.00 90.38
ATOM   5049  O   ILE C 134     -18.233  -9.865  33.044  1.00 90.38
ATOM   5050  CB  ILE C 134     -18.853 -12.506  31.799  1.00 90.38
ATOM   5051  CG1 ILE C 134     -18.796 -13.557  30.684  1.00 90.38
ATOM   5052  CG2 ILE C 134     -19.898 -12.882  32.853  1.00 90.38
ATOM   5053  CD1 ILE C 134     -18.262 -14.910  31.135  1.00 90.38
ATOM   5054  N   ARG C 135     -19.992  -9.268  32.279  1.00 91.94
ATOM   5055  CA  ARG C 135     -20.091  -8.114  33.166  1.00 91.94
ATOM   5056  C   ARG C 135     -20.186  -8.550  34.624  1.00 91.94
ATOM   5057  O   ARG C 135     -21.279  -8.603  35.192  1.00 91.94
ATOM   5058  CB  ARG C 135     -21.302  -7.254  32.796  1.00 91.94
ATOM   5059  CG  ARG C 135     -21.238  -6.670  31.394  1.00 91.94
ATOM   5060  CD  ARG C 135     -22.461  -5.820  31.081  1.00 91.94
ATOM   5061  NE  ARG C 135     -22.474  -4.587  31.862  1.00 91.94
ATOM   5062  CZ  ARG C 135     -23.450  -3.683  31.835  1.00 91.94
ATOM   5063  NH1 ARG C 135     -24.515  -3.857  31.061  1.00 91.94
ATOM   5064  NH2 ARG C 135     -23.360  -2.595  32.587  1.00 91.94
ATOM   5065  N   VAL C 136     -19.085  -8.978  35.144  1.00 92.94
ATOM   5066  CA  VAL C 136     -18.957  -9.503  36.499  1.00 92.94
ATOM   5067  C   VAL C 136     -19.436  -8.460  37.506  1.00 92.94
ATOM   5068  O   VAL C 136     -20.011  -8.805  38.541  1.00 92.94
ATOM   5069  CB  VAL C 136     -17.501  -9.916  36.812  1.00 92.94
ATOM   5070  CG1 VAL C 136     -17.376 -10.401  38.255  1.00 92.94
ATOM   5071  CG2 VAL C 136     -17.033 -10.997  35.840  1.00 92.94
ATOM   5072  N   GLY C 137     -19.223  -7.262  37.195  1.00 91.80
ATOM   5073  CA  GLY C 137     -19.668  -6.182  38.061  1.00 91.80
ATOM   5074  C   GLY C 137     -21.168  -6.180  38.290  1.00 91.80
ATOM   5075  O   GLY C 137     -21.632  -5.925  39.403  1.00 91.80
ATOM   5076  N   CYS C 138     -21.901  -6.416  37.258  1.00 92.61
ATOM   5077  CA  CYS C 138     -23.356  -6.470  37.339  1.00 92.61
ATOM   5078  C   CYS C 138     -23.810  -7.627  38.221  1.00 92.61
ATOM   5079  O   CYS C 138     -24.758  -7.488  38.995  1.00 92.61
ATOM   5080  CB  CYS C 138     -23.966  -6.610  35.945  1.00 92.61
ATOM   5081  SG  CYS C 138     -23.712  -5.166  34.891  1.00 92.61
ATOM   5082  N   PHE C 139     -23.114  -8.688  38.175  1.00 91.05
ATOM   5083  CA  PHE C 139     -23.440  -9.860  38.979  1.00 91.05
ATOM   5084  C   PHE C 139     -23.153  -9.603  40.453  1.00 91.05
ATOM   5085  O   PHE C 139     -23.977  -9.915  41.315  1.00 91.05
ATOM   5086  CB  PHE C 139     -22.652 -11.081  38.496  1.00 91.05
ATOM   5087  CG  PHE C 139     -23.191 -11.690  37.230  1.00 91.05
ATOM   5088  CD1 PHE C 139     -24.272 -12.563  37.267  1.00 91.05
ATOM   5089  CD2 PHE C 139     -22.617 -11.390  36.001  1.00 91.05
ATOM   5090  CE1 PHE C 139     -24.773 -13.128  36.097  1.00 91.05
ATOM   5091  CE2 PHE C 139     -23.113 -11.951  34.828  1.00 91.05
ATOM   5092  CZ  PHE C 139     -24.190 -12.820  34.878  1.00 91.05
ATOM   5093  N   MET C 140     -22.071  -8.962  40.633  1.00 92.10
ATOM   5094  CA  MET C 140     -21.672  -8.696  42.012  1.00 92.10
ATOM   5095  C   MET C 140     -22.576  -7.645  42.647  1.00 92.10
ATOM   5096  O   MET C 140     -22.884  -7.722  43.837  1.00 92.10
ATOM   5097  CB  MET C 140     -20.214  -8.238  42.072  1.00 92.10
ATOM   5098  CG  MET C 140     -19.216  -9.314  41.675  1.00 92.10
ATOM   5099  SD  MET C 140     -19.319 -10.799  42.749  1.00 92.10
ATOM   5100  CE  MET C 140     -17.976 -11.796  42.045  1.00 92.10
ATOM   5101  N   SER C 141     -22.994  -6.695  41.876  1.00 89.74
ATOM   5102  CA  SER C 141     -23.920  -5.680  42.366  1.00 89.74
ATOM   5103  C   SER C 141     -25.278  -6.286  42.705  1.00 89.74
ATOM   5104  O   SER C 141     -25.911  -5.895  43.688  1.00 89.74
ATOM   5105  CB  SER C 141     -24.093  -4.567  41.331  1.00 89.74
ATOM   5106  OG  SER C 141     -24.731  -5.060  40.165  1.00 89.74
ATOM   5107  N   TYR C 142     -25.741  -7.211  41.915  1.00 89.49
ATOM   5108  CA  TYR C 142     -27.010  -7.892  42.146  1.00 89.49
ATOM   5109  C   TYR C 142     -26.984  -8.663  43.460  1.00 89.49
ATOM   5110  O   TYR C 142     -27.958  -8.647  44.216  1.00 89.49
ATOM   5111  CB  TYR C 142     -27.327  -8.844  40.988  1.00 89.49
ATOM   5112  CG  TYR C 142     -28.641  -9.571  41.143  1.00 89.49
ATOM   5113  CD1 TYR C 142     -28.685 -10.874  41.633  1.00 89.49
ATOM   5114  CD2 TYR C 142     -29.840  -8.956  40.799  1.00 89.49
ATOM   5115  CE1 TYR C 142     -29.894 -11.548  41.775  1.00 89.49
ATOM   5116  CE2 TYR C 142     -31.054  -9.621  40.937  1.00 89.49
ATOM   5117  CZ  TYR C 142     -31.071 -10.914  41.425  1.00 89.49
ATOM   5118  OH  TYR C 142     -32.270 -11.577  41.564  1.00 89.49
ATOM   5119  N   TYR C 143     -25.872  -9.244  43.770  1.00 87.15
ATOM   5120  CA  TYR C 143     -25.766 -10.039  44.989  1.00 87.15
ATOM   5121  C   TYR C 143     -25.255  -9.193  46.149  1.00 87.15
ATOM   5122  O   TYR C 143     -24.952  -9.719  47.222  1.00 87.15
ATOM   5123  CB  TYR C 143     -24.841 -11.239  44.770  1.00 87.15
ATOM   5124  CG  TYR C 143     -25.466 -12.348  43.958  1.00 87.15
ATOM   5125  CD1 TYR C 143     -26.361 -13.243  44.538  1.00 87.15
ATOM   5126  CD2 TYR C 143     -25.162 -12.502  42.610  1.00 87.15
ATOM   5127  CE1 TYR C 143     -26.938 -14.267  43.794  1.00 87.15
ATOM   5128  CE2 TYR C 143     -25.733 -13.522  41.856  1.00 87.15
ATOM   5129  CZ  TYR C 143     -26.619 -14.398  42.456  1.00 87.15
ATOM   5130  OH  TYR C 143     -27.187 -15.410  41.715  1.00 87.15
ATOM   5131  N   ASN C 144     -25.029  -8.002  45.962  1.00 84.67
ATOM   5132  CA  ASN C 144     -24.646  -7.006  46.957  1.00 84.67
ATOM   5133  C   ASN C 144     -23.326  -7.367  47.632  1.00 84.67
ATOM   5134  O   ASN C 144     -23.191  -7.240  48.850  1.00 84.67
ATOM   5135  CB  ASN C 144     -25.750  -6.843  48.004  1.00 84.67
ATOM   5136  CG  ASN C 144     -26.709  -5.717  47.671  1.00 84.67
ATOM   5137  OD1 ASN C 144     -26.491  -4.960  46.721  1.00 84.67
ATOM   5138  ND2 ASN C 144     -27.779  -5.599  48.449  1.00 84.67
ATOM   5139  N   THR C 145     -22.537  -7.851  46.887  1.00 86.96
ATOM   5140  CA  THR C 145     -21.215  -8.163  47.419  1.00 86.96
ATOM   5141  C   THR C 145     -20.342  -6.912  47.466  1.00 86.96
ATOM   5142  O   THR C 145     -20.428  -6.055  46.584  1.00 86.96
ATOM   5143  CB  THR C 145     -20.516  -9.249  46.579  1.00 86.96
ATOM   5144  OG1 THR C 145     -20.514  -8.852  45.203  1.00 86.96
ATOM   5145  CG2 THR C 145     -21.232 -10.589  46.709  1.00 86.96
ATOM   5146  N   ASP C 146     -19.664  -6.621  48.408  1.00 86.71
ATOM   5147  CA  ASP C 146     -18.814  -5.453  48.620  1.00 86.71
ATOM   5148  C   ASP C 146     -17.421  -5.674  48.035  1.00 86.71
ATOM   5149  O   ASP C 146     -16.420  -5.288  48.642  1.00 86.71
ATOM   5150  CB  ASP C 146     -18.713  -5.125  50.111  1.00 86.71
ATOM   5151  CG  ASP C 146     -19.962  -4.455  50.657  1.00 86.71
ATOM   5152  OD1 ASP C 146     -20.244  -4.585  51.868  1.00 86.71
ATOM   5153  OD2 ASP C 146     -20.671  -3.793  49.869  1.00 86.71
ATOM   5154  N   ILE C 147     -17.274  -6.084  46.929  1.00 90.16
ATOM   5155  CA  ILE C 147     -15.979  -6.314  46.297  1.00 90.16
ATOM   5156  C   ILE C 147     -15.527  -5.048  45.573  1.00 90.16
ATOM   5157  O   ILE C 147     -16.343  -4.338  44.982  1.00 90.16
ATOM   5158  CB  ILE C 147     -16.034  -7.504  45.313  1.00 90.16
ATOM   5159  CG1 ILE C 147     -16.453  -8.784  46.045  1.00 90.16
ATOM   5160  CG2 ILE C 147     -14.683  -7.690  44.615  1.00 90.16
ATOM   5161  CD1 ILE C 147     -16.832  -9.931  45.119  1.00 90.16
ATOM   5162  N   THR C 148     -14.289  -4.757  45.719  1.00 91.19
ATOM   5163  CA  THR C 148     -13.723  -3.562  45.103  1.00 91.19
ATOM   5164  C   THR C 148     -13.680  -3.705  43.585  1.00 91.19
ATOM   5165  O   THR C 148     -13.628  -4.820  43.062  1.00 91.19
ATOM   5166  CB  THR C 148     -12.306  -3.277  45.635  1.00 91.19
ATOM   5167  OG1 THR C 148     -11.476  -4.422  45.403  1.00 91.19
ATOM   5168  CG2 THR C 148     -12.330  -2.976  47.130  1.00 91.19
ATOM   5169  N   TYR C 149     -13.695  -2.681  42.929  1.00 92.46
ATOM   5170  CA  TYR C 149     -13.633  -2.689  41.471  1.00 92.46
ATOM   5171  C   TYR C 149     -12.345  -3.344  40.984  1.00 92.46
ATOM   5172  O   TYR C 149     -12.341  -4.035  39.963  1.00 92.46
ATOM   5173  CB  TYR C 149     -13.735  -1.264  40.921  1.00 92.46
ATOM   5174  CG  TYR C 149     -13.628  -1.185  39.417  1.00 92.46
ATOM   5175  CD1 TYR C 149     -12.462  -0.731  38.805  1.00 92.46
ATOM   5176  CD2 TYR C 149     -14.693  -1.562  38.606  1.00 92.46
ATOM   5177  CE1 TYR C 149     -12.361  -0.655  37.419  1.00 92.46
ATOM   5178  CE2 TYR C 149     -14.603  -1.490  37.220  1.00 92.46
ATOM   5179  CZ  TYR C 149     -13.434  -1.036  36.637  1.00 92.46
ATOM   5180  OH  TYR C 149     -13.339  -0.963  35.265  1.00 92.46
ATOM   5181  N   LYS C 150     -11.308  -3.136  41.660  1.00 92.80
ATOM   5182  CA  LYS C 150     -10.023  -3.733  41.310  1.00 92.80
ATOM   5183  C   LYS C 150     -10.139  -5.249  41.177  1.00 92.80
ATOM   5184  O   LYS C 150      -9.653  -5.831  40.205  1.00 92.80
ATOM   5185  CB  LYS C 150      -8.964  -3.379  42.355  1.00 92.80
ATOM   5186  CG  LYS C 150      -7.583  -3.942  42.052  1.00 92.80
ATOM   5187  CD  LYS C 150      -6.594  -3.628  43.168  1.00 92.80
ATOM   5188  CE  LYS C 150      -5.280  -4.373  42.978  1.00 92.80
ATOM   5189  NZ  LYS C 150      -4.323  -4.100  44.091  1.00 92.80
ATOM   5190  N   ASN C 151     -10.751  -5.884  42.161  1.00 92.94
ATOM   5191  CA  ASN C 151     -10.920  -7.333  42.141  1.00 92.94
ATOM   5192  C   ASN C 151     -11.860  -7.772  41.022  1.00 92.94
ATOM   5193  O   ASN C 151     -11.618  -8.785  40.364  1.00 92.94
ATOM   5194  CB  ASN C 151     -11.432  -7.833  43.493  1.00 92.94
ATOM   5195  CG  ASN C 151     -10.373  -7.775  44.576  1.00 92.94
ATOM   5196  OD1 ASN C 151      -9.174  -7.751  44.289  1.00 92.94
ATOM   5197  ND2 ASN C 151     -10.809  -7.752  45.830  1.00 92.94
ATOM   5198  N   ILE C 152     -12.935  -6.975  40.805  1.00 93.70
ATOM   5199  CA  ILE C 152     -13.883  -7.256  39.732  1.00 93.70
ATOM   5200  C   ILE C 152     -13.167  -7.202  38.384  1.00 93.70
ATOM   5201  O   ILE C 152     -13.379  -8.063  37.527  1.00 93.70
ATOM   5202  CB  ILE C 152     -15.068  -6.265  39.750  1.00 93.70
ATOM   5203  CG1 ILE C 152     -15.896  -6.446  41.027  1.00 93.70
ATOM   5204  CG2 ILE C 152     -15.939  -6.442  38.503  1.00 93.70
ATOM   5205  CD1 ILE C 152     -16.946  -5.365  41.243  1.00 93.70
ATOM   5206  N   TRP C 153     -12.320  -6.193  38.241  1.00 93.68
ATOM   5207  CA  TRP C 153     -11.573  -5.992  37.004  1.00 93.68
ATOM   5208  C   TRP C 153     -10.679  -7.191  36.706  1.00 93.68
ATOM   5209  O   TRP C 153     -10.651  -7.687  35.578  1.00 93.68
ATOM   5210  CB  TRP C 153     -10.728  -4.718  37.087  1.00 93.68
ATOM   5211  CG  TRP C 153     -10.058  -4.346  35.798  1.00 93.68
ATOM   5212  CD1 TRP C 153     -10.566  -3.556  34.804  1.00 93.68
ATOM   5213  CD2 TRP C 153      -8.758  -4.754  35.362  1.00 93.68
ATOM   5214  NE1 TRP C 153      -9.658  -3.448  33.775  1.00 93.68
ATOM   5215  CE2 TRP C 153      -8.541  -4.173  34.093  1.00 93.68
ATOM   5216  CE3 TRP C 153      -7.753  -5.554  35.923  1.00 93.68
ATOM   5217  CZ2 TRP C 153      -7.359  -4.368  33.375  1.00 93.68
ATOM   5218  CZ3 TRP C 153      -6.577  -5.746  35.207  1.00 93.68
ATOM   5219  CH2 TRP C 153      -6.392  -5.155  33.946  1.00 93.68
ATOM   5220  N   TYR C 154      -9.933  -7.782  37.752  1.00 95.88
ATOM   5221  CA  TYR C 154      -9.047  -8.926  37.567  1.00 95.88
ATOM   5222  C   TYR C 154      -9.841 -10.180  37.219  1.00 95.88
ATOM   5223  O   TYR C 154      -9.462 -10.931  36.317  1.00 95.88
ATOM   5224  CB  TYR C 154      -8.214  -9.171  38.829  1.00 95.88
ATOM   5225  CG  TYR C 154      -6.924  -8.387  38.866  1.00 95.88
ATOM   5226  CD1 TYR C 154      -5.832  -8.768  38.090  1.00 95.88
ATOM   5227  CD2 TYR C 154      -6.795  -7.264  39.677  1.00 95.88
ATOM   5228  CE1 TYR C 154      -4.641  -8.050  38.122  1.00 95.88
ATOM   5229  CE2 TYR C 154      -5.609  -6.539  39.717  1.00 95.88
ATOM   5230  CZ  TYR C 154      -4.540  -6.938  38.937  1.00 95.88
ATOM   5231  OH  TYR C 154      -3.363  -6.223  38.973  1.00 95.88
ATOM   5232  N   ILE C 155     -11.027 -10.333  37.903  1.00 93.82
ATOM   5233  CA  ILE C 155     -11.859 -11.507  37.661  1.00 93.82
ATOM   5234  C   ILE C 155     -12.365 -11.493  36.220  1.00 93.82
ATOM   5235  O   ILE C 155     -12.345 -12.521  35.538  1.00 93.82
ATOM   5236  CB  ILE C 155     -13.048 -11.571  38.646  1.00 93.82
ATOM   5237  CG1 ILE C 155     -12.543 -11.782  40.078  1.00 93.82
ATOM   5238  CG2 ILE C 155     -14.026 -12.677  38.241  1.00 93.82
ATOM   5239  CD1 ILE C 155     -13.619 -11.619  41.143  1.00 93.82
ATOM   5240  N   GLN C 156     -12.756 -10.339  35.777  1.00 93.62
ATOM   5241  CA  GLN C 156     -13.266 -10.192  34.418  1.00 93.62
ATOM   5242  C   GLN C 156     -12.185 -10.508  33.388  1.00 93.62
ATOM   5243  O   GLN C 156     -12.441 -11.208  32.406  1.00 93.62
ATOM   5244  CB  GLN C 156     -13.805  -8.778  34.196  1.00 93.62
ATOM   5245  CG  GLN C 156     -14.479  -8.582  32.845  1.00 93.62
ATOM   5246  CD  GLN C 156     -15.403  -7.379  32.819  1.00 93.62
ATOM   5247  OE1 GLN C 156     -16.271  -7.228  33.685  1.00 93.62
ATOM   5248  NE2 GLN C 156     -15.225  -6.515  31.825  1.00 93.62
ATOM   5249  N   LYS C 157     -10.898 -10.014  33.616  1.00 94.87
ATOM   5250  CA  LYS C 157      -9.791 -10.264  32.697  1.00 94.87
ATOM   5251  C   LYS C 157      -9.464 -11.753  32.622  1.00 94.87
ATOM   5252  O   LYS C 157      -9.255 -12.294  31.535  1.00 94.87
ATOM   5253  CB  LYS C 157      -8.551  -9.476  33.122  1.00 94.87
ATOM   5254  CG  LYS C 157      -8.718  -7.966  33.034  1.00 94.87
ATOM   5255  CD  LYS C 157      -9.118  -7.529  31.631  1.00 94.87
ATOM   5256  CE  LYS C 157      -9.441  -6.042  31.578  1.00 94.87
ATOM   5257  NZ  LYS C 157     -10.147  -5.673  30.315  1.00 94.87
ATOM   5258  N   TYR C 158      -9.440 -12.409  33.792  1.00 95.32
ATOM   5259  CA  TYR C 158      -9.129 -13.833  33.830  1.00 95.32
ATOM   5260  C   TYR C 158     -10.203 -14.645  33.114  1.00 95.32
ATOM   5261  O   TYR C 158      -9.892 -15.584  32.378  1.00 95.32
ATOM   5262  CB  TYR C 158      -8.989 -14.315  35.277  1.00 95.32
ATOM   5263  CG  TYR C 158      -7.846 -13.669  36.023  1.00 95.32
ATOM   5264  CD1 TYR C 158      -6.701 -13.247  35.352  1.00 95.32
ATOM   5265  CD2 TYR C 158      -7.909 -13.482  37.400  1.00 95.32
ATOM   5266  CE1 TYR C 158      -5.645 -12.654  36.036  1.00 95.32
ATOM   5267  CE2 TYR C 158      -6.859 -12.890  38.094  1.00 95.32
ATOM   5268  CZ  TYR C 158      -5.733 -12.479  37.404  1.00 95.32
ATOM   5269  OH  TYR C 158      -4.691 -11.892  38.086  1.00 95.32
ATOM   5270  N   LEU C 159     -11.539 -14.230  33.298  1.00 94.13
ATOM   5271  CA  LEU C 159     -12.640 -14.919  32.634  1.00 94.13
ATOM   5272  C   LEU C 159     -12.529 -14.787  31.119  1.00 94.13
ATOM   5273  O   LEU C 159     -12.771 -15.751  30.388  1.00 94.13
ATOM   5274  CB  LEU C 159     -13.985 -14.364  33.110  1.00 94.13
ATOM   5275  CG  LEU C 159     -14.446 -14.802  34.501  1.00 94.13
ATOM   5276  CD1 LEU C 159     -15.697 -14.033  34.911  1.00 94.13
ATOM   5277  CD2 LEU C 159     -14.702 -16.305  34.531  1.00 94.13
ATOM   5278  N   ASN C 160     -12.138 -13.593  30.750  1.00 94.29
ATOM   5279  CA  ASN C 160     -12.037 -13.355  29.314  1.00 94.29
ATOM   5280  C   ASN C 160     -10.854 -14.100  28.703  1.00 94.29
ATOM   5281  O   ASN C 160     -10.937 -14.588  27.575  1.00 94.29
ATOM   5282  CB  ASN C 160     -11.928 -11.856  29.024  1.00 94.29
ATOM   5283  CG  ASN C 160     -13.281 -11.175  28.952  1.00 94.29
ATOM   5284  OD1 ASN C 160     -14.323 -11.834  28.976  1.00 94.29
ATOM   5285  ND2 ASN C 160     -13.273  -9.850  28.866  1.00 94.29
ATOM   5286  N   ILE C 161      -9.736 -14.230  29.425  1.00 94.02
ATOM   5287  CA  ILE C 161      -8.544 -14.926  28.951  1.00 94.02
ATOM   5288  C   ILE C 161      -8.827 -16.423  28.848  1.00 94.02
ATOM   5289  O   ILE C 161      -8.388 -17.081  27.902  1.00 94.02
ATOM   5290  CB  ILE C 161      -7.335 -14.672  29.878  1.00 94.02
ATOM   5291  CG1 ILE C 161      -6.871 -13.215  29.764  1.00 94.02
ATOM   5292  CG2 ILE C 161      -6.192 -15.637  29.552  1.00 94.02
ATOM   5293  CD1 ILE C 161      -5.815 -12.819  30.787  1.00 94.02
ATOM   5294  N   PHE C 162      -9.667 -16.999  29.693  1.00 93.60
ATOM   5295  CA  PHE C 162      -9.914 -18.435  29.730  1.00 93.60
ATOM   5296  C   PHE C 162     -11.217 -18.780  29.020  1.00 93.60
ATOM   5297  O   PHE C 162     -11.645 -19.936  29.023  1.00 93.60
ATOM   5298  CB  PHE C 162      -9.955 -18.938  31.176  1.00 93.60
ATOM   5299  CG  PHE C 162      -8.603 -19.007  31.834  1.00 93.60
ATOM   5300  CD1 PHE C 162      -7.724 -20.042  31.542  1.00 93.60
ATOM   5301  CD2 PHE C 162      -8.212 -18.035  32.746  1.00 93.60
ATOM   5302  CE1 PHE C 162      -6.472 -20.108  32.149  1.00 93.60
ATOM   5303  CE2 PHE C 162      -6.963 -18.094  33.357  1.00 93.60
ATOM   5304  CZ  PHE C 162      -6.095 -19.132  33.058  1.00 93.60
ATOM   5305  N   THR C 163     -11.841 -17.734  28.516  1.00 92.49
ATOM   5306  CA  THR C 163     -13.109 -17.938  27.826  1.00 92.49
ATOM   5307  C   THR C 163     -12.958 -18.967  26.709  1.00 92.49
ATOM   5308  O   THR C 163     -13.908 -19.684  26.385  1.00 92.49
ATOM   5309  CB  THR C 163     -13.647 -16.618  27.242  1.00 92.49
ATOM   5310  OG1 THR C 163     -12.620 -15.997  26.458  1.00 92.49
ATOM   5311  CG2 THR C 163     -14.075 -15.661  28.349  1.00 92.49
ATOM   5312  N   PHE C 164     -11.787 -18.979  26.089  1.00 91.73
ATOM   5313  CA  PHE C 164     -11.534 -19.931  25.014  1.00 91.73
ATOM   5314  C   PHE C 164     -11.792 -21.358  25.484  1.00 91.73
ATOM   5315  O   PHE C 164     -12.433 -22.142  24.781  1.00 91.73
ATOM   5316  CB  PHE C 164     -10.096 -19.799  24.504  1.00 91.73
ATOM   5317  CG  PHE C 164      -9.638 -20.963  23.669  1.00 91.73
ATOM   5318  CD1 PHE C 164      -8.787 -21.925  24.198  1.00 91.73
ATOM   5319  CD2 PHE C 164     -10.059 -21.096  22.352  1.00 91.73
ATOM   5320  CE1 PHE C 164      -8.361 -23.004  23.427  1.00 91.73
ATOM   5321  CE2 PHE C 164      -9.639 -22.172  21.575  1.00 91.73
ATOM   5322  CZ  PHE C 164      -8.789 -23.124  22.114  1.00 91.73
ATOM   5323  N   PHE C 165     -11.273 -21.696  26.676  1.00 92.69
ATOM   5324  CA  PHE C 165     -11.424 -23.046  27.207  1.00 92.69
ATOM   5325  C   PHE C 165     -12.890 -23.360  27.478  1.00 92.69
ATOM   5326  O   PHE C 165     -13.349 -24.475  27.220  1.00 92.69
ATOM   5327  CB  PHE C 165     -10.605 -23.214  28.491  1.00 92.69
ATOM   5328  CG  PHE C 165      -9.118 -23.234  28.264  1.00 92.69
ATOM   5329  CD1 PHE C 165      -8.499 -24.350  27.716  1.00 92.69
ATOM   5330  CD2 PHE C 165      -8.337 -22.135  28.600  1.00 92.69
ATOM   5331  CE1 PHE C 165      -7.122 -24.372  27.504  1.00 92.69
ATOM   5332  CE2 PHE C 165      -6.961 -22.149  28.392  1.00 92.69
ATOM   5333  CZ  PHE C 165      -6.355 -23.268  27.845  1.00 92.69
ATOM   5334  N   PHE C 166     -13.620 -22.326  27.949  1.00 93.12
ATOM   5335  CA  PHE C 166     -15.051 -22.514  28.159  1.00 93.12
ATOM   5336  C   PHE C 166     -15.771 -22.716  26.831  1.00 93.12
ATOM   5337  O   PHE C 166     -16.681 -23.542  26.732  1.00 93.12
ATOM   5338  CB  PHE C 166     -15.648 -21.316  28.903  1.00 93.12
ATOM   5339  CG  PHE C 166     -15.159 -21.176  30.320  1.00 93.12
ATOM   5340  CD1 PHE C 166     -15.524 -22.101  31.290  1.00 93.12
ATOM   5341  CD2 PHE C 166     -14.335 -20.118  30.681  1.00 93.12
ATOM   5342  CE1 PHE C 166     -15.073 -21.974  32.602  1.00 93.12
ATOM   5343  CE2 PHE C 166     -13.880 -19.984  31.990  1.00 93.12
ATOM   5344  CZ  PHE C 166     -14.251 -20.913  32.949  1.00 93.12
ATOM   5345  N   ASP C 167     -15.364 -21.944  25.882  1.00 94.98
ATOM   5346  CA  ASP C 167     -15.962 -22.069  24.556  1.00 94.98
ATOM   5347  C   ASP C 167     -15.752 -23.471  23.989  1.00 94.98
ATOM   5348  O   ASP C 167     -16.662 -24.044  23.385  1.00 94.98
ATOM   5349  CB  ASP C 167     -15.379 -21.023  23.604  1.00 94.98
ATOM   5350  CG  ASP C 167     -15.894 -19.620  23.876  1.00 94.98
ATOM   5351  OD1 ASP C 167     -15.239 -18.639  23.461  1.00 94.98
ATOM   5352  OD2 ASP C 167     -16.962 -19.495  24.513  1.00 94.98
ATOM   5353  N   VAL C 168     -14.511 -23.982  24.172  1.00 93.43
ATOM   5354  CA  VAL C 168     -14.202 -25.326  23.695  1.00 93.43
ATOM   5355  C   VAL C 168     -15.107 -26.342  24.389  1.00 93.43
ATOM   5356  O   VAL C 168     -15.643 -27.248  23.746  1.00 93.43
ATOM   5357  CB  VAL C 168     -12.718 -25.686  23.931  1.00 93.43
ATOM   5358  CG1 VAL C 168     -12.473 -27.170  23.667  1.00 93.43
ATOM   5359  CG2 VAL C 168     -11.815 -24.826  23.049  1.00 93.43
ATOM   5360  N   PHE C 169     -15.292 -26.161  25.634  1.00 93.62
ATOM   5361  CA  PHE C 169     -16.130 -27.059  26.419  1.00 93.62
ATOM   5362  C   PHE C 169     -17.572 -27.024  25.926  1.00 93.62
ATOM   5363  O   PHE C 169     -18.166 -28.069  25.654  1.00 93.62
ATOM   5364  CB  PHE C 169     -16.075 -26.687  27.904  1.00 93.62
ATOM   5365  CG  PHE C 169     -17.000 -27.500  28.769  1.00 93.62
ATOM   5366  CD1 PHE C 169     -18.227 -26.987  29.172  1.00 93.62
ATOM   5367  CD2 PHE C 169     -16.644 -28.779  29.178  1.00 93.62
ATOM   5368  CE1 PHE C 169     -19.086 -27.737  29.972  1.00 93.62
ATOM   5369  CE2 PHE C 169     -17.496 -29.534  29.977  1.00 93.62
ATOM   5370  CZ  PHE C 169     -18.716 -29.011  30.374  1.00 93.62
ATOM   5371  N   PHE C 170     -18.201 -25.835  25.825  1.00 95.38
ATOM   5372  CA  PHE C 170     -19.614 -25.686  25.496  1.00 95.38
ATOM   5373  C   PHE C 170     -19.877 -26.084  24.048  1.00 95.38
ATOM   5374  O   PHE C 170     -20.911 -26.682  23.742  1.00 95.38
ATOM   5375  CB  PHE C 170     -20.074 -24.245  25.736  1.00 95.38
ATOM   5376  CG  PHE C 170     -20.334 -23.924  27.183  1.00 95.38
ATOM   5377  CD1 PHE C 170     -21.385 -24.525  27.865  1.00 95.38
ATOM   5378  CD2 PHE C 170     -19.527 -23.020  27.862  1.00 95.38
ATOM   5379  CE1 PHE C 170     -21.628 -24.230  29.204  1.00 95.38
ATOM   5380  CE2 PHE C 170     -19.764 -22.720  29.200  1.00 95.38
ATOM   5381  CZ  PHE C 170     -20.815 -23.325  29.869  1.00 95.38
ATOM   5382  N   ILE C 171     -18.976 -25.669  23.148  1.00 94.54
ATOM   5383  CA  ILE C 171     -19.162 -26.057  21.754  1.00 94.54
ATOM   5384  C   ILE C 171     -19.131 -27.578  21.633  1.00 94.54
ATOM   5385  O   ILE C 171     -19.873 -28.159  20.837  1.00 94.54
ATOM   5386  CB  ILE C 171     -18.085 -25.425  20.844  1.00 94.54
ATOM   5387  CG1 ILE C 171     -18.511 -25.512  19.373  1.00 94.54
ATOM   5388  CG2 ILE C 171     -16.728 -26.101  21.062  1.00 94.54
ATOM   5389  CD1 ILE C 171     -17.703 -24.619  18.441  1.00 94.54
ATOM   5390  N   THR C 172     -18.162 -28.262  22.355  1.00 94.26
ATOM   5391  CA  THR C 172     -18.081 -29.718  22.364  1.00 94.26
ATOM   5392  C   THR C 172     -19.382 -30.329  22.878  1.00 94.26
ATOM   5393  O   THR C 172     -19.877 -31.310  22.319  1.00 94.26
ATOM   5394  CB  THR C 172     -16.905 -30.206  23.229  1.00 94.26
ATOM   5395  OG1 THR C 172     -15.696 -29.585  22.776  1.00 94.26
ATOM   5396  CG2 THR C 172     -16.748 -31.721  23.141  1.00 94.26
ATOM   5397  N   LEU C 173     -19.907 -29.759  23.929  1.00 93.87
ATOM   5398  CA  LEU C 173     -21.161 -30.231  24.506  1.00 93.87
ATOM   5399  C   LEU C 173     -22.307 -30.081  23.511  1.00 93.87
ATOM   5400  O   LEU C 173     -23.084 -31.016  23.307  1.00 93.87
ATOM   5401  CB  LEU C 173     -21.482 -29.465  25.792  1.00 93.87
ATOM   5402  CG  LEU C 173     -22.704 -29.941  26.578  1.00 93.87
ATOM   5403  CD1 LEU C 173     -22.434 -31.305  27.203  1.00 93.87
ATOM   5404  CD2 LEU C 173     -23.083 -28.922  27.647  1.00 93.87
ATOM   5405  N   ILE C 174     -22.446 -28.885  22.905  1.00 93.73
ATOM   5406  CA  ILE C 174     -23.507 -28.601  21.944  1.00 93.73
ATOM   5407  C   ILE C 174     -23.400 -29.557  20.759  1.00 93.73
ATOM   5408  O   ILE C 174     -24.404 -30.115  20.311  1.00 93.73
ATOM   5409  CB  ILE C 174     -23.450 -27.135  21.457  1.00 93.73
ATOM   5410  CG1 ILE C 174     -23.814 -26.179  22.599  1.00 93.73
ATOM   5411  CG2 ILE C 174     -24.376 -26.930  20.255  1.00 93.73
ATOM   5412  CD1 ILE C 174     -23.558 -24.712  22.283  1.00 93.73
ATOM   5413  N   LEU C 175     -22.207 -29.743  20.199  1.00 93.15
ATOM   5414  CA  LEU C 175     -21.989 -30.633  19.064  1.00 93.15
ATOM   5415  C   LEU C 175     -22.338 -32.073  19.427  1.00 93.15
ATOM   5416  O   LEU C 175     -22.903 -32.804  18.611  1.00 93.15
ATOM   5417  CB  LEU C 175     -20.536 -30.552  18.590  1.00 93.15
ATOM   5418  CG  LEU C 175     -20.185 -29.378  17.676  1.00 93.15
ATOM   5419  CD1 LEU C 175     -18.673 -29.261  17.519  1.00 93.15
ATOM   5420  CD2 LEU C 175     -20.858 -29.539  16.317  1.00 93.15
ATOM   5421  N   PHE C 176     -21.969 -32.444  20.700  1.00 93.04
ATOM   5422  CA  PHE C 176     -22.284 -33.785  21.176  1.00 93.04
ATOM   5423  C   PHE C 176     -23.791 -34.009  21.205  1.00 93.04
ATOM   5424  O   PHE C 176     -24.276 -35.060  20.782  1.00 93.04
ATOM   5425  CB  PHE C 176     -21.692 -34.016  22.570  1.00 93.04
ATOM   5426  CG  PHE C 176     -21.850 -35.426  23.071  1.00 93.04
ATOM   5427  CD1 PHE C 176     -22.831 -35.742  24.002  1.00 93.04
ATOM   5428  CD2 PHE C 176     -21.016 -36.436  22.609  1.00 93.04
ATOM   5429  CE1 PHE C 176     -22.979 -37.047  24.467  1.00 93.04
ATOM   5430  CE2 PHE C 176     -21.157 -37.742  23.070  1.00 93.04
ATOM   5431  CZ  PHE C 176     -22.139 -38.045  24.000  1.00 93.04
ATOM   5432  N   ILE C 177     -24.516 -33.021  21.717  1.00 91.31
ATOM   5433  CA  ILE C 177     -25.971 -33.098  21.788  1.00 91.31
ATOM   5434  C   ILE C 177     -26.554 -33.172  20.378  1.00 91.31
ATOM   5435  O   ILE C 177     -27.454 -33.972  20.113  1.00 91.31
ATOM   5436  CB  ILE C 177     -26.564 -31.892  22.551  1.00 91.31
ATOM   5437  CG1 ILE C 177     -26.144 -31.933  24.024  1.00 91.31
ATOM   5438  CG2 ILE C 177     -28.090 -31.865  22.416  1.00 91.31
ATOM   5439  CD1 ILE C 177     -26.502 -30.676  24.805  1.00 91.31
ATOM   5440  N   ILE C 178     -26.101 -32.305  19.493  1.00 90.73
ATOM   5441  CA  ILE C 178     -26.570 -32.284  18.112  1.00 90.73
ATOM   5442  C   ILE C 178     -26.361 -33.656  17.475  1.00 90.73
ATOM   5443  O   ILE C 178     -27.240 -34.163  16.774  1.00 90.73
ATOM   5444  CB  ILE C 178     -25.849 -31.195  17.287  1.00 90.73
ATOM   5445  CG1 ILE C 178     -26.260 -29.799  17.770  1.00 90.73
ATOM   5446  CG2 ILE C 178     -26.143 -31.366  15.793  1.00 90.73
ATOM   5447  CD1 ILE C 178     -25.470 -28.665  17.131  1.00 90.73
ATOM   5448  N   MET C 179     -25.237 -34.293  17.721  1.00 88.82
ATOM   5449  CA  MET C 179     -24.926 -35.603  17.157  1.00 88.82
ATOM   5450  C   MET C 179     -25.867 -36.670  17.706  1.00 88.82
ATOM   5451  O   MET C 179     -26.320 -37.544  16.966  1.00 88.82
ATOM   5452  CB  MET C 179     -23.474 -35.984  17.451  1.00 88.82
ATOM   5453  CG  MET C 179     -22.456 -35.185  16.654  1.00 88.82
ATOM   5454  SD  MET C 179     -22.653 -35.405  14.842  1.00 88.82
ATOM   5455  CE  MET C 179     -22.322 -37.183  14.698  1.00 88.82
ATOM   5456  N   LYS C 180     -26.104 -36.588  18.996  1.00 88.94
ATOM   5457  CA  LYS C 180     -27.023 -37.540  19.614  1.00 88.94
ATOM   5458  C   LYS C 180     -28.429 -37.401  19.037  1.00 88.94
ATOM   5459  O   LYS C 180     -29.107 -38.401  18.794  1.00 88.94
ATOM   5460  CB  LYS C 180     -27.057 -37.345  21.131  1.00 88.94
ATOM   5461  CG  LYS C 180     -25.827 -37.878  21.851  1.00 88.94
ATOM   5462  CD  LYS C 180     -25.793 -39.401  21.848  1.00 88.94
ATOM   5463  CE  LYS C 180     -24.637 -39.937  22.681  1.00 88.94
ATOM   5464  NZ  LYS C 180     -24.561 -41.428  22.629  1.00 88.94
ATOM   5465  N   ILE C 181     -28.843 -36.178  18.916  1.00 88.65
ATOM   5466  CA  ILE C 181     -30.157 -35.917  18.339  1.00 88.65
ATOM   5467  C   ILE C 181     -30.211 -36.458  16.911  1.00 88.65
ATOM   5468  O   ILE C 181     -31.197 -37.083  16.514  1.00 88.65
ATOM   5469  CB  ILE C 181     -30.492 -34.409  18.354  1.00 88.65
ATOM   5470  CG1 ILE C 181     -30.653 -33.912  19.795  1.00 88.65
ATOM   5471  CG2 ILE C 181     -31.754 -34.127  17.533  1.00 88.65
ATOM   5472  CD1 ILE C 181     -30.774 -32.399  19.918  1.00 88.65
ATOM   5473  N   THR C 182     -29.191 -36.175  16.064  1.00 85.98
ATOM   5474  CA  THR C 182     -29.127 -36.658  14.689  1.00 85.98
ATOM   5475  C   THR C 182     -29.145 -38.183  14.649  1.00 85.98
ATOM   5476  O   THR C 182     -29.794 -38.779  13.787  1.00 85.98
ATOM   5477  CB  THR C 182     -27.867 -36.138  13.973  1.00 85.98
ATOM   5478  OG1 THR C 182     -26.720 -36.385  14.796  1.00 85.98
ATOM   5479  CG2 THR C 182     -27.968 -34.641  13.699  1.00 85.98
ATOM   5480  N   ASN C 183     -28.481 -38.853  15.587  1.00 85.67
ATOM   5481  CA  ASN C 183     -28.479 -40.308  15.692  1.00 85.67
ATOM   5482  C   ASN C 183     -29.867 -40.848  16.024  1.00 85.67
ATOM   5483  O   ASN C 183     -30.291 -41.864  15.471  1.00 85.67
ATOM   5484  CB  ASN C 183     -27.465 -40.768  16.742  1.00 85.67
ATOM   5485  CG  ASN C 183     -26.045 -40.793  16.211  1.00 85.67
ATOM   5486  OD1 ASN C 183     -25.818 -40.669  15.004  1.00 85.67
ATOM   5487  ND2 ASN C 183     -25.079 -40.952  17.108  1.00 85.67
ATOM   5488  N   PHE C 184     -30.436 -40.154  16.911  1.00 85.67
ATOM   5489  CA  PHE C 184     -31.778 -40.557  17.316  1.00 85.67
ATOM   5490  C   PHE C 184     -32.751 -40.449  16.147  1.00 85.67
ATOM   5491  O   PHE C 184     -33.565 -41.347  15.925  1.00 85.67
ATOM   5492  CB  PHE C 184     -32.268 -39.700  18.487  1.00 85.67
ATOM   5493  CG  PHE C 184     -33.638 -40.076  18.983  1.00 85.67
ATOM   5494  CD1 PHE C 184     -34.754 -39.338  18.610  1.00 85.67
ATOM   5495  CD2 PHE C 184     -33.810 -41.168  19.824  1.00 85.67
ATOM   5496  CE1 PHE C 184     -36.024 -39.683  19.067  1.00 85.67
ATOM   5497  CE2 PHE C 184     -35.075 -41.520  20.285  1.00 85.67
ATOM   5498  CZ  PHE C 184     -36.181 -40.775  19.906  1.00 85.67
ATOM   5499  N   TRP C 185     -32.676 -39.444  15.378  1.00 83.45
ATOM   5500  CA  TRP C 185     -33.572 -39.215  14.249  1.00 83.45
ATOM   5501  C   TRP C 185     -33.320 -40.229  13.139  1.00 83.45
ATOM   5502  O   TRP C 185     -34.249 -40.629  12.432  1.00 83.45
ATOM   5503  CB  TRP C 185     -33.402 -37.793  13.708  1.00 83.45
ATOM   5504  CG  TRP C 185     -34.264 -36.774  14.391  1.00 83.45
ATOM   5505  CD1 TRP C 185     -34.080 -36.241  15.636  1.00 83.45
ATOM   5506  CD2 TRP C 185     -35.450 -36.169  13.866  1.00 83.45
ATOM   5507  NE1 TRP C 185     -35.080 -35.339  15.917  1.00 83.45
ATOM   5508  CE2 TRP C 185     -35.933 -35.276  14.849  1.00 83.45
ATOM   5509  CE3 TRP C 185     -36.151 -36.294  12.659  1.00 83.45
ATOM   5510  CZ2 TRP C 185     -37.087 -34.512  14.660  1.00 83.45
ATOM   5511  CZ3 TRP C 185     -37.299 -35.533  12.474  1.00 83.45
ATOM   5512  CH2 TRP C 185     -37.754 -34.654  13.471  1.00 83.45
ATOM   5513  N   HIS C 186     -32.187 -40.709  13.028  1.00 85.69
ATOM   5514  CA  HIS C 186     -31.846 -41.661  11.977  1.00 85.69
ATOM   5515  C   HIS C 186     -31.680 -43.068  12.541  1.00 85.69
ATOM   5516  O   HIS C 186     -31.023 -43.913  11.929  1.00 85.69
ATOM   5517  CB  HIS C 186     -30.567 -41.229  11.257  1.00 85.69
ATOM   5518  CG  HIS C 186     -30.736 -40.004  10.416  1.00 85.69
ATOM   5519  ND1 HIS C 186     -31.500 -39.989   9.269  1.00 85.69
ATOM   5520  CD2 HIS C 186     -30.241 -38.753  10.559  1.00 85.69
ATOM   5521  CE1 HIS C 186     -31.465 -38.777   8.741  1.00 85.69
ATOM   5522  NE2 HIS C 186     -30.708 -38.008   9.504  1.00 85.69
ATOM   5523  N   ARG C 187     -32.146 -43.230  13.785  1.00 84.68
ATOM   5524  CA  ARG C 187     -31.960 -44.496  14.486  1.00 84.68
ATOM   5525  C   ARG C 187     -32.511 -45.660  13.670  1.00 84.68
ATOM   5526  O   ARG C 187     -31.918 -46.740  13.640  1.00 84.68
ATOM   5527  CB  ARG C 187     -32.632 -44.454  15.860  1.00 84.68
ATOM   5528  CG  ARG C 187     -34.139 -44.258  15.803  1.00 84.68
ATOM   5529  CD  ARG C 187     -34.744 -44.127  17.194  1.00 84.68
ATOM   5530  NE  ARG C 187     -36.201 -44.057  17.143  1.00 84.68
ATOM   5531  CZ  ARG C 187     -36.926 -43.020  17.555  1.00 84.68
ATOM   5532  NH1 ARG C 187     -36.339 -41.940  18.058  1.00 84.68
ATOM   5533  NH2 ARG C 187     -38.247 -43.063  17.463  1.00 84.68
ATOM   5534  N   LYS C 188     -33.662 -45.456  12.886  1.00 86.66
ATOM   5535  CA  LYS C 188     -34.270 -46.519  12.092  1.00 86.66
ATOM   5536  C   LYS C 188     -33.389 -46.889  10.902  1.00 86.66
ATOM   5537  O   LYS C 188     -33.195 -48.071  10.610  1.00 86.66
ATOM   5538  CB  LYS C 188     -35.658 -46.099  11.605  1.00 86.66
ATOM   5539  CG  LYS C 188     -36.740 -46.187  12.671  1.00 86.66
ATOM   5540  CD  LYS C 188     -38.121 -45.913  12.088  1.00 86.66
ATOM   5541  CE  LYS C 188     -39.196 -45.929  13.166  1.00 86.66
ATOM   5542  NZ  LYS C 188     -40.550 -45.643  12.603  1.00 86.66
ATOM   5543  N   LYS C 189     -32.848 -45.935  10.339  1.00 85.51
ATOM   5544  CA  LYS C 189     -31.972 -46.160   9.193  1.00 85.51
ATOM   5545  C   LYS C 189     -30.683 -46.860   9.616  1.00 85.51
ATOM   5546  O   LYS C 189     -30.198 -47.753   8.918  1.00 85.51
ATOM   5547  CB  LYS C 189     -31.646 -44.838   8.498  1.00 85.51
ATOM   5548  CG  LYS C 189     -32.739 -44.344   7.562  1.00 85.51
ATOM   5549  CD  LYS C 189     -32.305 -43.097   6.803  1.00 85.51
ATOM   5550  CE  LYS C 189     -33.449 -42.512   5.985  1.00 85.51
ATOM   5551  NZ  LYS C 189     -33.023 -41.297   5.228  1.00 85.51
ATOM   5552  N   ILE C 190     -30.266 -46.489  10.687  1.00 79.79
ATOM   5553  CA  ILE C 190     -29.040 -47.077  11.213  1.00 79.79
ATOM   5554  C   ILE C 190     -29.278 -48.545  11.557  1.00 79.79
ATOM   5555  O   ILE C 190     -28.453 -49.406  11.239  1.00 79.79
ATOM   5556  CB  ILE C 190     -28.533 -46.310  12.456  1.00 79.79
ATOM   5557  CG1 ILE C 190     -28.101 -44.892  12.068  1.00 79.79
ATOM   5558  CG2 ILE C 190     -27.385 -47.069  13.127  1.00 79.79
ATOM   5559  CD1 ILE C 190     -27.768 -44.000  13.257  1.00 79.79
ATOM   5560  N   GLN C 191     -30.454 -48.740  12.193  1.00 81.22
ATOM   5561  CA  GLN C 191     -30.800 -50.106  12.573  1.00 81.22
ATOM   5562  C   GLN C 191     -30.960 -50.995  11.343  1.00 81.22
ATOM   5563  O   GLN C 191     -30.515 -52.145  11.340  1.00 81.22
ATOM   5564  CB  GLN C 191     -32.084 -50.123  13.403  1.00 81.22
ATOM   5565  CG  GLN C 191     -31.885 -49.701  14.853  1.00 81.22
ATOM   5566  CD  GLN C 191     -33.185 -49.649  15.633  1.00 81.22
ATOM   5567  OE1 GLN C 191     -34.262 -49.910  15.088  1.00 81.22
ATOM   5568  NE2 GLN C 191     -33.094 -49.312  16.915  1.00 81.22
ATOM   5569  N   ASN C 192     -31.504 -50.490  10.321  1.00 82.72
ATOM   5570  CA  ASN C 192     -31.683 -51.232   9.077  1.00 82.72
ATOM   5571  C   ASN C 192     -30.343 -51.571   8.429  1.00 82.72
ATOM   5572  O   ASN C 192     -30.157 -52.678   7.921  1.00 82.72
ATOM   5573  CB  ASN C 192     -32.560 -50.444   8.102  1.00 82.72
ATOM   5574  CG  ASN C 192     -34.026 -50.470   8.485  1.00 82.72
ATOM   5575  OD1 ASN C 192     -34.456 -51.300   9.289  1.00 82.72
ATOM   5576  ND2 ASN C 192     -34.805 -49.560   7.911  1.00 82.72
ATOM   5577  N   PHE C 193     -29.579 -50.785   8.566  1.00 76.10
ATOM   5578  CA  PHE C 193     -28.249 -50.994   8.004  1.00 76.10
ATOM   5579  C   PHE C 193     -27.486 -52.048   8.796  1.00 76.10
ATOM   5580  O   PHE C 193     -26.831 -52.916   8.215  1.00 76.10
ATOM   5581  CB  PHE C 193     -27.461 -49.681   7.982  1.00 76.10
ATOM   5582  CG  PHE C 193     -26.077 -49.813   7.406  1.00 76.10
ATOM   5583  CD1 PHE C 193     -24.964 -49.855   8.236  1.00 76.10
ATOM   5584  CD2 PHE C 193     -25.890 -49.895   6.032  1.00 76.10
ATOM   5585  CE1 PHE C 193     -23.682 -49.978   7.705  1.00 76.10
ATOM   5586  CE2 PHE C 193     -24.612 -50.017   5.494  1.00 76.10
ATOM   5587  CZ  PHE C 193     -23.509 -50.057   6.332  1.00 76.10
ATOM   5588  N   GLU C 194     -27.634 -51.898  10.015  1.00 78.38
ATOM   5589  CA  GLU C 194     -26.955 -52.861  10.876  1.00 78.38
ATOM   5590  C   GLU C 194     -27.490 -54.273  10.654  1.00 78.38
ATOM   5591  O   GLU C 194     -26.729 -55.242  10.679  1.00 78.38
ATOM   5592  CB  GLU C 194     -27.106 -52.468  12.348  1.00 78.38
ATOM   5593  CG  GLU C 194     -26.179 -51.342  12.781  1.00 78.38
ATOM   5594  CD  GLU C 194     -26.310 -50.990  14.255  1.00 78.38
ATOM   5595  OE1 GLU C 194     -25.484 -50.200  14.766  1.00 78.38
ATOM   5596  OE2 GLU C 194     -27.245 -51.510  14.903  1.00 78.38
ATOM   5597  N   ILE C 195     -28.688 -54.373  10.434  1.00 76.22
ATOM   5598  CA  ILE C 195     -29.316 -55.664  10.174  1.00 76.22
ATOM   5599  C   ILE C 195     -28.841 -56.208   8.829  1.00 76.22
ATOM   5600  O   ILE C 195     -28.533 -57.396   8.707  1.00 76.22
ATOM   5601  CB  ILE C 195     -30.858 -55.555  10.194  1.00 76.22
ATOM   5602  CG1 ILE C 195     -31.352 -55.235  11.609  1.00 76.22
ATOM   5603  CG2 ILE C 195     -31.496 -56.845   9.670  1.00 76.22
ATOM   5604  CD1 ILE C 195     -32.830 -54.877  11.682  1.00 76.22
ATOM   5605  N   MET C 196     -28.688 -55.404   7.963  1.00 72.55
ATOM   5606  CA  MET C 196     -28.219 -55.799   6.638  1.00 72.55
ATOM   5607  C   MET C 196     -26.776 -56.288   6.695  1.00 72.55
ATOM   5608  O   MET C 196     -26.426 -57.280   6.052  1.00 72.55
ATOM   5609  CB  MET C 196     -28.338 -54.633   5.655  1.00 72.55
ATOM   5610  CG  MET C 196     -28.247 -55.050   4.196  1.00 72.55
ATOM   5611  SD  MET C 196     -27.968 -53.625   3.074  1.00 72.55
ATOM   5612  CE  MET C 196     -29.684 -53.133   2.748  1.00 72.55
ATOM   5613  N   LEU C 197     -26.137 -55.616   7.480  1.00 70.35
ATOM   5614  CA  LEU C 197     -24.736 -55.998   7.623  1.00 70.35
ATOM   5615  C   LEU C 197     -24.610 -57.357   8.304  1.00 70.35
ATOM   5616  O   LEU C 197     -23.688 -58.121   8.009  1.00 70.35
ATOM   5617  CB  LEU C 197     -23.971 -54.940   8.423  1.00 70.35
ATOM   5618  CG  LEU C 197     -22.937 -54.121   7.649  1.00 70.35
ATOM   5619  CD1 LEU C 197     -23.304 -52.641   7.678  1.00 70.35
ATOM   5620  CD2 LEU C 197     -21.541 -54.343   8.221  1.00 70.35
ATOM   5621  N   SER C 198     -25.407 -57.576   9.077  1.00 70.56
ATOM   5622  CA  SER C 198     -25.387 -58.833   9.817  1.00 70.56
ATOM   5623  C   SER C 198     -25.782 -60.006   8.927  1.00 70.56
ATOM   5624  O   SER C 198     -25.502 -61.162   9.252  1.00 70.56
ATOM   5625  CB  SER C 198     -26.324 -58.760  11.024  1.00 70.56
ATOM   5626  OG  SER C 198     -27.664 -58.560  10.608  1.00 70.56
ATOM   5627  N   THR C 199     -26.224 -59.726   7.819  1.00 69.86
ATOM   5628  CA  THR C 199     -26.638 -60.779   6.899  1.00 69.86
ATOM   5629  C   THR C 199     -25.483 -61.186   5.988  1.00 69.86
ATOM   5630  O   THR C 199     -25.514 -62.258   5.380  1.00 69.86
ATOM   5631  CB  THR C 199     -27.838 -60.333   6.043  1.00 69.86
ATOM   5632  OG1 THR C 199     -27.545 -59.066   5.442  1.00 69.86
ATOM   5633  CG2 THR C 199     -29.099 -60.201   6.891  1.00 69.86
ATOM   5634  N   VAL C 200     -24.593 -60.356   6.041  1.00 63.84
ATOM   5635  CA  VAL C 200     -23.441 -60.704   5.215  1.00 63.84
ATOM   5636  C   VAL C 200     -22.501 -61.617   5.998  1.00 63.84
ATOM   5637  O   VAL C 200     -21.933 -61.210   7.014  1.00 63.84
ATOM   5638  CB  VAL C 200     -22.685 -59.444   4.737  1.00 63.84
ATOM   5639  CG1 VAL C 200     -21.508 -59.828   3.843  1.00 63.84
ATOM   5640  CG2 VAL C 200     -23.634 -58.499   4.002  1.00 63.84
ATOM   5641  N   PRO C 201     -22.285 -62.728   5.764  1.00 56.78
ATOM   5642  CA  PRO C 201     -21.567 -63.757   6.520  1.00 56.78
ATOM   5643  C   PRO C 201     -20.111 -63.385   6.789  1.00 56.78
ATOM   5644  O   PRO C 201     -19.614 -63.586   7.900  1.00 56.78
ATOM   5645  CB  PRO C 201     -21.658 -64.987   5.613  1.00 56.78
ATOM   5646  CG  PRO C 201     -22.641 -64.609   4.553  1.00 56.78
ATOM   5647  CD  PRO C 201     -22.907 -63.134   4.653  1.00 56.78
ATOM   5648  N   GLU C 202     -19.844 -63.103   6.104  1.00 55.90
ATOM   5649  CA  GLU C 202     -18.428 -62.785   6.263  1.00 55.90
ATOM   5650  C   GLU C 202     -18.228 -61.629   7.239  1.00 55.90
ATOM   5651  O   GLU C 202     -17.256 -61.610   7.997  1.00 55.90
ATOM   5652  CB  GLU C 202     -17.797 -62.446   4.910  1.00 55.90
ATOM   5653  CG  GLU C 202     -17.325 -63.664   4.129  1.00 55.90
ATOM   5654  CD  GLU C 202     -17.238 -63.419   2.631  1.00 55.90
ATOM   5655  OE1 GLU C 202     -16.961 -64.378   1.875  1.00 55.90
ATOM   5656  OE2 GLU C 202     -17.447 -62.260   2.211  1.00 55.90
ATOM   5657  N   VAL C 203     -18.742 -60.943   7.102  1.00 51.90
ATOM   5658  CA  VAL C 203     -18.678 -59.768   7.964  1.00 51.90
ATOM   5659  C   VAL C 203     -18.996 -60.164   9.404  1.00 51.90
ATOM   5660  O   VAL C 203     -18.362 -59.677  10.343  1.00 51.90
ATOM   5661  CB  VAL C 203     -19.647 -58.662   7.489  1.00 51.90
ATOM   5662  CG1 VAL C 203     -19.578 -57.449   8.414  1.00 51.90
ATOM   5663  CG2 VAL C 203     -19.333 -58.259   6.050  1.00 51.90
ATOM   5664  N   TYR C 204     -19.677 -60.722   9.295  1.00 50.61
ATOM   5665  CA  TYR C 204     -20.073 -61.183  10.621  1.00 50.61
ATOM   5666  C   TYR C 204     -18.932 -61.930  11.302  1.00 50.61
ATOM   5667  O   TYR C 204     -18.650 -61.704  12.481  1.00 50.61
ATOM   5668  CB  TYR C 204     -21.307 -62.087  10.530  1.00 50.61
ATOM   5669  CG  TYR C 204     -21.868 -62.485  11.873  1.00 50.61
ATOM   5670  CD1 TYR C 204     -21.630 -63.752  12.401  1.00 50.61
ATOM   5671  CD2 TYR C 204     -22.637 -61.596  12.617  1.00 50.61
ATOM   5672  CE1 TYR C 204     -22.146 -64.124  13.638  1.00 50.61
ATOM   5673  CE2 TYR C 204     -23.159 -61.958  13.854  1.00 50.61
ATOM   5674  CZ  TYR C 204     -22.908 -63.222  14.356  1.00 50.61
ATOM   5675  OH  TYR C 204     -23.422 -63.585  15.581  1.00 50.61
ATOM   5676  N   ASP C 205     -18.523 -62.579  10.631  1.00 50.84
ATOM   5677  CA  ASP C 205     -17.441 -63.360  11.223  1.00 50.84
ATOM   5678  C   ASP C 205     -16.262 -62.466  11.601  1.00 50.84
ATOM   5679  O   ASP C 205     -15.662 -62.638  12.664  1.00 50.84
ATOM   5680  CB  ASP C 205     -16.982 -64.457  10.261  1.00 50.84
ATOM   5681  CG  ASP C 205     -17.932 -65.640  10.213  1.00 50.84
ATOM   5682  OD1 ASP C 205     -17.922 -66.391   9.214  1.00 50.84
ATOM   5683  OD2 ASP C 205     -18.701 -65.821  11.181  1.00 50.84
ATOM   5684  N   LYS C 206     -16.162 -61.869  10.865  1.00 50.10
ATOM   5685  CA  LYS C 206     -15.068 -60.948  11.161  1.00 50.10
ATOM   5686  C   LYS C 206     -15.387 -60.089  12.380  1.00 50.10
ATOM   5687  O   LYS C 206     -14.509 -59.819  13.203  1.00 50.10
ATOM   5688  CB  LYS C 206     -14.775 -60.057   9.953  1.00 50.10
ATOM   5689  CG  LYS C 206     -13.406 -60.288   9.330  1.00 50.10
ATOM   5690  CD  LYS C 206     -13.161 -59.350   8.155  1.00 50.10
ATOM   5691  CE  LYS C 206     -11.805 -59.604   7.510  1.00 50.10
ATOM   5692  NZ  LYS C 206     -11.565 -58.694   6.350  1.00 50.10
ATOM   5693  N   PHE C 207     -16.305 -59.529  12.155  1.00 46.68
ATOM   5694  CA  PHE C 207     -16.765 -58.777  13.316  1.00 46.68
ATOM   5695  C   PHE C 207     -16.569 -59.582  14.595  1.00 46.68
ATOM   5696  O   PHE C 207     -16.135 -59.041  15.615  1.00 46.68
ATOM   5697  CB  PHE C 207     -18.240 -58.393  13.159  1.00 46.68
ATOM   5698  CG  PHE C 207     -18.739 -57.453  14.223  1.00 46.68
ATOM   5699  CD1 PHE C 207     -19.470 -57.930  15.305  1.00 46.68
ATOM   5700  CD2 PHE C 207     -18.478 -56.091  14.142  1.00 46.68
ATOM   5701  CE1 PHE C 207     -19.933 -57.062  16.291  1.00 46.68
ATOM   5702  CE2 PHE C 207     -18.938 -55.218  15.124  1.00 46.68
ATOM   5703  CZ  PHE C 207     -19.666 -55.706  16.197  1.00 46.68
ATOM   5704  N   LYS C 208     -16.755 -60.585  14.571  1.00 48.25
ATOM   5705  CA  LYS C 208     -16.628 -61.441  15.747  1.00 48.25
ATOM   5706  C   LYS C 208     -15.163 -61.657  16.114  1.00 48.25
ATOM   5707  O   LYS C 208     -14.807 -61.659  17.294  1.00 48.25
ATOM   5708  CB  LYS C 208     -17.312 -62.787  15.507  1.00 48.25
ATOM   5709  CG  LYS C 208     -18.450 -63.084  16.473  1.00 48.25
ATOM   5710  CD  LYS C 208     -18.894 -64.539  16.383  1.00 48.25
ATOM   5711  CE  LYS C 208     -20.051 -64.830  17.329  1.00 48.25
ATOM   5712  NZ  LYS C 208     -20.502 -66.251  17.232  1.00 48.25
ATOM   5713  N   ILE C 209     -14.687 -61.909  15.230  1.00 46.43
ATOM   5714  CA  ILE C 209     -13.264 -62.119  15.477  1.00 46.43
ATOM   5715  C   ILE C 209     -12.653 -60.855  16.077  1.00 46.43
ATOM   5716  O   ILE C 209     -11.856 -60.929  17.016  1.00 46.43
ATOM   5717  CB  ILE C 209     -12.518 -62.513  14.183  1.00 46.43
ATOM   5718  CG1 ILE C 209     -12.998 -63.882  13.686  1.00 46.43
ATOM   5719  CG2 ILE C 209     -11.004 -62.513  14.411  1.00 46.43
ATOM   5720  CD1 ILE C 209     -12.511 -64.238  12.288  1.00 46.43
ATOM   5721  N   GLU C 210     -13.031 -59.975  15.565  1.00 48.99
ATOM   5722  CA  GLU C 210     -12.516 -58.703  16.062  1.00 48.99
ATOM   5723  C   GLU C 210     -12.962 -58.451  17.500  1.00 48.99
ATOM   5724  O   GLU C 210     -12.196 -57.925  18.310  1.00 48.99
ATOM   5725  CB  GLU C 210     -12.968 -57.551  15.162  1.00 48.99
ATOM   5726  CG  GLU C 210     -11.858 -56.977  14.293  1.00 48.99
ATOM   5727  CD  GLU C 210     -12.336 -55.882  13.353  1.00 48.99
ATOM   5728  OE1 GLU C 210     -11.516 -55.355  12.567  1.00 48.99
ATOM   5729  OE2 GLU C 210     -13.541 -55.548  13.403  1.00 48.99
ATOM   5730  N   GLN C 211     -14.045 -58.508  17.548  1.00 49.01
ATOM   5731  CA  GLN C 211     -14.542 -58.384  18.914  1.00 49.01
ATOM   5732  C   GLN C 211     -13.796 -59.323  19.858  1.00 49.01
ATOM   5733  O   GLN C 211     -13.514 -58.964  21.004  1.00 49.01
ATOM   5734  CB  GLN C 211     -16.043 -58.670  18.968  1.00 49.01
ATOM   5735  CG  GLN C 211     -16.907 -57.417  19.014  1.00 49.01
ATOM   5736  CD  GLN C 211     -18.177 -57.608  19.821  1.00 49.01
ATOM   5737  OE1 GLN C 211     -18.414 -58.681  20.386  1.00 49.01
ATOM   5738  NE2 GLN C 211     -19.003 -56.569  19.881  1.00 49.01
ATOM   5739  N   ASN C 212     -13.627 -60.347  19.472  1.00 49.70
ATOM   5740  CA  ASN C 212     -12.930 -61.314  20.313  1.00 49.70
ATOM   5741  C   ASN C 212     -11.461 -60.945  20.493  1.00 49.70
ATOM   5742  O   ASN C 212     -10.892 -61.151  21.567  1.00 49.70
ATOM   5743  CB  ASN C 212     -13.056 -62.723  19.728  1.00 49.70
ATOM   5744  CG  ASN C 212     -14.302 -63.443  20.204  1.00 49.70
ATOM   5745  OD1 ASN C 212     -14.965 -63.006  21.148  1.00 49.70
ATOM   5746  ND2 ASN C 212     -14.631 -64.553  19.553  1.00 49.70
ATOM   5747  N   ASP C 213     -10.952 -60.734  19.377  1.00 48.14
ATOM   5748  CA  ASP C 213      -9.551 -60.334  19.467  1.00 48.14
ATOM   5749  C   ASP C 213      -9.386 -59.114  20.369  1.00 48.14
ATOM   5750  O   ASP C 213      -8.381 -58.987  21.072  1.00 48.14
ATOM   5751  CB  ASP C 213      -8.987 -60.039  18.075  1.00 48.14
ATOM   5752  CG  ASP C 213      -8.605 -61.295  17.312  1.00 48.14
ATOM   5753  OD1 ASP C 213      -8.466 -61.236  16.071  1.00 48.14
ATOM   5754  OD2 ASP C 213      -8.445 -62.354  17.957  1.00 48.14
ATOM   5755  N   LYS C 214     -10.139 -58.162  20.136  1.00 49.80
ATOM   5756  CA  LYS C 214     -10.136 -57.004  21.026  1.00 49.80
ATOM   5757  C   LYS C 214     -10.251 -57.433  22.486  1.00 49.80
ATOM   5758  O   LYS C 214      -9.654 -56.813  23.369  1.00 49.80
ATOM   5759  CB  LYS C 214     -11.277 -56.049  20.669  1.00 49.80
ATOM   5760  CG  LYS C 214     -10.935 -55.063  19.562  1.00 49.80
ATOM   5761  CD  LYS C 214     -12.067 -54.072  19.327  1.00 49.80
ATOM   5762  CE  LYS C 214     -11.756 -53.130  18.172  1.00 49.80
ATOM   5763  NZ  LYS C 214     -12.864 -52.156  17.938  1.00 49.80
ATOM   5764  N   LYS C 215     -11.098 -58.215  22.487  1.00 48.69
ATOM   5765  CA  LYS C 215     -11.212 -58.722  23.851  1.00 48.69
ATOM   5766  C   LYS C 215      -9.910 -59.376  24.305  1.00 48.69
ATOM   5767  O   LYS C 215      -9.524 -59.260  25.471  1.00 48.69
ATOM   5768  CB  LYS C 215     -12.364 -59.722  23.958  1.00 48.69
ATOM   5769  CG  LYS C 215     -13.662 -59.117  24.473  1.00 48.69
ATOM   5770  CD  LYS C 215     -14.760 -60.167  24.589  1.00 48.69
ATOM   5771  CE  LYS C 215     -16.091 -59.543  24.988  1.00 48.69
ATOM   5772  NZ  LYS C 215     -17.176 -60.566  25.083  1.00 48.69
ATOM   5773  N   LYS C 216      -9.347 -59.887  23.305  1.00 49.18
ATOM   5774  CA  LYS C 216      -8.092 -60.547  23.652  1.00 49.18
ATOM   5775  C   LYS C 216      -6.978 -59.527  23.872  1.00 49.18
ATOM   5776  O   LYS C 216      -6.136 -59.702  24.756  1.00 49.18
ATOM   5777  CB  LYS C 216      -7.686 -61.538  22.559  1.00 49.18
ATOM   5778  CG  LYS C 216      -8.184 -62.956  22.795  1.00 49.18
ATOM   5779  CD  LYS C 216      -7.691 -63.908  21.713  1.00 49.18
ATOM   5780  CE  LYS C 216      -8.272 -65.305  21.888  1.00 49.18
ATOM   5781  NZ  LYS C 216      -7.797 -66.240  20.825  1.00 49.18
ATOM   5782  N   ILE C 217      -7.085 -58.953  22.971  1.00 44.61
ATOM   5783  CA  ILE C 217      -6.023 -57.957  23.075  1.00 44.61
ATOM   5784  C   ILE C 217      -6.224 -57.120  24.336  1.00 44.61
ATOM   5785  O   ILE C 217      -5.254 -56.723  24.986  1.00 44.61
ATOM   5786  CB  ILE C 217      -5.978 -57.046  21.828  1.00 44.61
ATOM   5787  CG1 ILE C 217      -5.667 -57.872  20.574  1.00 44.61
ATOM   5788  CG2 ILE C 217      -4.951 -55.926  22.014  1.00 44.61
ATOM   5789  CD1 ILE C 217      -5.872 -57.117  19.268  1.00 44.61
ATOM   5790  N   LYS C 218      -7.368 -56.370  23.996  1.00 44.16
ATOM   5791  CA  LYS C 218      -7.582 -55.702  25.276  1.00 44.16
ATOM   5792  C   LYS C 218      -6.993 -56.515  26.426  1.00 44.16
ATOM   5793  O   LYS C 218      -6.518 -55.949  27.413  1.00 44.16
ATOM   5794  CB  LYS C 218      -9.074 -55.463  25.514  1.00 44.16
ATOM   5795  CG  LYS C 218      -9.475 -53.995  25.501  1.00 44.16
ATOM   5796  CD  LYS C 218     -10.963 -53.820  25.777  1.00 44.16
ATOM   5797  CE  LYS C 218     -11.364 -52.351  25.776  1.00 44.16
ATOM   5798  NZ  LYS C 218     -12.823 -52.175  26.038  1.00 44.16
ATOM   5799  N   ASN C 219      -7.019 -57.032  25.492  1.00 42.49
ATOM   5800  CA  ASN C 219      -6.421 -57.803  26.577  1.00 42.49
ATOM   5801  C   ASN C 219      -4.909 -57.926  26.409  1.00 42.49
ATOM   5802  O   ASN C 219      -4.187 -58.136  27.385  1.00 42.49
ATOM   5803  CB  ASN C 219      -7.059 -59.191  26.665  1.00 42.49
ATOM   5804  CG  ASN C 219      -8.208 -59.243  27.653  1.00 42.49
ATOM   5805  OD1 ASN C 219      -8.425 -58.302  28.422  1.00 42.49
ATOM   5806  ND2 ASN C 219      -8.954 -60.342  27.639  1.00 42.49
ATOM   5807  N   LYS C 220      -4.753 -56.342  23.744  1.00 39.07
ATOM   5808  CA  LYS C 220      -3.308 -56.429  23.550  1.00 39.07
ATOM   5809  C   LYS C 220      -2.648 -55.064  23.721  1.00 39.07
ATOM   5810  O   LYS C 220      -3.123 -54.065  23.175  1.00 39.07
ATOM   5811  CB  LYS C 220      -2.985 -56.997  22.167  1.00 39.07
ATOM   5812  CG  LYS C 220      -2.540 -58.452  22.185  1.00 39.07
ATOM   5813  CD  LYS C 220      -2.180 -58.944  20.789  1.00 39.07
ATOM   5814  CE  LYS C 220      -1.788 -60.415  20.797  1.00 39.07
ATOM   5815  NZ  LYS C 220      -1.448 -60.906  19.428  1.00 39.07
ATOM   5816  N   LYS C 221      -3.177 -50.371  18.368  1.00 35.18
ATOM   5817  CA  LYS C 221      -2.168 -49.317  18.423  1.00 35.18
ATOM   5818  C   LYS C 221      -1.555 -49.071  17.047  1.00 35.18
ATOM   5819  O   LYS C 221      -1.102 -50.008  16.387  1.00 35.18
ATOM   5820  CB  LYS C 221      -1.072 -49.674  19.428  1.00 35.18
ATOM   5821  CG  LYS C 221      -1.308 -49.117  20.824  1.00 35.18
ATOM   5822  CD  LYS C 221      -0.143 -49.428  21.755  1.00 35.18
ATOM   5823  CE  LYS C 221      -0.393 -48.901  23.161  1.00 35.18
ATOM   5824  NZ  LYS C 221       0.738 -49.222  24.082  1.00 35.18
ATOM   5825  N   THR C 222      -2.242 -44.470  11.536  1.00 27.59
ATOM   5826  CA  THR C 222      -1.775 -44.223  10.177  1.00 27.59
ATOM   5827  C   THR C 222      -0.254 -44.108  10.139  1.00 27.59
ATOM   5828  O   THR C 222       0.339 -43.387  10.945  1.00 27.59
ATOM   5829  CB  THR C 222      -2.404 -42.943   9.594  1.00 27.59
ATOM   5830  OG1 THR C 222      -2.488 -41.949  10.622  1.00 27.59
ATOM   5831  CG2 THR C 222      -3.802 -43.216   9.050  1.00 27.59
ATOM   5832  N   PRO C 223      -0.645 -41.486   7.161  1.00 29.56
ATOM   5833  CA  PRO C 223       0.815 -41.580   7.100  1.00 29.56
ATOM   5834  C   PRO C 223       1.458 -40.364   6.438  1.00 29.56
ATOM   5835  O   PRO C 223       0.879 -39.778   5.520  1.00 29.56
ATOM   5836  CB  PRO C 223       1.053 -42.844   6.269  1.00 29.56
ATOM   5837  CG  PRO C 223      -0.294 -43.208   5.733  1.00 29.56
ATOM   5838  CD  PRO C 223      -1.308 -42.259   6.306  1.00 29.56
ATOM   5839  N   LYS C 224       0.697 -38.581   5.538  1.00 29.96
ATOM   5840  CA  LYS C 224       1.658 -37.785   4.781  1.00 29.96
ATOM   5841  C   LYS C 224       2.291 -38.605   3.661  1.00 29.96
ATOM   5842  O   LYS C 224       2.733 -39.734   3.886  1.00 29.96
ATOM   5843  CB  LYS C 224       2.744 -37.233   5.705  1.00 29.96
ATOM   5844  CG  LYS C 224       2.429 -35.859   6.279  1.00 29.96
ATOM   5845  CD  LYS C 224       3.575 -35.335   7.136  1.00 29.96
ATOM   5846  CE  LYS C 224       3.232 -33.994   7.770  1.00 29.96
ATOM   5847  NZ  LYS C 224       4.349 -33.480   8.617  1.00 29.96
ATOM   5848  N   ILE C 225       0.626 -36.843   2.022  1.00 27.68
ATOM   5849  CA  ILE C 225       1.160 -37.684   0.956  1.00 27.68
ATOM   5850  C   ILE C 225       2.679 -37.538   0.897  1.00 27.68
ATOM   5851  O   ILE C 225       3.198 -36.427   0.763  1.00 27.68
ATOM   5852  CB  ILE C 225       0.534 -37.329  -0.411  1.00 27.68
ATOM   5853  CG1 ILE C 225      -0.981 -37.563  -0.381  1.00 27.68
ATOM   5854  CG2 ILE C 225       1.191 -38.139  -1.532  1.00 27.68
ATOM   5855  CD1 ILE C 225      -1.732 -36.904  -1.530  1.00 27.68
ATOM   5856  N   HIS C 226       1.617 -35.541   1.354  1.00 29.19
ATOM   5857  CA  HIS C 226       2.941 -36.050   1.016  1.00 29.19
ATOM   5858  C   HIS C 226       2.909 -36.847  -0.284  1.00 29.19
ATOM   5859  O   HIS C 226       2.135 -37.798  -0.415  1.00 29.19
ATOM   5860  CB  HIS C 226       3.488 -36.918   2.151  1.00 29.19
ATOM   5861  CG  HIS C 226       4.208 -36.141   3.206  1.00 29.19
ATOM   5862  ND1 HIS C 226       5.425 -35.533   2.983  1.00 29.19
ATOM   5863  CD2 HIS C 226       3.880 -35.871   4.492  1.00 29.19
ATOM   5864  CE1 HIS C 226       5.815 -34.922   4.089  1.00 29.19
ATOM   5865  NE2 HIS C 226       4.895 -35.112   5.020  1.00 29.19
ATOM   5866  N   ILE C 227       1.557 -35.034  -1.030  1.00 27.39
ATOM   5867  CA  ILE C 227       1.438 -35.748  -2.297  1.00 27.39
ATOM   5868  C   ILE C 227       2.571 -36.763  -2.425  1.00 27.39
ATOM   5869  O   ILE C 227       3.748 -36.400  -2.364  1.00 27.39
ATOM   5870  CB  ILE C 227       1.451 -34.775  -3.497  1.00 27.39
ATOM   5871  CG1 ILE C 227       0.265 -33.808  -3.414  1.00 27.39
ATOM   5872  CG2 ILE C 227       1.435 -35.549  -4.819  1.00 27.39
ATOM   5873  CD1 ILE C 227       0.350 -32.639  -4.386  1.00 27.39
ATOM   5874  N   LEU C 228       2.071 -34.382  -1.501  1.00 27.95
ATOM   5875  CA  LEU C 228       2.621 -35.698  -1.809  1.00 27.95
ATOM   5876  C   LEU C 228       2.212 -36.143  -3.209  1.00 27.95
ATOM   5877  O   LEU C 228       1.032 -36.089  -3.563  1.00 27.95
ATOM   5878  CB  LEU C 228       2.157 -36.728  -0.777  1.00 27.95
ATOM   5879  CG  LEU C 228       3.088 -36.961   0.414  1.00 27.95
ATOM   5880  CD1 LEU C 228       2.289 -36.995   1.713  1.00 27.95
ATOM   5881  CD2 LEU C 228       3.876 -38.254   0.232  1.00 27.95
ATOM   5882  N   ASN C 229       2.100 -32.614  -3.570  1.00 26.17
ATOM   5883  CA  ASN C 229       1.881 -33.365  -4.802  1.00 26.17
ATOM   5884  C   ASN C 229       1.872 -34.870  -4.546  1.00 26.17
ATOM   5885  O   ASN C 229       2.871 -35.434  -4.097  1.00 26.17
ATOM   5886  CB  ASN C 229       2.944 -33.010  -5.843  1.00 26.17
ATOM   5887  CG  ASN C 229       2.370 -32.270  -7.035  1.00 26.17
ATOM   5888  OD1 ASN C 229       1.153 -32.095  -7.145  1.00 26.17
ATOM   5889  ND2 ASN C 229       3.240 -31.830  -7.936  1.00 26.17
ATOM   5890  N   SER C 230       0.801 -32.992  -2.830  1.00 26.02
ATOM   5891  CA  SER C 230       0.724 -34.444  -2.708  1.00 26.02
ATOM   5892  C   SER C 230       1.012 -35.127  -4.041  1.00 26.02
ATOM   5893  O   SER C 230       0.223 -35.021  -4.982  1.00 26.02
ATOM   5894  CB  SER C 230      -0.654 -34.867  -2.196  1.00 26.02
ATOM   5895  OG  SER C 230      -1.681 -34.187  -2.897  1.00 26.02
ATOM   5896  N   ASN C 231       0.608 -32.218  -5.231  1.00 26.52
ATOM   5897  CA  ASN C 231       0.661 -33.339  -6.164  1.00 26.52
ATOM   5898  C   ASN C 231       1.172 -34.607  -5.488  1.00 26.52
ATOM   5899  O   ASN C 231       2.275 -34.622  -4.938  1.00 26.52
ATOM   5900  CB  ASN C 231       1.535 -32.992  -7.371  1.00 26.52
ATOM   5901  CG  ASN C 231       0.760 -32.297  -8.473  1.00 26.52
ATOM   5902  OD1 ASN C 231      -0.474 -32.293  -8.474  1.00 26.52
ATOM   5903  ND2 ASN C 231       1.477 -31.704  -9.420  1.00 26.52
ATOM   5904  N   HIS C 232       0.324 -31.911  -3.292  1.00 26.11
ATOM   5905  CA  HIS C 232       0.027 -33.302  -3.613  1.00 26.11
ATOM   5906  C   HIS C 232       1.214 -33.976  -4.293  1.00 26.11
ATOM   5907  O   HIS C 232       1.512 -33.691  -5.455  1.00 26.11
ATOM   5908  CB  HIS C 232      -1.211 -33.394  -4.506  1.00 26.11
ATOM   5909  CG  HIS C 232      -2.471 -33.693  -3.757  1.00 26.11
ATOM   5910  ND1 HIS C 232      -2.684 -34.890  -3.108  1.00 26.11
ATOM   5911  CD2 HIS C 232      -3.582 -32.947  -3.552  1.00 26.11
ATOM   5912  CE1 HIS C 232      -3.876 -34.867  -2.536  1.00 26.11
ATOM   5913  NE2 HIS C 232      -4.441 -33.699  -2.790  1.00 26.11
ATOM   5914  N   GLU C 233       2.829 -32.926  -3.613  1.00 28.16
ATOM   5915  CA  GLU C 233       3.752 -34.044  -3.784  1.00 28.16
ATOM   5916  C   GLU C 233       3.017 -35.380  -3.729  1.00 28.16
ATOM   5917  O   GLU C 233       3.551 -36.407  -4.154  1.00 28.16
ATOM   5918  CB  GLU C 233       4.850 -34.003  -2.718  1.00 28.16
ATOM   5919  CG  GLU C 233       6.113 -33.281  -3.164  1.00 28.16
ATOM   5920  CD  GLU C 233       7.224 -33.319  -2.127  1.00 28.16
ATOM   5921  OE1 GLU C 233       8.329 -32.799  -2.401  1.00 28.16
ATOM   5922  OE2 GLU C 233       6.987 -33.874  -1.030  1.00 28.16
ATOM   5923  N   ASP C 234       1.691 -34.704  -2.726  1.00 26.60
ATOM   5924  CA  ASP C 234       1.418 -36.069  -3.166  1.00 26.60
ATOM   5925  C   ASP C 234       0.659 -36.078  -4.490  1.00 26.60
ATOM   5926  O   ASP C 234       0.333 -37.143  -5.019  1.00 26.60
ATOM   5927  CB  ASP C 234       0.625 -36.828  -2.100  1.00 26.60
ATOM   5928  CG  ASP C 234       1.482 -37.278  -0.930  1.00 26.60
ATOM   5929  OD1 ASP C 234       0.941 -37.492   0.176  1.00 26.60
ATOM   5930  OD2 ASP C 234       2.711 -37.416  -1.116  1.00 26.60
ATOM   5931  N   GLN C 235       0.247 -34.663  -3.500  1.00 23.54
ATOM   5932  CA  GLN C 235      -0.056 -35.099  -4.858  1.00 23.54
ATOM   5933  C   GLN C 235       1.103 -34.798  -5.804  1.00 23.54
ATOM   5934  O   GLN C 235       1.409 -33.634  -6.068  1.00 23.54
ATOM   5935  CB  GLN C 235      -1.335 -34.430  -5.365  1.00 23.54
ATOM   5936  CG  GLN C 235      -2.606 -35.196  -5.026  1.00 23.54
ATOM   5937  CD  GLN C 235      -3.814 -34.703  -5.801  1.00 23.54
ATOM   5938  OE1 GLN C 235      -3.786 -33.622  -6.397  1.00 23.54
ATOM   5939  NE2 GLN C 235      -4.883 -35.491  -5.797  1.00 23.54
ATOM   5940  N   GLU C 236       1.414 -35.716  -3.687  1.00 26.70
ATOM   5941  CA  GLU C 236       2.767 -35.919  -4.195  1.00 26.70
ATOM   5942  C   GLU C 236       2.806 -35.823  -5.717  1.00 26.70
ATOM   5943  O   GLU C 236       3.813 -35.405  -6.293  1.00 26.70
ATOM   5944  CB  GLU C 236       3.314 -37.275  -3.739  1.00 26.70
ATOM   5945  CG  GLU C 236       4.269 -37.187  -2.558  1.00 26.70
ATOM   5946  CD  GLU C 236       4.867 -38.529  -2.168  1.00 26.70
ATOM   5947  OE1 GLU C 236       5.724 -38.570  -1.256  1.00 26.70
ATOM   5948  OE2 GLU C 236       4.475 -39.548  -2.779  1.00 26.70
ATOM   5949  N   ASP C 237       1.840 -36.118  -5.132  1.00 27.04
ATOM   5950  CA  ASP C 237       1.838 -36.338  -6.575  1.00 27.04
ATOM   5951  C   ASP C 237       0.799 -35.457  -7.264  1.00 27.04
ATOM   5952  O   ASP C 237       0.673 -35.480  -8.490  1.00 27.04
ATOM   5953  CB  ASP C 237       1.573 -37.811  -6.893  1.00 27.04
ATOM   5954  CG  ASP C 237       2.842 -38.596  -7.173  1.00 27.04
ATOM   5955  OD1 ASP C 237       2.782 -39.841  -7.266  1.00 27.04
ATOM   5956  OD2 ASP C 237       3.914 -37.964  -7.297  1.00 27.04
ATOM   5957  N   GLY C 238       0.397 -35.684  -5.740  1.00 25.70
ATOM   5958  CA  GLY C 238      -0.638 -34.953  -6.453  1.00 25.70
ATOM   5959  C   GLY C 238      -0.402 -33.455  -6.475  1.00 25.70
ATOM   5960  O   GLY C 238      -1.060 -32.728  -7.223  1.00 25.70
ATOM   5961  N   SER C 239       0.211 -34.311  -5.081  1.00 27.48
ATOM   5962  CA  SER C 239       0.542 -32.905  -4.873  1.00 27.48
ATOM   5963  C   SER C 239       1.331 -32.343  -6.050  1.00 27.48
ATOM   5964  O   SER C 239       1.258 -31.146  -6.339  1.00 27.48
ATOM   5965  CB  SER C 239       1.341 -32.727  -3.581  1.00 27.48
ATOM   5966  OG  SER C 239       1.604 -31.356  -3.337  1.00 27.48
ATOM   5967  N   GLN C 240       2.159 -34.114  -6.208  1.00 29.64
ATOM   5968  CA  GLN C 240       2.846 -33.713  -7.432  1.00 29.64
[truncated: 257,097 more chars]
