# Supplementary material for: A central CRMP complex essential for invasion in Toxoplasma gondii
Source: PLoS Biol. 2023 Jan 5;21(1):e3001937. doi: 10.1371/journal.pbio.3001937 (PMC9815656; doi:10.1371/journal.pbio.3001937)
Supplement: S1 File — (ZIP) [file pbio.3001937.s017.zip › Structure H from S7C Fig TgCRMPA exised CRMPB TMs.pdb]

REMARK    File generated by Swiss-PdbViewer  4.00b0
REMARK    http://www.expasy.org/spdbv/
ATOM      1  N   HIS B  42      34.062  21.378   0.119  1.00 56.16
ATOM      2  CA  HIS B  42      33.176  20.419  -0.530  1.00 56.16
ATOM      3  C   HIS B  42      33.020  19.155   0.310  1.00 56.16
ATOM      4  O   HIS B  42      34.013  18.529   0.686  1.00 56.16
ATOM      5  CB  HIS B  42      33.700  20.062  -1.922  1.00 56.16
ATOM      6  CG  HIS B  42      33.648  21.199  -2.892  1.00 56.16
ATOM      7  ND1 HIS B  42      32.478  21.612  -3.493  1.00 56.16
ATOM      8  CD2 HIS B  42      34.623  22.012  -3.362  1.00 56.16
ATOM      9  CE1 HIS B  42      32.738  22.632  -4.294  1.00 56.16
ATOM     10  NE2 HIS B  42      34.032  22.894  -4.233  1.00 56.16
ATOM     11  N   PRO B  43      31.877  18.889   0.704  1.00 57.17
ATOM     12  CA  PRO B  43      31.685  17.697   1.533  1.00 57.17
ATOM     13  C   PRO B  43      32.020  16.403   0.794  1.00 57.17
ATOM     14  O   PRO B  43      31.887  16.335  -0.430  1.00 57.17
ATOM     15  CB  PRO B  43      30.197  17.752   1.890  1.00 57.17
ATOM     16  CG  PRO B  43      29.616  18.759   0.951  1.00 57.17
ATOM     17  CD  PRO B  43      30.742  19.522   0.313  1.00 57.17
ATOM     18  N   CYS B  44      32.565  15.514   1.513  1.00 61.84
ATOM     19  CA  CYS B  44      32.890  14.194   0.985  1.00 61.84
ATOM     20  C   CYS B  44      31.649  13.511   0.422  1.00 61.84
ATOM     21  O   CYS B  44      30.580  13.555   1.034  1.00 61.84
ATOM     22  CB  CYS B  44      33.515  13.320   2.073  1.00 61.84
ATOM     23  SG  CYS B  44      35.270  13.644   2.348  1.00 61.84
ATOM     24  N   VAL B  45      31.770  13.024  -0.803  1.00 60.18
ATOM     25  CA  VAL B  45      30.649  12.328  -1.426  1.00 60.18
ATOM     26  C   VAL B  45      30.429  10.982  -0.739  1.00 60.18
ATOM     27  O   VAL B  45      29.289  10.583  -0.493  1.00 60.18
ATOM     28  CB  VAL B  45      30.878  12.123  -2.940  1.00 60.18
ATOM     29  CG1 VAL B  45      29.640  11.513  -3.596  1.00 60.18
ATOM     30  CG2 VAL B  45      31.244  13.447  -3.608  1.00 60.18
ATOM     31  N   ASP B  46      31.524  10.294  -0.340  1.00 63.85
ATOM     32  CA  ASP B  46      31.482   8.968   0.269  1.00 63.85
ATOM     33  C   ASP B  46      32.446   8.876   1.450  1.00 63.85
ATOM     34  O   ASP B  46      33.658   9.026   1.282  1.00 63.85
ATOM     35  CB  ASP B  46      31.814   7.892  -0.766  1.00 63.85
ATOM     36  CG  ASP B  46      31.100   6.577  -0.505  1.00 63.85
ATOM     37  OD1 ASP B  46      30.649   6.345   0.637  1.00 63.85
ATOM     38  OD2 ASP B  46      30.991   5.765  -1.449  1.00 63.85
ATOM     39  N   ASP B  47      31.970   8.610   2.623  1.00 68.06
ATOM     40  CA  ASP B  47      32.779   8.617   3.838  1.00 68.06
ATOM     41  C   ASP B  47      33.711   7.409   3.885  1.00 68.06
ATOM     42  O   ASP B  47      34.625   7.355   4.711  1.00 68.06
ATOM     43  CB  ASP B  47      31.883   8.639   5.079  1.00 68.06
ATOM     44  CG  ASP B  47      30.869   7.509   5.098  1.00 68.06
ATOM     45  OD1 ASP B  47      30.664   6.855   4.052  1.00 68.06
ATOM     46  OD2 ASP B  47      30.267   7.272   6.167  1.00 68.06
ATOM     47  N   VAL B  48      33.416   6.477   3.000  1.00 73.72
ATOM     48  CA  VAL B  48      34.292   5.311   2.962  1.00 73.72
ATOM     49  C   VAL B  48      35.622   5.684   2.310  1.00 73.72
ATOM     50  O   VAL B  48      36.652   5.065   2.588  1.00 73.72
ATOM     51  CB  VAL B  48      33.639   4.134   2.203  1.00 73.72
ATOM     52  CG1 VAL B  48      34.467   2.861   2.365  1.00 73.72
ATOM     53  CG2 VAL B  48      32.209   3.912   2.693  1.00 73.72
ATOM     54  N   ARG B  49      35.538   6.752   1.582  1.00 77.01
ATOM     55  CA  ARG B  49      36.729   7.168   0.849  1.00 77.01
ATOM     56  C   ARG B  49      37.278   8.481   1.396  1.00 77.01
ATOM     57  O   ARG B  49      38.470   8.765   1.263  1.00 77.01
ATOM     58  CB  ARG B  49      36.419   7.311  -0.643  1.00 77.01
ATOM     59  CG  ARG B  49      36.101   5.995  -1.335  1.00 77.01
ATOM     60  CD  ARG B  49      36.113   6.138  -2.851  1.00 77.01
ATOM     61  NE  ARG B  49      35.810   4.873  -3.514  1.00 77.01
ATOM     62  CZ  ARG B  49      35.774   4.697  -4.832  1.00 77.01
ATOM     63  NH1 ARG B  49      36.023   5.708  -5.658  1.00 77.01
ATOM     64  NH2 ARG B  49      35.487   3.503  -5.329  1.00 77.01
ATOM     65  N   CYS B  50      36.379   9.166   1.926  1.00 70.67
ATOM     66  CA  CYS B  50      36.757  10.495   2.393  1.00 70.67
ATOM     67  C   CYS B  50      36.436  10.664   3.874  1.00 70.67
ATOM     68  O   CYS B  50      35.305  10.424   4.299  1.00 70.67
ATOM     69  CB  CYS B  50      36.041  11.573   1.581  1.00 70.67
ATOM     70  SG  CYS B  50      36.412  13.257   2.118  1.00 70.67
ATOM     71  N   ARG B  51      37.456  10.914   4.711  1.00 62.05
ATOM     72  CA  ARG B  51      37.260  11.081   6.148  1.00 62.05
ATOM     73  C   ARG B  51      36.707  12.466   6.467  1.00 62.05
ATOM     74  O   ARG B  51      36.035  12.652   7.483  1.00 62.05
ATOM     75  CB  ARG B  51      38.574  10.856   6.900  1.00 62.05
ATOM     76  CG  ARG B  51      38.943   9.390   7.068  1.00 62.05
ATOM     77  CD  ARG B  51      40.173   9.217   7.948  1.00 62.05
ATOM     78  NE  ARG B  51      40.604   7.822   8.003  1.00 62.05
ATOM     79  CZ  ARG B  51      41.676   7.386   8.657  1.00 62.05
ATOM     80  NH1 ARG B  51      42.452   8.230   9.328  1.00 62.05
ATOM     81  NH2 ARG B  51      41.976   6.095   8.642  1.00 62.05
ATOM     82  N   GLY B  52      36.614  13.224   5.432  1.00 57.31
ATOM     83  CA  GLY B  52      36.161  14.581   5.690  1.00 57.31
ATOM     84  C   GLY B  52      36.943  15.272   6.791  1.00 57.31
ATOM     85  O   GLY B  52      37.967  14.759   7.248  1.00 57.31
ATOM     86  N   GLY B  53      36.985  16.523   7.191  1.00 49.54
ATOM     87  CA  GLY B  53      37.641  17.303   8.228  1.00 49.54
ATOM     88  C   GLY B  53      38.571  18.366   7.677  1.00 49.54
ATOM     89  O   GLY B  53      38.584  18.623   6.471  1.00 49.54
ATOM     90  N   SER B  54      39.192  19.236   8.460  1.00 45.53
ATOM     91  CA  SER B  54      40.027  20.382   8.117  1.00 45.53
ATOM     92  C   SER B  54      41.213  19.963   7.254  1.00 45.53
ATOM     93  O   SER B  54      41.750  20.771   6.493  1.00 45.53
ATOM     94  CB  SER B  54      40.528  21.079   9.383  1.00 45.53
ATOM     95  OG  SER B  54      41.088  20.140  10.285  1.00 45.53
ATOM     96  N   HIS B  55      41.493  18.540   7.197  1.00 44.98
ATOM     97  CA  HIS B  55      42.710  18.140   6.498  1.00 44.98
ATOM     98  C   HIS B  55      42.385  17.439   5.184  1.00 44.98
ATOM     99  O   HIS B  55      43.288  16.973   4.484  1.00 44.98
ATOM    100  CB  HIS B  55      43.561  17.229   7.384  1.00 44.98
ATOM    101  CG  HIS B  55      44.107  17.911   8.598  1.00 44.98
ATOM    102  ND1 HIS B  55      44.873  19.055   8.527  1.00 44.98
ATOM    103  CD2 HIS B  55      43.995  17.610   9.913  1.00 44.98
ATOM    104  CE1 HIS B  55      45.209  19.428   9.750  1.00 44.98
ATOM    105  NE2 HIS B  55      44.689  18.569  10.609  1.00 44.98
ATOM    106  N   ASN B  56      41.012  17.544   4.648  1.00 51.42
ATOM    107  CA  ASN B  56      40.671  16.920   3.374  1.00 51.42
ATOM    108  C   ASN B  56      41.495  15.659   3.129  1.00 51.42
ATOM    109  O   ASN B  56      42.043  15.472   2.042  1.00 51.42
ATOM    110  CB  ASN B  56      40.860  17.910   2.223  1.00 51.42
ATOM    111  CG  ASN B  56      39.583  18.649   1.873  1.00 51.42
ATOM    112  OD1 ASN B  56      38.493  18.273   2.313  1.00 51.42
ATOM    113  ND2 ASN B  56      39.709  19.706   1.080  1.00 51.42
ATOM    114  N   SER B  57      41.589  14.780   4.141  1.00 62.51
ATOM    115  CA  SER B  57      42.465  13.631   3.939  1.00 62.51
ATOM    116  C   SER B  57      41.679  12.414   3.463  1.00 62.51
ATOM    117  O   SER B  57      40.553  12.182   3.908  1.00 62.51
ATOM    118  CB  SER B  57      43.213  13.293   5.229  1.00 62.51
ATOM    119  OG  SER B  57      42.304  12.983   6.271  1.00 62.51
ATOM    120  N   CYS B  58      42.075  11.846   2.422  1.00 74.63
ATOM    121  CA  CYS B  58      41.502  10.633   1.849  1.00 74.63
ATOM    122  C   CYS B  58      41.866   9.410   2.683  1.00 74.63
ATOM    123  O   CYS B  58      42.934   9.368   3.297  1.00 74.63
ATOM    124  CB  CYS B  58      41.983  10.442   0.411  1.00 74.63
ATOM    125  SG  CYS B  58      41.519  11.790  -0.698  1.00 74.63
ATOM    126  N   VAL B  59      40.959   8.506   2.890  1.00 77.54
ATOM    127  CA  VAL B  59      41.251   7.228   3.531  1.00 77.54
ATOM    128  C   VAL B  59      42.381   6.522   2.785  1.00 77.54
ATOM    129  O   VAL B  59      42.549   6.710   1.578  1.00 77.54
ATOM    130  CB  VAL B  59      40.001   6.322   3.585  1.00 77.54
ATOM    131  CG1 VAL B  59      40.336   4.978   4.229  1.00 77.54
ATOM    132  CG2 VAL B  59      38.872   7.016   4.345  1.00 77.54
ATOM    133  N   HIS B  60      43.110   5.745   3.508  1.00 80.35
ATOM    134  CA  HIS B  60      44.234   5.032   2.911  1.00 80.35
ATOM    135  C   HIS B  60      43.796   4.248   1.678  1.00 80.35
ATOM    136  O   HIS B  60      42.801   3.521   1.720  1.00 80.35
ATOM    137  CB  HIS B  60      44.874   4.090   3.932  1.00 80.35
ATOM    138  CG  HIS B  60      46.121   3.428   3.439  1.00 80.35
ATOM    139  ND1 HIS B  60      46.103   2.274   2.686  1.00 80.35
ATOM    140  CD2 HIS B  60      47.424   3.762   3.590  1.00 80.35
ATOM    141  CE1 HIS B  60      47.345   1.925   2.395  1.00 80.35
ATOM    142  NE2 HIS B  60      48.166   2.812   2.932  1.00 80.35
ATOM    143  N   GLY B  61      44.460   4.450   0.562  1.00 83.98
ATOM    144  CA  GLY B  61      44.150   3.780  -0.690  1.00 83.98
ATOM    145  C   GLY B  61      43.365   4.650  -1.654  1.00 83.98
ATOM    146  O   GLY B  61      43.329   4.378  -2.856  1.00 83.98
ATOM    147  N   SER B  62      42.755   5.660  -1.122  1.00 82.38
ATOM    148  CA  SER B  62      41.955   6.560  -1.945  1.00 82.38
ATOM    149  C   SER B  62      42.722   7.837  -2.274  1.00 82.38
ATOM    150  O   SER B  62      43.620   8.237  -1.531  1.00 82.38
ATOM    151  CB  SER B  62      40.645   6.912  -1.237  1.00 82.38
ATOM    152  OG  SER B  62      39.940   5.737  -0.872  1.00 82.38
ATOM    153  N   ALA B  63      42.489   8.349  -3.456  1.00 74.11
ATOM    154  CA  ALA B  63      43.174   9.556  -3.911  1.00 74.11
ATOM    155  C   ALA B  63      42.314  10.334  -4.903  1.00 74.11
ATOM    156  O   ALA B  63      41.176   9.950  -5.182  1.00 74.11
ATOM    157  CB  ALA B  63      44.517   9.199  -4.542  1.00 74.11
ATOM    158  N   GLY B  64      42.726  11.504  -5.200  1.00 68.67
ATOM    159  CA  GLY B  64      42.037  12.306  -6.198  1.00 68.67
ATOM    160  C   GLY B  64      41.091  13.327  -5.594  1.00 68.67
ATOM    161  O   GLY B  64      40.974  13.425  -4.371  1.00 68.67
ATOM    162  N   TYR B  65      40.398  14.021  -6.451  1.00 64.15
ATOM    163  CA  TYR B  65      39.436  15.035  -6.034  1.00 64.15
ATOM    164  C   TYR B  65      38.277  14.404  -5.270  1.00 64.15
ATOM    165  O   TYR B  65      37.644  13.464  -5.756  1.00 64.15
ATOM    166  CB  TYR B  65      38.905  15.804  -7.247  1.00 64.15
ATOM    167  CG  TYR B  65      37.899  16.874  -6.895  1.00 64.15
ATOM    168  CD1 TYR B  65      36.555  16.731  -7.230  1.00 64.15
ATOM    169  CD2 TYR B  65      38.292  18.029  -6.227  1.00 64.15
ATOM    170  CE1 TYR B  65      35.625  17.715  -6.910  1.00 64.15
ATOM    171  CE2 TYR B  65      37.371  19.019  -5.901  1.00 64.15
ATOM    172  CZ  TYR B  65      36.042  18.853  -6.246  1.00 64.15
ATOM    173  OH  TYR B  65      35.126  19.831  -5.926  1.00 64.15
ATOM    174  N   LEU B  66      38.052  14.805  -3.982  1.00 66.57
ATOM    175  CA  LEU B  66      37.023  14.305  -3.076  1.00 66.57
ATOM    176  C   LEU B  66      37.237  12.826  -2.775  1.00 66.57
ATOM    177  O   LEU B  66      36.275  12.090  -2.541  1.00 66.57
ATOM    178  CB  LEU B  66      35.631  14.520  -3.676  1.00 66.57
ATOM    179  CG  LEU B  66      35.172  15.972  -3.820  1.00 66.57
ATOM    180  CD1 LEU B  66      33.876  16.041  -4.621  1.00 66.57
ATOM    181  CD2 LEU B  66      34.994  16.615  -2.449  1.00 66.57
ATOM    182  N   CYS B  67      38.452  12.430  -3.111  1.00 75.06
ATOM    183  CA  CYS B  67      38.865  11.062  -2.820  1.00 75.06
ATOM    184  C   CYS B  67      38.087  10.065  -3.670  1.00 75.06
ATOM    185  O   CYS B  67      37.733   8.983  -3.197  1.00 75.06
ATOM    186  CB  CYS B  67      38.668  10.746  -1.338  1.00 75.06
ATOM    187  SG  CYS B  67      39.534  11.880  -0.230  1.00 75.06
ATOM    188  N   SER B  68      37.680  10.447  -4.835  1.00 71.88
ATOM    189  CA  SER B  68      36.819   9.659  -5.711  1.00 71.88
ATOM    190  C   SER B  68      37.619   8.610  -6.475  1.00 71.88
ATOM    191  O   SER B  68      37.051   7.655  -7.009  1.00 71.88
ATOM    192  CB  SER B  68      36.080  10.566  -6.696  1.00 71.88
ATOM    193  OG  SER B  68      36.998  11.297  -7.491  1.00 71.88
ATOM    194  N   ALA B  69      38.946   8.740  -6.458  1.00 77.05
ATOM    195  CA  ALA B  69      39.798   7.804  -7.186  1.00 77.05
ATOM    196  C   ALA B  69      40.604   6.934  -6.225  1.00 77.05
ATOM    197  O   ALA B  69      40.710   7.245  -5.037  1.00 77.05
ATOM    198  CB  ALA B  69      40.733   8.558  -8.128  1.00 77.05
ATOM    199  N   CYS B  70      41.082   5.840  -6.693  1.00 84.44
ATOM    200  CA  CYS B  70      41.938   4.963  -5.902  1.00 84.44
ATOM    201  C   CYS B  70      43.408   5.195  -6.231  1.00 84.44
ATOM    202  O   CYS B  70      43.746   5.568  -7.356  1.00 84.44
ATOM    203  CB  CYS B  70      41.577   3.498  -6.147  1.00 84.44
ATOM    204  SG  CYS B  70      39.915   3.056  -5.595  1.00 84.44
ATOM    205  N   GLU B  71      44.310   5.128  -5.194  1.00 83.06
ATOM    206  CA  GLU B  71      45.752   5.253  -5.385  1.00 83.06
ATOM    207  C   GLU B  71      46.270   4.209  -6.369  1.00 83.06
ATOM    208  O   GLU B  71      45.568   3.248  -6.691  1.00 83.06
ATOM    209  CB  GLU B  71      46.484   5.124  -4.047  1.00 83.06
ATOM    210  CG  GLU B  71      46.329   6.337  -3.141  1.00 83.06
ATOM    211  CD  GLU B  71      47.100   6.215  -1.836  1.00 83.06
ATOM    212  OE1 GLU B  71      47.026   7.141  -0.998  1.00 83.06
ATOM    213  OE2 GLU B  71      47.784   5.184  -1.652  1.00 83.06
ATOM    214  N   GLU B  72      47.586   4.457  -6.681  1.00 79.91
ATOM    215  CA  GLU B  72      48.231   3.524  -7.601  1.00 79.91
ATOM    216  C   GLU B  72      48.370   2.139  -6.976  1.00 79.91
ATOM    217  O   GLU B  72      48.753   2.014  -5.811  1.00 79.91
ATOM    218  CB  GLU B  72      49.604   4.050  -8.026  1.00 79.91
ATOM    219  CG  GLU B  72      49.559   4.994  -9.219  1.00 79.91
ATOM    220  CD  GLU B  72      50.936   5.441  -9.683  1.00 79.91
ATOM    221  OE1 GLU B  72      51.024   6.248 -10.635  1.00 79.91
ATOM    222  OE2 GLU B  72      51.936   4.979  -9.089  1.00 79.91
ATOM    223  N   ASP B  73      47.777   1.040  -7.351  1.00 83.32
ATOM    224  CA  ASP B  73      47.833  -0.348  -6.902  1.00 83.32
ATOM    225  C   ASP B  73      46.591  -0.715  -6.094  1.00 83.32
ATOM    226  O   ASP B  73      46.581  -1.721  -5.382  1.00 83.32
ATOM    227  CB  ASP B  73      49.093  -0.592  -6.070  1.00 83.32
ATOM    228  CG  ASP B  73      50.367  -0.554  -6.896  1.00 83.32
ATOM    229  OD1 ASP B  73      50.341  -0.968  -8.076  1.00 83.32
ATOM    230  OD2 ASP B  73      51.406  -0.110  -6.362  1.00 83.32
ATOM    231  N   TYR B  74      45.768   0.235  -6.078  1.00 88.24
ATOM    232  CA  TYR B  74      44.495  -0.002  -5.406  1.00 88.24
ATOM    233  C   TYR B  74      43.339   0.035  -6.398  1.00 88.24
ATOM    234  O   TYR B  74      43.448   0.643  -7.465  1.00 88.24
ATOM    235  CB  TYR B  74      44.269   1.035  -4.301  1.00 88.24
ATOM    236  CG  TYR B  74      45.169   0.853  -3.104  1.00 88.24
ATOM    237  CD1 TYR B  74      44.695   0.262  -1.935  1.00 88.24
ATOM    238  CD2 TYR B  74      46.495   1.272  -3.138  1.00 88.24
ATOM    239  CE1 TYR B  74      45.521   0.093  -0.828  1.00 88.24
ATOM    240  CE2 TYR B  74      47.329   1.109  -2.038  1.00 88.24
ATOM    241  CZ  TYR B  74      46.835   0.519  -0.889  1.00 88.24
ATOM    242  OH  TYR B  74      47.656   0.356   0.203  1.00 88.24
ATOM    243  N   SER B  75      42.241  -0.738  -6.059  1.00 89.55
ATOM    244  CA  SER B  75      41.072  -0.739  -6.933  1.00 89.55
ATOM    245  C   SER B  75      39.784  -0.899  -6.133  1.00 89.55
ATOM    246  O   SER B  75      39.790  -1.480  -5.046  1.00 89.55
ATOM    247  CB  SER B  75      41.179  -1.857  -7.971  1.00 89.55
ATOM    248  OG  SER B  75      40.017  -1.904  -8.782  1.00 89.55
ATOM    249  N   GLU B  76      38.739  -0.407  -6.773  1.00 87.48
ATOM    250  CA  GLU B  76      37.412  -0.579  -6.189  1.00 87.48
ATOM    251  C   GLU B  76      36.905  -2.005  -6.381  1.00 87.48
ATOM    252  O   GLU B  76      37.037  -2.575  -7.466  1.00 87.48
ATOM    253  CB  GLU B  76      36.423   0.419  -6.797  1.00 87.48
ATOM    254  CG  GLU B  76      35.125   0.553  -6.014  1.00 87.48
ATOM    255  CD  GLU B  76      34.177   1.590  -6.597  1.00 87.48
ATOM    256  OE1 GLU B  76      33.093   1.817  -6.013  1.00 87.48
ATOM    257  OE2 GLU B  76      34.522   2.179  -7.646  1.00 87.48
ATOM    258  N   ILE B  77      36.272  -2.622  -5.379  1.00 86.09
ATOM    259  CA  ILE B  77      35.866  -4.023  -5.432  1.00 86.09
ATOM    260  C   ILE B  77      34.378  -4.117  -5.759  1.00 86.09
ATOM    261  O   ILE B  77      33.927  -5.101  -6.350  1.00 86.09
ATOM    262  CB  ILE B  77      36.170  -4.750  -4.102  1.00 86.09
ATOM    263  CG1 ILE B  77      37.654  -4.612  -3.745  1.00 86.09
ATOM    264  CG2 ILE B  77      35.761  -6.223  -4.187  1.00 86.09
ATOM    265  CD1 ILE B  77      37.985  -5.001  -2.311  1.00 86.09
ATOM    266  N   ARG B  78      33.628  -3.121  -5.378  1.00 88.12
ATOM    267  CA  ARG B  78      32.190  -3.095  -5.627  1.00 88.12
ATOM    268  C   ARG B  78      31.660  -1.666  -5.624  1.00 88.12
ATOM    269  O   ARG B  78      32.397  -0.725  -5.323  1.00 88.12
ATOM    270  CB  ARG B  78      31.449  -3.932  -4.582  1.00 88.12
ATOM    271  CG  ARG B  78      31.933  -5.370  -4.487  1.00 88.12
ATOM    272  CD  ARG B  78      31.318  -6.095  -3.298  1.00 88.12
ATOM    273  NE  ARG B  78      31.933  -7.402  -3.087  1.00 88.12
ATOM    274  CZ  ARG B  78      31.626  -8.233  -2.095  1.00 88.12
ATOM    275  NH1 ARG B  78      30.701  -7.907  -1.199  1.00 88.12
ATOM    276  NH2 ARG B  78      32.248  -9.399  -1.997  1.00 88.12
ATOM    277  N   TYR B  79      30.379  -1.550  -5.971  1.00 86.54
ATOM    278  CA  TYR B  79      29.760  -0.230  -6.020  1.00 86.54
ATOM    279  C   TYR B  79      29.832   0.457  -4.661  1.00 86.54
ATOM    280  O   TYR B  79      29.421  -0.114  -3.648  1.00 86.54
ATOM    281  CB  TYR B  79      28.302  -0.336  -6.475  1.00 86.54
ATOM    282  CG  TYR B  79      27.572   0.985  -6.488  1.00 86.54
ATOM    283  CD1 TYR B  79      26.583   1.266  -5.548  1.00 86.54
ATOM    284  CD2 TYR B  79      27.869   1.955  -7.440  1.00 86.54
ATOM    285  CE1 TYR B  79      25.906   2.481  -5.557  1.00 86.54
ATOM    286  CE2 TYR B  79      27.199   3.174  -7.458  1.00 86.54
ATOM    287  CZ  TYR B  79      26.221   3.428  -6.514  1.00 86.54
ATOM    288  OH  TYR B  79      25.555   4.632  -6.528  1.00 86.54
ATOM    289  N   LYS B  80      30.415   1.604  -4.604  1.00 81.23
ATOM    290  CA  LYS B  80      30.547   2.476  -3.440  1.00 81.23
ATOM    291  C   LYS B  80      31.292   1.774  -2.309  1.00 81.23
ATOM    292  O   LYS B  80      30.951   1.940  -1.136  1.00 81.23
ATOM    293  CB  LYS B  80      29.172   2.937  -2.955  1.00 81.23
ATOM    294  CG  LYS B  80      28.561   4.050  -3.793  1.00 81.23
ATOM    295  CD  LYS B  80      27.407   4.729  -3.065  1.00 81.23
ATOM    296  CE  LYS B  80      26.898   5.942  -3.832  1.00 81.23
ATOM    297  NZ  LYS B  80      25.848   6.679  -3.067  1.00 81.23
ATOM    298  N   SER B  81      32.285   0.969  -2.760  1.00 83.34
ATOM    299  CA  SER B  81      33.178   0.336  -1.795  1.00 83.34
ATOM    300  C   SER B  81      34.451   1.152  -1.600  1.00 83.34
ATOM    301  O   SER B  81      34.721   2.082  -2.363  1.00 83.34
ATOM    302  CB  SER B  81      33.535  -1.082  -2.244  1.00 83.34
ATOM    303  OG  SER B  81      34.309  -1.053  -3.431  1.00 83.34
ATOM    304  N   GLY B  82      35.148   0.989  -0.589  1.00 80.99
ATOM    305  CA  GLY B  82      36.471   1.575  -0.440  1.00 80.99
ATOM    306  C   GLY B  82      37.488   1.007  -1.412  1.00 80.99
ATOM    307  O   GLY B  82      37.149   0.178  -2.259  1.00 80.99
ATOM    308  N   CYS B  83      38.674   1.655  -1.515  1.00 88.45
ATOM    309  CA  CYS B  83      39.760   1.191  -2.371  1.00 88.45
ATOM    310  C   CYS B  83      40.586   0.118  -1.671  1.00 88.45
ATOM    311  O   CYS B  83      40.984   0.289  -0.518  1.00 88.45
ATOM    312  CB  CYS B  83      40.661   2.358  -2.774  1.00 88.45
ATOM    313  SG  CYS B  83      39.821   3.622  -3.753  1.00 88.45
ATOM    314  N   GLN B  84      40.748  -1.097  -2.304  1.00 88.45
ATOM    315  CA  GLN B  84      41.528  -2.199  -1.751  1.00 88.45
ATOM    316  C   GLN B  84      42.790  -2.448  -2.573  1.00 88.45
ATOM    317  O   GLN B  84      42.786  -2.275  -3.793  1.00 88.45
ATOM    318  CB  GLN B  84      40.686  -3.474  -1.685  1.00 88.45
ATOM    319  CG  GLN B  84      39.740  -3.525  -0.492  1.00 88.45
ATOM    320  CD  GLN B  84      38.962  -4.825  -0.415  1.00 88.45
ATOM    321  OE1 GLN B  84      38.963  -5.622  -1.359  1.00 88.45
ATOM    322  NE2 GLN B  84      38.291  -5.049   0.710  1.00 88.45
ATOM    323  N   ALA B  85      43.765  -2.925  -1.878  1.00 91.10
ATOM    324  CA  ALA B  85      45.066  -3.173  -2.495  1.00 91.10
ATOM    325  C   ALA B  85      44.981  -4.301  -3.519  1.00 91.10
ATOM    326  O   ALA B  85      44.263  -5.282  -3.313  1.00 91.10
ATOM    327  CB  ALA B  85      46.107  -3.504  -1.428  1.00 91.10
ATOM    328  N   CYS B  86      45.774  -4.105  -4.660  1.00 91.51
ATOM    329  CA  CYS B  86      45.815  -5.110  -5.716  1.00 91.51
ATOM    330  C   CYS B  86      46.559  -6.357  -5.252  1.00 91.51
ATOM    331  O   CYS B  86      47.641  -6.260  -4.671  1.00 91.51
ATOM    332  CB  CYS B  86      46.482  -4.544  -6.969  1.00 91.51
ATOM    333  SG  CYS B  86      45.620  -3.122  -7.673  1.00 91.51
ATOM    334  N   LEU B  87      45.964  -7.503  -5.283  1.00 89.59
ATOM    335  CA  LEU B  87      46.613  -8.792  -5.068  1.00 89.59
ATOM    336  C   LEU B  87      47.248  -9.303  -6.356  1.00 89.59
ATOM    337  O   LEU B  87      47.098  -8.686  -7.414  1.00 89.59
ATOM    338  CB  LEU B  87      45.607  -9.818  -4.539  1.00 89.59
ATOM    339  CG  LEU B  87      45.003  -9.529  -3.164  1.00 89.59
ATOM    340  CD1 LEU B  87      43.534  -9.936  -3.134  1.00 89.59
ATOM    341  CD2 LEU B  87      45.786 -10.254  -2.074  1.00 89.59
ATOM    342  N   PRO B  88      48.089 -10.378  -6.201  1.00 90.86
ATOM    343  CA  PRO B  88      48.605 -10.939  -7.452  1.00 90.86
ATOM    344  C   PRO B  88      47.501 -11.241  -8.463  1.00 90.86
ATOM    345  O   PRO B  88      46.412 -11.676  -8.081  1.00 90.86
ATOM    346  CB  PRO B  88      49.301 -12.225  -7.002  1.00 90.86
ATOM    347  CG  PRO B  88      49.320 -12.147  -5.509  1.00 90.86
ATOM    348  CD  PRO B  88      48.362 -11.075  -5.076  1.00 90.86
ATOM    349  N   LEU B  89      47.717 -10.943  -9.684  1.00 88.56
ATOM    350  CA  LEU B  89      46.728 -11.009 -10.755  1.00 88.56
ATOM    351  C   LEU B  89      46.018 -12.359 -10.757  1.00 88.56
ATOM    352  O   LEU B  89      44.803 -12.425 -10.955  1.00 88.56
ATOM    353  CB  LEU B  89      47.392 -10.766 -12.113  1.00 88.56
ATOM    354  CG  LEU B  89      46.464 -10.757 -13.329  1.00 88.56
ATOM    355  CD1 LEU B  89      45.542  -9.544 -13.283  1.00 88.56
ATOM    356  CD2 LEU B  89      47.275 -10.771 -14.620  1.00 88.56
ATOM    357  N   TRP B  90      46.804 -13.426 -10.566  1.00 89.96
ATOM    358  CA  TRP B  90      46.197 -14.752 -10.622  1.00 89.96
ATOM    359  C   TRP B  90      45.186 -14.937  -9.495  1.00 89.96
ATOM    360  O   TRP B  90      44.158 -15.592  -9.676  1.00 89.96
ATOM    361  CB  TRP B  90      47.272 -15.840 -10.543  1.00 89.96
ATOM    362  CG  TRP B  90      47.960 -15.921  -9.214  1.00 89.96
ATOM    363  CD1 TRP B  90      49.082 -15.244  -8.824  1.00 89.96
ATOM    364  CD2 TRP B  90      47.572 -16.731  -8.100  1.00 89.96
ATOM    365  NE1 TRP B  90      49.415 -15.584  -7.533  1.00 89.96
ATOM    366  CE2 TRP B  90      48.505 -16.494  -7.066  1.00 89.96
ATOM    367  CE3 TRP B  90      46.525 -17.634  -7.875  1.00 89.96
ATOM    368  CZ2 TRP B  90      48.421 -17.129  -5.824  1.00 89.96
ATOM    369  CZ3 TRP B  90      46.443 -18.264  -6.638  1.00 89.96
ATOM    370  CH2 TRP B  90      47.387 -18.007  -5.631  1.00 89.96
ATOM    371  N   LEU B  91      45.536 -14.362  -8.359  1.00 91.18
ATOM    372  CA  LEU B  91      44.656 -14.500  -7.204  1.00 91.18
ATOM    373  C   LEU B  91      43.407 -13.642  -7.367  1.00 91.18
ATOM    374  O   LEU B  91      42.297 -14.092  -7.073  1.00 91.18
ATOM    375  CB  LEU B  91      45.393 -14.112  -5.919  1.00 91.18
ATOM    376  CG  LEU B  91      44.669 -14.412  -4.606  1.00 91.18
ATOM    377  CD1 LEU B  91      44.475 -15.915  -4.440  1.00 91.18
ATOM    378  CD2 LEU B  91      45.442 -13.834  -3.425  1.00 91.18
ATOM    379  N   ASP B  92      43.567 -12.411  -7.830  1.00 90.07
ATOM    380  CA  ASP B  92      42.429 -11.532  -8.078  1.00 90.07
ATOM    381  C   ASP B  92      41.478 -12.141  -9.106  1.00 90.07
ATOM    382  O   ASP B  92      40.258 -12.086  -8.941  1.00 90.07
ATOM    383  CB  ASP B  92      42.904 -10.157  -8.551  1.00 90.07
ATOM    384  CG  ASP B  92      43.217  -9.211  -7.405  1.00 90.07
ATOM    385  OD1 ASP B  92      42.770  -9.464  -6.266  1.00 90.07
ATOM    386  OD2 ASP B  92      43.915  -8.202  -7.644  1.00 90.07
ATOM    387  N   SER B  93      41.952 -12.623 -10.120  1.00 90.04
ATOM    388  CA  SER B  93      41.158 -13.250 -11.172  1.00 90.04
ATOM    389  C   SER B  93      40.454 -14.503 -10.661  1.00 90.04
ATOM    390  O   SER B  93      39.288 -14.740 -10.982  1.00 90.04
ATOM    391  CB  SER B  93      42.040 -13.604 -12.370  1.00 90.04
ATOM    392  OG  SER B  93      42.699 -12.453 -12.867  1.00 90.04
ATOM    393  N   PHE B  94      41.247 -15.234  -9.839  1.00 92.35
ATOM    394  CA  PHE B  94      40.693 -16.458  -9.271  1.00 92.35
ATOM    395  C   PHE B  94      39.487 -16.149  -8.393  1.00 92.35
ATOM    396  O   PHE B  94      38.447 -16.802  -8.505  1.00 92.35
ATOM    397  CB  PHE B  94      41.756 -17.205  -8.459  1.00 92.35
ATOM    398  CG  PHE B  94      41.239 -18.439  -7.772  1.00 92.35
ATOM    399  CD1 PHE B  94      40.955 -18.427  -6.411  1.00 92.35
ATOM    400  CD2 PHE B  94      41.036 -19.613  -8.486  1.00 92.35
ATOM    401  CE1 PHE B  94      40.476 -19.569  -5.773  1.00 92.35
ATOM    402  CE2 PHE B  94      40.557 -20.757  -7.855  1.00 92.35
ATOM    403  CZ  PHE B  94      40.279 -20.733  -6.498  1.00 92.35
ATOM    404  N   ILE B  95      39.621 -15.157  -7.571  1.00 91.10
ATOM    405  CA  ILE B  95      38.550 -14.777  -6.655  1.00 91.10
ATOM    406  C   ILE B  95      37.335 -14.304  -7.450  1.00 91.10
ATOM    407  O   ILE B  95      36.198 -14.651  -7.123  1.00 91.10
ATOM    408  CB  ILE B  95      39.011 -13.677  -5.673  1.00 91.10
ATOM    409  CG1 ILE B  95      40.097 -14.217  -4.737  1.00 91.10
ATOM    410  CG2 ILE B  95      37.821 -13.133  -4.876  1.00 91.10
ATOM    411  CD1 ILE B  95      40.755 -13.151  -3.871  1.00 91.10
ATOM    412  N   PHE B  96      37.554 -13.583  -8.479  1.00 91.83
ATOM    413  CA  PHE B  96      36.477 -13.081  -9.325  1.00 91.83
ATOM    414  C   PHE B  96      35.734 -14.231  -9.994  1.00 91.83
ATOM    415  O   PHE B  96      34.502 -14.271  -9.983  1.00 91.83
ATOM    416  CB  PHE B  96      37.027 -12.123 -10.387  1.00 91.83
ATOM    417  CG  PHE B  96      35.980 -11.596 -11.330  1.00 91.83
ATOM    418  CD1 PHE B  96      35.859 -12.111 -12.615  1.00 91.83
ATOM    419  CD2 PHE B  96      35.116 -10.584 -10.931  1.00 91.83
ATOM    420  CE1 PHE B  96      34.891 -11.624 -13.490  1.00 91.83
ATOM    421  CE2 PHE B  96      34.146 -10.093 -11.800  1.00 91.83
ATOM    422  CZ  PHE B  96      34.035 -10.614 -13.079  1.00 91.83
ATOM    423  N   ILE B  97      36.414 -15.196 -10.535  1.00 91.26
ATOM    424  CA  ILE B  97      35.831 -16.339 -11.229  1.00 91.26
ATOM    425  C   ILE B  97      35.073 -17.215 -10.234  1.00 91.26
ATOM    426  O   ILE B  97      33.989 -17.717 -10.540  1.00 91.26
ATOM    427  CB  ILE B  97      36.911 -17.169 -11.959  1.00 91.26
ATOM    428  CG1 ILE B  97      37.527 -16.355 -13.103  1.00 91.26
ATOM    429  CG2 ILE B  97      36.323 -18.484 -12.477  1.00 91.26
ATOM    430  CD1 ILE B  97      38.750 -17.004 -13.735  1.00 91.26
ATOM    431  N   LEU B  98      35.701 -17.359  -9.063  1.00 93.21
ATOM    432  CA  LEU B  98      35.054 -18.145  -8.018  1.00 93.21
ATOM    433  C   LEU B  98      33.709 -17.537  -7.635  1.00 93.21
ATOM    434  O   LEU B  98      32.718 -18.256  -7.487  1.00 93.21
ATOM    435  CB  LEU B  98      35.955 -18.240  -6.784  1.00 93.21
ATOM    436  CG  LEU B  98      35.425 -19.080  -5.621  1.00 93.21
ATOM    437  CD1 LEU B  98      35.353 -20.550  -6.019  1.00 93.21
ATOM    438  CD2 LEU B  98      36.302 -18.897  -4.386  1.00 93.21
ATOM    439  N   MET B  99      33.695 -16.260  -7.481  1.00 92.26
ATOM    440  CA  MET B  99      32.452 -15.577  -7.135  1.00 92.26
ATOM    441  C   MET B  99      31.424 -15.720  -8.252  1.00 92.26
ATOM    442  O   MET B  99      30.230 -15.869  -7.986  1.00 92.26
ATOM    443  CB  MET B  99      32.713 -14.096  -6.851  1.00 92.26
ATOM    444  CG  MET B  99      33.367 -13.837  -5.504  1.00 92.26
ATOM    445  SD  MET B  99      32.374 -14.485  -4.103  1.00 92.26
ATOM    446  CE  MET B  99      31.084 -13.212  -4.011  1.00 92.26
ATOM    447  N   ARG B 100      31.878 -15.679  -9.455  1.00 93.50
ATOM    448  CA  ARG B 100      30.980 -15.866 -10.590  1.00 93.50
ATOM    449  C   ARG B 100      30.397 -17.275 -10.601  1.00 93.50
ATOM    450  O   ARG B 100      29.228 -17.465 -10.942  1.00 93.50
ATOM    451  CB  ARG B 100      31.712 -15.591 -11.905  1.00 93.50
ATOM    452  CG  ARG B 100      32.072 -14.129 -12.117  1.00 93.50
ATOM    453  CD  ARG B 100      30.838 -13.237 -12.102  1.00 93.50
ATOM    454  NE  ARG B 100      30.626 -12.633 -10.789  1.00 93.50
ATOM    455  CZ  ARG B 100      29.731 -11.684 -10.528  1.00 93.50
ATOM    456  NH1 ARG B 100      28.945 -11.210 -11.487  1.00 93.50
ATOM    457  NH2 ARG B 100      29.621 -11.205  -9.297  1.00 93.50
ATOM    458  N   LEU B 101      31.204 -18.256 -10.169  1.00 93.69
ATOM    459  CA  LEU B 101      30.750 -19.641 -10.102  1.00 93.69
ATOM    460  C   LEU B 101      29.685 -19.812  -9.024  1.00 93.69
ATOM    461  O   LEU B 101      28.729 -20.569  -9.205  1.00 93.69
ATOM    462  CB  LEU B 101      31.928 -20.579  -9.825  1.00 93.69
ATOM    463  CG  LEU B 101      32.904 -20.801 -10.982  1.00 93.69
ATOM    464  CD1 LEU B 101      34.089 -21.643 -10.521  1.00 93.69
ATOM    465  CD2 LEU B 101      32.197 -21.464 -12.159  1.00 93.69
ATOM    466  N   VAL B 102      29.914 -19.057  -7.976  1.00 92.98
ATOM    467  CA  VAL B 102      28.936 -19.091  -6.894  1.00 92.98
ATOM    468  C   VAL B 102      27.601 -18.537  -7.387  1.00 92.98
ATOM    469  O   VAL B 102      26.551 -19.148  -7.172  1.00 92.98
ATOM    470  CB  VAL B 102      29.422 -18.292  -5.664  1.00 92.98
ATOM    471  CG1 VAL B 102      28.301 -18.148  -4.636  1.00 92.98
ATOM    472  CG2 VAL B 102      30.642 -18.967  -5.039  1.00 92.98
ATOM    473  N   VAL B 103      27.651 -17.426  -8.096  1.00 93.04
ATOM    474  CA  VAL B 103      26.445 -16.806  -8.634  1.00 93.04
ATOM    475  C   VAL B 103      25.773 -17.755  -9.623  1.00 93.04
ATOM    476  O   VAL B 103      24.552 -17.929  -9.594  1.00 93.04
ATOM    477  CB  VAL B 103      26.758 -15.456  -9.319  1.00 93.04
ATOM    478  CG1 VAL B 103      25.533 -14.933 -10.067  1.00 93.04
ATOM    479  CG2 VAL B 103      27.236 -14.434  -8.289  1.00 93.04
ATOM    480  N   CYS B 104      26.531 -18.409 -10.457  1.00 92.98
ATOM    481  CA  CYS B 104      25.998 -19.369 -11.418  1.00 92.98
ATOM    482  C   CYS B 104      25.352 -20.552 -10.706  1.00 92.98
ATOM    483  O   CYS B 104      24.335 -21.077 -11.163  1.00 92.98
ATOM    484  CB  CYS B 104      27.104 -19.865 -12.349  1.00 92.98
ATOM    485  SG  CYS B 104      27.594 -18.662 -13.603  1.00 92.98
ATOM    486  N   GLY B 105      26.002 -20.931  -9.554  1.00 92.45
ATOM    487  CA  GLY B 105      25.406 -21.978  -8.740  1.00 92.45
ATOM    488  C   GLY B 105      24.045 -21.601  -8.185  1.00 92.45
ATOM    489  O   GLY B 105      23.107 -22.399  -8.232  1.00 92.45
ATOM    490  N   ILE B 106      23.953 -20.377  -7.712  1.00 92.17
ATOM    491  CA  ILE B 106      22.694 -19.879  -7.170  1.00 92.17
ATOM    492  C   ILE B 106      21.644 -19.815  -8.276  1.00 92.17
ATOM    493  O   ILE B 106      20.510 -20.262  -8.091  1.00 92.17
ATOM    494  CB  ILE B 106      22.871 -18.489  -6.518  1.00 92.17
ATOM    495  CG1 ILE B 106      23.804 -18.582  -5.306  1.00 92.17
ATOM    496  CG2 ILE B 106      21.513 -17.903  -6.120  1.00 92.17
ATOM    497  CD1 ILE B 106      24.193 -17.232  -4.718  1.00 92.17
ATOM    498  N   ILE B 107      22.046 -19.357  -9.422  1.00 93.61
ATOM    499  CA  ILE B 107      21.143 -19.226 -10.560  1.00 93.61
ATOM    500  C   ILE B 107      20.674 -20.608 -11.009  1.00 93.61
ATOM    501  O   ILE B 107      19.509 -20.788 -11.372  1.00 93.61
ATOM    502  CB  ILE B 107      21.818 -18.482 -11.734  1.00 93.61
ATOM    503  CG1 ILE B 107      22.061 -17.013 -11.366  1.00 93.61
ATOM    504  CG2 ILE B 107      20.970 -18.595 -13.004  1.00 93.61
ATOM    505  CD1 ILE B 107      22.839 -16.232 -12.417  1.00 93.61
ATOM    506  N   TRP B 108      21.571 -21.576 -10.968  1.00 92.57
ATOM    507  CA  TRP B 108      21.235 -22.950 -11.327  1.00 92.57
ATOM    508  C   TRP B 108      20.153 -23.504 -10.407  1.00 92.57
ATOM    509  O   TRP B 108      19.172 -24.089 -10.872  1.00 92.57
ATOM    510  CB  TRP B 108      22.478 -23.842 -11.269  1.00 92.57
ATOM    511  CG  TRP B 108      22.255 -25.232 -11.784  1.00 92.57
ATOM    512  CD1 TRP B 108      21.436 -26.187 -11.248  1.00 92.57
ATOM    513  CD2 TRP B 108      22.863 -25.825 -12.935  1.00 92.57
ATOM    514  NE1 TRP B 108      21.499 -27.339 -11.998  1.00 92.57
ATOM    515  CE2 TRP B 108      22.367 -27.143 -13.038  1.00 92.57
ATOM    516  CE3 TRP B 108      23.781 -25.368 -13.891  1.00 92.57
ATOM    517  CZ2 TRP B 108      22.758 -28.010 -14.061  1.00 92.57
ATOM    518  CZ3 TRP B 108      24.169 -26.233 -14.908  1.00 92.57
ATOM    519  CH2 TRP B 108      23.656 -27.538 -14.983  1.00 92.57
ATOM    520  N   ILE B 109      20.279 -23.226  -9.169  1.00 89.66
ATOM    521  CA  ILE B 109      19.319 -23.704  -8.180  1.00 89.66
ATOM    522  C   ILE B 109      17.967 -23.031  -8.406  1.00 89.66
ATOM    523  O   ILE B 109      16.927 -23.695  -8.402  1.00 89.66
ATOM    524  CB  ILE B 109      19.814 -23.442  -6.740  1.00 89.66
ATOM    525  CG1 ILE B 109      21.068 -24.274  -6.447  1.00 89.66
ATOM    526  CG2 ILE B 109      18.707 -23.744  -5.725  1.00 89.66
ATOM    527  CD1 ILE B 109      21.743 -23.931  -5.126  1.00 89.66
ATOM    528  N   ILE B 110      18.000 -21.736  -8.637  1.00 90.55
ATOM    529  CA  ILE B 110      16.774 -20.982  -8.874  1.00 90.55
ATOM    530  C   ILE B 110      16.074 -21.513 -10.123  1.00 90.55
ATOM    531  O   ILE B 110      14.857 -21.713 -10.122  1.00 90.55
ATOM    532  CB  ILE B 110      17.059 -19.470  -9.020  1.00 90.55
ATOM    533  CG1 ILE B 110      17.569 -18.892  -7.695  1.00 90.55
ATOM    534  CG2 ILE B 110      15.807 -18.728  -9.496  1.00 90.55
ATOM    535  CD1 ILE B 110      18.035 -17.446  -7.790  1.00 90.55
ATOM    536  N   THR B 111      16.848 -21.797 -11.141  1.00 90.63
ATOM    537  CA  THR B 111      16.298 -22.277 -12.404  1.00 90.63
ATOM    538  C   THR B 111      15.712 -23.677 -12.241  1.00 90.63
ATOM    539  O   THR B 111      14.625 -23.963 -12.746  1.00 90.63
ATOM    540  CB  THR B 111      17.368 -22.291 -13.511  1.00 90.63
ATOM    541  OG1 THR B 111      18.044 -21.027 -13.530  1.00 90.63
ATOM    542  CG2 THR B 111      16.741 -22.540 -14.879  1.00 90.63
ATOM    543  N   ALA B 112      16.391 -24.508 -11.541  1.00 87.24
ATOM    544  CA  ALA B 112      15.906 -25.861 -11.279  1.00 87.24
ATOM    545  C   ALA B 112      14.579 -25.831 -10.527  1.00 87.24
ATOM    546  O   ALA B 112      13.654 -26.577 -10.857  1.00 87.24
ATOM    547  CB  ALA B 112      16.944 -26.655 -10.490  1.00 87.24
ATOM    548  N   LEU B 113      14.540 -24.958  -9.594  1.00 87.59
ATOM    549  CA  LEU B 113      13.317 -24.819  -8.811  1.00 87.59
ATOM    550  C   LEU B 113      12.176 -24.290  -9.674  1.00 87.59
ATOM    551  O   LEU B 113      11.017 -24.661  -9.475  1.00 87.59
ATOM    552  CB  LEU B 113      13.546 -23.885  -7.620  1.00 87.59
ATOM    553  CG  LEU B 113      14.358 -24.457  -6.457  1.00 87.59
ATOM    554  CD1 LEU B 113      14.644 -23.370  -5.425  1.00 87.59
ATOM    555  CD2 LEU B 113      13.624 -25.629  -5.816  1.00 87.59
ATOM    556  N   THR B 114      12.485 -23.445 -10.590  1.00 88.63
ATOM    557  CA  THR B 114      11.490 -22.874 -11.491  1.00 88.63
ATOM    558  C   THR B 114      10.896 -23.952 -12.394  1.00 88.63
ATOM    559  O   THR B 114       9.687 -23.973 -12.633  1.00 88.63
ATOM    560  CB  THR B 114      12.096 -21.754 -12.356  1.00 88.63
ATOM    561  OG1 THR B 114      12.769 -20.815 -11.507  1.00 88.63
ATOM    562  CG2 THR B 114      11.016 -21.024 -13.147  1.00 88.63
ATOM    563  N   ILE B 115      11.765 -24.825 -12.857  1.00 85.59
ATOM    564  CA  ILE B 115      11.320 -25.901 -13.736  1.00 85.59
ATOM    565  C   ILE B 115      10.427 -26.866 -12.959  1.00 85.59
ATOM    566  O   ILE B 115       9.397 -27.314 -13.467  1.00 85.59
ATOM    567  CB  ILE B 115      12.517 -26.658 -14.353  1.00 85.59
ATOM    568  CG1 ILE B 115      13.304 -25.737 -15.293  1.00 85.59
ATOM    569  CG2 ILE B 115      12.041 -27.914 -15.088  1.00 85.59
ATOM    570  CD1 ILE B 115      14.583 -26.356 -15.839  1.00 85.59
ATOM    571  N   ILE B 116      10.831 -27.122 -11.739  1.00 79.35
ATOM    572  CA  ILE B 116      10.025 -27.980 -10.877  1.00 79.35
ATOM    573  C   ILE B 116       8.657 -27.341 -10.647  1.00 79.35
ATOM    574  O   ILE B 116       7.638 -28.036 -10.614  1.00 79.35
ATOM    575  CB  ILE B 116      10.727 -28.243  -9.526  1.00 79.35
ATOM    576  CG1 ILE B 116      11.985 -29.094  -9.735  1.00 79.35
ATOM    577  CG2 ILE B 116       9.768 -28.915  -8.540  1.00 79.35
ATOM    578  CD1 ILE B 116      12.855 -29.229  -8.493  1.00 79.35
ATOM    579  N   ALA B 117       8.607 -26.104 -10.534  1.00 83.05
ATOM    580  CA  ALA B 117       7.374 -25.367 -10.270  1.00 83.05
ATOM    581  C   ALA B 117       6.418 -25.455 -11.457  1.00 83.05
ATOM    582  O   ALA B 117       5.198 -25.405 -11.284  1.00 83.05
ATOM    583  CB  ALA B 117       7.684 -23.907  -9.948  1.00 83.05
ATOM    584  N   VAL B 118       7.000 -25.577 -12.620  1.00 75.34
ATOM    585  CA  VAL B 118       6.170 -25.721 -13.811  1.00 75.34
ATOM    586  C   VAL B 118       5.522 -27.104 -13.825  1.00 75.34
ATOM    587  O   VAL B 118       4.356 -27.246 -14.200  1.00 75.34
ATOM    588  CB  VAL B 118       6.988 -25.503 -15.103  1.00 75.34
ATOM    589  CG1 VAL B 118       6.157 -25.856 -16.335  1.00 75.34
ATOM    590  CG2 VAL B 118       7.482 -24.060 -15.184  1.00 75.34
ATOM    591  N   GLN B 119       6.345 -28.065 -13.356  1.00 71.19
ATOM    592  CA  GLN B 119       5.867 -29.443 -13.335  1.00 71.19
ATOM    593  C   GLN B 119       4.887 -29.668 -12.187  1.00 71.19
ATOM    594  O   GLN B 119       3.890 -30.376 -12.344  1.00 71.19
ATOM    595  CB  GLN B 119       7.040 -30.418 -13.223  1.00 71.19
ATOM    596  CG  GLN B 119       7.935 -30.448 -14.454  1.00 71.19
ATOM    597  CD  GLN B 119       9.116 -31.388 -14.299  1.00 71.19
ATOM    598  OE1 GLN B 119       9.459 -31.796 -13.185  1.00 71.19
ATOM    599  NE2 GLN B 119       9.747 -31.737 -15.415  1.00 71.19
ATOM    600  N   GLN B 120       5.289 -29.030 -11.107  1.00 69.53
ATOM    601  CA  GLN B 120       4.447 -29.098  -9.917  1.00 69.53
ATOM    602  C   GLN B 120       3.892 -27.724  -9.556  1.00 69.53
ATOM    603  O   GLN B 120       4.555 -26.941  -8.871  1.00 69.53
ATOM    604  CB  GLN B 120       5.230 -29.675  -8.737  1.00 69.53
ATOM    605  CG  GLN B 120       5.563 -31.154  -8.884  1.00 69.53
ATOM    606  CD  GLN B 120       6.332 -31.703  -7.697  1.00 69.53
ATOM    607  OE1 GLN B 120       6.841 -30.945  -6.866  1.00 69.53
ATOM    608  NE2 GLN B 120       6.422 -33.026  -7.609  1.00 69.53
ATOM    609  N   GLN B 121       2.670 -27.482  -9.885  1.00 67.36
ATOM    610  CA  GLN B 121       2.067 -26.160  -9.754  1.00 67.36
ATOM    611  C   GLN B 121       1.975 -25.739  -8.290  1.00 67.36
ATOM    612  O   GLN B 121       1.858 -24.550  -7.987  1.00 67.36
ATOM    613  CB  GLN B 121       0.679 -26.136 -10.396  1.00 67.36
ATOM    614  CG  GLN B 121       0.705 -26.061 -11.916  1.00 67.36
ATOM    615  CD  GLN B 121      -0.677 -25.890 -12.519  1.00 67.36
ATOM    616  OE1 GLN B 121      -1.692 -26.079 -11.842  1.00 67.36
ATOM    617  NE2 GLN B 121      -0.726 -25.532 -13.798  1.00 67.36
ATOM    618  N   ALA B 122       2.100 -26.720  -7.408  1.00 67.40
ATOM    619  CA  ALA B 122       2.007 -26.428  -5.980  1.00 67.40
ATOM    620  C   ALA B 122       3.289 -25.775  -5.469  1.00 67.40
ATOM    621  O   ALA B 122       3.292 -25.146  -4.409  1.00 67.40
ATOM    622  CB  ALA B 122       1.714 -27.703  -5.194  1.00 67.40
ATOM    623  N   CYS B 123       4.348 -25.819  -6.236  1.00 82.60
ATOM    624  CA  CYS B 123       5.631 -25.264  -5.818  1.00 82.60
ATOM    625  C   CYS B 123       5.665 -23.754  -6.024  1.00 82.60
ATOM    626  O   CYS B 123       5.568 -23.275  -7.155  1.00 82.60
ATOM    627  CB  CYS B 123       6.775 -25.918  -6.592  1.00 82.60
ATOM    628  SG  CYS B 123       8.412 -25.320  -6.115  1.00 82.60
ATOM    629  N   ILE B 124       5.866 -23.010  -4.869  1.00 87.20
ATOM    630  CA  ILE B 124       5.840 -21.554  -4.952  1.00 87.20
ATOM    631  C   ILE B 124       7.205 -20.990  -4.567  1.00 87.20
ATOM    632  O   ILE B 124       7.368 -19.774  -4.439  1.00 87.20
ATOM    633  CB  ILE B 124       4.739 -20.957  -4.046  1.00 87.20
ATOM    634  CG1 ILE B 124       4.948 -21.395  -2.592  1.00 87.20
ATOM    635  CG2 ILE B 124       3.349 -21.363  -4.546  1.00 87.20
ATOM    636  CD1 ILE B 124       4.134 -20.597  -1.583  1.00 87.20
ATOM    637  N   HIS B 125       8.240 -21.769  -4.398  1.00 89.92
ATOM    638  CA  HIS B 125       9.558 -21.373  -3.913  1.00 89.92
ATOM    639  C   HIS B 125      10.182 -20.314  -4.816  1.00 89.92
ATOM    640  O   HIS B 125      10.670 -19.290  -4.333  1.00 89.92
ATOM    641  CB  HIS B 125      10.480 -22.590  -3.815  1.00 89.92
ATOM    642  CG  HIS B 125      10.157 -23.497  -2.672  1.00 89.92
ATOM    643  ND1 HIS B 125       9.107 -24.390  -2.704  1.00 89.92
ATOM    644  CD2 HIS B 125      10.748 -23.651  -1.463  1.00 89.92
ATOM    645  CE1 HIS B 125       9.067 -25.055  -1.562  1.00 89.92
ATOM    646  NE2 HIS B 125      10.052 -24.625  -0.791  1.00 89.92
ATOM    647  N   PRO B 126      10.190 -20.523  -6.125  1.00 89.31
ATOM    648  CA  PRO B 126      10.800 -19.502  -6.981  1.00 89.31
ATOM    649  C   PRO B 126      10.124 -18.139  -6.847  1.00 89.31
ATOM    650  O   PRO B 126      10.782 -17.104  -6.976  1.00 89.31
ATOM    651  CB  PRO B 126      10.614 -20.067  -8.391  1.00 89.31
ATOM    652  CG  PRO B 126      10.420 -21.536  -8.192  1.00 89.31
ATOM    653  CD  PRO B 126       9.812 -21.757  -6.836  1.00 89.31
ATOM    654  N   VAL B 127       8.834 -18.162  -6.583  1.00 91.84
ATOM    655  CA  VAL B 127       8.083 -16.923  -6.412  1.00 91.84
ATOM    656  C   VAL B 127       8.548 -16.207  -5.146  1.00 91.84
ATOM    657  O   VAL B 127       8.804 -15.001  -5.166  1.00 91.84
ATOM    658  CB  VAL B 127       6.562 -17.186  -6.347  1.00 91.84
ATOM    659  CG1 VAL B 127       5.800 -15.887  -6.089  1.00 91.84
ATOM    660  CG2 VAL B 127       6.079 -17.845  -7.638  1.00 91.84
ATOM    661  N   LEU B 128       8.675 -16.962  -4.077  1.00 93.16
ATOM    662  CA  LEU B 128       9.107 -16.406  -2.799  1.00 93.16
ATOM    663  C   LEU B 128      10.531 -15.869  -2.894  1.00 93.16
ATOM    664  O   LEU B 128      10.839 -14.812  -2.338  1.00 93.16
ATOM    665  CB  LEU B 128       9.020 -17.464  -1.697  1.00 93.16
ATOM    666  CG  LEU B 128       7.625 -18.012  -1.391  1.00 93.16
ATOM    667  CD1 LEU B 128       7.701 -19.078  -0.303  1.00 93.16
ATOM    668  CD2 LEU B 128       6.687 -16.884  -0.976  1.00 93.16
ATOM    669  N   ILE B 129      11.367 -16.528  -3.617  1.00 92.63
ATOM    670  CA  ILE B 129      12.756 -16.120  -3.801  1.00 92.63
ATOM    671  C   ILE B 129      12.809 -14.814  -4.591  1.00 92.63
ATOM    672  O   ILE B 129      13.586 -13.914  -4.262  1.00 92.63
ATOM    673  CB  ILE B 129      13.577 -17.215  -4.518  1.00 92.63
ATOM    674  CG1 ILE B 129      13.760 -18.431  -3.603  1.00 92.63
ATOM    675  CG2 ILE B 129      14.931 -16.663  -4.974  1.00 92.63
ATOM    676  CD1 ILE B 129      14.335 -19.653  -4.306  1.00 92.63
ATOM    677  N   ARG B 130      11.980 -14.737  -5.568  1.00 92.51
ATOM    678  CA  ARG B 130      11.912 -13.518  -6.367  1.00 92.51
ATOM    679  C   ARG B 130      11.502 -12.324  -5.511  1.00 92.51
ATOM    680  O   ARG B 130      12.083 -11.243  -5.625  1.00 92.51
ATOM    681  CB  ARG B 130      10.931 -13.690  -7.529  1.00 92.51
ATOM    682  CG  ARG B 130      10.953 -12.544  -8.529  1.00 92.51
ATOM    683  CD  ARG B 130      10.031 -12.810  -9.711  1.00 92.51
ATOM    684  NE  ARG B 130       8.660 -13.065  -9.279  1.00 92.51
ATOM    685  CZ  ARG B 130       7.700 -13.557 -10.057  1.00 92.51
ATOM    686  NH1 ARG B 130       7.943 -13.858 -11.327  1.00 92.51
ATOM    687  NH2 ARG B 130       6.486 -13.750  -9.561  1.00 92.51
ATOM    688  N   ILE B 131      10.578 -12.491  -4.643  1.00 95.02
ATOM    689  CA  ILE B 131      10.059 -11.431  -3.785  1.00 95.02
ATOM    690  C   ILE B 131      11.147 -10.974  -2.815  1.00 95.02
ATOM    691  O   ILE B 131      11.381  -9.773  -2.657  1.00 95.02
ATOM    692  CB  ILE B 131       8.808 -11.896  -3.006  1.00 95.02
ATOM    693  CG1 ILE B 131       7.641 -12.143  -3.969  1.00 95.02
ATOM    694  CG2 ILE B 131       8.426 -10.870  -1.935  1.00 95.02
ATOM    695  CD1 ILE B 131       6.421 -12.775  -3.314  1.00 95.02
ATOM    696  N   VAL B 132      11.879 -11.940  -2.224  1.00 93.88
ATOM    697  CA  VAL B 132      12.901 -11.639  -1.227  1.00 93.88
ATOM    698  C   VAL B 132      14.065 -10.904  -1.886  1.00 93.88
ATOM    699  O   VAL B 132      14.606  -9.951  -1.319  1.00 93.88
ATOM    700  CB  VAL B 132      13.407 -12.921  -0.529  1.00 93.88
ATOM    701  CG1 VAL B 132      14.645 -12.623   0.315  1.00 93.88
ATOM    702  CG2 VAL B 132      12.303 -13.530   0.333  1.00 93.88
ATOM    703  N   MET B 133      14.411 -11.289  -3.087  1.00 92.97
ATOM    704  CA  MET B 133      15.503 -10.645  -3.810  1.00 92.97
ATOM    705  C   MET B 133      15.156  -9.198  -4.145  1.00 92.97
ATOM    706  O   MET B 133      16.011  -8.314  -4.062  1.00 92.97
ATOM    707  CB  MET B 133      15.828 -11.414  -5.092  1.00 92.97
ATOM    708  CG  MET B 133      16.558 -12.725  -4.852  1.00 92.97
ATOM    709  SD  MET B 133      17.077 -13.537  -6.413  1.00 92.97
ATOM    710  CE  MET B 133      18.344 -12.367  -6.977  1.00 92.97
ATOM    711  N   SER B 134      13.900  -9.015  -4.457  1.00 93.95
ATOM    712  CA  SER B 134      13.450  -7.665  -4.780  1.00 93.95
ATOM    713  C   SER B 134      13.483  -6.762  -3.551  1.00 93.95
ATOM    714  O   SER B 134      13.938  -5.619  -3.627  1.00 93.95
ATOM    715  CB  SER B 134      12.036  -7.695  -5.362  1.00 93.95
ATOM    716  OG  SER B 134      11.609  -6.391  -5.715  1.00 93.95
ATOM    717  N   HIS B 135      13.126  -7.276  -2.377  1.00 95.58
ATOM    718  CA  HIS B 135      13.094  -6.480  -1.155  1.00 95.58
ATOM    719  C   HIS B 135      14.499  -6.251  -0.610  1.00 95.58
ATOM    720  O   HIS B 135      14.778  -5.204  -0.020  1.00 95.58
ATOM    721  CB  HIS B 135      12.224  -7.160  -0.096  1.00 95.58
ATOM    722  CG  HIS B 135      10.762  -6.892  -0.257  1.00 95.58
ATOM    723  ND1 HIS B 135      10.208  -5.646  -0.055  1.00 95.58
ATOM    724  CD2 HIS B 135       9.741  -7.710  -0.604  1.00 95.58
ATOM    725  CE1 HIS B 135       8.904  -5.711  -0.271  1.00 95.58
ATOM    726  NE2 HIS B 135       8.596  -6.952  -0.606  1.00 95.58
ATOM    727  N   MET B 136      15.407  -7.236  -0.851  1.00 94.74
ATOM    728  CA  MET B 136      16.800  -7.050  -0.455  1.00 94.74
ATOM    729  C   MET B 136      17.410  -5.844  -1.161  1.00 94.74
ATOM    730  O   MET B 136      18.120  -5.050  -0.541  1.00 94.74
ATOM    731  CB  MET B 136      17.619  -8.305  -0.762  1.00 94.74
ATOM    732  CG  MET B 136      17.396  -9.439   0.225  1.00 94.74
ATOM    733  SD  MET B 136      18.492 -10.875  -0.094  1.00 94.74
ATOM    734  CE  MET B 136      20.029 -10.280   0.664  1.00 94.74
ATOM    735  N   PHE B 137      17.146  -5.716  -2.414  1.00 95.39
ATOM    736  CA  PHE B 137      17.628  -4.570  -3.177  1.00 95.39
ATOM    737  C   PHE B 137      16.953  -3.286  -2.709  1.00 95.39
ATOM    738  O   PHE B 137      17.616  -2.264  -2.521  1.00 95.39
ATOM    739  CB  PHE B 137      17.381  -4.778  -4.675  1.00 95.39
ATOM    740  CG  PHE B 137      17.790  -3.606  -5.525  1.00 95.39
ATOM    741  CD1 PHE B 137      16.839  -2.859  -6.209  1.00 95.39
ATOM    742  CD2 PHE B 137      19.128  -3.251  -5.641  1.00 95.39
ATOM    743  CE1 PHE B 137      17.215  -1.774  -6.998  1.00 95.39
ATOM    744  CE2 PHE B 137      19.512  -2.168  -6.427  1.00 95.39
ATOM    745  CZ  PHE B 137      18.554  -1.431  -7.105  1.00 95.39
ATOM    746  N   PHE B 138      15.684  -3.418  -2.473  1.00 94.47
ATOM    747  CA  PHE B 138      14.889  -2.276  -2.038  1.00 94.47
ATOM    748  C   PHE B 138      15.403  -1.732  -0.711  1.00 94.47
ATOM    749  O   PHE B 138      15.501  -0.517  -0.529  1.00 94.47
ATOM    750  CB  PHE B 138      13.413  -2.666  -1.910  1.00 94.47
ATOM    751  CG  PHE B 138      12.461  -1.526  -2.151  1.00 94.47
ATOM    752  CD1 PHE B 138      11.095  -1.689  -1.956  1.00 94.47
ATOM    753  CD2 PHE B 138      12.932  -0.289  -2.573  1.00 94.47
ATOM    754  CE1 PHE B 138      10.211  -0.636  -2.178  1.00 94.47
ATOM    755  CE2 PHE B 138      12.055   0.768  -2.798  1.00 94.47
ATOM    756  CZ  PHE B 138      10.695   0.593  -2.601  1.00 94.47
ATOM    757  N   LEU B 139      15.866  -2.525   0.197  1.00 95.50
ATOM    758  CA  LEU B 139      16.330  -2.158   1.531  1.00 95.50
ATOM    759  C   LEU B 139      17.766  -1.647   1.485  1.00 95.50
ATOM    760  O   LEU B 139      18.237  -1.020   2.437  1.00 95.50
ATOM    761  CB  LEU B 139      16.233  -3.355   2.480  1.00 95.50
ATOM    762  CG  LEU B 139      14.824  -3.759   2.920  1.00 95.50
ATOM    763  CD1 LEU B 139      14.863  -5.087   3.668  1.00 95.50
ATOM    764  CD2 LEU B 139      14.202  -2.669   3.787  1.00 95.50
ATOM    765  N   SER B 140      18.406  -1.809   0.368  1.00 94.07
ATOM    766  CA  SER B 140      19.805  -1.416   0.236  1.00 94.07
ATOM    767  C   SER B 140      19.963   0.099   0.315  1.00 94.07
ATOM    768  O   SER B 140      21.024   0.599   0.693  1.00 94.07
ATOM    769  CB  SER B 140      20.384  -1.929  -1.084  1.00 94.07
ATOM    770  OG  SER B 140      19.796  -1.258  -2.185  1.00 94.07
ATOM    771  N   VAL B 141      18.942   0.849   0.057  1.00 92.36
ATOM    772  CA  VAL B 141      18.961   2.308   0.055  1.00 92.36
ATOM    773  C   VAL B 141      19.328   2.822   1.445  1.00 92.36
ATOM    774  O   VAL B 141      20.025   3.832   1.576  1.00 92.36
ATOM    775  CB  VAL B 141      17.600   2.892  -0.387  1.00 92.36
ATOM    776  CG1 VAL B 141      17.583   4.410  -0.216  1.00 92.36
ATOM    777  CG2 VAL B 141      17.302   2.510  -1.836  1.00 92.36
ATOM    778  N   TYR B 142      19.000   2.100   2.490  1.00 93.39
ATOM    779  CA  TYR B 142      19.180   2.544   3.867  1.00 93.39
ATOM    780  C   TYR B 142      20.623   2.352   4.318  1.00 93.39
ATOM    781  O   TYR B 142      21.052   2.938   5.315  1.00 93.39
ATOM    782  CB  TYR B 142      18.234   1.787   4.804  1.00 93.39
ATOM    783  CG  TYR B 142      16.773   2.058   4.541  1.00 93.39
ATOM    784  CD1 TYR B 142      16.245   3.339   4.687  1.00 93.39
ATOM    785  CD2 TYR B 142      15.917   1.035   4.148  1.00 93.39
ATOM    786  CE1 TYR B 142      14.899   3.594   4.448  1.00 93.39
ATOM    787  CE2 TYR B 142      14.569   1.278   3.907  1.00 93.39
ATOM    788  CZ  TYR B 142      14.070   2.559   4.058  1.00 93.39
ATOM    789  OH  TYR B 142      12.736   2.805   3.820  1.00 93.39
ATOM    790  N   GLY B 143      21.380   1.606   3.581  1.00 91.31
ATOM    791  CA  GLY B 143      22.789   1.410   3.881  1.00 91.31
ATOM    792  C   GLY B 143      23.674   2.520   3.346  1.00 91.31
ATOM    793  O   GLY B 143      24.873   2.555   3.627  1.00 91.31
ATOM    794  N   LEU B 144      23.103   3.524   2.715  1.00 87.29
ATOM    795  CA  LEU B 144      23.859   4.598   2.080  1.00 87.29
ATOM    796  C   LEU B 144      24.023   5.782   3.028  1.00 87.29
ATOM    797  O   LEU B 144      24.665   6.776   2.681  1.00 87.29
ATOM    798  CB  LEU B 144      23.166   5.053   0.793  1.00 87.29
ATOM    799  CG  LEU B 144      23.233   4.086  -0.391  1.00 87.29
ATOM    800  CD1 LEU B 144      22.305   4.552  -1.508  1.00 87.29
ATOM    801  CD2 LEU B 144      24.666   3.958  -0.896  1.00 87.29
ATOM    802  N   MET B 145      23.572   5.720   4.231  1.00 83.36
ATOM    803  CA  MET B 145      23.737   6.784   5.217  1.00 83.36
ATOM    804  C   MET B 145      25.193   6.900   5.655  1.00 83.36
ATOM    805  O   MET B 145      25.768   5.940   6.172  1.00 83.36
ATOM    806  CB  MET B 145      22.843   6.534   6.433  1.00 83.36
ATOM    807  CG  MET B 145      22.913   7.632   7.482  1.00 83.36
ATOM    808  SD  MET B 145      21.913   7.246   8.971  1.00 83.36
ATOM    809  CE  MET B 145      22.013   8.834   9.844  1.00 83.36
ATOM    810  N   PRO B 146      25.746   8.088   5.436  1.00 79.33
ATOM    811  CA  PRO B 146      27.144   8.274   5.831  1.00 79.33
ATOM    812  C   PRO B 146      27.319   8.386   7.344  1.00 79.33
ATOM    813  O   PRO B 146      26.394   8.799   8.047  1.00 79.33
ATOM    814  CB  PRO B 146      27.536   9.581   5.137  1.00 79.33
ATOM    815  CG  PRO B 146      26.242  10.289   4.898  1.00 79.33
ATOM    816  CD  PRO B 146      25.138   9.272   4.877  1.00 79.33
ATOM    817  N   ALA B 147      28.515   8.073   7.833  1.00 77.17
ATOM    818  CA  ALA B 147      28.820   8.175   9.258  1.00 77.17
ATOM    819  C   ALA B 147      28.833   9.632   9.713  1.00 77.17
ATOM    820  O   ALA B 147      28.636   9.921  10.895  1.00 77.17
ATOM    821  CB  ALA B 147      30.161   7.512   9.565  1.00 77.17
ATOM    822  N   THR B 148      28.969  10.591   8.757  1.00 73.18
ATOM    823  CA  THR B 148      29.026  12.019   9.052  1.00 73.18
ATOM    824  C   THR B 148      27.640  12.648   8.946  1.00 73.18
ATOM    825  O   THR B 148      27.507  13.874   8.945  1.00 73.18
ATOM    826  CB  THR B 148      29.997  12.746   8.104  1.00 73.18
ATOM    827  OG1 THR B 148      29.629  12.468   6.747  1.00 73.18
ATOM    828  CG2 THR B 148      31.434  12.290   8.332  1.00 73.18
ATOM    829  N   SER B 149      26.685  11.820   8.890  1.00 76.10
ATOM    830  CA  SER B 149      25.316  12.303   8.733  1.00 76.10
ATOM    831  C   SER B 149      24.842  13.036   9.983  1.00 76.10
ATOM    832  O   SER B 149      25.275  12.724  11.094  1.00 76.10
ATOM    833  CB  SER B 149      24.371  11.142   8.422  1.00 76.10
ATOM    834  OG  SER B 149      23.022  11.579   8.418  1.00 76.10
ATOM    835  N   GLN B 150      23.941  14.070   9.757  1.00 78.49
ATOM    836  CA  GLN B 150      23.360  14.825  10.863  1.00 78.49
ATOM    837  C   GLN B 150      22.240  14.038  11.538  1.00 78.49
ATOM    838  O   GLN B 150      21.638  14.510  12.504  1.00 78.49
ATOM    839  CB  GLN B 150      22.833  16.174  10.374  1.00 78.49
ATOM    840  CG  GLN B 150      23.923  17.122   9.892  1.00 78.49
ATOM    841  CD  GLN B 150      23.398  18.512   9.584  1.00 78.49
ATOM    842  OE1 GLN B 150      22.188  18.755   9.619  1.00 78.49
ATOM    843  NE2 GLN B 150      24.305  19.435   9.281  1.00 78.49
ATOM    844  N   SER B 151      22.076  12.807  11.075  1.00 86.52
ATOM    845  CA  SER B 151      21.016  11.971  11.630  1.00 86.52
ATOM    846  C   SER B 151      21.383  11.462  13.019  1.00 86.52
ATOM    847  O   SER B 151      22.559  11.241  13.315  1.00 86.52
ATOM    848  CB  SER B 151      20.726  10.788  10.705  1.00 86.52
ATOM    849  OG  SER B 151      19.963   9.800  11.376  1.00 86.52
ATOM    850  N   GLN B 152      20.390  11.309  13.888  1.00 89.94
ATOM    851  CA  GLN B 152      20.591  10.766  15.228  1.00 89.94
ATOM    852  C   GLN B 152      20.990   9.294  15.170  1.00 89.94
ATOM    853  O   GLN B 152      21.436   8.727  16.170  1.00 89.94
ATOM    854  CB  GLN B 152      19.327  10.934  16.072  1.00 89.94
ATOM    855  CG  GLN B 152      18.946  12.386  16.326  1.00 89.94
ATOM    856  CD  GLN B 152      19.991  13.134  17.134  1.00 89.94
ATOM    857  OE1 GLN B 152      20.742  12.534  17.909  1.00 89.94
ATOM    858  NE2 GLN B 152      20.046  14.450  16.959  1.00 89.94
ATOM    859  N   LEU B 153      20.913   8.745  14.017  1.00 93.24
ATOM    860  CA  LEU B 153      21.251   7.340  13.820  1.00 93.24
ATOM    861  C   LEU B 153      22.639   7.195  13.206  1.00 93.24
ATOM    862  O   LEU B 153      23.023   6.104  12.779  1.00 93.24
ATOM    863  CB  LEU B 153      20.211   6.659  12.926  1.00 93.24
ATOM    864  CG  LEU B 153      18.806   6.512  13.511  1.00 93.24
ATOM    865  CD1 LEU B 153      17.823   6.081  12.428  1.00 93.24
ATOM    866  CD2 LEU B 153      18.809   5.516  14.666  1.00 93.24
ATOM    867  N   ALA B 154      23.391   8.253  13.119  1.00 87.97
ATOM    868  CA  ALA B 154      24.706   8.256  12.482  1.00 87.97
ATOM    869  C   ALA B 154      25.640   7.249  13.148  1.00 87.97
ATOM    870  O   ALA B 154      26.495   6.655  12.488  1.00 87.97
ATOM    871  CB  ALA B 154      25.316   9.655  12.529  1.00 87.97
ATOM    872  N   GLY B 155      25.421   6.955  14.449  1.00 89.28
ATOM    873  CA  GLY B 155      26.224   5.986  15.177  1.00 89.28
ATOM    874  C   GLY B 155      26.045   4.566  14.676  1.00 89.28
ATOM    875  O   GLY B 155      26.916   3.716  14.878  1.00 89.28
ATOM    876  N   TRP B 156      25.010   4.297  13.951  1.00 93.38
ATOM    877  CA  TRP B 156      24.679   2.968  13.449  1.00 93.38
ATOM    878  C   TRP B 156      24.996   2.852  11.962  1.00 93.38
ATOM    879  O   TRP B 156      24.720   1.824  11.340  1.00 93.38
ATOM    880  CB  TRP B 156      23.201   2.652  13.696  1.00 93.38
ATOM    881  CG  TRP B 156      22.849   2.475  15.142  1.00 93.38
ATOM    882  CD1 TRP B 156      22.561   3.460  16.046  1.00 93.38
ATOM    883  CD2 TRP B 156      22.752   1.237  15.852  1.00 93.38
ATOM    884  NE1 TRP B 156      22.290   2.907  17.277  1.00 93.38
ATOM    885  CE2 TRP B 156      22.401   1.546  17.185  1.00 93.38
ATOM    886  CE3 TRP B 156      22.928  -0.105  15.491  1.00 93.38
ATOM    887  CZ2 TRP B 156      22.222   0.560  18.158  1.00 93.38
ATOM    888  CZ3 TRP B 156      22.750  -1.085  16.460  1.00 93.38
ATOM    889  CH2 TRP B 156      22.400  -0.745  17.778  1.00 93.38
ATOM    890  N   ALA B 157      25.557   3.843  11.423  1.00 89.56
ATOM    891  CA  ALA B 157      25.765   3.934   9.980  1.00 89.56
ATOM    892  C   ALA B 157      26.591   2.757   9.470  1.00 89.56
ATOM    893  O   ALA B 157      26.257   2.152   8.449  1.00 89.56
ATOM    894  CB  ALA B 157      26.447   5.253   9.623  1.00 89.56
ATOM    895  N   SER B 158      27.618   2.328  10.162  1.00 89.49
ATOM    896  CA  SER B 158      28.494   1.242   9.733  1.00 89.49
ATOM    897  C   SER B 158      27.752  -0.090   9.708  1.00 89.49
ATOM    898  O   SER B 158      27.922  -0.884   8.780  1.00 89.49
ATOM    899  CB  SER B 158      29.711   1.140  10.653  1.00 89.49
ATOM    900  OG  SER B 158      29.314   0.868  11.985  1.00 89.49
ATOM    901  N   ILE B 159      26.965  -0.323  10.651  1.00 93.98
ATOM    902  CA  ILE B 159      26.204  -1.563  10.752  1.00 93.98
ATOM    903  C   ILE B 159      25.133  -1.600   9.664  1.00 93.98
ATOM    904  O   ILE B 159      24.911  -2.640   9.038  1.00 93.98
ATOM    905  CB  ILE B 159      25.557  -1.718  12.147  1.00 93.98
ATOM    906  CG1 ILE B 159      26.639  -1.830  13.227  1.00 93.98
ATOM    907  CG2 ILE B 159      24.625  -2.932  12.177  1.00 93.98
ATOM    908  CD1 ILE B 159      26.105  -1.731  14.650  1.00 93.98
ATOM    909  N   TYR B 160      24.466  -0.473   9.467  1.00 94.38
ATOM    910  CA  TYR B 160      23.457  -0.398   8.416  1.00 94.38
ATOM    911  C   TYR B 160      24.074  -0.665   7.049  1.00 94.38
ATOM    912  O   TYR B 160      23.475  -1.346   6.213  1.00 94.38
ATOM    913  CB  TYR B 160      22.776   0.974   8.422  1.00 94.38
ATOM    914  CG  TYR B 160      21.901   1.212   9.629  1.00 94.38
ATOM    915  CD1 TYR B 160      21.296   0.149  10.295  1.00 94.38
ATOM    916  CD2 TYR B 160      21.676   2.499  10.104  1.00 94.38
ATOM    917  CE1 TYR B 160      20.487   0.363  11.406  1.00 94.38
ATOM    918  CE2 TYR B 160      20.869   2.726  11.214  1.00 94.38
ATOM    919  CZ  TYR B 160      20.280   1.653  11.857  1.00 94.38
ATOM    920  OH  TYR B 160      19.480   1.871  12.957  1.00 94.38
ATOM    921  N   ARG B 161      25.252  -0.155   6.820  1.00 92.44
ATOM    922  CA  ARG B 161      25.954  -0.367   5.559  1.00 92.44
ATOM    923  C   ARG B 161      26.251  -1.846   5.339  1.00 92.44
ATOM    924  O   ARG B 161      26.028  -2.374   4.247  1.00 92.44
ATOM    925  CB  ARG B 161      27.254   0.439   5.525  1.00 92.44
ATOM    926  CG  ARG B 161      27.987   0.371   4.195  1.00 92.44
ATOM    927  CD  ARG B 161      29.136   1.367   4.132  1.00 92.44
ATOM    928  NE  ARG B 161      29.811   1.331   2.837  1.00 92.44
ATOM    929  CZ  ARG B 161      30.506   2.338   2.316  1.00 92.44
ATOM    930  NH1 ARG B 161      30.631   3.486   2.972  1.00 92.44
ATOM    931  NH2 ARG B 161      31.080   2.197   1.130  1.00 92.44
ATOM    932  N   LEU B 162      26.683  -2.540   6.330  1.00 92.87
ATOM    933  CA  LEU B 162      27.028  -3.955   6.246  1.00 92.87
ATOM    934  C   LEU B 162      25.784  -4.804   6.006  1.00 92.87
ATOM    935  O   LEU B 162      25.760  -5.634   5.094  1.00 92.87
ATOM    936  CB  LEU B 162      27.732  -4.412   7.526  1.00 92.87
ATOM    937  CG  LEU B 162      28.195  -5.870   7.562  1.00 92.87
ATOM    938  CD1 LEU B 162      29.339  -6.087   6.578  1.00 92.87
ATOM    939  CD2 LEU B 162      28.615  -6.262   8.975  1.00 92.87
ATOM    940  N   PHE B 163      24.799  -4.498   6.673  1.00 94.58
ATOM    941  CA  PHE B 163      23.614  -5.348   6.691  1.00 94.58
ATOM    942  C   PHE B 163      22.724  -5.061   5.488  1.00 94.58
ATOM    943  O   PHE B 163      22.208  -5.986   4.856  1.00 94.58
ATOM    944  CB  PHE B 163      22.826  -5.146   7.989  1.00 94.58
ATOM    945  CG  PHE B 163      21.648  -6.071   8.134  1.00 94.58
ATOM    946  CD1 PHE B 163      20.365  -5.643   7.815  1.00 94.58
ATOM    947  CD2 PHE B 163      21.824  -7.371   8.590  1.00 94.58
ATOM    948  CE1 PHE B 163      19.274  -6.497   7.948  1.00 94.58
ATOM    949  CE2 PHE B 163      20.738  -8.231   8.726  1.00 94.58
ATOM    950  CZ  PHE B 163      19.464  -7.792   8.405  1.00 94.58
ATOM    951  N   PHE B 164      22.444  -3.852   5.162  1.00 94.60
ATOM    952  CA  PHE B 164      21.476  -3.495   4.131  1.00 94.60
ATOM    953  C   PHE B 164      22.159  -3.344   2.777  1.00 94.60
ATOM    954  O   PHE B 164      21.599  -3.725   1.747  1.00 94.60
ATOM    955  CB  PHE B 164      20.749  -2.199   4.500  1.00 94.60
ATOM    956  CG  PHE B 164      19.820  -2.337   5.676  1.00 94.60
ATOM    957  CD1 PHE B 164      18.793  -3.273   5.662  1.00 94.60
ATOM    958  CD2 PHE B 164      19.975  -1.532   6.797  1.00 94.60
ATOM    959  CE1 PHE B 164      17.932  -3.403   6.749  1.00 94.60
ATOM    960  CE2 PHE B 164      19.119  -1.656   7.887  1.00 94.60
ATOM    961  CZ  PHE B 164      18.097  -2.592   7.861  1.00 94.60
ATOM    962  N   PHE B 165      23.410  -2.810   2.704  1.00 93.07
ATOM    963  CA  PHE B 165      24.041  -2.434   1.445  1.00 93.07
ATOM    964  C   PHE B 165      25.077  -3.471   1.028  1.00 93.07
ATOM    965  O   PHE B 165      24.898  -4.168   0.027  1.00 93.07
ATOM    966  CB  PHE B 165      24.696  -1.054   1.562  1.00 93.07
ATOM    967  CG  PHE B 165      25.099  -0.459   0.239  1.00 93.07
ATOM    968  CD1 PHE B 165      26.405  -0.572  -0.221  1.00 93.07
ATOM    969  CD2 PHE B 165      24.170   0.213  -0.544  1.00 93.07
ATOM    970  CE1 PHE B 165      26.780  -0.023  -1.445  1.00 93.07
ATOM    971  CE2 PHE B 165      24.537   0.765  -1.768  1.00 93.07
ATOM    972  CZ  PHE B 165      25.843   0.647  -2.216  1.00 93.07
ATOM    973  N   GLU B 166      26.073  -3.809   1.830  1.00 91.66
ATOM    974  CA  GLU B 166      27.171  -4.708   1.489  1.00 91.66
ATOM    975  C   GLU B 166      26.672  -6.135   1.282  1.00 91.66
ATOM    976  O   GLU B 166      27.179  -6.857   0.421  1.00 91.66
ATOM    977  CB  GLU B 166      28.248  -4.679   2.577  1.00 91.66
ATOM    978  CG  GLU B 166      28.998  -3.358   2.666  1.00 91.66
ATOM    979  CD  GLU B 166      29.899  -3.099   1.468  1.00 91.66
ATOM    980  OE1 GLU B 166      30.306  -1.934   1.257  1.00 91.66
ATOM    981  OE2 GLU B 166      30.198  -4.068   0.735  1.00 91.66
ATOM    982  N   PHE B 167      25.675  -6.484   1.967  1.00 87.75
ATOM    983  CA  PHE B 167      25.109  -7.824   1.864  1.00 87.75
ATOM    984  C   PHE B 167      24.594  -8.088   0.455  1.00 87.75
ATOM    985  O   PHE B 167      24.843  -9.153  -0.114  1.00 87.75
ATOM    986  CB  PHE B 167      23.979  -8.011   2.881  1.00 87.75
ATOM    987  CG  PHE B 167      23.362  -9.383   2.858  1.00 87.75
ATOM    988  CD1 PHE B 167      22.104  -9.587   2.304  1.00 87.75
ATOM    989  CD2 PHE B 167      24.041 -10.471   3.392  1.00 87.75
ATOM    990  CE1 PHE B 167      21.531 -10.856   2.281  1.00 87.75
ATOM    991  CE2 PHE B 167      23.475 -11.743   3.373  1.00 87.75
ATOM    992  CZ  PHE B 167      22.220 -11.933   2.818  1.00 87.75
ATOM    993  N   TYR B 168      23.945  -7.193  -0.133  1.00 90.16
ATOM    994  CA  TYR B 168      23.397  -7.333  -1.478  1.00 90.16
ATOM    995  C   TYR B 168      24.494  -7.205  -2.529  1.00 90.16
ATOM    996  O   TYR B 168      24.592  -8.035  -3.437  1.00 90.16
ATOM    997  CB  TYR B 168      22.310  -6.283  -1.728  1.00 90.16
ATOM    998  CG  TYR B 168      21.755  -6.307  -3.132  1.00 90.16
ATOM    999  CD1 TYR B 168      22.230  -5.430  -4.105  1.00 90.16
ATOM   1000  CD2 TYR B 168      20.755  -7.206  -3.488  1.00 90.16
ATOM   1001  CE1 TYR B 168      21.720  -5.447  -5.399  1.00 90.16
ATOM   1002  CE2 TYR B 168      20.238  -7.232  -4.779  1.00 90.16
ATOM   1003  CZ  TYR B 168      20.726  -6.350  -5.726  1.00 90.16
ATOM   1004  OH  TYR B 168      20.218  -6.371  -7.005  1.00 90.16
ATOM   1005  N   PHE B 169      25.411  -6.280  -2.373  1.00 92.47
ATOM   1006  CA  PHE B 169      26.386  -5.945  -3.404  1.00 92.47
ATOM   1007  C   PHE B 169      27.619  -6.834  -3.293  1.00 92.47
ATOM   1008  O   PHE B 169      28.452  -6.864  -4.200  1.00 92.47
ATOM   1009  CB  PHE B 169      26.791  -4.471  -3.304  1.00 92.47
ATOM   1010  CG  PHE B 169      25.766  -3.520  -3.862  1.00 92.47
ATOM   1011  CD1 PHE B 169      25.705  -3.265  -5.226  1.00 92.47
ATOM   1012  CD2 PHE B 169      24.863  -2.883  -3.021  1.00 92.47
ATOM   1013  CE1 PHE B 169      24.758  -2.385  -5.746  1.00 92.47
ATOM   1014  CE2 PHE B 169      23.913  -2.003  -3.533  1.00 92.47
ATOM   1015  CZ  PHE B 169      23.863  -1.755  -4.895  1.00 92.47
ATOM   1016  N   ALA B 170      27.669  -7.619  -2.255  1.00 88.39
ATOM   1017  CA  ALA B 170      28.756  -8.582  -2.101  1.00 88.39
ATOM   1018  C   ALA B 170      28.726  -9.627  -3.213  1.00 88.39
ATOM   1019  O   ALA B 170      29.769 -10.153  -3.608  1.00 88.39
ATOM   1020  CB  ALA B 170      28.677  -9.261  -0.735  1.00 88.39
ATOM   1021  N   LEU B 171      27.577  -9.859  -3.733  1.00 87.91
ATOM   1022  CA  LEU B 171      27.417 -10.866  -4.777  1.00 87.91
ATOM   1023  C   LEU B 171      27.591 -10.248  -6.160  1.00 87.91
ATOM   1024  O   LEU B 171      27.381 -10.917  -7.174  1.00 87.91
ATOM   1025  CB  LEU B 171      26.043 -11.533  -4.672  1.00 87.91
ATOM   1026  CG  LEU B 171      25.805 -12.407  -3.439  1.00 87.91
ATOM   1027  CD1 LEU B 171      24.337 -12.807  -3.348  1.00 87.91
ATOM   1028  CD2 LEU B 171      26.700 -13.641  -3.478  1.00 87.91
ATOM   1029  N   HIS B 172      27.967  -8.990  -6.200  1.00 90.46
ATOM   1030  CA  HIS B 172      28.192  -8.282  -7.455  1.00 90.46
ATOM   1031  C   HIS B 172      29.544  -7.576  -7.456  1.00 90.46
ATOM   1032  O   HIS B 172      29.612  -6.357  -7.626  1.00 90.46
ATOM   1033  CB  HIS B 172      27.072  -7.271  -7.708  1.00 90.46
ATOM   1034  CG  HIS B 172      25.723  -7.897  -7.866  1.00 90.46
ATOM   1035  ND1 HIS B 172      25.319  -8.511  -9.032  1.00 90.46
ATOM   1036  CD2 HIS B 172      24.687  -8.006  -7.002  1.00 90.46
ATOM   1037  CE1 HIS B 172      24.089  -8.971  -8.877  1.00 90.46
ATOM   1038  NE2 HIS B 172      23.682  -8.677  -7.654  1.00 90.46
ATOM   1039  N   PRO B 173      30.603  -8.310  -7.458  1.00 90.11
ATOM   1040  CA  PRO B 173      31.932  -7.697  -7.384  1.00 90.11
ATOM   1041  C   PRO B 173      32.405  -7.149  -8.729  1.00 90.11
ATOM   1042  O   PRO B 173      32.048  -7.689  -9.779  1.00 90.11
ATOM   1043  CB  PRO B 173      32.826  -8.849  -6.918  1.00 90.11
ATOM   1044  CG  PRO B 173      32.130 -10.086  -7.387  1.00 90.11
ATOM   1045  CD  PRO B 173      30.653  -9.818  -7.422  1.00 90.11
ATOM   1046  N   TYR B 174      33.260  -6.135  -8.650  1.00 92.01
ATOM   1047  CA  TYR B 174      33.909  -5.618  -9.849  1.00 92.01
ATOM   1048  C   TYR B 174      35.180  -6.398 -10.161  1.00 92.01
ATOM   1049  O   TYR B 174      35.871  -6.861  -9.251  1.00 92.01
ATOM   1050  CB  TYR B 174      34.237  -4.131  -9.684  1.00 92.01
ATOM   1051  CG  TYR B 174      33.018  -3.242  -9.634  1.00 92.01
ATOM   1052  CD1 TYR B 174      31.850  -3.591 -10.308  1.00 92.01
ATOM   1053  CD2 TYR B 174      33.032  -2.052  -8.915  1.00 92.01
ATOM   1054  CE1 TYR B 174      30.724  -2.774 -10.267  1.00 92.01
ATOM   1055  CE2 TYR B 174      31.913  -1.227  -8.866  1.00 92.01
ATOM   1056  CZ  TYR B 174      30.766  -1.596  -9.544  1.00 92.01
ATOM   1057  OH  TYR B 174      29.655  -0.784  -9.500  1.00 92.01
ATOM   1058  N   PHE B 175      35.342  -6.604 -11.435  1.00 90.83
ATOM   1059  CA  PHE B 175      36.671  -7.056 -11.832  1.00 90.83
ATOM   1060  C   PHE B 175      37.684  -5.923 -11.720  1.00 90.83
ATOM   1061  O   PHE B 175      37.489  -4.851 -12.297  1.00 90.83
ATOM   1062  CB  PHE B 175      36.649  -7.602 -13.263  1.00 90.83
ATOM   1063  CG  PHE B 175      37.970  -8.161 -13.719  1.00 90.83
ATOM   1064  CD1 PHE B 175      38.753  -7.471 -14.637  1.00 90.83
ATOM   1065  CD2 PHE B 175      38.429  -9.377 -13.230  1.00 90.83
ATOM   1066  CE1 PHE B 175      39.976  -7.986 -15.061  1.00 90.83
ATOM   1067  CE2 PHE B 175      39.650  -9.898 -13.649  1.00 90.83
ATOM   1068  CZ  PHE B 175      40.421  -9.201 -14.565  1.00 90.83
ATOM   1069  N   LYS B 176      38.727  -6.103 -10.948  1.00 90.95
ATOM   1070  CA  LYS B 176      39.694  -5.050 -10.656  1.00 90.95
ATOM   1071  C   LYS B 176      40.517  -4.701 -11.893  1.00 90.95
ATOM   1072  O   LYS B 176      41.683  -5.089 -11.999  1.00 90.95
ATOM   1073  CB  LYS B 176      40.619  -5.471  -9.513  1.00 90.95
ATOM   1074  CG  LYS B 176      39.912  -5.646  -8.177  1.00 90.95
ATOM   1075  CD  LYS B 176      40.893  -6.003  -7.068  1.00 90.95
ATOM   1076  CE  LYS B 176      40.191  -6.147  -5.724  1.00 90.95
ATOM   1077  NZ  LYS B 176      41.150  -6.496  -4.633  1.00 90.95
ATOM   1078  N   MET B 177      39.969  -3.902 -12.833  1.00 88.78
ATOM   1079  CA  MET B 177      40.563  -3.559 -14.122  1.00 88.78
ATOM   1080  C   MET B 177      41.849  -2.762 -13.933  1.00 88.78
ATOM   1081  O   MET B 177      42.838  -2.998 -14.629  1.00 88.78
ATOM   1082  CB  MET B 177      39.575  -2.763 -14.976  1.00 88.78
ATOM   1083  CG  MET B 177      38.575  -3.630 -15.724  1.00 88.78
ATOM   1084  SD  MET B 177      39.386  -4.805 -16.876  1.00 88.78
ATOM   1085  CE  MET B 177      38.612  -4.307 -18.439  1.00 88.78
ATOM   1086  N   PRO B 178      41.871  -1.788 -12.939  1.00 87.71
ATOM   1087  CA  PRO B 178      43.101  -1.025 -12.716  1.00 87.71
ATOM   1088  C   PRO B 178      44.289  -1.913 -12.352  1.00 87.71
ATOM   1089  O   PRO B 178      45.409  -1.670 -12.809  1.00 87.71
ATOM   1090  CB  PRO B 178      42.736  -0.099 -11.553  1.00 87.71
ATOM   1091  CG  PRO B 178      41.245  -0.006 -11.594  1.00 87.71
ATOM   1092  CD  PRO B 178      40.701  -1.291 -12.148  1.00 87.71
ATOM   1093  N   CYS B 179      44.035  -2.951 -11.586  1.00 88.93
ATOM   1094  CA  CYS B 179      45.074  -3.900 -11.203  1.00 88.93
ATOM   1095  C   CYS B 179      45.470  -4.781 -12.383  1.00 88.93
ATOM   1096  O   CYS B 179      46.645  -5.111 -12.550  1.00 88.93
ATOM   1097  CB  CYS B 179      44.602  -4.772 -10.040  1.00 88.93
ATOM   1098  SG  CYS B 179      44.197  -3.838  -8.548  1.00 88.93
ATOM   1099  N   PHE B 180      44.544  -5.168 -13.210  1.00 89.44
ATOM   1100  CA  PHE B 180      44.771  -5.984 -14.397  1.00 89.44
ATOM   1101  C   PHE B 180      45.652  -5.249 -15.399  1.00 89.44
ATOM   1102  O   PHE B 180      46.651  -5.795 -15.872  1.00 89.44
ATOM   1103  CB  PHE B 180      43.439  -6.367 -15.050  1.00 89.44
ATOM   1104  CG  PHE B 180      43.592  -7.120 -16.344  1.00 89.44
ATOM   1105  CD1 PHE B 180      43.386  -6.486 -17.563  1.00 89.44
ATOM   1106  CD2 PHE B 180      43.941  -8.464 -16.341  1.00 89.44
ATOM   1107  CE1 PHE B 180      43.527  -7.181 -18.762  1.00 89.44
ATOM   1108  CE2 PHE B 180      44.084  -9.165 -17.535  1.00 89.44
ATOM   1109  CZ  PHE B 180      43.875  -8.522 -18.744  1.00 89.44
ATOM   1110  N   PHE B 181      45.410  -4.005 -15.720  1.00 89.47
ATOM   1111  CA  PHE B 181      46.162  -3.210 -16.683  1.00 89.47
ATOM   1112  C   PHE B 181      47.574  -2.938 -16.177  1.00 89.47
ATOM   1113  O   PHE B 181      48.534  -2.977 -16.948  1.00 89.47
ATOM   1114  CB  PHE B 181      45.443  -1.888 -16.970  1.00 89.47
ATOM   1115  CG  PHE B 181      44.248  -2.031 -17.873  1.00 89.47
ATOM   1116  CD1 PHE B 181      44.357  -2.683 -19.095  1.00 89.47
ATOM   1117  CD2 PHE B 181      43.015  -1.512 -17.500  1.00 89.47
ATOM   1118  CE1 PHE B 181      43.252  -2.816 -19.933  1.00 89.47
ATOM   1119  CE2 PHE B 181      41.907  -1.641 -18.332  1.00 89.47
ATOM   1120  CZ  PHE B 181      42.028  -2.293 -19.549  1.00 89.47
ATOM   1121  N   ARG B 182      47.706  -2.706 -14.973  1.00 85.81
ATOM   1122  CA  ARG B 182      49.013  -2.440 -14.379  1.00 85.81
ATOM   1123  C   ARG B 182      49.915  -3.666 -14.469  1.00 85.81
ATOM   1124  O   ARG B 182      51.112  -3.544 -14.735  1.00 85.81
ATOM   1125  CB  ARG B 182      48.862  -2.006 -12.920  1.00 85.81
ATOM   1126  CG  ARG B 182      50.071  -1.265 -12.370  1.00 85.81
ATOM   1127  CD  ARG B 182      49.807  -0.712 -10.976  1.00 85.81
ATOM   1128  NE  ARG B 182      50.846   0.227 -10.564  1.00 85.81
ATOM   1129  CZ  ARG B 182      50.809   0.959  -9.454  1.00 85.81
ATOM   1130  NH1 ARG B 182      49.779   0.875  -8.620  1.00 85.81
ATOM   1131  NH2 ARG B 182      51.810   1.782  -9.175  1.00 85.81
ATOM   1132  N   SER B 183      49.341  -4.810 -14.216  1.00 86.41
ATOM   1133  CA  SER B 183      50.094  -6.058 -14.294  1.00 86.41
ATOM   1134  C   SER B 183      50.566  -6.331 -15.718  1.00 86.41
ATOM   1135  O   SER B 183      51.606  -6.961 -15.923  1.00 86.41
ATOM   1136  CB  SER B 183      49.246  -7.229 -13.796  1.00 86.41
ATOM   1137  OG  SER B 183      48.443  -7.749 -14.842  1.00 86.41
ATOM   1138  N   LEU B 184      49.808  -5.864 -16.649  1.00 86.58
ATOM   1139  CA  LEU B 184      50.182  -6.036 -18.048  1.00 86.58
ATOM   1140  C   LEU B 184      51.145  -4.940 -18.492  1.00 86.58
ATOM   1141  O   LEU B 184      51.675  -4.988 -19.605  1.00 86.58
ATOM   1142  CB  LEU B 184      48.938  -6.031 -18.940  1.00 86.58
ATOM   1143  CG  LEU B 184      48.035  -7.262 -18.852  1.00 86.58
ATOM   1144  CD1 LEU B 184      46.672  -6.965 -19.469  1.00 86.58
ATOM   1145  CD2 LEU B 184      48.689  -8.456 -19.537  1.00 86.58
ATOM   1146  N   GLY B 185      51.452  -3.947 -17.633  1.00 87.24
ATOM   1147  CA  GLY B 185      52.370  -2.853 -17.910  1.00 87.24
ATOM   1148  C   GLY B 185      51.753  -1.756 -18.757  1.00 87.24
ATOM   1149  O   GLY B 185      52.466  -1.011 -19.432  1.00 87.24
ATOM   1150  N   ILE B 186      50.438  -1.741 -18.813  1.00 88.64
ATOM   1151  CA  ILE B 186      49.727  -0.733 -19.592  1.00 88.64
ATOM   1152  C   ILE B 186      49.417   0.476 -18.712  1.00 88.64
ATOM   1153  O   ILE B 186      48.748   0.347 -17.683  1.00 88.64
ATOM   1154  CB  ILE B 186      48.425  -1.303 -20.198  1.00 88.64
ATOM   1155  CG1 ILE B 186      48.729  -2.542 -21.048  1.00 88.64
ATOM   1156  CG2 ILE B 186      47.702  -0.235 -21.025  1.00 88.64
ATOM   1157  CD1 ILE B 186      47.491  -3.314 -21.482  1.00 88.64
ATOM   1158  N   VAL B 187      50.005   1.627 -18.986  1.00 83.62
ATOM   1159  CA  VAL B 187      49.804   2.835 -18.192  1.00 83.62
ATOM   1160  C   VAL B 187      48.770   3.732 -18.868  1.00 83.62
ATOM   1161  O   VAL B 187      48.955   4.149 -20.014  1.00 83.62
ATOM   1162  CB  VAL B 187      51.127   3.606 -17.987  1.00 83.62
ATOM   1163  CG1 VAL B 187      50.907   4.830 -17.100  1.00 83.62
ATOM   1164  CG2 VAL B 187      52.191   2.690 -17.385  1.00 83.62
ATOM   1165  N   MET B 188      47.628   3.828 -18.304  1.00 82.13
ATOM   1166  CA  MET B 188      46.552   4.677 -18.809  1.00 82.13
ATOM   1167  C   MET B 188      46.115   5.687 -17.753  1.00 82.13
ATOM   1168  O   MET B 188      46.313   5.466 -16.557  1.00 82.13
ATOM   1169  CB  MET B 188      45.357   3.828 -19.246  1.00 82.13
ATOM   1170  CG  MET B 188      45.627   2.978 -20.478  1.00 82.13
ATOM   1171  SD  MET B 188      44.088   2.314 -21.224  1.00 82.13
ATOM   1172  CE  MET B 188      43.809   0.875 -20.156  1.00 82.13
ATOM   1173  N   PRO B 189      45.606   6.876 -18.280  1.00 80.77
ATOM   1174  CA  PRO B 189      45.068   7.841 -17.318  1.00 80.77
ATOM   1175  C   PRO B 189      43.977   7.245 -16.431  1.00 80.77
ATOM   1176  O   PRO B 189      43.251   6.346 -16.861  1.00 80.77
ATOM   1177  CB  PRO B 189      44.502   8.949 -18.210  1.00 80.77
ATOM   1178  CG  PRO B 189      45.105   8.702 -19.555  1.00 80.77
ATOM   1179  CD  PRO B 189      45.564   7.273 -19.617  1.00 80.77
ATOM   1180  N   GLU B 190      43.810   7.647 -15.233  1.00 78.33
ATOM   1181  CA  GLU B 190      42.890   7.136 -14.220  1.00 78.33
ATOM   1182  C   GLU B 190      41.449   7.162 -14.719  1.00 78.33
ATOM   1183  O   GLU B 190      40.679   6.235 -14.460  1.00 78.33
ATOM   1184  CB  GLU B 190      43.014   7.944 -12.925  1.00 78.33
ATOM   1185  CG  GLU B 190      44.188   7.529 -12.051  1.00 78.33
ATOM   1186  CD  GLU B 190      44.238   8.268 -10.723  1.00 78.33
ATOM   1187  OE1 GLU B 190      45.145   7.990  -9.907  1.00 78.33
ATOM   1188  OE2 GLU B 190      43.361   9.132 -10.497  1.00 78.33
ATOM   1189  N   ALA B 191      41.076   8.262 -15.403  1.00 82.72
ATOM   1190  CA  ALA B 191      39.712   8.411 -15.903  1.00 82.72
ATOM   1191  C   ALA B 191      39.374   7.315 -16.910  1.00 82.72
ATOM   1192  O   ALA B 191      38.263   6.779 -16.904  1.00 82.72
ATOM   1193  CB  ALA B 191      39.525   9.787 -16.536  1.00 82.72
ATOM   1194  N   HIS B 192      40.339   6.916 -17.745  1.00 87.76
ATOM   1195  CA  HIS B 192      40.131   5.888 -18.759  1.00 87.76
ATOM   1196  C   HIS B 192      39.978   4.510 -18.124  1.00 87.76
ATOM   1197  O   HIS B 192      39.141   3.714 -18.554  1.00 87.76
ATOM   1198  CB  HIS B 192      41.290   5.880 -19.758  1.00 87.76
ATOM   1199  CG  HIS B 192      41.391   7.132 -20.569  1.00 87.76
ATOM   1200  ND1 HIS B 192      42.406   7.351 -21.476  1.00 87.76
ATOM   1201  CD2 HIS B 192      40.602   8.231 -20.611  1.00 87.76
ATOM   1202  CE1 HIS B 192      42.236   8.534 -22.041  1.00 87.76
ATOM   1203  NE2 HIS B 192      41.148   9.089 -21.534  1.00 87.76
ATOM   1204  N   VAL B 193      40.777   4.262 -17.135  1.00 88.17
ATOM   1205  CA  VAL B 193      40.721   2.982 -16.438  1.00 88.17
ATOM   1206  C   VAL B 193      39.367   2.826 -15.749  1.00 88.17
ATOM   1207  O   VAL B 193      38.798   1.732 -15.724  1.00 88.17
ATOM   1208  CB  VAL B 193      41.863   2.847 -15.406  1.00 88.17
ATOM   1209  CG1 VAL B 193      41.757   1.522 -14.653  1.00 88.17
ATOM   1210  CG2 VAL B 193      43.221   2.966 -16.095  1.00 88.17
ATOM   1211  N   TRP B 194      38.819   3.892 -15.216  1.00 88.49
ATOM   1212  CA  TRP B 194      37.522   3.889 -14.549  1.00 88.49
ATOM   1213  C   TRP B 194      36.412   3.496 -15.519  1.00 88.49
ATOM   1214  O   TRP B 194      35.548   2.682 -15.186  1.00 88.49
ATOM   1215  CB  TRP B 194      37.225   5.263 -13.943  1.00 88.49
ATOM   1216  CG  TRP B 194      35.935   5.327 -13.182  1.00 88.49
ATOM   1217  CD1 TRP B 194      35.737   5.010 -11.867  1.00 88.49
ATOM   1218  CD2 TRP B 194      34.661   5.730 -13.693  1.00 88.49
ATOM   1219  NE1 TRP B 194      34.416   5.192 -11.529  1.00 88.49
ATOM   1220  CE2 TRP B 194      33.734   5.634 -12.631  1.00 88.49
ATOM   1221  CE3 TRP B 194      34.212   6.166 -14.947  1.00 88.49
ATOM   1222  CZ2 TRP B 194      32.384   5.956 -12.786  1.00 88.49
ATOM   1223  CZ3 TRP B 194      32.868   6.486 -15.099  1.00 88.49
ATOM   1224  CH2 TRP B 194      31.971   6.379 -14.023  1.00 88.49
ATOM   1225  N   TYR B 195      36.427   4.068 -16.743  1.00 90.97
ATOM   1226  CA  TYR B 195      35.427   3.759 -17.758  1.00 90.97
ATOM   1227  C   TYR B 195      35.512   2.297 -18.180  1.00 90.97
ATOM   1228  O   TYR B 195      34.488   1.623 -18.313  1.00 90.97
ATOM   1229  CB  TYR B 195      35.602   4.666 -18.980  1.00 90.97
ATOM   1230  CG  TYR B 195      34.938   6.014 -18.836  1.00 90.97
ATOM   1231  CD1 TYR B 195      33.552   6.139 -18.902  1.00 90.97
ATOM   1232  CD2 TYR B 195      35.694   7.163 -18.635  1.00 90.97
ATOM   1233  CE1 TYR B 195      32.935   7.379 -18.773  1.00 90.97
ATOM   1234  CE2 TYR B 195      35.088   8.409 -18.504  1.00 90.97
ATOM   1235  CZ  TYR B 195      33.710   8.506 -18.573  1.00 90.97
ATOM   1236  OH  TYR B 195      33.105   9.736 -18.444  1.00 90.97
ATOM   1237  N   TRP B 196      36.757   1.796 -18.268  1.00 91.10
ATOM   1238  CA  TRP B 196      36.928   0.406 -18.678  1.00 91.10
ATOM   1239  C   TRP B 196      36.377  -0.545 -17.620  1.00 91.10
ATOM   1240  O   TRP B 196      35.818  -1.594 -17.950  1.00 91.10
ATOM   1241  CB  TRP B 196      38.405   0.099 -18.939  1.00 91.10
ATOM   1242  CG  TRP B 196      38.863   0.444 -20.324  1.00 91.10
ATOM   1243  CD1 TRP B 196      39.704   1.461 -20.685  1.00 91.10
ATOM   1244  CD2 TRP B 196      38.502  -0.226 -21.535  1.00 91.10
ATOM   1245  NE1 TRP B 196      39.886   1.462 -22.048  1.00 91.10
ATOM   1246  CE2 TRP B 196      39.161   0.438 -22.593  1.00 91.10
ATOM   1247  CE3 TRP B 196      37.684  -1.326 -21.828  1.00 91.10
ATOM   1248  CZ2 TRP B 196      39.026   0.037 -23.925  1.00 91.10
ATOM   1249  CZ3 TRP B 196      37.552  -1.723 -23.154  1.00 91.10
ATOM   1250  CH2 TRP B 196      38.220  -1.041 -24.184  1.00 91.10
ATOM   1251  N   GLN B 197      36.546  -0.217 -16.432  1.00 90.21
ATOM   1252  CA  GLN B 197      36.005  -1.025 -15.344  1.00 90.21
ATOM   1253  C   GLN B 197      34.483  -1.105 -15.422  1.00 90.21
ATOM   1254  O   GLN B 197      33.905  -2.187 -15.299  1.00 90.21
ATOM   1255  CB  GLN B 197      36.432  -0.459 -13.989  1.00 90.21
ATOM   1256  CG  GLN B 197      35.931  -1.266 -12.799  1.00 90.21
ATOM   1257  CD  GLN B 197      36.572  -0.842 -11.491  1.00 90.21
ATOM   1258  OE1 GLN B 197      37.793  -0.678 -11.407  1.00 90.21
ATOM   1259  NE2 GLN B 197      35.752  -0.662 -10.461  1.00 90.21
ATOM   1260  N   HIS B 198      33.840  -0.063 -15.672  1.00 90.65
ATOM   1261  CA  HIS B 198      32.384   0.005 -15.678  1.00 90.65
ATOM   1262  C   HIS B 198      31.813  -0.508 -16.996  1.00 90.65
ATOM   1263  O   HIS B 198      30.728  -1.093 -17.022  1.00 90.65
ATOM   1264  CB  HIS B 198      31.913   1.439 -15.426  1.00 90.65
ATOM   1265  CG  HIS B 198      32.156   1.913 -14.028  1.00 90.65
ATOM   1266  ND1 HIS B 198      31.410   1.478 -12.954  1.00 90.65
ATOM   1267  CD2 HIS B 198      33.066   2.783 -13.530  1.00 90.65
ATOM   1268  CE1 HIS B 198      31.852   2.063 -11.853  1.00 90.65
ATOM   1269  NE2 HIS B 198      32.856   2.859 -12.175  1.00 90.65
ATOM   1270  N   PHE B 199      32.597  -0.313 -18.066  1.00 91.71
ATOM   1271  CA  PHE B 199      32.209  -0.931 -19.328  1.00 91.71
ATOM   1272  C   PHE B 199      32.215  -2.451 -19.211  1.00 91.71
ATOM   1273  O   PHE B 199      31.288  -3.118 -19.677  1.00 91.71
ATOM   1274  CB  PHE B 199      33.147  -0.488 -20.456  1.00 91.71
ATOM   1275  CG  PHE B 199      33.004   0.963 -20.829  1.00 91.71
ATOM   1276  CD1 PHE B 199      31.849   1.666 -20.512  1.00 91.71
ATOM   1277  CD2 PHE B 199      34.026   1.623 -21.498  1.00 91.71
ATOM   1278  CE1 PHE B 199      31.713   3.009 -20.857  1.00 91.71
ATOM   1279  CE2 PHE B 199      33.899   2.965 -21.846  1.00 91.71
ATOM   1280  CZ  PHE B 199      32.741   3.656 -21.525  1.00 91.71
ATOM   1281  N   PHE B 200      33.253  -2.944 -18.524  1.00 90.82
ATOM   1282  CA  PHE B 200      33.375  -4.383 -18.326  1.00 90.82
ATOM   1283  C   PHE B 200      32.230  -4.911 -17.470  1.00 90.82
ATOM   1284  O   PHE B 200      31.684  -5.981 -17.746  1.00 90.82
ATOM   1285  CB  PHE B 200      34.718  -4.725 -17.673  1.00 90.82
ATOM   1286  CG  PHE B 200      34.931  -6.200 -17.460  1.00 90.82
ATOM   1287  CD1 PHE B 200      34.666  -6.783 -16.227  1.00 90.82
ATOM   1288  CD2 PHE B 200      35.397  -7.002 -18.493  1.00 90.82
ATOM   1289  CE1 PHE B 200      34.862  -8.148 -16.027  1.00 90.82
ATOM   1290  CE2 PHE B 200      35.596  -8.367 -18.300  1.00 90.82
ATOM   1291  CZ  PHE B 200      35.329  -8.937 -17.066  1.00 90.82
ATOM   1292  N   GLN B 201      31.881  -4.177 -16.532  1.00 90.04
ATOM   1293  CA  GLN B 201      30.831  -4.589 -15.607  1.00 90.04
ATOM   1294  C   GLN B 201      29.494  -4.745 -16.326  1.00 90.04
ATOM   1295  O   GLN B 201      28.694  -5.617 -15.979  1.00 90.04
ATOM   1296  CB  GLN B 201      30.697  -3.583 -14.463  1.00 90.04
ATOM   1297  CG  GLN B 201      29.717  -4.011 -13.379  1.00 90.04
ATOM   1298  CD  GLN B 201      30.188  -5.231 -12.611  1.00 90.04
ATOM   1299  OE1 GLN B 201      31.345  -5.646 -12.728  1.00 90.04
ATOM   1300  NE2 GLN B 201      29.294  -5.815 -11.820  1.00 90.04
ATOM   1301  N   ILE B 202      29.212  -3.946 -17.319  1.00 88.21
ATOM   1302  CA  ILE B 202      27.976  -3.990 -18.092  1.00 88.21
ATOM   1303  C   ILE B 202      27.890  -5.311 -18.854  1.00 88.21
ATOM   1304  O   ILE B 202      26.795  -5.815 -19.114  1.00 88.21
ATOM   1305  CB  ILE B 202      27.880  -2.800 -19.073  1.00 88.21
ATOM   1306  CG1 ILE B 202      27.684  -1.488 -18.303  1.00 88.21
ATOM   1307  CG2 ILE B 202      26.747  -3.019 -20.080  1.00 88.21
ATOM   1308  CD1 ILE B 202      27.728  -0.244 -19.179  1.00 88.21
ATOM   1309  N   PHE B 203      29.040  -6.012 -19.080  1.00 88.47
ATOM   1310  CA  PHE B 203      29.083  -7.231 -19.878  1.00 88.47
ATOM   1311  C   PHE B 203      29.100  -8.464 -18.983  1.00 88.47
ATOM   1312  O   PHE B 203      29.067  -9.595 -19.473  1.00 88.47
ATOM   1313  CB  PHE B 203      30.310  -7.232 -20.795  1.00 88.47
ATOM   1314  CG  PHE B 203      30.140  -6.401 -22.038  1.00 88.47
ATOM   1315  CD1 PHE B 203      29.457  -6.905 -23.139  1.00 88.47
ATOM   1316  CD2 PHE B 203      30.662  -5.117 -22.107  1.00 88.47
ATOM   1317  CE1 PHE B 203      29.297  -6.139 -24.291  1.00 88.47
ATOM   1318  CE2 PHE B 203      30.507  -4.345 -23.255  1.00 88.47
ATOM   1319  CZ  PHE B 203      29.825  -4.858 -24.346  1.00 88.47
ATOM   1320  N   VAL B 204      29.144  -8.294 -17.716  1.00 91.15
ATOM   1321  CA  VAL B 204      29.265  -9.382 -16.752  1.00 91.15
ATOM   1322  C   VAL B 204      28.082 -10.337 -16.899  1.00 91.15
ATOM   1323  O   VAL B 204      28.254 -11.557 -16.871  1.00 91.15
ATOM   1324  CB  VAL B 204      29.344  -8.851 -15.303  1.00 91.15
ATOM   1325  CG1 VAL B 204      29.145  -9.986 -14.300  1.00 91.15
ATOM   1326  CG2 VAL B 204      30.681  -8.151 -15.064  1.00 91.15
ATOM   1327  N   PRO B 205      26.846  -9.862 -17.075  1.00 90.23
ATOM   1328  CA  PRO B 205      25.730 -10.792 -17.263  1.00 90.23
ATOM   1329  C   PRO B 205      25.936 -11.729 -18.451  1.00 90.23
ATOM   1330  O   PRO B 205      25.494 -12.880 -18.419  1.00 90.23
ATOM   1331  CB  PRO B 205      24.535  -9.865 -17.499  1.00 90.23
ATOM   1332  CG  PRO B 205      24.949  -8.552 -16.918  1.00 90.23
ATOM   1333  CD  PRO B 205      26.447  -8.454 -16.982  1.00 90.23
ATOM   1334  N   PHE B 206      26.563 -11.267 -19.479  1.00 91.77
ATOM   1335  CA  PHE B 206      26.851 -12.086 -20.650  1.00 91.77
ATOM   1336  C   PHE B 206      27.901 -13.142 -20.328  1.00 91.77
ATOM   1337  O   PHE B 206      27.812 -14.278 -20.799  1.00 91.77
ATOM   1338  CB  PHE B 206      27.325 -11.212 -21.815  1.00 91.77
ATOM   1339  CG  PHE B 206      26.281 -10.253 -22.319  1.00 91.77
ATOM   1340  CD1 PHE B 206      25.325 -10.664 -23.239  1.00 91.77
ATOM   1341  CD2 PHE B 206      26.256  -8.938 -21.872  1.00 91.77
ATOM   1342  CE1 PHE B 206      24.358  -9.778 -23.707  1.00 91.77
ATOM   1343  CE2 PHE B 206      25.293  -8.047 -22.335  1.00 91.77
ATOM   1344  CZ  PHE B 206      24.345  -8.469 -23.254  1.00 91.77
ATOM   1345  N   ILE B 207      28.841 -12.746 -19.487  1.00 92.68
ATOM   1346  CA  ILE B 207      29.868 -13.686 -19.052  1.00 92.68
ATOM   1347  C   ILE B 207      29.229 -14.810 -18.239  1.00 92.68
ATOM   1348  O   ILE B 207      29.541 -15.986 -18.441  1.00 92.68
ATOM   1349  CB  ILE B 207      30.964 -12.981 -18.222  1.00 92.68
ATOM   1350  CG1 ILE B 207      31.720 -11.966 -19.087  1.00 92.68
ATOM   1351  CG2 ILE B 207      31.926 -14.007 -17.615  1.00 92.68
ATOM   1352  CD1 ILE B 207      32.711 -11.109 -18.313  1.00 92.68
ATOM   1353  N   ASP B 208      28.346 -14.430 -17.422  1.00 94.63
ATOM   1354  CA  ASP B 208      27.645 -15.422 -16.613  1.00 94.63
ATOM   1355  C   ASP B 208      26.825 -16.366 -17.489  1.00 94.63
ATOM   1356  O   ASP B 208      26.762 -17.569 -17.226  1.00 94.63
ATOM   1357  CB  ASP B 208      26.740 -14.736 -15.588  1.00 94.63
ATOM   1358  CG  ASP B 208      27.512 -14.104 -14.443  1.00 94.63
ATOM   1359  OD1 ASP B 208      28.721 -14.386 -14.294  1.00 94.63
ATOM   1360  OD2 ASP B 208      26.906 -13.320 -13.681  1.00 94.63
ATOM   1361  N   ALA B 209      26.210 -15.835 -18.496  1.00 94.09
ATOM   1362  CA  ALA B 209      25.427 -16.646 -19.424  1.00 94.09
ATOM   1363  C   ALA B 209      26.310 -17.659 -20.147  1.00 94.09
ATOM   1364  O   ALA B 209      25.950 -18.833 -20.265  1.00 94.09
ATOM   1365  CB  ALA B 209      24.708 -15.755 -20.434  1.00 94.09
ATOM   1366  N   VAL B 210      27.482 -17.211 -20.574  1.00 94.12
ATOM   1367  CA  VAL B 210      28.424 -18.076 -21.276  1.00 94.12
ATOM   1368  C   VAL B 210      28.961 -19.139 -20.321  1.00 94.12
ATOM   1369  O   VAL B 210      28.995 -20.325 -20.656  1.00 94.12
ATOM   1370  CB  VAL B 210      29.591 -17.268 -21.886  1.00 94.12
ATOM   1371  CG1 VAL B 210      30.668 -18.203 -22.432  1.00 94.12
ATOM   1372  CG2 VAL B 210      29.079 -16.338 -22.985  1.00 94.12
ATOM   1373  N   LEU B 211      29.331 -18.678 -19.159  1.00 94.18
ATOM   1374  CA  LEU B 211      29.861 -19.597 -18.157  1.00 94.18
ATOM   1375  C   LEU B 211      28.843 -20.681 -17.820  1.00 94.18
ATOM   1376  O   LEU B 211      29.184 -21.865 -17.770  1.00 94.18
ATOM   1377  CB  LEU B 211      30.253 -18.837 -16.887  1.00 94.18
ATOM   1378  CG  LEU B 211      31.750 -18.750 -16.583  1.00 94.18
ATOM   1379  CD1 LEU B 211      32.138 -17.317 -16.235  1.00 94.18
ATOM   1380  CD2 LEU B 211      32.121 -19.700 -15.450  1.00 94.18
ATOM   1381  N   LEU B 212      27.684 -20.310 -17.660  1.00 93.73
ATOM   1382  CA  LEU B 212      26.629 -21.258 -17.319  1.00 93.73
ATOM   1383  C   LEU B 212      26.371 -22.222 -18.472  1.00 93.73
ATOM   1384  O   LEU B 212      26.066 -23.396 -18.249  1.00 93.73
ATOM   1385  CB  LEU B 212      25.339 -20.517 -16.959  1.00 93.73
ATOM   1386  CG  LEU B 212      24.294 -21.315 -16.178  1.00 93.73
ATOM   1387  CD1 LEU B 212      24.336 -20.940 -14.700  1.00 93.73
ATOM   1388  CD2 LEU B 212      22.902 -21.082 -16.755  1.00 93.73
ATOM   1389  N   THR B 213      26.416 -21.742 -19.697  1.00 93.98
ATOM   1390  CA  THR B 213      26.230 -22.578 -20.878  1.00 93.98
ATOM   1391  C   THR B 213      27.329 -23.633 -20.972  1.00 93.98
ATOM   1392  O   THR B 213      27.054 -24.798 -21.266  1.00 93.98
ATOM   1393  CB  THR B 213      26.215 -21.733 -22.165  1.00 93.98
ATOM   1394  OG1 THR B 213      26.047 -20.352 -21.821  1.00 93.98
ATOM   1395  CG2 THR B 213      25.078 -22.157 -23.088  1.00 93.98
ATOM   1396  N   ILE B 214      28.522 -23.181 -20.658  1.00 93.56
ATOM   1397  CA  ILE B 214      29.654 -24.101 -20.696  1.00 93.56
ATOM   1398  C   ILE B 214      29.496 -25.159 -19.606  1.00 93.56
ATOM   1399  O   ILE B 214      29.627 -26.356 -19.871  1.00 93.56
ATOM   1400  CB  ILE B 214      30.996 -23.354 -20.528  1.00 93.56
ATOM   1401  CG1 ILE B 214      31.242 -22.423 -21.720  1.00 93.56
ATOM   1402  CG2 ILE B 214      32.150 -24.347 -20.361  1.00 93.56
ATOM   1403  CD1 ILE B 214      32.450 -21.511 -21.554  1.00 93.56
ATOM   1404  N   ILE B 215      29.168 -24.653 -18.416  1.00 91.47
ATOM   1405  CA  ILE B 215      28.966 -25.566 -17.296  1.00 91.47
ATOM   1406  C   ILE B 215      27.819 -26.523 -17.609  1.00 91.47
ATOM   1407  O   ILE B 215      27.921 -27.727 -17.362  1.00 91.47
ATOM   1408  CB  ILE B 215      28.681 -24.798 -15.986  1.00 91.47
ATOM   1409  CG1 ILE B 215      29.905 -23.972 -15.573  1.00 91.47
ATOM   1410  CG2 ILE B 215      28.271 -25.765 -14.871  1.00 91.47
ATOM   1411  CD1 ILE B 215      29.650 -23.029 -14.406  1.00 91.47
ATOM   1412  N   GLY B 216      26.801 -26.020 -18.163  1.00 88.76
ATOM   1413  CA  GLY B 216      25.658 -26.834 -18.547  1.00 88.76
ATOM   1414  C   GLY B 216      25.994 -27.877 -19.596  1.00 88.76
ATOM   1415  O   GLY B 216      25.578 -29.033 -19.486  1.00 88.76
ATOM   1416  N   ALA B 217      26.768 -27.513 -20.597  1.00 90.94
ATOM   1417  CA  ALA B 217      27.179 -28.421 -21.664  1.00 90.94
ATOM   1418  C   ALA B 217      28.019 -29.570 -21.113  1.00 90.94
ATOM   1419  O   ALA B 217      27.812 -30.730 -21.479  1.00 90.94
ATOM   1420  CB  ALA B 217      27.957 -27.664 -22.737  1.00 90.94
ATOM   1421  N   ILE B 218      28.888 -29.169 -20.201  1.00 91.20
ATOM   1422  CA  ILE B 218      29.759 -30.170 -19.595  1.00 91.20
ATOM   1423  C   ILE B 218      28.929 -31.131 -18.748  1.00 91.20
ATOM   1424  O   ILE B 218      29.118 -32.348 -18.813  1.00 91.20
ATOM   1425  CB  ILE B 218      30.863 -29.514 -18.736  1.00 91.20
ATOM   1426  CG1 ILE B 218      31.808 -28.690 -19.618  1.00 91.20
ATOM   1427  CG2 ILE B 218      31.636 -30.575 -17.947  1.00 91.20
ATOM   1428  CD1 ILE B 218      32.802 -27.841 -18.836  1.00 91.20
ATOM   1429  N   CYS B 219      28.053 -30.594 -18.038  1.00 87.42
ATOM   1430  CA  CYS B 219      27.223 -31.403 -17.152  1.00 87.42
ATOM   1431  C   CYS B 219      26.338 -32.354 -17.950  1.00 87.42
ATOM   1432  O   CYS B 219      26.224 -33.533 -17.612  1.00 87.42
ATOM   1433  CB  CYS B 219      26.357 -30.510 -16.264  1.00 87.42
ATOM   1434  SG  CYS B 219      27.276 -29.684 -14.946  1.00 87.42
ATOM   1435  N   VAL B 220      25.758 -31.924 -19.048  1.00 86.41
ATOM   1436  CA  VAL B 220      24.880 -32.741 -19.880  1.00 86.41
ATOM   1437  C   VAL B 220      25.695 -33.825 -20.582  1.00 86.41
ATOM   1438  O   VAL B 220      25.268 -34.980 -20.657  1.00 86.41
ATOM   1439  CB  VAL B 220      24.125 -31.884 -20.921  1.00 86.41
ATOM   1440  CG1 VAL B 220      23.384 -32.773 -21.917  1.00 86.41
ATOM   1441  CG2 VAL B 220      23.155 -30.932 -20.224  1.00 86.41
ATOM   1442  N   ALA B 221      26.867 -33.416 -21.062  1.00 86.28
ATOM   1443  CA  ALA B 221      27.749 -34.370 -21.729  1.00 86.28
ATOM   1444  C   ALA B 221      28.180 -35.480 -20.774  1.00 86.28
ATOM   1445  O   ALA B 221      28.185 -36.656 -21.143  1.00 86.28
ATOM   1446  CB  ALA B 221      28.974 -33.655 -22.295  1.00 86.28
ATOM   1447  N   THR B 222      28.514 -34.999 -19.588  1.00 90.08
ATOM   1448  CA  THR B 222      28.921 -35.964 -18.572  1.00 90.08
ATOM   1449  C   THR B 222      27.761 -36.886 -18.206  1.00 90.08
ATOM   1450  O   THR B 222      27.950 -38.091 -18.029  1.00 90.08
ATOM   1451  CB  THR B 222      29.439 -35.258 -17.306  1.00 90.08
ATOM   1452  OG1 THR B 222      28.652 -34.085 -17.064  1.00 90.08
ATOM   1453  CG2 THR B 222      30.901 -34.853 -17.461  1.00 90.08
ATOM   1454  N   TYR B 223      26.631 -36.332 -18.129  1.00 85.39
ATOM   1455  CA  TYR B 223      25.441 -37.106 -17.793  1.00 85.39
ATOM   1456  C   TYR B 223      25.113 -38.108 -18.894  1.00 85.39
ATOM   1457  O   TYR B 223      24.775 -39.260 -18.612  1.00 85.39
ATOM   1458  CB  TYR B 223      24.245 -36.178 -17.559  1.00 85.39
ATOM   1459  CG  TYR B 223      23.029 -36.882 -17.010  1.00 85.39
ATOM   1460  CD1 TYR B 223      22.051 -37.392 -17.862  1.00 85.39
ATOM   1461  CD2 TYR B 223      22.853 -37.039 -15.639  1.00 85.39
ATOM   1462  CE1 TYR B 223      20.927 -38.041 -17.360  1.00 85.39
ATOM   1463  CE2 TYR B 223      21.733 -37.686 -15.127  1.00 85.39
ATOM   1464  CZ  TYR B 223      20.778 -38.183 -15.994  1.00 85.39
ATOM   1465  OH  TYR B 223      19.667 -38.824 -15.492  1.00 85.39
ATOM   1466  N   LYS B 224      25.270 -37.764 -20.148  1.00 83.29
ATOM   1467  CA  LYS B 224      24.990 -38.621 -21.296  1.00 83.29
ATOM   1468  C   LYS B 224      25.961 -39.797 -21.353  1.00 83.29
ATOM   1469  O   LYS B 224      25.574 -40.911 -21.715  1.00 83.29
ATOM   1470  CB  LYS B 224      25.063 -37.818 -22.596  1.00 83.29
ATOM   1471  CG  LYS B 224      23.796 -37.038 -22.913  1.00 83.29
ATOM   1472  CD  LYS B 224      23.878 -36.373 -24.281  1.00 83.29
ATOM   1473  CE  LYS B 224      22.582 -35.653 -24.632  1.00 83.29
ATOM   1474  NZ  LYS B 224      22.648 -35.021 -25.984  1.00 83.29
ATOM   1475  N   VAL B 225      27.148 -39.503 -20.975  1.00 85.77
ATOM   1476  CA  VAL B 225      28.166 -40.548 -20.978  1.00 85.77
ATOM   1477  C   VAL B 225      27.904 -41.529 -19.837  1.00 85.77
ATOM   1478  O   VAL B 225      28.002 -42.744 -20.020  1.00 85.77
ATOM   1479  CB  VAL B 225      29.588 -39.956 -20.856  1.00 85.77
ATOM   1480  CG1 VAL B 225      30.615 -41.062 -20.620  1.00 85.77
ATOM   1481  CG2 VAL B 225      29.941 -39.153 -22.107  1.00 85.77
ATOM   1482  N   MET B 226      27.539 -41.010 -18.723  1.00 85.93
ATOM   1483  CA  MET B 226      27.311 -41.821 -17.530  1.00 85.93
ATOM   1484  C   MET B 226      26.083 -42.708 -17.702  1.00 85.93
ATOM   1485  O   MET B 226      26.063 -43.847 -17.231  1.00 85.93
ATOM   1486  CB  MET B 226      27.144 -40.930 -16.298  1.00 85.93
ATOM   1487  CG  MET B 226      28.406 -40.802 -15.459  1.00 85.93
ATOM   1488  SD  MET B 226      28.079 -40.083 -13.803  1.00 85.93
ATOM   1489  CE  MET B 226      26.891 -38.784 -14.247  1.00 85.93
ATOM   1490  N   TYR B 227      25.079 -42.254 -18.401  1.00 83.66
ATOM   1491  CA  TYR B 227      23.825 -42.985 -18.544  1.00 83.66
ATOM   1492  C   TYR B 227      23.602 -43.406 -19.992  1.00 83.66
ATOM   1493  O   TYR B 227      22.462 -43.471 -20.457  1.00 83.66
ATOM   1494  CB  TYR B 227      22.648 -42.132 -18.061  1.00 83.66
ATOM   1495  CG  TYR B 227      22.620 -41.926 -16.566  1.00 83.66
ATOM   1496  CD1 TYR B 227      22.016 -42.859 -15.727  1.00 83.66
ATOM   1497  CD2 TYR B 227      23.197 -40.799 -15.991  1.00 83.66
ATOM   1498  CE1 TYR B 227      21.986 -42.673 -14.348  1.00 83.66
ATOM   1499  CE2 TYR B 227      23.173 -40.603 -14.614  1.00 83.66
ATOM   1500  CZ  TYR B 227      22.566 -41.544 -13.802  1.00 83.66
ATOM   1501  OH  TYR B 227      22.540 -41.355 -12.439  1.00 83.66
ATOM   1502  N   SER B 228      24.735 -43.629 -20.766  1.00 84.44
ATOM   1503  CA  SER B 228      24.704 -43.945 -22.190  1.00 84.44
ATOM   1504  C   SER B 228      23.953 -45.247 -22.450  1.00 84.44
ATOM   1505  O   SER B 228      23.226 -45.363 -23.439  1.00 84.44
ATOM   1506  CB  SER B 228      26.124 -44.046 -22.748  1.00 84.44
ATOM   1507  OG  SER B 228      26.482 -45.399 -22.973  1.00 84.44
ATOM   1508  N   ALA B 229      24.124 -46.297 -21.567  1.00 80.45
ATOM   1509  CA  ALA B 229      23.454 -47.585 -21.726  1.00 80.45
ATOM   1510  C   ALA B 229      21.940 -47.435 -21.602  1.00 80.45
ATOM   1511  O   ALA B 229      21.187 -47.999 -22.400  1.00 80.45
ATOM   1512  CB  ALA B 229      23.972 -48.585 -20.695  1.00 80.45
ATOM   1513  N   TYR B 230      21.605 -46.683 -20.591  1.00 79.47
ATOM   1514  CA  TYR B 230      20.189 -46.417 -20.361  1.00 79.47
ATOM   1515  C   TYR B 230      19.579 -45.656 -21.532  1.00 79.47
ATOM   1516  O   TYR B 230      18.513 -46.024 -22.032  1.00 79.47
ATOM   1517  CB  TYR B 230      19.995 -45.623 -19.065  1.00 79.47
ATOM   1518  CG  TYR B 230      18.585 -45.124 -18.864  1.00 79.47
ATOM   1519  CD1 TYR B 230      18.254 -43.794 -19.116  1.00 79.47
ATOM   1520  CD2 TYR B 230      17.582 -45.979 -18.422  1.00 79.47
ATOM   1521  CE1 TYR B 230      16.956 -43.329 -18.931  1.00 79.47
ATOM   1522  CE2 TYR B 230      16.281 -45.525 -18.233  1.00 79.47
ATOM   1523  CZ  TYR B 230      15.978 -44.200 -18.490  1.00 79.47
ATOM   1524  OH  TYR B 230      14.692 -43.745 -18.305  1.00 79.47
ATOM   1525  N   ILE B 231      20.248 -44.690 -22.019  1.00 80.01
ATOM   1526  CA  ILE B 231      19.765 -43.822 -23.088  1.00 80.01
ATOM   1527  C   ILE B 231      19.601 -44.630 -24.374  1.00 80.01
ATOM   1528  O   ILE B 231      18.598 -44.491 -25.078  1.00 80.01
ATOM   1529  CB  ILE B 231      20.719 -42.630 -23.322  1.00 80.01
ATOM   1530  CG1 ILE B 231      20.785 -41.745 -22.071  1.00 80.01
ATOM   1531  CG2 ILE B 231      20.279 -41.818 -24.544  1.00 80.01
ATOM   1532  CD1 ILE B 231      21.853 -40.662 -22.135  1.00 80.01
ATOM   1533  N   SER B 232      20.551 -45.527 -24.628  1.00 79.51
ATOM   1534  CA  SER B 232      20.517 -46.345 -25.835  1.00 79.51
ATOM   1535  C   SER B 232      19.342 -47.316 -25.814  1.00 79.51
ATOM   1536  O   SER B 232      18.687 -47.529 -26.836  1.00 79.51
ATOM   1537  CB  SER B 232      21.826 -47.120 -25.994  1.00 79.51
ATOM   1538  OG  SER B 232      22.914 -46.234 -26.196  1.00 79.51
ATOM   1539  N   ARG B 233      19.094 -47.850 -24.644  1.00 76.88
ATOM   1540  CA  ARG B 233      17.979 -48.779 -24.485  1.00 76.88
ATOM   1541  C   ARG B 233      16.646 -48.079 -24.728  1.00 76.88
ATOM   1542  O   ARG B 233      15.771 -48.619 -25.409  1.00 76.88
ATOM   1543  CB  ARG B 233      17.996 -49.406 -23.090  1.00 76.88
ATOM   1544  CG  ARG B 233      18.954 -50.579 -22.953  1.00 76.88
ATOM   1545  CD  ARG B 233      18.815 -51.266 -21.602  1.00 76.88
ATOM   1546  NE  ARG B 233      19.811 -50.785 -20.648  1.00 76.88
ATOM   1547  CZ  ARG B 233      20.374 -51.530 -19.700  1.00 76.88
ATOM   1548  NH1 ARG B 233      20.048 -52.810 -19.561  1.00 76.88
ATOM   1549  NH2 ARG B 233      21.270 -50.991 -18.886  1.00 76.88
ATOM   1550  N   VAL B 234      16.560 -46.945 -24.179  1.00 78.04
ATOM   1551  CA  VAL B 234      15.325 -46.177 -24.298  1.00 78.04
ATOM   1552  C   VAL B 234      15.119 -45.750 -25.750  1.00 78.04
ATOM   1553  O   VAL B 234      13.997 -45.783 -26.260  1.00 78.04
ATOM   1554  CB  VAL B 234      15.334 -44.939 -23.374  1.00 78.04
ATOM   1555  CG1 VAL B 234      14.135 -44.038 -23.666  1.00 78.04
ATOM   1556  CG2 VAL B 234      15.340 -45.368 -21.908  1.00 78.04
ATOM   1557  N   LEU B 235      16.204 -45.431 -26.467  1.00 79.43
ATOM   1558  CA  LEU B 235      16.133 -44.967 -27.848  1.00 79.43
ATOM   1559  C   LEU B 235      15.705 -46.095 -28.780  1.00 79.43
ATOM   1560  O   LEU B 235      14.965 -45.866 -29.740  1.00 79.43
ATOM   1561  CB  LEU B 235      17.486 -44.406 -28.295  1.00 79.43
ATOM   1562  CG  LEU B 235      17.735 -42.925 -28.008  1.00 79.43
ATOM   1563  CD1 LEU B 235      19.232 -42.638 -27.960  1.00 79.43
ATOM   1564  CD2 LEU B 235      17.052 -42.054 -29.057  1.00 79.43
ATOM   1565  N   VAL B 236      16.144 -47.318 -28.459  1.00 76.72
ATOM   1566  CA  VAL B 236      15.780 -48.489 -29.250  1.00 76.72
ATOM   1567  C   VAL B 236      14.285 -48.765 -29.109  1.00 76.72
ATOM   1568  O   VAL B 236      13.604 -49.054 -30.096  1.00 76.72
ATOM   1569  CB  VAL B 236      16.594 -49.733 -28.829  1.00 76.72
ATOM   1570  CG1 VAL B 236      16.042 -50.991 -29.500  1.00 76.72
ATOM   1571  CG2 VAL B 236      18.070 -49.545 -29.172  1.00 76.72
ATOM   1572  N   VAL B 237      13.932 -48.637 -27.892  1.00 72.88
ATOM   1573  CA  VAL B 237      12.523 -48.882 -27.606  1.00 72.88
ATOM   1574  C   VAL B 237      11.664 -47.824 -28.296  1.00 72.88
ATOM   1575  O   VAL B 237      10.597 -48.133 -28.831  1.00 72.88
ATOM   1576  CB  VAL B 237      12.244 -48.886 -26.086  1.00 72.88
ATOM   1577  CG1 VAL B 237      10.745 -48.995 -25.812  1.00 72.88
ATOM   1578  CG2 VAL B 237      12.999 -50.029 -25.409  1.00 72.88
ATOM   1579  N   LEU B 238      12.140 -46.653 -28.335  1.00 74.95
ATOM   1580  CA  LEU B 238      11.402 -45.552 -28.944  1.00 74.95
ATOM   1581  C   LEU B 238      11.332 -45.715 -30.458  1.00 74.95
ATOM   1582  O   LEU B 238      10.288 -45.466 -31.066  1.00 74.95
ATOM   1583  CB  LEU B 238      12.053 -44.211 -28.593  1.00 74.95
ATOM   1584  CG  LEU B 238      11.620 -43.573 -27.272  1.00 74.95
ATOM   1585  CD1 LEU B 238      12.669 -42.572 -26.798  1.00 74.95
ATOM   1586  CD2 LEU B 238      10.261 -42.899 -27.423  1.00 74.95
ATOM   1587  N   GLU B 239      12.487 -46.183 -31.058  1.00 73.87
ATOM   1588  CA  GLU B 239      12.542 -46.404 -32.500  1.00 73.87
ATOM   1589  C   GLU B 239      11.617 -47.544 -32.920  1.00 73.87
ATOM   1590  O   GLU B 239      10.941 -47.455 -33.947  1.00 73.87
ATOM   1591  CB  GLU B 239      13.976 -46.700 -32.945  1.00 73.87
ATOM   1592  CG  GLU B 239      14.247 -46.372 -34.406  1.00 73.87
ATOM   1593  CD  GLU B 239      14.619 -44.916 -34.636  1.00 73.87
ATOM   1594  OE1 GLU B 239      14.504 -44.433 -35.785  1.00 73.87
ATOM   1595  OE2 GLU B 239      15.029 -44.251 -33.658  1.00 73.87
ATOM   1596  N   GLU B 240      11.560 -48.552 -32.121  1.00 72.60
ATOM   1597  CA  GLU B 240      10.680 -49.689 -32.378  1.00 72.60
ATOM   1598  C   GLU B 240       9.212 -49.289 -32.257  1.00 72.60
ATOM   1599  O   GLU B 240       8.373 -49.747 -33.036  1.00 72.60
ATOM   1600  CB  GLU B 240      10.992 -50.838 -31.416  1.00 72.60
ATOM   1601  CG  GLU B 240      12.112 -51.752 -31.892  1.00 72.60
ATOM   1602  CD  GLU B 240      12.439 -52.863 -30.908  1.00 72.60
ATOM   1603  OE1 GLU B 240      13.323 -53.698 -31.207  1.00 72.60
ATOM   1604  OE2 GLU B 240      11.806 -52.900 -29.829  1.00 72.60
ATOM   1605  N   ALA B 241       8.993 -48.485 -31.298  1.00 71.06
ATOM   1606  CA  ALA B 241       7.634 -47.989 -31.095  1.00 71.06
ATOM   1607  C   ALA B 241       7.192 -47.109 -32.261  1.00 71.06
ATOM   1608  O   ALA B 241       6.042 -47.182 -32.701  1.00 71.06
ATOM   1609  CB  ALA B 241       7.540 -47.215 -29.783  1.00 71.06
ATOM   1610  N   ARG B 242       8.173 -46.363 -32.792  1.00 71.83
ATOM   1611  CA  ARG B 242       7.890 -45.475 -33.915  1.00 71.83
ATOM   1612  C   ARG B 242       7.640 -46.271 -35.192  1.00 71.83
ATOM   1613  O   ARG B 242       6.754 -45.929 -35.979  1.00 71.83
ATOM   1614  CB  ARG B 242       9.043 -44.492 -34.127  1.00 71.83
ATOM   1615  CG  ARG B 242       8.598 -43.107 -34.568  1.00 71.83
ATOM   1616  CD  ARG B 242       9.773 -42.146 -34.679  1.00 71.83
ATOM   1617  NE  ARG B 242       9.353 -40.758 -34.502  1.00 71.83
ATOM   1618  CZ  ARG B 242      10.180 -39.738 -34.290  1.00 71.83
ATOM   1619  NH1 ARG B 242      11.492 -39.930 -34.224  1.00 71.83
ATOM   1620  NH2 ARG B 242       9.691 -38.515 -34.143  1.00 71.83
ATOM   1621  N   GLN B 243       8.300 -47.403 -35.374  1.00 71.76
ATOM   1622  CA  GLN B 243       8.189 -48.243 -36.562  1.00 71.76
ATOM   1623  C   GLN B 243       6.926 -49.098 -36.516  1.00 71.76
ATOM   1624  O   GLN B 243       6.266 -49.295 -37.539  1.00 71.76
ATOM   1625  CB  GLN B 243       9.423 -49.135 -36.707  1.00 71.76
ATOM   1626  CG  GLN B 243      10.601 -48.451 -37.386  1.00 71.76
ATOM   1627  CD  GLN B 243      11.796 -49.371 -37.557  1.00 71.76
ATOM   1628  OE1 GLN B 243      11.797 -50.505 -37.068  1.00 71.76
ATOM   1629  NE2 GLN B 243      12.821 -48.889 -38.251  1.00 71.76
ATOM   1630  N   ALA B 244       6.604 -49.531 -35.247  1.00 67.56
ATOM   1631  CA  ALA B 244       5.506 -50.479 -35.078  1.00 67.56
ATOM   1632  C   ALA B 244       4.161 -49.760 -35.044  1.00 67.56
ATOM   1633  O   ALA B 244       3.167 -50.263 -35.573  1.00 67.56
ATOM   1634  CB  ALA B 244       5.701 -51.298 -33.804  1.00 67.56
ATOM   1635  N   HIS B 245       4.036 -48.496 -34.543  1.00 68.07
ATOM   1636  CA  HIS B 245       2.774 -47.814 -34.276  1.00 68.07
ATOM   1637  C   HIS B 245       2.846 -46.345 -34.681  1.00 68.07
ATOM   1638  O   HIS B 245       2.272 -45.484 -34.011  1.00 68.07
ATOM   1639  CB  HIS B 245       2.403 -47.933 -32.797  1.00 68.07
ATOM   1640  CG  HIS B 245       2.124 -49.336 -32.360  1.00 68.07
ATOM   1641  ND1 HIS B 245       1.062 -50.070 -32.845  1.00 68.07
ATOM   1642  CD2 HIS B 245       2.772 -50.140 -31.485  1.00 68.07
ATOM   1643  CE1 HIS B 245       1.070 -51.267 -32.284  1.00 68.07
ATOM   1644  NE2 HIS B 245       2.097 -51.336 -31.455  1.00 68.07
ATOM   1645  N   GLY B 246       3.625 -45.951 -35.655  1.00 59.22
ATOM   1646  CA  GLY B 246       3.958 -44.584 -36.020  1.00 59.22
ATOM   1647  C   GLY B 246       2.740 -43.738 -36.341  1.00 59.22
ATOM   1648  O   GLY B 246       2.732 -42.532 -36.088  1.00 59.22
ATOM   1649  N   ASP B 247       1.633 -44.287 -36.627  1.00 64.85
ATOM   1650  CA  ASP B 247       0.418 -43.556 -36.975  1.00 64.85
ATOM   1651  C   ASP B 247      -0.513 -43.433 -35.771  1.00 64.85
ATOM   1652  O   ASP B 247      -1.546 -42.765 -35.844  1.00 64.85
ATOM   1653  CB  ASP B 247      -0.308 -44.243 -38.133  1.00 64.85
ATOM   1654  CG  ASP B 247       0.286 -43.905 -39.489  1.00 64.85
ATOM   1655  OD1 ASP B 247       1.010 -42.893 -39.603  1.00 64.85
ATOM   1656  OD2 ASP B 247       0.026 -44.657 -40.454  1.00 64.85
ATOM   1657  N   ASP B 248      -0.036 -43.929 -34.603  1.00 61.59
ATOM   1658  CA  ASP B 248      -0.864 -43.936 -33.401  1.00 61.59
ATOM   1659  C   ASP B 248      -0.603 -42.697 -32.548  1.00 61.59
ATOM   1660  O   ASP B 248       0.549 -42.363 -32.264  1.00 61.59
ATOM   1661  CB  ASP B 248      -0.609 -45.202 -32.581  1.00 61.59
ATOM   1662  CG  ASP B 248      -1.824 -45.650 -31.788  1.00 61.59
ATOM   1663  OD1 ASP B 248      -2.896 -45.019 -31.907  1.00 61.59
ATOM   1664  OD2 ASP B 248      -1.708 -46.642 -31.036  1.00 61.59
ATOM   1665  N   MET B 249      -1.555 -41.786 -32.264  1.00 65.06
ATOM   1666  CA  MET B 249      -1.504 -40.547 -31.493  1.00 65.06
ATOM   1667  C   MET B 249      -0.925 -40.794 -30.104  1.00 65.06
ATOM   1668  O   MET B 249      -0.132 -39.994 -29.606  1.00 65.06
ATOM   1669  CB  MET B 249      -2.898 -39.928 -31.377  1.00 65.06
ATOM   1670  CG  MET B 249      -2.904 -38.546 -30.743  1.00 65.06
ATOM   1671  SD  MET B 249      -4.597 -37.862 -30.565  1.00 65.06
ATOM   1672  CE  MET B 249      -5.421 -39.254 -29.744  1.00 65.06
ATOM   1673  N   TRP B 250      -1.244 -41.828 -29.432  1.00 59.93
ATOM   1674  CA  TRP B 250      -0.799 -42.129 -28.075  1.00 59.93
ATOM   1675  C   TRP B 250       0.700 -42.409 -28.044  1.00 59.93
ATOM   1676  O   TRP B 250       1.395 -41.999 -27.111  1.00 59.93
ATOM   1677  CB  TRP B 250      -1.566 -43.327 -27.511  1.00 59.93
ATOM   1678  CG  TRP B 250      -2.893 -42.972 -26.909  1.00 59.93
ATOM   1679  CD1 TRP B 250      -4.127 -43.155 -27.468  1.00 59.93
ATOM   1680  CD2 TRP B 250      -3.117 -42.367 -25.632  1.00 59.93
ATOM   1681  NE1 TRP B 250      -5.105 -42.700 -26.615  1.00 59.93
ATOM   1682  CE2 TRP B 250      -4.513 -42.213 -25.481  1.00 59.93
ATOM   1683  CE3 TRP B 250      -2.271 -41.942 -24.598  1.00 59.93
ATOM   1684  CZ2 TRP B 250      -5.082 -41.649 -24.337  1.00 59.93
ATOM   1685  CZ3 TRP B 250      -2.841 -41.381 -23.460  1.00 59.93
ATOM   1686  CH2 TRP B 250      -4.233 -41.241 -23.341  1.00 59.93
ATOM   1687  N   THR B 251       1.158 -43.147 -29.069  1.00 65.75
ATOM   1688  CA  THR B 251       2.587 -43.420 -29.170  1.00 65.75
ATOM   1689  C   THR B 251       3.376 -42.123 -29.325  1.00 65.75
ATOM   1690  O   THR B 251       4.414 -41.942 -28.686  1.00 65.75
ATOM   1691  CB  THR B 251       2.894 -44.355 -30.355  1.00 65.75
ATOM   1692  OG1 THR B 251       1.804 -45.269 -30.530  1.00 65.75
ATOM   1693  CG2 THR B 251       4.174 -45.149 -30.112  1.00 65.75
ATOM   1694  N   GLU B 252       2.847 -41.229 -30.060  1.00 67.61
ATOM   1695  CA  GLU B 252       3.505 -39.941 -30.255  1.00 67.61
ATOM   1696  C   GLU B 252       3.531 -39.133 -28.961  1.00 67.61
ATOM   1697  O   GLU B 252       4.534 -38.491 -28.644  1.00 67.61
ATOM   1698  CB  GLU B 252       2.807 -39.143 -31.360  1.00 67.61
ATOM   1699  CG  GLU B 252       3.702 -38.112 -32.033  1.00 67.61
ATOM   1700  CD  GLU B 252       4.305 -38.603 -33.340  1.00 67.61
ATOM   1701  OE1 GLU B 252       5.216 -37.934 -33.877  1.00 67.61
ATOM   1702  OE2 GLU B 252       3.861 -39.665 -33.831  1.00 67.61
ATOM   1703  N   LYS B 253       2.511 -39.162 -28.261  1.00 67.37
ATOM   1704  CA  LYS B 253       2.431 -38.452 -26.988  1.00 67.37
ATOM   1705  C   LYS B 253       3.434 -39.011 -25.983  1.00 67.37
ATOM   1706  O   LYS B 253       4.065 -38.255 -25.241  1.00 67.37
ATOM   1707  CB  LYS B 253       1.015 -38.534 -26.415  1.00 67.37
ATOM   1708  CG  LYS B 253       0.221 -37.243 -26.541  1.00 67.37
ATOM   1709  CD  LYS B 253      -1.141 -37.356 -25.869  1.00 67.37
ATOM   1710  CE  LYS B 253      -1.959 -36.083 -26.041  1.00 67.37
ATOM   1711  NZ  LYS B 253      -3.292 -36.187 -25.376  1.00 67.37
ATOM   1712  N   THR B 254       3.506 -40.330 -25.938  1.00 66.62
ATOM   1713  CA  THR B 254       4.448 -40.983 -25.035  1.00 66.62
ATOM   1714  C   THR B 254       5.887 -40.654 -25.424  1.00 66.62
ATOM   1715  O   THR B 254       6.721 -40.377 -24.560  1.00 66.62
ATOM   1716  CB  THR B 254       4.251 -42.510 -25.031  1.00 66.62
ATOM   1717  OG1 THR B 254       2.859 -42.806 -24.861  1.00 66.62
ATOM   1718  CG2 THR B 254       5.039 -43.163 -23.901  1.00 66.62
ATOM   1719  N   ILE B 255       6.103 -40.671 -26.751  1.00 67.77
ATOM   1720  CA  ILE B 255       7.433 -40.339 -27.251  1.00 67.77
ATOM   1721  C   ILE B 255       7.786 -38.904 -26.865  1.00 67.77
ATOM   1722  O   ILE B 255       8.895 -38.636 -26.396  1.00 67.77
ATOM   1723  CB  ILE B 255       7.522 -40.519 -28.783  1.00 67.77
ATOM   1724  CG1 ILE B 255       7.389 -42.000 -29.155  1.00 67.77
ATOM   1725  CG2 ILE B 255       8.831 -39.934 -29.320  1.00 67.77
ATOM   1726  CD1 ILE B 255       7.343 -42.260 -30.655  1.00 67.77
ATOM   1727  N   ARG B 256       6.863 -38.019 -26.934  1.00 67.19
ATOM   1728  CA  ARG B 256       7.082 -36.620 -26.584  1.00 67.19
ATOM   1729  C   ARG B 256       7.329 -36.461 -25.088  1.00 67.19
ATOM   1730  O   ARG B 256       8.145 -35.635 -24.672  1.00 67.19
ATOM   1731  CB  ARG B 256       5.887 -35.765 -27.011  1.00 67.19
ATOM   1732  CG  ARG B 256       6.011 -35.188 -28.412  1.00 67.19
ATOM   1733  CD  ARG B 256       4.882 -34.215 -28.724  1.00 67.19
ATOM   1734  NE  ARG B 256       4.776 -33.953 -30.156  1.00 67.19
ATOM   1735  CZ  ARG B 256       3.923 -33.096 -30.709  1.00 67.19
ATOM   1736  NH1 ARG B 256       3.080 -32.398 -29.957  1.00 67.19
ATOM   1737  NH2 ARG B 256       3.911 -32.935 -32.024  1.00 67.19
ATOM   1738  N   LYS B 257       6.666 -37.207 -24.355  1.00 68.08
ATOM   1739  CA  LYS B 257       6.838 -37.174 -22.906  1.00 68.08
ATOM   1740  C   LYS B 257       8.240 -37.624 -22.508  1.00 68.08
ATOM   1741  O   LYS B 257       8.875 -37.009 -21.649  1.00 68.08
ATOM   1742  CB  LYS B 257       5.791 -38.053 -22.221  1.00 68.08
ATOM   1743  CG  LYS B 257       5.749 -37.900 -20.707  1.00 68.08
ATOM   1744  CD  LYS B 257       4.588 -38.676 -20.099  1.00 68.08
ATOM   1745  CE  LYS B 257       4.591 -38.588 -18.579  1.00 68.08
ATOM   1746  NZ  LYS B 257       3.445 -39.334 -17.978  1.00 68.08
ATOM   1747  N   ILE B 258       8.636 -38.711 -23.161  1.00 71.36
ATOM   1748  CA  ILE B 258       9.950 -39.262 -22.845  1.00 71.36
ATOM   1749  C   ILE B 258      11.039 -38.306 -23.326  1.00 71.36
ATOM   1750  O   ILE B 258      12.042 -38.102 -22.638  1.00 71.36
ATOM   1751  CB  ILE B 258      10.144 -40.658 -23.478  1.00 71.36
ATOM   1752  CG1 ILE B 258       9.171 -41.666 -22.856  1.00 71.36
ATOM   1753  CG2 ILE B 258      11.593 -41.126 -23.320  1.00 71.36
ATOM   1754  CD1 ILE B 258       9.203 -43.041 -23.509  1.00 71.36
ATOM   1755  N   GLU B 259      10.750 -37.699 -24.453  1.00 69.39
ATOM   1756  CA  GLU B 259      11.710 -36.755 -25.017  1.00 69.39
ATOM   1757  C   GLU B 259      11.770 -35.471 -24.195  1.00 69.39
ATOM   1758  O   GLU B 259      12.767 -34.746 -24.238  1.00 69.39
ATOM   1759  CB  GLU B 259      11.357 -36.432 -26.471  1.00 69.39
ATOM   1760  CG  GLU B 259      11.731 -37.532 -27.454  1.00 69.39
ATOM   1761  CD  GLU B 259      11.396 -37.188 -28.897  1.00 69.39
ATOM   1762  OE1 GLU B 259      11.868 -37.895 -29.815  1.00 69.39
ATOM   1763  OE2 GLU B 259      10.655 -36.202 -29.110  1.00 69.39
ATOM   1764  N   SER B 260      10.792 -35.275 -23.393  1.00 71.68
ATOM   1765  CA  SER B 260      10.722 -34.059 -22.589  1.00 71.68
ATOM   1766  C   SER B 260      11.303 -34.282 -21.197  1.00 71.68
ATOM   1767  O   SER B 260      11.373 -33.352 -20.392  1.00 71.68
ATOM   1768  CB  SER B 260       9.276 -33.574 -22.475  1.00 71.68
ATOM   1769  OG  SER B 260       8.507 -34.466 -21.688  1.00 71.68
ATOM   1770  N   GLU B 261      11.749 -35.521 -20.970  1.00 73.73
ATOM   1771  CA  GLU B 261      12.366 -35.804 -19.678  1.00 73.73
ATOM   1772  C   GLU B 261      13.656 -35.009 -19.497  1.00 73.73
ATOM   1773  O   GLU B 261      14.468 -34.915 -20.420  1.00 73.73
ATOM   1774  CB  GLU B 261      12.647 -37.302 -19.533  1.00 73.73
ATOM   1775  CG  GLU B 261      11.454 -38.106 -19.035  1.00 73.73
ATOM   1776  CD  GLU B 261      11.835 -39.480 -18.507  1.00 73.73
ATOM   1777  OE1 GLU B 261      10.952 -40.192 -17.977  1.00 73.73
ATOM   1778  OE2 GLU B 261      13.026 -39.846 -18.624  1.00 73.73
ATOM   1779  N   ARG B 262      13.863 -34.443 -18.344  1.00 79.76
ATOM   1780  CA  ARG B 262      14.981 -33.536 -18.107  1.00 79.76
ATOM   1781  C   ARG B 262      15.942 -34.110 -17.071  1.00 79.76
ATOM   1782  O   ARG B 262      15.518 -34.790 -16.134  1.00 79.76
ATOM   1783  CB  ARG B 262      14.475 -32.166 -17.651  1.00 79.76
ATOM   1784  CG  ARG B 262      13.663 -31.427 -18.703  1.00 79.76
ATOM   1785  CD  ARG B 262      13.312 -30.015 -18.255  1.00 79.76
ATOM   1786  NE  ARG B 262      12.613 -29.276 -19.303  1.00 79.76
ATOM   1787  CZ  ARG B 262      12.394 -27.964 -19.287  1.00 79.76
ATOM   1788  NH1 ARG B 262      12.816 -27.218 -18.273  1.00 79.76
ATOM   1789  NH2 ARG B 262      11.747 -27.393 -20.293  1.00 79.76
ATOM   1790  N   CYS B 263      17.221 -33.925 -17.440  1.00 75.15
ATOM   1791  CA  CYS B 263      18.258 -34.305 -16.487  1.00 75.15
ATOM   1792  C   CYS B 263      18.782 -33.087 -15.736  1.00 75.15
ATOM   1793  O   CYS B 263      18.745 -31.970 -16.255  1.00 75.15
ATOM   1794  CB  CYS B 263      19.411 -35.010 -17.202  1.00 75.15
ATOM   1795  SG  CYS B 263      20.345 -33.934 -18.312  1.00 75.15
ATOM   1796  N   LEU B 264      19.221 -33.292 -14.482  1.00 77.23
ATOM   1797  CA  LEU B 264      19.777 -32.247 -13.629  1.00 77.23
ATOM   1798  C   LEU B 264      18.770 -31.120 -13.425  1.00 77.23
ATOM   1799  O   LEU B 264      19.156 -29.961 -13.254  1.00 77.23
ATOM   1800  CB  LEU B 264      21.068 -31.691 -14.234  1.00 77.23
ATOM   1801  CG  LEU B 264      22.238 -32.669 -14.351  1.00 77.23
ATOM   1802  CD1 LEU B 264      23.275 -32.140 -15.335  1.00 77.23
ATOM   1803  CD2 LEU B 264      22.868 -32.917 -12.984  1.00 77.23
ATOM   1804  N   GLY B 265      17.612 -31.394 -13.683  1.00 72.54
ATOM   1805  CA  GLY B 265      16.503 -30.495 -13.403  1.00 72.54
ATOM   1806  C   GLY B 265      16.239 -29.506 -14.523  1.00 72.54
ATOM   1807  O   GLY B 265      15.256 -28.763 -14.483  1.00 72.54
ATOM   1808  N   MET B 266      17.092 -29.568 -15.612  1.00 79.95
ATOM   1809  CA  MET B 266      16.954 -28.471 -16.565  1.00 79.95
ATOM   1810  C   MET B 266      17.066 -28.979 -17.999  1.00 79.95
ATOM   1811  O   MET B 266      16.387 -28.475 -18.895  1.00 79.95
ATOM   1812  CB  MET B 266      18.013 -27.397 -16.307  1.00 79.95
ATOM   1813  CG  MET B 266      17.444 -26.092 -15.775  1.00 79.95
ATOM   1814  SD  MET B 266      18.727 -24.793 -15.583  1.00 79.95
ATOM   1815  CE  MET B 266      19.926 -25.678 -14.548  1.00 79.95
ATOM   1816  N   PHE B 267      17.767 -30.124 -18.271  1.00 86.60
ATOM   1817  CA  PHE B 267      18.203 -30.414 -19.632  1.00 86.60
ATOM   1818  C   PHE B 267      17.528 -31.674 -20.160  1.00 86.60
ATOM   1819  O   PHE B 267      17.518 -32.708 -19.488  1.00 86.60
ATOM   1820  CB  PHE B 267      19.726 -30.571 -19.689  1.00 86.60
ATOM   1821  CG  PHE B 267      20.479 -29.363 -19.202  1.00 86.60
ATOM   1822  CD1 PHE B 267      20.621 -28.242 -20.011  1.00 86.60
ATOM   1823  CD2 PHE B 267      21.046 -29.348 -17.934  1.00 86.60
ATOM   1824  CE1 PHE B 267      21.318 -27.123 -19.563  1.00 86.60
ATOM   1825  CE2 PHE B 267      21.744 -28.233 -17.479  1.00 86.60
ATOM   1826  CZ  PHE B 267      21.880 -27.122 -18.296  1.00 86.60
ATOM   1827  N   ARG B 268      17.006 -31.506 -21.396  1.00 83.34
ATOM   1828  CA  ARG B 268      16.537 -32.686 -22.116  1.00 83.34
ATOM   1829  C   ARG B 268      17.710 -33.513 -22.632  1.00 83.34
ATOM   1830  O   ARG B 268      18.650 -32.970 -23.217  1.00 83.34
ATOM   1831  CB  ARG B 268      15.629 -32.281 -23.278  1.00 83.34
ATOM   1832  CG  ARG B 268      14.321 -31.639 -22.844  1.00 83.34
ATOM   1833  CD  ARG B 268      13.528 -31.114 -24.032  1.00 83.34
ATOM   1834  NE  ARG B 268      14.127 -29.904 -24.588  1.00 83.34
ATOM   1835  CZ  ARG B 268      13.646 -29.229 -25.629  1.00 83.34
ATOM   1836  NH1 ARG B 268      12.545 -29.636 -26.251  1.00 83.34
ATOM   1837  NH2 ARG B 268      14.271 -28.140 -26.052  1.00 83.34
ATOM   1838  N   TYR B 269      17.696 -34.788 -22.357  1.00 80.33
ATOM   1839  CA  TYR B 269      18.897 -35.553 -22.673  1.00 80.33
ATOM   1840  C   TYR B 269      18.563 -36.761 -23.540  1.00 80.33
ATOM   1841  O   TYR B 269      19.461 -37.438 -24.046  1.00 80.33
ATOM   1842  CB  TYR B 269      19.598 -36.009 -21.390  1.00 80.33
ATOM   1843  CG  TYR B 269      18.759 -36.926 -20.533  1.00 80.33
ATOM   1844  CD1 TYR B 269      17.827 -36.412 -19.634  1.00 80.33
ATOM   1845  CD2 TYR B 269      18.897 -38.307 -20.621  1.00 80.33
ATOM   1846  CE1 TYR B 269      17.053 -37.254 -18.842  1.00 80.33
ATOM   1847  CE2 TYR B 269      18.129 -39.158 -19.833  1.00 80.33
ATOM   1848  CZ  TYR B 269      17.211 -38.623 -18.948  1.00 80.33
ATOM   1849  OH  TYR B 269      16.447 -39.460 -18.166  1.00 80.33
ATOM   1850  N   ILE B 270      17.193 -37.049 -23.767  1.00 77.92
ATOM   1851  CA  ILE B 270      16.801 -38.200 -24.574  1.00 77.92
ATOM   1852  C   ILE B 270      16.322 -37.729 -25.945  1.00 77.92
ATOM   1853  O   ILE B 270      15.218 -37.194 -26.074  1.00 77.92
ATOM   1854  CB  ILE B 270      15.701 -39.030 -23.877  1.00 77.92
ATOM   1855  CG1 ILE B 270      16.168 -39.476 -22.487  1.00 77.92
ATOM   1856  CG2 ILE B 270      15.309 -40.236 -24.736  1.00 77.92
ATOM   1857  CD1 ILE B 270      15.085 -40.151 -21.657  1.00 77.92
ATOM   1858  N   TYR B 271      17.130 -37.828 -27.012  1.00 73.30
ATOM   1859  CA  TYR B 271      16.681 -37.475 -28.354  1.00 73.30
ATOM   1860  C   TYR B 271      17.458 -38.250 -29.411  1.00 73.30
ATOM   1861  O   TYR B 271      18.530 -38.791 -29.129  1.00 73.30
ATOM   1862  CB  TYR B 271      16.833 -35.970 -28.594  1.00 73.30
ATOM   1863  CG  TYR B 271      18.187 -35.427 -28.205  1.00 73.30
ATOM   1864  CD1 TYR B 271      18.453 -35.038 -26.894  1.00 73.30
ATOM   1865  CD2 TYR B 271      19.201 -35.300 -29.147  1.00 73.30
ATOM   1866  CE1 TYR B 271      19.698 -34.536 -26.531  1.00 73.30
ATOM   1867  CE2 TYR B 271      20.451 -34.799 -28.796  1.00 73.30
ATOM   1868  CZ  TYR B 271      20.689 -34.420 -27.488  1.00 73.30
ATOM   1869  OH  TYR B 271      21.924 -33.923 -27.134  1.00 73.30
ATOM   1870  N   GLY B 272      16.657 -38.618 -30.572  1.00 60.30
ATOM   1871  CA  GLY B 272      17.232 -39.388 -31.664  1.00 60.30
ATOM   1872  C   GLY B 272      18.480 -38.753 -32.248  1.00 60.30
ATOM   1873  O   GLY B 272      19.106 -37.902 -31.612  1.00 60.30
ATOM   1874  N   THR B 273      18.924 -39.235 -33.581  1.00 61.81
ATOM   1875  CA  THR B 273      20.116 -38.795 -34.297  1.00 61.81
ATOM   1876  C   THR B 273      19.995 -37.327 -34.698  1.00 61.81
ATOM   1877  O   THR B 273      19.051 -36.943 -35.392  1.00 61.81
ATOM   1878  CB  THR B 273      20.362 -39.653 -35.552  1.00 61.81
ATOM   1879  OG1 THR B 273      19.114 -39.893 -36.213  1.00 61.81
ATOM   1880  CG2 THR B 273      20.996 -40.992 -35.186  1.00 61.81
ATOM   1881  N   SER B 274      20.704 -36.335 -33.909  1.00 69.10
ATOM   1882  CA  SER B 274      20.669 -34.906 -34.204  1.00 69.10
ATOM   1883  C   SER B 274      22.054 -34.385 -34.576  1.00 69.10
ATOM   1884  O   SER B 274      23.067 -34.988 -34.216  1.00 69.10
ATOM   1885  CB  SER B 274      20.127 -34.124 -33.006  1.00 69.10
ATOM   1886  OG  SER B 274      20.652 -34.634 -31.793  1.00 69.10
ATOM   1887  N   THR B 275      22.057 -33.389 -35.444  1.00 83.33
ATOM   1888  CA  THR B 275      23.286 -32.676 -35.778  1.00 83.33
ATOM   1889  C   THR B 275      23.821 -31.922 -34.564  1.00 83.33
ATOM   1890  O   THR B 275      23.067 -31.605 -33.642  1.00 83.33
ATOM   1891  CB  THR B 275      23.062 -31.691 -36.940  1.00 83.33
ATOM   1892  OG1 THR B 275      21.974 -30.818 -36.615  1.00 83.33
ATOM   1893  CG2 THR B 275      22.736 -32.432 -38.233  1.00 83.33
ATOM   1894  N   PRO B 276      25.196 -31.843 -34.453  1.00 82.32
ATOM   1895  CA  PRO B 276      25.780 -31.094 -33.338  1.00 82.32
ATOM   1896  C   PRO B 276      25.140 -29.721 -33.150  1.00 82.32
ATOM   1897  O   PRO B 276      24.993 -29.254 -32.018  1.00 82.32
ATOM   1898  CB  PRO B 276      27.253 -30.960 -33.736  1.00 82.32
ATOM   1899  CG  PRO B 276      27.466 -32.016 -34.772  1.00 82.32
ATOM   1900  CD  PRO B 276      26.128 -32.423 -35.320  1.00 82.32
ATOM   1901  N   TRP B 277      24.750 -29.040 -34.190  1.00 86.01
ATOM   1902  CA  TRP B 277      24.122 -27.726 -34.104  1.00 86.01
ATOM   1903  C   TRP B 277      22.739 -27.825 -33.467  1.00 86.01
ATOM   1904  O   TRP B 277      22.364 -26.981 -32.650  1.00 86.01
ATOM   1905  CB  TRP B 277      24.014 -27.090 -35.493  1.00 86.01
ATOM   1906  CG  TRP B 277      23.263 -25.792 -35.511  1.00 86.01
ATOM   1907  CD1 TRP B 277      22.042 -25.554 -36.076  1.00 86.01
ATOM   1908  CD2 TRP B 277      23.690 -24.551 -34.941  1.00 86.01
ATOM   1909  NE1 TRP B 277      21.682 -24.239 -35.891  1.00 86.01
ATOM   1910  CE2 TRP B 277      22.676 -23.602 -35.198  1.00 86.01
ATOM   1911  CE3 TRP B 277      24.832 -24.149 -34.236  1.00 86.01
ATOM   1912  CZ2 TRP B 277      22.770 -22.274 -34.774  1.00 86.01
ATOM   1913  CZ3 TRP B 277      24.924 -22.827 -33.815  1.00 86.01
ATOM   1914  CH2 TRP B 277      23.898 -21.907 -34.086  1.00 86.01
ATOM   1915  N   GLU B 278      22.026 -28.798 -33.802  1.00 85.55
ATOM   1916  CA  GLU B 278      20.699 -28.996 -33.227  1.00 85.55
ATOM   1917  C   GLU B 278      20.783 -29.281 -31.730  1.00 85.55
ATOM   1918  O   GLU B 278      19.922 -28.848 -30.961  1.00 85.55
ATOM   1919  CB  GLU B 278      19.969 -30.138 -33.939  1.00 85.55
ATOM   1920  CG  GLU B 278      19.451 -29.769 -35.321  1.00 85.55
ATOM   1921  CD  GLU B 278      18.781 -30.930 -36.040  1.00 85.55
ATOM   1922  OE1 GLU B 278      18.239 -30.725 -37.150  1.00 85.55
ATOM   1923  OE2 GLU B 278      18.798 -32.053 -35.489  1.00 85.55
ATOM   1924  N   ASN B 279      21.863 -29.986 -31.402  1.00 83.11
ATOM   1925  CA  ASN B 279      22.092 -30.266 -29.988  1.00 83.11
ATOM   1926  C   ASN B 279      22.414 -28.994 -29.210  1.00 83.11
ATOM   1927  O   ASN B 279      21.949 -28.815 -28.083  1.00 83.11
ATOM   1928  CB  ASN B 279      23.215 -31.291 -29.819  1.00 83.11
ATOM   1929  CG  ASN B 279      22.804 -32.684 -30.255  1.00 83.11
ATOM   1930  OD1 ASN B 279      21.615 -32.978 -30.399  1.00 83.11
ATOM   1931  ND2 ASN B 279      23.787 -33.551 -30.469  1.00 83.11
ATOM   1932  N   PHE B 280      23.172 -28.148 -29.912  1.00 86.08
ATOM   1933  CA  PHE B 280      23.553 -26.887 -29.286  1.00 86.08
ATOM   1934  C   PHE B 280      22.338 -25.988 -29.097  1.00 86.08
ATOM   1935  O   PHE B 280      22.160 -25.392 -28.032  1.00 86.08
ATOM   1936  CB  PHE B 280      24.613 -26.168 -30.126  1.00 86.08
ATOM   1937  CG  PHE B 280      25.001 -24.817 -29.587  1.00 86.08
ATOM   1938  CD1 PHE B 280      24.531 -23.654 -30.184  1.00 86.08
ATOM   1939  CD2 PHE B 280      25.836 -24.712 -28.482  1.00 86.08
ATOM   1940  CE1 PHE B 280      24.889 -22.403 -29.686  1.00 86.08
ATOM   1941  CE2 PHE B 280      26.197 -23.465 -27.979  1.00 86.08
ATOM   1942  CZ  PHE B 280      25.723 -22.312 -28.584  1.00 86.08
ATOM   1943  N   VAL B 281      21.519 -25.891 -30.045  1.00 87.11
ATOM   1944  CA  VAL B 281      20.321 -25.060 -29.989  1.00 87.11
ATOM   1945  C   VAL B 281      19.383 -25.578 -28.901  1.00 87.11
ATOM   1946  O   VAL B 281      18.776 -24.791 -28.171  1.00 87.11
ATOM   1947  CB  VAL B 281      19.591 -25.024 -31.350  1.00 87.11
ATOM   1948  CG1 VAL B 281      18.233 -24.337 -31.217  1.00 87.11
ATOM   1949  CG2 VAL B 281      20.450 -24.319 -32.398  1.00 87.11
ATOM   1950  N   ARG B 282      19.305 -26.843 -28.779  1.00 86.25
ATOM   1951  CA  ARG B 282      18.476 -27.452 -27.744  1.00 86.25
ATOM   1952  C   ARG B 282      18.995 -27.105 -26.352  1.00 86.25
ATOM   1953  O   ARG B 282      18.210 -26.821 -25.445  1.00 86.25
ATOM   1954  CB  ARG B 282      18.425 -28.971 -27.920  1.00 86.25
ATOM   1955  CG  ARG B 282      17.188 -29.620 -27.320  1.00 86.25
ATOM   1956  CD  ARG B 282      17.164 -31.122 -27.564  1.00 86.25
ATOM   1957  NE  ARG B 282      16.570 -31.448 -28.858  1.00 86.25
ATOM   1958  CZ  ARG B 282      16.615 -32.646 -29.432  1.00 86.25
ATOM   1959  NH1 ARG B 282      17.230 -33.661 -28.836  1.00 86.25
ATOM   1960  NH2 ARG B 282      16.041 -32.833 -30.612  1.00 86.25
ATOM   1961  N   LEU B 283      20.274 -27.178 -26.332  1.00 88.22
ATOM   1962  CA  LEU B 283      20.898 -26.811 -25.065  1.00 88.22
ATOM   1963  C   LEU B 283      20.565 -25.370 -24.692  1.00 88.22
ATOM   1964  O   LEU B 283      20.173 -25.093 -23.557  1.00 88.22
ATOM   1965  CB  LEU B 283      22.416 -26.992 -25.143  1.00 88.22
ATOM   1966  CG  LEU B 283      23.206 -26.649 -23.879  1.00 88.22
ATOM   1967  CD1 LEU B 283      22.975 -27.707 -22.806  1.00 88.22
ATOM   1968  CD2 LEU B 283      24.692 -26.517 -24.196  1.00 88.22
ATOM   1969  N   CYS B 284      20.707 -24.437 -25.619  1.00 88.93
ATOM   1970  CA  CYS B 284      20.433 -23.022 -25.391  1.00 88.93
ATOM   1971  C   CYS B 284      18.963 -22.798 -25.059  1.00 88.93
ATOM   1972  O   CYS B 284      18.634 -21.962 -24.216  1.00 88.93
ATOM   1973  CB  CYS B 284      20.820 -22.197 -26.619  1.00 88.93
ATOM   1974  SG  CYS B 284      22.602 -22.090 -26.892  1.00 88.93
ATOM   1975  N   THR B 285      18.135 -23.609 -25.678  1.00 87.09
ATOM   1976  CA  THR B 285      16.704 -23.495 -25.417  1.00 87.09
ATOM   1977  C   THR B 285      16.372 -23.970 -24.006  1.00 87.09
ATOM   1978  O   THR B 285      15.527 -23.379 -23.329  1.00 87.09
ATOM   1979  CB  THR B 285      15.885 -24.304 -26.440  1.00 87.09
ATOM   1980  OG1 THR B 285      16.450 -24.127 -27.744  1.00 87.09
ATOM   1981  CG2 THR B 285      14.430 -23.848 -26.463  1.00 87.09
ATOM   1982  N   ASP B 286      17.088 -25.008 -23.588  1.00 88.70
ATOM   1983  CA  ASP B 286      16.869 -25.543 -22.248  1.00 88.70
ATOM   1984  C   ASP B 286      17.383 -24.579 -21.181  1.00 88.70
ATOM   1985  O   ASP B 286      16.929 -24.614 -20.035  1.00 88.70
ATOM   1986  CB  ASP B 286      17.548 -26.906 -22.096  1.00 88.70
ATOM   1987  CG  ASP B 286      16.853 -28.005 -22.879  1.00 88.70
ATOM   1988  OD1 ASP B 286      15.687 -27.818 -23.290  1.00 88.70
ATOM   1989  OD2 ASP B 286      17.475 -29.070 -23.085  1.00 88.70
ATOM   1990  N   LEU B 287      18.293 -23.649 -21.628  1.00 92.27
ATOM   1991  CA  LEU B 287      18.927 -22.739 -20.680  1.00 92.27
ATOM   1992  C   LEU B 287      18.200 -21.399 -20.643  1.00 92.27
ATOM   1993  O   LEU B 287      18.587 -20.498 -19.895  1.00 92.27
ATOM   1994  CB  LEU B 287      20.399 -22.525 -21.044  1.00 92.27
ATOM   1995  CG  LEU B 287      21.387 -23.564 -20.512  1.00 92.27
ATOM   1996  CD1 LEU B 287      22.679 -23.529 -21.320  1.00 92.27
ATOM   1997  CD2 LEU B 287      21.669 -23.326 -19.032  1.00 92.27
ATOM   1998  N   ILE B 288      17.130 -21.238 -21.399  1.00 90.12
ATOM   1999  CA  ILE B 288      16.399 -19.977 -21.472  1.00 90.12
ATOM   2000  C   ILE B 288      15.914 -19.581 -20.080  1.00 90.12
ATOM   2001  O   ILE B 288      16.057 -18.426 -19.671  1.00 90.12
ATOM   2002  CB  ILE B 288      15.206 -20.072 -22.449  1.00 90.12
ATOM   2003  CG1 ILE B 288      15.705 -20.146 -23.896  1.00 90.12
ATOM   2004  CG2 ILE B 288      14.256 -18.885 -22.257  1.00 90.12
ATOM   2005  CD1 ILE B 288      14.599 -20.343 -24.924  1.00 90.12
ATOM   2006  N   PRO B 289      15.399 -20.501 -19.280  1.00 89.23
ATOM   2007  CA  PRO B 289      15.019 -20.130 -17.915  1.00 89.23
ATOM   2008  C   PRO B 289      16.198 -19.612 -17.095  1.00 89.23
ATOM   2009  O   PRO B 289      16.032 -18.710 -16.269  1.00 89.23
ATOM   2010  CB  PRO B 289      14.481 -21.439 -17.331  1.00 89.23
ATOM   2011  CG  PRO B 289      14.105 -22.262 -18.520  1.00 89.23
ATOM   2012  CD  PRO B 289      14.978 -21.859 -19.674  1.00 89.23
ATOM   2013  N   ALA B 290      17.273 -20.197 -17.251  1.00 92.77
ATOM   2014  CA  ALA B 290      18.474 -19.752 -16.549  1.00 92.77
ATOM   2015  C   ALA B 290      18.901 -18.364 -17.018  1.00 92.77
ATOM   2016  O   ALA B 290      19.316 -17.530 -16.210  1.00 92.77
ATOM   2017  CB  ALA B 290      19.610 -20.752 -16.754  1.00 92.77
ATOM   2018  N   TYR B 291      18.791 -18.145 -18.350  1.00 93.02
ATOM   2019  CA  TYR B 291      19.135 -16.838 -18.900  1.00 93.02
ATOM   2020  C   TYR B 291      18.199 -15.759 -18.367  1.00 93.02
ATOM   2021  O   TYR B 291      18.631 -14.640 -18.082  1.00 93.02
ATOM   2022  CB  TYR B 291      19.080 -16.867 -20.430  1.00 93.02
ATOM   2023  CG  TYR B 291      20.052 -17.838 -21.054  1.00 93.02
ATOM   2024  CD1 TYR B 291      21.282 -18.103 -20.457  1.00 93.02
ATOM   2025  CD2 TYR B 291      19.743 -18.493 -22.242  1.00 93.02
ATOM   2026  CE1 TYR B 291      22.182 -18.996 -21.030  1.00 93.02
ATOM   2027  CE2 TYR B 291      20.635 -19.387 -22.823  1.00 93.02
ATOM   2028  CZ  TYR B 291      21.850 -19.633 -22.211  1.00 93.02
ATOM   2029  OH  TYR B 291      22.737 -20.517 -22.782  1.00 93.02
ATOM   2030  N   THR B 292      16.975 -16.109 -18.214  1.00 89.66
ATOM   2031  CA  THR B 292      15.997 -15.182 -17.656  1.00 89.66
ATOM   2032  C   THR B 292      16.324 -14.863 -16.199  1.00 89.66
ATOM   2033  O   THR B 292      16.211 -13.714 -15.770  1.00 89.66
ATOM   2034  CB  THR B 292      14.569 -15.751 -17.751  1.00 89.66
ATOM   2035  OG1 THR B 292      14.562 -17.094 -17.252  1.00 89.66
ATOM   2036  CG2 THR B 292      14.074 -15.755 -19.194  1.00 89.66
ATOM   2037  N   ALA B 293      16.734 -15.824 -15.451  1.00 91.92
ATOM   2038  CA  ALA B 293      17.111 -15.640 -14.051  1.00 91.92
ATOM   2039  C   ALA B 293      18.348 -14.755 -13.929  1.00 91.92
ATOM   2040  O   ALA B 293      18.453 -13.950 -13.000  1.00 91.92
ATOM   2041  CB  ALA B 293      17.359 -16.991 -13.385  1.00 91.92
ATOM   2042  N   ILE B 294      19.281 -14.935 -14.860  1.00 93.42
ATOM   2043  CA  ILE B 294      20.491 -14.121 -14.888  1.00 93.42
ATOM   2044  C   ILE B 294      20.124 -12.659 -15.130  1.00 93.42
ATOM   2045  O   ILE B 294      20.639 -11.764 -14.456  1.00 93.42
ATOM   2046  CB  ILE B 294      21.478 -14.612 -15.971  1.00 93.42
ATOM   2047  CG1 ILE B 294      22.096 -15.954 -15.561  1.00 93.42
ATOM   2048  CG2 ILE B 294      22.564 -13.564 -16.227  1.00 93.42
ATOM   2049  CD1 ILE B 294      22.956 -16.595 -16.642  1.00 93.42
ATOM   2050  N   TRP B 295      19.260 -12.489 -16.025  1.00 89.34
ATOM   2051  CA  TRP B 295      18.801 -11.136 -16.320  1.00 89.34
ATOM   2052  C   TRP B 295      18.130 -10.511 -15.102  1.00 89.34
ATOM   2053  O   TRP B 295      18.423  -9.368 -14.742  1.00 89.34
ATOM   2054  CB  TRP B 295      17.831 -11.143 -17.505  1.00 89.34
ATOM   2055  CG  TRP B 295      17.321  -9.785 -17.883  1.00 89.34
ATOM   2056  CD1 TRP B 295      17.977  -8.832 -18.611  1.00 89.34
ATOM   2057  CD2 TRP B 295      16.047  -9.227 -17.546  1.00 89.34
ATOM   2058  NE1 TRP B 295      17.187  -7.714 -18.748  1.00 89.34
ATOM   2059  CE2 TRP B 295      15.998  -7.930 -18.104  1.00 89.34
ATOM   2060  CE3 TRP B 295      14.941  -9.698 -16.827  1.00 89.34
ATOM   2061  CZ2 TRP B 295      14.885  -7.099 -17.965  1.00 89.34
ATOM   2062  CZ3 TRP B 295      13.833  -8.869 -16.689  1.00 89.34
ATOM   2063  CH2 TRP B 295      13.816  -7.584 -17.257  1.00 89.34
ATOM   2064  N   PHE B 296      17.287 -11.257 -14.488  1.00 90.42
ATOM   2065  CA  PHE B 296      16.584 -10.790 -13.300  1.00 90.42
ATOM   2066  C   PHE B 296      17.569 -10.429 -12.194  1.00 90.42
ATOM   2067  O   PHE B 296      17.424  -9.395 -11.539  1.00 90.42
ATOM   2068  CB  PHE B 296      15.602 -11.854 -12.801  1.00 90.42
ATOM   2069  CG  PHE B 296      14.878 -11.469 -11.539  1.00 90.42
ATOM   2070  CD1 PHE B 296      15.358 -11.867 -10.297  1.00 90.42
ATOM   2071  CD2 PHE B 296      13.717 -10.709 -11.595  1.00 90.42
ATOM   2072  CE1 PHE B 296      14.690 -11.512  -9.127  1.00 90.42
ATOM   2073  CE2 PHE B 296      13.044 -10.351 -10.430  1.00 90.42
ATOM   2074  CZ  PHE B 296      13.532 -10.754  -9.198  1.00 90.42
ATOM   2075  N   TRP B 297      18.586 -11.237 -12.033  1.00 92.36
ATOM   2076  CA  TRP B 297      19.588 -11.086 -10.983  1.00 92.36
ATOM   2077  C   TRP B 297      20.413  -9.821 -11.195  1.00 92.36
ATOM   2078  O   TRP B 297      20.636  -9.054 -10.256  1.00 92.36
ATOM   2079  CB  TRP B 297      20.508 -12.309 -10.938  1.00 92.36
ATOM   2080  CG  TRP B 297      21.582 -12.226  -9.895  1.00 92.36
ATOM   2081  CD1 TRP B 297      22.816 -11.654 -10.027  1.00 92.36
ATOM   2082  CD2 TRP B 297      21.516 -12.736  -8.560  1.00 92.36
ATOM   2083  NE1 TRP B 297      23.523 -11.777  -8.853  1.00 92.36
ATOM   2084  CE2 TRP B 297      22.748 -12.437  -7.937  1.00 92.36
ATOM   2085  CE3 TRP B 297      20.534 -13.417  -7.828  1.00 92.36
ATOM   2086  CZ2 TRP B 297      23.024 -12.796  -6.616  1.00 92.36
ATOM   2087  CZ3 TRP B 297      20.810 -13.773  -6.513  1.00 92.36
ATOM   2088  CH2 TRP B 297      22.046 -13.461  -5.923  1.00 92.36
ATOM   2089  N   HIS B 298      20.776  -9.521 -12.412  1.00 93.37
ATOM   2090  CA  HIS B 298      21.714  -8.443 -12.706  1.00 93.37
ATOM   2091  C   HIS B 298      20.980  -7.163 -13.089  1.00 93.37
ATOM   2092  O   HIS B 298      21.592  -6.096 -13.184  1.00 93.37
ATOM   2093  CB  HIS B 298      22.671  -8.855 -13.826  1.00 93.37
ATOM   2094  CG  HIS B 298      23.747  -9.794 -13.381  1.00 93.37
ATOM   2095  ND1 HIS B 298      24.778  -9.406 -12.554  1.00 93.37
ATOM   2096  CD2 HIS B 298      23.948 -11.106 -13.647  1.00 93.37
ATOM   2097  CE1 HIS B 298      25.570 -10.441 -12.331  1.00 93.37
ATOM   2098  NE2 HIS B 298      25.088 -11.486 -12.983  1.00 93.37
ATOM   2099  N   PHE B 299      19.719  -7.226 -13.202  1.00 92.59
ATOM   2100  CA  PHE B 299      18.941  -6.114 -13.736  1.00 92.59
ATOM   2101  C   PHE B 299      19.165  -4.852 -12.912  1.00 92.59
ATOM   2102  O   PHE B 299      19.530  -3.806 -13.455  1.00 92.59
ATOM   2103  CB  PHE B 299      17.450  -6.464 -13.764  1.00 92.59
ATOM   2104  CG  PHE B 299      16.567  -5.326 -14.200  1.00 92.59
ATOM   2105  CD1 PHE B 299      15.805  -4.625 -13.274  1.00 92.59
ATOM   2106  CD2 PHE B 299      16.500  -4.958 -15.537  1.00 92.59
ATOM   2107  CE1 PHE B 299      14.987  -3.571 -13.674  1.00 92.59
ATOM   2108  CE2 PHE B 299      15.684  -3.906 -15.945  1.00 92.59
ATOM   2109  CZ  PHE B 299      14.928  -3.215 -15.012  1.00 92.59
ATOM   2110  N   PRO B 300      19.045  -4.893 -11.594  1.00 92.42
ATOM   2111  CA  PRO B 300      19.204  -3.663 -10.814  1.00 92.42
ATOM   2112  C   PRO B 300      20.614  -3.084 -10.907  1.00 92.42
ATOM   2113  O   PRO B 300      20.778  -1.867 -11.027  1.00 92.42
ATOM   2114  CB  PRO B 300      18.890  -4.110  -9.384  1.00 92.42
ATOM   2115  CG  PRO B 300      18.065  -5.347  -9.542  1.00 92.42
ATOM   2116  CD  PRO B 300      18.477  -6.035 -10.812  1.00 92.42
ATOM   2117  N   THR B 301      21.627  -3.884 -10.818  1.00 91.83
ATOM   2118  CA  THR B 301      23.012  -3.430 -10.878  1.00 91.83
ATOM   2119  C   THR B 301      23.342  -2.883 -12.264  1.00 91.83
ATOM   2120  O   THR B 301      24.138  -1.951 -12.396  1.00 91.83
ATOM   2121  CB  THR B 301      23.989  -4.567 -10.527  1.00 91.83
ATOM   2122  OG1 THR B 301      23.632  -5.741 -11.267  1.00 91.83
ATOM   2123  CG2 THR B 301      23.946  -4.887  -9.036  1.00 91.83
ATOM   2124  N   PHE B 302      22.721  -3.502 -13.216  1.00 92.02
ATOM   2125  CA  PHE B 302      22.908  -3.021 -14.580  1.00 92.02
ATOM   2126  C   PHE B 302      22.392  -1.594 -14.726  1.00 92.02
ATOM   2127  O   PHE B 302      23.075  -0.736 -15.288  1.00 92.02
ATOM   2128  CB  PHE B 302      22.198  -3.941 -15.578  1.00 92.02
ATOM   2129  CG  PHE B 302      22.349  -3.512 -17.012  1.00 92.02
ATOM   2130  CD1 PHE B 302      21.351  -2.778 -17.642  1.00 92.02
ATOM   2131  CD2 PHE B 302      23.491  -3.842 -17.731  1.00 92.02
ATOM   2132  CE1 PHE B 302      21.489  -2.380 -18.970  1.00 92.02
ATOM   2133  CE2 PHE B 302      23.635  -3.448 -19.058  1.00 92.02
ATOM   2134  CZ  PHE B 302      22.633  -2.717 -19.676  1.00 92.02
ATOM   2135  N   VAL B 303      21.248  -1.345 -14.174  1.00 91.77
ATOM   2136  CA  VAL B 303      20.651  -0.015 -14.235  1.00 91.77
ATOM   2137  C   VAL B 303      21.526   0.979 -13.474  1.00 91.77
ATOM   2138  O   VAL B 303      21.743   2.103 -13.933  1.00 91.77
ATOM   2139  CB  VAL B 303      19.216  -0.009 -13.663  1.00 91.77
ATOM   2140  CG1 VAL B 303      18.653   1.410 -13.632  1.00 91.77
ATOM   2141  CG2 VAL B 303      18.312  -0.929 -14.481  1.00 91.77
ATOM   2142  N   ILE B 304      22.083   0.550 -12.417  1.00 92.59
ATOM   2143  CA  ILE B 304      22.961   1.391 -11.610  1.00 92.59
ATOM   2144  C   ILE B 304      24.208   1.754 -12.413  1.00 92.59
ATOM   2145  O   ILE B 304      24.611   2.919 -12.453  1.00 92.59
ATOM   2146  CB  ILE B 304      23.357   0.692 -10.291  1.00 92.59
ATOM   2147  CG1 ILE B 304      22.161   0.640  -9.334  1.00 92.59
ATOM   2148  CG2 ILE B 304      24.549   1.401  -9.640  1.00 92.59
ATOM   2149  CD1 ILE B 304      22.417  -0.161  -8.065  1.00 92.59
ATOM   2150  N   GLU B 305      24.761   0.836 -13.104  1.00 92.28
ATOM   2151  CA  GLU B 305      25.960   1.060 -13.905  1.00 92.28
ATOM   2152  C   GLU B 305      25.686   2.029 -15.051  1.00 92.28
ATOM   2153  O   GLU B 305      26.493   2.921 -15.323  1.00 92.28
ATOM   2154  CB  GLU B 305      26.496  -0.266 -14.453  1.00 92.28
ATOM   2155  CG  GLU B 305      27.091  -1.176 -13.389  1.00 92.28
ATOM   2156  CD  GLU B 305      28.272  -0.555 -12.661  1.00 92.28
ATOM   2157  OE1 GLU B 305      28.557  -0.959 -11.510  1.00 92.28
ATOM   2158  OE2 GLU B 305      28.919   0.343 -13.245  1.00 92.28
ATOM   2159  N   CYS B 306      24.557   1.870 -15.636  1.00 91.44
ATOM   2160  CA  CYS B 306      24.179   2.736 -16.747  1.00 91.44
ATOM   2161  C   CYS B 306      23.963   4.168 -16.273  1.00 91.44
ATOM   2162  O   CYS B 306      24.409   5.115 -16.923  1.00 91.44
ATOM   2163  CB  CYS B 306      22.910   2.217 -17.423  1.00 91.44
ATOM   2164  SG  CYS B 306      23.156   0.690 -18.357  1.00 91.44
ATOM   2165  N   THR B 307      23.428   4.328 -15.128  1.00 89.97
ATOM   2166  CA  THR B 307      23.127   5.652 -14.595  1.00 89.97
ATOM   2167  C   THR B 307      24.399   6.342 -14.109  1.00 89.97
ATOM   2168  O   THR B 307      24.534   7.561 -14.227  1.00 89.97
ATOM   2169  CB  THR B 307      22.111   5.572 -13.441  1.00 89.97
ATOM   2170  OG1 THR B 307      22.444   4.465 -12.595  1.00 89.97
ATOM   2171  CG2 THR B 307      20.693   5.383 -13.970  1.00 89.97
ATOM   2172  N   MET B 308      25.356   5.626 -13.629  1.00 89.48
ATOM   2173  CA  MET B 308      26.625   6.173 -13.160  1.00 89.48
ATOM   2174  C   MET B 308      27.406   6.800 -14.310  1.00 89.48
ATOM   2175  O   MET B 308      28.123   7.783 -14.116  1.00 89.48
ATOM   2176  CB  MET B 308      27.466   5.085 -12.490  1.00 89.48
ATOM   2177  CG  MET B 308      27.031   4.762 -11.069  1.00 89.48
ATOM   2178  SD  MET B 308      28.208   3.646 -10.211  1.00 89.48
ATOM   2179  CE  MET B 308      27.044   2.489  -9.437  1.00 89.48
ATOM   2180  N   LEU B 309      27.224   6.282 -15.474  1.00 91.04
ATOM   2181  CA  LEU B 309      27.962   6.732 -16.649  1.00 91.04
ATOM   2182  C   LEU B 309      27.383   8.036 -17.188  1.00 91.04
ATOM   2183  O   LEU B 309      28.054   8.758 -17.929  1.00 91.04
ATOM   2184  CB  LEU B 309      27.939   5.659 -17.741  1.00 91.04
ATOM   2185  CG  LEU B 309      28.765   4.400 -17.472  1.00 91.04
ATOM   2186  CD1 LEU B 309      28.457   3.332 -18.516  1.00 91.04
ATOM   2187  CD2 LEU B 309      30.253   4.730 -17.460  1.00 91.04
ATOM   2188  N   MET B 310      26.202   8.425 -16.718  1.00 87.40
ATOM   2189  CA  MET B 310      25.512   9.551 -17.339  1.00 87.40
ATOM   2190  C   MET B 310      25.274  10.668 -16.329  1.00 87.40
ATOM   2191  O   MET B 310      25.119  11.831 -16.707  1.00 87.40
ATOM   2192  CB  MET B 310      24.181   9.100 -17.944  1.00 87.40
ATOM   2193  CG  MET B 310      24.332   8.117 -19.093  1.00 87.40
ATOM   2194  SD  MET B 310      22.719   7.643 -19.829  1.00 87.40
ATOM   2195  CE  MET B 310      22.036   6.637 -18.482  1.00 87.40
ATOM   2196  N   GLY B 311      25.366  10.454 -15.058  1.00 83.00
ATOM   2197  CA  GLY B 311      24.909  11.391 -14.044  1.00 83.00
ATOM   2198  C   GLY B 311      25.887  12.522 -13.792  1.00 83.00
ATOM   2199  O   GLY B 311      26.952  12.311 -13.208  1.00 83.00
ATOM   2200  N   CYS B 312      25.568  13.781 -14.284  1.00 83.27
ATOM   2201  CA  CYS B 312      26.426  14.947 -14.098  1.00 83.27
ATOM   2202  C   CYS B 312      25.846  15.889 -13.051  1.00 83.27
ATOM   2203  O   CYS B 312      24.627  16.044 -12.955  1.00 83.27
ATOM   2204  CB  CYS B 312      26.612  15.691 -15.420  1.00 83.27
ATOM   2205  SG  CYS B 312      27.528  14.752 -16.662  1.00 83.27
ATOM   2206  N   ILE B 313      26.704  16.385 -12.169  1.00 75.09
ATOM   2207  CA  ILE B 313      26.289  17.331 -11.139  1.00 75.09
ATOM   2208  C   ILE B 313      27.103  18.617 -11.260  1.00 75.09
ATOM   2209  O   ILE B 313      28.282  18.581 -11.621  1.00 75.09
ATOM   2210  CB  ILE B 313      26.445  16.729  -9.724  1.00 75.09
ATOM   2211  CG1 ILE B 313      25.643  15.428  -9.605  1.00 75.09
ATOM   2212  CG2 ILE B 313      26.012  17.739  -8.657  1.00 75.09
ATOM   2213  CD1 ILE B 313      25.995  14.594  -8.382  1.00 75.09
ATOM   2214  N   GLU B 314      26.448  19.679 -11.009  1.00 74.50
ATOM   2215  CA  GLU B 314      27.129  20.969 -11.060  1.00 74.50
ATOM   2216  C   GLU B 314      27.866  21.256  -9.756  1.00 74.50
ATOM   2217  O   GLU B 314      27.314  21.068  -8.670  1.00 74.50
ATOM   2218  CB  GLU B 314      26.132  22.092 -11.359  1.00 74.50
ATOM   2219  CG  GLU B 314      25.655  22.123 -12.804  1.00 74.50
ATOM   2220  CD  GLU B 314      24.759  23.311 -13.114  1.00 74.50
ATOM   2221  OE1 GLU B 314      24.379  23.493 -14.293  1.00 74.50
ATOM   2222  OE2 GLU B 314      24.434  24.067 -12.171  1.00 74.50
ATOM   2223  N   THR B 315      29.129  21.452  -9.859  1.00 66.75
ATOM   2224  CA  THR B 315      29.930  21.786  -8.686  1.00 66.75
ATOM   2225  C   THR B 315      30.611  23.140  -8.865  1.00 66.75
ATOM   2226  O   THR B 315      31.008  23.500  -9.975  1.00 66.75
ATOM   2227  CB  THR B 315      30.993  20.707  -8.410  1.00 66.75
ATOM   2228  OG1 THR B 315      31.824  20.555  -9.567  1.00 66.75
ATOM   2229  CG2 THR B 315      30.343  19.366  -8.085  1.00 66.75
ATOM   2230  N   ARG B 316      30.446  23.986  -7.862  1.00 61.96
ATOM   2231  CA  ARG B 316      31.053  25.312  -7.914  1.00 61.96
ATOM   2232  C   ARG B 316      32.263  25.397  -6.990  1.00 61.96
ATOM   2233  O   ARG B 316      32.187  25.011  -5.822  1.00 61.96
ATOM   2234  CB  ARG B 316      30.030  26.387  -7.539  1.00 61.96
ATOM   2235  CG  ARG B 316      30.397  27.781  -8.021  1.00 61.96
ATOM   2236  CD  ARG B 316      29.369  28.817  -7.587  1.00 61.96
ATOM   2237  NE  ARG B 316      28.457  29.159  -8.675  1.00 61.96
ATOM   2238  CZ  ARG B 316      27.587  30.164  -8.647  1.00 61.96
ATOM   2239  NH1 ARG B 316      27.492  30.949  -7.580  1.00 61.96
ATOM   2240  NH2 ARG B 316      26.804  30.386  -9.692  1.00 61.96
ATOM   2241  N   TYR B 317      33.444  25.686  -7.681  1.00 54.04
ATOM   2242  CA  TYR B 317      34.652  25.897  -6.892  1.00 54.04
ATOM   2243  C   TYR B 317      34.877  27.381  -6.626  1.00 54.04
ATOM   2244  O   TYR B 317      35.208  28.139  -7.541  1.00 54.04
ATOM   2245  CB  TYR B 317      35.871  25.304  -7.604  1.00 54.04
ATOM   2246  CG  TYR B 317      37.036  25.029  -6.686  1.00 54.04
ATOM   2247  CD1 TYR B 317      38.109  25.914  -6.606  1.00 54.04
ATOM   2248  CD2 TYR B 317      37.068  23.884  -5.897  1.00 54.04
ATOM   2249  CE1 TYR B 317      39.187  25.664  -5.763  1.00 54.04
ATOM   2250  CE2 TYR B 317      38.140  23.624  -5.049  1.00 54.04
ATOM   2251  CZ  TYR B 317      39.193  24.518  -4.989  1.00 54.04
ATOM   2252  OH  TYR B 317      40.257  24.266  -4.152  1.00 54.04
ATOM   2253  N   LYS B 318      34.762  27.897  -5.410  1.00 52.66
ATOM   2254  CA  LYS B 318      34.968  29.284  -5.003  1.00 52.66
ATOM   2255  C   LYS B 318      34.136  30.237  -5.857  1.00 52.66
ATOM   2256  O   LYS B 318      32.909  30.125  -5.905  1.00 52.66
ATOM   2257  CB  LYS B 318      36.448  29.657  -5.093  1.00 52.66
ATOM   2258  CG  LYS B 318      37.308  29.045  -3.997  1.00 52.66
ATOM   2259  CD  LYS B 318      38.752  29.524  -4.086  1.00 52.66
ATOM   2260  CE  LYS B 318      39.613  28.912  -2.990  1.00 52.66
ATOM   2261  NZ  LYS B 318      41.036  29.354  -3.092  1.00 52.66
ATOM   2262  N   SER B 319      34.833  31.299  -6.481  1.00 57.96
ATOM   2263  CA  SER B 319      34.147  32.316  -7.273  1.00 57.96
ATOM   2264  C   SER B 319      34.182  31.976  -8.759  1.00 57.96
ATOM   2265  O   SER B 319      33.778  32.786  -9.596  1.00 57.96
ATOM   2266  CB  SER B 319      34.776  33.690  -7.041  1.00 57.96
ATOM   2267  OG  SER B 319      36.174  33.648  -7.266  1.00 57.96
ATOM   2268  N   GLU B 320      34.558  30.637  -9.053  1.00 60.98
ATOM   2269  CA  GLU B 320      34.638  30.233 -10.454  1.00 60.98
ATOM   2270  C   GLU B 320      33.282  29.756 -10.968  1.00 60.98
ATOM   2271  O   GLU B 320      32.377  29.476 -10.180  1.00 60.98
ATOM   2272  CB  GLU B 320      35.687  29.134 -10.639  1.00 60.98
ATOM   2273  CG  GLU B 320      37.120  29.618 -10.469  1.00 60.98
ATOM   2274  CD  GLU B 320      38.151  28.643 -11.015  1.00 60.98
ATOM   2275  OE1 GLU B 320      39.359  28.973 -11.015  1.00 60.98
ATOM   2276  OE2 GLU B 320      37.748  27.541 -11.448  1.00 60.98
ATOM   2277  N   ASP B 321      33.125  29.848 -12.200  1.00 71.06
ATOM   2278  CA  ASP B 321      31.898  29.392 -12.846  1.00 71.06
ATOM   2279  C   ASP B 321      31.643  27.914 -12.561  1.00 71.06
ATOM   2280  O   ASP B 321      32.585  27.124 -12.463  1.00 71.06
ATOM   2281  CB  ASP B 321      31.964  29.634 -14.355  1.00 71.06
ATOM   2282  CG  ASP B 321      31.945  31.107 -14.721  1.00 71.06
ATOM   2283  OD1 ASP B 321      31.331  31.911 -13.987  1.00 71.06
ATOM   2284  OD2 ASP B 321      32.548  31.468 -15.756  1.00 71.06
ATOM   2285  N   PRO B 322      30.475  27.575 -12.288  1.00 73.43
ATOM   2286  CA  PRO B 322      30.125  26.179 -12.014  1.00 73.43
ATOM   2287  C   PRO B 322      30.538  25.235 -13.141  1.00 73.43
ATOM   2288  O   PRO B 322      30.421  25.585 -14.319  1.00 73.43
ATOM   2289  CB  PRO B 322      28.602  26.220 -11.867  1.00 73.43
ATOM   2290  CG  PRO B 322      28.205  27.567 -12.377  1.00 73.43
ATOM   2291  CD  PRO B 322      29.444  28.399 -12.541  1.00 73.43
ATOM   2292  N   ILE B 323      31.241  24.126 -12.807  1.00 74.92
ATOM   2293  CA  ILE B 323      31.634  23.095 -13.761  1.00 74.92
ATOM   2294  C   ILE B 323      30.811  21.831 -13.524  1.00 74.92
ATOM   2295  O   ILE B 323      30.478  21.505 -12.382  1.00 74.92
ATOM   2296  CB  ILE B 323      33.143  22.778 -13.662  1.00 74.92
ATOM   2297  CG1 ILE B 323      33.968  24.066 -13.769  1.00 74.92
ATOM   2298  CG2 ILE B 323      33.556  21.772 -14.740  1.00 74.92
ATOM   2299  CD1 ILE B 323      35.430  23.899 -13.379  1.00 74.92
ATOM   2300  N   SER B 324      30.398  21.242 -14.642  1.00 80.17
ATOM   2301  CA  SER B 324      29.633  20.003 -14.555  1.00 80.17
ATOM   2302  C   SER B 324      30.552  18.786 -14.543  1.00 80.17
ATOM   2303  O   SER B 324      31.348  18.593 -15.464  1.00 80.17
ATOM   2304  CB  SER B 324      28.649  19.897 -15.720  1.00 80.17
ATOM   2305  OG  SER B 324      29.334  19.658 -16.938  1.00 80.17
ATOM   2306  N   VAL B 325      30.512  18.027 -13.481  1.00 80.52
ATOM   2307  CA  VAL B 325      31.354  16.844 -13.339  1.00 80.52
ATOM   2308  C   VAL B 325      30.479  15.604 -13.165  1.00 80.52
ATOM   2309  O   VAL B 325      29.348  15.698 -12.684  1.00 80.52
ATOM   2310  CB  VAL B 325      32.328  16.980 -12.148  1.00 80.52
ATOM   2311  CG1 VAL B 325      33.295  15.799 -12.103  1.00 80.52
ATOM   2312  CG2 VAL B 325      33.094  18.299 -12.234  1.00 80.52
ATOM   2313  N   LEU B 326      31.034  14.513 -13.515  1.00 84.29
ATOM   2314  CA  LEU B 326      30.326  13.251 -13.330  1.00 84.29
ATOM   2315  C   LEU B 326      30.140  12.944 -11.847  1.00 84.29
ATOM   2316  O   LEU B 326      31.110  12.931 -11.086  1.00 84.29
ATOM   2317  CB  LEU B 326      31.083  12.107 -14.009  1.00 84.29
ATOM   2318  CG  LEU B 326      30.289  10.825 -14.263  1.00 84.29
ATOM   2319  CD1 LEU B 326      29.240  11.058 -15.346  1.00 84.29
ATOM   2320  CD2 LEU B 326      31.224   9.685 -14.654  1.00 84.29
ATOM   2321  N   ALA B 327      28.968  12.653 -11.383  1.00 78.61
ATOM   2322  CA  ALA B 327      28.644  12.432  -9.976  1.00 78.61
ATOM   2323  C   ALA B 327      29.400  11.229  -9.421  1.00 78.61
ATOM   2324  O   ALA B 327      29.911  11.273  -8.300  1.00 78.61
ATOM   2325  CB  ALA B 327      27.139  12.239  -9.801  1.00 78.61
ATOM   2326  N   ALA B 328      29.539  10.142 -10.177  1.00 79.93
ATOM   2327  CA  ALA B 328      30.160   8.896  -9.733  1.00 79.93
ATOM   2328  C   ALA B 328      31.681   9.015  -9.722  1.00 79.93
ATOM   2329  O   ALA B 328      32.362   8.283  -9.000  1.00 79.93
ATOM   2330  CB  ALA B 328      29.726   7.738 -10.628  1.00 79.93
ATOM   2331  N   PHE B 329      32.132   9.943 -10.562  1.00 81.66
ATOM   2332  CA  PHE B 329      33.568  10.161 -10.686  1.00 81.66
ATOM   2333  C   PHE B 329      33.871  11.626 -10.980  1.00 81.66
ATOM   2334  O   PHE B 329      34.198  11.982 -12.114  1.00 81.66
ATOM   2335  CB  PHE B 329      34.155   9.273 -11.788  1.00 81.66
ATOM   2336  CG  PHE B 329      35.655   9.166 -11.748  1.00 81.66
ATOM   2337  CD1 PHE B 329      36.429   9.646 -12.797  1.00 81.66
ATOM   2338  CD2 PHE B 329      36.292   8.585 -10.659  1.00 81.66
ATOM   2339  CE1 PHE B 329      37.818   9.549 -12.763  1.00 81.66
ATOM   2340  CE2 PHE B 329      37.680   8.484 -10.618  1.00 81.66
ATOM   2341  CZ  PHE B 329      38.441   8.965 -11.671  1.00 81.66
ATOM   2342  N   PRO B 330      33.909  12.447  -9.936  1.00 75.00
ATOM   2343  CA  PRO B 330      33.965  13.906 -10.060  1.00 75.00
ATOM   2344  C   PRO B 330      35.260  14.394 -10.704  1.00 75.00
ATOM   2345  O   PRO B 330      35.346  15.549 -11.128  1.00 75.00
ATOM   2346  CB  PRO B 330      33.861  14.387  -8.611  1.00 75.00
ATOM   2347  CG  PRO B 330      33.961  13.144  -7.787  1.00 75.00
ATOM   2348  CD  PRO B 330      33.892  11.957  -8.704  1.00 75.00
ATOM   2349  N   VAL B 331      36.189  13.500 -11.047  1.00 73.89
ATOM   2350  CA  VAL B 331      37.412  13.873 -11.750  1.00 73.89
ATOM   2351  C   VAL B 331      37.117  14.059 -13.237  1.00 73.89
ATOM   2352  O   VAL B 331      37.807  14.818 -13.922  1.00 73.89
ATOM   2353  CB  VAL B 331      38.523  12.818 -11.555  1.00 73.89
ATOM   2354  CG1 VAL B 331      39.806  13.246 -12.266  1.00 73.89
ATOM   2355  CG2 VAL B 331      38.785  12.588 -10.068  1.00 73.89
ATOM   2356  N   GLN B 332      36.019  13.510 -13.647  1.00 82.82
ATOM   2357  CA  GLN B 332      35.642  13.559 -15.056  1.00 82.82
ATOM   2358  C   GLN B 332      34.681  14.712 -15.329  1.00 82.82
ATOM   2359  O   GLN B 332      33.559  14.727 -14.818  1.00 82.82
ATOM   2360  CB  GLN B 332      35.009  12.235 -15.488  1.00 82.82
ATOM   2361  CG  GLN B 332      34.537  12.223 -16.936  1.00 82.82
ATOM   2362  CD  GLN B 332      35.683  12.275 -17.928  1.00 82.82
ATOM   2363  OE1 GLN B 332      36.717  11.626 -17.737  1.00 82.82
ATOM   2364  NE2 GLN B 332      35.511  13.048 -18.994  1.00 82.82
ATOM   2365  N   ILE B 333      35.144  15.729 -16.181  1.00 83.91
ATOM   2366  CA  ILE B 333      34.304  16.854 -16.577  1.00 83.91
ATOM   2367  C   ILE B 333      33.295  16.400 -17.629  1.00 83.91
ATOM   2368  O   ILE B 333      33.638  15.646 -18.543  1.00 83.91
ATOM   2369  CB  ILE B 333      35.151  18.028 -17.119  1.00 83.91
ATOM   2370  CG1 ILE B 333      36.139  18.510 -16.051  1.00 83.91
ATOM   2371  CG2 ILE B 333      34.248  19.174 -17.587  1.00 83.91
ATOM   2372  CD1 ILE B 333      37.193  19.477 -16.574  1.00 83.91
ATOM   2373  N   CYS B 334      32.110  16.720 -17.399  1.00 88.28
ATOM   2374  CA  CYS B 334      31.054  16.358 -18.337  1.00 88.28
ATOM   2375  C   CYS B 334      31.114  17.227 -19.588  1.00 88.28
ATOM   2376  O   CYS B 334      30.546  18.320 -19.617  1.00 88.28
ATOM   2377  CB  CYS B 334      29.682  16.493 -17.677  1.00 88.28
ATOM   2378  SG  CYS B 334      29.421  15.353 -16.300  1.00 88.28
ATOM   2379  N   SER B 335      31.977  16.897 -20.500  1.00 89.53
ATOM   2380  CA  SER B 335      32.149  17.617 -21.757  1.00 89.53
ATOM   2381  C   SER B 335      32.008  16.682 -22.954  1.00 89.53
ATOM   2382  O   SER B 335      32.578  15.589 -22.964  1.00 89.53
ATOM   2383  CB  SER B 335      33.512  18.308 -21.797  1.00 89.53
ATOM   2384  OG  SER B 335      33.948  18.484 -23.134  1.00 89.53
ATOM   2385  N   PHE B 336      31.239  17.086 -23.901  1.00 89.59
ATOM   2386  CA  PHE B 336      31.006  16.278 -25.093  1.00 89.59
ATOM   2387  C   PHE B 336      32.278  16.162 -25.925  1.00 89.59
ATOM   2388  O   PHE B 336      32.369  15.311 -26.812  1.00 89.59
ATOM   2389  CB  PHE B 336      29.879  16.878 -25.938  1.00 89.59
ATOM   2390  CG  PHE B 336      28.522  16.788 -25.293  1.00 89.59
ATOM   2391  CD1 PHE B 336      27.875  15.565 -25.169  1.00 89.59
ATOM   2392  CD2 PHE B 336      27.894  17.929 -24.809  1.00 89.59
ATOM   2393  CE1 PHE B 336      26.620  15.479 -24.571  1.00 89.59
ATOM   2394  CE2 PHE B 336      26.639  17.851 -24.211  1.00 89.59
ATOM   2395  CZ  PHE B 336      26.004  16.625 -24.094  1.00 89.59
ATOM   2396  N   GLU B 337      33.345  16.957 -25.569  1.00 89.66
ATOM   2397  CA  GLU B 337      34.610  16.929 -26.298  1.00 89.66
ATOM   2398  C   GLU B 337      35.483  15.762 -25.845  1.00 89.66
ATOM   2399  O   GLU B 337      36.346  15.299 -26.593  1.00 89.66
ATOM   2400  CB  GLU B 337      35.363  18.250 -26.118  1.00 89.66
ATOM   2401  CG  GLU B 337      34.828  19.386 -26.977  1.00 89.66
ATOM   2402  CD  GLU B 337      35.629  20.670 -26.842  1.00 89.66
ATOM   2403  OE1 GLU B 337      35.352  21.640 -27.583  1.00 89.66
ATOM   2404  OE2 GLU B 337      36.543  20.707 -25.988  1.00 89.66
ATOM   2405  N   ASN B 338      35.212  15.191 -24.711  1.00 88.64
ATOM   2406  CA  ASN B 338      35.929  14.031 -24.191  1.00 88.64
ATOM   2407  C   ASN B 338      35.334  12.725 -24.709  1.00 88.64
ATOM   2408  O   ASN B 338      34.189  12.393 -24.397  1.00 88.64
ATOM   2409  CB  ASN B 338      35.932  14.043 -22.661  1.00 88.64
ATOM   2410  CG  ASN B 338      36.884  13.021 -22.071  1.00 88.64
ATOM   2411  OD1 ASN B 338      37.098  11.950 -22.644  1.00 88.64
ATOM   2412  ND2 ASN B 338      37.463  13.345 -20.921  1.00 88.64
ATOM   2413  N   PRO B 339      36.055  11.913 -25.521  1.00 90.03
ATOM   2414  CA  PRO B 339      35.536  10.699 -26.156  1.00 90.03
ATOM   2415  C   PRO B 339      35.071   9.656 -25.142  1.00 90.03
ATOM   2416  O   PRO B 339      34.120   8.916 -25.405  1.00 90.03
ATOM   2417  CB  PRO B 339      36.732  10.183 -26.960  1.00 90.03
ATOM   2418  CG  PRO B 339      37.916  10.888 -26.380  1.00 90.03
ATOM   2419  CD  PRO B 339      37.447  12.169 -25.751  1.00 90.03
ATOM   2420  N   TYR B 340      35.659   9.570 -24.013  1.00 87.85
ATOM   2421  CA  TYR B 340      35.290   8.566 -23.021  1.00 87.85
ATOM   2422  C   TYR B 340      33.977   8.930 -22.340  1.00 87.85
ATOM   2423  O   TYR B 340      33.148   8.058 -22.069  1.00 87.85
ATOM   2424  CB  TYR B 340      36.397   8.413 -21.974  1.00 87.85
ATOM   2425  CG  TYR B 340      37.569   7.586 -22.445  1.00 87.85
ATOM   2426  CD1 TYR B 340      37.578   6.202 -22.286  1.00 87.85
ATOM   2427  CD2 TYR B 340      38.668   8.186 -23.049  1.00 87.85
ATOM   2428  CE1 TYR B 340      38.656   5.436 -22.717  1.00 87.85
ATOM   2429  CE2 TYR B 340      39.752   7.430 -23.484  1.00 87.85
ATOM   2430  CZ  TYR B 340      39.736   6.058 -23.314  1.00 87.85
ATOM   2431  OH  TYR B 340      40.806   5.304 -23.743  1.00 87.85
ATOM   2432  N   PHE B 341      33.856  10.209 -22.051  1.00 91.42
ATOM   2433  CA  PHE B 341      32.586  10.647 -21.484  1.00 91.42
ATOM   2434  C   PHE B 341      31.447  10.424 -22.473  1.00 91.42
ATOM   2435  O   PHE B 341      30.384   9.923 -22.101  1.00 91.42
ATOM   2436  CB  PHE B 341      32.653  12.124 -21.086  1.00 91.42
ATOM   2437  CG  PHE B 341      31.331  12.697 -20.653  1.00 91.42
ATOM   2438  CD1 PHE B 341      30.632  13.569 -21.478  1.00 91.42
ATOM   2439  CD2 PHE B 341      30.788  12.364 -19.419  1.00 91.42
ATOM   2440  CE1 PHE B 341      29.408  14.101 -21.079  1.00 91.42
ATOM   2441  CE2 PHE B 341      29.565  12.892 -19.014  1.00 91.42
ATOM   2442  CZ  PHE B 341      28.877  13.761 -19.845  1.00 91.42
ATOM   2443  N   LEU B 342      31.717  10.758 -23.724  1.00 93.15
ATOM   2444  CA  LEU B 342      30.710  10.576 -24.763  1.00 93.15
ATOM   2445  C   LEU B 342      30.339   9.104 -24.908  1.00 93.15
ATOM   2446  O   LEU B 342      29.160   8.766 -25.039  1.00 93.15
ATOM   2447  CB  LEU B 342      31.216  11.121 -26.102  1.00 93.15
ATOM   2448  CG  LEU B 342      30.216  11.113 -27.258  1.00 93.15
ATOM   2449  CD1 LEU B 342      29.047  12.046 -26.955  1.00 93.15
ATOM   2450  CD2 LEU B 342      30.901  11.512 -28.561  1.00 93.15
ATOM   2451  N   SER B 343      31.384   8.220 -24.870  1.00 91.69
ATOM   2452  CA  SER B 343      31.139   6.784 -24.949  1.00 91.69
ATOM   2453  C   SER B 343      30.310   6.298 -23.765  1.00 91.69
ATOM   2454  O   SER B 343      29.415   5.466 -23.927  1.00 91.69
ATOM   2455  CB  SER B 343      32.461   6.017 -25.004  1.00 91.69
ATOM   2456  OG  SER B 343      33.239   6.271 -23.847  1.00 91.69
ATOM   2457  N   GLY B 344      30.597   6.811 -22.637  1.00 91.94
ATOM   2458  CA  GLY B 344      29.830   6.478 -21.447  1.00 91.94
ATOM   2459  C   GLY B 344      28.385   6.934 -21.523  1.00 91.94
ATOM   2460  O   GLY B 344      27.474   6.194 -21.146  1.00 91.94
ATOM   2461  N   LEU B 345      28.208   8.136 -22.045  1.00 92.38
ATOM   2462  CA  LEU B 345      26.870   8.699 -22.190  1.00 92.38
ATOM   2463  C   LEU B 345      26.038   7.877 -23.170  1.00 92.38
ATOM   2464  O   LEU B 345      24.872   7.577 -22.902  1.00 92.38
ATOM   2465  CB  LEU B 345      26.947  10.153 -22.663  1.00 92.38
ATOM   2466  CG  LEU B 345      25.676  10.987 -22.502  1.00 92.38
ATOM   2467  CD1 LEU B 345      25.770  11.862 -21.256  1.00 92.38
ATOM   2468  CD2 LEU B 345      25.434  11.839 -23.743  1.00 92.38
ATOM   2469  N   ILE B 346      26.698   7.381 -24.262  1.00 92.69
ATOM   2470  CA  ILE B 346      26.009   6.618 -25.297  1.00 92.69
ATOM   2471  C   ILE B 346      25.688   5.218 -24.779  1.00 92.69
ATOM   2472  O   ILE B 346      24.538   4.776 -24.839  1.00 92.69
ATOM   2473  CB  ILE B 346      26.851   6.531 -26.590  1.00 92.69
ATOM   2474  CG1 ILE B 346      27.028   7.923 -27.207  1.00 92.69
ATOM   2475  CG2 ILE B 346      26.207   5.566 -27.590  1.00 92.69
ATOM   2476  CD1 ILE B 346      27.977   7.957 -28.397  1.00 92.69
ATOM   2477  N   LEU B 347      26.674   4.613 -24.170  1.00 90.78
ATOM   2478  CA  LEU B 347      26.490   3.255 -23.669  1.00 90.78
ATOM   2479  C   LEU B 347      25.489   3.231 -22.519  1.00 90.78
ATOM   2480  O   LEU B 347      24.629   2.349 -22.457  1.00 90.78
ATOM   2481  CB  LEU B 347      27.827   2.667 -23.210  1.00 90.78
ATOM   2482  CG  LEU B 347      27.901   1.142 -23.118  1.00 90.78
ATOM   2483  CD1 LEU B 347      28.670   0.576 -24.307  1.00 90.78
ATOM   2484  CD2 LEU B 347      28.547   0.716 -21.805  1.00 90.78
ATOM   2485  N   GLY B 348      25.670   4.204 -21.669  1.00 90.37
ATOM   2486  CA  GLY B 348      24.744   4.312 -20.554  1.00 90.37
ATOM   2487  C   GLY B 348      23.326   4.636 -20.985  1.00 90.37
ATOM   2488  O   GLY B 348      22.370   4.025 -20.504  1.00 90.37
ATOM   2489  N   GLY B 349      23.159   5.573 -21.897  1.00 91.32
ATOM   2490  CA  GLY B 349      21.851   5.953 -22.407  1.00 91.32
ATOM   2491  C   GLY B 349      21.149   4.830 -23.147  1.00 91.32
ATOM   2492  O   GLY B 349      19.980   4.542 -22.884  1.00 91.32
ATOM   2493  N   VAL B 350      21.950   4.142 -24.030  1.00 90.08
ATOM   2494  CA  VAL B 350      21.406   3.034 -24.808  1.00 90.08
ATOM   2495  C   VAL B 350      21.086   1.861 -23.885  1.00 90.08
ATOM   2496  O   VAL B 350      20.038   1.225 -24.018  1.00 90.08
ATOM   2497  CB  VAL B 350      22.382   2.588 -25.919  1.00 90.08
ATOM   2498  CG1 VAL B 350      21.891   1.305 -26.586  1.00 90.08
ATOM   2499  CG2 VAL B 350      22.557   3.698 -26.953  1.00 90.08
ATOM   2500  N   GLY B 351      21.973   1.653 -22.981  1.00 86.49
ATOM   2501  CA  GLY B 351      21.754   0.583 -22.021  1.00 86.49
ATOM   2502  C   GLY B 351      20.494   0.769 -21.198  1.00 86.49
ATOM   2503  O   GLY B 351      19.715  -0.171 -21.026  1.00 86.49
ATOM   2504  N   LEU B 352      20.278   1.976 -20.759  1.00 88.65
ATOM   2505  CA  LEU B 352      19.106   2.279 -19.946  1.00 88.65
ATOM   2506  C   LEU B 352      17.829   2.182 -20.775  1.00 88.65
ATOM   2507  O   LEU B 352      16.821   1.647 -20.309  1.00 88.65
ATOM   2508  CB  LEU B 352      19.225   3.677 -19.333  1.00 88.65
ATOM   2509  CG  LEU B 352      18.375   3.947 -18.090  1.00 88.65
ATOM   2510  CD1 LEU B 352      19.266   4.087 -16.860  1.00 88.65
ATOM   2511  CD2 LEU B 352      17.523   5.196 -18.285  1.00 88.65
ATOM   2512  N   LEU B 353      17.859   2.647 -21.994  1.00 90.17
ATOM   2513  CA  LEU B 353      16.691   2.644 -22.868  1.00 90.17
ATOM   2514  C   LEU B 353      16.330   1.223 -23.288  1.00 90.17
ATOM   2515  O   LEU B 353      15.161   0.834 -23.234  1.00 90.17
ATOM   2516  CB  LEU B 353      16.946   3.506 -24.107  1.00 90.17
ATOM   2517  CG  LEU B 353      16.803   5.018 -23.923  1.00 90.17
ATOM   2518  CD1 LEU B 353      17.276   5.751 -25.173  1.00 90.17
ATOM   2519  CD2 LEU B 353      15.359   5.382 -23.597  1.00 90.17
ATOM   2520  N   VAL B 354      17.384   0.386 -23.616  1.00 83.63
ATOM   2521  CA  VAL B 354      17.145  -0.947 -24.159  1.00 83.63
ATOM   2522  C   VAL B 354      16.874  -1.928 -23.021  1.00 83.63
ATOM   2523  O   VAL B 354      15.836  -2.593 -23.000  1.00 83.63
ATOM   2524  CB  VAL B 354      18.338  -1.435 -25.011  1.00 83.63
ATOM   2525  CG1 VAL B 354      18.139  -2.888 -25.437  1.00 83.63
ATOM   2526  CG2 VAL B 354      18.522  -0.537 -26.234  1.00 83.63
ATOM   2527  N   TRP B 355      17.689  -1.862 -22.051  1.00 77.72
ATOM   2528  CA  TRP B 355      17.621  -2.888 -21.016  1.00 77.72
ATOM   2529  C   TRP B 355      16.765  -2.421 -19.843  1.00 77.72
ATOM   2530  O   TRP B 355      16.084  -3.226 -19.204  1.00 77.72
ATOM   2531  CB  TRP B 355      19.025  -3.253 -20.526  1.00 77.72
ATOM   2532  CG  TRP B 355      19.841  -4.011 -21.529  1.00 77.72
ATOM   2533  CD1 TRP B 355      20.841  -3.518 -22.320  1.00 77.72
ATOM   2534  CD2 TRP B 355      19.723  -5.400 -21.851  1.00 77.72
ATOM   2535  NE1 TRP B 355      21.353  -4.517 -23.115  1.00 77.72
ATOM   2536  CE2 TRP B 355      20.684  -5.682 -22.847  1.00 77.72
ATOM   2537  CE3 TRP B 355      18.897  -6.436 -21.394  1.00 77.72
ATOM   2538  CZ2 TRP B 355      20.842  -6.958 -23.394  1.00 77.72
ATOM   2539  CZ3 TRP B 355      19.056  -7.705 -21.939  1.00 77.72
ATOM   2540  CH2 TRP B 355      20.022  -7.952 -22.928  1.00 77.72
ATOM   2541  N   GLY B 356      16.788  -1.141 -19.589  1.00 80.52
ATOM   2542  CA  GLY B 356      16.019  -0.611 -18.475  1.00 80.52
ATOM   2543  C   GLY B 356      14.554  -0.397 -18.808  1.00 80.52
ATOM   2544  O   GLY B 356      13.680  -1.050 -18.235  1.00 80.52
ATOM   2545  N   VAL B 357      14.276   0.273 -19.863  1.00 85.62
ATOM   2546  CA  VAL B 357      12.916   0.650 -20.236  1.00 85.62
ATOM   2547  C   VAL B 357      12.387  -0.311 -21.298  1.00 85.62
ATOM   2548  O   VAL B 357      11.291  -0.858 -21.159  1.00 85.62
ATOM   2549  CB  VAL B 357      12.852   2.104 -20.753  1.00 85.62
ATOM   2550  CG1 VAL B 357      11.436   2.453 -21.208  1.00 85.62
ATOM   2551  CG2 VAL B 357      13.324   3.076 -19.673  1.00 85.62
ATOM   2552  N   GLY B 358      13.235  -0.644 -22.244  1.00 86.60
ATOM   2553  CA  GLY B 358      12.827  -1.483 -23.359  1.00 86.60
ATOM   2554  C   GLY B 358      12.474  -2.899 -22.943  1.00 86.60
ATOM   2555  O   GLY B 358      11.460  -3.446 -23.381  1.00 86.60
ATOM   2556  N   SER B 359      13.307  -3.440 -22.071  1.00 84.05
ATOM   2557  CA  SER B 359      13.071  -4.810 -21.626  1.00 84.05
ATOM   2558  C   SER B 359      11.772  -4.918 -20.835  1.00 84.05
ATOM   2559  O   SER B 359      11.016  -5.878 -21.000  1.00 84.05
ATOM   2560  CB  SER B 359      14.240  -5.306 -20.774  1.00 84.05
ATOM   2561  OG  SER B 359      14.361  -4.536 -19.590  1.00 84.05
ATOM   2562  N   ILE B 360      11.453  -3.986 -20.055  1.00 87.29
ATOM   2563  CA  ILE B 360      10.240  -3.976 -19.245  1.00 87.29
ATOM   2564  C   ILE B 360       9.019  -3.806 -20.147  1.00 87.29
ATOM   2565  O   ILE B 360       8.056  -4.570 -20.049  1.00 87.29
ATOM   2566  CB  ILE B 360      10.280  -2.856 -18.181  1.00 87.29
ATOM   2567  CG1 ILE B 360      11.434  -3.094 -17.200  1.00 87.29
ATOM   2568  CG2 ILE B 360       8.942  -2.766 -17.441  1.00 87.29
ATOM   2569  CD1 ILE B 360      11.681  -1.936 -16.242  1.00 87.29
ATOM   2570  N   ALA B 361       9.144  -2.791 -21.024  1.00 87.38
ATOM   2571  CA  ALA B 361       8.048  -2.507 -21.947  1.00 87.38
ATOM   2572  C   ALA B 361       7.770  -3.703 -22.853  1.00 87.38
ATOM   2573  O   ALA B 361       6.611  -4.053 -23.090  1.00 87.38
ATOM   2574  CB  ALA B 361       8.366  -1.271 -22.786  1.00 87.38
ATOM   2575  N   GLY B 362       8.888  -4.302 -23.300  1.00 84.81
ATOM   2576  CA  GLY B 362       8.746  -5.484 -24.135  1.00 84.81
ATOM   2577  C   GLY B 362       8.067  -6.639 -23.424  1.00 84.81
ATOM   2578  O   GLY B 362       7.199  -7.302 -23.995  1.00 84.81
ATOM   2579  N   PHE B 363       8.465  -6.803 -22.223  1.00 83.71
ATOM   2580  CA  PHE B 363       7.891  -7.876 -21.420  1.00 83.71
ATOM   2581  C   PHE B 363       6.407  -7.630 -21.171  1.00 83.71
ATOM   2582  O   PHE B 363       5.585  -8.531 -21.350  1.00 83.71
ATOM   2583  CB  PHE B 363       8.632  -8.007 -20.086  1.00 83.71
ATOM   2584  CG  PHE B 363       8.025  -9.017 -19.150  1.00 83.71
ATOM   2585  CD1 PHE B 363       7.249  -8.609 -18.072  1.00 83.71
ATOM   2586  CD2 PHE B 363       8.230 -10.376 -19.350  1.00 83.71
ATOM   2587  CE1 PHE B 363       6.686  -9.542 -17.205  1.00 83.71
ATOM   2588  CE2 PHE B 363       7.671 -11.315 -18.487  1.00 83.71
ATOM   2589  CZ  PHE B 363       6.899 -10.896 -17.415  1.00 83.71
ATOM   2590  N   VAL B 364       6.043  -6.473 -20.783  1.00 83.44
ATOM   2591  CA  VAL B 364       4.660  -6.121 -20.481  1.00 83.44
ATOM   2592  C   VAL B 364       3.804  -6.262 -21.738  1.00 83.44
ATOM   2593  O   VAL B 364       2.697  -6.802 -21.685  1.00 83.44
ATOM   2594  CB  VAL B 364       4.549  -4.686 -19.920  1.00 83.44
ATOM   2595  CG1 VAL B 364       3.085  -4.269 -19.787  1.00 83.44
ATOM   2596  CG2 VAL B 364       5.261  -4.584 -18.572  1.00 83.44
ATOM   2597  N   ALA B 365       4.354  -5.845 -22.860  1.00 82.94
ATOM   2598  CA  ALA B 365       3.649  -5.938 -24.136  1.00 82.94
ATOM   2599  C   ALA B 365       3.441  -7.394 -24.543  1.00 82.94
ATOM   2600  O   ALA B 365       2.362  -7.766 -25.011  1.00 82.94
ATOM   2601  CB  ALA B 365       4.417  -5.190 -25.223  1.00 82.94
ATOM   2602  N   TYR B 366       4.536  -8.104 -24.271  1.00 77.91
ATOM   2603  CA  TYR B 366       4.482  -9.517 -24.628  1.00 77.91
ATOM   2604  C   TYR B 366       3.430 -10.249 -23.802  1.00 77.91
ATOM   2605  O   TYR B 366       2.635 -11.022 -24.342  1.00 77.91
ATOM   2606  CB  TYR B 366       5.851 -10.175 -24.431  1.00 77.91
ATOM   2607  CG  TYR B 366       5.853 -11.662 -24.693  1.00 77.91
ATOM   2608  CD1 TYR B 366       5.899 -12.574 -23.642  1.00 77.91
ATOM   2609  CD2 TYR B 366       5.811 -12.157 -25.992  1.00 77.91
ATOM   2610  CE1 TYR B 366       5.903 -13.945 -23.879  1.00 77.91
ATOM   2611  CE2 TYR B 366       5.815 -13.525 -26.241  1.00 77.91
ATOM   2612  CZ  TYR B 366       5.861 -14.410 -25.179  1.00 77.91
ATOM   2613  OH  TYR B 366       5.865 -15.766 -25.420  1.00 77.91
ATOM   2614  N   MET B 367       3.251  -9.920 -22.596  1.00 78.58
ATOM   2615  CA  MET B 367       2.361 -10.630 -21.683  1.00 78.58
ATOM   2616  C   MET B 367       0.938 -10.092 -21.781  1.00 78.58
ATOM   2617  O   MET B 367      -0.024 -10.819 -21.528  1.00 78.58
ATOM   2618  CB  MET B 367       2.865 -10.517 -20.243  1.00 78.58
ATOM   2619  CG  MET B 367       4.094 -11.365 -19.955  1.00 78.58
ATOM   2620  SD  MET B 367       3.790 -13.155 -20.221  1.00 78.58
ATOM   2621  CE  MET B 367       3.504 -13.689 -18.511  1.00 78.58
ATOM   2622  N   SER B 368       0.683  -8.845 -22.158  1.00 72.53
ATOM   2623  CA  SER B 368      -0.636  -8.229 -22.255  1.00 72.53
ATOM   2624  C   SER B 368      -1.358  -8.664 -23.526  1.00 72.53
ATOM   2625  O   SER B 368      -2.588  -8.735 -23.555  1.00 72.53
ATOM   2626  CB  SER B 368      -0.520  -6.704 -22.222  1.00 72.53
ATOM   2627  OG  SER B 368       0.325  -6.242 -23.261  1.00 72.53
ATOM   2628  N   GLY B 369      -0.712  -8.955 -24.628  1.00 64.31
ATOM   2629  CA  GLY B 369      -1.320  -9.197 -25.927  1.00 64.31
ATOM   2630  C   GLY B 369      -1.472 -10.671 -26.249  1.00 64.31
ATOM   2631  O   GLY B 369      -2.382 -11.061 -26.984  1.00 64.31
ATOM   2632  N   ASP B 370      -0.596 -11.652 -25.827  1.00 59.98
ATOM   2633  CA  ASP B 370      -0.514 -13.005 -26.368  1.00 59.98
ATOM   2634  C   ASP B 370      -1.194 -14.010 -25.440  1.00 59.98
ATOM   2635  O   ASP B 370      -0.741 -14.229 -24.315  1.00 59.98
ATOM   2636  CB  ASP B 370       0.945 -13.404 -26.596  1.00 59.98
ATOM   2637  CG  ASP B 370       1.139 -14.261 -27.835  1.00 59.98
ATOM   2638  OD1 ASP B 370       0.142 -14.581 -28.518  1.00 59.98
ATOM   2639  OD2 ASP B 370       2.299 -14.621 -28.130  1.00 59.98
ATOM   2640  N   HIS B 371      -2.479 -14.474 -25.757  1.00 56.00
ATOM   2641  CA  HIS B 371      -3.205 -15.499 -25.016  1.00 56.00
ATOM   2642  C   HIS B 371      -2.493 -16.845 -25.096  1.00 56.00
ATOM   2643  O   HIS B 371      -2.804 -17.762 -24.332  1.00 56.00
ATOM   2644  CB  HIS B 371      -4.635 -15.629 -25.543  1.00 56.00
ATOM   2645  CG  HIS B 371      -5.544 -14.530 -25.089  1.00 56.00
ATOM   2646  ND1 HIS B 371      -5.820 -14.295 -23.760  1.00 56.00
ATOM   2647  CD2 HIS B 371      -6.236 -13.602 -25.791  1.00 56.00
ATOM   2648  CE1 HIS B 371      -6.646 -13.266 -23.664  1.00 56.00
ATOM   2649  NE2 HIS B 371      -6.914 -12.828 -24.882  1.00 56.00
ATOM   2650  N   SER B 372      -1.474 -16.989 -26.084  1.00 55.52
ATOM   2651  CA  SER B 372      -0.725 -18.230 -26.254  1.00 55.52
ATOM   2652  C   SER B 372       0.383 -18.354 -25.214  1.00 55.52
ATOM   2653  O   SER B 372       1.100 -19.357 -25.180  1.00 55.52
ATOM   2654  CB  SER B 372      -0.127 -18.307 -27.660  1.00 55.52
ATOM   2655  OG  SER B 372       0.907 -17.352 -27.819  1.00 55.52
ATOM   2656  N   SER B 373       0.448 -17.418 -24.358  1.00 54.70
ATOM   2657  CA  SER B 373       1.533 -17.310 -23.388  1.00 54.70
ATOM   2658  C   SER B 373       1.354 -18.304 -22.246  1.00 54.70
ATOM   2659  O   SER B 373       2.293 -18.566 -21.491  1.00 54.70
ATOM   2660  CB  SER B 373       1.614 -15.888 -22.829  1.00 54.70
ATOM   2661  OG  SER B 373       0.433 -15.560 -22.118  1.00 54.70
ATOM   2662  N   ASP B 374       0.304 -19.084 -22.309  1.00 59.18
ATOM   2663  CA  ASP B 374       0.060 -19.990 -21.191  1.00 59.18
ATOM   2664  C   ASP B 374       0.294 -21.442 -21.599  1.00 59.18
ATOM   2665  O   ASP B 374      -0.164 -22.365 -20.921  1.00 59.18
ATOM   2666  CB  ASP B 374      -1.364 -19.815 -20.659  1.00 59.18
ATOM   2667  CG  ASP B 374      -1.437 -19.835 -19.142  1.00 59.18
ATOM   2668  OD1 ASP B 374      -0.376 -19.828 -18.480  1.00 59.18
ATOM   2669  OD2 ASP B 374      -2.565 -19.861 -18.604  1.00 59.18
ATOM   2670  N   THR B 375       1.087 -21.704 -22.673  1.00 64.50
ATOM   2671  CA  THR B 375       1.440 -23.068 -23.050  1.00 64.50
ATOM   2672  C   THR B 375       2.512 -23.626 -22.118  1.00 64.50
ATOM   2673  O   THR B 375       3.250 -22.867 -21.486  1.00 64.50
ATOM   2674  CB  THR B 375       1.938 -23.134 -24.506  1.00 64.50
ATOM   2675  OG1 THR B 375       2.960 -22.149 -24.701  1.00 64.50
ATOM   2676  CG2 THR B 375       0.801 -22.871 -25.488  1.00 64.50
ATOM   2677  N   ILE B 376       2.508 -24.888 -21.957  1.00 65.48
ATOM   2678  CA  ILE B 376       3.468 -25.550 -21.080  1.00 65.48
ATOM   2679  C   ILE B 376       4.890 -25.179 -21.498  1.00 65.48
ATOM   2680  O   ILE B 376       5.754 -24.952 -20.648  1.00 65.48
ATOM   2681  CB  ILE B 376       3.287 -27.085 -21.100  1.00 65.48
ATOM   2682  CG1 ILE B 376       1.966 -27.475 -20.427  1.00 65.48
ATOM   2683  CG2 ILE B 376       4.473 -27.777 -20.423  1.00 65.48
ATOM   2684  CD1 ILE B 376       1.586 -28.937 -20.612  1.00 65.48
ATOM   2685  N   GLU B 377       5.095 -25.090 -22.811  1.00 69.85
ATOM   2686  CA  GLU B 377       6.410 -24.738 -23.339  1.00 69.85
ATOM   2687  C   GLU B 377       6.824 -23.336 -22.902  1.00 69.85
ATOM   2688  O   GLU B 377       7.971 -23.116 -22.510  1.00 69.85
ATOM   2689  CB  GLU B 377       6.419 -24.837 -24.867  1.00 69.85
ATOM   2690  CG  GLU B 377       7.815 -24.901 -25.470  1.00 69.85
ATOM   2691  CD  GLU B 377       7.808 -25.084 -26.979  1.00 69.85
ATOM   2692  OE1 GLU B 377       8.895 -25.044 -27.600  1.00 69.85
ATOM   2693  OE2 GLU B 377       6.708 -25.267 -27.546  1.00 69.85
ATOM   2694  N   GLN B 378       5.933 -22.454 -22.919  1.00 75.80
ATOM   2695  CA  GLN B 378       6.209 -21.074 -22.536  1.00 75.80
ATOM   2696  C   GLN B 378       6.414 -20.951 -21.029  1.00 75.80
ATOM   2697  O   GLN B 378       7.205 -20.125 -20.570  1.00 75.80
ATOM   2698  CB  GLN B 378       5.075 -20.153 -22.988  1.00 75.80
ATOM   2699  CG  GLN B 378       4.994 -19.973 -24.498  1.00 75.80
ATOM   2700  CD  GLN B 378       6.223 -19.296 -25.075  1.00 75.80
ATOM   2701  OE1 GLN B 378       6.894 -18.514 -24.394  1.00 75.80
ATOM   2702  NE2 GLN B 378       6.527 -19.591 -26.334  1.00 75.80
ATOM   2703  N   ARG B 379       5.829 -21.784 -20.342  1.00 76.82
ATOM   2704  CA  ARG B 379       5.981 -21.787 -18.891  1.00 76.82
ATOM   2705  C   ARG B 379       7.382 -22.234 -18.488  1.00 76.82
ATOM   2706  O   ARG B 379       7.943 -21.733 -17.511  1.00 76.82
ATOM   2707  CB  ARG B 379       4.935 -22.695 -18.241  1.00 76.82
ATOM   2708  CG  ARG B 379       3.542 -22.088 -18.184  1.00 76.82
ATOM   2709  CD  ARG B 379       2.574 -22.969 -17.408  1.00 76.82
ATOM   2710  NE  ARG B 379       1.195 -22.511 -17.550  1.00 76.82
ATOM   2711  CZ  ARG B 379       0.148 -23.056 -16.938  1.00 76.82
ATOM   2712  NH1 ARG B 379       0.303 -24.095 -16.125  1.00 76.82
ATOM   2713  NH2 ARG B 379      -1.064 -22.560 -17.139  1.00 76.82
ATOM   2714  N   PHE B 380       7.901 -23.074 -19.325  1.00 78.89
ATOM   2715  CA  PHE B 380       9.259 -23.531 -19.054  1.00 78.89
ATOM   2716  C   PHE B 380      10.272 -22.438 -19.374  1.00 78.89
ATOM   2717  O   PHE B 380      11.266 -22.279 -18.663  1.00 78.89
ATOM   2718  CB  PHE B 380       9.575 -24.793 -19.864  1.00 78.89
ATOM   2719  CG  PHE B 380       9.184 -26.071 -19.174  1.00 78.89
ATOM   2720  CD1 PHE B 380       9.904 -26.535 -18.080  1.00 78.89
ATOM   2721  CD2 PHE B 380       8.095 -26.809 -19.619  1.00 78.89
ATOM   2722  CE1 PHE B 380       9.544 -27.718 -17.439  1.00 78.89
ATOM   2723  CE2 PHE B 380       7.729 -27.993 -18.983  1.00 78.89
ATOM   2724  CZ  PHE B 380       8.456 -28.446 -17.894  1.00 78.89
ATOM   2725  N   LYS B 381       9.926 -21.696 -20.380  1.00 78.26
ATOM   2726  CA  LYS B 381      10.870 -20.687 -20.851  1.00 78.26
ATOM   2727  C   LYS B 381      10.804 -19.428 -19.992  1.00 78.26
ATOM   2728  O   LYS B 381      11.837 -18.893 -19.584  1.00 78.26
ATOM   2729  CB  LYS B 381      10.595 -20.338 -22.315  1.00 78.26
ATOM   2730  CG  LYS B 381      10.982 -21.434 -23.296  1.00 78.26
ATOM   2731  CD  LYS B 381      10.743 -21.005 -24.738  1.00 78.26
ATOM   2732  CE  LYS B 381      11.046 -22.132 -25.716  1.00 78.26
ATOM   2733  NZ  LYS B 381      10.787 -21.723 -27.129  1.00 78.26
ATOM   2734  N   HIS B 382       9.601 -18.986 -19.663  1.00 78.32
ATOM   2735  CA  HIS B 382       9.442 -17.695 -19.003  1.00 78.32
ATOM   2736  C   HIS B 382       8.685 -17.839 -17.687  1.00 78.32
ATOM   2737  O   HIS B 382       8.219 -16.846 -17.122  1.00 78.32
ATOM   2738  CB  HIS B 382       8.715 -16.710 -19.921  1.00 78.32
ATOM   2739  CG  HIS B 382       9.384 -16.519 -21.245  1.00 78.32
ATOM   2740  ND1 HIS B 382      10.656 -16.004 -21.369  1.00 78.32
ATOM   2741  CD2 HIS B 382       8.956 -16.779 -22.503  1.00 78.32
ATOM   2742  CE1 HIS B 382      10.982 -15.954 -22.650  1.00 78.32
ATOM   2743  NE2 HIS B 382       9.968 -16.418 -23.359  1.00 78.32
ATOM   2744  N   GLY B 383       8.557 -19.041 -17.212  1.00 81.16
ATOM   2745  CA  GLY B 383       7.775 -19.342 -16.024  1.00 81.16
ATOM   2746  C   GLY B 383       8.299 -18.657 -14.775  1.00 81.16
ATOM   2747  O   GLY B 383       7.527 -18.318 -13.876  1.00 81.16
ATOM   2748  N   PHE B 384       9.599 -18.284 -14.839  1.00 86.28
ATOM   2749  CA  PHE B 384      10.205 -17.656 -13.671  1.00 86.28
ATOM   2750  C   PHE B 384       9.601 -16.279 -13.423  1.00 86.28
ATOM   2751  O   PHE B 384       9.358 -15.900 -12.275  1.00 86.28
ATOM   2752  CB  PHE B 384      11.722 -17.539 -13.849  1.00 86.28
ATOM   2753  CG  PHE B 384      12.416 -16.846 -12.707  1.00 86.28
ATOM   2754  CD1 PHE B 384      12.950 -15.574 -12.869  1.00 86.28
ATOM   2755  CD2 PHE B 384      12.533 -17.468 -11.471  1.00 86.28
ATOM   2756  CE1 PHE B 384      13.593 -14.930 -11.814  1.00 86.28
ATOM   2757  CE2 PHE B 384      13.173 -16.831 -10.412  1.00 86.28
ATOM   2758  CZ  PHE B 384      13.703 -15.563 -10.586  1.00 86.28
ATOM   2759  N   LEU B 385       9.270 -15.517 -14.456  1.00 87.59
ATOM   2760  CA  LEU B 385       8.770 -14.151 -14.343  1.00 87.59
ATOM   2761  C   LEU B 385       7.248 -14.135 -14.257  1.00 87.59
ATOM   2762  O   LEU B 385       6.662 -13.191 -13.722  1.00 87.59
ATOM   2763  CB  LEU B 385       9.234 -13.310 -15.536  1.00 87.59
ATOM   2764  CG  LEU B 385      10.737 -13.044 -15.635  1.00 87.59
ATOM   2765  CD1 LEU B 385      11.064 -12.332 -16.943  1.00 87.59
ATOM   2766  CD2 LEU B 385      11.214 -12.225 -14.440  1.00 87.59
ATOM   2767  N   VAL B 386       6.580 -15.233 -14.663  1.00 82.72
ATOM   2768  CA  VAL B 386       5.131 -15.186 -14.826  1.00 82.72
ATOM   2769  C   VAL B 386       4.462 -16.049 -13.759  1.00 82.72
ATOM   2770  O   VAL B 386       3.362 -15.734 -13.297  1.00 82.72
ATOM   2771  CB  VAL B 386       4.703 -15.654 -16.235  1.00 82.72
ATOM   2772  CG1 VAL B 386       3.182 -15.632 -16.373  1.00 82.72
ATOM   2773  CG2 VAL B 386       5.353 -14.781 -17.307  1.00 82.72
ATOM   2774  N   ASN B 387       5.234 -17.043 -13.338  1.00 84.33
ATOM   2775  CA  ASN B 387       4.648 -17.960 -12.366  1.00 84.33
ATOM   2776  C   ASN B 387       4.331 -17.255 -11.051  1.00 84.33
ATOM   2777  O   ASN B 387       5.115 -16.429 -10.579  1.00 84.33
ATOM   2778  CB  ASN B 387       5.580 -19.148 -12.120  1.00 84.33
ATOM   2779  CG  ASN B 387       4.846 -20.369 -11.602  1.00 84.33
ATOM   2780  OD1 ASN B 387       3.614 -20.390 -11.545  1.00 84.33
ATOM   2781  ND2 ASN B 387       5.597 -21.396 -11.221  1.00 84.33
ATOM   2782  N   GLY B 388       3.217 -17.441 -10.502  1.00 86.05
ATOM   2783  CA  GLY B 388       2.842 -16.903  -9.204  1.00 86.05
ATOM   2784  C   GLY B 388       1.835 -15.772  -9.294  1.00 86.05
ATOM   2785  O   GLY B 388       1.203 -15.415  -8.298  1.00 86.05
ATOM   2786  N   TYR B 389       1.633 -15.289 -10.445  1.00 88.83
ATOM   2787  CA  TYR B 389       0.694 -14.187 -10.620  1.00 88.83
ATOM   2788  C   TYR B 389      -0.648 -14.691 -11.138  1.00 88.83
ATOM   2789  O   TYR B 389      -0.714 -15.730 -11.800  1.00 88.83
ATOM   2790  CB  TYR B 389       1.265 -13.140 -11.581  1.00 88.83
ATOM   2791  CG  TYR B 389       2.475 -12.416 -11.041  1.00 88.83
ATOM   2792  CD1 TYR B 389       2.343 -11.431 -10.065  1.00 88.83
ATOM   2793  CD2 TYR B 389       3.751 -12.716 -11.505  1.00 88.83
ATOM   2794  CE1 TYR B 389       3.454 -10.760  -9.566  1.00 88.83
ATOM   2795  CE2 TYR B 389       4.870 -12.051 -11.013  1.00 88.83
ATOM   2796  CZ  TYR B 389       4.711 -11.076 -10.045  1.00 88.83
ATOM   2797  OH  TYR B 389       5.815 -10.415  -9.555  1.00 88.83
ATOM   2798  N   GLN B 390      -1.715 -14.052 -10.810  1.00 86.03
ATOM   2799  CA  GLN B 390      -3.013 -14.305 -11.427  1.00 86.03
ATOM   2800  C   GLN B 390      -2.966 -14.048 -12.931  1.00 86.03
ATOM   2801  O   GLN B 390      -2.181 -13.221 -13.401  1.00 86.03
ATOM   2802  CB  GLN B 390      -4.094 -13.438 -10.780  1.00 86.03
ATOM   2803  CG  GLN B 390      -4.355 -13.770  -9.317  1.00 86.03
ATOM   2804  CD  GLN B 390      -5.428 -12.894  -8.699  1.00 86.03
ATOM   2805  OE1 GLN B 390      -6.023 -12.048  -9.374  1.00 86.03
ATOM   2806  NE2 GLN B 390      -5.683 -13.089  -7.409  1.00 86.03
ATOM   2807  N   TYR B 391      -3.683 -14.857 -13.609  1.00 76.98
ATOM   2808  CA  TYR B 391      -3.660 -14.793 -15.066  1.00 76.98
ATOM   2809  C   TYR B 391      -3.825 -13.358 -15.552  1.00 76.98
ATOM   2810  O   TYR B 391      -3.141 -12.928 -16.484  1.00 76.98
ATOM   2811  CB  TYR B 391      -4.762 -15.675 -15.660  1.00 76.98
ATOM   2812  CG  TYR B 391      -4.750 -15.728 -17.169  1.00 76.98
ATOM   2813  CD1 TYR B 391      -5.611 -14.932 -17.920  1.00 76.98
ATOM   2814  CD2 TYR B 391      -3.878 -16.575 -17.846  1.00 76.98
ATOM   2815  CE1 TYR B 391      -5.605 -14.979 -19.310  1.00 76.98
ATOM   2816  CE2 TYR B 391      -3.864 -16.630 -19.235  1.00 76.98
ATOM   2817  CZ  TYR B 391      -4.729 -15.829 -19.958  1.00 76.98
ATOM   2818  OH  TYR B 391      -4.719 -15.879 -21.334  1.00 76.98
ATOM   2819  N   ALA B 392      -4.667 -12.526 -14.850  1.00 79.60
ATOM   2820  CA  ALA B 392      -4.958 -11.153 -15.254  1.00 79.60
ATOM   2821  C   ALA B 392      -3.752 -10.246 -15.023  1.00 79.60
ATOM   2822  O   ALA B 392      -3.605  -9.218 -15.688  1.00 79.60
ATOM   2823  CB  ALA B 392      -6.172 -10.621 -14.497  1.00 79.60
ATOM   2824  N   TYR B 393      -2.778 -10.640 -14.121  1.00 87.79
ATOM   2825  CA  TYR B 393      -1.663  -9.782 -13.735  1.00 87.79
ATOM   2826  C   TYR B 393      -0.329 -10.441 -14.064  1.00 87.79
ATOM   2827  O   TYR B 393       0.644 -10.292 -13.320  1.00 87.79
ATOM   2828  CB  TYR B 393      -1.729  -9.453 -12.241  1.00 87.79
ATOM   2829  CG  TYR B 393      -2.978  -8.708 -11.838  1.00 87.79
ATOM   2830  CD1 TYR B 393      -3.155  -7.369 -12.180  1.00 87.79
ATOM   2831  CD2 TYR B 393      -3.984  -9.340 -11.114  1.00 87.79
ATOM   2832  CE1 TYR B 393      -4.304  -6.677 -11.809  1.00 87.79
ATOM   2833  CE2 TYR B 393      -5.136  -8.658 -10.738  1.00 87.79
ATOM   2834  CZ  TYR B 393      -5.287  -7.330 -11.090  1.00 87.79
ATOM   2835  OH  TYR B 393      -6.426  -6.650 -10.720  1.00 87.79
ATOM   2836  N   ARG B 394      -0.192 -11.124 -15.120  1.00 84.54
ATOM   2837  CA  ARG B 394       1.022 -11.828 -15.521  1.00 84.54
ATOM   2838  C   ARG B 394       2.140 -10.845 -15.853  1.00 84.54
ATOM   2839  O   ARG B 394       3.319 -11.204 -15.822  1.00 84.54
ATOM   2840  CB  ARG B 394       0.747 -12.734 -16.722  1.00 84.54
ATOM   2841  CG  ARG B 394      -0.161 -13.912 -16.410  1.00 84.54
ATOM   2842  CD  ARG B 394      -0.407 -14.776 -17.639  1.00 84.54
ATOM   2843  NE  ARG B 394      -1.356 -14.150 -18.557  1.00 84.54
ATOM   2844  CZ  ARG B 394      -1.662 -14.617 -19.764  1.00 84.54
ATOM   2845  NH1 ARG B 394      -1.099 -15.727 -20.225  1.00 84.54
ATOM   2846  NH2 ARG B 394      -2.539 -13.968 -20.517  1.00 84.54
ATOM   2847  N   TRP B 395       1.784  -9.629 -16.093  1.00 87.34
ATOM   2848  CA  TRP B 395       2.733  -8.583 -16.459  1.00 87.34
ATOM   2849  C   TRP B 395       3.261  -7.870 -15.219  1.00 87.34
ATOM   2850  O   TRP B 395       4.081  -6.954 -15.323  1.00 87.34
ATOM   2851  CB  TRP B 395       2.081  -7.572 -17.406  1.00 87.34
ATOM   2852  CG  TRP B 395       0.755  -7.060 -16.931  1.00 87.34
ATOM   2853  CD1 TRP B 395      -0.479  -7.570 -17.225  1.00 87.34
ATOM   2854  CD2 TRP B 395       0.530  -5.932 -16.079  1.00 87.34
ATOM   2855  NE1 TRP B 395      -1.458  -6.827 -16.607  1.00 87.34
ATOM   2856  CE2 TRP B 395      -0.866  -5.817 -15.898  1.00 87.34
ATOM   2857  CE3 TRP B 395       1.375  -5.008 -15.450  1.00 87.34
ATOM   2858  CZ2 TRP B 395      -1.437  -4.812 -15.113  1.00 87.34
ATOM   2859  CZ3 TRP B 395       0.805  -4.009 -14.669  1.00 87.34
ATOM   2860  CH2 TRP B 395      -0.588  -3.921 -14.509  1.00 87.34
ATOM   2861  N   TRP B 396       2.874  -8.267 -14.095  1.00 91.72
ATOM   2862  CA  TRP B 396       3.132  -7.552 -12.850  1.00 91.72
ATOM   2863  C   TRP B 396       4.626  -7.503 -12.548  1.00 91.72
ATOM   2864  O   TRP B 396       5.104  -6.571 -11.898  1.00 91.72
ATOM   2865  CB  TRP B 396       2.385  -8.211 -11.686  1.00 91.72
ATOM   2866  CG  TRP B 396       2.398  -7.407 -10.421  1.00 91.72
ATOM   2867  CD1 TRP B 396       3.161  -7.632  -9.309  1.00 91.72
ATOM   2868  CD2 TRP B 396       1.605  -6.250 -10.136  1.00 91.72
ATOM   2869  NE1 TRP B 396       2.891  -6.684  -8.350  1.00 91.72
ATOM   2870  CE2 TRP B 396       1.941  -5.824  -8.832  1.00 91.72
ATOM   2871  CE3 TRP B 396       0.644  -5.531 -10.859  1.00 91.72
ATOM   2872  CZ2 TRP B 396       1.348  -4.709  -8.235  1.00 91.72
ATOM   2873  CZ3 TRP B 396       0.055  -4.422 -10.262  1.00 91.72
ATOM   2874  CH2 TRP B 396       0.410  -4.024  -8.963  1.00 91.72
ATOM   2875  N   GLU B 397       5.408  -8.460 -13.047  1.00 91.77
ATOM   2876  CA  GLU B 397       6.854  -8.403 -12.855  1.00 91.77
ATOM   2877  C   GLU B 397       7.453  -7.175 -13.533  1.00 91.77
ATOM   2878  O   GLU B 397       8.496  -6.672 -13.110  1.00 91.77
ATOM   2879  CB  GLU B 397       7.517  -9.675 -13.388  1.00 91.77
ATOM   2880  CG  GLU B 397       8.920  -9.910 -12.847  1.00 91.77
ATOM   2881  CD  GLU B 397       8.956 -10.117 -11.341  1.00 91.77
ATOM   2882  OE1 GLU B 397      10.018  -9.880 -10.721  1.00 91.77
ATOM   2883  OE2 GLU B 397       7.915 -10.520 -10.777  1.00 91.77
ATOM   2884  N   GLY B 398       6.762  -6.740 -14.554  1.00 90.46
ATOM   2885  CA  GLY B 398       7.144  -5.481 -15.175  1.00 90.46
ATOM   2886  C   GLY B 398       7.029  -4.294 -14.238  1.00 90.46
ATOM   2887  O   GLY B 398       7.906  -3.428 -14.214  1.00 90.46
ATOM   2888  N   VAL B 399       6.007  -4.255 -13.413  1.00 91.62
ATOM   2889  CA  VAL B 399       5.792  -3.194 -12.434  1.00 91.62
ATOM   2890  C   VAL B 399       6.868  -3.262 -11.352  1.00 91.62
ATOM   2891  O   VAL B 399       7.390  -2.231 -10.922  1.00 91.62
ATOM   2892  CB  VAL B 399       4.388  -3.287 -11.796  1.00 91.62
ATOM   2893  CG1 VAL B 399       4.243  -2.276 -10.660  1.00 91.62
ATOM   2894  CG2 VAL B 399       3.307  -3.066 -12.853  1.00 91.62
ATOM   2895  N   ILE B 400       7.213  -4.519 -10.947  1.00 93.71
ATOM   2896  CA  ILE B 400       8.272  -4.709  -9.962  1.00 93.71
ATOM   2897  C   ILE B 400       9.611  -4.276 -10.554  1.00 93.71
ATOM   2898  O   ILE B 400      10.449  -3.700  -9.856  1.00 93.71
ATOM   2899  CB  ILE B 400       8.346  -6.178  -9.489  1.00 93.71
ATOM   2900  CG1 ILE B 400       7.071  -6.559  -8.727  1.00 93.71
ATOM   2901  CG2 ILE B 400       9.589  -6.405  -8.623  1.00 93.71
ATOM   2902  CD1 ILE B 400       7.012  -8.022  -8.312  1.00 93.71
ATOM   2903  N   GLY B 401       9.737  -4.537 -11.862  1.00 92.77
ATOM   2904  CA  GLY B 401      10.915  -4.052 -12.564  1.00 92.77
ATOM   2905  C   GLY B 401      11.018  -2.539 -12.582  1.00 92.77
ATOM   2906  O   GLY B 401      12.109  -1.984 -12.436  1.00 92.77
ATOM   2907  N   LEU B 402       9.944  -1.880 -12.740  1.00 92.93
ATOM   2908  CA  LEU B 402       9.899  -0.422 -12.702  1.00 92.93
ATOM   2909  C   LEU B 402      10.262   0.097 -11.315  1.00 92.93
ATOM   2910  O   LEU B 402      10.967   1.101 -11.188  1.00 92.93
ATOM   2911  CB  LEU B 402       8.509   0.082 -13.100  1.00 92.93
ATOM   2912  CG  LEU B 402       8.336   1.599 -13.183  1.00 92.93
ATOM   2913  CD1 LEU B 402       9.207   2.171 -14.297  1.00 92.93
ATOM   2914  CD2 LEU B 402       6.871   1.959 -13.404  1.00 92.93
ATOM   2915  N   ARG B 403       9.730  -0.545 -10.338  1.00 93.60
ATOM   2916  CA  ARG B 403      10.074  -0.201  -8.963  1.00 93.60
ATOM   2917  C   ARG B 403      11.576  -0.322  -8.727  1.00 93.60
ATOM   2918  O   ARG B 403      12.190   0.567  -8.134  1.00 93.60
ATOM   2919  CB  ARG B 403       9.316  -1.095  -7.979  1.00 93.60
ATOM   2920  CG  ARG B 403       9.600  -0.784  -6.518  1.00 93.60
ATOM   2921  CD  ARG B 403       8.745  -1.629  -5.585  1.00 93.60
ATOM   2922  NE  ARG B 403       9.104  -3.043  -5.656  1.00 93.60
ATOM   2923  CZ  ARG B 403       8.452  -4.023  -5.038  1.00 93.60
ATOM   2924  NH1 ARG B 403       7.389  -3.761  -4.286  1.00 93.60
ATOM   2925  NH2 ARG B 403       8.865  -5.275  -5.171  1.00 93.60
ATOM   2926  N   LYS B 404      12.219  -1.391  -9.209  1.00 94.45
ATOM   2927  CA  LYS B 404      13.657  -1.599  -9.070  1.00 94.45
ATOM   2928  C   LYS B 404      14.443  -0.507  -9.790  1.00 94.45
ATOM   2929  O   LYS B 404      15.472  -0.044  -9.293  1.00 94.45
ATOM   2930  CB  LYS B 404      14.056  -2.973  -9.610  1.00 94.45
ATOM   2931  CG  LYS B 404      13.587  -4.137  -8.748  1.00 94.45
ATOM   2932  CD  LYS B 404      13.990  -5.476  -9.351  1.00 94.45
ATOM   2933  CE  LYS B 404      13.427  -6.643  -8.550  1.00 94.45
ATOM   2934  NZ  LYS B 404      13.774  -7.958  -9.167  1.00 94.45
ATOM   2935  N   THR B 405      13.902  -0.108 -10.944  1.00 92.64
ATOM   2936  CA  THR B 405      14.531   0.964 -11.707  1.00 92.64
ATOM   2937  C   THR B 405      14.474   2.281 -10.937  1.00 92.64
ATOM   2938  O   THR B 405      15.464   3.013 -10.876  1.00 92.64
ATOM   2939  CB  THR B 405      13.859   1.141 -13.081  1.00 92.64
ATOM   2940  OG1 THR B 405      13.902  -0.103 -13.791  1.00 92.64
ATOM   2941  CG2 THR B 405      14.569   2.209 -13.907  1.00 92.64
ATOM   2942  N   CYS B 406      13.383   2.542 -10.343  1.00 92.76
ATOM   2943  CA  CYS B 406      13.226   3.752  -9.544  1.00 92.76
ATOM   2944  C   CYS B 406      14.185   3.753  -8.360  1.00 92.76
ATOM   2945  O   CYS B 406      14.835   4.762  -8.082  1.00 92.76
ATOM   2946  CB  CYS B 406      11.787   3.883  -9.047  1.00 92.76
ATOM   2947  SG  CYS B 406      10.599   4.273 -10.351  1.00 92.76
ATOM   2948  N   VAL B 407      14.336   2.612  -7.699  1.00 94.16
ATOM   2949  CA  VAL B 407      15.233   2.487  -6.555  1.00 94.16
ATOM   2950  C   VAL B 407      16.678   2.682  -7.008  1.00 94.16
ATOM   2951  O   VAL B 407      17.455   3.374  -6.345  1.00 94.16
ATOM   2952  CB  VAL B 407      15.073   1.119  -5.855  1.00 94.16
ATOM   2953  CG1 VAL B 407      16.137   0.938  -4.774  1.00 94.16
ATOM   2954  CG2 VAL B 407      13.673   0.985  -5.259  1.00 94.16
ATOM   2955  N   ALA B 408      16.975   2.095  -8.156  1.00 92.94
ATOM   2956  CA  ALA B 408      18.316   2.252  -8.711  1.00 92.94
ATOM   2957  C   ALA B 408      18.623   3.720  -8.995  1.00 92.94
ATOM   2958  O   ALA B 408      19.730   4.193  -8.724  1.00 92.94
ATOM   2959  CB  ALA B 408      18.466   1.424  -9.985  1.00 92.94
ATOM   2960  N   LEU B 409      17.670   4.430  -9.462  1.00 89.96
ATOM   2961  CA  LEU B 409      17.827   5.853  -9.741  1.00 89.96
ATOM   2962  C   LEU B 409      17.988   6.646  -8.448  1.00 89.96
ATOM   2963  O   LEU B 409      18.781   7.588  -8.386  1.00 89.96
ATOM   2964  CB  LEU B 409      16.627   6.381 -10.531  1.00 89.96
ATOM   2965  CG  LEU B 409      16.504   5.900 -11.978  1.00 89.96
ATOM   2966  CD1 LEU B 409      15.188   6.377 -12.584  1.00 89.96
ATOM   2967  CD2 LEU B 409      17.688   6.387 -12.806  1.00 89.96
ATOM   2968  N   ILE B 410      17.270   6.192  -7.440  1.00 90.13
ATOM   2969  CA  ILE B 410      17.349   6.851  -6.141  1.00 90.13
ATOM   2970  C   ILE B 410      18.740   6.647  -5.544  1.00 90.13
ATOM   2971  O   ILE B 410      19.318   7.574  -4.971  1.00 90.13
ATOM   2972  CB  ILE B 410      16.268   6.322  -5.172  1.00 90.13
ATOM   2973  CG1 ILE B 410      14.873   6.751  -5.643  1.00 90.13
ATOM   2974  CG2 ILE B 410      16.538   6.806  -3.745  1.00 90.13
ATOM   2975  CD1 ILE B 410      13.732   6.089  -4.883  1.00 90.13
ATOM   2976  N   ILE B 411      19.288   5.485  -5.723  1.00 88.75
ATOM   2977  CA  ILE B 411      20.601   5.139  -5.190  1.00 88.75
ATOM   2978  C   ILE B 411      21.679   5.951  -5.905  1.00 88.75
ATOM   2979  O   ILE B 411      22.654   6.382  -5.285  1.00 88.75
ATOM   2980  CB  ILE B 411      20.887   3.627  -5.330  1.00 88.75
ATOM   2981  CG1 ILE B 411      20.007   2.825  -4.365  1.00 88.75
ATOM   2982  CG2 ILE B 411      22.371   3.334  -5.091  1.00 88.75
ATOM   2983  CD1 ILE B 411      20.090   1.317  -4.559  1.00 88.75
ATOM   2984  N   THR B 412      21.465   6.275  -7.181  1.00 85.94
ATOM   2985  CA  THR B 412      22.497   6.924  -7.981  1.00 85.94
ATOM   2986  C   THR B 412      22.277   8.434  -8.026  1.00 85.94
ATOM   2987  O   THR B 412      23.162   9.183  -8.444  1.00 85.94
ATOM   2988  CB  THR B 412      22.528   6.365  -9.416  1.00 85.94
ATOM   2989  OG1 THR B 412      21.222   6.480  -9.995  1.00 85.94
ATOM   2990  CG2 THR B 412      22.948   4.899  -9.425  1.00 85.94
ATOM   2991  N   MET B 413      21.212   8.854  -7.540  1.00 74.01
ATOM   2992  CA  MET B 413      20.846  10.266  -7.613  1.00 74.01
ATOM   2993  C   MET B 413      21.704  11.100  -6.667  1.00 74.01
ATOM   2994  O   MET B 413      21.926  10.712  -5.519  1.00 74.01
ATOM   2995  CB  MET B 413      19.365  10.457  -7.282  1.00 74.01
ATOM   2996  CG  MET B 413      18.590  11.211  -8.351  1.00 74.01
ATOM   2997  SD  MET B 413      16.861  11.562  -7.848  1.00 74.01
ATOM   2998  CE  MET B 413      16.735  13.307  -8.332  1.00 74.01
ATOM   2999  N   TYR B 414      22.434  12.124  -7.235  1.00 65.50
ATOM   3000  CA  TYR B 414      23.141  13.135  -6.456  1.00 65.50
ATOM   3001  C   TYR B 414      22.547  14.518  -6.691  1.00 65.50
ATOM   3002  O   TYR B 414      22.518  15.004  -7.824  1.00 65.50
ATOM   3003  CB  TYR B 414      24.632  13.140  -6.810  1.00 65.50
ATOM   3004  CG  TYR B 414      25.421  12.049  -6.127  1.00 65.50
ATOM   3005  CD1 TYR B 414      25.981  12.252  -4.868  1.00 65.50
ATOM   3006  CD2 TYR B 414      25.610  10.815  -6.740  1.00 65.50
ATOM   3007  CE1 TYR B 414      26.711  11.251  -4.236  1.00 65.50
ATOM   3008  CE2 TYR B 414      26.338   9.807  -6.117  1.00 65.50
ATOM   3009  CZ  TYR B 414      26.883  10.033  -4.867  1.00 65.50
ATOM   3010  OH  TYR B 414      27.605   9.039  -4.246  1.00 65.50
ATOM   3011  N   VAL B 415      21.706  15.054  -5.741  1.00 52.75
ATOM   3012  CA  VAL B 415      21.017  16.315  -5.992  1.00 52.75
ATOM   3013  C   VAL B 415      21.943  17.484  -5.667  1.00 52.75
ATOM   3014  O   VAL B 415      22.030  18.447  -6.432  1.00 52.75
ATOM   3015  CB  VAL B 415      19.713  16.422  -5.170  1.00 52.75
ATOM   3016  CG1 VAL B 415      18.998  17.740  -5.461  1.00 52.75
ATOM   3017  CG2 VAL B 415      18.797  15.237  -5.466  1.00 52.75
ATOM   3018  N   HIS B 416      22.564  17.692  -4.397  1.00 51.08
ATOM   3019  CA  HIS B 416      23.372  18.842  -4.009  1.00 51.08
ATOM   3020  C   HIS B 416      24.693  18.403  -3.388  1.00 51.08
ATOM   3021  O   HIS B 416      24.715  17.536  -2.512  1.00 51.08
ATOM   3022  CB  HIS B 416      22.602  19.732  -3.032  1.00 51.08
ATOM   3023  CG  HIS B 416      22.293  21.091  -3.573  1.00 51.08
ATOM   3024  ND1 HIS B 416      22.427  21.409  -4.908  1.00 51.08
ATOM   3025  CD2 HIS B 416      21.853  22.214  -2.958  1.00 51.08
ATOM   3026  CE1 HIS B 416      22.083  22.673  -5.090  1.00 51.08
ATOM   3027  NE2 HIS B 416      21.730  23.184  -3.923  1.00 51.08
ATOM   3028  N   ALA B 417      25.811  18.713  -4.129  1.00 47.02
ATOM   3029  CA  ALA B 417      27.128  18.339  -3.618  1.00 47.02
ATOM   3030  C   ALA B 417      27.413  19.022  -2.284  1.00 47.02
ATOM   3031  O   ALA B 417      28.129  18.477  -1.441  1.00 47.02
ATOM   3032  CB  ALA B 417      28.212  18.689  -4.634  1.00 47.02
ATOM   3033  N   ASN B 418      26.658  20.074  -1.872  1.00 46.11
ATOM   3034  CA  ASN B 418      27.225  20.971  -0.871  1.00 46.11
ATOM   3035  C   ASN B 418      26.598  20.746   0.502  1.00 46.11
ATOM   3036  O   ASN B 418      27.154  21.164   1.519  1.00 46.11
ATOM   3037  CB  ASN B 418      27.054  22.430  -1.300  1.00 46.11
ATOM   3038  CG  ASN B 418      28.083  22.861  -2.326  1.00 46.11
ATOM   3039  OD1 ASN B 418      29.076  22.166  -2.557  1.00 46.11
ATOM   3040  ND2 ASN B 418      27.854  24.011  -2.949  1.00 46.11
ATOM   3041  N   ALA B 419      25.362  19.948   0.616  1.00 48.34
ATOM   3042  CA  ALA B 419      24.863  19.938   1.988  1.00 48.34
ATOM   3043  C   ALA B 419      24.610  18.513   2.470  1.00 48.34
ATOM   3044  O   ALA B 419      23.771  17.802   1.912  1.00 48.34
ATOM   3045  CB  ALA B 419      23.586  20.768   2.096  1.00 48.34
ATOM   3046  N   SER B 420      25.611  17.769   3.169  1.00 50.99
ATOM   3047  CA  SER B 420      25.630  16.395   3.662  1.00 50.99
ATOM   3048  C   SER B 420      24.266  15.983   4.205  1.00 50.99
ATOM   3049  O   SER B 420      23.796  14.875   3.942  1.00 50.99
ATOM   3050  CB  SER B 420      26.692  16.231   4.751  1.00 50.99
ATOM   3051  OG  SER B 420      26.356  16.988   5.900  1.00 50.99
ATOM   3052  N   GLY B 421      23.275  16.874   4.698  1.00 60.61
ATOM   3053  CA  GLY B 421      22.005  16.479   5.285  1.00 60.61
ATOM   3054  C   GLY B 421      20.847  16.554   4.307  1.00 60.61
ATOM   3055  O   GLY B 421      19.980  15.678   4.295  1.00 60.61
ATOM   3056  N   ALA B 422      20.904  17.291   3.369  1.00 67.44
ATOM   3057  CA  ALA B 422      19.796  17.522   2.446  1.00 67.44
ATOM   3058  C   ALA B 422      19.662  16.373   1.451  1.00 67.44
ATOM   3059  O   ALA B 422      18.550  15.960   1.115  1.00 67.44
ATOM   3060  CB  ALA B 422      19.986  18.844   1.706  1.00 67.44
ATOM   3061  N   GLN B 423      20.801  15.765   1.054  1.00 74.56
ATOM   3062  CA  GLN B 423      20.792  14.673   0.086  1.00 74.56
ATOM   3063  C   GLN B 423      20.183  13.409   0.688  1.00 74.56
ATOM   3064  O   GLN B 423      19.388  12.727   0.039  1.00 74.56
ATOM   3065  CB  GLN B 423      22.208  14.386  -0.415  1.00 74.56
ATOM   3066  CG  GLN B 423      22.276  13.302  -1.481  1.00 74.56
ATOM   3067  CD  GLN B 423      23.663  13.152  -2.079  1.00 74.56
ATOM   3068  OE1 GLN B 423      24.518  14.030  -1.924  1.00 74.56
ATOM   3069  NE2 GLN B 423      23.896  12.039  -2.766  1.00 74.56
ATOM   3070  N   GLU B 424      20.488  13.124   1.875  1.00 79.44
ATOM   3071  CA  GLU B 424      19.989  11.931   2.553  1.00 79.44
ATOM   3072  C   GLU B 424      18.486  12.027   2.803  1.00 79.44
ATOM   3073  O   GLU B 424      17.759  11.046   2.632  1.00 79.44
ATOM   3074  CB  GLU B 424      20.729  11.714   3.875  1.00 79.44
ATOM   3075  CG  GLU B 424      22.216  11.437   3.708  1.00 79.44
ATOM   3076  CD  GLU B 424      22.978  11.440   5.024  1.00 79.44
ATOM   3077  OE1 GLU B 424      24.204  11.185   5.017  1.00 79.44
ATOM   3078  OE2 GLU B 424      22.344  11.699   6.071  1.00 79.44
ATOM   3079  N   ILE B 425      18.035  13.253   3.219  1.00 81.68
ATOM   3080  CA  ILE B 425      16.619  13.474   3.490  1.00 81.68
ATOM   3081  C   ILE B 425      15.814  13.301   2.203  1.00 81.68
ATOM   3082  O   ILE B 425      14.752  12.674   2.208  1.00 81.68
ATOM   3083  CB  ILE B 425      16.371  14.876   4.092  1.00 81.68
ATOM   3084  CG1 ILE B 425      17.022  14.985   5.475  1.00 81.68
ATOM   3085  CG2 ILE B 425      14.870  15.173   4.167  1.00 81.68
ATOM   3086  CD1 ILE B 425      16.986  16.387   6.067  1.00 81.68
ATOM   3087  N   PHE B 426      16.417  13.839   1.175  1.00 82.87
ATOM   3088  CA  PHE B 426      15.743  13.737  -0.114  1.00 82.87
ATOM   3089  C   PHE B 426      15.646  12.283  -0.561  1.00 82.87
ATOM   3090  O   PHE B 426      14.581  11.828  -0.983  1.00 82.87
ATOM   3091  CB  PHE B 426      16.478  14.564  -1.174  1.00 82.87
ATOM   3092  CG  PHE B 426      15.882  14.454  -2.551  1.00 82.87
ATOM   3093  CD1 PHE B 426      16.462  13.636  -3.512  1.00 82.87
ATOM   3094  CD2 PHE B 426      14.740  15.171  -2.884  1.00 82.87
ATOM   3095  CE1 PHE B 426      15.912  13.532  -4.787  1.00 82.87
ATOM   3096  CE2 PHE B 426      14.184  15.072  -4.157  1.00 82.87
ATOM   3097  CZ  PHE B 426      14.772  14.253  -5.107  1.00 82.87
ATOM   3098  N   ARG B 427      16.757  11.530  -0.582  1.00 86.39
ATOM   3099  CA  ARG B 427      16.800  10.129  -0.987  1.00 86.39
ATOM   3100  C   ARG B 427      15.802   9.297  -0.187  1.00 86.39
ATOM   3101  O   ARG B 427      15.032   8.523  -0.760  1.00 86.39
ATOM   3102  CB  ARG B 427      18.211   9.562  -0.815  1.00 86.39
ATOM   3103  CG  ARG B 427      18.384   8.160  -1.376  1.00 86.39
ATOM   3104  CD  ARG B 427      19.828   7.687  -1.277  1.00 86.39
ATOM   3105  NE  ARG B 427      20.276   7.608   0.110  1.00 86.39
ATOM   3106  CZ  ARG B 427      21.547   7.639   0.499  1.00 86.39
ATOM   3107  NH1 ARG B 427      22.526   7.748  -0.391  1.00 86.39
ATOM   3108  NH2 ARG B 427      21.843   7.561   1.789  1.00 86.39
ATOM   3109  N   ASN B 428      15.800   9.460   1.067  1.00 88.66
ATOM   3110  CA  ASN B 428      14.899   8.718   1.941  1.00 88.66
ATOM   3111  C   ASN B 428      13.440   9.089   1.688  1.00 88.66
ATOM   3112  O   ASN B 428      12.559   8.229   1.738  1.00 88.66
ATOM   3113  CB  ASN B 428      15.259   8.954   3.409  1.00 88.66
ATOM   3114  CG  ASN B 428      16.492   8.183   3.839  1.00 88.66
ATOM   3115  OD1 ASN B 428      16.926   7.252   3.156  1.00 88.66
ATOM   3116  ND2 ASN B 428      17.064   8.566   4.975  1.00 88.66
ATOM   3117  N   SER B 429      13.152  10.428   1.477  1.00 89.00
ATOM   3118  CA  SER B 429      11.800  10.882   1.165  1.00 89.00
ATOM   3119  C   SER B 429      11.302  10.276  -0.143  1.00 89.00
ATOM   3120  O   SER B 429      10.154   9.837  -0.233  1.00 89.00
ATOM   3121  CB  SER B 429      11.753  12.408   1.080  1.00 89.00
ATOM   3122  OG  SER B 429      12.137  12.992   2.312  1.00 89.00
ATOM   3123  N   ALA B 430      12.174  10.198  -1.175  1.00 92.01
ATOM   3124  CA  ALA B 430      11.829   9.599  -2.462  1.00 92.01
ATOM   3125  C   ALA B 430      11.532   8.109  -2.310  1.00 92.01
ATOM   3126  O   ALA B 430      10.556   7.605  -2.871  1.00 92.01
ATOM   3127  CB  ALA B 430      12.956   9.814  -3.469  1.00 92.01
ATOM   3128  N   ASN B 431      12.392   7.408  -1.584  1.00 92.93
ATOM   3129  CA  ASN B 431      12.199   5.984  -1.335  1.00 92.93
ATOM   3130  C   ASN B 431      10.894   5.717  -0.590  1.00 92.93
ATOM   3131  O   ASN B 431      10.174   4.770  -0.909  1.00 92.93
ATOM   3132  CB  ASN B 431      13.383   5.410  -0.554  1.00 92.93
ATOM   3133  CG  ASN B 431      13.359   3.895  -0.487  1.00 92.93
ATOM   3134  OD1 ASN B 431      13.117   3.221  -1.491  1.00 92.93
ATOM   3135  ND2 ASN B 431      13.612   3.350   0.697  1.00 92.93
ATOM   3136  N   LEU B 432      10.586   6.536   0.417  1.00 94.04
ATOM   3137  CA  LEU B 432       9.350   6.400   1.181  1.00 94.04
ATOM   3138  C   LEU B 432       8.133   6.615   0.289  1.00 94.04
ATOM   3139  O   LEU B 432       7.158   5.864   0.369  1.00 94.04
ATOM   3140  CB  LEU B 432       9.327   7.395   2.344  1.00 94.04
ATOM   3141  CG  LEU B 432       8.137   7.294   3.299  1.00 94.04
ATOM   3142  CD1 LEU B 432       8.095   5.916   3.951  1.00 94.04
ATOM   3143  CD2 LEU B 432       8.205   8.390   4.357  1.00 94.04
ATOM   3144  N   ALA B 433       8.147   7.672  -0.553  1.00 94.08
ATOM   3145  CA  ALA B 433       7.059   7.943  -1.488  1.00 94.08
ATOM   3146  C   ALA B 433       6.819   6.751  -2.411  1.00 94.08
ATOM   3147  O   ALA B 433       5.676   6.337  -2.617  1.00 94.08
ATOM   3148  CB  ALA B 433       7.360   9.195  -2.308  1.00 94.08
ATOM   3149  N   LEU B 434       7.947   6.157  -2.916  1.00 96.32
ATOM   3150  CA  LEU B 434       7.863   5.002  -3.803  1.00 96.32
ATOM   3151  C   LEU B 434       7.264   3.802  -3.078  1.00 96.32
ATOM   3152  O   LEU B 434       6.423   3.091  -3.634  1.00 96.32
ATOM   3153  CB  LEU B 434       9.247   4.644  -4.350  1.00 96.32
ATOM   3154  CG  LEU B 434       9.315   3.437  -5.287  1.00 96.32
ATOM   3155  CD1 LEU B 434       8.518   3.707  -6.558  1.00 96.32
ATOM   3156  CD2 LEU B 434      10.764   3.098  -5.619  1.00 96.32
ATOM   3157  N   THR B 435       7.666   3.587  -1.886  1.00 96.65
ATOM   3158  CA  THR B 435       7.212   2.446  -1.098  1.00 96.65
ATOM   3159  C   THR B 435       5.728   2.574  -0.767  1.00 96.65
ATOM   3160  O   THR B 435       4.988   1.590  -0.819  1.00 96.65
ATOM   3161  CB  THR B 435       8.021   2.309   0.205  1.00 96.65
ATOM   3162  OG1 THR B 435       9.420   2.378  -0.099  1.00 96.65
ATOM   3163  CG2 THR B 435       7.728   0.983   0.897  1.00 96.65
ATOM   3164  N   VAL B 436       5.266   3.828  -0.403  1.00 95.80
ATOM   3165  CA  VAL B 436       3.862   4.056  -0.081  1.00 95.80
ATOM   3166  C   VAL B 436       3.001   3.812  -1.319  1.00 95.80
ATOM   3167  O   VAL B 436       1.958   3.160  -1.238  1.00 95.80
ATOM   3168  CB  VAL B 436       3.627   5.485   0.458  1.00 95.80
ATOM   3169  CG1 VAL B 436       2.133   5.787   0.555  1.00 95.80
ATOM   3170  CG2 VAL B 436       4.300   5.659   1.818  1.00 95.80
ATOM   3171  N   LEU B 437       3.448   4.289  -2.446  1.00 96.36
ATOM   3172  CA  LEU B 437       2.740   4.068  -3.703  1.00 96.36
ATOM   3173  C   LEU B 437       2.676   2.581  -4.036  1.00 96.36
ATOM   3174  O   LEU B 437       1.618   2.069  -4.409  1.00 96.36
ATOM   3175  CB  LEU B 437       3.422   4.829  -4.843  1.00 96.36
ATOM   3176  CG  LEU B 437       2.807   4.660  -6.233  1.00 96.36
ATOM   3177  CD1 LEU B 437       1.401   5.249  -6.266  1.00 96.36
ATOM   3178  CD2 LEU B 437       3.691   5.312  -7.291  1.00 96.36
ATOM   3179  N   SER B 438       3.778   1.894  -3.847  1.00 96.31
ATOM   3180  CA  SER B 438       3.842   0.463  -4.127  1.00 96.31
ATOM   3181  C   SER B 438       2.919  -0.324  -3.203  1.00 96.31
ATOM   3182  O   SER B 438       2.285  -1.292  -3.628  1.00 96.31
ATOM   3183  CB  SER B 438       5.277  -0.047  -3.983  1.00 96.31
ATOM   3184  OG  SER B 438       6.129   0.573  -4.931  1.00 96.31
ATOM   3185  N   THR B 439       2.861   0.063  -1.981  1.00 95.80
ATOM   3186  CA  THR B 439       1.991  -0.592  -1.010  1.00 95.80
ATOM   3187  C   THR B 439       0.524  -0.399  -1.383  1.00 95.80
ATOM   3188  O   THR B 439      -0.263  -1.348  -1.341  1.00 95.80
ATOM   3189  CB  THR B 439       2.237  -0.056   0.412  1.00 95.80
ATOM   3190  OG1 THR B 439       3.622  -0.215   0.743  1.00 95.80
ATOM   3191  CG2 THR B 439       1.392  -0.806   1.436  1.00 95.80
ATOM   3192  N   ALA B 440       0.201   0.862  -1.787  1.00 94.22
ATOM   3193  CA  ALA B 440      -1.170   1.156  -2.196  1.00 94.22
ATOM   3194  C   ALA B 440      -1.579   0.305  -3.395  1.00 94.22
ATOM   3195  O   ALA B 440      -2.665  -0.280  -3.407  1.00 94.22
ATOM   3196  CB  ALA B 440      -1.321   2.639  -2.524  1.00 94.22
ATOM   3197  N   LEU B 441      -0.689   0.128  -4.338  1.00 94.60
ATOM   3198  CA  LEU B 441      -0.962  -0.660  -5.535  1.00 94.60
ATOM   3199  C   LEU B 441      -1.099  -2.139  -5.192  1.00 94.60
ATOM   3200  O   LEU B 441      -1.998  -2.816  -5.696  1.00 94.60
ATOM   3201  CB  LEU B 441       0.150  -0.465  -6.569  1.00 94.60
ATOM   3202  CG  LEU B 441       0.178   0.885  -7.289  1.00 94.60
ATOM   3203  CD1 LEU B 441       1.467   1.031  -8.091  1.00 94.60
ATOM   3204  CD2 LEU B 441      -1.041   1.034  -8.193  1.00 94.60
ATOM   3205  N   GLN B 442      -0.209  -2.591  -4.327  1.00 93.83
ATOM   3206  CA  GLN B 442      -0.221  -3.992  -3.920  1.00 93.83
ATOM   3207  C   GLN B 442      -1.525  -4.348  -3.212  1.00 93.83
ATOM   3208  O   GLN B 442      -2.107  -5.405  -3.464  1.00 93.83
ATOM   3209  CB  GLN B 442       0.970  -4.299  -3.011  1.00 93.83
ATOM   3210  CG  GLN B 442       0.978  -5.720  -2.464  1.00 93.83
ATOM   3211  CD  GLN B 442       1.201  -6.763  -3.544  1.00 93.83
ATOM   3212  OE1 GLN B 442       1.646  -6.444  -4.651  1.00 93.83
ATOM   3213  NE2 GLN B 442       0.893  -8.016  -3.230  1.00 93.83
ATOM   3214  N   LEU B 443      -2.014  -3.452  -2.324  1.00 92.08
ATOM   3215  CA  LEU B 443      -3.214  -3.717  -1.538  1.00 92.08
ATOM   3216  C   LEU B 443      -4.463  -3.638  -2.410  1.00 92.08
ATOM   3217  O   LEU B 443      -5.424  -4.380  -2.195  1.00 92.08
ATOM   3218  CB  LEU B 443      -3.324  -2.725  -0.377  1.00 92.08
ATOM   3219  CG  LEU B 443      -2.396  -2.969   0.813  1.00 92.08
ATOM   3220  CD1 LEU B 443      -2.485  -1.810   1.801  1.00 92.08
ATOM   3221  CD2 LEU B 443      -2.738  -4.288   1.497  1.00 92.08
ATOM   3222  N   GLN B 444      -4.479  -2.794  -3.389  1.00 90.35
ATOM   3223  CA  GLN B 444      -5.654  -2.599  -4.232  1.00 90.35
ATOM   3224  C   GLN B 444      -5.775  -3.708  -5.272  1.00 90.35
ATOM   3225  O   GLN B 444      -6.874  -4.203  -5.534  1.00 90.35
ATOM   3226  CB  GLN B 444      -5.598  -1.235  -4.923  1.00 90.35
ATOM   3227  CG  GLN B 444      -6.039  -0.078  -4.036  1.00 90.35
ATOM   3228  CD  GLN B 444      -6.153   1.231  -4.794  1.00 90.35
ATOM   3229  OE1 GLN B 444      -5.747   1.329  -5.956  1.00 90.35
ATOM   3230  NE2 GLN B 444      -6.704   2.248  -4.140  1.00 90.35
ATOM   3231  N   LEU B 445      -4.621  -4.176  -5.815  1.00 91.56
ATOM   3232  CA  LEU B 445      -4.672  -5.079  -6.960  1.00 91.56
ATOM   3233  C   LEU B 445      -4.411  -6.518  -6.529  1.00 91.56
ATOM   3234  O   LEU B 445      -4.927  -7.457  -7.140  1.00 91.56
ATOM   3235  CB  LEU B 445      -3.652  -4.658  -8.021  1.00 91.56
ATOM   3236  CG  LEU B 445      -3.894  -3.308  -8.697  1.00 91.56
ATOM   3237  CD1 LEU B 445      -2.687  -2.914  -9.542  1.00 91.56
ATOM   3238  CD2 LEU B 445      -5.157  -3.356  -9.550  1.00 91.56
ATOM   3239  N   GLU B 446      -3.700  -6.778  -5.505  1.00 92.81
ATOM   3240  CA  GLU B 446      -3.317  -8.122  -5.086  1.00 92.81
ATOM   3241  C   GLU B 446      -3.002  -9.007  -6.289  1.00 92.81
ATOM   3242  O   GLU B 446      -3.680 -10.009  -6.524  1.00 92.81
ATOM   3243  CB  GLU B 446      -4.424  -8.758  -4.241  1.00 92.81
ATOM   3244  CG  GLU B 446      -4.631  -8.086  -2.892  1.00 92.81
ATOM   3245  CD  GLU B 446      -5.674  -8.779  -2.029  1.00 92.81
ATOM   3246  OE1 GLU B 446      -5.782  -8.451  -0.826  1.00 92.81
ATOM   3247  OE2 GLU B 446      -6.388  -9.658  -2.561  1.00 92.81
ATOM   3248  N   PRO B 447      -1.864  -8.794  -6.907  1.00 93.23
ATOM   3249  CA  PRO B 447      -1.549  -9.410  -8.198  1.00 93.23
ATOM   3250  C   PRO B 447      -1.156 -10.880  -8.070  1.00 93.23
ATOM   3251  O   PRO B 447      -1.287 -11.643  -9.030  1.00 93.23
ATOM   3252  CB  PRO B 447      -0.373  -8.573  -8.709  1.00 93.23
ATOM   3253  CG  PRO B 447       0.238  -7.981  -7.480  1.00 93.23
ATOM   3254  CD  PRO B 447      -0.840  -7.800  -6.451  1.00 93.23
ATOM   3255  N   PHE B 448      -0.635 -11.385  -6.996  1.00 93.75
ATOM   3256  CA  PHE B 448      -0.177 -12.759  -6.826  1.00 93.75
ATOM   3257  C   PHE B 448      -1.359 -13.712  -6.695  1.00 93.75
ATOM   3258  O   PHE B 448      -2.446 -13.307  -6.277  1.00 93.75
ATOM   3259  CB  PHE B 448       0.730 -12.876  -5.597  1.00 93.75
ATOM   3260  CG  PHE B 448       2.042 -12.153  -5.740  1.00 93.75
ATOM   3261  CD1 PHE B 448       3.127 -12.766  -6.355  1.00 93.75
ATOM   3262  CD2 PHE B 448       2.191 -10.859  -5.258  1.00 93.75
ATOM   3263  CE1 PHE B 448       4.342 -12.099  -6.489  1.00 93.75
ATOM   3264  CE2 PHE B 448       3.403 -10.186  -5.388  1.00 93.75
ATOM   3265  CZ  PHE B 448       4.477 -10.808  -6.002  1.00 93.75
ATOM   3266  N   ASP B 449      -1.210 -14.936  -7.140  1.00 86.26
ATOM   3267  CA  ASP B 449      -2.265 -15.940  -7.033  1.00 86.26
ATOM   3268  C   ASP B 449      -2.500 -16.337  -5.577  1.00 86.26
ATOM   3269  O   ASP B 449      -1.663 -16.069  -4.713  1.00 86.26
ATOM   3270  CB  ASP B 449      -1.916 -17.176  -7.865  1.00 86.26
ATOM   3271  CG  ASP B 449      -0.664 -17.885  -7.378  1.00 86.26
ATOM   3272  OD1 ASP B 449      -0.254 -17.669  -6.217  1.00 86.26
ATOM   3273  OD2 ASP B 449      -0.082 -18.665  -8.162  1.00 86.26
ATOM   3274  N   LYS B 450      -3.604 -16.925  -5.206  1.00 82.69
ATOM   3275  CA  LYS B 450      -4.046 -17.157  -3.833  1.00 82.69
ATOM   3276  C   LYS B 450      -3.624 -18.540  -3.346  1.00 82.69
ATOM   3277  O   LYS B 450      -4.096 -19.009  -2.308  1.00 82.69
ATOM   3278  CB  LYS B 450      -5.564 -17.005  -3.725  1.00 82.69
ATOM   3279  CG  LYS B 450      -6.065 -15.592  -3.987  1.00 82.69
ATOM   3280  CD  LYS B 450      -7.555 -15.464  -3.697  1.00 82.69
ATOM   3281  CE  LYS B 450      -8.053 -14.046  -3.942  1.00 82.69
ATOM   3282  NZ  LYS B 450      -9.518 -13.920  -3.676  1.00 82.69
ATOM   3283  N   ARG B 451      -2.584 -19.127  -4.082  1.00 75.96
ATOM   3284  CA  ARG B 451      -2.082 -20.425  -3.641  1.00 75.96
ATOM   3285  C   ARG B 451      -1.408 -20.317  -2.278  1.00 75.96
ATOM   3286  O   ARG B 451      -0.936 -19.244  -1.896  1.00 75.96
ATOM   3287  CB  ARG B 451      -1.102 -21.000  -4.666  1.00 75.96
ATOM   3288  CG  ARG B 451      -1.736 -21.326  -6.009  1.00 75.96
ATOM   3289  CD  ARG B 451      -0.712 -21.853  -7.004  1.00 75.96
ATOM   3290  NE  ARG B 451       0.177 -20.794  -7.475  1.00 75.96
ATOM   3291  CZ  ARG B 451       1.199 -20.976  -8.306  1.00 75.96
ATOM   3292  NH1 ARG B 451       1.484 -22.186  -8.775  1.00 75.96
ATOM   3293  NH2 ARG B 451       1.943 -19.942  -8.670  1.00 75.96
ATOM   3294  N   SER B 452      -1.384 -21.436  -1.516  1.00 74.33
ATOM   3295  CA  SER B 452      -0.723 -21.533  -0.219  1.00 74.33
ATOM   3296  C   SER B 452      -1.243 -20.474   0.747  1.00 74.33
ATOM   3297  O   SER B 452      -0.459 -19.797   1.415  1.00 74.33
ATOM   3298  CB  SER B 452       0.791 -21.392  -0.376  1.00 74.33
ATOM   3299  OG  SER B 452       1.306 -22.408  -1.219  1.00 74.33
ATOM   3300  N   HIS B 453      -2.571 -20.211   0.798  1.00 78.29
ATOM   3301  CA  HIS B 453      -3.256 -19.287   1.694  1.00 78.29
ATOM   3302  C   HIS B 453      -2.794 -17.852   1.466  1.00 78.29
ATOM   3303  O   HIS B 453      -2.471 -17.141   2.420  1.00 78.29
ATOM   3304  CB  HIS B 453      -3.027 -19.687   3.153  1.00 78.29
ATOM   3305  CG  HIS B 453      -3.591 -21.027   3.504  1.00 78.29
ATOM   3306  ND1 HIS B 453      -4.946 -21.264   3.593  1.00 78.29
ATOM   3307  CD2 HIS B 453      -2.981 -22.203   3.784  1.00 78.29
ATOM   3308  CE1 HIS B 453      -5.145 -22.532   3.915  1.00 78.29
ATOM   3309  NE2 HIS B 453      -3.969 -23.123   4.037  1.00 78.29
ATOM   3310  N   ASP B 454      -2.533 -17.491   0.262  1.00 86.98
ATOM   3311  CA  ASP B 454      -2.217 -16.126  -0.146  1.00 86.98
ATOM   3312  C   ASP B 454      -0.860 -15.689   0.402  1.00 86.98
ATOM   3313  O   ASP B 454      -0.691 -14.537   0.809  1.00 86.98
ATOM   3314  CB  ASP B 454      -3.308 -15.160   0.319  1.00 86.98
ATOM   3315  CG  ASP B 454      -3.344 -13.873  -0.486  1.00 86.98
ATOM   3316  OD1 ASP B 454      -2.766 -13.829  -1.593  1.00 86.98
ATOM   3317  OD2 ASP B 454      -3.953 -12.891  -0.006  1.00 86.98
ATOM   3318  N   MET B 455       0.016 -16.633   0.498  1.00 88.08
ATOM   3319  CA  MET B 455       1.325 -16.428   1.110  1.00 88.08
ATOM   3320  C   MET B 455       2.134 -15.394   0.333  1.00 88.08
ATOM   3321  O   MET B 455       2.788 -14.536   0.928  1.00 88.08
ATOM   3322  CB  MET B 455       2.097 -17.746   1.185  1.00 88.08
ATOM   3323  CG  MET B 455       3.417 -17.642   1.932  1.00 88.08
ATOM   3324  SD  MET B 455       4.115 -19.285   2.359  1.00 88.08
ATOM   3325  CE  MET B 455       4.869 -19.735   0.771  1.00 88.08
ATOM   3326  N   ALA B 456       2.152 -15.474  -0.905  1.00 92.88
ATOM   3327  CA  ALA B 456       2.949 -14.570  -1.730  1.00 92.88
ATOM   3328  C   ALA B 456       2.508 -13.122  -1.540  1.00 92.88
ATOM   3329  O   ALA B 456       3.342 -12.226  -1.388  1.00 92.88
ATOM   3330  CB  ALA B 456       2.850 -14.964  -3.201  1.00 92.88
ATOM   3331  N   ASN B 457       1.199 -12.838  -1.581  1.00 93.65
ATOM   3332  CA  ASN B 457       0.680 -11.495  -1.344  1.00 93.65
ATOM   3333  C   ASN B 457       1.035 -10.994   0.053  1.00 93.65
ATOM   3334  O   ASN B 457       1.392  -9.828   0.227  1.00 93.65
ATOM   3335  CB  ASN B 457      -0.836 -11.461  -1.551  1.00 93.65
ATOM   3336  CG  ASN B 457      -1.223 -11.348  -3.012  1.00 93.65
ATOM   3337  OD1 ASN B 457      -0.599 -10.608  -3.778  1.00 93.65
ATOM   3338  ND2 ASN B 457      -2.256 -12.082  -3.410  1.00 93.65
ATOM   3339  N   ARG B 458       0.984 -11.857   1.013  1.00 91.54
ATOM   3340  CA  ARG B 458       1.312 -11.507   2.391  1.00 91.54
ATOM   3341  C   ARG B 458       2.792 -11.167   2.531  1.00 91.54
ATOM   3342  O   ARG B 458       3.147 -10.168   3.160  1.00 91.54
ATOM   3343  CB  ARG B 458       0.946 -12.651   3.338  1.00 91.54
ATOM   3344  CG  ARG B 458      -0.533 -12.714   3.686  1.00 91.54
ATOM   3345  CD  ARG B 458      -0.818 -13.757   4.757  1.00 91.54
ATOM   3346  NE  ARG B 458      -0.606 -15.113   4.259  1.00 91.54
ATOM   3347  CZ  ARG B 458      -1.024 -16.218   4.869  1.00 91.54
ATOM   3348  NH1 ARG B 458      -1.687 -16.149   6.018  1.00 91.54
ATOM   3349  NH2 ARG B 458      -0.777 -17.402   4.328  1.00 91.54
ATOM   3350  N   MET B 459       3.582 -11.973   1.942  1.00 94.52
ATOM   3351  CA  MET B 459       5.026 -11.766   2.014  1.00 94.52
ATOM   3352  C   MET B 459       5.420 -10.446   1.359  1.00 94.52
ATOM   3353  O   MET B 459       6.269  -9.720   1.878  1.00 94.52
ATOM   3354  CB  MET B 459       5.770 -12.924   1.346  1.00 94.52
ATOM   3355  CG  MET B 459       7.228 -13.037   1.761  1.00 94.52
ATOM   3356  SD  MET B 459       8.065 -14.483   1.003  1.00 94.52
ATOM   3357  CE  MET B 459       9.220 -14.917   2.332  1.00 94.52
ATOM   3358  N   GLU B 460       4.891 -10.175   0.200  1.00 96.36
ATOM   3359  CA  GLU B 460       5.147  -8.912  -0.484  1.00 96.36
ATOM   3360  C   GLU B 460       4.698  -7.724   0.362  1.00 96.36
ATOM   3361  O   GLU B 460       5.433  -6.745   0.507  1.00 96.36
ATOM   3362  CB  GLU B 460       4.444  -8.884  -1.844  1.00 96.36
ATOM   3363  CG  GLU B 460       4.626  -7.578  -2.604  1.00 96.36
ATOM   3364  CD  GLU B 460       6.050  -7.359  -3.089  1.00 96.36
ATOM   3365  OE1 GLU B 460       6.350  -6.265  -3.619  1.00 96.36
ATOM   3366  OE2 GLU B 460       6.873  -8.290  -2.939  1.00 96.36
ATOM   3367  N   PHE B 461       3.539  -7.831   0.906  1.00 95.67
ATOM   3368  CA  PHE B 461       2.974  -6.775   1.738  1.00 95.67
ATOM   3369  C   PHE B 461       3.841  -6.533   2.968  1.00 95.67
ATOM   3370  O   PHE B 461       4.164  -5.388   3.291  1.00 95.67
ATOM   3371  CB  PHE B 461       1.546  -7.129   2.163  1.00 95.67
ATOM   3372  CG  PHE B 461       0.949  -6.162   3.150  1.00 95.67
ATOM   3373  CD1 PHE B 461       0.725  -6.542   4.468  1.00 95.67
ATOM   3374  CD2 PHE B 461       0.611  -4.873   2.759  1.00 95.67
ATOM   3375  CE1 PHE B 461       0.173  -5.649   5.383  1.00 95.67
ATOM   3376  CE2 PHE B 461       0.058  -3.976   3.668  1.00 95.67
ATOM   3377  CZ  PHE B 461      -0.161  -4.366   4.979  1.00 95.67
ATOM   3378  N   TYR B 462       4.273  -7.591   3.653  1.00 95.63
ATOM   3379  CA  TYR B 462       5.116  -7.471   4.838  1.00 95.63
ATOM   3380  C   TYR B 462       6.458  -6.837   4.490  1.00 95.63
ATOM   3381  O   TYR B 462       6.992  -6.038   5.263  1.00 95.63
ATOM   3382  CB  TYR B 462       5.337  -8.842   5.482  1.00 95.63
ATOM   3383  CG  TYR B 462       4.135  -9.360   6.235  1.00 95.63
ATOM   3384  CD1 TYR B 462       3.179  -8.485   6.746  1.00 95.63
ATOM   3385  CD2 TYR B 462       3.954 -10.724   6.438  1.00 95.63
ATOM   3386  CE1 TYR B 462       2.071  -8.957   7.443  1.00 95.63
ATOM   3387  CE2 TYR B 462       2.850 -11.207   7.133  1.00 95.63
ATOM   3388  CZ  TYR B 462       1.915 -10.318   7.630  1.00 95.63
ATOM   3389  OH  TYR B 462       0.821 -10.790   8.319  1.00 95.63
ATOM   3390  N   GLY B 463       7.041  -7.220   3.335  1.00 97.04
ATOM   3391  CA  GLY B 463       8.273  -6.594   2.881  1.00 97.04
ATOM   3392  C   GLY B 463       8.139  -5.098   2.669  1.00 97.04
ATOM   3393  O   GLY B 463       9.013  -4.328   3.073  1.00 97.04
ATOM   3394  N   LEU B 464       7.052  -4.669   2.116  1.00 97.39
ATOM   3395  CA  LEU B 464       6.787  -3.255   1.873  1.00 97.39
ATOM   3396  C   LEU B 464       6.558  -2.512   3.185  1.00 97.39
ATOM   3397  O   LEU B 464       7.013  -1.377   3.349  1.00 97.39
ATOM   3398  CB  LEU B 464       5.571  -3.087   0.959  1.00 97.39
ATOM   3399  CG  LEU B 464       5.759  -3.499  -0.502  1.00 97.39
ATOM   3400  CD1 LEU B 464       4.417  -3.515  -1.226  1.00 97.39
ATOM   3401  CD2 LEU B 464       6.738  -2.560  -1.201  1.00 97.39
ATOM   3402  N   MET B 465       5.896  -3.158   4.167  1.00 96.17
ATOM   3403  CA  MET B 465       5.649  -2.570   5.480  1.00 96.17
ATOM   3404  C   MET B 465       6.958  -2.340   6.228  1.00 96.17
ATOM   3405  O   MET B 465       7.141  -1.298   6.862  1.00 96.17
ATOM   3406  CB  MET B 465       4.725  -3.466   6.307  1.00 96.17
ATOM   3407  CG  MET B 465       3.263  -3.380   5.900  1.00 96.17
ATOM   3408  SD  MET B 465       2.588  -1.681   6.062  1.00 96.17
ATOM   3409  CE  MET B 465       2.542  -1.188   4.317  1.00 96.17
ATOM   3410  N   VAL B 466       7.808  -3.320   6.113  1.00 97.02
ATOM   3411  CA  VAL B 466       9.121  -3.200   6.738  1.00 97.02
ATOM   3412  C   VAL B 466       9.857  -1.989   6.167  1.00 97.02
ATOM   3413  O   VAL B 466      10.445  -1.204   6.914  1.00 97.02
ATOM   3414  CB  VAL B 466       9.965  -4.479   6.538  1.00 97.02
ATOM   3415  CG1 VAL B 466      11.422  -4.230   6.921  1.00 97.02
ATOM   3416  CG2 VAL B 466       9.384  -5.633   7.354  1.00 97.02
ATOM   3417  N   ASN B 467       9.816  -1.817   4.891  1.00 96.83
ATOM   3418  CA  ASN B 467      10.450  -0.680   4.233  1.00 96.83
ATOM   3419  C   ASN B 467       9.853   0.644   4.701  1.00 96.83
ATOM   3420  O   ASN B 467      10.578   1.620   4.905  1.00 96.83
ATOM   3421  CB  ASN B 467      10.334  -0.806   2.713  1.00 96.83
ATOM   3422  CG  ASN B 467      11.451  -0.090   1.980  1.00 96.83
ATOM   3423  OD1 ASN B 467      11.801   1.045   2.313  1.00 96.83
ATOM   3424  ND2 ASN B 467      12.019  -0.748   0.976  1.00 96.83
ATOM   3425  N   ILE B 468       8.539   0.723   4.915  1.00 96.60
ATOM   3426  CA  ILE B 468       7.854   1.927   5.371  1.00 96.60
ATOM   3427  C   ILE B 468       8.284   2.257   6.799  1.00 96.60
ATOM   3428  O   ILE B 468       8.645   3.398   7.097  1.00 96.60
ATOM   3429  CB  ILE B 468       6.319   1.766   5.298  1.00 96.60
ATOM   3430  CG1 ILE B 468       5.849   1.776   3.839  1.00 96.60
ATOM   3431  CG2 ILE B 468       5.621   2.864   6.106  1.00 96.60
ATOM   3432  CD1 ILE B 468       4.365   1.488   3.664  1.00 96.60
ATOM   3433  N   ILE B 469       8.326   1.244   7.680  1.00 96.00
ATOM   3434  CA  ILE B 469       8.698   1.427   9.079  1.00 96.00
ATOM   3435  C   ILE B 469      10.130   1.949   9.167  1.00 96.00
ATOM   3436  O   ILE B 469      10.397   2.933   9.860  1.00 96.00
ATOM   3437  CB  ILE B 469       8.556   0.113   9.878  1.00 96.00
ATOM   3438  CG1 ILE B 469       7.082  -0.298   9.974  1.00 96.00
ATOM   3439  CG2 ILE B 469       9.175   0.258  11.271  1.00 96.00
ATOM   3440  CD1 ILE B 469       6.862  -1.683  10.564  1.00 96.00
ATOM   3441  N   ILE B 470      11.014   1.327   8.382  1.00 96.53
ATOM   3442  CA  ILE B 470      12.414   1.736   8.383  1.00 96.53
ATOM   3443  C   ILE B 470      12.539   3.147   7.811  1.00 96.53
ATOM   3444  O   ILE B 470      13.250   3.987   8.367  1.00 96.53
ATOM   3445  CB  ILE B 470      13.291   0.752   7.577  1.00 96.53
ATOM   3446  CG1 ILE B 470      13.285  -0.632   8.237  1.00 96.53
ATOM   3447  CG2 ILE B 470      14.719   1.287   7.442  1.00 96.53
ATOM   3448  CD1 ILE B 470      13.995  -1.708   7.427  1.00 96.53
ATOM   3449  N   GLY B 471      11.836   3.444   6.744  1.00 94.57
ATOM   3450  CA  GLY B 471      11.857   4.759   6.124  1.00 94.57
ATOM   3451  C   GLY B 471      11.391   5.864   7.053  1.00 94.57
ATOM   3452  O   GLY B 471      12.006   6.930   7.116  1.00 94.57
ATOM   3453  N   VAL B 472      10.329   5.603   7.843  1.00 94.36
ATOM   3454  CA  VAL B 472       9.767   6.579   8.771  1.00 94.36
ATOM   3455  C   VAL B 472      10.755   6.843   9.905  1.00 94.36
ATOM   3456  O   VAL B 472      10.934   7.988  10.327  1.00 94.36
ATOM   3457  CB  VAL B 472       8.413   6.103   9.343  1.00 94.36
ATOM   3458  CG1 VAL B 472       8.000   6.961  10.538  1.00 94.36
ATOM   3459  CG2 VAL B 472       7.336   6.135   8.261  1.00 94.36
ATOM   3460  N   ILE B 473      11.428   5.828  10.361  1.00 94.66
ATOM   3461  CA  ILE B 473      12.406   5.943  11.437  1.00 94.66
ATOM   3462  C   ILE B 473      13.610   6.749  10.957  1.00 94.66
ATOM   3463  O   ILE B 473      14.067   7.665  11.645  1.00 94.66
ATOM   3464  CB  ILE B 473      12.858   4.553  11.941  1.00 94.66
ATOM   3465  CG1 ILE B 473      11.701   3.840  12.650  1.00 94.66
ATOM   3466  CG2 ILE B 473      14.071   4.683  12.866  1.00 94.66
ATOM   3467  CD1 ILE B 473      12.015   2.407  13.057  1.00 94.66
ATOM   3468  N   PHE B 474      14.109   6.475   9.730  1.00 93.62
ATOM   3469  CA  PHE B 474      15.254   7.188   9.177  1.00 93.62
ATOM   3470  C   PHE B 474      14.924   8.661   8.965  1.00 93.62
ATOM   3471  O   PHE B 474      15.712   9.537   9.324  1.00 93.62
ATOM   3472  CB  PHE B 474      15.697   6.553   7.855  1.00 93.62
ATOM   3473  CG  PHE B 474      16.740   5.481   8.016  1.00 93.62
ATOM   3474  CD1 PHE B 474      18.025   5.660   7.518  1.00 93.62
ATOM   3475  CD2 PHE B 474      16.435   4.292   8.667  1.00 93.62
ATOM   3476  CE1 PHE B 474      18.992   4.668   7.666  1.00 93.62
ATOM   3477  CE2 PHE B 474      17.397   3.297   8.819  1.00 93.62
ATOM   3478  CZ  PHE B 474      18.674   3.486   8.316  1.00 93.62
ATOM   3479  N   GLN B 475      13.793   8.906   8.483  1.00 90.52
ATOM   3480  CA  GLN B 475      13.383  10.287   8.251  1.00 90.52
ATOM   3481  C   GLN B 475      13.185  11.031   9.568  1.00 90.52
ATOM   3482  O   GLN B 475      13.604  12.183   9.705  1.00 90.52
ATOM   3483  CB  GLN B 475      12.097  10.334   7.424  1.00 90.52
ATOM   3484  CG  GLN B 475      11.736  11.727   6.926  1.00 90.52
ATOM   3485  CD  GLN B 475      12.658  12.214   5.824  1.00 90.52
ATOM   3486  OE1 GLN B 475      13.505  11.464   5.329  1.00 90.52
ATOM   3487  NE2 GLN B 475      12.501  13.474   5.433  1.00 90.52
ATOM   3488  N   GLY B 476      12.591  10.382  10.560  1.00 90.05
ATOM   3489  CA  GLY B 476      12.359  10.966  11.871  1.00 90.05
ATOM   3490  C   GLY B 476      13.639  11.269  12.626  1.00 90.05
ATOM   3491  O   GLY B 476      13.699  12.228  13.397  1.00 90.05
ATOM   3492  N   SER B 477      14.700  10.508  12.350  1.00 91.61
ATOM   3493  CA  SER B 477      15.979  10.649  13.039  1.00 91.61
ATOM   3494  C   SER B 477      16.618  12.002  12.745  1.00 91.61
ATOM   3495  O   SER B 477      17.485  12.460  13.492  1.00 91.61
ATOM   3496  CB  SER B 477      16.933   9.525  12.632  1.00 91.61
ATOM   3497  OG  SER B 477      17.409   9.722  11.312  1.00 91.61
ATOM   3498  N   TYR B 478      16.216  12.702  11.721  1.00 86.90
ATOM   3499  CA  TYR B 478      16.764  14.008  11.370  1.00 86.90
ATOM   3500  C   TYR B 478      16.080  15.116  12.162  1.00 86.90
ATOM   3501  O   TYR B 478      16.603  16.229  12.262  1.00 86.90
ATOM   3502  CB  TYR B 478      16.612  14.269   9.869  1.00 86.90
ATOM   3503  CG  TYR B 478      17.534  13.436   9.011  1.00 86.90
ATOM   3504  CD1 TYR B 478      18.850  13.832   8.781  1.00 86.90
ATOM   3505  CD2 TYR B 478      17.091  12.253   8.429  1.00 86.90
ATOM   3506  CE1 TYR B 478      19.702  13.068   7.991  1.00 86.90
ATOM   3507  CE2 TYR B 478      17.935  11.482   7.636  1.00 86.90
ATOM   3508  CZ  TYR B 478      19.237  11.897   7.424  1.00 86.90
ATOM   3509  OH  TYR B 478      20.076  11.138   6.640  1.00 86.90
ATOM   3510  N   TYR B 479      14.974  14.772  12.792  1.00 82.75
ATOM   3511  CA  TYR B 479      14.184  15.830  13.412  1.00 82.75
ATOM   3512  C   TYR B 479      14.064  15.610  14.915  1.00 82.75
ATOM   3513  O   TYR B 479      13.893  16.566  15.677  1.00 82.75
ATOM   3514  CB  TYR B 479      12.790  15.900  12.781  1.00 82.75
ATOM   3515  CG  TYR B 479      12.810  16.093  11.285  1.00 82.75
ATOM   3516  CD1 TYR B 479      13.207  17.305  10.724  1.00 82.75
ATOM   3517  CD2 TYR B 479      12.430  15.065  10.428  1.00 82.75
ATOM   3518  CE1 TYR B 479      13.225  17.488   9.345  1.00 82.75
ATOM   3519  CE2 TYR B 479      12.444  15.237   9.048  1.00 82.75
ATOM   3520  CZ  TYR B 479      12.843  16.450   8.517  1.00 82.75
ATOM   3521  OH  TYR B 479      12.859  16.626   7.151  1.00 82.75
ATOM   3522  N   PHE B 480      14.153  14.341  15.353  1.00 87.23
ATOM   3523  CA  PHE B 480      13.901  14.050  16.759  1.00 87.23
ATOM   3524  C   PHE B 480      15.094  13.338  17.387  1.00 87.23
ATOM   3525  O   PHE B 480      15.594  12.353  16.839  1.00 87.23
ATOM   3526  CB  PHE B 480      12.639  13.195  16.916  1.00 87.23
ATOM   3527  CG  PHE B 480      11.402  13.831  16.343  1.00 87.23
ATOM   3528  CD1 PHE B 480      10.697  14.787  17.064  1.00 87.23
ATOM   3529  CD2 PHE B 480      10.942  13.472  15.082  1.00 87.23
ATOM   3530  CE1 PHE B 480       9.551  15.378  16.536  1.00 87.23
ATOM   3531  CE2 PHE B 480       9.798  14.058  14.548  1.00 87.23
ATOM   3532  CZ  PHE B 480       9.103  15.009  15.277  1.00 87.23
ATOM   3533  N   GLU B 481      15.510  13.728  18.570  1.00 87.53
ATOM   3534  CA  GLU B 481      16.650  13.166  19.288  1.00 87.53
ATOM   3535  C   GLU B 481      16.324  11.785  19.848  1.00 87.53
ATOM   3536  O   GLU B 481      17.217  10.954  20.025  1.00 87.53
ATOM   3537  CB  GLU B 481      17.088  14.102  20.417  1.00 87.53
ATOM   3538  CG  GLU B 481      17.854  15.327  19.939  1.00 87.53
ATOM   3539  CD  GLU B 481      18.443  16.148  21.076  1.00 87.53
ATOM   3540  OE1 GLU B 481      19.131  17.157  20.802  1.00 87.53
ATOM   3541  OE2 GLU B 481      18.215  15.778  22.249  1.00 87.53
ATOM   3542  N   VAL B 482      15.008  11.526  19.985  1.00 85.68
ATOM   3543  CA  VAL B 482      14.550  10.282  20.593  1.00 85.68
ATOM   3544  C   VAL B 482      14.995   9.095  19.742  1.00 85.68
ATOM   3545  O   VAL B 482      15.213   7.998  20.261  1.00 85.68
ATOM   3546  CB  VAL B 482      13.015  10.267  20.767  1.00 85.68
ATOM   3547  CG1 VAL B 482      12.536   8.888  21.217  1.00 85.68
ATOM   3548  CG2 VAL B 482      12.581  11.338  21.766  1.00 85.68
ATOM   3549  N   PHE B 483      15.321   9.326  18.503  1.00 91.41
ATOM   3550  CA  PHE B 483      15.623   8.250  17.567  1.00 91.41
ATOM   3551  C   PHE B 483      17.050   7.750  17.758  1.00 91.41
ATOM   3552  O   PHE B 483      17.419   6.694  17.240  1.00 91.41
ATOM   3553  CB  PHE B 483      15.420   8.719  16.123  1.00 91.41
ATOM   3554  CG  PHE B 483      13.976   8.818  15.714  1.00 91.41
ATOM   3555  CD1 PHE B 483      13.261   7.681  15.354  1.00 91.41
ATOM   3556  CD2 PHE B 483      13.332  10.048  15.689  1.00 91.41
ATOM   3557  CE1 PHE B 483      11.924   7.770  14.975  1.00 91.41
ATOM   3558  CE2 PHE B 483      11.995  10.144  15.311  1.00 91.41
ATOM   3559  CZ  PHE B 483      11.293   9.005  14.954  1.00 91.41
ATOM   3560  N   LYS B 484      17.808   8.467  18.549  1.00 90.19
ATOM   3561  CA  LYS B 484      19.161   8.034  18.883  1.00 90.19
ATOM   3562  C   LYS B 484      19.148   6.671  19.569  1.00 90.19
ATOM   3563  O   LYS B 484      20.075   5.876  19.399  1.00 90.19
ATOM   3564  CB  LYS B 484      19.849   9.065  19.780  1.00 90.19
ATOM   3565  CG  LYS B 484      21.297   8.732  20.108  1.00 90.19
ATOM   3566  CD  LYS B 484      21.932   9.804  20.985  1.00 90.19
ATOM   3567  CE  LYS B 484      23.359   9.439  21.370  1.00 90.19
ATOM   3568  NZ  LYS B 484      23.994  10.497  22.211  1.00 90.19
ATOM   3569  N   TYR B 485      18.037   6.339  20.227  1.00 91.24
ATOM   3570  CA  TYR B 485      17.940   5.103  20.996  1.00 91.24
ATOM   3571  C   TYR B 485      17.213   4.023  20.203  1.00 91.24
ATOM   3572  O   TYR B 485      17.045   2.900  20.683  1.00 91.24
ATOM   3573  CB  TYR B 485      17.218   5.351  22.324  1.00 91.24
ATOM   3574  CG  TYR B 485      17.848   6.435  23.164  1.00 91.24
ATOM   3575  CD1 TYR B 485      19.039   6.207  23.850  1.00 91.24
ATOM   3576  CD2 TYR B 485      17.255   7.687  23.275  1.00 91.24
ATOM   3577  CE1 TYR B 485      19.623   7.201  24.628  1.00 91.24
ATOM   3578  CE2 TYR B 485      17.830   8.690  24.050  1.00 91.24
ATOM   3579  CZ  TYR B 485      19.012   8.438  24.721  1.00 91.24
ATOM   3580  OH  TYR B 485      19.586   9.426  25.490  1.00 91.24
ATOM   3581  N   MET B 486      16.828   4.353  19.008  1.00 90.94
ATOM   3582  CA  MET B 486      16.036   3.430  18.200  1.00 90.94
ATOM   3583  C   MET B 486      16.853   2.893  17.030  1.00 90.94
ATOM   3584  O   MET B 486      16.292   2.472  16.017  1.00 90.94
ATOM   3585  CB  MET B 486      14.771   4.118  17.682  1.00 90.94
ATOM   3586  CG  MET B 486      13.799   4.519  18.780  1.00 90.94
ATOM   3587  SD  MET B 486      12.230   5.200  18.115  1.00 90.94
ATOM   3588  CE  MET B 486      11.367   3.661  17.693  1.00 90.94
ATOM   3589  N   GLY B 487      18.206   2.889  17.146  1.00 91.61
ATOM   3590  CA  GLY B 487      19.060   2.498  16.035  1.00 91.61
ATOM   3591  C   GLY B 487      18.996   1.013  15.727  1.00 91.61
ATOM   3592  O   GLY B 487      19.216   0.601  14.587  1.00 91.61
ATOM   3593  N   ALA B 488      18.548   0.176  16.642  1.00 94.61
ATOM   3594  CA  ALA B 488      18.502  -1.277  16.497  1.00 94.61
ATOM   3595  C   ALA B 488      17.193  -1.723  15.852  1.00 94.61
ATOM   3596  O   ALA B 488      17.107  -2.825  15.307  1.00 94.61
ATOM   3597  CB  ALA B 488      18.681  -1.953  17.854  1.00 94.61
ATOM   3598  N   ILE B 489      16.137  -0.887  15.847  1.00 95.96
ATOM   3599  CA  ILE B 489      14.789  -1.258  15.430  1.00 95.96
ATOM   3600  C   ILE B 489      14.777  -1.561  13.934  1.00 95.96
ATOM   3601  O   ILE B 489      14.231  -2.581  13.505  1.00 95.96
ATOM   3602  CB  ILE B 489      13.769  -0.145  15.760  1.00 95.96
ATOM   3603  CG1 ILE B 489      13.608  -0.001  17.278  1.00 95.96
ATOM   3604  CG2 ILE B 489      12.422  -0.432  15.091  1.00 95.96
ATOM   3605  CD1 ILE B 489      12.674   1.126  17.697  1.00 95.96
ATOM   3606  N   PRO B 490      15.437  -0.800  13.095  1.00 96.27
ATOM   3607  CA  PRO B 490      15.441  -1.125  11.667  1.00 96.27
ATOM   3608  C   PRO B 490      16.056  -2.492  11.374  1.00 96.27
ATOM   3609  O   PRO B 490      15.571  -3.217  10.501  1.00 96.27
ATOM   3610  CB  PRO B 490      16.284  -0.004  11.053  1.00 96.27
ATOM   3611  CG  PRO B 490      16.126   1.150  11.989  1.00 96.27
ATOM   3612  CD  PRO B 490      16.015   0.616  13.389  1.00 96.27
ATOM   3613  N   LEU B 491      17.088  -2.879  12.048  1.00 96.79
ATOM   3614  CA  LEU B 491      17.718  -4.185  11.887  1.00 96.79
ATOM   3615  C   LEU B 491      16.796  -5.297  12.374  1.00 96.79
ATOM   3616  O   LEU B 491      16.625  -6.311  11.692  1.00 96.79
ATOM   3617  CB  LEU B 491      19.046  -4.237  12.647  1.00 96.79
ATOM   3618  CG  LEU B 491      20.198  -3.420  12.058  1.00 96.79
ATOM   3619  CD1 LEU B 491      21.078  -2.865  13.172  1.00 96.79
ATOM   3620  CD2 LEU B 491      21.018  -4.271  11.095  1.00 96.79
ATOM   3621  N   ALA B 492      16.166  -5.039  13.494  1.00 96.27
ATOM   3622  CA  ALA B 492      15.284  -6.032  14.101  1.00 96.27
ATOM   3623  C   ALA B 492      14.097  -6.340  13.192  1.00 96.27
ATOM   3624  O   ALA B 492      13.771  -7.507  12.960  1.00 96.27
ATOM   3625  CB  ALA B 492      14.795  -5.547  15.463  1.00 96.27
ATOM   3626  N   VAL B 493      13.500  -5.289  12.654  1.00 95.95
ATOM   3627  CA  VAL B 493      12.321  -5.470  11.814  1.00 95.95
ATOM   3628  C   VAL B 493      12.714  -6.175  10.517  1.00 95.95
ATOM   3629  O   VAL B 493      11.989  -7.047  10.033  1.00 95.95
ATOM   3630  CB  VAL B 493      11.636  -4.121  11.500  1.00 95.95
ATOM   3631  CG1 VAL B 493      10.469  -4.320  10.534  1.00 95.95
ATOM   3632  CG2 VAL B 493      11.158  -3.454  12.789  1.00 95.95
ATOM   3633  N   ALA B 494      13.875  -5.844   9.917  1.00 95.80
ATOM   3634  CA  ALA B 494      14.368  -6.496   8.706  1.00 95.80
ATOM   3635  C   ALA B 494      14.675  -7.969   8.962  1.00 95.80
ATOM   3636  O   ALA B 494      14.317  -8.833   8.159  1.00 95.80
ATOM   3637  CB  ALA B 494      15.610  -5.780   8.183  1.00 95.80
ATOM   3638  N   ILE B 495      15.306  -8.266  10.071  1.00 95.81
ATOM   3639  CA  ILE B 495      15.651  -9.635  10.438  1.00 95.81
ATOM   3640  C   ILE B 495      14.376 -10.454  10.630  1.00 95.81
ATOM   3641  O   ILE B 495      14.299 -11.605  10.194  1.00 95.81
ATOM   3642  CB  ILE B 495      16.513  -9.677  11.720  1.00 95.81
ATOM   3643  CG1 ILE B 495      17.904  -9.092  11.447  1.00 95.81
ATOM   3644  CG2 ILE B 495      16.616 -11.108  12.255  1.00 95.81
ATOM   3645  CD1 ILE B 495      18.747  -8.893  12.699  1.00 95.81
ATOM   3646  N   PHE B 496      13.435  -9.816  11.248  1.00 95.76
ATOM   3647  CA  PHE B 496      12.156 -10.490  11.437  1.00 95.76
ATOM   3648  C   PHE B 496      11.540 -10.867  10.095  1.00 95.76
ATOM   3649  O   PHE B 496      11.022 -11.974   9.933  1.00 95.76
ATOM   3650  CB  PHE B 496      11.190  -9.602  12.227  1.00 95.76
ATOM   3651  CG  PHE B 496       9.854 -10.242  12.489  1.00 95.76
ATOM   3652  CD1 PHE B 496       8.755  -9.940  11.693  1.00 95.76
ATOM   3653  CD2 PHE B 496       9.695 -11.146  13.531  1.00 95.76
ATOM   3654  CE1 PHE B 496       7.517 -10.530  11.933  1.00 95.76
ATOM   3655  CE2 PHE B 496       8.461 -11.740  13.777  1.00 95.76
ATOM   3656  CZ  PHE B 496       7.373 -11.430  12.977  1.00 95.76
ATOM   3657  N   TYR B 497      11.580  -9.983   9.168  1.00 95.38
ATOM   3658  CA  TYR B 497      11.065 -10.258   7.832  1.00 95.38
ATOM   3659  C   TYR B 497      11.815 -11.416   7.186  1.00 95.38
ATOM   3660  O   TYR B 497      11.200 -12.334   6.638  1.00 95.38
ATOM   3661  CB  TYR B 497      11.168  -9.011   6.948  1.00 95.38
ATOM   3662  CG  TYR B 497      10.809  -9.260   5.504  1.00 95.38
ATOM   3663  CD1 TYR B 497      11.795  -9.327   4.522  1.00 95.38
ATOM   3664  CD2 TYR B 497       9.483  -9.427   5.117  1.00 95.38
ATOM   3665  CE1 TYR B 497      11.469  -9.554   3.189  1.00 95.38
ATOM   3666  CE2 TYR B 497       9.146  -9.655   3.787  1.00 95.38
ATOM   3667  CZ  TYR B 497      10.144  -9.717   2.832  1.00 95.38
ATOM   3668  OH  TYR B 497       9.815  -9.942   1.513  1.00 95.38
ATOM   3669  N   TYR B 498      13.156 -11.430   7.224  1.00 94.58
ATOM   3670  CA  TYR B 498      13.963 -12.491   6.631  1.00 94.58
ATOM   3671  C   TYR B 498      13.683 -13.829   7.303  1.00 94.58
ATOM   3672  O   TYR B 498      13.635 -14.867   6.639  1.00 94.58
ATOM   3673  CB  TYR B 498      15.453 -12.155   6.736  1.00 94.58
ATOM   3674  CG  TYR B 498      15.886 -11.025   5.834  1.00 94.58
ATOM   3675  CD1 TYR B 498      15.538 -11.012   4.485  1.00 94.58
ATOM   3676  CD2 TYR B 498      16.644  -9.969   6.328  1.00 94.58
ATOM   3677  CE1 TYR B 498      15.936  -9.973   3.649  1.00 94.58
ATOM   3678  CE2 TYR B 498      17.048  -8.925   5.501  1.00 94.58
ATOM   3679  CZ  TYR B 498      16.689  -8.936   4.166  1.00 94.58
ATOM   3680  OH  TYR B 498      17.086  -7.906   3.343  1.00 94.58
ATOM   3681  N   LEU B 499      13.456 -13.783   8.616  1.00 94.78
ATOM   3682  CA  LEU B 499      13.104 -15.000   9.340  1.00 94.78
ATOM   3683  C   LEU B 499      11.740 -15.520   8.899  1.00 94.78
ATOM   3684  O   LEU B 499      11.543 -16.731   8.773  1.00 94.78
ATOM   3685  CB  LEU B 499      13.102 -14.745  10.849  1.00 94.78
ATOM   3686  CG  LEU B 499      14.471 -14.566  11.508  1.00 94.78
ATOM   3687  CD1 LEU B 499      14.307 -14.220  12.985  1.00 94.78
ATOM   3688  CD2 LEU B 499      15.315 -15.824  11.339  1.00 94.78
ATOM   3689  N   TYR B 500      10.847 -14.581   8.729  1.00 93.18
ATOM   3690  CA  TYR B 500       9.527 -14.949   8.231  1.00 93.18
ATOM   3691  C   TYR B 500       9.625 -15.608   6.860  1.00 93.18
ATOM   3692  O   TYR B 500       8.971 -16.621   6.603  1.00 93.18
ATOM   3693  CB  TYR B 500       8.618 -13.719   8.155  1.00 93.18
ATOM   3694  CG  TYR B 500       7.268 -13.998   7.539  1.00 93.18
ATOM   3695  CD1 TYR B 500       6.995 -13.642   6.221  1.00 93.18
ATOM   3696  CD2 TYR B 500       6.264 -14.617   8.275  1.00 93.18
ATOM   3697  CE1 TYR B 500       5.752 -13.896   5.650  1.00 93.18
ATOM   3698  CE2 TYR B 500       5.017 -14.875   7.715  1.00 93.18
ATOM   3699  CZ  TYR B 500       4.771 -14.512   6.404  1.00 93.18
ATOM   3700  OH  TYR B 500       3.539 -14.765   5.844  1.00 93.18
ATOM   3701  N   VAL B 501      10.448 -15.106   6.008  1.00 92.62
ATOM   3702  CA  VAL B 501      10.648 -15.647   4.667  1.00 92.62
ATOM   3703  C   VAL B 501      11.240 -17.051   4.759  1.00 92.62
ATOM   3704  O   VAL B 501      10.756 -17.980   4.108  1.00 92.62
ATOM   3705  CB  VAL B 501      11.563 -14.737   3.818  1.00 92.62
ATOM   3706  CG1 VAL B 501      11.956 -15.431   2.515  1.00 92.62
ATOM   3707  CG2 VAL B 501      10.872 -13.405   3.531  1.00 92.62
ATOM   3708  N   LEU B 502      12.230 -17.193   5.568  1.00 92.39
ATOM   3709  CA  LEU B 502      12.880 -18.486   5.748  1.00 92.39
ATOM   3710  C   LEU B 502      11.891 -19.524   6.269  1.00 92.39
ATOM   3711  O   LEU B 502      11.865 -20.659   5.788  1.00 92.39
ATOM   3712  CB  LEU B 502      14.063 -18.362   6.712  1.00 92.39
ATOM   3713  CG  LEU B 502      15.350 -17.773   6.133  1.00 92.39
ATOM   3714  CD1 LEU B 502      16.342 -17.466   7.250  1.00 92.39
ATOM   3715  CD2 LEU B 502      15.964 -18.727   5.113  1.00 92.39
ATOM   3716  N   TRP B 503      11.121 -19.078   7.217  1.00 89.71
ATOM   3717  CA  TRP B 503      10.096 -19.959   7.766  1.00 89.71
ATOM   3718  C   TRP B 503       9.089 -20.358   6.691  1.00 89.71
ATOM   3719  O   TRP B 503       8.721 -21.530   6.582  1.00 89.71
ATOM   3720  CB  TRP B 503       9.373 -19.282   8.933  1.00 89.71
ATOM   3721  CG  TRP B 503       8.234 -20.082   9.491  1.00 89.71
ATOM   3722  CD1 TRP B 503       6.900 -19.878   9.274  1.00 89.71
ATOM   3723  CD2 TRP B 503       8.331 -21.211  10.364  1.00 89.71
ATOM   3724  NE1 TRP B 503       6.161 -20.815   9.959  1.00 89.71
ATOM   3725  CE2 TRP B 503       7.014 -21.644  10.636  1.00 89.71
ATOM   3726  CE3 TRP B 503       9.405 -21.901  10.944  1.00 89.71
ATOM   3727  CZ2 TRP B 503       6.742 -22.736  11.463  1.00 89.71
ATOM   3728  CZ3 TRP B 503       9.132 -22.988  11.766  1.00 89.71
ATOM   3729  CH2 TRP B 503       7.811 -23.393  12.016  1.00 89.71
ATOM   3730  N   SER B 504       8.670 -19.482   5.892  1.00 88.86
ATOM   3731  CA  SER B 504       7.706 -19.741   4.829  1.00 88.86
ATOM   3732  C   SER B 504       8.276 -20.697   3.786  1.00 88.86
ATOM   3733  O   SER B 504       7.566 -21.569   3.282  1.00 88.86
ATOM   3734  CB  SER B 504       7.284 -18.434   4.156  1.00 88.86
ATOM   3735  OG  SER B 504       6.621 -17.586   5.078  1.00 88.86
ATOM   3736  N   LEU B 505       9.584 -20.532   3.447  1.00 89.00
ATOM   3737  CA  LEU B 505      10.252 -21.428   2.509  1.00 89.00
ATOM   3738  C   LEU B 505      10.319 -22.846   3.067  1.00 89.00
ATOM   3739  O   LEU B 505      10.079 -23.814   2.342  1.00 89.00
ATOM   3740  CB  LEU B 505      11.664 -20.922   2.198  1.00 89.00
ATOM   3741  CG  LEU B 505      11.759 -19.694   1.292  1.00 89.00
ATOM   3742  CD1 LEU B 505      13.190 -19.166   1.264  1.00 89.00
ATOM   3743  CD2 LEU B 505      11.280 -20.030  -0.116  1.00 89.00
ATOM   3744  N   PHE B 506      10.541 -22.916   4.368  1.00 86.96
ATOM   3745  CA  PHE B 506      10.643 -24.199   5.054  1.00 86.96
ATOM   3746  C   PHE B 506       9.289 -24.895   5.105  1.00 86.96
ATOM   3747  O   PHE B 506       9.186 -26.087   4.807  1.00 86.96
ATOM   3748  CB  PHE B 506      11.190 -24.009   6.472  1.00 86.96
ATOM   3749  CG  PHE B 506      11.373 -25.297   7.230  1.00 86.96
ATOM   3750  CD1 PHE B 506      10.435 -25.705   8.170  1.00 86.96
ATOM   3751  CD2 PHE B 506      12.483 -26.099   7.001  1.00 86.96
ATOM   3752  CE1 PHE B 506      10.601 -26.897   8.872  1.00 86.96
ATOM   3753  CE2 PHE B 506      12.656 -27.291   7.699  1.00 86.96
ATOM   3754  CZ  PHE B 506      11.714 -27.687   8.635  1.00 86.96
ATOM   3755  N   VAL B 507       8.237 -24.187   5.459  1.00 81.21
ATOM   3756  CA  VAL B 507       6.888 -24.735   5.563  1.00 81.21
ATOM   3757  C   VAL B 507       6.426 -25.234   4.195  1.00 81.21
ATOM   3758  O   VAL B 507       5.838 -26.312   4.087  1.00 81.21
ATOM   3759  CB  VAL B 507       5.892 -23.691   6.114  1.00 81.21
ATOM   3760  CG1 VAL B 507       4.454 -24.186   5.968  1.00 81.21
ATOM   3761  CG2 VAL B 507       6.205 -23.374   7.575  1.00 81.21
ATOM   3762  N   GLU B 508       6.770 -24.493   3.170  1.00 80.99
ATOM   3763  CA  GLU B 508       6.352 -24.879   1.826  1.00 80.99
ATOM   3764  C   GLU B 508       7.102 -26.120   1.350  1.00 80.99
ATOM   3765  O   GLU B 508       6.551 -26.942   0.615  1.00 80.99
ATOM   3766  CB  GLU B 508       6.568 -23.725   0.843  1.00 80.99
ATOM   3767  CG  GLU B 508       5.540 -22.610   0.968  1.00 80.99
ATOM   3768  CD  GLU B 508       4.113 -23.079   0.728  1.00 80.99
ATOM   3769  OE1 GLU B 508       3.195 -22.620   1.443  1.00 80.99
ATOM   3770  OE2 GLU B 508       3.914 -23.914  -0.182  1.00 80.99
ATOM   3771  N   TRP B 509       8.331 -26.211   1.718  1.00 79.13
ATOM   3772  CA  TRP B 509       9.108 -27.412   1.433  1.00 79.13
ATOM   3773  C   TRP B 509       8.486 -28.634   2.101  1.00 79.13
ATOM   3774  O   TRP B 509       8.355 -29.691   1.478  1.00 79.13
ATOM   3775  CB  TRP B 509      10.556 -27.241   1.900  1.00 79.13
ATOM   3776  CG  TRP B 509      11.482 -28.317   1.420  1.00 79.13
ATOM   3777  CD1 TRP B 509      11.620 -28.775   0.139  1.00 79.13
ATOM   3778  CD2 TRP B 509      12.398 -29.074   2.217  1.00 79.13
ATOM   3779  NE1 TRP B 509      12.567 -29.771   0.091  1.00 79.13
ATOM   3780  CE2 TRP B 509      13.060 -29.974   1.352  1.00 79.13
ATOM   3781  CE3 TRP B 509      12.724 -29.079   3.580  1.00 79.13
ATOM   3782  CZ2 TRP B 509      14.030 -30.870   1.808  1.00 79.13
ATOM   3783  CZ3 TRP B 509      13.690 -29.971   4.031  1.00 79.13
ATOM   3784  CH2 TRP B 509      14.330 -30.854   3.145  1.00 79.13
ATOM   3785  N   GLY B 510       8.063 -28.500   3.313  1.00 69.93
ATOM   3786  CA  GLY B 510       7.383 -29.557   4.044  1.00 69.93
ATOM   3787  C   GLY B 510       6.084 -29.993   3.392  1.00 69.93
ATOM   3788  O   GLY B 510       5.784 -31.187   3.331  1.00 69.93
ATOM   3789  N   ARG B 511       5.395 -29.022   2.867  1.00 66.37
ATOM   3790  CA  ARG B 511       4.124 -29.299   2.205  1.00 66.37
ATOM   3791  C   ARG B 511       4.340 -30.070   0.907  1.00 66.37
ATOM   3792  O   ARG B 511       3.559 -30.963   0.572  1.00 66.37
ATOM   3793  CB  ARG B 511       3.370 -27.998   1.923  1.00 66.37
ATOM   3794  CG  ARG B 511       1.858 -28.155   1.898  1.00 66.37
ATOM   3795  CD  ARG B 511       1.158 -26.837   1.601  1.00 66.37
ATOM   3796  NE  ARG B 511      -0.257 -26.885   1.957  1.00 66.37
ATOM   3797  CZ  ARG B 511      -1.062 -25.827   2.012  1.00 66.37
ATOM   3798  NH1 ARG B 511      -0.604 -24.612   1.733  1.00 66.37
ATOM   3799  NH2 ARG B 511      -2.334 -25.985   2.347  1.00 66.37
ATOM   3800  N   MET B 512       5.428 -29.772   0.200  1.00 65.67
ATOM   3801  CA  MET B 512       5.770 -30.427  -1.059  1.00 65.67
ATOM   3802  C   MET B 512       6.167 -31.881  -0.825  1.00 65.67
ATOM   3803  O   MET B 512       5.814 -32.760  -1.613  1.00 65.67
ATOM   3804  CB  MET B 512       6.906 -29.682  -1.763  1.00 65.67
ATOM   3805  CG  MET B 512       6.439 -28.788  -2.901  1.00 65.67
ATOM   3806  SD  MET B 512       7.806 -28.318  -4.031  1.00 65.67
ATOM   3807  CE  MET B 512       7.958 -26.554  -3.634  1.00 65.67
ATOM   3808  N   VAL B 513       6.897 -32.123   0.242  1.00 57.88
ATOM   3809  CA  VAL B 513       7.373 -33.460   0.582  1.00 57.88
ATOM   3810  C   VAL B 513       6.198 -34.334   1.013  1.00 57.88
ATOM   3811  O   VAL B 513       6.137 -35.517   0.671  1.00 57.88
ATOM   3812  CB  VAL B 513       8.442 -33.416   1.697  1.00 57.88
ATOM   3813  CG1 VAL B 513       8.786 -34.826   2.172  1.00 57.88
ATOM   3814  CG2 VAL B 513       9.695 -32.693   1.207  1.00 57.88
ATOM   3815  N   MET B 514       5.231 -33.798   1.665  1.00 50.03
ATOM   3816  CA  MET B 514       4.077 -34.534   2.175  1.00 50.03
ATOM   3817  C   MET B 514       3.103 -34.866   1.051  1.00 50.03
ATOM   3818  O   MET B 514       2.414 -35.887   1.102  1.00 50.03
ATOM   3819  CB  MET B 514       3.365 -33.729   3.264  1.00 50.03
ATOM   3820  CG  MET B 514       3.961 -33.911   4.650  1.00 50.03
ATOM   3821  SD  MET B 514       2.703 -33.780   5.979  1.00 50.03
ATOM   3822  CE  MET B 514       3.320 -32.319   6.861  1.00 50.03
ATOM   3823  N   MET B 515       3.004 -34.126  -0.043  1.00 45.99
ATOM   3824  CA  MET B 515       2.054 -34.305  -1.137  1.00 45.99
ATOM   3825  C   MET B 515       2.577 -35.317  -2.151  1.00 45.99
ATOM   3826  O   MET B 515       1.797 -35.926  -2.885  1.00 45.99
ATOM   3827  CB  MET B 515       1.771 -32.970  -1.828  1.00 45.99
ATOM   3828  CG  MET B 515       0.797 -32.083  -1.070  1.00 45.99
ATOM   3829  SD  MET B 515      -0.410 -31.257  -2.179  1.00 45.99
ATOM   3830  CE  MET B 515      -0.433 -29.597  -1.448  1.00 45.99
ATOM   3831  N   ARG B 516       4.037 -35.830  -2.381  1.00 40.43
ATOM   3832  CA  ARG B 516       4.555 -36.785  -3.355  1.00 40.43
ATOM   3833  C   ARG B 516       5.341 -37.897  -2.667  1.00 40.43
ATOM   3834  O   ARG B 516       6.573 -37.911  -2.711  1.00 40.43
ATOM   3835  CB  ARG B 516       5.439 -36.078  -4.384  1.00 40.43
ATOM   3836  CG  ARG B 516       4.682 -35.568  -5.600  1.00 40.43
ATOM   3837  CD  ARG B 516       5.624 -35.026  -6.665  1.00 40.43
ATOM   3838  NE  ARG B 516       4.893 -34.499  -7.814  1.00 40.43
ATOM   3839  CZ  ARG B 516       5.459 -34.050  -8.931  1.00 40.43
ATOM   3840  NH1 ARG B 516       6.779 -34.055  -9.072  1.00 40.43
ATOM   3841  NH2 ARG B 516       4.698 -33.593  -9.915  1.00 40.43
ATOM   3842  N   PRO B 517       4.745 -38.787  -1.810  1.00 34.98
ATOM   3843  CA  PRO B 517       5.634 -39.779  -1.200  1.00 34.98
ATOM   3844  C   PRO B 517       6.320 -40.670  -2.233  1.00 34.98
ATOM   3845  O   PRO B 517       7.422 -41.168  -1.990  1.00 34.98
ATOM   3846  CB  PRO B 517       4.692 -40.598  -0.313  1.00 34.98
ATOM   3847  CG  PRO B 517       3.329 -40.054  -0.599  1.00 34.98
ATOM   3848  CD  PRO B 517       3.457 -38.960  -1.620  1.00 34.98
ATOM   3849  N   HIS B 518       5.730 -40.992  -3.505  1.00 33.29
ATOM   3850  CA  HIS B 518       6.237 -41.993  -4.437  1.00 33.29
ATOM   3851  C   HIS B 518       7.431 -41.460  -5.221  1.00 33.29
ATOM   3852  O   HIS B 518       8.141 -42.227  -5.877  1.00 33.29
ATOM   3853  CB  HIS B 518       5.133 -42.437  -5.398  1.00 33.29
ATOM   3854  CG  HIS B 518       3.947 -43.038  -4.714  1.00 33.29
ATOM   3855  ND1 HIS B 518       4.001 -44.246  -4.054  1.00 33.29
ATOM   3856  CD2 HIS B 518       2.675 -42.592  -4.586  1.00 33.29
ATOM   3857  CE1 HIS B 518       2.810 -44.519  -3.549  1.00 33.29
ATOM   3858  NE2 HIS B 518       1.987 -43.531  -3.857  1.00 33.29
ATOM   3859  N   LEU B 519       7.640 -40.267  -5.268  1.00 32.36
ATOM   3860  CA  LEU B 519       8.658 -39.731  -6.165  1.00 32.36
ATOM   3861  C   LEU B 519      10.043 -39.827  -5.533  1.00 32.36
ATOM   3862  O   LEU B 519      11.053 -39.839  -6.240  1.00 32.36
ATOM   3863  CB  LEU B 519       8.347 -38.275  -6.521  1.00 32.36
ATOM   3864  CG  LEU B 519       7.632 -38.041  -7.852  1.00 32.36
ATOM   3865  CD1 LEU B 519       6.517 -37.014  -7.682  1.00 32.36
ATOM   3866  CD2 LEU B 519       8.623 -37.589  -8.919  1.00 32.36
ATOM   3867  N   VAL B 520      10.216 -39.767  -4.204  1.00 32.19
ATOM   3868  CA  VAL B 520      11.560 -39.746  -3.636  1.00 32.19
ATOM   3869  C   VAL B 520      12.149 -41.155  -3.650  1.00 32.19
ATOM   3870  O   VAL B 520      13.321 -41.347  -3.318  1.00 32.19
ATOM   3871  CB  VAL B 520      11.559 -39.183  -2.197  1.00 32.19
ATOM   3872  CG1 VAL B 520      12.980 -39.123  -1.640  1.00 32.19
ATOM   3873  CG2 VAL B 520      10.911 -37.799  -2.167  1.00 32.19
ATOM   3874  N   SER B 521      11.356 -42.270  -3.985  1.00 29.16
ATOM   3875  CA  SER B 521      11.909 -43.615  -3.866  1.00 29.16
ATOM   3876  C   SER B 521      12.912 -43.901  -4.979  1.00 29.16
ATOM   3877  O   SER B 521      13.557 -44.951  -4.985  1.00 29.16
ATOM   3878  CB  SER B 521      10.792 -44.659  -3.895  1.00 29.16
ATOM   3879  OG  SER B 521      10.596 -45.151  -5.209  1.00 29.16
ATOM   3880  N   THR C   1      16.708  38.802  18.870  1.00 47.82
ATOM   3881  CA  THR C   1      15.486  38.007  18.908  1.00 47.82
ATOM   3882  C   THR C   1      14.606  38.310  17.698  1.00 47.82
ATOM   3883  O   THR C   1      14.342  39.475  17.392  1.00 47.82
ATOM   3884  CB  THR C   1      14.691  38.266  20.201  1.00 47.82
ATOM   3885  OG1 THR C   1      15.139  39.492  20.793  1.00 47.82
ATOM   3886  CG2 THR C   1      14.883  37.132  21.201  1.00 47.82
ATOM   3887  N   GLU C   2      14.301  37.414  16.885  1.00 57.64
ATOM   3888  CA  GLU C   2      13.500  37.544  15.672  1.00 57.64
ATOM   3889  C   GLU C   2      12.026  37.760  16.004  1.00 57.64
ATOM   3890  O   GLU C   2      11.504  37.166  16.950  1.00 57.64
ATOM   3891  CB  GLU C   2      13.663  36.307  14.784  1.00 57.64
ATOM   3892  CG  GLU C   2      14.273  36.603  13.422  1.00 57.64
ATOM   3893  CD  GLU C   2      14.443  35.364  12.558  1.00 57.64
ATOM   3894  OE1 GLU C   2      14.903  35.489  11.401  1.00 57.64
ATOM   3895  OE2 GLU C   2      14.111  34.258  13.042  1.00 57.64
ATOM   3896  N   CYS C   3      11.405  38.652  15.433  1.00 65.31
ATOM   3897  CA  CYS C   3       9.983  38.944  15.575  1.00 65.31
ATOM   3898  C   CYS C   3       9.135  37.770  15.104  1.00 65.31
ATOM   3899  O   CYS C   3       9.339  37.254  14.003  1.00 65.31
ATOM   3900  CB  CYS C   3       9.614  40.201  14.788  1.00 65.31
ATOM   3901  SG  CYS C   3       9.031  41.563  15.821  1.00 65.31
ATOM   3902  N   PRO C   4       8.303  37.257  15.957  1.00 64.44
ATOM   3903  CA  PRO C   4       7.469  36.112  15.584  1.00 64.44
ATOM   3904  C   PRO C   4       6.608  36.385  14.354  1.00 64.44
ATOM   3905  O   PRO C   4       6.339  35.472  13.569  1.00 64.44
ATOM   3906  CB  PRO C   4       6.598  35.893  16.823  1.00 64.44
ATOM   3907  CG  PRO C   4       6.835  37.098  17.675  1.00 64.44
ATOM   3908  CD  PRO C   4       8.005  37.855  17.115  1.00 64.44
ATOM   3909  N   ILE C   5       6.157  37.633  14.203  1.00 67.78
ATOM   3910  CA  ILE C   5       5.299  38.007  13.084  1.00 67.78
ATOM   3911  C   ILE C   5       6.086  38.862  12.094  1.00 67.78
ATOM   3912  O   ILE C   5       6.650  39.894  12.466  1.00 67.78
ATOM   3913  CB  ILE C   5       4.042  38.765  13.565  1.00 67.78
ATOM   3914  CG1 ILE C   5       3.301  37.950  14.631  1.00 67.78
ATOM   3915  CG2 ILE C   5       3.121  39.087  12.384  1.00 67.78
ATOM   3916  CD1 ILE C   5       2.184  38.713  15.329  1.00 67.78
ATOM   3917  N   GLN C   6       6.078  38.435  10.940  1.00 64.67
ATOM   3918  CA  GLN C   6       6.833  39.136   9.907  1.00 64.67
ATOM   3919  C   GLN C   6       6.296  40.549   9.696  1.00 64.67
ATOM   3920  O   GLN C   6       5.084  40.748   9.585  1.00 64.67
ATOM   3921  CB  GLN C   6       6.793  38.357   8.591  1.00 64.67
ATOM   3922  CG  GLN C   6       7.924  37.348   8.440  1.00 64.67
ATOM   3923  CD  GLN C   6       7.901  36.638   7.099  1.00 64.67
ATOM   3924  OE1 GLN C   6       7.049  36.916   6.249  1.00 64.67
ATOM   3925  NE2 GLN C   6       8.837  35.716   6.900  1.00 64.67
ATOM   3926  N   ASN C   7       6.956  41.575   9.773  1.00 65.84
ATOM   3927  CA  ASN C   7       6.635  42.973   9.502  1.00 65.84
ATOM   3928  C   ASN C   7       6.075  43.669  10.739  1.00 65.84
ATOM   3929  O   ASN C   7       5.591  44.799  10.654  1.00 65.84
ATOM   3930  CB  ASN C   7       5.647  43.080   8.339  1.00 65.84
ATOM   3931  CG  ASN C   7       6.242  42.623   7.022  1.00 65.84
ATOM   3932  OD1 ASN C   7       7.461  42.653   6.834  1.00 65.84
ATOM   3933  ND2 ASN C   7       5.387  42.194   6.102  1.00 65.84
ATOM   3934  N   ALA C   8       5.978  42.907  11.800  1.00 73.88
ATOM   3935  CA  ALA C   8       5.478  43.501  13.038  1.00 73.88
ATOM   3936  C   ALA C   8       6.557  44.340  13.718  1.00 73.88
ATOM   3937  O   ALA C   8       6.271  45.413  14.255  1.00 73.88
ATOM   3938  CB  ALA C   8       4.978  42.414  13.986  1.00 73.88
ATOM   3939  N   CYS C   9       7.745  43.743  13.631  1.00 69.91
ATOM   3940  CA  CYS C   9       8.867  44.440  14.248  1.00 69.91
ATOM   3941  C   CYS C   9       9.614  45.286  13.224  1.00 69.91
ATOM   3942  O   CYS C   9      10.134  44.760  12.239  1.00 69.91
ATOM   3943  CB  CYS C   9       9.826  43.443  14.897  1.00 69.91
ATOM   3944  SG  CYS C   9       9.067  42.438  16.191  1.00 69.91
ATOM   3945  N   LEU C  10       9.434  46.609  13.395  1.00 65.79
ATOM   3946  CA  LEU C  10      10.132  47.508  12.482  1.00 65.79
ATOM   3947  C   LEU C  10      11.575  47.720  12.925  1.00 65.79
ATOM   3948  O   LEU C  10      11.981  47.239  13.986  1.00 65.79
ATOM   3949  CB  LEU C  10       9.408  48.855  12.400  1.00 65.79
ATOM   3950  CG  LEU C  10       7.977  48.824  11.861  1.00 65.79
ATOM   3951  CD1 LEU C  10       7.225  50.082  12.282  1.00 65.79
ATOM   3952  CD2 LEU C  10       7.979  48.679  10.343  1.00 65.79
ATOM   3953  N   SER C  11      12.353  48.422  12.129  1.00 62.22
ATOM   3954  CA  SER C  11      13.767  48.664  12.396  1.00 62.22
ATOM   3955  C   SER C  11      13.955  49.516  13.647  1.00 62.22
ATOM   3956  O   SER C  11      13.095  50.332  13.984  1.00 62.22
ATOM   3957  CB  SER C  11      14.429  49.348  11.199  1.00 62.22
ATOM   3958  OG  SER C  11      13.931  50.665  11.034  1.00 62.22
ATOM   3959  N   HIS C  12      14.764  49.273  14.800  1.00 61.10
ATOM   3960  CA  HIS C  12      15.216  50.014  15.972  1.00 61.10
ATOM   3961  C   HIS C  12      14.311  49.751  17.172  1.00 61.10
ATOM   3962  O   HIS C  12      14.059  50.653  17.974  1.00 61.10
ATOM   3963  CB  HIS C  12      15.267  51.513  15.672  1.00 61.10
ATOM   3964  CG  HIS C  12      16.323  51.890  14.682  1.00 61.10
ATOM   3965  ND1 HIS C  12      17.669  51.744  14.938  1.00 61.10
ATOM   3966  CD2 HIS C  12      16.228  52.407  13.434  1.00 61.10
ATOM   3967  CE1 HIS C  12      18.358  52.156  13.887  1.00 61.10
ATOM   3968  NE2 HIS C  12      17.507  52.563  12.961  1.00 61.10
ATOM   3969  N   GLY C  13      13.526  48.575  17.276  1.00 61.14
ATOM   3970  CA  GLY C  13      12.739  48.233  18.451  1.00 61.14
ATOM   3971  C   GLY C  13      11.342  48.822  18.425  1.00 61.14
ATOM   3972  O   GLY C  13      10.671  48.888  19.457  1.00 61.14
ATOM   3973  N   VAL C  14      10.896  49.372  17.301  1.00 74.93
ATOM   3974  CA  VAL C  14       9.590  50.011  17.180  1.00 74.93
ATOM   3975  C   VAL C  14       8.613  49.064  16.486  1.00 74.93
ATOM   3976  O   VAL C  14       8.964  48.415  15.498  1.00 74.93
ATOM   3977  CB  VAL C  14       9.680  51.345  16.406  1.00 74.93
ATOM   3978  CG1 VAL C  14       8.313  52.023  16.337  1.00 74.93
ATOM   3979  CG2 VAL C  14      10.707  52.270  17.057  1.00 74.93
ATOM   3980  N   CYS C  15       7.476  48.877  17.130  1.00 81.22
ATOM   3981  CA  CYS C  15       6.429  48.021  16.585  1.00 81.22
ATOM   3982  C   CYS C  15       5.676  48.727  15.463  1.00 81.22
ATOM   3983  O   CYS C  15       5.640  49.958  15.413  1.00 81.22
ATOM   3984  CB  CYS C  15       5.451  47.604  17.683  1.00 81.22
ATOM   3985  SG  CYS C  15       6.222  46.683  19.033  1.00 81.22
ATOM   3986  N   SER C  16       5.166  48.038  14.542  1.00 82.76
ATOM   3987  CA  SER C  16       4.283  48.609  13.530  1.00 82.76
ATOM   3988  C   SER C  16       3.100  49.327  14.171  1.00 82.76
ATOM   3989  O   SER C  16       2.768  49.075  15.331  1.00 82.76
ATOM   3990  CB  SER C  16       3.777  47.520  12.583  1.00 82.76
ATOM   3991  OG  SER C  16       2.704  46.804  13.169  1.00 82.76
ATOM   3992  N   GLU C  17       2.441  50.200  13.537  1.00 80.90
ATOM   3993  CA  GLU C  17       1.368  51.055  14.034  1.00 80.90
ATOM   3994  C   GLU C  17       0.213  50.226  14.588  1.00 80.90
ATOM   3995  O   GLU C  17      -0.475  50.653  15.518  1.00 80.90
ATOM   3996  CB  GLU C  17       0.864  51.984  12.926  1.00 80.90
ATOM   3997  CG  GLU C  17       1.743  53.206  12.701  1.00 80.90
ATOM   3998  CD  GLU C  17       1.171  54.177  11.681  1.00 80.90
ATOM   3999  OE1 GLU C  17       1.784  55.244  11.449  1.00 80.90
ATOM   4000  OE2 GLU C  17       0.101  53.869  11.110  1.00 80.90
ATOM   4001  N   THR C  18       0.083  49.042  14.139  1.00 85.58
ATOM   4002  CA  THR C  18      -1.074  48.234  14.507  1.00 85.58
ATOM   4003  C   THR C  18      -0.713  47.243  15.609  1.00 85.58
ATOM   4004  O   THR C  18      -1.595  46.629  16.213  1.00 85.58
ATOM   4005  CB  THR C  18      -1.633  47.472  13.291  1.00 85.58
ATOM   4006  OG1 THR C  18      -0.614  46.615  12.761  1.00 85.58
ATOM   4007  CG2 THR C  18      -2.088  48.436  12.200  1.00 85.58
ATOM   4008  N   MET C  19       0.527  47.116  15.900  1.00 86.27
ATOM   4009  CA  MET C  19       0.996  46.102  16.840  1.00 86.27
ATOM   4010  C   MET C  19       1.580  46.749  18.092  1.00 86.27
ATOM   4011  O   MET C  19       1.997  47.908  18.060  1.00 86.27
ATOM   4012  CB  MET C  19       2.042  45.200  16.182  1.00 86.27
ATOM   4013  CG  MET C  19       1.509  44.405  15.001  1.00 86.27
ATOM   4014  SD  MET C  19       0.499  42.964  15.521  1.00 86.27
ATOM   4015  CE  MET C  19       0.649  41.919  14.046  1.00 86.27
ATOM   4016  N   THR C  20       1.526  45.971  19.216  1.00 83.71
ATOM   4017  CA  THR C  20       2.062  46.490  20.469  1.00 83.71
ATOM   4018  C   THR C  20       2.587  45.356  21.344  1.00 83.71
ATOM   4019  O   THR C  20       2.557  44.190  20.943  1.00 83.71
ATOM   4020  CB  THR C  20       0.998  47.290  21.244  1.00 83.71
ATOM   4021  OG1 THR C  20      -0.051  46.405  21.655  1.00 83.71
ATOM   4022  CG2 THR C  20       0.404  48.396  20.378  1.00 83.71
ATOM   4023  N   GLU C  21       3.306  45.665  22.497  1.00 79.45
ATOM   4024  CA  GLU C  21       3.750  44.760  23.553  1.00 79.45
ATOM   4025  C   GLU C  21       5.075  44.095  23.190  1.00 79.45
ATOM   4026  O   GLU C  21       5.671  44.411  22.158  1.00 79.45
ATOM   4027  CB  GLU C  21       2.686  43.695  23.832  1.00 79.45
ATOM   4028  CG  GLU C  21       2.647  43.229  25.280  1.00 79.45
ATOM   4029  CD  GLU C  21       2.780  44.367  26.280  1.00 79.45
ATOM   4030  OE1 GLU C  21       3.612  44.263  27.211  1.00 79.45
ATOM   4031  OE2 GLU C  21       2.046  45.369  26.133  1.00 79.45
ATOM   4032  N   TYR C  22       5.421  43.187  24.037  1.00 69.68
ATOM   4033  CA  TYR C  22       6.713  42.524  23.903  1.00 69.68
ATOM   4034  C   TYR C  22       6.823  41.809  22.562  1.00 69.68
ATOM   4035  O   TYR C  22       5.916  41.071  22.169  1.00 69.68
ATOM   4036  CB  TYR C  22       6.927  41.527  25.046  1.00 69.68
ATOM   4037  CG  TYR C  22       8.254  40.810  24.987  1.00 69.68
ATOM   4038  CD1 TYR C  22       8.325  39.462  24.645  1.00 69.68
ATOM   4039  CD2 TYR C  22       9.439  41.480  25.274  1.00 69.68
ATOM   4040  CE1 TYR C  22       9.546  38.797  24.591  1.00 69.68
ATOM   4041  CE2 TYR C  22      10.665  40.825  25.224  1.00 69.68
ATOM   4042  CZ  TYR C  22      10.709  39.486  24.881  1.00 69.68
ATOM   4043  OH  TYR C  22      11.920  38.833  24.829  1.00 69.68
ATOM   4044  N   LEU C  23       7.852  42.161  21.694  1.00 74.40
ATOM   4045  CA  LEU C  23       8.165  41.598  20.385  1.00 74.40
ATOM   4046  C   LEU C  23       7.067  41.922  19.377  1.00 74.40
ATOM   4047  O   LEU C  23       6.882  41.194  18.399  1.00 74.40
ATOM   4048  CB  LEU C  23       8.350  40.081  20.485  1.00 74.40
ATOM   4049  CG  LEU C  23       9.626  39.599  21.177  1.00 74.40
ATOM   4050  CD1 LEU C  23       9.487  38.136  21.586  1.00 74.40
ATOM   4051  CD2 LEU C  23      10.834  39.792  20.267  1.00 74.40
ATOM   4052  N   CYS C  24       6.236  42.837  19.757  1.00 80.22
ATOM   4053  CA  CYS C  24       5.175  43.301  18.871  1.00 80.22
ATOM   4054  C   CYS C  24       4.229  42.162  18.510  1.00 80.22
ATOM   4055  O   CYS C  24       3.860  42.001  17.345  1.00 80.22
ATOM   4056  CB  CYS C  24       5.765  43.909  17.599  1.00 80.22
ATOM   4057  SG  CYS C  24       6.925  45.258  17.908  1.00 80.22
ATOM   4058  N   SER C  25       3.798  41.366  19.492  1.00 77.56
ATOM   4059  CA  SER C  25       3.076  40.120  19.252  1.00 77.56
ATOM   4060  C   SER C  25       1.576  40.302  19.461  1.00 77.56
ATOM   4061  O   SER C  25       0.787  39.413  19.133  1.00 77.56
ATOM   4062  CB  SER C  25       3.597  39.013  20.170  1.00 77.56
ATOM   4063  OG  SER C  25       3.413  39.361  21.532  1.00 77.56
ATOM   4064  N   GLU C  26       1.181  41.407  19.950  1.00 86.67
ATOM   4065  CA  GLU C  26      -0.233  41.610  20.253  1.00 86.67
ATOM   4066  C   GLU C  26      -0.799  42.797  19.480  1.00 86.67
ATOM   4067  O   GLU C  26      -0.055  43.696  19.081  1.00 86.67
ATOM   4068  CB  GLU C  26      -0.436  41.816  21.757  1.00 86.67
ATOM   4069  CG  GLU C  26      -0.040  40.615  22.602  1.00 86.67
ATOM   4070  CD  GLU C  26      -0.317  40.806  24.084  1.00 86.67
ATOM   4071  OE1 GLU C  26       0.042  39.916  24.889  1.00 86.67
ATOM   4072  OE2 GLU C  26      -0.899  41.853  24.444  1.00 86.67
ATOM   4073  N   CYS C  27      -2.066  42.827  19.328  1.00 87.36
ATOM   4074  CA  CYS C  27      -2.721  43.876  18.556  1.00 87.36
ATOM   4075  C   CYS C  27      -3.095  45.056  19.445  1.00 87.36
ATOM   4076  O   CYS C  27      -3.518  44.868  20.587  1.00 87.36
ATOM   4077  CB  CYS C  27      -3.970  43.332  17.863  1.00 87.36
ATOM   4078  SG  CYS C  27      -3.628  42.017  16.673  1.00 87.36
ATOM   4079  N   ARG C  28      -2.828  46.268  18.968  1.00 87.92
ATOM   4080  CA  ARG C  28      -3.243  47.488  19.653  1.00 87.92
ATOM   4081  C   ARG C  28      -4.763  47.597  19.705  1.00 87.92
ATOM   4082  O   ARG C  28      -5.464  46.956  18.918  1.00 87.92
ATOM   4083  CB  ARG C  28      -2.653  48.720  18.964  1.00 87.92
ATOM   4084  CG  ARG C  28      -2.450  49.907  19.892  1.00 87.92
ATOM   4085  CD  ARG C  28      -1.832  51.093  19.164  1.00 87.92
ATOM   4086  NE  ARG C  28      -0.806  51.746  19.972  1.00 87.92
ATOM   4087  CZ  ARG C  28      -0.037  52.749  19.555  1.00 87.92
ATOM   4088  NH1 ARG C  28      -0.165  53.235  18.326  1.00 87.92
ATOM   4089  NH2 ARG C  28       0.865  53.269  20.373  1.00 87.92
ATOM   4090  N   ARG C  29      -5.243  48.442  20.588  1.00 86.53
ATOM   4091  CA  ARG C  29      -6.684  48.638  20.711  1.00 86.53
ATOM   4092  C   ARG C  29      -7.281  49.149  19.404  1.00 86.53
ATOM   4093  O   ARG C  29      -6.738  50.065  18.784  1.00 86.53
ATOM   4094  CB  ARG C  29      -6.999  49.614  21.848  1.00 86.53
ATOM   4095  CG  ARG C  29      -7.886  49.028  22.935  1.00 86.53
ATOM   4096  CD  ARG C  29      -8.180  50.043  24.030  1.00 86.53
ATOM   4097  NE  ARG C  29      -9.018  49.473  25.082  1.00 86.53
ATOM   4098  CZ  ARG C  29      -9.196  50.013  26.284  1.00 86.53
ATOM   4099  NH1 ARG C  29      -8.596  51.151  26.613  1.00 86.53
ATOM   4100  NH2 ARG C  29      -9.981  49.410  27.166  1.00 86.53
ATOM   4101  N   GLY C  30      -8.349  48.592  18.874  1.00 85.93
ATOM   4102  CA  GLY C  30      -8.986  48.942  17.614  1.00 85.93
ATOM   4103  C   GLY C  30      -8.525  48.081  16.453  1.00 85.93
ATOM   4104  O   GLY C  30      -9.052  48.191  15.344  1.00 85.93
ATOM   4105  N   TYR C  31      -7.584  47.212  16.735  1.00 87.23
ATOM   4106  CA  TYR C  31      -7.047  46.313  15.720  1.00 87.23
ATOM   4107  C   TYR C  31      -7.141  44.861  16.173  1.00 87.23
ATOM   4108  O   TYR C  31      -7.247  44.582  17.370  1.00 87.23
ATOM   4109  CB  TYR C  31      -5.591  46.668  15.404  1.00 87.23
ATOM   4110  CG  TYR C  31      -5.418  48.042  14.805  1.00 87.23
ATOM   4111  CD1 TYR C  31      -5.417  48.226  13.424  1.00 87.23
ATOM   4112  CD2 TYR C  31      -5.254  49.159  15.617  1.00 87.23
ATOM   4113  CE1 TYR C  31      -5.255  49.491  12.867  1.00 87.23
ATOM   4114  CE2 TYR C  31      -5.092  50.428  15.072  1.00 87.23
ATOM   4115  CZ  TYR C  31      -5.095  50.584  13.698  1.00 87.23
ATOM   4116  OH  TYR C  31      -4.935  51.838  13.152  1.00 87.23
ATOM   4117  N   THR C  32      -7.217  43.893  15.098  1.00 86.98
ATOM   4118  CA  THR C  32      -7.322  42.487  15.473  1.00 86.98
ATOM   4119  C   THR C  32      -6.718  41.593  14.394  1.00 86.98
ATOM   4120  O   THR C  32      -6.657  41.978  13.224  1.00 86.98
ATOM   4121  CB  THR C  32      -8.787  42.082  15.719  1.00 86.98
ATOM   4122  OG1 THR C  32      -8.831  40.722  16.168  1.00 86.98
ATOM   4123  CG2 THR C  32      -9.614  42.212  14.444  1.00 86.98
ATOM   4124  N   ASN C  33      -6.257  40.476  14.846  1.00 80.52
ATOM   4125  CA  ASN C  33      -5.834  39.431  13.921  1.00 80.52
ATOM   4126  C   ASN C  33      -6.575  38.122  14.177  1.00 80.52
ATOM   4127  O   ASN C  33      -6.157  37.064  13.703  1.00 80.52
ATOM   4128  CB  ASN C  33      -4.322  39.212  14.012  1.00 80.52
ATOM   4129  CG  ASN C  33      -3.890  38.684  15.366  1.00 80.52
ATOM   4130  OD1 ASN C  33      -4.697  38.581  16.293  1.00 80.52
ATOM   4131  ND2 ASN C  33      -2.612  38.344  15.489  1.00 80.52
ATOM   4132  N   THR C  34      -7.585  38.197  14.938  1.00 79.99
ATOM   4133  CA  THR C  34      -8.415  37.048  15.284  1.00 79.99
ATOM   4134  C   THR C  34      -7.561  35.913  15.842  1.00 79.99
ATOM   4135  O   THR C  34      -7.835  34.739  15.583  1.00 79.99
ATOM   4136  CB  THR C  34      -9.209  36.546  14.064  1.00 79.99
ATOM   4137  OG1 THR C  34      -8.317  36.378  12.956  1.00 79.99
ATOM   4138  CG2 THR C  34     -10.304  37.534  13.676  1.00 79.99
ATOM   4139  N   PHE C  35      -6.380  36.260  16.344  1.00 80.96
ATOM   4140  CA  PHE C  35      -5.459  35.364  17.033  1.00 80.96
ATOM   4141  C   PHE C  35      -4.910  34.312  16.076  1.00 80.96
ATOM   4142  O   PHE C  35      -4.623  33.184  16.484  1.00 80.96
ATOM   4143  CB  PHE C  35      -6.153  34.685  18.218  1.00 80.96
ATOM   4144  CG  PHE C  35      -6.800  35.649  19.176  1.00 80.96
ATOM   4145  CD1 PHE C  35      -6.026  36.474  19.982  1.00 80.96
ATOM   4146  CD2 PHE C  35      -8.183  35.730  19.269  1.00 80.96
ATOM   4147  CE1 PHE C  35      -6.622  37.368  20.869  1.00 80.96
ATOM   4148  CE2 PHE C  35      -8.786  36.620  20.153  1.00 80.96
ATOM   4149  CZ  PHE C  35      -8.004  37.437  20.953  1.00 80.96
ATOM   4150  N   SER C  36      -4.945  34.649  14.768  1.00 72.25
ATOM   4151  CA  SER C  36      -4.371  33.768  13.756  1.00 72.25
ATOM   4152  C   SER C  36      -2.847  33.840  13.761  1.00 72.25
ATOM   4153  O   SER C  36      -2.272  34.904  13.996  1.00 72.25
ATOM   4154  CB  SER C  36      -4.902  34.128  12.368  1.00 72.25
ATOM   4155  OG  SER C  36      -4.644  35.490  12.068  1.00 72.25
ATOM   4156  N   LYS C  37      -2.219  32.826  13.526  1.00 66.57
ATOM   4157  CA  LYS C  37      -0.766  32.706  13.618  1.00 66.57
ATOM   4158  C   LYS C  37      -0.082  33.418  12.454  1.00 66.57
ATOM   4159  O   LYS C  37      -0.447  33.215  11.294  1.00 66.57
ATOM   4160  CB  LYS C  37      -0.349  31.235  13.650  1.00 66.57
ATOM   4161  CG  LYS C  37      -0.742  30.509  14.929  1.00 66.57
ATOM   4162  CD  LYS C  37      -0.261  29.063  14.920  1.00 66.57
ATOM   4163  CE  LYS C  37      -0.751  28.303  16.145  1.00 66.57
ATOM   4164  NZ  LYS C  37      -0.305  26.878  16.128  1.00 66.57
ATOM   4165  N   GLY C  38       0.798  34.392  12.775  1.00 64.15
ATOM   4166  CA  GLY C  38       1.702  34.966  11.791  1.00 64.15
ATOM   4167  C   GLY C  38       1.088  36.115  11.015  1.00 64.15
ATOM   4168  O   GLY C  38       1.690  36.623  10.067  1.00 64.15
ATOM   4169  N   GLU C  39      -0.096  36.601  11.501  1.00 71.75
ATOM   4170  CA  GLU C  39      -0.756  37.670  10.758  1.00 71.75
ATOM   4171  C   GLU C  39      -0.625  39.008  11.480  1.00 71.75
ATOM   4172  O   GLU C  39      -0.655  39.060  12.712  1.00 71.75
ATOM   4173  CB  GLU C  39      -2.233  37.336  10.533  1.00 71.75
ATOM   4174  CG  GLU C  39      -2.467  36.255   9.488  1.00 71.75
ATOM   4175  CD  GLU C  39      -3.928  36.111   9.091  1.00 71.75
ATOM   4176  OE1 GLU C  39      -4.226  35.358   8.136  1.00 71.75
ATOM   4177  OE2 GLU C  39      -4.781  36.757   9.739  1.00 71.75
ATOM   4178  N   ILE C  40      -0.412  39.952  10.676  1.00 78.52
ATOM   4179  CA  ILE C  40      -0.352  41.309  11.207  1.00 78.52
ATOM   4180  C   ILE C  40      -1.757  41.780  11.578  1.00 78.52
ATOM   4181  O   ILE C  40      -2.742  41.351  10.973  1.00 78.52
ATOM   4182  CB  ILE C  40       0.291  42.284  10.196  1.00 78.52
ATOM   4183  CG1 ILE C  40       1.771  41.942   9.991  1.00 78.52
ATOM   4184  CG2 ILE C  40       0.123  43.733  10.662  1.00 78.52
ATOM   4185  CD1 ILE C  40       2.413  42.656   8.810  1.00 78.52
ATOM   4186  N   CYS C  41      -1.857  42.576  12.547  1.00 84.85
ATOM   4187  CA  CYS C  41      -3.147  43.056  13.030  1.00 84.85
ATOM   4188  C   CYS C  41      -3.777  44.021  12.033  1.00 84.85
ATOM   4189  O   CYS C  41      -3.083  44.849  11.440  1.00 84.85
ATOM   4190  CB  CYS C  41      -2.990  43.741  14.387  1.00 84.85
ATOM   4191  SG  CYS C  41      -2.429  42.636  15.700  1.00 84.85
ATOM   4192  N   THR C  42      -5.064  43.907  11.729  1.00 85.17
ATOM   4193  CA  THR C  42      -5.836  44.776  10.848  1.00 85.17
ATOM   4194  C   THR C  42      -6.936  45.495  11.624  1.00 85.17
ATOM   4195  O   THR C  42      -7.250  45.120  12.756  1.00 85.17
ATOM   4196  CB  THR C  42      -6.460  43.981   9.686  1.00 85.17
ATOM   4197  OG1 THR C  42      -7.297  42.947  10.217  1.00 85.17
ATOM   4198  CG2 THR C  42      -5.382  43.348   8.812  1.00 85.17
ATOM   4199  N   SER C  43      -7.481  46.481  11.025  1.00 86.04
ATOM   4200  CA  SER C  43      -8.485  47.313  11.680  1.00 86.04
ATOM   4201  C   SER C  43      -9.767  46.530  11.942  1.00 86.04
ATOM   4202  O   SER C  43     -10.178  45.709  11.119  1.00 86.04
ATOM   4203  CB  SER C  43      -8.796  48.547  10.831  1.00 86.04
ATOM   4204  OG  SER C  43      -9.207  48.170   9.528  1.00 86.04
ATOM   4205  N   CYS C  44     -10.329  46.752  13.140  1.00 87.92
ATOM   4206  CA  CYS C  44     -11.579  46.108  13.529  1.00 87.92
ATOM   4207  C   CYS C  44     -12.739  46.605  12.675  1.00 87.92
ATOM   4208  O   CYS C  44     -12.778  47.777  12.296  1.00 87.92
ATOM   4209  CB  CYS C  44     -11.875  46.363  15.007  1.00 87.92
ATOM   4210  SG  CYS C  44     -10.768  45.487  16.134  1.00 87.92
ATOM   4211  N   PRO C  45     -13.725  45.819  12.300  1.00 86.22
ATOM   4212  CA  PRO C  45     -14.921  46.250  11.573  1.00 86.22
ATOM   4213  C   PRO C  45     -15.864  47.088  12.433  1.00 86.22
ATOM   4214  O   PRO C  45     -15.703  47.147  13.655  1.00 86.22
ATOM   4215  CB  PRO C  45     -15.581  44.930  11.167  1.00 86.22
ATOM   4216  CG  PRO C  45     -15.078  43.930  12.158  1.00 86.22
ATOM   4217  CD  PRO C  45     -13.768  44.419  12.706  1.00 86.22
ATOM   4218  N   SER C  46     -16.752  47.780  11.724  1.00 87.16
ATOM   4219  CA  SER C  46     -17.765  48.527  12.464  1.00 87.16
ATOM   4220  C   SER C  46     -18.619  47.600  13.322  1.00 87.16
ATOM   4221  O   SER C  46     -18.871  46.453  12.945  1.00 87.16
ATOM   4222  CB  SER C  46     -18.658  49.314  11.505  1.00 87.16
ATOM   4223  OG  SER C  46     -19.404  48.437  10.678  1.00 87.16
ATOM   4224  N   MET C  47     -18.964  47.923  14.442  1.00 86.81
ATOM   4225  CA  MET C  47     -19.677  47.116  15.427  1.00 86.81
ATOM   4226  C   MET C  47     -20.920  46.480  14.813  1.00 86.81
ATOM   4227  O   MET C  47     -21.120  45.269  14.921  1.00 86.81
ATOM   4228  CB  MET C  47     -20.068  47.965  16.638  1.00 86.81
ATOM   4229  CG  MET C  47     -20.540  47.150  17.831  1.00 86.81
ATOM   4230  SD  MET C  47     -20.924  48.196  19.289  1.00 86.81
ATOM   4231  CE  MET C  47     -20.833  46.953  20.608  1.00 86.81
ATOM   4232  N   VAL C  48     -21.798  47.225  14.172  1.00 89.71
ATOM   4233  CA  VAL C  48     -23.055  46.740  13.611  1.00 89.71
ATOM   4234  C   VAL C  48     -22.771  45.705  12.524  1.00 89.71
ATOM   4235  O   VAL C  48     -23.379  44.633  12.505  1.00 89.71
ATOM   4236  CB  VAL C  48     -23.905  47.896  13.038  1.00 89.71
ATOM   4237  CG1 VAL C  48     -25.183  47.360  12.397  1.00 89.71
ATOM   4238  CG2 VAL C  48     -24.236  48.908  14.134  1.00 89.71
ATOM   4239  N   TRP C  49     -21.813  46.021  11.763  1.00 87.46
ATOM   4240  CA  TRP C  49     -21.451  45.102  10.690  1.00 87.46
ATOM   4241  C   TRP C  49     -20.867  43.810  11.254  1.00 87.46
ATOM   4242  O   TRP C  49     -21.144  42.722  10.743  1.00 87.46
ATOM   4243  CB  TRP C  49     -20.447  45.756   9.737  1.00 87.46
ATOM   4244  CG  TRP C  49     -20.032  44.879   8.593  1.00 87.46
ATOM   4245  CD1 TRP C  49     -18.814  44.286   8.410  1.00 87.46
ATOM   4246  CD2 TRP C  49     -20.836  44.501   7.472  1.00 87.46
ATOM   4247  NE1 TRP C  49     -18.813  43.560   7.241  1.00 87.46
ATOM   4248  CE2 TRP C  49     -20.041  43.676   6.647  1.00 87.46
ATOM   4249  CE3 TRP C  49     -22.154  44.780   7.084  1.00 87.46
ATOM   4250  CZ2 TRP C  49     -20.521  43.126   5.455  1.00 87.46
ATOM   4251  CZ3 TRP C  49     -22.629  44.232   5.898  1.00 87.46
ATOM   4252  CH2 TRP C  49     -21.813  43.415   5.100  1.00 87.46
ATOM   4253  N   ASN C  50     -20.136  43.907  12.241  1.00 89.47
ATOM   4254  CA  ASN C  50     -19.551  42.743  12.897  1.00 89.47
ATOM   4255  C   ASN C  50     -20.626  41.815  13.456  1.00 89.47
ATOM   4256  O   ASN C  50     -20.593  40.606  13.219  1.00 89.47
ATOM   4257  CB  ASN C  50     -18.594  43.178  14.009  1.00 89.47
ATOM   4258  CG  ASN C  50     -17.689  42.054  14.474  1.00 89.47
ATOM   4259  OD1 ASN C  50     -17.642  40.984  13.861  1.00 89.47
ATOM   4260  ND2 ASN C  50     -16.962  42.288  15.560  1.00 89.47
ATOM   4261  N   ILE C  51     -21.610  42.304  14.045  1.00 90.43
ATOM   4262  CA  ILE C  51     -22.693  41.534  14.645  1.00 90.43
ATOM   4263  C   ILE C  51     -23.528  40.876  13.547  1.00 90.43
ATOM   4264  O   ILE C  51     -23.860  39.692  13.637  1.00 90.43
ATOM   4265  CB  ILE C  51     -23.588  42.419  15.541  1.00 90.43
ATOM   4266  CG1 ILE C  51     -22.795  42.929  16.749  1.00 90.43
ATOM   4267  CG2 ILE C  51     -24.834  41.649  15.989  1.00 90.43
ATOM   4268  CD1 ILE C  51     -23.540  43.958  17.589  1.00 90.43
ATOM   4269  N   VAL C  52     -23.810  41.595  12.488  1.00 92.26
ATOM   4270  CA  VAL C  52     -24.624  41.093  11.386  1.00 92.26
ATOM   4271  C   VAL C  52     -23.902  39.939  10.693  1.00 92.26
ATOM   4272  O   VAL C  52     -24.506  38.904  10.404  1.00 92.26
ATOM   4273  CB  VAL C  52     -24.949  42.207  10.367  1.00 92.26
ATOM   4274  CG1 VAL C  52     -25.567  41.617   9.100  1.00 92.26
ATOM   4275  CG2 VAL C  52     -25.884  43.243  10.989  1.00 92.26
ATOM   4276  N   CYS C  53     -22.615  40.070  10.587  1.00 90.58
ATOM   4277  CA  CYS C  53     -21.832  39.045   9.908  1.00 90.58
ATOM   4278  C   CYS C  53     -21.723  37.787  10.761  1.00 90.58
ATOM   4279  O   CYS C  53     -21.839  36.672  10.248  1.00 90.58
ATOM   4280  CB  CYS C  53     -20.435  39.569   9.577  1.00 90.58
ATOM   4281  SG  CYS C  53     -20.398  40.712   8.179  1.00 90.58
ATOM   4282  N   LEU C  54     -21.537  38.001  11.995  1.00 90.79
ATOM   4283  CA  LEU C  54     -21.447  36.861  12.902  1.00 90.79
ATOM   4284  C   LEU C  54     -22.775  36.114  12.968  1.00 90.79
ATOM   4285  O   LEU C  54     -22.803  34.883  12.899  1.00 90.79
ATOM   4286  CB  LEU C  54     -21.037  37.322  14.303  1.00 90.79
ATOM   4287  CG  LEU C  54     -19.552  37.620  14.511  1.00 90.79
ATOM   4288  CD1 LEU C  54     -19.340  38.371  15.821  1.00 90.79
ATOM   4289  CD2 LEU C  54     -18.739  36.330  14.491  1.00 90.79
ATOM   4290  N   MET C  55     -23.844  36.849  13.067  1.00 90.70
ATOM   4291  CA  MET C  55     -25.171  36.239  13.083  1.00 90.70
ATOM   4292  C   MET C  55     -25.456  35.522  11.768  1.00 90.70
ATOM   4293  O   MET C  55     -25.992  34.412  11.765  1.00 90.70
ATOM   4294  CB  MET C  55     -26.245  37.295  13.347  1.00 90.70
ATOM   4295  CG  MET C  55     -26.275  37.794  14.783  1.00 90.70
ATOM   4296  SD  MET C  55     -26.657  36.460  15.983  1.00 90.70
ATOM   4297  CE  MET C  55     -28.426  36.229  15.652  1.00 90.70
ATOM   4298  N   GLY C  56     -25.096  36.233  10.673  1.00 91.22
ATOM   4299  CA  GLY C  56     -25.274  35.622   9.365  1.00 91.22
ATOM   4300  C   GLY C  56     -24.484  34.338   9.193  1.00 91.22
ATOM   4301  O   GLY C  56     -24.996  33.355   8.654  1.00 91.22
ATOM   4302  N   TYR C  57     -23.263  34.321   9.759  1.00 89.81
ATOM   4303  CA  TYR C  57     -22.392  33.156   9.657  1.00 89.81
ATOM   4304  C   TYR C  57     -22.990  31.962  10.391  1.00 89.81
ATOM   4305  O   TYR C  57     -23.110  30.873   9.823  1.00 89.81
ATOM   4306  CB  TYR C  57     -21.003  33.472  10.220  1.00 89.81
ATOM   4307  CG  TYR C  57     -20.104  32.264  10.332  1.00 89.81
ATOM   4308  CD1 TYR C  57     -19.937  31.606  11.548  1.00 89.81
ATOM   4309  CD2 TYR C  57     -19.419  31.780   9.222  1.00 89.81
ATOM   4310  CE1 TYR C  57     -19.108  30.494  11.656  1.00 89.81
ATOM   4311  CE2 TYR C  57     -18.588  30.669   9.319  1.00 89.81
ATOM   4312  CZ  TYR C  57     -18.439  30.034  10.538  1.00 89.81
ATOM   4313  OH  TYR C  57     -17.618  28.933  10.639  1.00 89.81
ATOM   4314  N   TYR C  58     -23.452  32.076  11.611  1.00 90.35
ATOM   4315  CA  TYR C  58     -23.944  30.967  12.421  1.00 90.35
ATOM   4316  C   TYR C  58     -25.339  30.544  11.977  1.00 90.35
ATOM   4317  O   TYR C  58     -25.703  29.371  12.087  1.00 90.35
ATOM   4318  CB  TYR C  58     -23.962  31.352  13.904  1.00 90.35
ATOM   4319  CG  TYR C  58     -22.597  31.352  14.548  1.00 90.35
ATOM   4320  CD1 TYR C  58     -21.881  30.168  14.708  1.00 90.35
ATOM   4321  CD2 TYR C  58     -22.021  32.535  14.998  1.00 90.35
ATOM   4322  CE1 TYR C  58     -20.623  30.163  15.302  1.00 90.35
ATOM   4323  CE2 TYR C  58     -20.764  32.542  15.594  1.00 90.35
ATOM   4324  CZ  TYR C  58     -20.074  31.353  15.741  1.00 90.35
ATOM   4325  OH  TYR C  58     -18.830  31.353  16.330  1.00 90.35
ATOM   4326  N   LEU C  59     -26.037  31.475  11.344  1.00 90.78
ATOM   4327  CA  LEU C  59     -27.311  31.103  10.738  1.00 90.78
ATOM   4328  C   LEU C  59     -27.092  30.243   9.498  1.00 90.78
ATOM   4329  O   LEU C  59     -27.795  29.250   9.294  1.00 90.78
ATOM   4330  CB  LEU C  59     -28.116  32.352  10.372  1.00 90.78
ATOM   4331  CG  LEU C  59     -29.533  32.116   9.848  1.00 90.78
ATOM   4332  CD1 LEU C  59     -30.430  31.591  10.963  1.00 90.78
ATOM   4333  CD2 LEU C  59     -30.105  33.400   9.255  1.00 90.78
ATOM   4334  N   ALA C  60     -26.117  30.669   8.734  1.00 91.79
ATOM   4335  CA  ALA C  60     -25.773  29.896   7.544  1.00 91.79
ATOM   4336  C   ALA C  60     -25.290  28.498   7.918  1.00 91.79
ATOM   4337  O   ALA C  60     -25.652  27.514   7.268  1.00 91.79
ATOM   4338  CB  ALA C  60     -24.708  30.623   6.727  1.00 91.79
ATOM   4339  N   THR C  61     -24.512  28.470   8.971  1.00 90.15
ATOM   4340  CA  THR C  61     -24.016  27.186   9.455  1.00 90.15
ATOM   4341  C   THR C  61     -25.170  26.296   9.907  1.00 90.15
ATOM   4342  O   THR C  61     -25.191  25.100   9.610  1.00 90.15
ATOM   4343  CB  THR C  61     -23.023  27.373  10.617  1.00 90.15
ATOM   4344  OG1 THR C  61     -22.022  28.324  10.233  1.00 90.15
ATOM   4345  CG2 THR C  61     -22.345  26.056  10.978  1.00 90.15
ATOM   4346  N   LEU C  62     -26.152  26.842  10.514  1.00 92.03
ATOM   4347  CA  LEU C  62     -27.312  26.090  10.979  1.00 92.03
ATOM   4348  C   LEU C  62     -28.149  25.600   9.802  1.00 92.03
ATOM   4349  O   LEU C  62     -28.601  24.452   9.791  1.00 92.03
ATOM   4350  CB  LEU C  62     -28.172  26.951  11.908  1.00 92.03
ATOM   4351  CG  LEU C  62     -27.727  27.024  13.369  1.00 92.03
ATOM   4352  CD1 LEU C  62     -28.440  28.168  14.084  1.00 92.03
ATOM   4353  CD2 LEU C  62     -27.991  25.699  14.076  1.00 92.03
ATOM   4354  N   LEU C  63     -28.295  26.473   8.825  1.00 91.29
ATOM   4355  CA  LEU C  63     -29.045  26.087   7.635  1.00 91.29
ATOM   4356  C   LEU C  63     -28.355  24.939   6.906  1.00 91.29
ATOM   4357  O   LEU C  63     -29.013  23.993   6.466  1.00 91.29
ATOM   4358  CB  LEU C  63     -29.205  27.282   6.692  1.00 91.29
ATOM   4359  CG  LEU C  63     -30.528  27.372   5.929  1.00 91.29
ATOM   4360  CD1 LEU C  63     -31.134  28.763   6.079  1.00 91.29
ATOM   4361  CD2 LEU C  63     -30.323  27.027   4.458  1.00 91.29
ATOM   4362  N   PHE C  64     -27.072  25.057   6.841  1.00 91.43
ATOM   4363  CA  PHE C  64     -26.285  24.001   6.215  1.00 91.43
ATOM   4364  C   PHE C  64     -26.492  22.673   6.934  1.00 91.43
ATOM   4365  O   PHE C  64     -26.715  21.643   6.295  1.00 91.43
ATOM   4366  CB  PHE C  64     -24.798  24.368   6.208  1.00 91.43
ATOM   4367  CG  PHE C  64     -23.899  23.250   5.756  1.00 91.43
ATOM   4368  CD1 PHE C  64     -23.203  22.481   6.681  1.00 91.43
ATOM   4369  CD2 PHE C  64     -23.749  22.966   4.404  1.00 91.43
ATOM   4370  CE1 PHE C  64     -22.370  21.445   6.265  1.00 91.43
ATOM   4371  CE2 PHE C  64     -22.918  21.933   3.981  1.00 91.43
ATOM   4372  CZ  PHE C  64     -22.229  21.174   4.913  1.00 91.43
ATOM   4373  N   ASN C  65     -26.516  22.673   8.232  1.00 90.61
ATOM   4374  CA  ASN C  65     -26.664  21.457   9.024  1.00 90.61
ATOM   4375  C   ASN C  65     -28.069  20.876   8.903  1.00 90.61
ATOM   4376  O   ASN C  65     -28.245  19.656   8.918  1.00 90.61
ATOM   4377  CB  ASN C  65     -26.326  21.728  10.492  1.00 90.61
ATOM   4378  CG  ASN C  65     -24.832  21.766  10.749  1.00 90.61
ATOM   4379  OD1 ASN C  65     -24.149  20.742  10.667  1.00 90.61
ATOM   4380  ND2 ASN C  65     -24.314  22.948  11.063  1.00 90.61
ATOM   4381  N   ILE C  66     -29.050  21.714   8.727  1.00 87.85
ATOM   4382  CA  ILE C  66     -30.427  21.266   8.548  1.00 87.85
ATOM   4383  C   ILE C  66     -30.571  20.568   7.198  1.00 87.85
ATOM   4384  O   ILE C  66     -31.184  19.502   7.105  1.00 87.85
ATOM   4385  CB  ILE C  66     -31.422  22.444   8.651  1.00 87.85
ATOM   4386  CG1 ILE C  66     -31.426  23.016  10.074  1.00 87.85
ATOM   4387  CG2 ILE C  66     -32.827  22.001   8.235  1.00 87.85
ATOM   4388  CD1 ILE C  66     -32.211  24.312  10.217  1.00 87.85
ATOM   4389  N   VAL C  67     -29.936  21.170   6.200  1.00 87.75
ATOM   4390  CA  VAL C  67     -29.972  20.581   4.865  1.00 87.75
ATOM   4391  C   VAL C  67     -29.244  19.238   4.873  1.00 87.75
ATOM   4392  O   VAL C  67     -29.724  18.261   4.294  1.00 87.75
ATOM   4393  CB  VAL C  67     -29.343  21.522   3.813  1.00 87.75
ATOM   4394  CG1 VAL C  67     -29.176  20.802   2.476  1.00 87.75
ATOM   4395  CG2 VAL C  67     -30.197  22.777   3.644  1.00 87.75
ATOM   4396  N   MET C  68     -28.098  19.213   5.532  1.00 88.18
ATOM   4397  CA  MET C  68     -27.319  17.983   5.641  1.00 88.18
ATOM   4398  C   MET C  68     -28.124  16.888   6.332  1.00 88.18
ATOM   4399  O   MET C  68     -28.107  15.734   5.902  1.00 88.18
ATOM   4400  CB  MET C  68     -26.017  18.236   6.404  1.00 88.18
ATOM   4401  CG  MET C  68     -24.910  18.829   5.547  1.00 88.18
ATOM   4402  SD  MET C  68     -24.453  17.745   4.139  1.00 88.18
ATOM   4403  CE  MET C  68     -23.590  16.417   5.025  1.00 88.18
ATOM   4404  N   THR C  69     -28.846  17.261   7.327  1.00 88.91
ATOM   4405  CA  THR C  69     -29.672  16.305   8.058  1.00 88.91
ATOM   4406  C   THR C  69     -30.803  15.783   7.177  1.00 88.91
ATOM   4407  O   THR C  69     -31.084  14.583   7.166  1.00 88.91
ATOM   4408  CB  THR C  69     -30.262  16.937   9.333  1.00 88.91
ATOM   4409  OG1 THR C  69     -29.197  17.465  10.134  1.00 88.91
ATOM   4410  CG2 THR C  69     -31.034  15.907  10.150  1.00 88.91
ATOM   4411  N   TYR C  70     -31.390  16.708   6.471  1.00 86.51
ATOM   4412  CA  TYR C  70     -32.465  16.326   5.562  1.00 86.51
ATOM   4413  C   TYR C  70     -31.974  15.316   4.531  1.00 86.51
ATOM   4414  O   TYR C  70     -32.623  14.293   4.298  1.00 86.51
ATOM   4415  CB  TYR C  70     -33.035  17.559   4.855  1.00 86.51
ATOM   4416  CG  TYR C  70     -34.054  17.231   3.791  1.00 86.51
ATOM   4417  CD1 TYR C  70     -33.689  17.158   2.448  1.00 86.51
ATOM   4418  CD2 TYR C  70     -35.383  16.996   4.125  1.00 86.51
ATOM   4419  CE1 TYR C  70     -34.626  16.858   1.464  1.00 86.51
ATOM   4420  CE2 TYR C  70     -36.328  16.695   3.150  1.00 86.51
ATOM   4421  CZ  TYR C  70     -35.940  16.628   1.824  1.00 86.51
ATOM   4422  OH  TYR C  70     -36.871  16.331   0.854  1.00 86.51
ATOM   4423  N   MET C  71     -30.859  15.591   3.993  1.00 84.30
ATOM   4424  CA  MET C  71     -30.298  14.713   2.969  1.00 84.30
ATOM   4425  C   MET C  71     -29.961  13.345   3.552  1.00 84.30
ATOM   4426  O   MET C  71     -30.130  12.323   2.885  1.00 84.30
ATOM   4427  CB  MET C  71     -29.048  15.340   2.349  1.00 84.30
ATOM   4428  CG  MET C  71     -29.340  16.540   1.462  1.00 84.30
ATOM   4429  SD  MET C  71     -27.824  17.231   0.694  1.00 84.30
ATOM   4430  CE  MET C  71     -27.300  15.816  -0.313  1.00 84.30
ATOM   4431  N   ASN C  72     -29.484  13.310   4.770  1.00 83.44
ATOM   4432  CA  ASN C  72     -29.125  12.056   5.425  1.00 83.44
ATOM   4433  C   ASN C  72     -30.357  11.205   5.718  1.00 83.44
ATOM   4434  O   ASN C  72     -30.341   9.990   5.510  1.00 83.44
ATOM   4435  CB  ASN C  72     -28.348  12.327   6.715  1.00 83.44
ATOM   4436  CG  ASN C  72     -27.777  11.064   7.328  1.00 83.44
ATOM   4437  OD1 ASN C  72     -27.226  10.212   6.626  1.00 83.44
ATOM   4438  ND2 ASN C  72     -27.901  10.935   8.644  1.00 83.44
ATOM   4439  N   VAL C  73     -31.420  11.916   6.205  1.00 80.10
ATOM   4440  CA  VAL C  73     -32.651  11.200   6.524  1.00 80.10
ATOM   4441  C   VAL C  73     -33.269  10.639   5.246  1.00 80.10
ATOM   4442  O   VAL C  73     -33.797   9.524   5.241  1.00 80.10
ATOM   4443  CB  VAL C  73     -33.665  12.110   7.252  1.00 80.10
ATOM   4444  CG1 VAL C  73     -35.014  11.408   7.396  1.00 80.10
ATOM   4445  CG2 VAL C  73     -33.125  12.522   8.620  1.00 80.10
ATOM   4446  N   ALA C  74     -33.162  11.417   4.214  1.00 77.15
ATOM   4447  CA  ALA C  74     -33.681  10.983   2.919  1.00 77.15
ATOM   4448  C   ALA C  74     -32.942   9.744   2.420  1.00 77.15
ATOM   4449  O   ALA C  74     -33.542   8.866   1.796  1.00 77.15
ATOM   4450  CB  ALA C  74     -33.572  12.111   1.897  1.00 77.15
ATOM   4451  N   ALA C  75     -31.692   9.672   2.698  1.00 72.57
ATOM   4452  CA  ALA C  75     -30.874   8.526   2.309  1.00 72.57
ATOM   4453  C   ALA C  75     -31.294   7.270   3.067  1.00 72.57
ATOM   4454  O   ALA C  75     -31.107   6.152   2.580  1.00 72.57
ATOM   4455  CB  ALA C  75     -29.396   8.821   2.553  1.00 72.57
ATOM   4456  N   GLY C  76     -31.903   7.466   4.263  1.00 65.66
ATOM   4457  CA  GLY C  76     -32.430   6.346   5.027  1.00 65.66
ATOM   4458  C   GLY C  76     -33.633   5.692   4.374  1.00 65.66
ATOM   4459  O   GLY C  76     -33.829   4.481   4.493  1.00 65.66
ATOM   4460  N   PHE C  77     -34.364   6.543   3.587  1.00 65.36
ATOM   4461  CA  PHE C  77     -35.557   6.047   2.911  1.00 65.36
ATOM   4462  C   PHE C  77     -35.203   5.453   1.553  1.00 65.36
ATOM   4463  O   PHE C  77     -35.811   4.470   1.122  1.00 65.36
ATOM   4464  CB  PHE C  77     -36.586   7.169   2.741  1.00 65.36
ATOM   4465  CG  PHE C  77     -37.300   7.536   4.014  1.00 65.36
ATOM   4466  CD1 PHE C  77     -38.376   6.781   4.466  1.00 65.36
ATOM   4467  CD2 PHE C  77     -36.896   8.637   4.758  1.00 65.36
ATOM   4468  CE1 PHE C  77     -39.039   7.119   5.644  1.00 65.36
ATOM   4469  CE2 PHE C  77     -37.554   8.980   5.936  1.00 65.36
ATOM   4470  CZ  PHE C  77     -38.626   8.220   6.376  1.00 65.36
ATOM   4471  N   ASN C  78     -34.233   6.101   0.930  1.00 66.05
ATOM   4472  CA  ASN C  78     -33.698   5.621  -0.340  1.00 66.05
ATOM   4473  C   ASN C  78     -32.217   5.269  -0.227  1.00 66.05
ATOM   4474  O   ASN C  78     -31.359   6.151  -0.284  1.00 66.05
ATOM   4475  CB  ASN C  78     -33.914   6.661  -1.441  1.00 66.05
ATOM   4476  CG  ASN C  78     -33.810   6.069  -2.833  1.00 66.05
ATOM   4477  OD1 ASN C  78     -33.420   4.910  -3.000  1.00 66.05
ATOM   4478  ND2 ASN C  78     -34.158   6.859  -3.841  1.00 66.05
ATOM   4479  N   ARG C  79     -31.919   4.022  -0.133  1.00 63.06
ATOM   4480  CA  ARG C  79     -30.570   3.548   0.157  1.00 63.06
ATOM   4481  C   ARG C  79     -29.617   3.874  -0.988  1.00 63.06
ATOM   4482  O   ARG C  79     -28.397   3.833  -0.818  1.00 63.06
ATOM   4483  CB  ARG C  79     -30.574   2.041   0.421  1.00 63.06
ATOM   4484  CG  ARG C  79     -30.878   1.669   1.864  1.00 63.06
ATOM   4485  CD  ARG C  79     -30.570   0.205   2.146  1.00 63.06
ATOM   4486  NE  ARG C  79     -30.900  -0.160   3.521  1.00 63.06
ATOM   4487  CZ  ARG C  79     -30.630  -1.337   4.078  1.00 63.06
ATOM   4488  NH1 ARG C  79     -30.018  -2.290   3.386  1.00 63.06
ATOM   4489  NH2 ARG C  79     -30.975  -1.563   5.338  1.00 63.06
ATOM   4490  N   ARG C  80     -30.120   4.329  -2.070  1.00 65.06
ATOM   4491  CA  ARG C  80     -29.281   4.608  -3.231  1.00 65.06
ATOM   4492  C   ARG C  80     -28.628   5.982  -3.117  1.00 65.06
ATOM   4493  O   ARG C  80     -27.605   6.243  -3.752  1.00 65.06
ATOM   4494  CB  ARG C  80     -30.100   4.523  -4.520  1.00 65.06
ATOM   4495  CG  ARG C  80     -30.277   3.107  -5.045  1.00 65.06
ATOM   4496  CD  ARG C  80     -31.010   3.087  -6.379  1.00 65.06
ATOM   4497  NE  ARG C  80     -31.387   1.731  -6.767  1.00 65.06
ATOM   4498  CZ  ARG C  80     -32.102   1.422  -7.845  1.00 65.06
ATOM   4499  NH1 ARG C  80     -32.535   2.372  -8.667  1.00 65.06
ATOM   4500  NH2 ARG C  80     -32.388   0.154  -8.104  1.00 65.06
ATOM   4501  N   SER C  81     -29.129   6.795  -2.199  1.00 76.35
ATOM   4502  CA  SER C  81     -28.605   8.152  -2.072  1.00 76.35
ATOM   4503  C   SER C  81     -27.340   8.179  -1.222  1.00 76.35
ATOM   4504  O   SER C  81     -27.353   7.751  -0.066  1.00 76.35
ATOM   4505  CB  SER C  81     -29.659   9.079  -1.464  1.00 76.35
ATOM   4506  OG  SER C  81     -29.813   8.824  -0.078  1.00 76.35
ATOM   4507  N   ILE C  82     -26.217   8.716  -1.861  1.00 81.69
ATOM   4508  CA  ILE C  82     -24.916   8.693  -1.202  1.00 81.69
ATOM   4509  C   ILE C  82     -24.414  10.121  -1.000  1.00 81.69
ATOM   4510  O   ILE C  82     -23.260  10.332  -0.620  1.00 81.69
ATOM   4511  CB  ILE C  82     -23.887   7.872  -2.010  1.00 81.69
ATOM   4512  CG1 ILE C  82     -23.794   8.399  -3.447  1.00 81.69
ATOM   4513  CG2 ILE C  82     -24.251   6.384  -1.995  1.00 81.69
ATOM   4514  CD1 ILE C  82     -22.617   7.841  -4.236  1.00 81.69
ATOM   4515  N   HIS C  83     -25.143  11.167  -1.211  1.00 85.27
ATOM   4516  CA  HIS C  83     -24.708  12.560  -1.205  1.00 85.27
ATOM   4517  C   HIS C  83     -24.167  12.962   0.163  1.00 85.27
ATOM   4518  O   HIS C  83     -23.085  13.545   0.260  1.00 85.27
ATOM   4519  CB  HIS C  83     -25.860  13.482  -1.606  1.00 85.27
ATOM   4520  CG  HIS C  83     -26.322  13.288  -3.015  1.00 85.27
ATOM   4521  ND1 HIS C  83     -27.099  12.217  -3.402  1.00 85.27
ATOM   4522  CD2 HIS C  83     -26.117  14.030  -4.129  1.00 85.27
ATOM   4523  CE1 HIS C  83     -27.352  12.310  -4.697  1.00 85.27
ATOM   4524  NE2 HIS C  83     -26.768  13.401  -5.162  1.00 85.27
ATOM   4525  N   SER C  84     -24.928  12.684   1.202  1.00 83.03
ATOM   4526  CA  SER C  84     -24.504  13.063   2.546  1.00 83.03
ATOM   4527  C   SER C  84     -23.177  12.409   2.913  1.00 83.03
ATOM   4528  O   SER C  84     -22.336  13.024   3.572  1.00 83.03
ATOM   4529  CB  SER C  84     -25.571  12.682   3.573  1.00 83.03
ATOM   4530  OG  SER C  84     -25.657  11.274   3.709  1.00 83.03
ATOM   4531  N   ILE C  85     -22.994  11.233   2.407  1.00 86.84
ATOM   4532  CA  ILE C  85     -21.768  10.494   2.686  1.00 86.84
ATOM   4533  C   ILE C  85     -20.590  11.162   1.981  1.00 86.84
ATOM   4534  O   ILE C  85     -19.533  11.365   2.582  1.00 86.84
ATOM   4535  CB  ILE C  85     -21.887   9.017   2.248  1.00 86.84
ATOM   4536  CG1 ILE C  85     -23.026   8.325   3.006  1.00 86.84
ATOM   4537  CG2 ILE C  85     -20.561   8.281   2.462  1.00 86.84
ATOM   4538  CD1 ILE C  85     -23.419   6.971   2.431  1.00 86.84
ATOM   4539  N   VAL C  86     -20.763  11.522   0.712  1.00 89.21
ATOM   4540  CA  VAL C  86     -19.725  12.147  -0.100  1.00 89.21
ATOM   4541  C   VAL C  86     -19.339  13.496   0.502  1.00 89.21
ATOM   4542  O   VAL C  86     -18.155  13.833   0.576  1.00 89.21
ATOM   4543  CB  VAL C  86     -20.182  12.328  -1.565  1.00 89.21
ATOM   4544  CG1 VAL C  86     -19.140  13.109  -2.363  1.00 89.21
ATOM   4545  CG2 VAL C  86     -20.448  10.970  -2.212  1.00 89.21
ATOM   4546  N   ILE C  87     -20.288  14.225   1.015  1.00 88.49
ATOM   4547  CA  ILE C  87     -20.040  15.528   1.621  1.00 88.49
ATOM   4548  C   ILE C  87     -19.261  15.352   2.923  1.00 88.49
ATOM   4549  O   ILE C  87     -18.354  16.132   3.222  1.00 88.49
ATOM   4550  CB  ILE C  87     -21.358  16.290   1.884  1.00 88.49
ATOM   4551  CG1 ILE C  87     -22.045  16.642   0.559  1.00 88.49
ATOM   4552  CG2 ILE C  87     -21.097  17.548   2.717  1.00 88.49
ATOM   4553  CD1 ILE C  87     -23.450  17.206   0.721  1.00 88.49
ATOM   4554  N   LYS C  88     -19.636  14.396   3.605  1.00 88.53
ATOM   4555  CA  LYS C  88     -18.926  14.082   4.841  1.00 88.53
ATOM   4556  C   LYS C  88     -17.459  13.763   4.566  1.00 88.53
ATOM   4557  O   LYS C  88     -16.570  14.257   5.262  1.00 88.53
ATOM   4558  CB  LYS C  88     -19.592  12.907   5.559  1.00 88.53
ATOM   4559  CG  LYS C  88     -19.015  12.615   6.936  1.00 88.53
ATOM   4560  CD  LYS C  88     -19.795  11.518   7.649  1.00 88.53
ATOM   4561  CE  LYS C  88     -19.641  10.175   6.947  1.00 88.53
ATOM   4562  NZ  LYS C  88     -20.399   9.095   7.646  1.00 88.53
ATOM   4563  N   ILE C  89     -17.176  12.953   3.527  1.00 91.19
ATOM   4564  CA  ILE C  89     -15.821  12.576   3.140  1.00 91.19
ATOM   4565  C   ILE C  89     -15.042  13.818   2.714  1.00 91.19
ATOM   4566  O   ILE C  89     -13.888  14.000   3.108  1.00 91.19
ATOM   4567  CB  ILE C  89     -15.829  11.531   2.001  1.00 91.19
ATOM   4568  CG1 ILE C  89     -16.442  10.214   2.489  1.00 91.19
ATOM   4569  CG2 ILE C  89     -14.413  11.310   1.462  1.00 91.19
ATOM   4570  CD1 ILE C  89     -16.657   9.185   1.388  1.00 91.19
ATOM   4571  N   ALA C  90     -15.657  14.731   2.000  1.00 92.18
ATOM   4572  CA  ALA C  90     -15.041  15.971   1.533  1.00 92.18
ATOM   4573  C   ALA C  90     -14.673  16.876   2.705  1.00 92.18
ATOM   4574  O   ALA C  90     -13.589  17.463   2.727  1.00 92.18
ATOM   4575  CB  ALA C  90     -15.977  16.702   0.574  1.00 92.18
ATOM   4576  N   SER C  91     -15.546  16.974   3.665  1.00 89.00
ATOM   4577  CA  SER C  91     -15.293  17.797   4.844  1.00 89.00
ATOM   4578  C   SER C  91     -14.103  17.272   5.639  1.00 89.00
ATOM   4579  O   SER C  91     -13.264  18.050   6.099  1.00 89.00
ATOM   4580  CB  SER C  91     -16.532  17.849   5.738  1.00 89.00
ATOM   4581  OG  SER C  91     -16.245  18.511   6.958  1.00 89.00
ATOM   4582  N   ASN C  92     -14.036  15.962   5.761  1.00 90.14
ATOM   4583  CA  ASN C  92     -12.909  15.346   6.454  1.00 90.14
ATOM   4584  C   ASN C  92     -11.597  15.586   5.712  1.00 90.14
ATOM   4585  O   ASN C  92     -10.557  15.805   6.337  1.00 90.14
ATOM   4586  CB  ASN C  92     -13.147  13.846   6.639  1.00 90.14
ATOM   4587  CG  ASN C  92     -14.220  13.547   7.667  1.00 90.14
ATOM   4588  OD1 ASN C  92     -14.517  14.377   8.531  1.00 90.14
ATOM   4589  ND2 ASN C  92     -14.810  12.361   7.581  1.00 90.14
ATOM   4590  N   TYR C  93     -11.675  15.514   4.386  1.00 90.07
ATOM   4591  CA  TYR C  93     -10.504  15.780   3.557  1.00 90.07
ATOM   4592  C   TYR C  93      -9.986  17.195   3.784  1.00 90.07
ATOM   4593  O   TYR C  93      -8.777  17.408   3.903  1.00 90.07
ATOM   4594  CB  TYR C  93     -10.837  15.576   2.076  1.00 90.07
ATOM   4595  CG  TYR C  93      -9.736  16.015   1.141  1.00 90.07
ATOM   4596  CD1 TYR C  93      -9.818  17.227   0.458  1.00 90.07
ATOM   4597  CD2 TYR C  93      -8.613  15.220   0.938  1.00 90.07
ATOM   4598  CE1 TYR C  93      -8.807  17.635  -0.406  1.00 90.07
ATOM   4599  CE2 TYR C  93      -7.597  15.618   0.076  1.00 90.07
ATOM   4600  CZ  TYR C  93      -7.702  16.825  -0.590  1.00 90.07
ATOM   4601  OH  TYR C  93      -6.699  17.224  -1.444  1.00 90.07
ATOM   4602  N   LEU C  94     -10.854  18.141   3.999  1.00 88.61
ATOM   4603  CA  LEU C  94     -10.475  19.533   4.216  1.00 88.61
ATOM   4604  C   LEU C  94      -9.739  19.696   5.541  1.00 88.61
ATOM   4605  O   LEU C  94      -8.769  20.452   5.628  1.00 88.61
ATOM   4606  CB  LEU C  94     -11.712  20.435   4.191  1.00 88.61
ATOM   4607  CG  LEU C  94     -12.332  20.697   2.818  1.00 88.61
ATOM   4608  CD1 LEU C  94     -13.685  21.384   2.970  1.00 88.61
ATOM   4609  CD2 LEU C  94     -11.394  21.537   1.958  1.00 88.61
ATOM   4610  N   THR C  95     -10.153  18.971   6.415  1.00 85.78
ATOM   4611  CA  THR C  95      -9.467  18.998   7.702  1.00 85.78
ATOM   4612  C   THR C  95      -8.078  18.375   7.588  1.00 85.78
ATOM   4613  O   THR C  95      -7.112  18.893   8.151  1.00 85.78
ATOM   4614  CB  THR C  95     -10.277  18.257   8.783  1.00 85.78
ATOM   4615  OG1 THR C  95     -11.635  18.713   8.749  1.00 85.78
ATOM   4616  CG2 THR C  95      -9.702  18.511  10.172  1.00 85.78
ATOM   4617  N   GLY C  96      -7.994  17.303   6.790  1.00 85.41
ATOM   4618  CA  GLY C  96      -6.720  16.632   6.583  1.00 85.41
ATOM   4619  C   GLY C  96      -5.693  17.504   5.886  1.00 85.41
ATOM   4620  O   GLY C  96      -4.526  17.533   6.280  1.00 85.41
ATOM   4621  N   ILE C  97      -6.169  18.346   4.982  1.00 85.21
ATOM   4622  CA  ILE C  97      -5.277  19.168   4.173  1.00 85.21
ATOM   4623  C   ILE C  97      -4.887  20.424   4.949  1.00 85.21
ATOM   4624  O   ILE C  97      -3.883  21.068   4.636  1.00 85.21
ATOM   4625  CB  ILE C  97      -5.928  19.552   2.825  1.00 85.21
ATOM   4626  CG1 ILE C  97      -5.981  18.336   1.892  1.00 85.21
ATOM   4627  CG2 ILE C  97      -5.173  20.712   2.170  1.00 85.21
ATOM   4628  CD1 ILE C  97      -6.757  18.576   0.605  1.00 85.21
ATOM   4629  N   SER C  98      -5.638  20.715   6.017  1.00 81.51
ATOM   4630  CA  SER C  98      -5.375  21.901   6.826  1.00 81.51
ATOM   4631  C   SER C  98      -3.996  21.833   7.475  1.00 81.51
ATOM   4632  O   SER C  98      -3.433  22.861   7.857  1.00 81.51
ATOM   4633  CB  SER C  98      -6.447  22.063   7.904  1.00 81.51
ATOM   4634  OG  SER C  98      -6.303  21.076   8.910  1.00 81.51
ATOM   4635  N   VAL C  99      -3.454  20.695   7.545  1.00 78.57
ATOM   4636  CA  VAL C  99      -2.134  20.507   8.139  1.00 78.57
ATOM   4637  C   VAL C  99      -1.083  21.236   7.305  1.00 78.57
ATOM   4638  O   VAL C  99      -0.069  21.694   7.836  1.00 78.57
ATOM   4639  CB  VAL C  99      -1.774  19.009   8.258  1.00 78.57
ATOM   4640  CG1 VAL C  99      -0.306  18.835   8.645  1.00 78.57
ATOM   4641  CG2 VAL C  99      -2.683  18.321   9.275  1.00 78.57
ATOM   4642  N   LEU C 100      -1.374  21.499   6.052  1.00 77.18
ATOM   4643  CA  LEU C 100      -0.440  22.144   5.136  1.00 77.18
ATOM   4644  C   LEU C 100      -0.325  23.635   5.435  1.00 77.18
ATOM   4645  O   LEU C 100       0.639  24.283   5.022  1.00 77.18
ATOM   4646  CB  LEU C 100      -0.882  21.935   3.685  1.00 77.18
ATOM   4647  CG  LEU C 100      -0.777  20.509   3.142  1.00 77.18
ATOM   4648  CD1 LEU C 100      -1.381  20.427   1.745  1.00 77.18
ATOM   4649  CD2 LEU C 100       0.677  20.047   3.130  1.00 77.18
ATOM   4650  N   SER C 101      -1.277  24.143   6.264  1.00 70.99
ATOM   4651  CA  SER C 101      -1.269  25.559   6.615  1.00 70.99
ATOM   4652  C   SER C 101      -0.169  25.872   7.624  1.00 70.99
ATOM   4653  O   SER C 101       0.220  27.030   7.787  1.00 70.99
ATOM   4654  CB  SER C 101      -2.626  25.979   7.181  1.00 70.99
ATOM   4655  OG  SER C 101      -2.867  25.351   8.429  1.00 70.99
ATOM   4656  N   VAL C 102       0.342  24.834   8.183  1.00 66.44
ATOM   4657  CA  VAL C 102       1.366  25.006   9.207  1.00 66.44
ATOM   4658  C   VAL C 102       2.721  25.254   8.547  1.00 66.44
ATOM   4659  O   VAL C 102       3.612  25.856   9.151  1.00 66.44
ATOM   4660  CB  VAL C 102       1.446  23.779  10.143  1.00 66.44
ATOM   4661  CG1 VAL C 102       2.563  23.954  11.169  1.00 66.44
ATOM   4662  CG2 VAL C 102       0.106  23.552  10.840  1.00 66.44
ATOM   4663  N   ILE C 103       2.875  24.935   7.252  1.00 68.63
ATOM   4664  CA  ILE C 103       4.147  25.026   6.543  1.00 68.63
ATOM   4665  C   ILE C 103       4.400  26.471   6.120  1.00 68.63
ATOM   4666  O   ILE C 103       3.518  27.123   5.556  1.00 68.63
ATOM   4667  CB  ILE C 103       4.175  24.094   5.310  1.00 68.63
ATOM   4668  CG1 ILE C 103       3.919  22.643   5.732  1.00 68.63
ATOM   4669  CG2 ILE C 103       5.508  24.222   4.567  1.00 68.63
ATOM   4670  CD1 ILE C 103       3.729  21.684   4.565  1.00 68.63
ATOM   4671  N   ASP C 104       5.535  26.961   6.640  1.00 64.59
ATOM   4672  CA  ASP C 104       5.967  28.273   6.166  1.00 64.59
ATOM   4673  C   ASP C 104       6.482  28.196   4.731  1.00 64.59
ATOM   4674  O   ASP C 104       7.592  27.717   4.489  1.00 64.59
ATOM   4675  CB  ASP C 104       7.049  28.845   7.083  1.00 64.59
ATOM   4676  CG  ASP C 104       7.274  30.333   6.879  1.00 64.59
ATOM   4677  OD1 ASP C 104       6.723  30.906   5.915  1.00 64.59
ATOM   4678  OD2 ASP C 104       8.011  30.937   7.688  1.00 64.59
ATOM   4679  N   PHE C 105       5.675  28.592   3.877  1.00 64.33
ATOM   4680  CA  PHE C 105       5.964  28.453   2.455  1.00 64.33
ATOM   4681  C   PHE C 105       7.139  29.336   2.053  1.00 64.33
ATOM   4682  O   PHE C 105       7.725  29.149   0.984  1.00 64.33
ATOM   4683  CB  PHE C 105       4.731  28.806   1.617  1.00 64.33
ATOM   4684  CG  PHE C 105       3.639  27.772   1.677  1.00 64.33
ATOM   4685  CD1 PHE C 105       3.700  26.631   0.886  1.00 64.33
ATOM   4686  CD2 PHE C 105       2.553  27.940   2.525  1.00 64.33
ATOM   4687  CE1 PHE C 105       2.691  25.672   0.939  1.00 64.33
ATOM   4688  CE2 PHE C 105       1.541  26.986   2.583  1.00 64.33
ATOM   4689  CZ  PHE C 105       1.611  25.853   1.789  1.00 64.33
ATOM   4690  N   SER C 106       7.531  30.346   3.007  1.00 63.63
ATOM   4691  CA  SER C 106       8.662  31.219   2.710  1.00 63.63
ATOM   4692  C   SER C 106       9.981  30.456   2.778  1.00 63.63
ATOM   4693  O   SER C 106      10.979  30.878   2.189  1.00 63.63
ATOM   4694  CB  SER C 106       8.697  32.401   3.679  1.00 63.63
ATOM   4695  OG  SER C 106       8.853  31.952   5.015  1.00 63.63
ATOM   4696  N   THR C 107       9.839  29.294   3.407  1.00 63.60
ATOM   4697  CA  THR C 107      11.052  28.504   3.589  1.00 63.60
ATOM   4698  C   THR C 107      11.268  27.565   2.406  1.00 63.60
ATOM   4699  O   THR C 107      12.374  27.061   2.201  1.00 63.60
ATOM   4700  CB  THR C 107      10.997  27.687   4.893  1.00 63.60
ATOM   4701  OG1 THR C 107       9.753  26.979   4.954  1.00 63.60
ATOM   4702  CG2 THR C 107      11.113  28.593   6.115  1.00 63.60
ATOM   4703  N   ILE C 108      10.301  27.412   1.635  1.00 66.38
ATOM   4704  CA  ILE C 108      10.390  26.494   0.505  1.00 66.38
ATOM   4705  C   ILE C 108      10.878  27.244  -0.732  1.00 66.38
ATOM   4706  O   ILE C 108      10.358  28.313  -1.062  1.00 66.38
ATOM   4707  CB  ILE C 108       9.032  25.815   0.219  1.00 66.38
ATOM   4708  CG1 ILE C 108       8.530  25.079   1.467  1.00 66.38
ATOM   4709  CG2 ILE C 108       9.146  24.859  -0.972  1.00 66.38
ATOM   4710  CD1 ILE C 108       7.124  24.512   1.327  1.00 66.38
ATOM   4711  N   ALA C 109      11.950  26.811  -1.201  1.00 67.66
ATOM   4712  CA  ALA C 109      12.520  27.460  -2.379  1.00 67.66
ATOM   4713  C   ALA C 109      11.701  27.147  -3.628  1.00 67.66
ATOM   4714  O   ALA C 109      11.998  26.193  -4.350  1.00 67.66
ATOM   4715  CB  ALA C 109      13.971  27.026  -2.576  1.00 67.66
ATOM   4716  N   PHE C 110      10.544  27.823  -3.715  1.00 71.25
ATOM   4717  CA  PHE C 110       9.726  27.620  -4.905  1.00 71.25
ATOM   4718  C   PHE C 110      10.391  28.236  -6.130  1.00 71.25
ATOM   4719  O   PHE C 110      11.195  29.163  -6.007  1.00 71.25
ATOM   4720  CB  PHE C 110       8.330  28.219  -4.709  1.00 71.25
ATOM   4721  CG  PHE C 110       7.439  27.401  -3.814  1.00 71.25
ATOM   4722  CD1 PHE C 110       6.863  26.223  -4.273  1.00 71.25
ATOM   4723  CD2 PHE C 110       7.177  27.810  -2.513  1.00 71.25
ATOM   4724  CE1 PHE C 110       6.037  25.463  -3.447  1.00 71.25
ATOM   4725  CE2 PHE C 110       6.354  27.056  -1.682  1.00 71.25
ATOM   4726  CZ  PHE C 110       5.784  25.884  -2.151  1.00 71.25
ATOM   4727  N   PRO C 111      10.153  27.648  -7.300  1.00 75.19
ATOM   4728  CA  PRO C 111      10.620  28.328  -8.511  1.00 75.19
ATOM   4729  C   PRO C 111      10.093  29.757  -8.626  1.00 75.19
ATOM   4730  O   PRO C 111       9.018  30.065  -8.106  1.00 75.19
ATOM   4731  CB  PRO C 111      10.074  27.452  -9.641  1.00 75.19
ATOM   4732  CG  PRO C 111       9.458  26.278  -8.950  1.00 75.19
ATOM   4733  CD  PRO C 111       9.429  26.555  -7.474  1.00 75.19
ATOM   4734  N   SER C 112      10.815  30.666  -9.083  1.00 75.41
ATOM   4735  CA  SER C 112      10.541  32.098  -9.139  1.00 75.41
ATOM   4736  C   SER C 112       9.174  32.376  -9.755  1.00 75.41
ATOM   4737  O   SER C 112       8.473  33.298  -9.334  1.00 75.41
ATOM   4738  CB  SER C 112      11.626  32.822  -9.938  1.00 75.41
ATOM   4739  OG  SER C 112      11.744  32.271 -11.238  1.00 75.41
ATOM   4740  N   TRP C 113       8.787  31.542 -10.707  1.00 76.76
ATOM   4741  CA  TRP C 113       7.517  31.787 -11.383  1.00 76.76
ATOM   4742  C   TRP C 113       6.346  31.605 -10.423  1.00 76.76
ATOM   4743  O   TRP C 113       5.327  32.289 -10.541  1.00 76.76
ATOM   4744  CB  TRP C 113       7.357  30.852 -12.585  1.00 76.76
ATOM   4745  CG  TRP C 113       7.176  29.411 -12.216  1.00 76.76
ATOM   4746  CD1 TRP C 113       8.159  28.486 -11.997  1.00 76.76
ATOM   4747  CD2 TRP C 113       5.933  28.727 -12.028  1.00 76.76
ATOM   4748  NE1 TRP C 113       7.602  27.268 -11.682  1.00 76.76
ATOM   4749  CE2 TRP C 113       6.238  27.389 -11.695  1.00 76.76
ATOM   4750  CE3 TRP C 113       4.590  29.117 -12.108  1.00 76.76
ATOM   4751  CZ2 TRP C 113       5.247  26.438 -11.442  1.00 76.76
ATOM   4752  CZ3 TRP C 113       3.605  28.169 -11.856  1.00 76.76
ATOM   4753  CH2 TRP C 113       3.941  26.845 -11.527  1.00 76.76
ATOM   4754  N   ILE C 114       6.401  30.610  -9.440  1.00 70.40
ATOM   4755  CA  ILE C 114       5.359  30.342  -8.454  1.00 70.40
ATOM   4756  C   ILE C 114       5.310  31.477  -7.434  1.00 70.40
ATOM   4757  O   ILE C 114       4.228  31.927  -7.048  1.00 70.40
ATOM   4758  CB  ILE C 114       5.589  28.990  -7.742  1.00 70.40
ATOM   4759  CG1 ILE C 114       5.476  27.834  -8.741  1.00 70.40
ATOM   4760  CG2 ILE C 114       4.601  28.814  -6.586  1.00 70.40
ATOM   4761  CD1 ILE C 114       5.820  26.472  -8.154  1.00 70.40
ATOM   4762  N   THR C 115       6.546  31.879  -6.992  1.00 70.41
ATOM   4763  CA  THR C 115       6.610  32.981  -6.039  1.00 70.41
ATOM   4764  C   THR C 115       6.018  34.252  -6.641  1.00 70.41
ATOM   4765  O   THR C 115       5.323  35.005  -5.956  1.00 70.41
ATOM   4766  CB  THR C 115       8.058  33.249  -5.590  1.00 70.41
ATOM   4767  OG1 THR C 115       8.915  33.252  -6.738  1.00 70.41
ATOM   4768  CG2 THR C 115       8.538  32.179  -4.615  1.00 70.41
ATOM   4769  N   ASP C 116       6.278  34.368  -7.976  1.00 72.16
ATOM   4770  CA  ASP C 116       5.743  35.535  -8.671  1.00 72.16
ATOM   4771  C   ASP C 116       4.224  35.450  -8.798  1.00 72.16
ATOM   4772  O   ASP C 116       3.525  36.453  -8.639  1.00 72.16
ATOM   4773  CB  ASP C 116       6.380  35.674 -10.055  1.00 72.16
ATOM   4774  CG  ASP C 116       7.730  36.369 -10.020  1.00 72.16
ATOM   4775  OD1 ASP C 116       8.081  36.967  -8.980  1.00 72.16
ATOM   4776  OD2 ASP C 116       8.447  36.321 -11.042  1.00 72.16
ATOM   4777  N   LEU C 117       3.742  34.344  -9.024  1.00 75.34
ATOM   4778  CA  LEU C 117       2.307  34.110  -9.150  1.00 75.34
ATOM   4779  C   LEU C 117       1.600  34.343  -7.819  1.00 75.34
ATOM   4780  O   LEU C 117       0.549  34.986  -7.774  1.00 75.34
ATOM   4781  CB  LEU C 117       2.038  32.685  -9.641  1.00 75.34
ATOM   4782  CG  LEU C 117       0.664  32.431 -10.263  1.00 75.34
ATOM   4783  CD1 LEU C 117       0.746  32.519 -11.783  1.00 75.34
ATOM   4784  CD2 LEU C 117       0.123  31.073  -9.829  1.00 75.34
ATOM   4785  N   THR C 118       2.149  33.778  -6.736  1.00 66.14
ATOM   4786  CA  THR C 118       1.577  33.925  -5.402  1.00 66.14
ATOM   4787  C   THR C 118       1.570  35.390  -4.975  1.00 66.14
ATOM   4788  O   THR C 118       0.617  35.855  -4.347  1.00 66.14
ATOM   4789  CB  THR C 118       2.353  33.090  -4.366  1.00 66.14
ATOM   4790  OG1 THR C 118       3.749  33.116  -4.689  1.00 66.14
ATOM   4791  CG2 THR C 118       1.872  31.643  -4.356  1.00 66.14
ATOM   4792  N   ALA C 119       2.716  36.053  -5.318  1.00 64.97
ATOM   4793  CA  ALA C 119       2.804  37.474  -4.993  1.00 64.97
ATOM   4794  C   ALA C 119       1.741  38.274  -5.742  1.00 64.97
ATOM   4795  O   ALA C 119       1.123  39.179  -5.176  1.00 64.97
ATOM   4796  CB  ALA C 119       4.196  38.010  -5.319  1.00 64.97
ATOM   4797  N   THR C 120       1.498  37.885  -7.009  1.00 66.18
ATOM   4798  CA  THR C 120       0.496  38.557  -7.829  1.00 66.18
ATOM   4799  C   THR C 120      -0.908  38.291  -7.293  1.00 66.18
ATOM   4800  O   THR C 120      -1.734  39.203  -7.223  1.00 66.18
ATOM   4801  CB  THR C 120       0.582  38.104  -9.298  1.00 66.18
ATOM   4802  OG1 THR C 120       1.954  38.104  -9.713  1.00 66.18
ATOM   4803  CG2 THR C 120      -0.211  39.036 -10.208  1.00 66.18
ATOM   4804  N   VAL C 121      -1.192  37.093  -6.820  1.00 65.90
ATOM   4805  CA  VAL C 121      -2.498  36.694  -6.304  1.00 65.90
ATOM   4806  C   VAL C 121      -2.740  37.351  -4.947  1.00 65.90
ATOM   4807  O   VAL C 121      -3.835  37.852  -4.679  1.00 65.90
ATOM   4808  CB  VAL C 121      -2.614  35.158  -6.181  1.00 65.90
ATOM   4809  CG1 VAL C 121      -3.898  34.771  -5.449  1.00 65.90
ATOM   4810  CG2 VAL C 121      -2.566  34.508  -7.562  1.00 65.90
ATOM   4811  N   THR C 122      -1.705  37.385  -4.072  1.00 61.29
ATOM   4812  CA  THR C 122      -1.804  37.994  -2.750  1.00 61.29
ATOM   4813  C   THR C 122      -1.996  39.504  -2.863  1.00 61.29
ATOM   4814  O   THR C 122      -2.758  40.097  -2.097  1.00 61.29
ATOM   4815  CB  THR C 122      -0.554  37.695  -1.903  1.00 61.29
ATOM   4816  OG1 THR C 122       0.172  36.613  -2.498  1.00 61.29
ATOM   4817  CG2 THR C 122      -0.935  37.312  -0.476  1.00 61.29
ATOM   4818  N   GLU C 123      -1.229  40.139  -3.890  1.00 60.50
ATOM   4819  CA  GLU C 123      -1.366  41.574  -4.117  1.00 60.50
ATOM   4820  C   GLU C 123      -2.760  41.921  -4.631  1.00 60.50
ATOM   4821  O   GLU C 123      -3.325  42.953  -4.262  1.00 60.50
ATOM   4822  CB  GLU C 123      -0.304  42.066  -5.104  1.00 60.50
ATOM   4823  CG  GLU C 123       0.604  43.150  -4.541  1.00 60.50
ATOM   4824  CD  GLU C 123       1.657  43.624  -5.529  1.00 60.50
ATOM   4825  OE1 GLU C 123       2.438  44.541  -5.190  1.00 60.50
ATOM   4826  OE2 GLU C 123       1.701  43.073  -6.652  1.00 60.50
ATOM   4827  N   THR C 124      -3.348  41.089  -5.478  1.00 58.46
ATOM   4828  CA  THR C 124      -4.674  41.310  -6.043  1.00 58.46
ATOM   4829  C   THR C 124      -5.755  41.086  -4.990  1.00 58.46
ATOM   4830  O   THR C 124      -6.752  41.809  -4.952  1.00 58.46
ATOM   4831  CB  THR C 124      -4.928  40.385  -7.248  1.00 58.46
ATOM   4832  OG1 THR C 124      -3.735  39.647  -7.537  1.00 58.46
ATOM   4833  CG2 THR C 124      -5.326  41.188  -8.483  1.00 58.46
ATOM   4834  N   VAL C 125      -5.466  40.208  -4.069  1.00 54.55
ATOM   4835  CA  VAL C 125      -6.428  39.857  -3.030  1.00 54.55
ATOM   4836  C   VAL C 125      -6.217  40.748  -1.808  1.00 54.55
ATOM   4837  O   VAL C 125      -7.178  41.137  -1.141  1.00 54.55
ATOM   4838  CB  VAL C 125      -6.316  38.369  -2.631  1.00 54.55
ATOM   4839  CG1 VAL C 125      -7.241  38.053  -1.457  1.00 54.55
ATOM   4840  CG2 VAL C 125      -6.638  37.471  -3.825  1.00 54.55
ATOM   4841  N   SER C 126      -4.887  41.139  -1.517  1.00 49.08
ATOM   4842  CA  SER C 126      -4.527  41.951  -0.359  1.00 49.08
ATOM   4843  C   SER C 126      -4.653  43.440  -0.667  1.00 49.08
ATOM   4844  O   SER C 126      -4.321  44.282   0.170  1.00 49.08
ATOM   4845  CB  SER C 126      -3.101  41.635   0.096  1.00 49.08
ATOM   4846  OG  SER C 126      -3.112  40.880   1.295  1.00 49.08
ATOM   4847  N   ALA C 127      -5.005  44.050  -1.861  1.00 42.67
ATOM   4848  CA  ALA C 127      -4.941  45.496  -2.053  1.00 42.67
ATOM   4849  C   ALA C 127      -5.396  46.236  -0.798  1.00 42.67
ATOM   4850  O   ALA C 127      -4.715  47.151  -0.328  1.00 42.67
ATOM   4851  CB  ALA C 127      -5.791  45.913  -3.250  1.00 42.67
ATOM   4852  N   LYS C 128      -6.674  46.887  -0.783  1.00 42.87
ATOM   4853  CA  LYS C 128      -7.002  47.976   0.132  1.00 42.87
ATOM   4854  C   LYS C 128      -6.729  47.579   1.580  1.00 42.87
ATOM   4855  O   LYS C 128      -6.473  46.408   1.870  1.00 42.87
ATOM   4856  CB  LYS C 128      -8.465  48.391  -0.030  1.00 42.87
ATOM   4857  CG  LYS C 128      -8.668  49.890  -0.198  1.00 42.87
ATOM   4858  CD  LYS C 128     -10.133  50.233  -0.436  1.00 42.87
ATOM   4859  CE  LYS C 128     -10.337  51.732  -0.608  1.00 42.87
ATOM   4860  NZ  LYS C 128     -11.781  52.081  -0.760  1.00 42.87
ATOM   4861  N   HIS C 129      -7.386  48.359   2.576  1.00 44.79
ATOM   4862  CA  HIS C 129      -7.791  48.363   3.977  1.00 44.79
ATOM   4863  C   HIS C 129      -8.416  47.029   4.374  1.00 44.79
ATOM   4864  O   HIS C 129      -9.613  46.815   4.172  1.00 44.79
ATOM   4865  CB  HIS C 129      -8.774  49.504   4.248  1.00 44.79
ATOM   4866  CG  HIS C 129      -8.114  50.775   4.677  1.00 44.79
ATOM   4867  ND1 HIS C 129      -7.386  50.879   5.843  1.00 44.79
ATOM   4868  CD2 HIS C 129      -8.070  51.995   4.092  1.00 44.79
ATOM   4869  CE1 HIS C 129      -6.923  52.113   5.957  1.00 44.79
ATOM   4870  NE2 HIS C 129      -7.324  52.810   4.907  1.00 44.79
ATOM   4871  N   SER C 130      -7.694  45.950   4.347  1.00 51.13
ATOM   4872  CA  SER C 130      -8.384  44.685   4.579  1.00 51.13
ATOM   4873  C   SER C 130      -8.958  44.619   5.990  1.00 51.13
ATOM   4874  O   SER C 130      -8.218  44.717   6.972  1.00 51.13
ATOM   4875  CB  SER C 130      -7.436  43.507   4.349  1.00 51.13
ATOM   4876  OG  SER C 130      -7.629  42.507   5.334  1.00 51.13
ATOM   4877  N   THR C 131     -10.003  45.200   6.248  1.00 57.67
ATOM   4878  CA  THR C 131     -10.769  45.040   7.479  1.00 57.67
ATOM   4879  C   THR C 131     -11.315  43.620   7.596  1.00 57.67
ATOM   4880  O   THR C 131     -11.712  43.017   6.596  1.00 57.67
ATOM   4881  CB  THR C 131     -11.932  46.047   7.548  1.00 57.67
ATOM   4882  OG1 THR C 131     -12.651  46.023   6.308  1.00 57.67
ATOM   4883  CG2 THR C 131     -11.421  47.462   7.798  1.00 57.67
ATOM   4884  N   ARG C 132     -10.943  43.005   8.616  1.00 68.90
ATOM   4885  CA  ARG C 132     -11.555  41.709   8.894  1.00 68.90
ATOM   4886  C   ARG C 132     -13.077  41.803   8.853  1.00 68.90
ATOM   4887  O   ARG C 132     -13.653  42.813   9.260  1.00 68.90
ATOM   4888  CB  ARG C 132     -11.099  41.180  10.256  1.00 68.90
ATOM   4889  CG  ARG C 132      -9.953  40.184  10.177  1.00 68.90
ATOM   4890  CD  ARG C 132      -9.948  39.236  11.368  1.00 68.90
ATOM   4891  NE  ARG C 132      -8.747  38.405  11.389  1.00 68.90
ATOM   4892  CZ  ARG C 132      -8.425  37.564  12.369  1.00 68.90
ATOM   4893  NH1 ARG C 132      -9.210  37.427  13.431  1.00 68.90
ATOM   4894  NH2 ARG C 132      -7.308  36.856  12.287  1.00 68.90
ATOM   4895  N   LEU C 133     -13.695  40.830   8.232  1.00 71.90
ATOM   4896  CA  LEU C 133     -15.146  40.846   8.081  1.00 71.90
ATOM   4897  C   LEU C 133     -15.835  40.650   9.428  1.00 71.90
ATOM   4898  O   LEU C 133     -16.816  41.332   9.733  1.00 71.90
ATOM   4899  CB  LEU C 133     -15.596  39.759   7.102  1.00 71.90
ATOM   4900  CG  LEU C 133     -15.950  40.224   5.689  1.00 71.90
ATOM   4901  CD1 LEU C 133     -15.173  39.417   4.654  1.00 71.90
ATOM   4902  CD2 LEU C 133     -17.452  40.108   5.448  1.00 71.90
ATOM   4903  N   MET C 134     -15.201  39.699  10.234  1.00 83.55
ATOM   4904  CA  MET C 134     -15.833  39.430  11.523  1.00 83.55
ATOM   4905  C   MET C 134     -14.789  39.073  12.576  1.00 83.55
ATOM   4906  O   MET C 134     -13.804  38.395  12.275  1.00 83.55
ATOM   4907  CB  MET C 134     -16.856  38.301  11.396  1.00 83.55
ATOM   4908  CG  MET C 134     -16.263  36.987  10.913  1.00 83.55
ATOM   4909  SD  MET C 134     -17.532  35.679  10.701  1.00 83.55
ATOM   4910  CE  MET C 134     -17.593  35.582   8.891  1.00 83.55
ATOM   4911  N   SER C 135     -14.983  39.546  13.784  1.00 88.10
ATOM   4912  CA  SER C 135     -14.058  39.265  14.876  1.00 88.10
ATOM   4913  C   SER C 135     -14.754  39.361  16.229  1.00 88.10
ATOM   4914  O   SER C 135     -15.211  40.436  16.623  1.00 88.10
ATOM   4915  CB  SER C 135     -12.870  40.228  14.835  1.00 88.10
ATOM   4916  OG  SER C 135     -12.121  40.153  16.036  1.00 88.10
ATOM   4917  N   VAL C 136     -14.774  38.356  16.943  1.00 87.79
ATOM   4918  CA  VAL C 136     -15.383  38.311  18.269  1.00 87.79
ATOM   4919  C   VAL C 136     -14.545  39.127  19.250  1.00 87.79
ATOM   4920  O   VAL C 136     -15.088  39.801  20.129  1.00 87.79
ATOM   4921  CB  VAL C 136     -15.534  36.859  18.775  1.00 87.79
ATOM   4922  CG1 VAL C 136     -16.130  36.837  20.182  1.00 87.79
ATOM   4923  CG2 VAL C 136     -16.397  36.046  17.813  1.00 87.79
ATOM   4924  N   ASP C 137     -13.268  39.167  19.057  1.00 89.46
ATOM   4925  CA  ASP C 137     -12.344  39.887  19.927  1.00 89.46
ATOM   4926  C   ASP C 137     -12.608  41.391  19.883  1.00 89.46
ATOM   4927  O   ASP C 137     -12.652  42.049  20.924  1.00 89.46
ATOM   4928  CB  ASP C 137     -10.895  39.596  19.530  1.00 89.46
ATOM   4929  CG  ASP C 137      -9.885  40.343  20.384  1.00 89.46
ATOM   4930  OD1 ASP C 137     -10.149  40.568  21.585  1.00 89.46
ATOM   4931  OD2 ASP C 137      -8.817  40.713  19.849  1.00 89.46
ATOM   4932  N   CYS C 138     -12.900  41.882  18.684  1.00 90.08
ATOM   4933  CA  CYS C 138     -13.185  43.303  18.519  1.00 90.08
ATOM   4934  C   CYS C 138     -14.462  43.692  19.254  1.00 90.08
ATOM   4935  O   CYS C 138     -14.535  44.766  19.854  1.00 90.08
ATOM   4936  CB  CYS C 138     -13.311  43.656  17.038  1.00 90.08
ATOM   4937  SG  CYS C 138     -11.729  43.726  16.169  1.00 90.08
ATOM   4938  N   LEU C 139     -15.496  42.838  19.228  1.00 89.53
ATOM   4939  CA  LEU C 139     -16.747  43.091  19.935  1.00 89.53
ATOM   4940  C   LEU C 139     -16.523  43.110  21.444  1.00 89.53
ATOM   4941  O   LEU C 139     -17.079  43.957  22.148  1.00 89.53
ATOM   4942  CB  LEU C 139     -17.791  42.031  19.575  1.00 89.53
ATOM   4943  CG  LEU C 139     -18.929  42.484  18.660  1.00 89.53
ATOM   4944  CD1 LEU C 139     -19.011  41.584  17.431  1.00 89.53
ATOM   4945  CD2 LEU C 139     -20.254  42.488  19.415  1.00 89.53
ATOM   4946  N   LEU C 140     -15.657  42.310  21.936  1.00 90.42
ATOM   4947  CA  LEU C 140     -15.388  42.177  23.363  1.00 90.42
ATOM   4948  C   LEU C 140     -14.526  43.331  23.864  1.00 90.42
ATOM   4949  O   LEU C 140     -14.800  43.903  24.922  1.00 90.42
ATOM   4950  CB  LEU C 140     -14.696  40.843  23.656  1.00 90.42
ATOM   4951  CG  LEU C 140     -15.553  39.586  23.499  1.00 90.42
ATOM   4952  CD1 LEU C 140     -14.680  38.337  23.571  1.00 90.42
ATOM   4953  CD2 LEU C 140     -16.642  39.545  24.565  1.00 90.42
ATOM   4954  N   ARG C 141     -13.471  43.731  23.160  1.00 90.60
ATOM   4955  CA  ARG C 141     -12.530  44.768  23.574  1.00 90.60
ATOM   4956  C   ARG C 141     -13.176  46.148  23.514  1.00 90.60
ATOM   4957  O   ARG C 141     -12.913  47.000  24.366  1.00 90.60
ATOM   4958  CB  ARG C 141     -11.276  44.737  22.697  1.00 90.60
ATOM   4959  CG  ARG C 141     -10.327  43.595  23.020  1.00 90.60
ATOM   4960  CD  ARG C 141      -9.070  43.647  22.163  1.00 90.60
ATOM   4961  NE  ARG C 141      -8.194  44.747  22.558  1.00 90.60
ATOM   4962  CZ  ARG C 141      -7.034  45.039  21.975  1.00 90.60
ATOM   4963  NH1 ARG C 141      -6.587  44.315  20.955  1.00 90.60
ATOM   4964  NH2 ARG C 141      -6.317  46.062  22.414  1.00 90.60
ATOM   4965  N   ASP C 142     -14.082  46.391  22.547  1.00 84.95
ATOM   4966  CA  ASP C 142     -14.743  47.680  22.367  1.00 84.95
ATOM   4967  C   ASP C 142     -15.821  47.897  23.427  1.00 84.95
ATOM   4968  O   ASP C 142     -15.983  49.008  23.936  1.00 84.95
ATOM   4969  CB  ASP C 142     -15.353  47.781  20.968  1.00 84.95
ATOM   4970  CG  ASP C 142     -14.323  48.082  19.892  1.00 84.95
ATOM   4971  OD1 ASP C 142     -13.156  48.373  20.230  1.00 84.95
ATOM   4972  OD2 ASP C 142     -14.684  48.031  18.697  1.00 84.95
ATOM   4973  N   ASN C 143     -16.476  46.869  23.823  1.00 84.85
ATOM   4974  CA  ASN C 143     -17.633  47.002  24.702  1.00 84.85
ATOM   4975  C   ASN C 143     -17.250  46.804  26.166  1.00 84.85
ATOM   4976  O   ASN C 143     -17.880  47.373  27.059  1.00 84.85
ATOM   4977  CB  ASN C 143     -18.728  46.011  24.302  1.00 84.85
ATOM   4978  CG  ASN C 143     -19.563  46.502  23.136  1.00 84.85
ATOM   4979  OD1 ASN C 143     -19.526  47.685  22.785  1.00 84.85
ATOM   4980  ND2 ASN C 143     -20.321  45.599  22.526  1.00 84.85
ATOM   4981  N   PHE C 144     -16.169  46.111  26.498  1.00 89.75
ATOM   4982  CA  PHE C 144     -15.880  45.750  27.881  1.00 89.75
ATOM   4983  C   PHE C 144     -14.499  46.245  28.293  1.00 89.75
ATOM   4984  O   PHE C 144     -14.068  46.026  29.427  1.00 89.75
ATOM   4985  CB  PHE C 144     -15.973  44.233  28.073  1.00 89.75
ATOM   4986  CG  PHE C 144     -17.354  43.676  27.853  1.00 89.75
ATOM   4987  CD1 PHE C 144     -18.308  43.727  28.862  1.00 89.75
ATOM   4988  CD2 PHE C 144     -17.698  43.103  26.635  1.00 89.75
ATOM   4989  CE1 PHE C 144     -19.587  43.212  28.661  1.00 89.75
ATOM   4990  CE2 PHE C 144     -18.974  42.587  26.427  1.00 89.75
ATOM   4991  CZ  PHE C 144     -19.917  42.642  27.442  1.00 89.75
ATOM   4992  N   ASP C 145     -13.797  46.999  27.607  1.00 88.85
ATOM   4993  CA  ASP C 145     -12.472  47.542  27.890  1.00 88.85
ATOM   4994  C   ASP C 145     -11.531  46.453  28.400  1.00 88.85
ATOM   4995  O   ASP C 145     -10.852  46.636  29.413  1.00 88.85
ATOM   4996  CB  ASP C 145     -12.564  48.678  28.911  1.00 88.85
ATOM   4997  CG  ASP C 145     -12.159  50.024  28.338  1.00 88.85
ATOM   4998  OD1 ASP C 145     -11.700  50.080  27.176  1.00 88.85
ATOM   4999  OD2 ASP C 145     -12.296  51.039  29.055  1.00 88.85
ATOM   5000  N   LEU C 146     -11.481  45.362  27.684  1.00 90.75
ATOM   5001  CA  LEU C 146     -10.664  44.215  28.063  1.00 90.75
ATOM   5002  C   LEU C 146      -9.264  44.324  27.468  1.00 90.75
ATOM   5003  O   LEU C 146      -9.081  44.926  26.407  1.00 90.75
ATOM   5004  CB  LEU C 146     -11.325  42.911  27.607  1.00 90.75
ATOM   5005  CG  LEU C 146     -12.668  42.570  28.253  1.00 90.75
ATOM   5006  CD1 LEU C 146     -13.444  41.591  27.378  1.00 90.75
ATOM   5007  CD2 LEU C 146     -12.460  41.997  29.651  1.00 90.75
ATOM   5008  N   SER C 147      -8.270  43.766  28.242  1.00 89.05
ATOM   5009  CA  SER C 147      -6.927  43.631  27.690  1.00 89.05
ATOM   5010  C   SER C 147      -6.889  42.589  26.577  1.00 89.05
ATOM   5011  O   SER C 147      -7.820  41.794  26.432  1.00 89.05
ATOM   5012  CB  SER C 147      -5.931  43.253  28.788  1.00 89.05
ATOM   5013  OG  SER C 147      -6.155  41.928  29.236  1.00 89.05
ATOM   5014  N   PHE C 148      -5.879  42.550  25.723  1.00 89.70
ATOM   5015  CA  PHE C 148      -5.744  41.622  24.606  1.00 89.70
ATOM   5016  C   PHE C 148      -5.783  40.179  25.094  1.00 89.70
ATOM   5017  O   PHE C 148      -6.484  39.342  24.521  1.00 89.70
ATOM   5018  CB  PHE C 148      -4.443  41.883  23.842  1.00 89.70
ATOM   5019  CG  PHE C 148      -4.262  41.004  22.634  1.00 89.70
ATOM   5020  CD1 PHE C 148      -3.449  39.878  22.691  1.00 89.70
ATOM   5021  CD2 PHE C 148      -4.904  41.304  21.440  1.00 89.70
ATOM   5022  CE1 PHE C 148      -3.279  39.063  21.575  1.00 89.70
ATOM   5023  CE2 PHE C 148      -4.740  40.494  20.320  1.00 89.70
ATOM   5024  CZ  PHE C 148      -3.926  39.375  20.389  1.00 89.70
ATOM   5025  N   SER C 149      -5.035  39.818  26.185  1.00 89.77
ATOM   5026  CA  SER C 149      -4.989  38.466  26.734  1.00 89.77
ATOM   5027  C   SER C 149      -6.347  38.048  27.288  1.00 89.77
ATOM   5028  O   SER C 149      -6.753  36.893  27.143  1.00 89.77
ATOM   5029  CB  SER C 149      -3.929  38.370  27.833  1.00 89.77
ATOM   5030  OG  SER C 149      -4.227  39.256  28.898  1.00 89.77
ATOM   5031  N   GLU C 150      -7.028  38.992  27.896  1.00 92.44
ATOM   5032  CA  GLU C 150      -8.359  38.714  28.430  1.00 92.44
ATOM   5033  C   GLU C 150      -9.365  38.478  27.307  1.00 92.44
ATOM   5034  O   GLU C 150     -10.237  37.614  27.420  1.00 92.44
ATOM   5035  CB  GLU C 150      -8.830  39.863  29.325  1.00 92.44
ATOM   5036  CG  GLU C 150      -8.105  39.938  30.661  1.00 92.44
ATOM   5037  CD  GLU C 150      -8.577  41.089  31.536  1.00 92.44
ATOM   5038  OE1 GLU C 150      -8.309  41.071  32.759  1.00 92.44
ATOM   5039  OE2 GLU C 150      -9.221  42.014  30.994  1.00 92.44
ATOM   5040  N   SER C 151      -9.233  39.291  26.290  1.00 92.77
ATOM   5041  CA  SER C 151     -10.103  39.115  25.131  1.00 92.77
ATOM   5042  C   SER C 151      -9.901  37.746  24.491  1.00 92.77
ATOM   5043  O   SER C 151     -10.859  37.125  24.026  1.00 92.77
ATOM   5044  CB  SER C 151      -9.849  40.213  24.098  1.00 92.77
ATOM   5045  OG  SER C 151      -8.582  40.044  23.486  1.00 92.77
ATOM   5046  N   PHE C 152      -8.700  37.311  24.442  1.00 92.92
ATOM   5047  CA  PHE C 152      -8.391  35.984  23.922  1.00 92.92
ATOM   5048  C   PHE C 152      -9.085  34.905  24.745  1.00 92.92
ATOM   5049  O   PHE C 152      -9.724  34.009  24.190  1.00 92.92
ATOM   5050  CB  PHE C 152      -6.878  35.747  23.914  1.00 92.92
ATOM   5051  CG  PHE C 152      -6.487  34.332  23.580  1.00 92.92
ATOM   5052  CD1 PHE C 152      -5.947  33.498  24.551  1.00 92.92
ATOM   5053  CD2 PHE C 152      -6.660  33.837  22.294  1.00 92.92
ATOM   5054  CE1 PHE C 152      -5.585  32.188  24.245  1.00 92.92
ATOM   5055  CE2 PHE C 152      -6.299  32.530  21.981  1.00 92.92
ATOM   5056  CZ  PHE C 152      -5.761  31.707  22.957  1.00 92.92
ATOM   5057  N   PHE C 153      -8.945  34.967  26.005  1.00 94.02
ATOM   5058  CA  PHE C 153      -9.550  33.995  26.909  1.00 94.02
ATOM   5059  C   PHE C 153     -11.054  33.910  26.683  1.00 94.02
ATOM   5060  O   PHE C 153     -11.595  32.822  26.475  1.00 94.02
ATOM   5061  CB  PHE C 153      -9.257  34.361  28.367  1.00 94.02
ATOM   5062  CG  PHE C 153      -9.946  33.470  29.366  1.00 94.02
ATOM   5063  CD1 PHE C 153     -11.084  33.903  30.036  1.00 94.02
ATOM   5064  CD2 PHE C 153      -9.455  32.199  29.635  1.00 94.02
ATOM   5065  CE1 PHE C 153     -11.723  33.081  30.961  1.00 94.02
ATOM   5066  CE2 PHE C 153     -10.089  31.372  30.558  1.00 94.02
ATOM   5067  CZ  PHE C 153     -11.222  31.815  31.220  1.00 94.02
ATOM   5068  N   TYR C 154     -11.766  35.064  26.653  1.00 94.22
ATOM   5069  CA  TYR C 154     -13.221  35.084  26.548  1.00 94.22
ATOM   5070  C   TYR C 154     -13.672  34.679  25.150  1.00 94.22
ATOM   5071  O   TYR C 154     -14.754  34.112  24.980  1.00 94.22
ATOM   5072  CB  TYR C 154     -13.765  36.475  26.889  1.00 94.22
ATOM   5073  CG  TYR C 154     -13.725  36.797  28.363  1.00 94.22
ATOM   5074  CD1 TYR C 154     -14.517  36.097  29.271  1.00 94.22
ATOM   5075  CD2 TYR C 154     -12.897  37.802  28.851  1.00 94.22
ATOM   5076  CE1 TYR C 154     -14.484  36.392  30.630  1.00 94.22
ATOM   5077  CE2 TYR C 154     -12.857  38.106  30.208  1.00 94.22
ATOM   5078  CZ  TYR C 154     -13.652  37.396  31.088  1.00 94.22
ATOM   5079  OH  TYR C 154     -13.616  37.692  32.432  1.00 94.22
ATOM   5080  N   THR C 155     -12.905  35.011  24.191  1.00 92.94
ATOM   5081  CA  THR C 155     -13.209  34.534  22.847  1.00 92.94
ATOM   5082  C   THR C 155     -13.169  33.009  22.792  1.00 92.94
ATOM   5083  O   THR C 155     -14.039  32.381  22.186  1.00 92.94
ATOM   5084  CB  THR C 155     -12.226  35.113  21.813  1.00 92.94
ATOM   5085  OG1 THR C 155     -12.248  36.544  21.890  1.00 92.94
ATOM   5086  CG2 THR C 155     -12.601  34.685  20.398  1.00 92.94
ATOM   5087  N   MET C 156     -12.176  32.455  23.434  1.00 94.07
ATOM   5088  CA  MET C 156     -12.048  31.001  23.471  1.00 94.07
ATOM   5089  C   MET C 156     -13.184  30.374  24.272  1.00 94.07
ATOM   5090  O   MET C 156     -13.654  29.284  23.943  1.00 94.07
ATOM   5091  CB  MET C 156     -10.700  30.594  24.070  1.00 94.07
ATOM   5092  CG  MET C 156      -9.508  30.954  23.198  1.00 94.07
ATOM   5093  SD  MET C 156      -9.612  30.210  21.524  1.00 94.07
ATOM   5094  CE  MET C 156      -9.162  31.645  20.508  1.00 94.07
ATOM   5095  N   VAL C 157     -13.557  31.019  25.316  1.00 94.59
ATOM   5096  CA  VAL C 157     -14.698  30.560  26.101  1.00 94.59
ATOM   5097  C   VAL C 157     -15.957  30.564  25.236  1.00 94.59
ATOM   5098  O   VAL C 157     -16.765  29.635  25.302  1.00 94.59
ATOM   5099  CB  VAL C 157     -14.912  31.435  27.357  1.00 94.59
ATOM   5100  CG1 VAL C 157     -16.230  31.082  28.043  1.00 94.59
ATOM   5101  CG2 VAL C 157     -13.741  31.273  28.325  1.00 94.59
ATOM   5102  N   PHE C 158     -16.075  31.610  24.436  1.00 92.50
ATOM   5103  CA  PHE C 158     -17.185  31.700  23.495  1.00 92.50
ATOM   5104  C   PHE C 158     -17.196  30.502  22.553  1.00 92.50
ATOM   5105  O   PHE C 158     -18.227  29.849  22.383  1.00 92.50
ATOM   5106  CB  PHE C 158     -17.104  33.001  22.689  1.00 92.50
ATOM   5107  CG  PHE C 158     -18.098  33.079  21.561  1.00 92.50
ATOM   5108  CD1 PHE C 158     -17.708  32.818  20.254  1.00 92.50
ATOM   5109  CD2 PHE C 158     -19.423  33.413  21.810  1.00 92.50
ATOM   5110  CE1 PHE C 158     -18.626  32.890  19.208  1.00 92.50
ATOM   5111  CE2 PHE C 158     -20.345  33.487  20.770  1.00 92.50
ATOM   5112  CZ  PHE C 158     -19.945  33.226  19.470  1.00 92.50
ATOM   5113  N   TYR C 159     -16.122  30.168  22.067  1.00 92.29
ATOM   5114  CA  TYR C 159     -16.017  29.052  21.134  1.00 92.29
ATOM   5115  C   TYR C 159     -16.226  27.722  21.848  1.00 92.29
ATOM   5116  O   TYR C 159     -16.739  26.768  21.259  1.00 92.29
ATOM   5117  CB  TYR C 159     -14.655  29.061  20.434  1.00 92.29
ATOM   5118  CG  TYR C 159     -14.499  30.170  19.422  1.00 92.29
ATOM   5119  CD1 TYR C 159     -15.519  30.464  18.520  1.00 92.29
ATOM   5120  CD2 TYR C 159     -13.333  30.925  19.365  1.00 92.29
ATOM   5121  CE1 TYR C 159     -15.380  31.484  17.584  1.00 92.29
ATOM   5122  CE2 TYR C 159     -13.182  31.947  18.433  1.00 92.29
ATOM   5123  CZ  TYR C 159     -14.210  32.219  17.549  1.00 92.29
ATOM   5124  OH  TYR C 159     -14.066  33.229  16.625  1.00 92.29
ATOM   5125  N   ALA C 160     -15.878  27.626  23.100  1.00 94.67
ATOM   5126  CA  ALA C 160     -16.074  26.418  23.896  1.00 94.67
ATOM   5127  C   ALA C 160     -17.557  26.155  24.139  1.00 94.67
ATOM   5128  O   ALA C 160     -17.967  25.009  24.339  1.00 94.67
ATOM   5129  CB  ALA C 160     -15.332  26.530  25.226  1.00 94.67
ATOM   5130  N   LEU C 161     -18.398  27.200  24.015  1.00 95.31
ATOM   5131  CA  LEU C 161     -19.820  27.083  24.318  1.00 95.31
ATOM   5132  C   LEU C 161     -20.634  26.896  23.043  1.00 95.31
ATOM   5133  O   LEU C 161     -21.829  26.597  23.102  1.00 95.31
ATOM   5134  CB  LEU C 161     -20.310  28.322  25.073  1.00 95.31
ATOM   5135  CG  LEU C 161     -19.832  28.468  26.519  1.00 95.31
ATOM   5136  CD1 LEU C 161     -20.273  29.812  27.090  1.00 95.31
ATOM   5137  CD2 LEU C 161     -20.355  27.320  27.375  1.00 95.31
ATOM   5138  N   ILE C 162     -20.074  26.974  21.954  1.00 92.83
ATOM   5139  CA  ILE C 162     -20.757  26.928  20.665  1.00 92.83
ATOM   5140  C   ILE C 162     -21.413  25.562  20.478  1.00 92.83
ATOM   5141  O   ILE C 162     -22.554  25.472  20.019  1.00 92.83
ATOM   5142  CB  ILE C 162     -19.785  27.220  19.500  1.00 92.83
ATOM   5143  CG1 ILE C 162     -19.453  28.715  19.444  1.00 92.83
ATOM   5144  CG2 ILE C 162     -20.375  26.740  18.171  1.00 92.83
ATOM   5145  CD1 ILE C 162     -20.615  29.591  18.997  1.00 92.83
ATOM   5146  N   PRO C 163     -20.821  24.444  20.877  1.00 93.25
ATOM   5147  CA  PRO C 163     -21.432  23.124  20.702  1.00 93.25
ATOM   5148  C   PRO C 163     -22.717  22.956  21.509  1.00 93.25
ATOM   5149  O   PRO C 163     -23.540  22.092  21.194  1.00 93.25
ATOM   5150  CB  PRO C 163     -20.347  22.165  21.197  1.00 93.25
ATOM   5151  CG  PRO C 163     -19.072  22.936  21.078  1.00 93.25
ATOM   5152  CD  PRO C 163     -19.378  24.394  21.261  1.00 93.25
ATOM   5153  N   ILE C 164     -22.913  23.803  22.442  1.00 94.26
ATOM   5154  CA  ILE C 164     -24.139  23.781  23.233  1.00 94.26
ATOM   5155  C   ILE C 164     -25.100  24.852  22.723  1.00 94.26
ATOM   5156  O   ILE C 164     -26.298  24.599  22.573  1.00 94.26
ATOM   5157  CB  ILE C 164     -23.846  23.995  24.735  1.00 94.26
ATOM   5158  CG1 ILE C 164     -22.958  22.866  25.272  1.00 94.26
ATOM   5159  CG2 ILE C 164     -25.150  24.091  25.531  1.00 94.26
ATOM   5160  CD1 ILE C 164     -22.403  23.124  26.666  1.00 94.26
ATOM   5161  N   ALA C 165     -24.584  26.005  22.369  1.00 94.04
ATOM   5162  CA  ALA C 165     -25.390  27.157  21.971  1.00 94.04
ATOM   5163  C   ALA C 165     -26.073  26.910  20.629  1.00 94.04
ATOM   5164  O   ALA C 165     -27.270  27.169  20.478  1.00 94.04
ATOM   5165  CB  ALA C 165     -24.524  28.413  21.901  1.00 94.04
ATOM   5166  N   LEU C 166     -25.404  26.322  19.713  1.00 93.79
ATOM   5167  CA  LEU C 166     -25.929  26.146  18.363  1.00 93.79
ATOM   5168  C   LEU C 166     -27.096  25.164  18.357  1.00 93.79
ATOM   5169  O   LEU C 166     -28.134  25.431  17.747  1.00 93.79
ATOM   5170  CB  LEU C 166     -24.828  25.654  17.420  1.00 93.79
ATOM   5171  CG  LEU C 166     -23.924  26.728  16.813  1.00 93.79
ATOM   5172  CD1 LEU C 166     -22.815  26.084  15.989  1.00 93.79
ATOM   5173  CD2 LEU C 166     -24.740  27.694  15.960  1.00 93.79
ATOM   5174  N   PRO C 167     -27.002  24.019  19.032  1.00 92.69
ATOM   5175  CA  PRO C 167     -28.145  23.105  19.091  1.00 92.69
ATOM   5176  C   PRO C 167     -29.360  23.724  19.779  1.00 92.69
ATOM   5177  O   PRO C 167     -30.499  23.439  19.401  1.00 92.69
ATOM   5178  CB  PRO C 167     -27.607  21.918  19.895  1.00 92.69
ATOM   5179  CG  PRO C 167     -26.128  21.952  19.682  1.00 92.69
ATOM   5180  CD  PRO C 167     -25.702  23.383  19.522  1.00 92.69
ATOM   5181  N   ILE C 168     -29.131  24.543  20.774  1.00 94.16
ATOM   5182  CA  ILE C 168     -30.225  25.217  21.466  1.00 94.16
ATOM   5183  C   ILE C 168     -30.928  26.177  20.508  1.00 94.16
ATOM   5184  O   ILE C 168     -32.157  26.177  20.412  1.00 94.16
ATOM   5185  CB  ILE C 168     -29.721  25.978  22.713  1.00 94.16
ATOM   5186  CG1 ILE C 168     -29.201  24.993  23.766  1.00 94.16
ATOM   5187  CG2 ILE C 168     -30.830  26.863  23.290  1.00 94.16
ATOM   5188  CD1 ILE C 168     -28.539  25.660  24.964  1.00 94.16
ATOM   5189  N   VAL C 169     -30.101  26.919  19.829  1.00 93.03
ATOM   5190  CA  VAL C 169     -30.666  27.866  18.872  1.00 93.03
ATOM   5191  C   VAL C 169     -31.395  27.109  17.765  1.00 93.03
ATOM   5192  O   VAL C 169     -32.484  27.507  17.345  1.00 93.03
ATOM   5193  CB  VAL C 169     -29.576  28.778  18.266  1.00 93.03
ATOM   5194  CG1 VAL C 169     -30.164  29.667  17.172  1.00 93.03
ATOM   5195  CG2 VAL C 169     -28.925  29.627  19.356  1.00 93.03
ATOM   5196  N   ALA C 170     -30.825  26.061  17.329  1.00 92.30
ATOM   5197  CA  ALA C 170     -31.459  25.229  16.309  1.00 92.30
ATOM   5198  C   ALA C 170     -32.800  24.689  16.798  1.00 92.30
ATOM   5199  O   ALA C 170     -33.772  24.647  16.040  1.00 92.30
ATOM   5200  CB  ALA C 170     -30.538  24.078  15.913  1.00 92.30
ATOM   5201  N   THR C 171     -32.880  24.297  18.066  1.00 94.16
ATOM   5202  CA  THR C 171     -34.102  23.775  18.667  1.00 94.16
ATOM   5203  C   THR C 171     -35.187  24.847  18.705  1.00 94.16
ATOM   5204  O   THR C 171     -36.349  24.573  18.398  1.00 94.16
ATOM   5205  CB  THR C 171     -33.844  23.252  20.092  1.00 94.16
ATOM   5206  OG1 THR C 171     -32.733  22.347  20.069  1.00 94.16
ATOM   5207  CG2 THR C 171     -35.066  22.523  20.641  1.00 94.16
ATOM   5208  N   ILE C 172     -34.767  26.050  19.009  1.00 93.07
ATOM   5209  CA  ILE C 172     -35.710  27.160  19.082  1.00 93.07
ATOM   5210  C   ILE C 172     -36.244  27.477  17.687  1.00 93.07
ATOM   5211  O   ILE C 172     -37.456  27.591  17.490  1.00 93.07
ATOM   5212  CB  ILE C 172     -35.059  28.416  19.704  1.00 93.07
ATOM   5213  CG1 ILE C 172     -34.655  28.143  21.158  1.00 93.07
ATOM   5214  CG2 ILE C 172     -36.005  29.616  19.614  1.00 93.07
ATOM   5215  CD1 ILE C 172     -33.834  29.257  21.792  1.00 93.07
ATOM   5216  N   ILE C 173     -35.358  27.529  16.722  1.00 90.19
ATOM   5217  CA  ILE C 173     -35.738  27.849  15.351  1.00 90.19
ATOM   5218  C   ILE C 173     -36.672  26.770  14.809  1.00 90.19
ATOM   5219  O   ILE C 173     -37.730  27.077  14.255  1.00 90.19
ATOM   5220  CB  ILE C 173     -34.498  27.992  14.439  1.00 90.19
ATOM   5221  CG1 ILE C 173     -33.672  29.216  14.850  1.00 90.19
ATOM   5222  CG2 ILE C 173     -34.917  28.083  12.969  1.00 90.19
ATOM   5223  CD1 ILE C 173     -32.354  29.354  14.100  1.00 90.19
ATOM   5224  N   MET C 174     -36.351  25.569  15.053  1.00 90.99
ATOM   5225  CA  MET C 174     -37.143  24.465  14.518  1.00 90.99
ATOM   5226  C   MET C 174     -38.481  24.354  15.243  1.00 90.99
ATOM   5227  O   MET C 174     -39.488  23.979  14.641  1.00 90.99
ATOM   5228  CB  MET C 174     -36.376  23.147  14.633  1.00 90.99
ATOM   5229  CG  MET C 174     -35.223  23.021  13.650  1.00 90.99
ATOM   5230  SD  MET C 174     -35.743  23.317  11.915  1.00 90.99
ATOM   5231  CE  MET C 174     -36.755  21.838  11.628  1.00 90.99
ATOM   5232  N   SER C 175     -38.453  24.629  16.514  1.00 90.97
ATOM   5233  CA  SER C 175     -39.698  24.640  17.275  1.00 90.97
ATOM   5234  C   SER C 175     -40.689  25.647  16.700  1.00 90.97
ATOM   5235  O   SER C 175     -41.879  25.353  16.577  1.00 90.97
ATOM   5236  CB  SER C 175     -39.425  24.964  18.745  1.00 90.97
ATOM   5237  OG  SER C 175     -40.632  24.997  19.485  1.00 90.97
ATOM   5238  N   ILE C 176     -40.171  26.770  16.278  1.00 92.31
ATOM   5239  CA  ILE C 176     -41.005  27.813  15.691  1.00 92.31
ATOM   5240  C   ILE C 176     -41.502  27.364  14.319  1.00 92.31
ATOM   5241  O   ILE C 176     -42.684  27.514  14.000  1.00 92.31
ATOM   5242  CB  ILE C 176     -40.239  29.149  15.573  1.00 92.31
ATOM   5243  CG1 ILE C 176     -39.858  29.671  16.963  1.00 92.31
ATOM   5244  CG2 ILE C 176     -41.072  30.183  14.809  1.00 92.31
ATOM   5245  CD1 ILE C 176     -38.926  30.875  16.938  1.00 92.31
ATOM   5246  N   ILE C 177     -40.657  26.779  13.588  1.00 88.09
ATOM   5247  CA  ILE C 177     -40.996  26.331  12.241  1.00 88.09
ATOM   5248  C   ILE C 177     -42.048  25.227  12.314  1.00 88.09
ATOM   5249  O   ILE C 177     -43.047  25.264  11.591  1.00 88.09
ATOM   5250  CB  ILE C 177     -39.747  25.833  11.480  1.00 88.09
ATOM   5251  CG1 ILE C 177     -38.780  26.994  11.222  1.00 88.09
ATOM   5252  CG2 ILE C 177     -40.151  25.155  10.167  1.00 88.09
ATOM   5253  CD1 ILE C 177     -37.456  26.570  10.600  1.00 88.09
ATOM   5254  N   VAL C 178     -41.862  24.281  13.176  1.00 87.45
ATOM   5255  CA  VAL C 178     -42.792  23.164  13.310  1.00 87.45
ATOM   5256  C   VAL C 178     -44.143  23.673  13.808  1.00 87.45
ATOM   5257  O   VAL C 178     -45.193  23.212  13.355  1.00 87.45
ATOM   5258  CB  VAL C 178     -42.245  22.081  14.266  1.00 87.45
ATOM   5259  CG1 VAL C 178     -43.314  21.031  14.561  1.00 87.45
ATOM   5260  CG2 VAL C 178     -40.998  21.427  13.673  1.00 87.45
ATOM   5261  N   TYR C 179     -44.024  24.613  14.737  1.00 87.07
ATOM   5262  CA  TYR C 179     -45.249  25.221  15.244  1.00 87.07
ATOM   5263  C   TYR C 179     -46.032  25.888  14.120  1.00 87.07
ATOM   5264  O   TYR C 179     -47.252  25.729  14.026  1.00 87.07
ATOM   5265  CB  TYR C 179     -44.927  26.246  16.336  1.00 87.07
ATOM   5266  CG  TYR C 179     -46.145  26.945  16.890  1.00 87.07
ATOM   5267  CD1 TYR C 179     -46.479  28.234  16.482  1.00 87.07
ATOM   5268  CD2 TYR C 179     -46.964  26.318  17.824  1.00 87.07
ATOM   5269  CE1 TYR C 179     -47.599  28.882  16.991  1.00 87.07
ATOM   5270  CE2 TYR C 179     -48.086  26.956  18.340  1.00 87.07
ATOM   5271  CZ  TYR C 179     -48.396  28.236  17.918  1.00 87.07
ATOM   5272  OH  TYR C 179     -49.506  28.874  18.426  1.00 87.07
ATOM   5273  N   ARG C 180     -45.314  26.544  13.264  1.00 89.61
ATOM   5274  CA  ARG C 180     -45.951  27.221  12.139  1.00 89.61
ATOM   5275  C   ARG C 180     -46.495  26.214  11.131  1.00 89.61
ATOM   5276  O   ARG C 180     -47.579  26.406  10.576  1.00 89.61
ATOM   5277  CB  ARG C 180     -44.965  28.169  11.453  1.00 89.61
ATOM   5278  CG  ARG C 180     -44.682  29.438  12.240  1.00 89.61
ATOM   5279  CD  ARG C 180     -45.878  30.381  12.239  1.00 89.61
ATOM   5280  NE  ARG C 180     -45.538  31.683  12.805  1.00 89.61
ATOM   5281  CZ  ARG C 180     -46.205  32.809  12.569  1.00 89.61
ATOM   5282  NH1 ARG C 180     -47.266  32.814  11.770  1.00 89.61
ATOM   5283  NH2 ARG C 180     -45.809  33.939  13.137  1.00 89.61
ATOM   5284  N   VAL C 181     -45.855  25.224  10.952  1.00 85.84
ATOM   5285  CA  VAL C 181     -46.277  24.191  10.012  1.00 85.84
ATOM   5286  C   VAL C 181     -47.502  23.462  10.560  1.00 85.84
ATOM   5287  O   VAL C 181     -48.420  23.126   9.808  1.00 85.84
ATOM   5288  CB  VAL C 181     -45.140  23.184   9.728  1.00 85.84
ATOM   5289  CG1 VAL C 181     -45.664  21.988   8.934  1.00 85.84
ATOM   5290  CG2 VAL C 181     -43.997  23.867   8.980  1.00 85.84
ATOM   5291  N   ARG C 182     -47.497  23.216  11.819  1.00 83.15
ATOM   5292  CA  ARG C 182     -48.649  22.585  12.456  1.00 83.15
ATOM   5293  C   ARG C 182     -49.907  23.426  12.269  1.00 83.15
ATOM   5294  O   ARG C 182     -50.990  22.888  12.029  1.00 83.15
ATOM   5295  CB  ARG C 182     -48.384  22.362  13.947  1.00 83.15
ATOM   5296  CG  ARG C 182     -47.724  21.030  14.263  1.00 83.15
ATOM   5297  CD  ARG C 182     -47.549  20.829  15.762  1.00 83.15
ATOM   5298  NE  ARG C 182     -46.574  19.782  16.055  1.00 83.15
ATOM   5299  CZ  ARG C 182     -46.207  19.410  17.278  1.00 83.15
ATOM   5300  NH1 ARG C 182     -46.730  19.993  18.350  1.00 83.15
ATOM   5301  NH2 ARG C 182     -45.310  18.446  17.431  1.00 83.15
ATOM   5302  N   ALA C 183     -49.660  24.705  12.338  1.00 86.58
ATOM   5303  CA  ALA C 183     -50.770  25.635  12.147  1.00 86.58
ATOM   5304  C   ALA C 183     -51.262  25.614  10.703  1.00 86.58
ATOM   5305  O   ALA C 183     -52.466  25.690  10.449  1.00 86.58
ATOM   5306  CB  ALA C 183     -50.353  27.050  12.543  1.00 86.58
ATOM   5307  N   TRP C 184     -50.344  25.488   9.837  1.00 86.18
ATOM   5308  CA  TRP C 184     -50.668  25.461   8.414  1.00 86.18
ATOM   5309  C   TRP C 184     -51.419  24.185   8.051  1.00 86.18
ATOM   5310  O   TRP C 184     -52.335  24.209   7.226  1.00 86.18
ATOM   5311  CB  TRP C 184     -49.396  25.579   7.570  1.00 86.18
ATOM   5312  CG  TRP C 184     -49.653  25.792   6.108  1.00 86.18
ATOM   5313  CD1 TRP C 184     -50.360  26.813   5.536  1.00 86.18
ATOM   5314  CD2 TRP C 184     -49.209  24.960   5.032  1.00 86.18
ATOM   5315  NE1 TRP C 184     -50.381  26.666   4.168  1.00 86.18
ATOM   5316  CE2 TRP C 184     -49.683  25.538   3.834  1.00 86.18
ATOM   5317  CE3 TRP C 184     -48.455  23.780   4.966  1.00 86.18
ATOM   5318  CZ2 TRP C 184     -49.426  24.975   2.581  1.00 86.18
ATOM   5319  CZ3 TRP C 184     -48.201  23.222   3.718  1.00 86.18
ATOM   5320  CH2 TRP C 184     -48.686  23.821   2.544  1.00 86.18
ATOM   5321  N   TYR C 185     -51.085  23.073   8.665  1.00 83.89
ATOM   5322  CA  TYR C 185     -51.679  21.778   8.355  1.00 83.89
ATOM   5323  C   TYR C 185     -52.813  21.453   9.320  1.00 83.89
ATOM   5324  O   TYR C 185     -53.212  20.294   9.451  1.00 83.89
ATOM   5325  CB  TYR C 185     -50.618  20.674   8.406  1.00 83.89
ATOM   5326  CG  TYR C 185     -49.725  20.633   7.190  1.00 83.89
ATOM   5327  CD1 TYR C 185     -50.144  20.014   6.015  1.00 83.89
ATOM   5328  CD2 TYR C 185     -48.461  21.213   7.214  1.00 83.89
ATOM   5329  CE1 TYR C 185     -49.323  19.972   4.892  1.00 83.89
ATOM   5330  CE2 TYR C 185     -47.633  21.178   6.098  1.00 83.89
ATOM   5331  CZ  TYR C 185     -48.072  20.557   4.943  1.00 83.89
ATOM   5332  OH  TYR C 185     -47.255  20.519   3.835  1.00 83.89
ATOM   5333  N   HIS C 186     -53.312  22.403  10.007  1.00 85.01
ATOM   5334  CA  HIS C 186     -54.310  22.202  11.051  1.00 85.01
ATOM   5335  C   HIS C 186     -55.566  21.540  10.493  1.00 85.01
ATOM   5336  O   HIS C 186     -56.077  20.581  11.075  1.00 85.01
ATOM   5337  CB  HIS C 186     -54.669  23.534  11.713  1.00 85.01
ATOM   5338  CG  HIS C 186     -55.655  23.403  12.829  1.00 85.01
ATOM   5339  ND1 HIS C 186     -55.391  22.687  13.976  1.00 85.01
ATOM   5340  CD2 HIS C 186     -56.906  23.902  12.973  1.00 85.01
ATOM   5341  CE1 HIS C 186     -56.439  22.750  14.779  1.00 85.01
ATOM   5342  NE2 HIS C 186     -57.372  23.481  14.194  1.00 85.01
ATOM   5343  N   ASN C 187     -56.112  21.984   9.268  1.00 84.54
ATOM   5344  CA  ASN C 187     -57.332  21.439   8.680  1.00 84.54
ATOM   5345  C   ASN C 187     -57.144  19.989   8.244  1.00 84.54
ATOM   5346  O   ASN C 187     -58.015  19.149   8.478  1.00 84.54
ATOM   5347  CB  ASN C 187     -57.785  22.295   7.495  1.00 84.54
ATOM   5348  CG  ASN C 187     -58.410  23.607   7.928  1.00 84.54
ATOM   5349  OD1 ASN C 187     -58.756  23.787   9.098  1.00 84.54
ATOM   5350  ND2 ASN C 187     -58.559  24.532   6.987  1.00 84.54
ATOM   5351  N   SER C 188     -55.994  19.829   7.624  1.00 84.13
ATOM   5352  CA  SER C 188     -55.677  18.478   7.170  1.00 84.13
ATOM   5353  C   SER C 188     -55.518  17.523   8.348  1.00 84.13
ATOM   5354  O   SER C 188     -55.975  16.379   8.293  1.00 84.13
ATOM   5355  CB  SER C 188     -54.400  18.481   6.329  1.00 84.13
ATOM   5356  OG  SER C 188     -54.002  17.157   6.015  1.00 84.13
ATOM   5357  N   THR C 189     -54.915  17.994   9.369  1.00 84.05
ATOM   5358  CA  THR C 189     -54.695  17.190  10.566  1.00 84.05
ATOM   5359  C   THR C 189     -56.022  16.848  11.239  1.00 84.05
ATOM   5360  O   THR C 189     -56.228  15.714  11.675  1.00 84.05
ATOM   5361  CB  THR C 189     -53.781  17.919  11.568  1.00 84.05
ATOM   5362  OG1 THR C 189     -52.713  18.555  10.856  1.00 84.05
ATOM   5363  CG2 THR C 189     -53.191  16.945  12.583  1.00 84.05
ATOM   5364  N   GLN C 190     -56.962  17.728  11.221  1.00 83.77
ATOM   5365  CA  GLN C 190     -58.265  17.515  11.842  1.00 83.77
ATOM   5366  C   GLN C 190     -59.075  16.471  11.079  1.00 83.77
ATOM   5367  O   GLN C 190     -59.777  15.658  11.684  1.00 83.77
ATOM   5368  CB  GLN C 190     -59.044  18.829  11.920  1.00 83.77
ATOM   5369  CG  GLN C 190     -58.547  19.775  13.005  1.00 83.77
ATOM   5370  CD  GLN C 190     -58.726  19.213  14.402  1.00 83.77
ATOM   5371  OE1 GLN C 190     -59.698  18.502  14.680  1.00 83.77
ATOM   5372  NE2 GLN C 190     -57.791  19.527  15.292  1.00 83.77
ATOM   5373  N   ARG C 191     -58.911  16.504   9.788  1.00 86.50
ATOM   5374  CA  ARG C 191     -59.587  15.507   8.964  1.00 86.50
ATOM   5375  C   ARG C 191     -59.066  14.105   9.262  1.00 86.50
ATOM   5376  O   ARG C 191     -59.846  13.156   9.365  1.00 86.50
ATOM   5377  CB  ARG C 191     -59.410  15.827   7.478  1.00 86.50
ATOM   5378  CG  ARG C 191     -60.283  16.971   6.986  1.00 86.50
ATOM   5379  CD  ARG C 191     -60.116  17.205   5.491  1.00 86.50
ATOM   5380  NE  ARG C 191     -60.188  18.624   5.156  1.00 86.50
ATOM   5381  CZ  ARG C 191     -60.063  19.120   3.929  1.00 86.50
ATOM   5382  NH1 ARG C 191     -59.856  18.318   2.891  1.00 86.50
ATOM   5383  NH2 ARG C 191     -60.144  20.429   3.737  1.00 86.50
ATOM   5384  N   LYS C 192     -57.796  14.102   9.391  1.00 85.81
ATOM   5385  CA  LYS C 192     -57.164  12.821   9.693  1.00 85.81
ATOM   5386  C   LYS C 192     -57.592  12.307  11.065  1.00 85.81
ATOM   5387  O   LYS C 192     -57.892  11.122  11.223  1.00 85.81
ATOM   5388  CB  LYS C 192     -55.641  12.946   9.632  1.00 85.81
ATOM   5389  CG  LYS C 192     -55.080  12.994   8.219  1.00 85.81
ATOM   5390  CD  LYS C 192     -53.558  13.059   8.224  1.00 85.81
ATOM   5391  CE  LYS C 192     -52.997  13.142   6.811  1.00 85.81
ATOM   5392  NZ  LYS C 192     -51.505  13.226   6.811  1.00 85.81
ATOM   5393  N   LEU C 193     -57.685  13.172  11.997  1.00 85.27
ATOM   5394  CA  LEU C 193     -58.063  12.803  13.356  1.00 85.27
ATOM   5395  C   LEU C 193     -59.541  12.432  13.428  1.00 85.27
ATOM   5396  O   LEU C 193     -59.928  11.550  14.198  1.00 85.27
ATOM   5397  CB  LEU C 193     -57.766  13.949  14.326  1.00 85.27
ATOM   5398  CG  LEU C 193     -57.217  13.552  15.697  1.00 85.27
ATOM   5399  CD1 LEU C 193     -55.735  13.208  15.596  1.00 85.27
ATOM   5400  CD2 LEU C 193     -57.443  14.671  16.709  1.00 85.27
ATOM   5401  N   GLU C 194     -60.426  13.074  12.580  1.00 86.12
ATOM   5402  CA  GLU C 194     -61.848  12.754  12.504  1.00 86.12
ATOM   5403  C   GLU C 194     -62.070  11.368  11.905  1.00 86.12
ATOM   5404  O   GLU C 194     -62.952  10.629  12.347  1.00 86.12
ATOM   5405  CB  GLU C 194     -62.594  13.808  11.681  1.00 86.12
ATOM   5406  CG  GLU C 194     -63.872  14.309  12.337  1.00 86.12
ATOM   5407  CD  GLU C 194     -64.200  15.752  11.989  1.00 86.12
ATOM   5408  OE1 GLU C 194     -65.121  16.331  12.607  1.00 86.12
ATOM   5409  OE2 GLU C 194     -63.530  16.307  11.089  1.00 86.12
ATOM   5410  N   LEU C 195     -61.300  11.151  10.922  1.00 87.95
ATOM   5411  CA  LEU C 195     -61.354   9.821  10.325  1.00 87.95
ATOM   5412  C   LEU C 195     -60.990   8.750  11.348  1.00 87.95
ATOM   5413  O   LEU C 195     -61.603   7.680  11.378  1.00 87.95
ATOM   5414  CB  LEU C 195     -60.412   9.735   9.122  1.00 87.95
ATOM   5415  CG  LEU C 195     -61.052   9.360   7.784  1.00 87.95
ATOM   5416  CD1 LEU C 195     -60.703  10.396   6.721  1.00 87.95
ATOM   5417  CD2 LEU C 195     -60.607   7.968   7.349  1.00 87.95
ATOM   5418  N   LEU C 196     -60.065   9.046  12.170  1.00 85.88
ATOM   5419  CA  LEU C 196     -59.664   8.120  13.224  1.00 85.88
ATOM   5420  C   LEU C 196     -60.783   7.940  14.244  1.00 85.88
ATOM   5421  O   LEU C 196     -61.069   6.817  14.665  1.00 85.88
ATOM   5422  CB  LEU C 196     -58.396   8.620  13.922  1.00 85.88
ATOM   5423  CG  LEU C 196     -57.486   7.548  14.523  1.00 85.88
ATOM   5424  CD1 LEU C 196     -56.329   7.244  13.577  1.00 85.88
ATOM   5425  CD2 LEU C 196     -56.966   7.990  15.886  1.00 85.88
ATOM   5426  N   LYS C 197     -61.505   8.984  14.628  1.00 83.21
ATOM   5427  CA  LYS C 197     -62.616   8.942  15.574  1.00 83.21
ATOM   5428  C   LYS C 197     -63.790   8.146  15.009  1.00 83.21
ATOM   5429  O   LYS C 197     -64.402   7.346  15.719  1.00 83.21
ATOM   5430  CB  LYS C 197     -63.069  10.358  15.934  1.00 83.21
ATOM   5431  CG  LYS C 197     -63.890  10.440  17.212  1.00 83.21
ATOM   5432  CD  LYS C 197     -64.268  11.878  17.543  1.00 83.21
ATOM   5433  CE  LYS C 197     -65.200  11.949  18.745  1.00 83.21
ATOM   5434  NZ  LYS C 197     -65.532  13.360  19.106  1.00 83.21
ATOM   5435  N   GLN C 198     -64.045   8.351  13.694  1.00 85.85
ATOM   5436  CA  GLN C 198     -65.131   7.657  13.010  1.00 85.85
ATOM   5437  C   GLN C 198     -64.865   6.156  12.938  1.00 85.85
ATOM   5438  O   GLN C 198     -65.785   5.349  13.086  1.00 85.85
ATOM   5439  CB  GLN C 198     -65.330   8.223  11.603  1.00 85.85
ATOM   5440  CG  GLN C 198     -66.183   9.484  11.562  1.00 85.85
ATOM   5441  CD  GLN C 198     -66.315  10.058  10.164  1.00 85.85
ATOM   5442  OE1 GLN C 198     -65.679   9.580   9.220  1.00 85.85
ATOM   5443  NE2 GLN C 198     -67.142  11.089  10.022  1.00 85.85
ATOM   5444  N   THR C 199     -63.594   5.876  12.712  1.00 84.00
ATOM   5445  CA  THR C 199     -63.223   4.468  12.637  1.00 84.00
ATOM   5446  C   THR C 199     -63.400   3.789  13.992  1.00 84.00
ATOM   5447  O   THR C 199     -63.789   2.621  14.062  1.00 84.00
ATOM   5448  CB  THR C 199     -61.769   4.297  12.161  1.00 84.00
ATOM   5449  OG1 THR C 199     -61.055   5.521  12.377  1.00 84.00
ATOM   5450  CG2 THR C 199     -61.713   3.946  10.678  1.00 84.00
ATOM   5451  N   MET C 200     -63.257   4.473  15.020  1.00 81.88
ATOM   5452  CA  MET C 200     -63.437   3.953  16.372  1.00 81.88
ATOM   5453  C   MET C 200     -64.917   3.808  16.708  1.00 81.88
ATOM   5454  O   MET C 200     -65.318   2.842  17.360  1.00 81.88
ATOM   5455  CB  MET C 200     -62.756   4.865  17.394  1.00 81.88
ATOM   5456  CG  MET C 200     -61.298   4.517  17.650  1.00 81.88
ATOM   5457  SD  MET C 200     -60.643   5.308  19.171  1.00 81.88
ATOM   5458  CE  MET C 200     -60.169   6.930  18.510  1.00 81.88
ATOM   5459  N   GLN C 201     -65.815   4.706  16.224  1.00 83.84
ATOM   5460  CA  GLN C 201     -67.256   4.713  16.457  1.00 83.84
ATOM   5461  C   GLN C 201     -67.938   3.566  15.718  1.00 83.84
ATOM   5462  O   GLN C 201     -68.898   2.979  16.222  1.00 83.84
ATOM   5463  CB  GLN C 201     -67.863   6.049  16.027  1.00 83.84
ATOM   5464  CG  GLN C 201     -67.825   7.119  17.110  1.00 83.84
ATOM   5465  CD  GLN C 201     -68.419   8.438  16.654  1.00 83.84
ATOM   5466  OE1 GLN C 201     -68.693   8.632  15.465  1.00 83.84
ATOM   5467  NE2 GLN C 201     -68.621   9.355  17.594  1.00 83.84
ATOM   5468  N   TYR C 202     -67.343   3.221  14.561  1.00 87.86
ATOM   5469  CA  TYR C 202     -67.929   2.166  13.743  1.00 87.86
ATOM   5470  C   TYR C 202     -67.435   0.794  14.186  1.00 87.86
ATOM   5471  O   TYR C 202     -67.796  -0.225  13.591  1.00 87.86
ATOM   5472  CB  TYR C 202     -67.599   2.387  12.263  1.00 87.86
ATOM   5473  CG  TYR C 202     -68.444   3.450  11.605  1.00 87.86
ATOM   5474  CD1 TYR C 202     -69.761   3.189  11.233  1.00 87.86
ATOM   5475  CD2 TYR C 202     -67.928   4.717  11.353  1.00 87.86
ATOM   5476  CE1 TYR C 202     -70.543   4.165  10.624  1.00 87.86
ATOM   5477  CE2 TYR C 202     -68.701   5.700  10.745  1.00 87.86
ATOM   5478  CZ  TYR C 202     -70.005   5.416  10.385  1.00 87.86
ATOM   5479  OH  TYR C 202     -70.775   6.385   9.783  1.00 87.86
ATOM   5480  N   GLY C 203     -66.643   0.638  15.270  1.00 83.48
ATOM   5481  CA  GLY C 203     -66.181  -0.609  15.859  1.00 83.48
ATOM   5482  C   GLY C 203     -65.064  -1.265  15.069  1.00 83.48
ATOM   5483  O   GLY C 203     -64.860  -2.477  15.163  1.00 83.48
ATOM   5484  N   LEU C 204     -64.424  -0.613  14.099  1.00 85.86
ATOM   5485  CA  LEU C 204     -63.293  -1.125  13.334  1.00 85.86
ATOM   5486  C   LEU C 204     -61.986  -0.925  14.094  1.00 85.86
ATOM   5487  O   LEU C 204     -61.160  -0.094  13.710  1.00 85.86
ATOM   5488  CB  LEU C 204     -63.213  -0.437  11.969  1.00 85.86
ATOM   5489  CG  LEU C 204     -64.126  -0.993  10.875  1.00 85.86
ATOM   5490  CD1 LEU C 204     -64.861   0.142  10.170  1.00 85.86
ATOM   5491  CD2 LEU C 204     -63.321  -1.818   9.875  1.00 85.86
ATOM   5492  N   TYR C 205     -61.653  -1.654  15.142  1.00 84.97
ATOM   5493  CA  TYR C 205     -60.563  -1.450  16.089  1.00 84.97
ATOM   5494  C   TYR C 205     -59.219  -1.786  15.453  1.00 84.97
ATOM   5495  O   TYR C 205     -58.225  -1.092  15.683  1.00 84.97
ATOM   5496  CB  TYR C 205     -60.774  -2.302  17.344  1.00 84.97
ATOM   5497  CG  TYR C 205     -61.733  -1.692  18.337  1.00 84.97
ATOM   5498  CD1 TYR C 205     -61.297  -0.755  19.272  1.00 84.97
ATOM   5499  CD2 TYR C 205     -63.077  -2.050  18.343  1.00 84.97
ATOM   5500  CE1 TYR C 205     -62.177  -0.192  20.190  1.00 84.97
ATOM   5501  CE2 TYR C 205     -63.966  -1.493  19.257  1.00 84.97
ATOM   5502  CZ  TYR C 205     -63.507  -0.566  20.174  1.00 84.97
ATOM   5503  OH  TYR C 205     -64.383  -0.011  21.081  1.00 84.97
ATOM   5504  N   SER C 206     -59.144  -2.737  14.616  1.00 83.08
ATOM   5505  CA  SER C 206     -57.898  -3.105  13.953  1.00 83.08
ATOM   5506  C   SER C 206     -57.430  -2.006  13.005  1.00 83.08
ATOM   5507  O   SER C 206     -56.244  -1.669  12.974  1.00 83.08
ATOM   5508  CB  SER C 206     -58.067  -4.415  13.182  1.00 83.08
ATOM   5509  OG  SER C 206     -58.813  -4.208  11.995  1.00 83.08
ATOM   5510  N   LEU C 207     -58.301  -1.482  12.246  1.00 82.39
ATOM   5511  CA  LEU C 207     -57.998  -0.395  11.320  1.00 82.39
ATOM   5512  C   LEU C 207     -57.615   0.872  12.077  1.00 82.39
ATOM   5513  O   LEU C 207     -56.711   1.600  11.659  1.00 82.39
ATOM   5514  CB  LEU C 207     -59.197  -0.117  10.410  1.00 82.39
ATOM   5515  CG  LEU C 207     -58.897   0.603   9.095  1.00 82.39
ATOM   5516  CD1 LEU C 207     -58.471  -0.399   8.027  1.00 82.39
ATOM   5517  CD2 LEU C 207     -60.112   1.401   8.632  1.00 82.39
ATOM   5518  N   ALA C 208     -58.339   1.093  13.200  1.00 83.81
ATOM   5519  CA  ALA C 208     -58.054   2.264  14.025  1.00 83.81
ATOM   5520  C   ALA C 208     -56.626   2.221  14.562  1.00 83.81
ATOM   5521  O   ALA C 208     -55.927   3.237  14.565  1.00 83.81
ATOM   5522  CB  ALA C 208     -59.050   2.358  15.178  1.00 83.81
ATOM   5523  N   GLN C 209     -56.150   1.114  14.930  1.00 83.27
ATOM   5524  CA  GLN C 209     -54.793   0.950  15.441  1.00 83.27
ATOM   5525  C   GLN C 209     -53.760   1.165  14.338  1.00 83.27
ATOM   5526  O   GLN C 209     -52.721   1.787  14.567  1.00 83.27
ATOM   5527  CB  GLN C 209     -54.617  -0.437  16.063  1.00 83.27
ATOM   5528  CG  GLN C 209     -53.457  -0.527  17.045  1.00 83.27
ATOM   5529  CD  GLN C 209     -53.590  -1.695  18.004  1.00 83.27
ATOM   5530  OE1 GLN C 209     -54.622  -2.374  18.038  1.00 83.27
ATOM   5531  NE2 GLN C 209     -52.548  -1.938  18.791  1.00 83.27
ATOM   5532  N   GLN C 210     -53.997   0.720  13.207  1.00 81.67
ATOM   5533  CA  GLN C 210     -53.101   0.901  12.069  1.00 81.67
ATOM   5534  C   GLN C 210     -52.977   2.375  11.696  1.00 81.67
ATOM   5535  O   GLN C 210     -51.881   2.855  11.397  1.00 81.67
ATOM   5536  CB  GLN C 210     -53.590   0.094  10.866  1.00 81.67
ATOM   5537  CG  GLN C 210     -53.212  -1.380  10.919  1.00 81.67
ATOM   5538  CD  GLN C 210     -53.717  -2.160   9.720  1.00 81.67
ATOM   5539  OE1 GLN C 210     -54.307  -1.590   8.796  1.00 81.67
ATOM   5540  NE2 GLN C 210     -53.491  -3.469   9.725  1.00 81.67
ATOM   5541  N   LEU C 211     -54.155   2.973  11.685  1.00 82.56
ATOM   5542  CA  LEU C 211     -54.175   4.393  11.352  1.00 82.56
ATOM   5543  C   LEU C 211     -53.428   5.209  12.402  1.00 82.56
ATOM   5544  O   LEU C 211     -52.697   6.143  12.064  1.00 82.56
ATOM   5545  CB  LEU C 211     -55.616   4.895  11.229  1.00 82.56
ATOM   5546  CG  LEU C 211     -56.054   5.366   9.842  1.00 82.56
ATOM   5547  CD1 LEU C 211     -57.233   4.534   9.348  1.00 82.56
ATOM   5548  CD2 LEU C 211     -56.413   6.848   9.868  1.00 82.56
ATOM   5549  N   LYS C 212     -53.619   4.823  13.639  1.00 82.56
ATOM   5550  CA  LYS C 212     -52.915   5.486  14.733  1.00 82.56
ATOM   5551  C   LYS C 212     -51.403   5.366  14.567  1.00 82.56
ATOM   5552  O   LYS C 212     -50.676   6.348  14.729  1.00 82.56
ATOM   5553  CB  LYS C 212     -53.343   4.901  16.079  1.00 82.56
ATOM   5554  CG  LYS C 212     -52.862   5.698  17.282  1.00 82.56
ATOM   5555  CD  LYS C 212     -53.357   5.093  18.589  1.00 82.56
ATOM   5556  CE  LYS C 212     -52.762   5.803  19.797  1.00 82.56
ATOM   5557  NZ  LYS C 212     -53.255   5.222  21.081  1.00 82.56
ATOM   5558  N   GLU C 213     -50.930   4.258  14.206  1.00 80.22
ATOM   5559  CA  GLU C 213     -49.505   4.002  14.020  1.00 80.22
ATOM   5560  C   GLU C 213     -48.954   4.784  12.831  1.00 80.22
ATOM   5561  O   GLU C 213     -47.860   5.347  12.904  1.00 80.22
ATOM   5562  CB  GLU C 213     -49.247   2.505  13.831  1.00 80.22
ATOM   5563  CG  GLU C 213     -49.031   1.748  15.133  1.00 80.22
ATOM   5564  CD  GLU C 213     -48.872   0.249  14.937  1.00 80.22
ATOM   5565  OE1 GLU C 213     -48.781  -0.489  15.944  1.00 80.22
ATOM   5566  OE2 GLU C 213     -48.837  -0.191  13.766  1.00 80.22
ATOM   5567  N   LYS C 214     -49.708   4.853  11.810  1.00 82.02
ATOM   5568  CA  LYS C 214     -49.309   5.590  10.615  1.00 82.02
ATOM   5569  C   LYS C 214     -49.228   7.088  10.893  1.00 82.02
ATOM   5570  O   LYS C 214     -48.268   7.749  10.489  1.00 82.02
ATOM   5571  CB  LYS C 214     -50.286   5.322   9.468  1.00 82.02
ATOM   5572  CG  LYS C 214     -49.797   5.809   8.112  1.00 82.02
ATOM   5573  CD  LYS C 214     -50.756   5.412   6.997  1.00 82.02
ATOM   5574  CE  LYS C 214     -50.318   5.979   5.654  1.00 82.02
ATOM   5575  NZ  LYS C 214     -51.232   5.558   4.550  1.00 82.02
ATOM   5576  N   TYR C 215     -50.309   7.560  11.590  1.00 81.86
ATOM   5577  CA  TYR C 215     -50.360   8.988  11.882  1.00 81.86
ATOM   5578  C   TYR C 215     -49.253   9.386  12.851  1.00 81.86
ATOM   5579  O   TYR C 215     -48.702  10.486  12.756  1.00 81.86
ATOM   5580  CB  TYR C 215     -51.725   9.370  12.464  1.00 81.86
ATOM   5581  CG  TYR C 215     -52.854   9.291  11.466  1.00 81.86
ATOM   5582  CD1 TYR C 215     -52.608   9.382  10.098  1.00 81.86
ATOM   5583  CD2 TYR C 215     -54.169   9.126  11.888  1.00 81.86
ATOM   5584  CE1 TYR C 215     -53.645   9.312   9.174  1.00 81.86
ATOM   5585  CE2 TYR C 215     -55.214   9.054  10.974  1.00 81.86
ATOM   5586  CZ  TYR C 215     -54.943   9.147   9.621  1.00 81.86
ATOM   5587  OH  TYR C 215     -55.974   9.077   8.711  1.00 81.86
ATOM   5588  N   GLU C 216     -48.938   8.479  13.698  1.00 77.51
ATOM   5589  CA  GLU C 216     -47.878   8.725  14.670  1.00 77.51
ATOM   5590  C   GLU C 216     -46.515   8.817  13.989  1.00 77.51
ATOM   5591  O   GLU C 216     -45.633   9.545  14.450  1.00 77.51
ATOM   5592  CB  GLU C 216     -47.860   7.627  15.736  1.00 77.51
ATOM   5593  CG  GLU C 216     -47.182   8.040  17.034  1.00 77.51
ATOM   5594  CD  GLU C 216     -47.245   6.969  18.111  1.00 77.51
ATOM   5595  OE1 GLU C 216     -46.678   7.177  19.208  1.00 77.51
ATOM   5596  OE2 GLU C 216     -47.864   5.912  17.856  1.00 77.51
ATOM   5597  N   GLU C 217     -46.403   8.288  12.838  1.00 79.04
ATOM   5598  CA  GLU C 217     -45.114   8.222  12.157  1.00 79.04
ATOM   5599  C   GLU C 217     -45.040   9.232  11.016  1.00 79.04
ATOM   5600  O   GLU C 217     -43.992   9.390  10.386  1.00 79.04
ATOM   5601  CB  GLU C 217     -44.857   6.809  11.627  1.00 79.04
ATOM   5602  CG  GLU C 217     -44.455   5.812  12.703  1.00 79.04
ATOM   5603  CD  GLU C 217     -44.119   4.436  12.151  1.00 79.04
ATOM   5604  OE1 GLU C 217     -43.725   3.545  12.938  1.00 79.04
ATOM   5605  OE2 GLU C 217     -44.249   4.247  10.921  1.00 79.04
ATOM   5606  N   ASP C 218     -46.106   9.899  10.799  1.00 82.22
ATOM   5607  CA  ASP C 218     -46.123  10.898   9.734  1.00 82.22
ATOM   5608  C   ASP C 218     -45.213  12.077  10.072  1.00 82.22
ATOM   5609  O   ASP C 218     -45.308  12.649  11.160  1.00 82.22
ATOM   5610  CB  ASP C 218     -47.549  11.390   9.483  1.00 82.22
ATOM   5611  CG  ASP C 218     -47.842  11.633   8.013  1.00 82.22
ATOM   5612  OD1 ASP C 218     -46.948  11.414   7.168  1.00 82.22
ATOM   5613  OD2 ASP C 218     -48.977  12.051   7.696  1.00 82.22
ATOM   5614  N   ARG C 219     -44.340  12.470   9.164  1.00 82.48
ATOM   5615  CA  ARG C 219     -43.324  13.474   9.462  1.00 82.48
ATOM   5616  C   ARG C 219     -43.343  14.596   8.429  1.00 82.48
ATOM   5617  O   ARG C 219     -43.592  14.353   7.246  1.00 82.48
ATOM   5618  CB  ARG C 219     -41.935  12.834   9.515  1.00 82.48
ATOM   5619  CG  ARG C 219     -41.772  11.807  10.623  1.00 82.48
ATOM   5620  CD  ARG C 219     -40.338  11.304  10.720  1.00 82.48
ATOM   5621  NE  ARG C 219     -40.190  10.296  11.765  1.00 82.48
ATOM   5622  CZ  ARG C 219     -39.140  10.192  12.575  1.00 82.48
ATOM   5623  NH1 ARG C 219     -38.120  11.037  12.475  1.00 82.48
ATOM   5624  NH2 ARG C 219     -39.108   9.236  13.492  1.00 82.48
ATOM   5625  N   VAL C 220     -43.081  15.757   8.973  1.00 81.85
ATOM   5626  CA  VAL C 220     -42.876  16.913   8.106  1.00 81.85
ATOM   5627  C   VAL C 220     -41.388  17.080   7.809  1.00 81.85
ATOM   5628  O   VAL C 220     -40.550  16.936   8.703  1.00 81.85
ATOM   5629  CB  VAL C 220     -43.441  18.205   8.740  1.00 81.85
ATOM   5630  CG1 VAL C 220     -43.191  19.406   7.830  1.00 81.85
ATOM   5631  CG2 VAL C 220     -44.933  18.049   9.027  1.00 81.85
ATOM   5632  N   PHE C 221     -40.990  17.373   6.629  1.00 79.33
ATOM   5633  CA  PHE C 221     -39.607  17.509   6.189  1.00 79.33
ATOM   5634  C   PHE C 221     -38.844  16.206   6.392  1.00 79.33
ATOM   5635  O   PHE C 221     -37.628  16.217   6.597  1.00 79.33
ATOM   5636  CB  PHE C 221     -38.911  18.648   6.941  1.00 79.33
ATOM   5637  CG  PHE C 221     -39.576  19.986   6.765  1.00 79.33
ATOM   5638  CD1 PHE C 221     -39.586  20.616   5.527  1.00 79.33
ATOM   5639  CD2 PHE C 221     -40.192  20.615   7.840  1.00 79.33
ATOM   5640  CE1 PHE C 221     -40.201  21.855   5.362  1.00 79.33
ATOM   5641  CE2 PHE C 221     -40.808  21.853   7.682  1.00 79.33
ATOM   5642  CZ  PHE C 221     -40.811  22.472   6.443  1.00 79.33
ATOM   5643  N   MET C 222     -39.610  15.180   6.620  1.00 78.90
ATOM   5644  CA  MET C 222     -39.076  13.834   6.813  1.00 78.90
ATOM   5645  C   MET C 222     -38.417  13.701   8.182  1.00 78.90
ATOM   5646  O   MET C 222     -37.841  12.660   8.500  1.00 78.90
ATOM   5647  CB  MET C 222     -38.070  13.492   5.713  1.00 78.90
ATOM   5648  CG  MET C 222     -38.710  13.205   4.365  1.00 78.90
ATOM   5649  SD  MET C 222     -37.621  12.220   3.265  1.00 78.90
ATOM   5650  CE  MET C 222     -37.991  12.998   1.668  1.00 78.90
ATOM   5651  N   ILE C 223     -38.479  14.773   8.969  1.00 84.43
ATOM   5652  CA  ILE C 223     -37.732  14.765  10.222  1.00 84.43
ATOM   5653  C   ILE C 223     -38.698  14.862  11.400  1.00 84.43
ATOM   5654  O   ILE C 223     -38.619  14.072  12.344  1.00 84.43
ATOM   5655  CB  ILE C 223     -36.704  15.917  10.275  1.00 84.43
ATOM   5656  CG1 ILE C 223     -35.692  15.783   9.130  1.00 84.43
ATOM   5657  CG2 ILE C 223     -35.995  15.947  11.632  1.00 84.43
ATOM   5658  CD1 ILE C 223     -34.771  16.985   8.974  1.00 84.43
ATOM   5659  N   PHE C 224     -39.767  15.710  11.324  1.00 89.36
ATOM   5660  CA  PHE C 224     -40.536  16.062  12.511  1.00 89.36
ATOM   5661  C   PHE C 224     -41.940  15.473  12.440  1.00 89.36
ATOM   5662  O   PHE C 224     -42.649  15.663  11.450  1.00 89.36
ATOM   5663  CB  PHE C 224     -40.612  17.583  12.673  1.00 89.36
ATOM   5664  CG  PHE C 224     -39.282  18.232  12.942  1.00 89.36
ATOM   5665  CD1 PHE C 224     -38.725  18.207  14.215  1.00 89.36
ATOM   5666  CD2 PHE C 224     -38.587  18.867  11.922  1.00 89.36
ATOM   5667  CE1 PHE C 224     -37.494  18.807  14.468  1.00 89.36
ATOM   5668  CE2 PHE C 224     -37.355  19.469  12.166  1.00 89.36
ATOM   5669  CZ  PHE C 224     -36.811  19.439  13.440  1.00 89.36
ATOM   5670  N   ARG C 225     -42.249  14.770  13.500  1.00 86.80
ATOM   5671  CA  ARG C 225     -43.623  14.312  13.671  1.00 86.80
ATOM   5672  C   ARG C 225     -44.535  15.459  14.092  1.00 86.80
ATOM   5673  O   ARG C 225     -44.267  16.140  15.085  1.00 86.80
ATOM   5674  CB  ARG C 225     -43.690  13.183  14.702  1.00 86.80
ATOM   5675  CG  ARG C 225     -42.985  11.909  14.267  1.00 86.80
ATOM   5676  CD  ARG C 225     -42.892  10.900  15.403  1.00 86.80
ATOM   5677  NE  ARG C 225     -41.848  11.258  16.358  1.00 86.80
ATOM   5678  CZ  ARG C 225     -41.478  10.510  17.394  1.00 86.80
ATOM   5679  NH1 ARG C 225     -42.063   9.340  17.628  1.00 86.80
ATOM   5680  NH2 ARG C 225     -40.516  10.932  18.201  1.00 86.80
ATOM   5681  N   TYR C 226     -45.591  15.734  13.353  1.00 82.32
ATOM   5682  CA  TYR C 226     -46.351  16.956  13.591  1.00 82.32
ATOM   5683  C   TYR C 226     -47.767  16.635  14.054  1.00 82.32
ATOM   5684  O   TYR C 226     -48.475  17.510  14.559  1.00 82.32
ATOM   5685  CB  TYR C 226     -46.398  17.815  12.324  1.00 82.32
ATOM   5686  CG  TYR C 226     -47.174  17.187  11.192  1.00 82.32
ATOM   5687  CD1 TYR C 226     -46.563  16.298  10.312  1.00 82.32
ATOM   5688  CD2 TYR C 226     -48.520  17.483  11.001  1.00 82.32
ATOM   5689  CE1 TYR C 226     -47.274  15.718   9.266  1.00 82.32
ATOM   5690  CE2 TYR C 226     -49.240  16.909   9.958  1.00 82.32
ATOM   5691  CZ  TYR C 226     -48.610  16.029   9.098  1.00 82.32
ATOM   5692  OH  TYR C 226     -49.319  15.458   8.065  1.00 82.32
ATOM   5693  N   ILE C 227     -48.244  15.333  13.948  1.00 82.66
ATOM   5694  CA  ILE C 227     -49.611  14.987  14.320  1.00 82.66
ATOM   5695  C   ILE C 227     -49.665  14.615  15.800  1.00 82.66
ATOM   5696  O   ILE C 227     -49.010  13.663  16.231  1.00 82.66
ATOM   5697  CB  ILE C 227     -50.156  13.828  13.456  1.00 82.66
ATOM   5698  CG1 ILE C 227     -50.119  14.206  11.970  1.00 82.66
ATOM   5699  CG2 ILE C 227     -51.576  13.452  13.890  1.00 82.66
ATOM   5700  CD1 ILE C 227     -50.434  13.051  11.030  1.00 82.66
ATOM   5701  N   ALA C 228     -50.514  15.372  16.588  1.00 80.30
ATOM   5702  CA  ALA C 228     -50.691  15.078  18.007  1.00 80.30
ATOM   5703  C   ALA C 228     -51.891  14.163  18.232  1.00 80.30
ATOM   5704  O   ALA C 228     -53.028  14.534  17.930  1.00 80.30
ATOM   5705  CB  ALA C 228     -50.855  16.371  18.802  1.00 80.30
ATOM   5706  N   LEU C 229     -51.725  12.987  18.714  1.00 79.32
ATOM   5707  CA  LEU C 229     -52.807  12.043  18.973  1.00 79.32
ATOM   5708  C   LEU C 229     -53.614  12.463  20.196  1.00 79.32
ATOM   5709  O   LEU C 229     -53.101  13.158  21.075  1.00 79.32
ATOM   5710  CB  LEU C 229     -52.249  10.631  19.175  1.00 79.32
ATOM   5711  CG  LEU C 229     -51.879   9.860  17.907  1.00 79.32
ATOM   5712  CD1 LEU C 229     -50.507   9.212  18.062  1.00 79.32
ATOM   5713  CD2 LEU C 229     -52.939   8.811  17.591  1.00 79.32
ATOM   5714  N   PRO C 230     -54.963  12.111  20.185  1.00 76.45
ATOM   5715  CA  PRO C 230     -55.826  12.493  21.305  1.00 76.45
ATOM   5716  C   PRO C 230     -55.378  11.881  22.631  1.00 76.45
ATOM   5717  O   PRO C 230     -55.089  10.683  22.695  1.00 76.45
ATOM   5718  CB  PRO C 230     -57.199  11.957  20.892  1.00 76.45
ATOM   5719  CG  PRO C 230     -56.950  11.205  19.624  1.00 76.45
ATOM   5720  CD  PRO C 230     -55.501  11.354  19.259  1.00 76.45
ATOM   5721  N   GLY C 231     -55.117  12.711  23.637  1.00 76.06
ATOM   5722  CA  GLY C 231     -54.749  12.252  24.967  1.00 76.06
ATOM   5723  C   GLY C 231     -53.263  12.372  25.250  1.00 76.06
ATOM   5724  O   GLY C 231     -52.785  11.918  26.292  1.00 76.06
ATOM   5725  N   GLU C 232     -52.515  12.988  24.365  1.00 80.05
ATOM   5726  CA  GLU C 232     -51.070  13.101  24.543  1.00 80.05
ATOM   5727  C   GLU C 232     -50.712  14.317  25.392  1.00 80.05
ATOM   5728  O   GLU C 232     -51.198  15.422  25.140  1.00 80.05
ATOM   5729  CB  GLU C 232     -50.366  13.181  23.186  1.00 80.05
ATOM   5730  CG  GLU C 232     -49.899  11.833  22.655  1.00 80.05
ATOM   5731  CD  GLU C 232     -49.119  11.939  21.355  1.00 80.05
ATOM   5732  OE1 GLU C 232     -48.639  10.899  20.848  1.00 80.05
ATOM   5733  OE2 GLU C 232     -48.985  13.071  20.838  1.00 80.05
ATOM   5734  N   SER C 233     -49.994  14.072  26.518  1.00 86.78
ATOM   5735  CA  SER C 233     -49.553  15.140  27.409  1.00 86.78
ATOM   5736  C   SER C 233     -48.568  16.072  26.710  1.00 86.78
ATOM   5737  O   SER C 233     -47.944  15.692  25.716  1.00 86.78
ATOM   5738  CB  SER C 233     -48.910  14.558  28.668  1.00 86.78
ATOM   5739  OG  SER C 233     -47.619  14.047  28.384  1.00 86.78
ATOM   5740  N   ILE C 234     -48.474  17.302  27.139  1.00 84.88
ATOM   5741  CA  ILE C 234     -47.565  18.305  26.593  1.00 84.88
ATOM   5742  C   ILE C 234     -46.124  17.814  26.714  1.00 84.88
ATOM   5743  O   ILE C 234     -45.306  18.045  25.820  1.00 84.88
ATOM   5744  CB  ILE C 234     -47.730  19.665  27.306  1.00 84.88
ATOM   5745  CG1 ILE C 234     -49.157  20.196  27.121  1.00 84.88
ATOM   5746  CG2 ILE C 234     -46.700  20.674  26.790  1.00 84.88
ATOM   5747  CD1 ILE C 234     -49.500  21.375  28.021  1.00 84.88
ATOM   5748  N   PHE C 235     -45.831  17.092  27.731  1.00 89.17
ATOM   5749  CA  PHE C 235     -44.480  16.597  27.966  1.00 89.17
ATOM   5750  C   PHE C 235     -44.115  15.516  26.956  1.00 89.17
ATOM   5751  O   PHE C 235     -42.981  15.465  26.475  1.00 89.17
ATOM   5752  CB  PHE C 235     -44.347  16.050  29.391  1.00 89.17
ATOM   5753  CG  PHE C 235     -42.923  15.843  29.832  1.00 89.17
ATOM   5754  CD1 PHE C 235     -42.338  14.584  29.771  1.00 89.17
ATOM   5755  CD2 PHE C 235     -42.169  16.908  30.307  1.00 89.17
ATOM   5756  CE1 PHE C 235     -41.020  14.389  30.178  1.00 89.17
ATOM   5757  CE2 PHE C 235     -40.851  16.721  30.715  1.00 89.17
ATOM   5758  CZ  PHE C 235     -40.279  15.461  30.651  1.00 89.17
ATOM   5759  N   ARG C 236     -44.992  14.755  26.681  1.00 87.56
ATOM   5760  CA  ARG C 236     -44.752  13.708  25.694  1.00 87.56
ATOM   5761  C   ARG C 236     -44.543  14.302  24.305  1.00 87.56
ATOM   5762  O   ARG C 236     -43.718  13.811  23.532  1.00 87.56
ATOM   5763  CB  ARG C 236     -45.917  12.715  25.668  1.00 87.56
ATOM   5764  CG  ARG C 236     -45.535  11.330  25.170  1.00 87.56
ATOM   5765  CD  ARG C 236     -46.639  10.314  25.427  1.00 87.56
ATOM   5766  NE  ARG C 236     -46.219   8.961  25.075  1.00 87.56
ATOM   5767  CZ  ARG C 236     -46.991   7.881  25.161  1.00 87.56
ATOM   5768  NH1 ARG C 236     -48.244   7.976  25.591  1.00 87.56
ATOM   5769  NH2 ARG C 236     -46.507   6.697  24.815  1.00 87.56
ATOM   5770  N   ARG C 237     -45.205  15.365  24.061  1.00 85.65
ATOM   5771  CA  ARG C 237     -45.060  16.053  22.783  1.00 85.65
ATOM   5772  C   ARG C 237     -43.675  16.678  22.651  1.00 85.65
ATOM   5773  O   ARG C 237     -43.048  16.593  21.594  1.00 85.65
ATOM   5774  CB  ARG C 237     -46.138  17.128  22.625  1.00 85.65
ATOM   5775  CG  ARG C 237     -47.494  16.583  22.207  1.00 85.65
ATOM   5776  CD  ARG C 237     -48.519  17.696  22.032  1.00 85.65
ATOM   5777  NE  ARG C 237     -49.858  17.260  22.417  1.00 85.65
ATOM   5778  CZ  ARG C 237     -50.922  18.055  22.492  1.00 85.65
ATOM   5779  NH1 ARG C 237     -50.822  19.349  22.208  1.00 85.65
ATOM   5780  NH2 ARG C 237     -52.094  17.554  22.853  1.00 85.65
ATOM   5781  N   ALA C 238     -43.250  17.249  23.746  1.00 88.02
ATOM   5782  CA  ALA C 238     -41.927  17.868  23.767  1.00 88.02
ATOM   5783  C   ALA C 238     -40.828  16.817  23.640  1.00 88.02
ATOM   5784  O   ALA C 238     -39.835  17.030  22.940  1.00 88.02
ATOM   5785  CB  ALA C 238     -41.739  18.678  25.048  1.00 88.02
ATOM   5786  N   ALA C 239     -41.080  15.767  24.273  1.00 88.99
ATOM   5787  CA  ALA C 239     -40.110  14.677  24.216  1.00 88.99
ATOM   5788  C   ALA C 239     -39.992  14.121  22.800  1.00 88.99
ATOM   5789  O   ALA C 239     -38.891  13.823  22.332  1.00 88.99
ATOM   5790  CB  ALA C 239     -40.498  13.567  25.189  1.00 88.99
ATOM   5791  N   LYS C 240     -41.088  13.969  22.140  1.00 87.97
ATOM   5792  CA  LYS C 240     -41.095  13.502  20.757  1.00 87.97
ATOM   5793  C   LYS C 240     -40.344  14.470  19.846  1.00 87.97
ATOM   5794  O   LYS C 240     -39.588  14.046  18.970  1.00 87.97
ATOM   5795  CB  LYS C 240     -42.529  13.318  20.258  1.00 87.97
ATOM   5796  CG  LYS C 240     -43.139  11.970  20.610  1.00 87.97
ATOM   5797  CD  LYS C 240     -44.526  11.808  20.002  1.00 87.97
ATOM   5798  CE  LYS C 240     -45.163  10.485  20.405  1.00 87.97
ATOM   5799  NZ  LYS C 240     -46.537  10.336  19.837  1.00 87.97
ATOM   5800  N   PHE C 241     -40.522  15.721  20.182  1.00 90.52
ATOM   5801  CA  PHE C 241     -39.841  16.752  19.409  1.00 90.52
ATOM   5802  C   PHE C 241     -38.332  16.673  19.611  1.00 90.52
ATOM   5803  O   PHE C 241     -37.566  16.762  18.650  1.00 90.52
ATOM   5804  CB  PHE C 241     -40.350  18.143  19.798  1.00 90.52
ATOM   5805  CG  PHE C 241     -39.623  19.269  19.115  1.00 90.52
ATOM   5806  CD1 PHE C 241     -38.642  19.990  19.785  1.00 90.52
ATOM   5807  CD2 PHE C 241     -39.920  19.608  17.801  1.00 90.52
ATOM   5808  CE1 PHE C 241     -37.967  21.033  19.155  1.00 90.52
ATOM   5809  CE2 PHE C 241     -39.249  20.649  17.165  1.00 90.52
ATOM   5810  CZ  PHE C 241     -38.274  21.361  17.844  1.00 90.52
ATOM   5811  N   MET C 242     -37.958  16.503  20.810  1.00 91.03
ATOM   5812  CA  MET C 242     -36.536  16.408  21.128  1.00 91.03
ATOM   5813  C   MET C 242     -35.913  15.180  20.474  1.00 91.03
ATOM   5814  O   MET C 242     -34.773  15.231  20.008  1.00 91.03
ATOM   5815  CB  MET C 242     -36.326  16.358  22.642  1.00 91.03
ATOM   5816  CG  MET C 242     -36.636  17.668  23.348  1.00 91.03
ATOM   5817  SD  MET C 242     -35.602  19.057  22.741  1.00 91.03
ATOM   5818  CE  MET C 242     -34.001  18.605  23.467  1.00 91.03
ATOM   5819  N   GLU C 243     -36.665  14.166  20.405  1.00 89.89
ATOM   5820  CA  GLU C 243     -36.202  12.948  19.747  1.00 89.89
ATOM   5821  C   GLU C 243     -36.023  13.165  18.247  1.00 89.89
ATOM   5822  O   GLU C 243     -35.072  12.656  17.650  1.00 89.89
ATOM   5823  CB  GLU C 243     -37.180  11.796  19.998  1.00 89.89
ATOM   5824  CG  GLU C 243     -36.912  11.033  21.287  1.00 89.89
ATOM   5825  CD  GLU C 243     -37.894   9.896  21.526  1.00 89.89
ATOM   5826  OE1 GLU C 243     -37.842   9.268  22.608  1.00 89.89
ATOM   5827  OE2 GLU C 243     -38.720   9.632  20.624  1.00 89.89
ATOM   5828  N   ASP C 244     -36.898  13.934  17.709  1.00 91.23
ATOM   5829  CA  ASP C 244     -36.849  14.226  16.280  1.00 91.23
ATOM   5830  C   ASP C 244     -35.695  15.171  15.952  1.00 91.23
ATOM   5831  O   ASP C 244     -35.218  15.207  14.816  1.00 91.23
ATOM   5832  CB  ASP C 244     -38.173  14.831  15.810  1.00 91.23
ATOM   5833  CG  ASP C 244     -39.320  13.836  15.831  1.00 91.23
ATOM   5834  OD1 ASP C 244     -39.067  12.614  15.899  1.00 91.23
ATOM   5835  OD2 ASP C 244     -40.488  14.278  15.777  1.00 91.23
ATOM   5836  N   MET C 245     -35.172  15.807  17.027  1.00 92.90
ATOM   5837  CA  MET C 245     -34.100  16.783  16.855  1.00 92.90
ATOM   5838  C   MET C 245     -32.736  16.100  16.859  1.00 92.90
ATOM   5839  O   MET C 245     -31.733  16.706  16.479  1.00 92.90
ATOM   5840  CB  MET C 245     -34.157  17.844  17.955  1.00 92.90
ATOM   5841  CG  MET C 245     -35.214  18.912  17.723  1.00 92.90
ATOM   5842  SD  MET C 245     -34.889  19.907  16.216  1.00 92.90
ATOM   5843  CE  MET C 245     -33.442  20.855  16.764  1.00 92.90
ATOM   5844  N   ILE C 246     -32.677  14.869  17.192  1.00 92.42
ATOM   5845  CA  ILE C 246     -31.430  14.147  17.425  1.00 92.42
ATOM   5846  C   ILE C 246     -30.578  14.166  16.158  1.00 92.42
ATOM   5847  O   ILE C 246     -29.389  14.488  16.206  1.00 92.42
ATOM   5848  CB  ILE C 246     -31.695  12.692  17.872  1.00 92.42
ATOM   5849  CG1 ILE C 246     -32.315  12.668  19.273  1.00 92.42
ATOM   5850  CG2 ILE C 246     -30.403  11.871  17.830  1.00 92.42
ATOM   5851  CD1 ILE C 246     -32.712  11.278  19.751  1.00 92.42
ATOM   5852  N   PRO C 247     -31.084  13.900  14.984  1.00 91.43
ATOM   5853  CA  PRO C 247     -30.259  13.935  13.774  1.00 91.43
ATOM   5854  C   PRO C 247     -29.619  15.301  13.534  1.00 91.43
ATOM   5855  O   PRO C 247     -28.500  15.381  13.022  1.00 91.43
ATOM   5856  CB  PRO C 247     -31.252  13.594  12.660  1.00 91.43
ATOM   5857  CG  PRO C 247     -32.380  12.900  13.353  1.00 91.43
ATOM   5858  CD  PRO C 247     -32.444  13.391  14.771  1.00 91.43
ATOM   5859  N   ILE C 248     -30.301  16.319  13.833  1.00 93.15
ATOM   5860  CA  ILE C 248     -29.776  17.670  13.663  1.00 93.15
ATOM   5861  C   ILE C 248     -28.646  17.913  14.660  1.00 93.15
ATOM   5862  O   ILE C 248     -27.616  18.495  14.311  1.00 93.15
ATOM   5863  CB  ILE C 248     -30.884  18.733  13.839  1.00 93.15
ATOM   5864  CG1 ILE C 248     -31.939  18.592  12.737  1.00 93.15
ATOM   5865  CG2 ILE C 248     -30.284  20.142  13.846  1.00 93.15
ATOM   5866  CD1 ILE C 248     -33.166  19.470  12.938  1.00 93.15
ATOM   5867  N   TYR C 249     -28.897  17.459  15.880  1.00 94.28
ATOM   5868  CA  TYR C 249     -27.862  17.603  16.897  1.00 94.28
ATOM   5869  C   TYR C 249     -26.585  16.883  16.482  1.00 94.28
ATOM   5870  O   TYR C 249     -25.487  17.430  16.607  1.00 94.28
ATOM   5871  CB  TYR C 249     -28.352  17.063  18.244  1.00 94.28
ATOM   5872  CG  TYR C 249     -29.554  17.793  18.790  1.00 94.28
ATOM   5873  CD1 TYR C 249     -29.773  19.136  18.490  1.00 94.28
ATOM   5874  CD2 TYR C 249     -30.473  17.143  19.608  1.00 94.28
ATOM   5875  CE1 TYR C 249     -30.879  19.814  18.993  1.00 94.28
ATOM   5876  CE2 TYR C 249     -31.582  17.811  20.116  1.00 94.28
ATOM   5877  CZ  TYR C 249     -31.777  19.144  19.803  1.00 94.28
ATOM   5878  OH  TYR C 249     -32.873  19.810  20.303  1.00 94.28
ATOM   5879  N   VAL C 250     -26.731  15.726  15.967  1.00 92.21
ATOM   5880  CA  VAL C 250     -25.599  14.894  15.572  1.00 92.21
ATOM   5881  C   VAL C 250     -24.811  15.586  14.463  1.00 92.21
ATOM   5882  O   VAL C 250     -23.583  15.675  14.529  1.00 92.21
ATOM   5883  CB  VAL C 250     -26.060  13.494  15.106  1.00 92.21
ATOM   5884  CG1 VAL C 250     -24.903  12.732  14.461  1.00 92.21
ATOM   5885  CG2 VAL C 250     -26.636  12.704  16.279  1.00 92.21
ATOM   5886  N   THR C 251     -25.412  16.139  13.481  1.00 92.70
ATOM   5887  CA  THR C 251     -24.752  16.793  12.357  1.00 92.70
ATOM   5888  C   THR C 251     -24.058  18.075  12.808  1.00 92.70
ATOM   5889  O   THR C 251     -22.939  18.365  12.381  1.00 92.70
ATOM   5890  CB  THR C 251     -25.753  17.117  11.232  1.00 92.70
ATOM   5891  OG1 THR C 251     -26.857  17.847  11.779  1.00 92.70
ATOM   5892  CG2 THR C 251     -26.275  15.843  10.577  1.00 92.70
ATOM   5893  N   VAL C 252     -24.726  18.857  13.693  1.00 93.57
ATOM   5894  CA  VAL C 252     -24.157  20.100  14.205  1.00 93.57
ATOM   5895  C   VAL C 252     -22.881  19.801  14.989  1.00 93.57
ATOM   5896  O   VAL C 252     -21.846  20.433  14.766  1.00 93.57
ATOM   5897  CB  VAL C 252     -25.165  20.860  15.097  1.00 93.57
ATOM   5898  CG1 VAL C 252     -24.476  22.007  15.834  1.00 93.57
ATOM   5899  CG2 VAL C 252     -26.330  21.383  14.259  1.00 93.57
ATOM   5900  N   LEU C 253     -22.956  18.831  15.815  1.00 93.36
ATOM   5901  CA  LEU C 253     -21.810  18.472  16.643  1.00 93.36
ATOM   5902  C   LEU C 253     -20.668  17.935  15.786  1.00 93.36
ATOM   5903  O   LEU C 253     -19.497  18.194  16.072  1.00 93.36
ATOM   5904  CB  LEU C 253     -22.210  17.429  17.690  1.00 93.36
ATOM   5905  CG  LEU C 253     -23.060  17.933  18.857  1.00 93.36
ATOM   5906  CD1 LEU C 253     -23.544  16.762  19.705  1.00 93.36
ATOM   5907  CD2 LEU C 253     -22.271  18.924  19.706  1.00 93.36
ATOM   5908  N   PHE C 254     -20.989  17.221  14.788  1.00 92.31
ATOM   5909  CA  PHE C 254     -19.992  16.664  13.881  1.00 92.31
ATOM   5910  C   PHE C 254     -19.206  17.772  13.193  1.00 92.31
ATOM   5911  O   PHE C 254     -17.974  17.734  13.151  1.00 92.31
ATOM   5912  CB  PHE C 254     -20.658  15.765  12.835  1.00 92.31
ATOM   5913  CG  PHE C 254     -19.697  15.182  11.835  1.00 92.31
ATOM   5914  CD1 PHE C 254     -19.463  15.819  10.622  1.00 92.31
ATOM   5915  CD2 PHE C 254     -19.027  13.997  12.107  1.00 92.31
ATOM   5916  CE1 PHE C 254     -18.574  15.282   9.694  1.00 92.31
ATOM   5917  CE2 PHE C 254     -18.137  13.454  11.184  1.00 92.31
ATOM   5918  CZ  PHE C 254     -17.912  14.098   9.978  1.00 92.31
ATOM   5919  N   PHE C 255     -19.794  18.855  12.744  1.00 91.94
ATOM   5920  CA  PHE C 255     -19.157  19.874  11.918  1.00 91.94
ATOM   5921  C   PHE C 255     -18.481  20.929  12.785  1.00 91.94
ATOM   5922  O   PHE C 255     -17.575  21.629  12.327  1.00 91.94
ATOM   5923  CB  PHE C 255     -20.182  20.534  10.991  1.00 91.94
ATOM   5924  CG  PHE C 255     -20.503  19.722   9.765  1.00 91.94
ATOM   5925  CD1 PHE C 255     -19.572  19.584   8.742  1.00 91.94
ATOM   5926  CD2 PHE C 255     -21.736  19.097   9.635  1.00 91.94
ATOM   5927  CE1 PHE C 255     -19.866  18.833   7.606  1.00 91.94
ATOM   5928  CE2 PHE C 255     -22.037  18.345   8.503  1.00 91.94
ATOM   5929  CZ  PHE C 255     -21.101  18.215   7.489  1.00 91.94
ATOM   5930  N   VAL C 256     -18.907  21.052  14.033  1.00 92.08
ATOM   5931  CA  VAL C 256     -18.303  22.031  14.931  1.00 92.08
ATOM   5932  C   VAL C 256     -17.088  21.417  15.622  1.00 92.08
ATOM   5933  O   VAL C 256     -16.258  22.135  16.186  1.00 92.08
ATOM   5934  CB  VAL C 256     -19.316  22.537  15.983  1.00 92.08
ATOM   5935  CG1 VAL C 256     -18.620  23.413  17.024  1.00 92.08
ATOM   5936  CG2 VAL C 256     -20.450  23.304  15.306  1.00 92.08
ATOM   5937  N   TYR C 257     -16.957  20.132  15.513  1.00 93.45
ATOM   5938  CA  TYR C 257     -15.936  19.374  16.227  1.00 93.45
ATOM   5939  C   TYR C 257     -14.542  19.901  15.907  1.00 93.45
ATOM   5940  O   TYR C 257     -13.776  20.238  16.812  1.00 93.45
ATOM   5941  CB  TYR C 257     -16.025  17.887  15.874  1.00 93.45
ATOM   5942  CG  TYR C 257     -14.845  17.077  16.354  1.00 93.45
ATOM   5943  CD1 TYR C 257     -13.808  16.740  15.487  1.00 93.45
ATOM   5944  CD2 TYR C 257     -14.765  16.647  17.674  1.00 93.45
ATOM   5945  CE1 TYR C 257     -12.719  15.992  15.924  1.00 93.45
ATOM   5946  CE2 TYR C 257     -13.681  15.899  18.122  1.00 93.45
ATOM   5947  CZ  TYR C 257     -12.664  15.578  17.241  1.00 93.45
ATOM   5948  OH  TYR C 257     -11.589  14.838  17.680  1.00 93.45
ATOM   5949  N   SER C 258     -14.138  20.023  14.654  1.00 91.76
ATOM   5950  CA  SER C 258     -12.785  20.380  14.242  1.00 91.76
ATOM   5951  C   SER C 258     -12.417  21.784  14.709  1.00 91.76
ATOM   5952  O   SER C 258     -11.349  21.991  15.289  1.00 91.76
ATOM   5953  CB  SER C 258     -12.645  20.286  12.722  1.00 91.76
ATOM   5954  OG  SER C 258     -12.866  18.959  12.277  1.00 91.76
ATOM   5955  N   SER C 259     -13.308  22.743  14.526  1.00 89.94
ATOM   5956  CA  SER C 259     -13.066  24.132  14.903  1.00 89.94
ATOM   5957  C   SER C 259     -12.949  24.282  16.416  1.00 89.94
ATOM   5958  O   SER C 259     -12.060  24.978  16.909  1.00 89.94
ATOM   5959  CB  SER C 259     -14.185  25.033  14.378  1.00 89.94
ATOM   5960  OG  SER C 259     -13.960  26.382  14.749  1.00 89.94
ATOM   5961  N   THR C 260     -13.813  23.617  17.127  1.00 93.93
ATOM   5962  CA  THR C 260     -13.810  23.694  18.583  1.00 93.93
ATOM   5963  C   THR C 260     -12.535  23.078  19.155  1.00 93.93
ATOM   5964  O   THR C 260     -11.924  23.639  20.066  1.00 93.93
ATOM   5965  CB  THR C 260     -15.038  22.985  19.183  1.00 93.93
ATOM   5966  OG1 THR C 260     -16.227  23.515  18.583  1.00 93.93
ATOM   5967  CG2 THR C 260     -15.110  23.190  20.692  1.00 93.93
ATOM   5968  N   THR C 261     -12.160  21.980  18.605  1.00 93.28
[truncated: 138,839 more chars]
